# Supplementary material for: Seasonal pigment fluctuation in diploid and polyploid Arabidopsis revealed by machine learning-based phenotyping method PlantServation
Source: Nat Commun. 2023 Sep 22;14:5792. doi: 10.1038/s41467-023-41260-3 (PMC10517152; doi:10.1038/s41467-023-41260-3)
Supplement: Supplementary file 6 — Supplementary Data 1 [file 41467_2023_41260_MOESM6_ESM.zip]

Archive with 68 entries (66 files):
- Supplementary Data 1/
- __MACOSX/._Supplementary Data 1
- Supplementary Data 1/script_2_for_AntperWeight.R
- __MACOSX/Supplementary Data 1/._script_2_for_AntperWeight.R
- Supplementary Data 1/script_8_5_for_Figs_5_S12_S13_S14_S15_S30b_Switzerland_yr2.R
- __MACOSX/Supplementary Data 1/._script_8_5_for_Figs_5_S12_S13_S14_S15_S30b_Switzerland_yr2.R
- Supplementary Data 1/script_1_for_Figs_4_S8_S9_S10_S11.R
- __MACOSX/Supplementary Data 1/._script_1_for_Figs_4_S8_S9_S10_S11.R
- Supplementary Data 1/script_4_for_LOOCV_AllSummary.R
- __MACOSX/Supplementary Data 1/._script_4_for_LOOCV_AllSummary.R
- Supplementary Data 1/script_11_for_Fig_S16.R
- __MACOSX/Supplementary Data 1/._script_11_for_Fig_S16.R
- Supplementary Data 1/.DS_Store
- __MACOSX/Supplementary Data 1/._.DS_Store
- Supplementary Data 1/script_17_for_Fig_S21.R
- __MACOSX/Supplementary Data 1/._script_17_for_Fig_S21.R
- Supplementary Data 1/script_14_for_Fig_7.R
- __MACOSX/Supplementary Data 1/._script_14_for_Fig_7.R
- Supplementary Data 1/script_7_for_Fig_S29/
- Supplementary Data 1/script_8_4_for_Figs_5_S12_S13_S14_S15_S30b_Switzerland_yr1.R
- __MACOSX/Supplementary Data 1/._script_8_4_for_Figs_5_S12_S13_S14_S15_S30b_Switzerland_yr1.R
- Supplementary Data 1/script_3_for_AntperArea.R
- __MACOSX/Supplementary Data 1/._script_3_for_AntperArea.R
- Supplementary Data 1/script_16_for_Fig_S20.R
- __MACOSX/Supplementary Data 1/._script_16_for_Fig_S20.R
- Supplementary Data 1/PredErr_loocv_20230315_090238AntArea.RData
- Supplementary Data 1/script_8_1_for_Figs_5_S12_S13_S14_S15_S30b_Japan_yr1.R
- __MACOSX/Supplementary Data 1/._script_8_1_for_Figs_5_S12_S13_S14_S15_S30b_Japan_yr1.R
- Supplementary Data 1/PredErr_loocv_20230315_092315AntWeight.RData
- __MACOSX/Supplementary Data 1/._PredErr_loocv_20230315_092315AntWeight.RData
- Supplementary Data 1/script_18_for_Fig_S22.R
- __MACOSX/Supplementary Data 1/._script_18_for_Fig_S22.R
- Supplementary Data 1/script_10_for_Fig_6b.R
- __MACOSX/Supplementary Data 1/._script_10_for_Fig_6b.R
- Supplementary Data 1/script_5_for_Figs_S6_S7.R
- __MACOSX/Supplementary Data 1/._script_5_for_Figs_S6_S7.R
- Supplementary Data 1/script_8_2_for_Figs_5_S12_S13_S14_S15_S30b_Japan_yr2.R
- __MACOSX/Supplementary Data 1/._script_8_2_for_Figs_5_S12_S13_S14_S15_S30b_Japan_yr2.R
- Supplementary Data 1/script_9_for_best_env_parameter_search.R
- __MACOSX/Supplementary Data 1/._script_9_for_best_env_parameter_search.R
- Supplementary Data 1/script_19_for_Fig_S23.R
- __MACOSX/Supplementary Data 1/._script_19_for_Fig_S23.R
- Supplementary Data 1/script_6_for_Figs_S27_S28.R
- __MACOSX/Supplementary Data 1/._script_6_for_Figs_S27_S28.R
- Supplementary Data 1/script_22_for_Fig_S26.R
- __MACOSX/Supplementary Data 1/._script_22_for_Fig_S26.R
- Supplementary Data 1/script_21_for_Fig_S25.R
- __MACOSX/Supplementary Data 1/._script_21_for_Fig_S25.R
- Supplementary Data 1/script_12_for_Fig_S17.R
- __MACOSX/Supplementary Data 1/._script_12_for_Fig_S17.R
- Supplementary Data 1/script_8_3_for_Figs_5_S12_S13_S14_S15_S30b_Japan_yr3.R
- __MACOSX/Supplementary Data 1/._script_8_3_for_Figs_5_S12_S13_S14_S15_S30b_Japan_yr3.R
- Supplementary Data 1/script_13_for_Fig_S18.R
- __MACOSX/Supplementary Data 1/._script_13_for_Fig_S18.R
- Supplementary Data 1/script_8_6_for_Figs_5_S12_S13_S14_S15_S30b_Switzerland_yr3.R
- __MACOSX/Supplementary Data 1/._script_8_6_for_Figs_5_S12_S13_S14_S15_S30b_Switzerland_yr3.R
- Supplementary Data 1/script_20_for_Fig_S24.R
- __MACOSX/Supplementary Data 1/._script_20_for_Fig_S24.R
- Supplementary Data 1/script_15_for_Fig_S19.R
- __MACOSX/Supplementary Data 1/._script_15_for_Fig_S19.R
- Supplementary Data 1/script_7_for_Fig_S29/.DS_Store
- __MACOSX/Supplementary Data 1/script_7_for_Fig_S29/._.DS_Store
- Supplementary Data 1/script_7_for_Fig_S29/environment.yml
- __MACOSX/Supplementary Data 1/script_7_for_Fig_S29/._environment.yml
- Supplementary Data 1/script_7_for_Fig_S29/calc.ipynb
- __MACOSX/Supplementary Data 1/script_7_for_Fig_S29/._calc.ipynb
- Supplementary Data 1/script_7_for_Fig_S29/readme.txt
- __MACOSX/Supplementary Data 1/script_7_for_Fig_S29/._readme.txt
