# Supplementary material for: Seasonal pigment fluctuation in diploid and polyploid Arabidopsis revealed by machine learning-based phenotyping method PlantServation
Source: Nat Commun. 2023 Sep 22;14:5792. doi: 10.1038/s41467-023-41260-3 (PMC10517152; doi:10.1038/s41467-023-41260-3)
Supplement: Supplementary file 6 — Supplementary Data 1 [file 41467_2023_41260_MOESM6_ESM.zip › Supplementary Data 1/script_8_5_for_Figs_5_S12_S13_S14_S15_S30b_Switzerland_yr2.R]

# manuscript
# Seasonal pigment fluctuation in diploid and polyploid Arabidopsis revealed by machine learning-based phenotyping method PlantServation

# relevant data
# Figs_5_S12_S13_S14_S15_S30b_CH2 sheet in Source Data 6.xlsx   # Swiss site year 2

# the script consists of 4 steps: Step 1: data preparation, Step 2: calculating the average per day, Step 3: Step 3: calculating the 5-day moving average, and Step 4: plotting
# Step 1 is common among figures

# WITH FOLLOWOING MODIFICATION in Step 2-4, the script can generate each of figures 5, S12, S13, S14, S15, and S30
# Fig 5: NO MODIFICATION is necessary (Note that *1000 in Lines 267 and 269 is to convert mg to g)
# Fig. S12: Line 206 and 236: replace 'relative_ant_per_weight' with 'relative_ant_per_area', Line 267: replace 'relative_ant_per_weight*1000' with 'relative_ant_per_area*200' (for display in all sampled leaf area in square cm), Line 269: replace 'mean*1000' with 'mean*200', and Line 274: replace 'ylim(0, 50)' with 'ylim(0, 2.5)' 
# Fig. S13: Line 206 and 236: replace 'relative_ant_per_weight' with 'lab_a_mean', Line 267: replace 'relative_ant_per_weight*1000' with 'lab_a_mean', Line 269: replace 'mean*1000' with 'lab_a_mean', Line 274: replace 'ylim(0, 50)' with 'ylim(100, 150)', and Line 275: 'ylab("Estimated anthocyanin")' with 'ylab("a*")'
# Fig. S14: Line 206 and 236: replace 'relative_ant_per_weight' with 'lab_b_mean', Line 267: replace 'relative_ant_per_weight*1000' with 'lab_b_mean', Line 269: replace 'mean*1000' with 'lab_b_mean', Line 274: replace 'ylim(0, 50)' with 'ylim(120, 160)', and Line 275: 'ylab("Estimated anthocyanin")' with 'ylab("b*")'
# Fig. S15: Line 206 and 236: replace 'relative_ant_per_weight' with 'lab_l_mean', Line 267: replace 'relative_ant_per_weight*1000' with 'lab_l_mean', Line 269: replace 'mean*1000' with 'lab_l_mean', Line 274: replace 'ylim(0, 50)' with 'ylim(60, 180)', and Line 275: 'ylab("Estimated anthocyanin")' with 'ylab("L*")'
# Fig. S30b: Line 206 and 236: replace 'relative_ant_per_weight' with 'area', Line 267: replace 'relative_ant_per_weight*1000' with 'area', Line 269: replace 'mean*1000' with 'area', Line 274: replace 'ylim(0, 50)' with 'ylim(0, 75000)', and Line 275: 'ylab("Estimated anthocyanin")' with 'ylab("Plant are (number of pixels)")' 


################################
### Step 1: data preparation ###
################################

# clear the environment
rm(list=ls())

# import data !!! If the data file is not in Desktop, adjust the path according to the location of the data file !!!
library("readxl")
collection_of_summaries <- read_excel("~/Desktop/Source Data 6.xlsx", sheet = "Figs_5_S12_S13_S14_S15_S30b_CH2")
View(collection_of_summaries)

# check the structure of the dataset
str(collection_of_summaries)
# convert relative_ant_per_area and relative_ant_per_weight to numeric as they are supposed to be and calculations can be done on them
collection_of_summaries$relative_ant_per_area <- as.numeric(collection_of_summaries$relative_ant_per_area)
collection_of_summaries$relative_ant_per_weight <- as.numeric(collection_of_summaries$relative_ant_per_weight)
# define day as Date so the row removals work
collection_of_summaries$day <- as.Date(collection_of_summaries$day, "%d.%m.%y")

# exclude the camera ZH07 as the plant ID-position match was not confirmed at the point of analysis
RowsToKeep_collection_of_summaries<-c("ZHA02","ZHA03","ZHA04","ZHA08")
Identifier_collection_of_summaries<-which(collection_of_summaries$camera %in% RowsToKeep_collection_of_summaries)
collection_of_summaries<-collection_of_summaries[Identifier_collection_of_summaries,]
View(collection_of_summaries) 

# remove dates before all plants are out
collection_of_summaries <- collection_of_summaries[!(collection_of_summaries$day=="2018-10-27 00:00:00"),]
collection_of_summaries <- collection_of_summaries[!(collection_of_summaries$day=="2018-10-28 00:00:00"),]
collection_of_summaries <- collection_of_summaries[!(collection_of_summaries$day=="2018-10-29 00:00:00"),]
collection_of_summaries <- collection_of_summaries[!(collection_of_summaries$day=="2018-10-30 00:00:00"),]
collection_of_summaries <- collection_of_summaries[!(collection_of_summaries$day=="2018-10-31 00:00:00"),]
collection_of_summaries <- collection_of_summaries[!(collection_of_summaries$day=="2018-11-01 00:00:00"),]
collection_of_summaries <- collection_of_summaries[!(collection_of_summaries$day=="2018-11-02 00:00:00"),]

# ZHA02 segmentation poor on 20190214
collection_of_summaries <- collection_of_summaries[!(collection_of_summaries$camera=="ZHA02" & collection_of_summaries$day=="2019-02-14 00:00:00"),]

# ZHA04 segmentation poor on 20190320, 20190330, 20190331
collection_of_summaries <- collection_of_summaries[!(collection_of_summaries$camera=="ZHA04" & collection_of_summaries$day=="2019-03-20 00:00:00"),]
collection_of_summaries <- collection_of_summaries[!(collection_of_summaries$camera=="ZHA04" & collection_of_summaries$day=="2019-03-30 00:00:00"),]
collection_of_summaries <- collection_of_summaries[!(collection_of_summaries$camera=="ZHA04" & collection_of_summaries$day=="2019-03-31 00:00:00"),]

# ZHA04 20190310-20190312 remove as because camera moved
start_ZHA04 <- as.Date("2019-03-09", "%Y-%m-%d") # fine until 20190309
end_ZHA04 <- as.Date("2019-03-13", "%Y-%m-%d") # fine from 20190313
collection_of_summaries <- collection_of_summaries[!(collection_of_summaries$camera=="ZHA04" & collection_of_summaries$day > start_ZHA04 & collection_of_summaries$day < end_ZHA04),]

#ZHA08 segmentation poor from 20190320
last_ZHA08 <- as.Date("2019-03-19", "%Y-%m-%d") # fine until 20190319
collection_of_summaries <- collection_of_summaries[!(collection_of_summaries$camera=="ZHA08" & collection_of_summaries$day > last_ZHA08),]

# ZHA02 MED 18, 123 segmentation fail
collection_of_summaries <- collection_of_summaries[!(collection_of_summaries$species=="MED" & collection_of_summaries$plant_number=="18"),]
collection_of_summaries <- collection_of_summaries[!(collection_of_summaries$species=="MED" & collection_of_summaries$plant_number=="123"),]

# ZHA04 MED 54 segmentation poor from 20181125-20190114
start_MED54 <- as.Date("2018-11-24", "%Y-%m-%d") # fine until 20181124
end_MED54 <- as.Date("2019-01-15", "%Y-%m-%d") # fine from 20190215
collection_of_summaries <- collection_of_summaries[!(collection_of_summaries$species=="MED" & collection_of_summaries$plant_number=="54" & collection_of_summaries$day > start_MED54 & collection_of_summaries$day < end_MED54),]

# ZHA04 MED 54 segmentation fail on 20190312
collection_of_summaries <- collection_of_summaries[!(collection_of_summaries$day=="2019-03-12 00:00:00" & collection_of_summaries$species=="MED" & collection_of_summaries$plant_number=="54"),]

# ZHA02 SEP 144 segmentation poor from 20190101-20190213
start_SEP144 <- as.Date("2018-12-31", "%Y-%m-%d") # fine until 20181231
end_SEP144 <- as.Date("2019-02-14", "%Y-%m-%d") # fine from 20190214
collection_of_summaries <- collection_of_summaries[!(collection_of_summaries$species=="MED" & collection_of_summaries$plant_number=="54" & collection_of_summaries$day > start_SEP144 & collection_of_summaries$day < end_SEP144),]
collection_of_summaries <- collection_of_summaries[!(collection_of_summaries$species=="SEP" & collection_of_summaries$plant_number=="144"),]

# ZHA02 SEP 144 segmentation poor on 20190212, 20190213
collection_of_summaries <- collection_of_summaries[!(collection_of_summaries$species=="SEP" & collection_of_summaries$plant_number=="144" & collection_of_summaries$day=="2019-02-12 00:00:00"),]
collection_of_summaries <- collection_of_summaries[!(collection_of_summaries$species=="SEP" & collection_of_summaries$plant_number=="144" & collection_of_summaries$day=="2019-02-13 00:00:00"),]

# ZHA04 SEP 57 segmentation poor after 20190317
last_SEP57 <- as.Date("2019-03-17", "%Y-%m-%d") # fine until 20190317
collection_of_summaries <- collection_of_summaries[!(collection_of_summaries$species=="SEP" & collection_of_summaries$plant_number=="57" & collection_of_summaries$day > last_SEP57),]

# ZHA02 MAI 9 20190214 segmentation poor (white reflection)
collection_of_summaries <- collection_of_summaries[!(collection_of_summaries$species=="MAI" & collection_of_summaries$plant_number=="9" & collection_of_summaries$day=="2019-02-14 00:00:00"),]

# ZHA02 MAI 22 20181207, 20181208 camera moved
collection_of_summaries <- collection_of_summaries[!(collection_of_summaries$species=="MAI" & collection_of_summaries$plant_number=="22" & collection_of_summaries$day=="2018-12-07 00:00:00"),]
collection_of_summaries <- collection_of_summaries[!(collection_of_summaries$species=="MAI" & collection_of_summaries$plant_number=="22" & collection_of_summaries$day=="2018-12-08 00:00:00"),]

# ZHA04 DEN (# 53, 64, 75, 85) transplanted on 20181119 and images exist from 20181120
planted <- as.Date("2018-11-20", "%Y-%m-%d") # 
collection_of_summaries <- collection_of_summaries[!(collection_of_summaries$species=="DEN" & collection_of_summaries$plant_number=="53" & collection_of_summaries$day < planted),]
collection_of_summaries <- collection_of_summaries[!(collection_of_summaries$species=="DEN" & collection_of_summaries$plant_number=="64" & collection_of_summaries$day < planted),]
collection_of_summaries <- collection_of_summaries[!(collection_of_summaries$species=="DEN" & collection_of_summaries$plant_number=="75" & collection_of_summaries$day < planted),]
collection_of_summaries <- collection_of_summaries[!(collection_of_summaries$species=="DEN" & collection_of_summaries$plant_number=="85" & collection_of_summaries$day < planted),]

# ZHA02 POT 10 fallen leaf (another species) on 20181202, 20181203
collection_of_summaries <- collection_of_summaries[!(collection_of_summaries$species=="POT" & collection_of_summaries$plant_number=="10" & collection_of_summaries$day=="2018-12-02 00:00:00"),]
collection_of_summaries <- collection_of_summaries[!(collection_of_summaries$species=="POT" & collection_of_summaries$plant_number=="10" & collection_of_summaries$day=="2018-12-03 00:00:00"),]

# ZHA02 POT 133 segmentation poor from 20190101-20190211
start_POT133 <- as.Date("2018-12-31", "%Y-%m-%d") # fine until 20181231
end_POT133 <- as.Date("2019-02-12", "%Y-%m-%d") # fine from 20190212
collection_of_summaries <- collection_of_summaries[!(collection_of_summaries$species=="POT" & collection_of_summaries$plant_number=="133" & collection_of_summaries$day > start_POT133 & collection_of_summaries$day < end_POT133),]

# other problems
collection_of_summaries <- collection_of_summaries[!(collection_of_summaries$day=="2018-12-09 00:00:00" & collection_of_summaries$camera=="ZHA02"),]
collection_of_summaries <- collection_of_summaries[!(collection_of_summaries$day=="2018-12-10 00:00:00" & collection_of_summaries$camera=="ZHA02"),]
collection_of_summaries <- collection_of_summaries[!(collection_of_summaries$day=="2018-12-11 00:00:00"),]
collection_of_summaries <- collection_of_summaries[!(collection_of_summaries$day=="2018-12-16 00:00:00"),]
collection_of_summaries <- collection_of_summaries[!(collection_of_summaries$day=="2018-12-17 00:00:00"),]
collection_of_summaries <- collection_of_summaries[!(collection_of_summaries$day=="2018-12-18 00:00:00"),]
collection_of_summaries <- collection_of_summaries[!(collection_of_summaries$day=="2018-12-19 00:00:00"),]
collection_of_summaries <- collection_of_summaries[!(collection_of_summaries$day=="2018-12-20 00:00:00" & collection_of_summaries$camera=="ZHA02"),]
collection_of_summaries <- collection_of_summaries[!(collection_of_summaries$day=="2018-12-20 00:00:00" & collection_of_summaries$camera=="ZHA03"),]
collection_of_summaries <- collection_of_summaries[!(collection_of_summaries$day=="2018-12-20 00:00:00" & collection_of_summaries$camera=="ZHA04"),]
collection_of_summaries <- collection_of_summaries[!(collection_of_summaries$day=="2018-12-20 00:00:00" & collection_of_summaries$camera=="ZHA08"),]
collection_of_summaries <- collection_of_summaries[!(collection_of_summaries$day=="2019-01-03 00:00:00"),]
collection_of_summaries <- collection_of_summaries[!(collection_of_summaries$day=="2019-01-04 00:00:00"),]
collection_of_summaries <- collection_of_summaries[!(collection_of_summaries$day=="2019-01-05 00:00:00"),]
collection_of_summaries <- collection_of_summaries[!(collection_of_summaries$day=="2019-01-06 00:00:00"),]
collection_of_summaries <- collection_of_summaries[!(collection_of_summaries$day=="2019-01-07 00:00:00"),]
collection_of_summaries <- collection_of_summaries[!(collection_of_summaries$day=="2019-01-08 00:00:00"),]
collection_of_summaries <- collection_of_summaries[!(collection_of_summaries$day=="2019-01-09 00:00:00"),]
collection_of_summaries <- collection_of_summaries[!(collection_of_summaries$day=="2019-01-10 00:00:00"),]
collection_of_summaries <- collection_of_summaries[!(collection_of_summaries$day=="2019-01-11 00:00:00"),]
collection_of_summaries <- collection_of_summaries[!(collection_of_summaries$day=="2019-01-12 00:00:00"),]
collection_of_summaries <- collection_of_summaries[!(collection_of_summaries$day=="2019-01-13 00:00:00"),]
collection_of_summaries <- collection_of_summaries[!(collection_of_summaries$day=="2019-01-15 00:00:00" & collection_of_summaries$camera=="ZHA02"),]
collection_of_summaries <- collection_of_summaries[!(collection_of_summaries$day=="2019-01-15 00:00:00" & collection_of_summaries$camera=="ZHA03"),]
collection_of_summaries <- collection_of_summaries[!(collection_of_summaries$day=="2019-01-15 00:00:00" & collection_of_summaries$camera=="ZHA04"),]
collection_of_summaries <- collection_of_summaries[!(collection_of_summaries$day=="2019-01-15 00:00:00" & collection_of_summaries$camera=="ZHA08"),]
collection_of_summaries <- collection_of_summaries[!(collection_of_summaries$day=="2019-01-18 00:00:00" & collection_of_summaries$camera=="ZHA02"),]
collection_of_summaries <- collection_of_summaries[!(collection_of_summaries$day=="2019-01-18 00:00:00" & collection_of_summaries$camera=="ZHA03"),]
collection_of_summaries <- collection_of_summaries[!(collection_of_summaries$day=="2019-01-18 00:00:00" & collection_of_summaries$camera=="ZHA04"),]
collection_of_summaries <- collection_of_summaries[!(collection_of_summaries$day=="2019-01-18 00:00:00" & collection_of_summaries$camera=="ZHA08"),]
collection_of_summaries <- collection_of_summaries[!(collection_of_summaries$day=="2019-01-24 00:00:00"),]
collection_of_summaries <- collection_of_summaries[!(collection_of_summaries$day=="2019-01-25 00:00:00"),]
collection_of_summaries <- collection_of_summaries[!(collection_of_summaries$day=="2019-01-26 00:00:00"),]
collection_of_summaries <- collection_of_summaries[!(collection_of_summaries$day=="2019-01-28 00:00:00"),]
collection_of_summaries <- collection_of_summaries[!(collection_of_summaries$day=="2019-01-29 00:00:00"),]
collection_of_summaries <- collection_of_summaries[!(collection_of_summaries$day=="2019-01-30 00:00:00" & collection_of_summaries$camera=="ZHA02"),]
collection_of_summaries <- collection_of_summaries[!(collection_of_summaries$day=="2019-01-30 00:00:00" & collection_of_summaries$camera=="ZHA03"),]
collection_of_summaries <- collection_of_summaries[!(collection_of_summaries$day=="2019-01-30 00:00:00" & collection_of_summaries$camera=="ZHA08"),]
collection_of_summaries <- collection_of_summaries[!(collection_of_summaries$day=="2019-01-31 00:00:00"),]
collection_of_summaries <- collection_of_summaries[!(collection_of_summaries$day=="2019-02-01 00:00:00" & collection_of_summaries$camera=="ZHA02"),]
collection_of_summaries <- collection_of_summaries[!(collection_of_summaries$day=="2019-02-01 00:00:00" & collection_of_summaries$camera=="ZHA03"),]
collection_of_summaries <- collection_of_summaries[!(collection_of_summaries$day=="2019-02-02 00:00:00" & collection_of_summaries$camera=="ZHA02"),]
collection_of_summaries <- collection_of_summaries[!(collection_of_summaries$day=="2019-02-02 00:00:00" & collection_of_summaries$camera=="ZHA03"),]
collection_of_summaries <- collection_of_summaries[!(collection_of_summaries$day=="2019-02-03 00:00:00"),]
collection_of_summaries <- collection_of_summaries[!(collection_of_summaries$day=="2019-02-04 00:00:00"),]
collection_of_summaries <- collection_of_summaries[!(collection_of_summaries$day=="2019-02-05 00:00:00"),]
collection_of_summaries <- collection_of_summaries[!(collection_of_summaries$day=="2019-02-06 00:00:00"),]
collection_of_summaries <- collection_of_summaries[!(collection_of_summaries$day=="2019-02-07 00:00:00"),]
collection_of_summaries <- collection_of_summaries[!(collection_of_summaries$day=="2019-02-08 00:00:00"),]
collection_of_summaries <- collection_of_summaries[!(collection_of_summaries$day=="2019-02-09 00:00:00" & collection_of_summaries$camera=="ZHA02"),]
collection_of_summaries <- collection_of_summaries[!(collection_of_summaries$day=="2019-02-09 00:00:00" & collection_of_summaries$camera=="ZHA03"),]
collection_of_summaries <- collection_of_summaries[!(collection_of_summaries$day=="2019-02-09 00:00:00" & collection_of_summaries$camera=="ZHA04"),]
collection_of_summaries <- collection_of_summaries[!(collection_of_summaries$day=="2019-02-09 00:00:00" & collection_of_summaries$camera=="ZHA08"),]
collection_of_summaries <- collection_of_summaries[!(collection_of_summaries$day=="2019-02-11 00:00:00"),]
collection_of_summaries <- collection_of_summaries[!(collection_of_summaries$day=="2019-02-15 00:00:00" & collection_of_summaries$camera=="ZHA04"),]
collection_of_summaries <- collection_of_summaries[!(collection_of_summaries$day=="2019-02-16 00:00:00" & collection_of_summaries$camera=="ZHA04"),]
collection_of_summaries <- collection_of_summaries[!(collection_of_summaries$day=="2019-02-17 00:00:00" & collection_of_summaries$camera=="ZHA04"),]
collection_of_summaries <- collection_of_summaries[!(collection_of_summaries$day=="2019-02-18 00:00:00" & collection_of_summaries$camera=="ZHA04"),]
collection_of_summaries <- collection_of_summaries[!(collection_of_summaries$day=="2019-02-19 00:00:00" & collection_of_summaries$camera=="ZHA04"),]
collection_of_summaries <- collection_of_summaries[!(collection_of_summaries$day=="2019-02-20 00:00:00" & collection_of_summaries$camera=="ZHA04"),]
collection_of_summaries <- collection_of_summaries[!(collection_of_summaries$day=="2019-02-21 00:00:00" & collection_of_summaries$camera=="ZHA04"),]
collection_of_summaries <- collection_of_summaries[!(collection_of_summaries$day=="2019-02-22 00:00:00" & collection_of_summaries$camera=="ZHA04"),]
collection_of_summaries <- collection_of_summaries[!(collection_of_summaries$day=="2019-02-23 00:00:00" & collection_of_summaries$camera=="ZHA04"),]
collection_of_summaries <- collection_of_summaries[!(collection_of_summaries$day=="2019-02-24 00:00:00" & collection_of_summaries$camera=="ZHA04"),]
collection_of_summaries <- collection_of_summaries[!(collection_of_summaries$day=="2019-02-25 00:00:00" & collection_of_summaries$camera=="ZHA04"),]
collection_of_summaries <- collection_of_summaries[!(collection_of_summaries$day=="2019-02-26 00:00:00" & collection_of_summaries$camera=="ZHA04"),]
collection_of_summaries <- collection_of_summaries[!(collection_of_summaries$day=="2019-02-27 00:00:00" & collection_of_summaries$camera=="ZHA04"),]
collection_of_summaries <- collection_of_summaries[!(collection_of_summaries$day=="2019-02-28 00:00:00" & collection_of_summaries$camera=="ZHA04"),]
collection_of_summaries <- collection_of_summaries[!(collection_of_summaries$day=="2019-03-01 00:00:00" & collection_of_summaries$camera=="ZHA04"),]
collection_of_summaries <- collection_of_summaries[!(collection_of_summaries$day=="2019-03-02 00:00:00" & collection_of_summaries$camera=="ZHA04"),]
collection_of_summaries <- collection_of_summaries[!(collection_of_summaries$day=="2019-03-04 00:00:00" & collection_of_summaries$camera=="ZHA04"),]
collection_of_summaries <- collection_of_summaries[!(collection_of_summaries$day=="2019-03-06 00:00:00" & collection_of_summaries$camera=="ZHA04"),]
collection_of_summaries <- collection_of_summaries[!(collection_of_summaries$day=="2019-03-08 00:00:00" & collection_of_summaries$camera=="ZHA04"),]
collection_of_summaries <- collection_of_summaries[!(collection_of_summaries$day=="2019-03-11 00:00:00" & collection_of_summaries$camera=="ZHA03"),]
collection_of_summaries <- collection_of_summaries[!(collection_of_summaries$day=="2019-03-11 00:00:00" & collection_of_summaries$camera=="ZHA04"),]
collection_of_summaries <- collection_of_summaries[!(collection_of_summaries$day=="2019-03-11 00:00:00" & collection_of_summaries$camera=="ZHA08"),]

###############################################
### Step 2: calculating the average per day ###
###############################################

# select variables and calculate an average per day for specified variable
library(dplyr)
daily_mean <- collection_of_summaries %>%
  dplyr::select(day, relative_ant_per_weight, species) %>%
  dplyr::group_by(species, day) %>%
  dplyr::summarise_all(list(mean))

####################################################
### Step 3: calculating the 5-day moving average ###
####################################################

# for moving average over 5 days, do not calculate the value for first 4 days
# Use the function and codes on this website 
# https://www.business-science.io/timeseries-analysis/2017/07/23/tidy-timeseries-analysis-pt-2.html
custom_stat_fun_2 <- function(x, na.rm = TRUE) {
  # x     = numeric vector
  # na.rm = boolean, whether or not to remove NA's
  
  m  <- mean(x, na.rm = na.rm)
  s  <- sd(x, na.rm = na.rm)
  hi <- m + 2*s
  lo <- m - 2*s
  
  ret <- c(mean = m, stdev = s, hi.95 = hi, lo.95 = lo) 
  return(ret)
}

# to use tq_mutate 
library(tidyquant) 

# Roll apply using custom stat function
trial_mva <- daily_mean %>%
  tq_mutate(
    select     = relative_ant_per_weight,
    mutate_fun = rollapply, 
    # rollapply args
    width      = 5,            # moving average over 5 days
    align      = "right",
    by.column  = FALSE,
    FUN        = custom_stat_fun_2,
    # FUN args
    na.rm      = TRUE
  )

View(trial_mva)

########################
### Step 4: plotting ###
########################

# load packages for time-course plotting
library(ggplot2)
library(tidyverse) 

# define the genotype as a factor and re-order the genotypes
trial_mva$species<-factor(trial_mva$species, levels=c("HAL", "MED", "SEP", "RS7", "RS8", "MAI", "TKS", "MAG", "MUR", "DEN", "POT", "COL"))

# define the color for each genotype
colvec <- c("red3", "blue3", "blue4", "green3", "green4", "sienna", "red4", "darkorange", "tan4", "darkorchid1", "darkorchid4", "black")

# define the plot
plot <- trial_mva %>%
  ggplot(aes(x = day, color = species)) +
  # Data
  geom_point(aes(y = relative_ant_per_weight*1000), alpha = 0.5) +  # this is to display the original data points; adding 'color = "grey40"' will make all the original data points in grey40 
  #geom_ribbon(aes(ymin = lo.95, ymax = hi.95), alpha = 0.2) + # this is to display CIs
  geom_line(aes(y = mean*1000), size = 1, alpha = 1) +  # using geom_point instead, one can see the data points for mean instead of line connecting the mean values
  scale_x_date(date_breaks = "7 day", date_labels = "%y/%m/%d") + # define the X-axis label style
  theme_bw() +                                                   # black and white background, should be defined BEFORE next line
  theme(axis.text.x = element_text(angle = 90)) +
  scale_colour_manual(name = "Genotype", values = colvec) +
  ylim(0, 50) +
  ylab("Estimated anthocyanin")

# display the plot
plot
