# Supplementary material for: Seasonal pigment fluctuation in diploid and polyploid Arabidopsis revealed by machine learning-based phenotyping method PlantServation
Source: Nat Commun. 2023 Sep 22;14:5792. doi: 10.1038/s41467-023-41260-3 (PMC10517152; doi:10.1038/s41467-023-41260-3)
Supplement: Supplementary file 6 — Supplementary Data 1 [file 41467_2023_41260_MOESM6_ESM.zip › Supplementary Data 1/script_1_for_Figs_4_S8_S9_S10_S11.R]

# manuscript
# Seasonal pigment fluctuation in diploid and polyploid Arabidopsis revealed by machine learning-based phenotyping method PlantServation

# clear the environment
rm(list=ls())

# import the data !!! Adjust the path according to the location of the data file !!!
library("readxl")
data <- read_excel("~/Desktop/Source Data 1.xlsx", sheet = "Figs_4_S8_S9_S10_S11_S27_S28")
View(data)
str(data)

# preparation for figures
library(ggplot2)
# genotype in a specified order
data$genotype <- factor(data$genotype, levels = c("COL", "DEN", "HAL", "MAG", "MAI", "MED", "MUR", "POT", "RS7", "RS8", "SEP", "TKS"))

###########################
### random forest model ###
###########################

# the variables for predicted pigment values, i.e., 'predicted_ant_per_weight' and 'predicted_ant_per_area', in the dataset 'data' were calculated using the random forest model with L* (displayed as L.), a* (displayed as a.), and b* (displayed as b.) as follows (showing predicted_ant_per_weight as an example), where the dataframe with selected variables are named xy, the variable of concern was specified as y, and the predicted variable was named y_pred 

library(randomForest)
xy <- data[,c("genotype","L.","a.","b.","relative_ant_per_weight")]
names(xy) <- c("genotype","L","a","b","y")

# set seeds so that the model is consistent in multiple trials
set.seed(111)

# fit model with train data
model <- randomForest(y ~ L+a+b, data = xy, importance = TRUE)

# get the relative importance of the explanatory variable of the random forest model
importance(model)
#%IncMSE IncNodePurity
#L 14.51664    0.02784516
#a 40.50297    0.04717615
#b 43.31264    0.05037978

# get prediction for test data
y_pred <- predict(model, newdata=xy)

#add the predicted y to the data.frame xy
xy$y_pred <- y_pred


################
### Figure 4 ###
################

# Figure with data points and y-x line, per mg converted to per g by *1000 for display purpose
#data$mp <- predict(m, newdata = data)
ggplot(data, aes(x = relative_ant_per_weight*1000, y = predicted_relative_ant_per_weight*1000)) +
  theme_bw() +
  xlab("Relative anthocyanin per weight (g)") +
  ylab("Estimated relative anthocyanin per weight (g)") +
  #  ggtitle("Non-linear least squares") +
  xlim(0, 100) +
  ylim(0, 100) +
  geom_point(aes(col=genotype)) +
  geom_abline(intercept = 0, slope = 1, col="darkgrey")
#  geom_line(data = data, aes(x = relative_ant_per_weight, y = mp), colour = "black")

## Pearson correlation 
# check the distributions
hist(data$relative_ant_per_weight)
hist(data$predicted_relative_ant_per_weight)
# log10 transformation
hist(log10(data$relative_ant_per_weight+0.00001))
hist(log10(data$predicted_relative_ant_per_weight+0.00001))

# Pearson correlation test on log10 transformed data
cor.test(log10(data$relative_ant_per_weight+0.00001), log10(data$predicted_relative_ant_per_weight+0.00001), method=c("pearson"))
#Pearson's product-moment correlation
#data:  log10(data$relative_ant_per_weight + 1e-05) and log10(data$predicted_relative_ant_per_weight + 1e-05)
#t = 33.616, df = 449, p-value < 2.2e-16
#alternative hypothesis: true correlation is not equal to 0
#95 percent confidence interval:
# 0.8174793 0.8703134
#sample estimates:
#      cor 
#0.8459599 


#################
### Figure S8 ###
#################

# genotypes separated in different plots, per mg converted to per g by *1000 for display purpose
ggplot(data, aes(x = relative_ant_per_weight*1000, y = predicted_relative_ant_per_weight*1000, color = genotype)) +
  geom_point(size = 1.0) +
  theme_bw() +
  xlim(0, 100) +
  ylim(0, 100) +
  xlab("Relative anthocyanin per weight (g)") + 
  ylab("Estimated relative anthocyanin per weight (g)") +
  facet_wrap(~ genotype)  +
  geom_abline(intercept = 0, slope = 1)


## Correlations 
par(mfrow = c(1, 1))
library(ggplot2)
# check distributions
ggplot(data, aes(x=relative_ant_per_weight)) + 
  geom_histogram() + 
  facet_wrap(~genotype)

ggplot(data, aes(x=predicted_relative_ant_per_weight)) + 
  geom_histogram() + 
  facet_wrap(~genotype)

# normality test for real and predicted data
library(data.table)
# subset_data 
subset_data <- data.table(data, key = 'genotype')
# real
# Shapiro test
real <- subset_data[, list(ntest = shapiro.test(relative_ant_per_weight)), by = key(subset_data)]
real.df <- as.data.frame(real)
# extract p-values
real.new <- real.df[seq(2, nrow(real.df), 4), ]
real.new
#genotype        ntest
#2       COL   0.03017738
#6       DEN   0.07459504
#10      HAL   0.09856471
#14      MAG     0.194706
#18      MAI 5.675494e-06
#22      MED    0.7223864
#26      MUR 0.0008106006
#30      POT  0.007493593
#34      RS7    0.3562575
#38      RS8   0.03786527
#42      SEP 1.190307e-05
#46      TKS   0.07513416

# -> normally distributed:     DEN, HAL, MAG, MED, RS7, TKS
# -> not normally distributed: COL, MAI, MUR, POT, RS8, SEP

# predicted
# Shapiro test
predicted <- subset_data[, list(ntest = shapiro.test(predicted_relative_ant_per_weight)), by = key(subset_data)]
predicted.df <- as.data.frame(predicted)
# extract p-values
predicted.new <- predicted.df[seq(2, nrow(predicted.df), 4), ]
predicted.new
#genotype        ntest
#2       COL   0.09430904
#6       DEN 0.0005413794
#10      HAL    0.1368617
#14      MAG    0.1280147
#18      MAI 3.468491e-05
#22      MED    0.8722393
#26      MUR 0.0003079423
#30      POT    0.5337532
#34      RS7     0.684239
#38      RS8    0.3037828
#42      SEP 0.0001110776
#46      TKS   0.03683608

# -> normally distributed:     COL, HAL, MAG, MED, POT, RS7, RS8
# -> not normally distributed: DEN, MAI, MUR, SEP, TKS


# log10 transformed data distributions
ggplot(data, aes(x=log10(relative_ant_per_weight+0.00001))) + 
  geom_histogram() + 
  facet_wrap(~genotype)

ggplot(data, aes(x=log10(predicted_relative_ant_per_weight+0.00001))) + 
  geom_histogram() + 
  facet_wrap(~genotype)


#### convert data.frame to data.table in order to calculate Pearson's correlation by LineCode
# https://stackoverflow.com/questions/28078576/data-table-with-cor-test-by-group
# https://stackoverflow.com/questions/20345022/convert-a-data-frame-to-a-data-table-without-copy
library(data.table)
dt <- setDT(data) 

# perform Pearson's correlation tests for each genotype
# both real and predicted are at original scale
for_HAL_MAG_MED_RS7 <- dt[ , cor.test(relative_ant_per_weight, predicted_relative_ant_per_weight, method="pearson"), by=genotype]
# real at original, predicted at log10 scale
for_DEN_TKS <- dt[ , cor.test(relative_ant_per_weight, log10(predicted_relative_ant_per_weight+0.00001), method="pearson"), by=genotype]
# real at log10 scale, predicted at original scale
for_COL_POT_RS8 <- dt[ , cor.test(log10(relative_ant_per_weight+0.00001), predicted_relative_ant_per_weight, method="pearson"), by=genotype]
# both real and predicted are at log10 scale
for_MAI_MUR_SEP <- dt[ , cor.test(log10(relative_ant_per_weight+0.00001), log10(predicted_relative_ant_per_weight+0.00001), method="pearson"), by=genotype]

# When enabled, the following scripts generate .csv files for datatables with correlation coefficients for_RS7, for_DEN, for_RS8, and for_rest
#write.csv(for_HAL_MAG_MED_RS7, '~/Desktop/for_HAL_MAG_MED_RS7.csv', row.names=T)
#write.csv(for_DEN_TKS, '~/Desktop/for_DEN_TKS.csv', row.names=T)
#write.csv(for_COL_POT_RS8, '~/Desktop/for_COL_POT_RS8.csv', row.names=T)
#write.csv(for_MAI_MUR_SEP, '~/Desktop/for_MAI_MUR_SEP.csv', row.names=T)


#################
### Figure S9 ###
#################

## non-linear least squares regression
# x 200 (x 100 to convert to per square cm for display purpose, x 2 to calculate the amount for the whole sampled leaf area) 
m<-nls(predicted_relative_ant_per_area*200 ~ a*relative_ant_per_area*200/(b + relative_ant_per_area*200), data)
summary(m)
#Formula: predicted_relative_ant_per_area * 200 ~ a * relative_ant_per_area * 
#  200/(b + relative_ant_per_area * 200)
#Parameters:
#  Estimate Std. Error t value Pr(>|t|)    
#  a   7.1462     0.3890   18.37   <2e-16 ***
#  b   5.5142     0.4239   13.01   <2e-16 ***
#  ---
#  Signif. codes:  0 ‘***’ 0.001 ‘**’ 0.01 ‘*’ 0.05 ‘.’ 0.1 ‘ ’ 1
#Residual standard error: 0.2435 on 449 degrees of freedom
#Number of iterations to convergence: 6 
#Achieved convergence tolerance: 2.674e-06

hist(data$relative_ant_per_area)
hist(predict(m))
hist(log10(data$relative_ant_per_area+0.00001))
hist(log10(predict(m)+0.01))
cor.test(log10(data$relative_ant_per_area+0.00001), log10(predict(m)+0.01), method=c("pearson"))
#Pearson's product-moment correlation
#data:  log10(data$relative_ant_per_area + 1e-05) and log10(predict(m) + 0.01)
#t = 255.04, df = 449, p-value < 2.2e-16
#alternative hypothesis: true correlation is not equal to 0
#95 percent confidence interval:
# 0.9958690 0.9971459
#sample estimates:
#      cor 
#0.9965662 


## Figure
# x 200 (x 100 to convert to per square cm for display purpose, x 2 to calculate the amount for the whole sampled leaf area) 
data$mp <- predict(m, newdata = data)
ggplot(data, aes(x = relative_ant_per_area*200, y = predicted_relative_ant_per_area*200)) +
  theme_bw() +
  xlab("Relative anthocyanin per area (cm2)") +
  ylab("Estimated relative anthocyanin per area (cm2)") +
  xlim(0, 8) +
  ylim(0, 8) +
  geom_point(aes(col=genotype)) +
  geom_abline(intercept = 0, slope = 1, col="darkgrey") +
  geom_line(data = data, aes(x = relative_ant_per_area*200, y = mp), colour = "black")

## Pearson correlation 
# check the distributions
hist(data$relative_ant_per_area)
hist(data$predicted_relative_ant_per_area)
# log10 transformation upon non-normal distributions
hist(log10(data$relative_ant_per_area+0.00001))
hist(log10(data$predicted_relative_ant_per_area+0.00001))

# Pearson correlation test on log10 transformed data
cor.test(log10(data$relative_ant_per_area+0.00001), log10(data$predicted_relative_ant_per_area+0.00001), method=c("pearson"))
#Pearson's product-moment correlation
#data:  log10(data$relative_ant_per_area + 1e-05) and log10(data$predicted_relative_ant_per_area + 1e-05)
#t = 46.738, df = 449, p-value < 2.2e-16
#alternative hypothesis: true correlation is not equal to 0
#95 percent confidence interval:
# 0.8935817 0.9252920
#sample estimates:
#      cor 
#0.9107702 


##################
### Figure S10 ###
##################

## Figure
# genotypes separated in different plots
ggplot(data, aes(x = relative_ant_per_area*200, y = predicted_relative_ant_per_area*200, color = genotype)) +
  geom_point(size = 0.5) +
  theme_bw() +
  xlim(0, 8) +
  ylim(0, 8) +
  xlab("Relative anthocyanin per area (cm2)") +
  ylab("Estimated relative anthocyanin per area (cm2)") +
  facet_wrap(~ genotype)  +
  geom_abline(intercept = 0, slope = 1)

## Correlations 
par(mfrow = c(1, 1))
library(ggplot2)
# check distributions
ggplot(data, aes(x=relative_ant_per_area)) + 
  geom_histogram() + 
  facet_wrap(~genotype)

ggplot(data, aes(x=predicted_relative_ant_per_area)) + 
  geom_histogram() + 
  facet_wrap(~genotype)

# normality test for real and predicted data
library(data.table)
# subset_data 
subset_data <- data.table(data, key = 'genotype')
# real
# Shapiro test
real <- subset_data[, list(ntest = shapiro.test(relative_ant_per_area)), by = key(subset_data)]
real.df <- as.data.frame(real)
# extract p-values
real.new <- real.df[seq(2, nrow(real.df), 4), ]
real.new
#genotype        ntest
#2       COL 1.506828e-06
#6       DEN    0.1065034
#10      HAL 9.063615e-07
#14      MAG 1.345349e-07
#18      MAI 9.258515e-09
#22      MED 4.550484e-08
#26      MUR 4.846593e-08
#30      POT 1.125126e-06
#34      RS7    0.3905848
#38      RS8  0.003617945
#42      SEP 0.0001030777
#46      TKS 0.0002203708
# -> DEN and RS7 normally distributed

# predicted
# Shapiro test
predicted <- subset_data[, list(ntest = shapiro.test(predicted_relative_ant_per_area)), by = key(subset_data)]
predicted.df <- as.data.frame(predicted)
# extract p-values
predicted.new <- predicted.df[seq(2, nrow(predicted.df), 4), ]
predicted.new
#genotype        ntest
#2       COL 0.0003297942
#6       DEN    0.0234278
#10      HAL 0.0002854771
#14      MAG    0.0005125
#18      MAI 1.297327e-07
#22      MED 9.839791e-06
#26      MUR 1.521191e-07
#30      POT 2.700781e-05
#34      RS7    0.2509663
#38      RS8    0.2613129
#42      SEP   0.01314434
#46      TKS 0.0005983544
# -> RS7 and RS8 normally distributed

# log10 transformed data distributions
ggplot(data, aes(x=log10(relative_ant_per_area+0.00001))) + 
  geom_histogram() + 
  facet_wrap(~genotype)

ggplot(data, aes(x=log10(predicted_relative_ant_per_area+0.00001))) + 
  geom_histogram() + 
  facet_wrap(~genotype)


#### convert data.frame to data.table in order to calculate Pearson's correlation by LineCode
# https://stackoverflow.com/questions/28078576/data-table-with-cor-test-by-group
# https://stackoverflow.com/questions/20345022/convert-a-data-frame-to-a-data-table-without-copy
library(data.table)
dt <- setDT(data) 

# perform Pearson's correlation tests for each genotype
# original (for RS7)
for_RS7 <- dt[ , cor.test(relative_ant_per_area, predicted_relative_ant_per_area, method="pearson"), by=genotype]
# real = log10 transformed, predicted = original (for DEN)
for_DEN <- dt[ , cor.test(log10(relative_ant_per_area+0.00001), predicted_relative_ant_per_area, method="pearson"), by=genotype]
# real = original, predicted = log10 transformed (for RS8)
for_RS8 <- dt[ , cor.test(relative_ant_per_area, log10(predicted_relative_ant_per_area+0.00001), method="pearson"), by=genotype]
# log10 transformed (for rest)
for_rest <- dt[ , cor.test(log10(relative_ant_per_area+0.00001), log10(predicted_relative_ant_per_area+0.00001), method="pearson"), by=genotype]

# When enabled, the following scripts generate .csv files for datatables with correlation coefficients for_RS7, for_DEN, for_RS8, and for_rest
#write.csv(for_RS7, '~/Desktop/for_RS7.csv', row.names=T)
#write.csv(for_DEN, '~/Desktop/for_DEN.csv', row.names=T)
#write.csv(for_RS8, '~/Desktop/for_RS8.csv', row.names=T)
#write.csv(for_rest, '~/Desktop/for_rest.csv', row.names=T)

##################
### Figure S11 ###
##################

# re-order the levels in the order of appearance in the data.frame
# https://kohske.wordpress.com/2010/12/29/faq-how-to-order-the-factor-variables-in-ggplot2/
data$Genotype <- factor(data$genotype, c("HAL", "MED", "SEP", "RS7", "RS8", "MAI", "TKS", "MAG", "MUR", "DEN", "POT", "COL"))

# define the plot
plot <- ggplot(data, aes(relative_ant_per_weight*1000, chlorophyll_per_weight, color = Genotype)) + 
  theme_bw() +　
  geom_point() +
  xlab("Relative anthocyanin per weight (g)") +
  ylab("Relative chlorophyll per weight (mg)")

# display the plot
plot


## Pearson correlation 
# check the distributions
hist(data$relative_ant_per_weight)
hist(data$chlorophyll_per_weight)
# log10 transformation
hist(log10(data$relative_ant_per_weight+0.001))

# Pearson correlation test on log10 transformed data
cor.test(log10(data$relative_ant_per_weight+0.001), data$chlorophyll_per_weight, method = c("pearson"))
#Pearson's product-moment correlation
#data:  log10(data_wo_NA$relative_ant_per_weight + 0.001) and data_wo_NA$chlorophyll_per_weight
#t = -10.177, df = 449, p-value < 2.2e-16
#alternative hypothesis: true correlation is not equal to 0
#95 percent confidence interval:
# -0.5050714 -0.3547716
#sample estimates:
#       cor 
#-0.4329256
