# Supplementary material for: Seasonal pigment fluctuation in diploid and polyploid Arabidopsis revealed by machine learning-based phenotyping method PlantServation
Source: Nat Commun. 2023 Sep 22;14:5792. doi: 10.1038/s41467-023-41260-3 (PMC10517152; doi:10.1038/s41467-023-41260-3)
Supplement: Supplementary file 6 — Supplementary Data 1 [file 41467_2023_41260_MOESM6_ESM.zip › Supplementary Data 1/script_4_for_LOOCV_AllSummary.R]

# manuscript
# Seasonal pigment fluctuation in diploid and polyploid Arabidopsis revealed by machine learning-based phenotyping method PlantServation

# this script is to compile RMSE and Rsq according to LOOCV for different models for anthocyanin per area and anthocyanin per weight

# before running the script, ensure that the RData files generated by the scripts script_2_for_AntperWeight.R and script_3_for_AntperArea.R are in the current working directory

# the compiled data is the basis for the Figs_4_S8_S9_S10_S11_S27_S28 sheet of Source Data 1.xlsx 


#get RData filen names
fn_all <- list.files()
fn_RData <- fn_all[substr(fn_all,1,7) == "PredErr"]

# prepare an empty list to save each true Y and predicted Y for all trials
df_summary_models <- data.frame(model=NULL, RMSE=NULL, MAE=NULL, Rsq=NULL, Rsq_adj=NULL, data_file=NULL)

for (f in 1:length(fn_RData)){
	load(fn_RData[f])
	# summarize the result into the data.frame "df_summary_models"
	#m <- 1 #just trial before full loop for m
	for (m in 1:length(ls_error)){
		df <- ls_Y[[m]]
		linearity_model <- lm(predY ~ trueY, data=df)
		model_rmse <- data.frame(model = names(ls_Y)[m], 
		                         RMSE = (mean((df$predY - df$trueY)^2))^0.5,
		                         Rsq = summary(linearity_model)$r.squared,
		                         data_file = fn_RData[f]
		                         )
		df_summary_models <- rbind(df_summary_models, model_rmse)
		rm(linearity_model)
		rm(df)
	}    #end of loop for m
	rm(ls_Y)
	rm(ls_error)
}    #end of loop for f

#check
df_summary_models
