# Supplementary material for: Seasonal pigment fluctuation in diploid and polyploid Arabidopsis revealed by machine learning-based phenotyping method PlantServation
Source: Nat Commun. 2023 Sep 22;14:5792. doi: 10.1038/s41467-023-41260-3 (PMC10517152; doi:10.1038/s41467-023-41260-3)
Supplement: Supplementary file 6 — Supplementary Data 1 [file 41467_2023_41260_MOESM6_ESM.zip › Supplementary Data 1/script_17_for_Fig_S21.R]

# manuscript
# Seasonal pigment fluctuation in diploid and polyploid Arabidopsis revealed by machine learning-based phenotyping method PlantServation

# relevant data
# Fig_S21_CH and Fig_S21_JP sheets (relevant to Fig. S21) in Source Data 11.xlsx

# the script is to generate a PCA plot for anthocyanin per area for all seasons for either the Swiss site or the Japanese site

##################
### Swiss site ###
##################
# clean up the workplace
rm(list=ls())

# import data !!! If the data file is not in Desktop, adjust the path according to the location of the data file !!!
library("readxl")
data <- read_excel("~/Desktop/Source Data 11.xlsx", sheet = "Fig_S21_CH")
View(data)

# check the class of genotype
class(data$species)
# genotype is a character
# define genotype as a factor, so that the genotype can be displayed in the legend in a PCA plot later
data$species <- as.factor(data$species)

# create dataPCA consisting of data only = data - genotype (column 1) 
dataPCA <- data[ ,2:376]
# convert the values in dataPCA to numeric, so that calculations can be performed on them
dataPCA <- as.data.frame(sapply(dataPCA, as.numeric))

# check the distribution 
hist(as.matrix(dataPCA))
# distribution with scaling
hist(as.matrix(scale(dataPCA)))
# better with scaling
#dataPCA_scaled <- as.data.frame(scale(dataPCA))

# check the contributions of the components to total variation
PCAmodel<-prcomp(dataPCA, scale=TRUE) # with scaling
summary(PCAmodel)
#Importance of components:
#  PC1    PC2     PC3     PC4     PC5     PC6     PC7     PC8     PC9    PC10    PC11      PC12
#Standard deviation     14.8378 8.3812 4.98444 4.14749 3.92854 3.01506 2.70527 2.39027 1.42941 1.32163 1.09679 3.017e-15
#Proportion of Variance  0.5871 0.1873 0.06625 0.04587 0.04116 0.02424 0.01952 0.01524 0.00545 0.00466 0.00321 0.000e+00
#Cumulative Proportion   0.5871 0.7744 0.84067 0.88654 0.92769 0.95193 0.97145 0.98669 0.99213 0.99679 1.00000 1.000e+00
plot(PCAmodel, npcs=12, main="")

# create a PCA plot
library(vegan)
PCAmodel1<-rda(dataPCA, scale=TRUE)
pca_scores<-scores(PCAmodel1)
colvec <- c("black", "darkorchid1", "red3", "darkorange", "sienna", "blue3", "tan4", "darkorchid4", "green3", "green4", "blue4", "red4")

# blank PCA plot
plot(PCAmodel1,type="n", scaling = 2, xlim=c(-5,5), ylim=c(-5,5))
# display the data points in the PCA plot
with(dataPCA, points(PCAmodel1, pch=19, cex=1.2, col = colvec))

#####################
### Japanese site ###
#####################
# clean up the workplace
rm(list=ls())

# import data !!! If the data file is not in Desktop, adjust the path according to the location of the data file !!!
library("readxl")
data <- read_excel("~/Desktop/Source Data 11.xlsx", sheet = "Fig_S21_JP")
View(data)

# check the class of genotype
class(data$species)
# genotype is a character
# define genotype as a factor, so that the genotype can be displayed in the legend in a PCA plot later
data$species <- as.factor(data$species)

# create dataPCA consisting of data only = data - genotype (column 1) 
dataPCA <- data[ ,2:454]
# convert the values in dataPCA to numeric, so that calculations can be performed on them
dataPCA <- as.data.frame(sapply(dataPCA, as.numeric))

# check the distribution 
hist(as.matrix(dataPCA))
# distribution with scaling
hist(as.matrix(scale(dataPCA)))
# better with scaling
#dataPCA_scaled <- as.data.frame(scale(dataPCA))

# check the contributions of the components to total variation
PCAmodel<-prcomp(dataPCA, scale=TRUE) # with scaling
summary(PCAmodel)
#Importance of components:
#PC1    PC2    PC3     PC4     PC5     PC6    PC7     PC8     PC9    PC10    PC11      PC12
#Standard deviation     16.1009 8.0140 6.2270 4.99209 4.19166 3.98705 3.5035 2.65908 2.49531 1.90157 1.78483 7.858e-15
#Proportion of Variance  0.5723 0.1418 0.0856 0.05501 0.03879 0.03509 0.0271 0.01561 0.01375 0.00798 0.00703 0.000e+00
#Cumulative Proportion   0.5723 0.7140 0.7996 0.85466 0.89344 0.92854 0.9556 0.97124 0.98499 0.99297 1.00000 1.000e+00
plot(PCAmodel, npcs=12, main="")

# create a PCA plot
library(vegan)
PCAmodel1<-rda(dataPCA, scale=TRUE)
pca_scores<-scores(PCAmodel1)
colvec <- c("black", "darkorchid1", "red3", "darkorange", "sienna", "blue3", "tan4", "darkorchid4", "green3", "green4", "blue4", "red4")

# blank PCA plot
plot(PCAmodel1,type="n", scaling = 2, xlim=c(-5,5), ylim=c(-5,5))
# display the data points in the PCA plot
with(dataPCA, points(PCAmodel1, pch=19, cex=1.2, col = colvec))
