# Supplementary material for: Seasonal pigment fluctuation in diploid and polyploid Arabidopsis revealed by machine learning-based phenotyping method PlantServation
Source: Nat Commun. 2023 Sep 22;14:5792. doi: 10.1038/s41467-023-41260-3 (PMC10517152; doi:10.1038/s41467-023-41260-3)
Supplement: Supplementary file 6 — Supplementary Data 1 [file 41467_2023_41260_MOESM6_ESM.zip › Supplementary Data 1/script_8_4_for_Figs_5_S12_S13_S14_S15_S30b_Switzerland_yr1.R]

# manuscript
# Seasonal pigment fluctuation in diploid and polyploid Arabidopsis revealed by machine learning-based phenotyping method PlantServation

# relevant data
# Figs_5_S12_S13_S14_S15_S30b_CH1 sheet in Source Data 5.xlsx   # Swiss site year 1

# the script consists of 4 steps: Step 1: data preparation, Step 2: calculating the average per day, Step 3: Step 3: calculating the 5-day moving average, and Step 4: plotting
# Step 1 is common among figures

# WITH FOLLOWOING MODIFICATION in Step 2-4, the script can generate each of figures 5, S12, S13, S14, S15, and S30
# Fig 5: NO MODIFICATION is necessary (Note that *1000 in Lines 267 and 269 is to convert mg to g)
# Fig. S12: Line 206 and 236: replace 'relative_ant_per_weight' with 'relative_ant_per_area', Line 267: replace 'relative_ant_per_weight*1000' with 'relative_ant_per_area*200' (for display in all sampled leaf area in square cm), Line 269: replace 'mean*1000' with 'mean*200', and Line 274: replace 'ylim(0, 50)' with 'ylim(0, 2.5)' 
# Fig. S13: Line 206 and 236: replace 'relative_ant_per_weight' with 'lab_a_mean', Line 267: replace 'relative_ant_per_weight*1000' with 'lab_a_mean', Line 269: replace 'mean*1000' with 'lab_a_mean', Line 274: replace 'ylim(0, 50)' with 'ylim(100, 150)', and Line 275: 'ylab("Estimated anthocyanin")' with 'ylab("a*")'
# Fig. S14: Line 206 and 236: replace 'relative_ant_per_weight' with 'lab_b_mean', Line 267: replace 'relative_ant_per_weight*1000' with 'lab_b_mean', Line 269: replace 'mean*1000' with 'lab_b_mean', Line 274: replace 'ylim(0, 50)' with 'ylim(120, 160)', and Line 275: 'ylab("Estimated anthocyanin")' with 'ylab("b*")'
# Fig. S15: Line 206 and 236: replace 'relative_ant_per_weight' with 'lab_l_mean', Line 267: replace 'relative_ant_per_weight*1000' with 'lab_l_mean', Line 269: replace 'mean*1000' with 'lab_l_mean', Line 274: replace 'ylim(0, 50)' with 'ylim(60, 180)', and Line 275: 'ylab("Estimated anthocyanin")' with 'ylab("L*")'
# Fig. S30b: Line 206 and 236: replace 'relative_ant_per_weight' with 'area', Line 267: replace 'relative_ant_per_weight*1000' with 'area', Line 269: replace 'mean*1000' with 'area', Line 274: replace 'ylim(0, 50)' with 'ylim(0, 75000)', and Line 275: 'ylab("Estimated anthocyanin")' with 'ylab("Plant are (number of pixels)")' 

################################
### Step 1: data preparation ###
################################

# clear the environment
rm(list=ls())

# import data !!! If the data file is not in Desktop, adjust the path according to the location of the data file !!!
library("readxl")
collection_of_summaries <- read_excel("~/Desktop/Source Data 5.xlsx", sheet = "Figs_5_S12_S13_S14_S15_S30b_CH1")
View(collection_of_summaries)

# check the structure of the dataset
str(collection_of_summaries)
# convert relative_ant_per_area and relative_ant_per_weight to numeric as they are supposed to be and calculations can be done on them
collection_of_summaries$relative_ant_per_area <- as.numeric(collection_of_summaries$relative_ant_per_area)
collection_of_summaries$relative_ant_per_weight <- as.numeric(collection_of_summaries$relative_ant_per_weight)
# define day as Date so the row removals work
collection_of_summaries$day <- as.Date(collection_of_summaries$day, "%d.%m.%y")

# create a data.frame excluding the cameras ZHA04 and ZHA05 with poor segmentation (as the cameras were loose and moved)
RowsToKeep_collection_of_summaries<-c("ZHA01","ZHA02","ZHA03")
Identifier_collection_of_summaries<-which(collection_of_summaries$camera %in% RowsToKeep_collection_of_summaries)
collection_of_summaries<-collection_of_summaries[Identifier_collection_of_summaries,]

# remove problematic dates
# dates before all plants are out
collection_of_summaries <- collection_of_summaries[!(collection_of_summaries$day=="2017-10-27 00:00:00"),]
collection_of_summaries <- collection_of_summaries[!(collection_of_summaries$day=="2017-10-28 00:00:00"),]
collection_of_summaries <- collection_of_summaries[!(collection_of_summaries$day=="2017-10-29 00:00:00"),]
collection_of_summaries <- collection_of_summaries[!(collection_of_summaries$day=="2017-10-30 00:00:00"),]
collection_of_summaries <- collection_of_summaries[!(collection_of_summaries$day=="2017-10-31 00:00:00"),]
collection_of_summaries <- collection_of_summaries[!(collection_of_summaries$day=="2017-11-01 00:00:00"),]
collection_of_summaries <- collection_of_summaries[!(collection_of_summaries$day=="2017-11-02 00:00:00"),]
collection_of_summaries <- collection_of_summaries[!(collection_of_summaries$day=="2017-11-03 00:00:00"),]
collection_of_summaries <- collection_of_summaries[!(collection_of_summaries$day=="2017-11-04 00:00:00"),]
collection_of_summaries <- collection_of_summaries[!(collection_of_summaries$day=="2017-11-05 00:00:00"),]
collection_of_summaries <- collection_of_summaries[!(collection_of_summaries$day=="2017-11-06 00:00:00"),]
collection_of_summaries <- collection_of_summaries[!(collection_of_summaries$day=="2017-11-07 00:00:00"),]
collection_of_summaries <- collection_of_summaries[!(collection_of_summaries$day=="2017-11-08 00:00:00"),]
collection_of_summaries <- collection_of_summaries[!(collection_of_summaries$day=="2017-11-09 00:00:00"),]

# 20180218-20180312 when strong light and frost caused poor segmentation results
ok_till <- as.Date("2018-02-17", "%Y-%m-%d") # fine until 20180217
ok_from <- as.Date("2018-03-13", "%Y-%m-%d") # fine from 20180313
collection_of_summaries <- collection_of_summaries[!(collection_of_summaries$day > ok_till & collection_of_summaries$day < ok_from),]

# remove dead plants
# https://stackoverflow.com/questions/35199998/remove-rows-after-a-certain-date-based-on-a-condition-in-r
collection_of_summaries$day <- as.Date(collection_of_summaries$day)
d_bfr_death <- as.Date("2018-03-14", "%Y-%m-%d") # scored dead on 20180315
collection_of_summaries <- collection_of_summaries[!(collection_of_summaries$species=="SEP" & collection_of_summaries$plant_number=="112" & collection_of_summaries$day > d_bfr_death),]
collection_of_summaries <- collection_of_summaries[!(collection_of_summaries$species=="MED" & collection_of_summaries$plant_number=="115" & collection_of_summaries$day > d_bfr_death),]
collection_of_summaries <- collection_of_summaries[!(collection_of_summaries$species=="RS7" & collection_of_summaries$plant_number=="233" & collection_of_summaries$day > d_bfr_death),]
collection_of_summaries <- collection_of_summaries[!(collection_of_summaries$species=="DEN" & collection_of_summaries$plant_number=="291" & collection_of_summaries$day > d_bfr_death),]
collection_of_summaries <- collection_of_summaries[!(collection_of_summaries$species=="RS7" & collection_of_summaries$plant_number=="294" & collection_of_summaries$day > d_bfr_death),]
collection_of_summaries <- collection_of_summaries[!(collection_of_summaries$species=="RS7" & collection_of_summaries$plant_number=="364" & collection_of_summaries$day > d_bfr_death),]

# ZHA02 camera moved: remove 20180207-201800304
start_ZHA02 <- as.Date("2018-02-06", "%Y-%m-%d") # fine until 20180206
end_ZHA02 <- as.Date("2018-03-05", "%Y-%m-%d") # fine from 20180305
collection_of_summaries <- collection_of_summaries[!(collection_of_summaries$camera=="ZHA02" & collection_of_summaries$day > start_ZHA02 & collection_of_summaries$day < end_ZHA02),]

# ZHA03 camera moved: remoce 20180103-201800121
start_ZHA03 <- as.Date("2018-01-02", "%Y-%m-%d") # fine until 20180102
end_ZHA03 <- as.Date("2018-01-22", "%Y-%m-%d") # fine from 20180122
collection_of_summaries <- collection_of_summaries[!(collection_of_summaries$camera=="ZHA03" & collection_of_summaries$day > start_ZHA03 & collection_of_summaries$day < end_ZHA03),]

# ZHA01 HAL 1 segmentation poor on 20220202
collection_of_summaries <- collection_of_summaries[!(collection_of_summaries$species=="HAL" & collection_of_summaries$plant_number=="1" & collection_of_summaries$day=="2018-02-02 00:00:00"),]

# ZHA01 HAL 13 segmentation poor after 20180105
last_HAL13 <- as.Date("2018-01-05", "%Y-%m-%d") # fine until 20180105
collection_of_summaries <- collection_of_summaries[!(collection_of_summaries$species=="HAL" & collection_of_summaries$plant_number=="13" & collection_of_summaries$day > last_HAL13),]

# ZHA01 HAL 143 segmentation poor after 201802222
last_HAL143 <- as.Date("2018-02-21", "%Y-%m-%d") # fine until 20180221
collection_of_summaries <- collection_of_summaries[!(collection_of_summaries$species=="HAL" & collection_of_summaries$plant_number=="143" & collection_of_summaries$day > last_HAL143),]

# ZHA01 MED segmentation failure
collection_of_summaries <- collection_of_summaries[!(collection_of_summaries$species=="MED" & collection_of_summaries$plant_number=="2"),]
collection_of_summaries <- collection_of_summaries[!(collection_of_summaries$species=="MED" & collection_of_summaries$plant_number=="18"),]
collection_of_summaries <- collection_of_summaries[!(collection_of_summaries$species=="MED" & collection_of_summaries$plant_number=="123"),]
collection_of_summaries <- collection_of_summaries[!(collection_of_summaries$species=="MED" & collection_of_summaries$plant_number=="140"),]

# ZHA01 SEP segmentation failure *SEP5 OK only for short fragmented periods
collection_of_summaries <- collection_of_summaries[!(collection_of_summaries$species=="SEP" & collection_of_summaries$plant_number=="5"),]
collection_of_summaries <- collection_of_summaries[!(collection_of_summaries$species=="SEP" & collection_of_summaries$plant_number=="23"),]
collection_of_summaries <- collection_of_summaries[!(collection_of_summaries$species=="SEP" & collection_of_summaries$plant_number=="131"),]
collection_of_summaries <- collection_of_summaries[!(collection_of_summaries$species=="SEP" & collection_of_summaries$plant_number=="144"),]

# ZHA03 SEP 88 segmentation failure
collection_of_summaries <- collection_of_summaries[!(collection_of_summaries$species=="SEP" & collection_of_summaries$plant_number=="88"),]

# ZHA02 SEP 112 segmentation poor after 20180206
last_SEP_112 <- as.Date("2018-02-06", "%Y-%m-%d") # fine until 20180206
collection_of_summaries <- collection_of_summaries[!(collection_of_summaries$species=="SEP" & collection_of_summaries$plant_number=="112" & collection_of_summaries$day > last_SEP_112),]

# ZHA01 RS7 3 segmentation failure 
collection_of_summaries <- collection_of_summaries[!(collection_of_summaries$species=="RS7" & collection_of_summaries$plant_number=="3"),]

# ZHA01 RS7 129 segmentation failure *poor segmentation until 20171207
collection_of_summaries <- collection_of_summaries[!(collection_of_summaries$species=="RS7" & collection_of_summaries$plant_number=="129"),]

# ZHA01 RS8 19, 141 segmentation failure 
collection_of_summaries <- collection_of_summaries[!(collection_of_summaries$species=="RS8" & collection_of_summaries$plant_number=="19"),]
collection_of_summaries <- collection_of_summaries[!(collection_of_summaries$species=="RS8" & collection_of_summaries$plant_number=="141"),]

# ZHA01 RS8 121 segmentation poor after 20180202
last_RS8121 <- as.Date("2018-02-02", "%Y-%m-%d") # fine until 20180202
collection_of_summaries <- collection_of_summaries[!(collection_of_summaries$species=="RS8" & collection_of_summaries$plant_number=="121" & collection_of_summaries$day > last_RS8121),]

# ZHA01 TKS 122 segmentation poor on 20180228
collection_of_summaries <- collection_of_summaries[!(collection_of_summaries$species=="TKS" & collection_of_summaries$plant_number=="122" & collection_of_summaries$day=="2018-02-28 00:00:00"),]

# ZHA01 MUR 135 segmentation poor on 20180226, 20180228
collection_of_summaries <- collection_of_summaries[!(collection_of_summaries$species=="MUR" & collection_of_summaries$plant_number=="135" & collection_of_summaries$day=="2018-02-26 00:00:00"),]
collection_of_summaries <- collection_of_summaries[!(collection_of_summaries$species=="MUR" & collection_of_summaries$plant_number=="135" & collection_of_summaries$day=="2018-02-28 00:00:00"),]

# ZHA01 DEN 128, 136 segmentation failure 
collection_of_summaries <- collection_of_summaries[!(collection_of_summaries$species=="DEN" & collection_of_summaries$plant_number=="128"),]
collection_of_summaries <- collection_of_summaries[!(collection_of_summaries$species=="DEN" & collection_of_summaries$plant_number=="136"),]

# ZHA01 POT 10 segmentation poor on 20180224
collection_of_summaries <- collection_of_summaries[!(collection_of_summaries$species=="POT" & collection_of_summaries$plant_number=="10" & collection_of_summaries$day=="2018-02-24 00:00:00"),]

# ZHA01 POT 29 segmentation poor from 20180207-20180303
pb_start_POT29 <- as.Date("2018-02-07", "%Y-%m-%d") 
pb_end_POT29 <- as.Date("2018-03-03", "%Y-%m-%d") 
collection_of_summaries <- collection_of_summaries[!(collection_of_summaries$species=="POT" & collection_of_summaries$plant_number=="29" & collection_of_summaries$day < pb_start_POT29 & collection_of_summaries$day > pb_end_POT29),]

# ZHA01 COL 12 OK till 20180202
last_COL12 <- as.Date("2018-02-02", "%Y-%m-%d") # fine until 20180202
collection_of_summaries <- collection_of_summaries[!(collection_of_summaries$species=="COL" & collection_of_summaries$plant_number=="12" & collection_of_summaries$day > last_RS8121),]

# ZHA01 COL 21, 132, 139 segmentation failure 
collection_of_summaries <- collection_of_summaries[!(collection_of_summaries$species=="COL" & collection_of_summaries$plant_number=="21"),]
collection_of_summaries <- collection_of_summaries[!(collection_of_summaries$species=="COL" & collection_of_summaries$plant_number=="132"),]
collection_of_summaries <- collection_of_summaries[!(collection_of_summaries$species=="COL" & collection_of_summaries$plant_number=="139"),]

# other problems
collection_of_summaries <- collection_of_summaries[!(collection_of_summaries$day=="2017-12-09 00:00:00" & collection_of_summaries$camera=="ZHA01"),]
collection_of_summaries <- collection_of_summaries[!(collection_of_summaries$day=="2017-12-10 00:00:00" & collection_of_summaries$camera=="ZHA01"),]
collection_of_summaries <- collection_of_summaries[!(collection_of_summaries$day=="2017-12-11 00:00:00" & collection_of_summaries$camera=="ZHA01"),]
collection_of_summaries <- collection_of_summaries[!(collection_of_summaries$day=="2017-12-18 00:00:00" & collection_of_summaries$camera=="ZHA01"),]
collection_of_summaries <- collection_of_summaries[!(collection_of_summaries$day=="2017-12-18 00:00:00" & collection_of_summaries$camera=="ZHA03"),]
collection_of_summaries <- collection_of_summaries[!(collection_of_summaries$day=="2018-01-03 00:00:00" & collection_of_summaries$camera=="ZHA01"),]
collection_of_summaries <- collection_of_summaries[!(collection_of_summaries$day=="2018-01-03 00:00:00" & collection_of_summaries$camera=="ZHA02"),]
collection_of_summaries <- collection_of_summaries[!(collection_of_summaries$day=="2018-01-04 00:00:00" & collection_of_summaries$camera=="ZHA01"),]
collection_of_summaries <- collection_of_summaries[!(collection_of_summaries$day=="2018-01-04 00:00:00" & collection_of_summaries$camera=="ZHA03"),]
collection_of_summaries <- collection_of_summaries[!(collection_of_summaries$day=="2018-01-17 00:00:00" & collection_of_summaries$camera=="ZHA01"),]
collection_of_summaries <- collection_of_summaries[!(collection_of_summaries$day=="2018-01-18 00:00:00" & collection_of_summaries$camera=="ZHA01"),]
collection_of_summaries <- collection_of_summaries[!(collection_of_summaries$day=="2018-01-21 00:00:00"),]
collection_of_summaries <- collection_of_summaries[!(collection_of_summaries$day=="2018-01-22 00:00:00"),]
collection_of_summaries <- collection_of_summaries[!(collection_of_summaries$day=="2018-01-23 00:00:00"),]
collection_of_summaries <- collection_of_summaries[!(collection_of_summaries$day=="2018-02-08 00:00:00"),]
collection_of_summaries <- collection_of_summaries[!(collection_of_summaries$day=="2018-02-09 00:00:00"),]
collection_of_summaries <- collection_of_summaries[!(collection_of_summaries$day=="2018-02-10 00:00:00"),]
collection_of_summaries <- collection_of_summaries[!(collection_of_summaries$day=="2018-02-12 00:00:00"),]
collection_of_summaries <- collection_of_summaries[!(collection_of_summaries$day=="2018-02-13 00:00:00"),]
collection_of_summaries <- collection_of_summaries[!(collection_of_summaries$day=="2018-02-15 00:00:00"),]
collection_of_summaries <- collection_of_summaries[!(collection_of_summaries$day=="2018-02-18 00:00:00"),]
collection_of_summaries <- collection_of_summaries[!(collection_of_summaries$day=="2018-02-20 00:00:00"),]
collection_of_summaries <- collection_of_summaries[!(collection_of_summaries$day=="2018-02-22 00:00:00"),]
collection_of_summaries <- collection_of_summaries[!(collection_of_summaries$day=="2018-03-01 00:00:00"),]
collection_of_summaries <- collection_of_summaries[!(collection_of_summaries$day=="2018-03-02 00:00:00"),]
collection_of_summaries <- collection_of_summaries[!(collection_of_summaries$day=="2018-03-03 00:00:00"),]
collection_of_summaries <- collection_of_summaries[!(collection_of_summaries$day=="2018-03-04 00:00:00"),]
collection_of_summaries <- collection_of_summaries[!(collection_of_summaries$day=="2018-03-18 00:00:00" & collection_of_summaries$camera=="ZHA01"),]
collection_of_summaries <- collection_of_summaries[!(collection_of_summaries$day=="2018-03-18 00:00:00" & collection_of_summaries$camera=="ZHA02"),]
collection_of_summaries <- collection_of_summaries[!(collection_of_summaries$day=="2018-03-18 00:00:00" & collection_of_summaries$camera=="ZHA03"),]
collection_of_summaries <- collection_of_summaries[!(collection_of_summaries$day=="2018-03-19 00:00:00" & collection_of_summaries$camera=="ZHA01"),]
collection_of_summaries <- collection_of_summaries[!(collection_of_summaries$day=="2018-03-19 00:00:00" & collection_of_summaries$camera=="ZHA02"),]
collection_of_summaries <- collection_of_summaries[!(collection_of_summaries$day=="2018-03-19 00:00:00" & collection_of_summaries$camera=="ZHA03"),]
collection_of_summaries <- collection_of_summaries[!(collection_of_summaries$day=="2018-03-20 00:00:00" & collection_of_summaries$camera=="ZHA01"),]
collection_of_summaries <- collection_of_summaries[!(collection_of_summaries$day=="2018-03-20 00:00:00" & collection_of_summaries$camera=="ZHA02"),]
collection_of_summaries <- collection_of_summaries[!(collection_of_summaries$day=="2018-03-20 00:00:00" & collection_of_summaries$camera=="ZHA03"),]
collection_of_summaries <- collection_of_summaries[!(collection_of_summaries$day=="2018-03-21 00:00:00" & collection_of_summaries$camera=="ZHA01"),]
collection_of_summaries <- collection_of_summaries[!(collection_of_summaries$day=="2018-03-21 00:00:00" & collection_of_summaries$camera=="ZHA02"),]
collection_of_summaries <- collection_of_summaries[!(collection_of_summaries$day=="2018-03-21 00:00:00" & collection_of_summaries$camera=="ZHA03"),]

###############################################
### Step 2: calculating the average per day ###
###############################################

# select variables and calculate an average per day for specified variable
library(dplyr)
daily_mean <- collection_of_summaries %>%
  dplyr::select(day, relative_ant_per_weight, species) %>%
  dplyr::group_by(species, day) %>%
  dplyr::summarise_all(list(mean))

####################################################
### Step 3: calculating the 5-day moving average ###
####################################################

# for moving average over 5 days, do not calculate the value for first 4 days
# Use the function and codes on this website 
# https://www.business-science.io/timeseries-analysis/2017/07/23/tidy-timeseries-analysis-pt-2.html
custom_stat_fun_2 <- function(x, na.rm = TRUE) {
  # x     = numeric vector
  # na.rm = boolean, whether or not to remove NA's
  
  m  <- mean(x, na.rm = na.rm)
  s  <- sd(x, na.rm = na.rm)
  hi <- m + 2*s
  lo <- m - 2*s
  
  ret <- c(mean = m, stdev = s, hi.95 = hi, lo.95 = lo) 
  return(ret)
}

# to use tq_mutate 
library(tidyquant) 

# Roll apply using custom stat function
trial_mva <- daily_mean %>%
  tq_mutate(
    select     = relative_ant_per_weight,
    mutate_fun = rollapply, 
    # rollapply args
    width      = 5,            # moving average over 5 days
    align      = "right",
    by.column  = FALSE,
    FUN        = custom_stat_fun_2,
    # FUN args
    na.rm      = TRUE
  )

View(trial_mva)

########################
### Step 4: plotting ###
########################

# load packages for time-course plotting
library(ggplot2)
library(tidyverse) 

# define the genotype as a factor and re-order the genotypes
trial_mva$species<-factor(trial_mva$species, levels=c("HAL", "MED", "SEP", "RS7", "RS8", "MAI", "TKS", "MAG", "MUR", "DEN", "POT", "COL"))

# define the color for each genotype
colvec <- c("red3", "blue3", "blue4", "green3", "green4", "sienna", "red4", "darkorange", "tan4", "darkorchid1", "darkorchid4", "black")

# define the plot
plot <- trial_mva %>%
  ggplot(aes(x = day, color = species)) +
  # Data
  geom_point(aes(y = relative_ant_per_weight*1000), alpha = 0.5) +  # this is to display the original data points; adding 'color = "grey40"' will make all the original data points in grey40 
  #geom_ribbon(aes(ymin = lo.95, ymax = hi.95), alpha = 0.2) + # this is to display CIs
  geom_line(aes(y = mean*1000), size = 1, alpha = 1) +  # using geom_point instead, one can see the data points for mean instead of line connecting the mean values
  scale_x_date(date_breaks = "7 day", date_labels = "%y/%m/%d") + # define the X-axis label style
  theme_bw() +                                                   # black and white background, should be defined BEFORE next line
  theme(axis.text.x = element_text(angle = 90)) +
  scale_colour_manual(name = "Genotype", values = colvec) +
  ylim(0, 50) +
  ylab("Estimated anthocyanin")

# display the plot
plot
