# Supplementary material for: Seasonal pigment fluctuation in diploid and polyploid Arabidopsis revealed by machine learning-based phenotyping method PlantServation
Source: Nat Commun. 2023 Sep 22;14:5792. doi: 10.1038/s41467-023-41260-3 (PMC10517152; doi:10.1038/s41467-023-41260-3)
Supplement: Supplementary file 6 — Supplementary Data 1 [file 41467_2023_41260_MOESM6_ESM.zip › Supplementary Data 1/script_3_for_AntperArea.R]

# manuscript
# Seasonal pigment fluctuation in diploid and polyploid Arabidopsis revealed by machine learning-based phenotyping method PlantServation


# this script is to calculate RMSE according to LOOCV for models of different types (rm = random forest, lm = linear model, and glm = generalized linear model) where anthocyanin per area is a response variable and different color spaces (LAB, RGB, HSV, and YUV) or color indices (ExR: Excess Red, GRVI: Green-Red Vegetation Index, and RGR: Red Green Ratio) is/are (an) explanatory variable(s)  

# note that in the dataset, L., a., and b., correspond to L*, a*, and b* in the LAB color space, respectively, and field_R, field_G, and field_B correspond to R, G, and B of the RGB color space, respectively

# the script divided into into following steps 
### Step 1: data preparation 
### Step 2: analysis preparation 
### Step 3: defining explanatory variables for loop
### Step 4: random forest  (rf) model 
### Step 5: linear model (lm) 
### Step 6: generalized linear model (glm) 
### Step 7: exporting the results
# after Step 7, an .RData file with a name consisting of PredErr_loocv_, timestamp (yyyymmdd_hhmmss), and AntArea (e.g., PredErr_loocv_20230315_090238AntArea.RData) appears in the working directory

################################
### Step 1: data preparation ###
################################

# clean up the workplace
rm(list=ls())

# import the data file !!! If the file is not in Desktop, adjust the path to match the file location !!! 
library("readxl")
data <- read_excel("~/Desktop/Source Data 1.xlsx", sheet = "Figs_4_S8_S9_S10_S11_S27_S28")
View(data)

# load libraries
library(tidyverse)
library(randomForest)    #randomForest

# add HSV column
dataRGB <- data.frame(field_R= data$field_R,
                      field_G= data$field_G,
                      field_B= data$field_B)
dataHSV <- t(rgb2hsv(t(dataRGB)))
data <- data.frame(data, field_H = dataHSV[,1], field_S = dataHSV[,2], field_V = dataHSV[,3])
# convert H to radian which ranges [0,2*pi]
data$field_H <- data$field_H * 2 * pi

# convert RGB to YUV (conversion formula from Wikipedia)
data$Y <- data$field_R * 0.299 + data$field_G * 0.587 + data$field_B * 0.114
data$U <- data$field_R * -0.14713 + data$field_G * -0.28886 + data$field_B * 0.436
data$V <- data$field_R * 0.615 + data$field_G * -0.51499 + data$field_B * -0.10001

# calculate ExR (excess red) = (1.3R-G)/(R+G+B)
data$ExR <- (1.3 * data$field_R - data$field_G) / (data$field_R + data$field_G + data$field_B)

# calculate GRVI (green-red vegetation index) = (R-G)/(R+G)
data$GRVI <- (data$field_R - data$field_G) / (data$field_R + data$field_G)

# calculate RGR (red-green ratio) = R/G
data$RGR <- data$field_R/data$field_G   

# for glm, make a modified "relative_ant_per_area" which consists of only non-zero values ###
#get non-zero minimum value of anthocyanin
min_antperarea_wo0 <- min(data$relative_ant_per_area[data$relative_ant_per_area != 0])
#replace zeros in "relative_ant_per_area" with non-zero values for log transformation
nonZero_relantperarea <- data$relative_ant_per_area
nonZero_relantperarea[data$relative_ant_per_area == 0] <- min_antperarea_wo0/2    #the value is half of the measured non-zero minimum value

# for glm, make modified "relative_ant_per_weight" which consists of only non-zero values ###
#get non-zero minimum value of anthocyanin_per_weight
min_antperwght_wo0 <- min(data$relative_ant_per_weight[data$relative_ant_per_weight != 0])
#replace zeros in "relative_ant_per_weight" with non-zero values for log transformation
nonZero_relantperwght <- data$relative_ant_per_weight
nonZero_relantperwght[data$relative_ant_per_weight == 0] <- min_antperwght_wo0/2    #the value is half of the measured non-zero minimum value

data <- data.frame(data,nonZero_relantperarea, nonZero_relantperwght)


#see data size
dim(data)

#check some rows of data
head(data)

####################################
### Step 2: analysis preparation ###
####################################

### make plant_id column by concatenate serial_nr, season and position ###
# season & plot & position is used as the plant ID
data$plant_id <- paste(data$season, data$plot, data$position, sep="_")

### restrict genotypes if needed. Skip this time. ###
#genotypes <- c("HAL", "MED", "SEP", "RS7", "RS8", "MAI", "TKS", "MAG", "MUR", "DEN", "POT", "COL")
#data_wo_NA <-data_wo_NA %>% 
#  filter(genotype %in% genotypes[1:10])    #last two genotypes are removed
#table(data_wo_NA$genotype)

# prepare an empty list to save various data.frames from various models
ls_error <- list()

# prepare an empty list to save each true Y and predicted Y for all trials
ls_Y <- list()

#### leave-one-out cross validation below
# make a list of row indexes for test-train split
trial.num <- 451
#test.size <- 1
n <- nrow(data)

rowindex.list <- list()

for (i in 1:trial.num) {
  rowindex.list[[i]] <- i
}

# save the index list if needed
#save(rowindex.list,file="test_rowindexlist4.RData")
# load the saved index list for reproducibility
#load("test_rowindexlist3.RData")

# just see the row_index list for test data
head(rowindex.list)
tail(rowindex.list)


# prepare an empty data.frame to save RMSE and MAE of the model
df_error <- data.frame(RMSE=numeric(),
                       MAE=numeric())

# format some data about genotype and sampleing date
gendayid <- data[,c("genotype","date","plant_id")]


#######################################################
### Step 3: defining explanatory variables for loop ###
#######################################################

list_xy <- list(c("L.","a.","b.","relative_ant_per_area"),
                c("field_R","field_G","field_B","relative_ant_per_area"),
                c("field_H","field_S","field_V","relative_ant_per_area"),
                c("Y","U","V","relative_ant_per_area"),
                c("ExR","relative_ant_per_area"),
                c("GRVI","relative_ant_per_area"),
                c("RGR","relative_ant_per_area")
)

list_xyNonZero <- list(c("L.","a.","b.","nonZero_relantperarea"),
                c("field_R","field_G","field_B","nonZero_relantperarea"),
                c("field_H","field_S","field_V","nonZero_relantperarea"),
                c("Y","U","V","nonZero_relantperarea"),
                c("ExR","nonZero_relantperarea"),
                c("GRVI","nonZero_relantperarea"),
                c("RGR","nonZero_relantperarea")
)

list_namexy <- list(c("L","a","b","y"),
                c("R","G","B","y"),
                c("H","S","V","y"),
                c("Y","U","V","y"),
                c("ExR","y"),
                c("GRVI","y"),
                c("RGR","y")
)

model_names <- c("rf_Lab","rf_RGB","rf_HSV","rf_YUV","rf_ExR","rf_GRVI","rf_RGR")

n_model <- length(list_xy)

#########################################
### Step 4: random forest  (rf) model ###
#########################################

for (v in 1: n_model) {
	
	# randomForest with a series of sets of explanatory variables. It will take ca. 15 minutes!!!
	xy <- data[,list_xy[[v]]] # anthocyanin per area
	names(xy) <- list_namexy[[v]]
	df_eachY <- data.frame()    #clear the df_eachY that is a table of prediction results

	set.seed(111)
	for(i in 1:length(rowindex.list)){    #start loop for i
	  
	  #make test data
	  test_xy <- xy[rowindex.list[[i]],]
	  
	  #make train data
	  train_xy <- xy[!seq(1:n)%in%rowindex.list[[i]],]
	  
	  #fit model with train data
	  model <- randomForest(y ~ ., data = train_xy, importance = TRUE)
	  
	  #get prediction for test data
	  y_pred <- predict(model, newdata=test_xy)
  
	  #calc RMSE(Root Mean Square Error), MAE(Mean Absolute Error) and input into the data.frame
	  df_error[i,1] <- (mean((test_xy$y - y_pred)^2))^0.5
	  df_error[i,2] <- mean(abs(test_xy$y - y_pred))
  
	  #save each true y and predicted y
	  df_eachY <- rbind(df_eachY,data.frame(trial = as.factor(i),
	                                        trueY = test_xy$y, 
	                                        predY = y_pred,
	                                        gendayid[rowindex.list[[i]],]))
	  
	}    #end of loop for i

	# put the prediction results into ls_error and ls_Y
	i <- v
	ls_error[[i]] <- df_error
	names(ls_error)[i] <- model_names[v]    #name the model
	ls_Y[[i]] <- df_eachY
	names(ls_Y)[i] <- model_names[v]    #name the model
}    #end of loop for v


#################################
### Step 5: linear model (lm) ###
#################################

model_names <- c("lm_Lab","lm_RGB","lm_HSV","lm_YUV","lm_ExR","lm_GRVI","lm_RGR")
#linear models with a series of sets of explanatory variables. It will take a 10-20 seconds.
n_model <- length(list_xy)
for (v in 1: n_model) {
	
	#########################
	##### linear models #####
	#########################
	# linear models with a series of sets of explanatory variables. It will take a few seconds.
	xy <- data[,list_xy[[v]]] # anthocyanin per area
	names(xy) <- list_namexy[[v]]
	df_eachY <- data.frame()    #clear the df_eachY that is a table of prediction results
	
	for(i in 1:length(rowindex.list)){    #start loop for i
	  
	  #make test data
	  test_xy <- xy[rowindex.list[[i]],]
	  
	  #make train data
	  train_xy <- xy[!seq(1:n)%in%rowindex.list[[i]],]
	  
	  #fit model with train data
	  model <- lm(y ~ ., data=train_xy)
	  
	  #get prediction for test data
	  y_pred <- predict(model, newdata=test_xy)
	  
	  #calc RMSE(Root Mean Square Error), MAE(Mean Absolute Error) and input into the data.frame
	  df_error[i,1] <- (mean((test_xy$y - y_pred)^2))^0.5
	  df_error[i,2] <- mean(abs(test_xy$y - y_pred))
	  
	  #save each true y and predicted y
	  df_eachY <- rbind(df_eachY,data.frame(trial = as.factor(i),
	                                        trueY = test_xy$y, 
	                                        predY = y_pred,
	                                        gendayid[rowindex.list[[i]],]))  
	}    #end of loop for i

	# put the prediction results into ls_error and ls_Y
	i <- v+7
	ls_error[[i]] <- df_error
	names(ls_error)[i] <- model_names[v]    #name the model
	ls_Y[[i]] <- df_eachY
	names(ls_Y)[i] <- model_names[v]    #name the model

}    #end of loop for v


##############################################
### Step 6: generalized linear model (glm) ###
##############################################

model_names <- c("glm_Lab","glm_RGB","glm_HSV","glm_YUV","glm_ExR","glm_GRVI","glm_RGR")
#linear models with a series of sets of explanatory variables. It will take 10-20 seconds.
n_model <- length(list_xy)
for (v in 1: n_model) {    #start loop for v
	
	#####################################
	##### generalized linear models #####
	#####################################
	#glm (generalized linear model). It will take 10-20 seconds.
	xy <- data[,list_xy[[v]]] # anthocyanin per area
	xy_nonzero <- data[,list_xyNonZero[[v]]]
	names(xy) <- list_namexy[[v]]
	names(xy_nonzero) <- list_namexy[[v]]
	df_eachY <- data.frame()    #clear the df_eachY that is a table of prediction results
	
	for(i in 1:length(rowindex.list)){    #start loop for i
	  
	  #make test data
	  test_xy <- xy[rowindex.list[[i]],]
	  
	  #make train data
	  train_xy <- xy_nonzero[!seq(1:n)%in%rowindex.list[[i]],]
	  
	  #fit model with train data
	  model <- glm(y ~ ., family = gaussian(link=log), data=train_xy)
	  
	  #get prediction for test data
	  y_pred <- exp(predict(model, newdata=test_xy))
	  
	  #calc RMSE(Root Mean Square Error), MAE(Mean Absolute Error) and input into the data.frame
	  df_error[i,1] <- (mean((test_xy$y - y_pred)^2))^0.5
	  df_error[i,2] <- mean(abs(test_xy$y - y_pred))
	  
	  #save each true y and predicted y
	  df_eachY <- rbind(df_eachY,data.frame(trial = as.factor(i),
	                                        trueY = test_xy$y, 
	                                        predY = y_pred,
	                                        gendayid[rowindex.list[[i]],]))
	  
	}    #end of loop for i
	
	# put the prediction results into ls_error and ls_Y
	i <- v+14
	ls_error[[i]] <- df_error
	names(ls_error)[i] <- model_names[v]    #name the model
	ls_Y[[i]] <- df_eachY
	names(ls_Y)[i] <- model_names[v]    #name the model

}    #end of loop for v
	

#####################################
### Step 7: exporting the results ###
#####################################

#make timestamp
datetime <- format(Sys.time(), "%Y%m%d_%H%M%OS")
datetime  <- as.character(datetime)
#save results so far
save(list=c("ls_Y","ls_error"),file= paste0("PredErr_loocv_", datetime, "AntArea.RData"))
