# Supplementary material for: Seasonal pigment fluctuation in diploid and polyploid Arabidopsis revealed by machine learning-based phenotyping method PlantServation
Source: Nat Commun. 2023 Sep 22;14:5792. doi: 10.1038/s41467-023-41260-3 (PMC10517152; doi:10.1038/s41467-023-41260-3)
Supplement: Supplementary file 6 — Supplementary Data 1 [file 41467_2023_41260_MOESM6_ESM.zip › Supplementary Data 1/script_16_for_Fig_S20.R]

# manuscript
# Seasonal pigment fluctuation in diploid and polyploid Arabidopsis revealed by machine learning-based phenotyping method PlantServation

# relevant data
# Fig_S20_CH and Fig_S20_JP sheets (relevant to Fig. S20) in Source Data 11.xlsx

# the script is to generate a PCA plot for anthocyanin per weight for all seasons for either the Swiss site or the Japanese site

##################
### Swiss site ###
##################
# clean up the workplace
rm(list=ls())

# import data !!! If the data file is not in Desktop, adjust the path according to the location of the data file !!!
library("readxl")
data <- read_excel("~/Desktop/Source Data 11.xlsx", sheet = "Fig_S20_CH")
View(data)

# check the class of genotype
class(data$species)
# genotype is a character
# define genotype as a factor, so that the genotype can be displayed in the legend in a PCA plot later
data$species <- as.factor(data$species)

# create dataPCA consisting of data only = data - genotype (column 1) 
dataPCA <- data[ ,2:376]
# convert the values in dataPCA to numeric, so that calculations can be performed on them
dataPCA <- as.data.frame(sapply(dataPCA, as.numeric))

# check the distribution 
hist(as.matrix(dataPCA))
# distribution with scaling
hist(as.matrix(scale(dataPCA)))
# better with scaling
#dataPCA_scaled <- as.data.frame(scale(dataPCA))

# check the contributions of the components to total variation
PCAmodel<-prcomp(dataPCA, scale=TRUE) # with scaling
summary(PCAmodel)
#Importance of components:
#PC1    PC2     PC3     PC4     PC5    PC6     PC7     PC8     PC9    PC10    PC11      PC12
#Standard deviation     15.1600 8.3092 4.99956 4.07097 3.96621 2.5978 2.29253 1.89825 1.34334 0.90263 0.77941 4.049e-15
#Proportion of Variance  0.6129 0.1841 0.06665 0.04419 0.04195 0.0180 0.01402 0.00961 0.00481 0.00217 0.00162 0.000e+00
#Cumulative Proportion   0.6129 0.7970 0.86363 0.90783 0.94978 0.9678 0.98179 0.99140 0.99621 0.99838 1.00000 1.000e+00
plot(PCAmodel, npcs=12, main="")

# create a PCA plot
library(vegan)
PCAmodel1<-rda(dataPCA, scale=TRUE) # with scaling
pca_scores<-scores(PCAmodel1)
colvec <- c("black", "darkorchid1", "red3", "darkorange", "sienna", "blue3", "tan4", "darkorchid4", "green3", "green4", "blue4", "red4")

# blank PCA plot
plot(PCAmodel1,type="n", scaling = 2, xlim=c(-5,5), ylim=c(-5,5))
# display the data points in the PCA plot
with(dataPCA, points(PCAmodel1, pch=19, cex=1.2, col = colvec))

#####################
### Japanese site ###
#####################
# clean up the workplace
rm(list=ls())

# import data !!! If the data file is not in Desktop, adjust the path according to the location of the data file !!!
library("readxl")
data <- read_excel("~/Desktop/Source Data 11.xlsx", sheet = "Fig_S20_JP")
View(data)

# check the class of genotype
class(data$species)
# genotype is a character
# define genotype as a factor, so that the genotype can be displayed in the legend in a PCA plot later
data$species <- as.factor(data$species)

# create dataPCA consisting of data only = data - genotype (column 1) 
dataPCA <- data[ ,2:454]
# convert the values in dataPCA to numeric, so that calculations can be performed on them
dataPCA <- as.data.frame(sapply(dataPCA, as.numeric))

# check the distribution 
hist(as.matrix(dataPCA))
# distribution with scaling
hist(as.matrix(scale(dataPCA)))
# better with scaling
#dataPCA_scaled <- as.data.frame(scale(dataPCA))

# check the contributions of the components to total variation
PCAmodel<-prcomp(dataPCA, scale=TRUE) # with scaling
summary(PCAmodel)
#Importance of components:
#PC1    PC2     PC3     PC4     PC5    PC6     PC7     PC8     PC9   PC10    PC11      PC12
#Standard deviation     15.7336 9.1585 5.82829 5.26490 4.56589 3.6368 3.25640 2.47837 2.16920 1.5352 1.41571 7.904e-15
#Proportion of Variance  0.5465 0.1852 0.07499 0.06119 0.04602 0.0292 0.02341 0.01356 0.01039 0.0052 0.00442 0.000e+00
#Cumulative Proportion   0.5465 0.7316 0.80661 0.86780 0.91382 0.9430 0.96643 0.97999 0.99037 0.9956 1.00000 1.000e+00
plot(PCAmodel, npcs=12, main="")

# create a PCA plot
library(vegan)
PCAmodel1<-rda(dataPCA, scale=TRUE) # with scaling
pca_scores<-scores(PCAmodel1)
colvec <- c("black", "darkorchid1", "red3", "darkorange", "sienna", "blue3", "tan4", "darkorchid4", "green3", "green4", "blue4", "red4")

# blank PCA plot
plot(PCAmodel1,type="n", scaling = 2, xlim=c(-5,5), ylim=c(-5,5))
# display the data points in the PCA plot
with(dataPCA, points(PCAmodel1, pch=19, cex=1.2, col = colvec))
