# Supplementary material for: Seasonal pigment fluctuation in diploid and polyploid Arabidopsis revealed by machine learning-based phenotyping method PlantServation
Source: Nat Commun. 2023 Sep 22;14:5792. doi: 10.1038/s41467-023-41260-3 (PMC10517152; doi:10.1038/s41467-023-41260-3)
Supplement: Supplementary file 6 — Supplementary Data 1 [file 41467_2023_41260_MOESM6_ESM.zip › Supplementary Data 1/script_8_1_for_Figs_5_S12_S13_S14_S15_S30b_Japan_yr1.R]

# manuscript
# Seasonal pigment fluctuation in diploid and polyploid Arabidopsis revealed by machine learning-based phenotyping method PlantServation

# relevant data
# Figs_5_S12_S13_S14_S15_S30b_JP1 sheet in Source Data 2.xlsx   # Japanese site year 1

# the script consists of 4 steps: Step 1: data preparation, Step 2: calculating the average per day, Step 3: Step 3: calculating the 5-day moving average, and Step 4: plotting
# Step 1 is common among figures

# WITH FOLLOWING MODIFICATION in Step 2-4, the script can generate each of figures 5, S12, S13, S14, S15, and S30
# Fig 5: NO MODIFICATION is necessary (Note that *1000 in Lines 187 and 189 is to convert mg to g)
# Fig. S12: Line 126 and 156: replace 'relative_ant_per_weight' with 'relative_ant_per_area', Line 187: replace 'relative_ant_per_weight*1000' with 'relative_ant_per_area*200' (for display in all sampled leaf area in square cm), Line 189: replace 'mean*1000' with 'mean*200', and Line 194: replace 'ylim(0, 50)' with 'ylim(0, 2.5)' 
# Fig. S13: Line 126 and 156: replace 'relative_ant_per_weight' with 'lab_a_mean', Line 187: replace 'relative_ant_per_weight*1000' with 'lab_a_mean', Line 189: replace 'mean*1000' with 'lab_a_mean', Line 194: replace 'ylim(0, 50)' with 'ylim(100, 150)' or 'ylim(110, 140)', and Line 195: 'ylab("Estimated anthocyanin")' with 'ylab("a*")'
# Fig. S14: Line 126 and 156: replace 'relative_ant_per_weight' with 'lab_b_mean', Line 187: replace 'relative_ant_per_weight*1000' with 'lab_b_mean', Line 189: replace 'mean*1000' with 'lab_b_mean', Line 194: replace 'ylim(0, 50)' with 'ylim(120, 160)' or 'ylim(125, 155)', and Line 195: 'ylab("Estimated anthocyanin")' with 'ylab("b*")'
# Fig. S15: Line 126 and 156: replace 'relative_ant_per_weight' with 'lab_l_mean', Line 187: replace 'relative_ant_per_weight*1000' with 'lab_l_mean', Line 189: replace 'mean*1000' with 'lab_l_mean', Line 194: replace 'ylim(0, 50)' with 'ylim(60, 180)', and Line 195: 'ylab("Estimated anthocyanin")' with 'ylab("L*")'
# Fig. S30b: Line 126 and 156: replace 'relative_ant_per_weight' with 'area', Line 187: replace 'relative_ant_per_weight*1000' with 'area', Line 189: replace 'mean*1000' with 'area', Line 194: replace 'ylim(0, 50)' with 'ylim(0, 20000)', and Line 195: 'ylab("Estimated anthocyanin")' with 'ylab("Plant are (number of pixels)")' 


################################
### Step 1: data preparation ###
################################

# clear the environment
rm(list=ls())

# import data !!! If the data file is not in Desktop, adjust the path according to the location of the data file !!!
library("readxl")
collection_of_summaries <- read_excel("~/Desktop/Source Data 2.xlsx", sheet = "Figs_5_S12_S13_S14_S15_S30b_JP1")
View(collection_of_summaries)

# define day as Date so the row removals work
collection_of_summaries$day <- as.Date(collection_of_summaries$day, "%d.%m.%y")

# remove dates before all plants are out
collection_of_summaries <- collection_of_summaries[!(collection_of_summaries$day=="2017-11-23 00:00:00"),]
collection_of_summaries <- collection_of_summaries[!(collection_of_summaries$day=="2017-11-24 00:00:00"),]
collection_of_summaries <- collection_of_summaries[!(collection_of_summaries$day=="2017-11-25 00:00:00"),]
collection_of_summaries <- collection_of_summaries[!(collection_of_summaries$day=="2017-11-26 00:00:00"),]
collection_of_summaries <- collection_of_summaries[!(collection_of_summaries$day=="2017-11-27 00:00:00"),]
collection_of_summaries <- collection_of_summaries[!(collection_of_summaries$day=="2017-11-28 00:00:00"),]

# remove dead plants
alive_till_20180318 <- as.Date("2018-03-18", "%Y-%m-%d") # scored dead on 20180319
collection_of_summaries <- collection_of_summaries[!(collection_of_summaries$species=="MUR" & collection_of_summaries$plant_number=="11" & collection_of_summaries$day > alive_till_20180318),]
collection_of_summaries <- collection_of_summaries[!(collection_of_summaries$species=="MUR" & collection_of_summaries$plant_number=="16" & collection_of_summaries$day > alive_till_20180318),]
collection_of_summaries <- collection_of_summaries[!(collection_of_summaries$species=="MED" & collection_of_summaries$plant_number=="18" & collection_of_summaries$day > alive_till_20180318),]
collection_of_summaries <- collection_of_summaries[!(collection_of_summaries$species=="COL" & collection_of_summaries$plant_number=="21" & collection_of_summaries$day > alive_till_20180318),]
collection_of_summaries <- collection_of_summaries[!(collection_of_summaries$species=="HAL" & collection_of_summaries$plant_number=="35" & collection_of_summaries$day > alive_till_20180318),]
collection_of_summaries <- collection_of_summaries[!(collection_of_summaries$species=="RS7" & collection_of_summaries$plant_number=="38" & collection_of_summaries$day > alive_till_20180318),]
collection_of_summaries <- collection_of_summaries[!(collection_of_summaries$species=="COL" & collection_of_summaries$plant_number=="48" & collection_of_summaries$day > alive_till_20180318),]
collection_of_summaries <- collection_of_summaries[!(collection_of_summaries$species=="COL" & collection_of_summaries$plant_number=="51" & collection_of_summaries$day > alive_till_20180318),]
collection_of_summaries <- collection_of_summaries[!(collection_of_summaries$species=="HAL" & collection_of_summaries$plant_number=="59" & collection_of_summaries$day > alive_till_20180318),]
collection_of_summaries <- collection_of_summaries[!(collection_of_summaries$species=="RS7" & collection_of_summaries$plant_number=="65" & collection_of_summaries$day > alive_till_20180318),]
collection_of_summaries <- collection_of_summaries[!(collection_of_summaries$species=="TKS" & collection_of_summaries$plant_number=="66" & collection_of_summaries$day > alive_till_20180318),]
collection_of_summaries <- collection_of_summaries[!(collection_of_summaries$species=="COL" & collection_of_summaries$plant_number=="73" & collection_of_summaries$day > alive_till_20180318),]
collection_of_summaries <- collection_of_summaries[!(collection_of_summaries$species=="HAL" & collection_of_summaries$plant_number=="74" & collection_of_summaries$day > alive_till_20180318),]
collection_of_summaries <- collection_of_summaries[!(collection_of_summaries$species=="RS7" & collection_of_summaries$plant_number=="77" & collection_of_summaries$day > alive_till_20180318),]
collection_of_summaries <- collection_of_summaries[!(collection_of_summaries$species=="SEP" & collection_of_summaries$plant_number=="78" & collection_of_summaries$day > alive_till_20180318),]
collection_of_summaries <- collection_of_summaries[!(collection_of_summaries$species=="MAI" & collection_of_summaries$plant_number=="83" & collection_of_summaries$day > alive_till_20180318),]
collection_of_summaries <- collection_of_summaries[!(collection_of_summaries$species=="DEN" & collection_of_summaries$plant_number=="100" & collection_of_summaries$day > alive_till_20180318),]
collection_of_summaries <- collection_of_summaries[!(collection_of_summaries$species=="MAG" & collection_of_summaries$plant_number=="116" & collection_of_summaries$day > alive_till_20180318),]
collection_of_summaries <- collection_of_summaries[!(collection_of_summaries$species=="MAI" & collection_of_summaries$plant_number=="125" & collection_of_summaries$day > alive_till_20180318),]
collection_of_summaries <- collection_of_summaries[!(collection_of_summaries$species=="RS7" & collection_of_summaries$plant_number=="162" & collection_of_summaries$day > alive_till_20180318),]
collection_of_summaries <- collection_of_summaries[!(collection_of_summaries$species=="TKS" & collection_of_summaries$plant_number=="204" & collection_of_summaries$day > alive_till_20180318),]
alive_till_20180321 <- as.Date("2018-03-21", "%Y-%m-%d") # scored dead on 20180322
collection_of_summaries <- collection_of_summaries[!(collection_of_summaries$species=="DEN" & collection_of_summaries$plant_number=="47" & collection_of_summaries$day > alive_till_20180321),]
collection_of_summaries <- collection_of_summaries[!(collection_of_summaries$species=="MED" & collection_of_summaries$plant_number=="54" & collection_of_summaries$day > alive_till_20180321),]
collection_of_summaries <- collection_of_summaries[!(collection_of_summaries$species=="MAG" & collection_of_summaries$plant_number=="90" & collection_of_summaries$day > alive_till_20180321),]
collection_of_summaries <- collection_of_summaries[!(collection_of_summaries$species=="RS7" & collection_of_summaries$plant_number=="93" & collection_of_summaries$day > alive_till_20180321),]
collection_of_summaries <- collection_of_summaries[!(collection_of_summaries$species=="MUR" & collection_of_summaries$plant_number=="102" & collection_of_summaries$day > alive_till_20180321),]
collection_of_summaries <- collection_of_summaries[!(collection_of_summaries$species=="MUR" & collection_of_summaries$plant_number=="262" & collection_of_summaries$day > alive_till_20180321),]
alive_till_20180328 <- as.Date("2018-03-28", "%Y-%m-%d") # scored dead on 20180329
collection_of_summaries <- collection_of_summaries[!(collection_of_summaries$species=="SEP" & collection_of_summaries$plant_number=="57" & collection_of_summaries$day > alive_till_20180328),]
collection_of_summaries <- collection_of_summaries[!(collection_of_summaries$species=="MAI_50" & collection_of_summaries$plant_number=="137" & collection_of_summaries$day > alive_till_20180328),]
alive_till_20180404 <- as.Date("2018-04-04", "%Y-%m-%d") # scored dead on 20180405
collection_of_summaries <- collection_of_summaries[!(collection_of_summaries$species=="MED" & collection_of_summaries$plant_number=="153" & collection_of_summaries$day > alive_till_20180404),]
alive_till_20180411 <- as.Date("2018-04-11", "%Y-%m-%d") # scored dead on 20180412
collection_of_summaries <- collection_of_summaries[!(collection_of_summaries$species=="MED" & collection_of_summaries$plant_number=="32" & collection_of_summaries$day > alive_till_20180411),]

# remove 20180114, 20180201 snow
collection_of_summaries <- collection_of_summaries[!(collection_of_summaries$day=="2018-01-14 00:00:00"),]
collection_of_summaries <- collection_of_summaries[!(collection_of_summaries$day=="2018-02-01 00:00:00"),]

# CRA05 remove after 20180422 as the camera moved
till_CRA05 <- as.Date("2018-04-22", "%Y-%m-%d") # fine till 20180422
collection_of_summaries <- collection_of_summaries[!(collection_of_summaries$camera=="CRA05" & collection_of_summaries$day > till_CRA05),]

# MAI_50 remove before 20171130 due to late transplanting
first_MAI <- as.Date("2017-11-30", "%Y-%m-%d") # fine from 20171130
collection_of_summaries <- collection_of_summaries[!(collection_of_summaries$species=="MAI" & collection_of_summaries$day < first_MAI),]

# TKS_110 remove before 20171130 due to late transplanting
first_TKS <- as.Date("2017-11-30", "%Y-%m-%d") # fine from 20171130
collection_of_summaries <- collection_of_summaries[!(collection_of_summaries$species=="TKS" & collection_of_summaries$day < first_TKS),]

# CRA01 HAL 46 remove 200180419-20180423 poor segmentation
start_HAL46 <- as.Date("2018-04-18", "%Y-%m-%d") # fine till 20180319
end_HAL46 <- as.Date("2018-04-24", "%Y-%m-%d") # fine from 20180424
collection_of_summaries <- collection_of_summaries[!(collection_of_summaries$species=="HAL" & collection_of_summaries$plant_number=="46" & collection_of_summaries$day > start_HAL46 & collection_of_summaries$day < end_HAL46),]

# CRA01 SEP27 remove poor segmentation
collection_of_summaries <- collection_of_summaries[!(collection_of_summaries$species=="SEP" & collection_of_summaries$plant_number=="27"),]

# CRA03 DEN 113 remove 20171130, 20171201, 20171202, 20171203 colour chart
collection_of_summaries <- collection_of_summaries[!(collection_of_summaries$species=="DEN" & collection_of_summaries$day=="2017-11-30 00:00:00"),]
collection_of_summaries <- collection_of_summaries[!(collection_of_summaries$species=="DEN" & collection_of_summaries$day=="2017-12-01 00:00:00"),]
collection_of_summaries <- collection_of_summaries[!(collection_of_summaries$species=="DEN" & collection_of_summaries$day=="2017-12-02 00:00:00"),]
collection_of_summaries <- collection_of_summaries[!(collection_of_summaries$species=="DEN" & collection_of_summaries$day=="2017-12-03 00:00:00"),]

# CRA05 COL 206 remove before 20171201 fallen leaf
first_COL206 <- as.Date("2017-12-01", "%Y-%m-%d") # fine from 20171201
collection_of_summaries <- collection_of_summaries[!(collection_of_summaries$species=="COL" & collection_of_summaries$plant_number=="206" & collection_of_summaries$day < first_COL206),]

# CRA05 COL 218 remove before 201810301 segmentation poor
first_COL218 <- as.Date("2018-03-01", "%Y-%m-%d") # fine from 20181301
collection_of_summaries <- collection_of_summaries[!(collection_of_summaries$species=="COL" & collection_of_summaries$plant_number=="218" & collection_of_summaries$day < first_COL218),]


###############################################
### Step 2: calculating the average per day ###
###############################################

# select variables and calculate an average per day for specified variable
library(dplyr)
daily_mean <- collection_of_summaries %>%
  dplyr::select(day, relative_ant_per_weight, species) %>%
  dplyr::group_by(species, day) %>%
  dplyr::summarise_all(list(mean))

####################################################
### Step 3: calculating the 5-day moving average ###
####################################################

# for moving average over 5 days, do not calculate the value for first 4 days
# Use the function and codes on this website 
# https://www.business-science.io/timeseries-analysis/2017/07/23/tidy-timeseries-analysis-pt-2.html
custom_stat_fun_2 <- function(x, na.rm = TRUE) {
  # x     = numeric vector
  # na.rm = boolean, whether or not to remove NA's
  
  m  <- mean(x, na.rm = na.rm)
  s  <- sd(x, na.rm = na.rm)
  hi <- m + 2*s
  lo <- m - 2*s
  
  ret <- c(mean = m, stdev = s, hi.95 = hi, lo.95 = lo) 
  return(ret)
}

# to use tq_mutate 
library(tidyquant) 

# Roll apply using custom stat function
trial_mva <- daily_mean %>%
  tq_mutate(
    select     = relative_ant_per_weight,
    mutate_fun = rollapply, 
    # rollapply args
    width      = 5,            # moving average over 5 days
    align      = "right",
    by.column  = FALSE,
    FUN        = custom_stat_fun_2,
    # FUN args
    na.rm      = TRUE
  )

View(trial_mva)

########################
### Step 4: plotting ###
########################

# load packages for time-course plotting
library(ggplot2)
library(tidyverse) 

# define the genotype as a factor and re-order the genotypes
trial_mva$species<-factor(trial_mva$species, levels=c("HAL", "MED", "SEP", "RS7", "RS8", "MAI", "TKS", "MAG", "MUR", "DEN", "POT", "COL"))

# define the color for each genotype
colvec <- c("red3", "blue3", "blue4", "green3", "green4", "sienna", "red4", "darkorange", "tan4", "darkorchid1", "darkorchid4", "black")

# define the plot
plot <- trial_mva %>%
  ggplot(aes(x = day, color = species)) +
  # Data
  geom_point(aes(y = relative_ant_per_weight*1000), alpha = 0.5) +  # this is to display the original data points; adding 'color = "grey40"' will make all the original data points in grey40 
  #geom_ribbon(aes(ymin = lo.95, ymax = hi.95), alpha = 0.2) + # this is to display CIs
  geom_line(aes(y = mean*1000), size = 1, alpha = 1) +  # using geom_point instead, one can see the data points for mean instead of line connecting the mean values
  scale_x_date(date_breaks = "7 day", date_labels = "%y/%m/%d") + # define the X-axis label style
  theme_bw() +                                                   # black and white background, should be defined BEFORE next line
  theme(axis.text.x = element_text(angle = 90)) +
  scale_colour_manual(name = "Genotype", values = colvec) +
  ylim(0, 50) +
  ylab("Estimated anthocyanin")

# display the plot
plot
