# Supplementary material for: Seasonal pigment fluctuation in diploid and polyploid Arabidopsis revealed by machine learning-based phenotyping method PlantServation
Source: Nat Commun. 2023 Sep 22;14:5792. doi: 10.1038/s41467-023-41260-3 (PMC10517152; doi:10.1038/s41467-023-41260-3)
Supplement: Supplementary file 6 — Supplementary Data 1 [file 41467_2023_41260_MOESM6_ESM.zip › Supplementary Data 1/script_18_for_Fig_S22.R]

# manuscript
# Seasonal pigment fluctuation in diploid and polyploid Arabidopsis revealed by machine learning-based phenotyping method PlantServation

# relevant data
# Fig_S22 sheet (relevant for Fig. S22) in Source Data 9.xlsx

# the script is to generate a PCA plot for a* for all sites for all seasons

###################
### preparation ###
###################

# clean up the workplace
rm(list=ls())

# import data !!! If the data file is not in Desktop, adjust the path according to the location of the data file !!!
library("readxl")
data <- read_excel("~/Desktop/Source Data 9.xlsx", sheet = "Fig_S22")
View(data)

###########
### PCA ###
###########

# check the class of genotype
str(data) # alternatively, using the command: class(data$species)
# genotype is a character
# define genotype as a factor, so that the genotype can be displayed in the legend in a PCA plot later
data$species <- as.factor(data$species)

# create dataPCA consisting of data only = daily_mean_wide_wo_NA- genotype (column 1) 
dataPCA <- data[ ,2:829]
# convert the values in dataPCA to numeric, so that calculations can be performed on them
dataPCA <- as.data.frame(sapply(dataPCA, as.numeric))

# check the distribution 
hist(as.matrix(dataPCA))
# distribution with scaling
hist(as.matrix(scale(dataPCA)))
# better with scaling
# dataPCA_scaled <- as.data.frame(scale(dataPCA))

# check the contributions of the components to total variation
PCAmodel<-prcomp(dataPCA, scale=TRUE) # with scaling
summary(PCAmodel)
#Importance of components:
#PC1     PC2     PC3     PC4     PC5     PC6     PC7     PC8     PC9  PC10    PC11      PC12
#Standard deviation     21.7317 11.7077 7.81635 6.96335 5.76679 5.20910 4.14508 3.32173 3.23994 2.408 2.04357 1.151e-13
#Proportion of Variance  0.5704  0.1655 0.07379 0.05856 0.04016 0.03277 0.02075 0.01333 0.01268 0.007 0.00504 0.000e+00
#Cumulative Proportion   0.5704  0.7359 0.80970 0.86826 0.90843 0.94120 0.96195 0.97527 0.98795 0.995 1.00000 1.000e+00
plot(PCAmodel, npcs=12, main="")

# create a PCA plot
library(vegan)
PCAmodel1<-rda(dataPCA, scale=TRUE) # with scaling
pca_scores<-scores(PCAmodel1)
colvec <- c("black", "darkorchid1", "red3", "darkorange", "sienna", "blue3", "tan4", "darkorchid4", "green3", "green4", "blue4", "red4")

# blank PCA plot
plot(PCAmodel1,type="n", scaling = 2, xlim=c(-6,6), ylim=c(-6,6))
# display the data points in the PCA plot
with(dataPCA, points(PCAmodel1, pch=19, cex=1.2, col = colvec))
