# Supplementary material for: Seasonal pigment fluctuation in diploid and polyploid Arabidopsis revealed by machine learning-based phenotyping method PlantServation
Source: Nat Commun. 2023 Sep 22;14:5792. doi: 10.1038/s41467-023-41260-3 (PMC10517152; doi:10.1038/s41467-023-41260-3)
Supplement: Supplementary file 6 — Supplementary Data 1 [file 41467_2023_41260_MOESM6_ESM.zip › Supplementary Data 1/script_10_for_Fig_6b.R]

# manuscript
# Seasonal pigment fluctuation in diploid and polyploid Arabidopsis revealed by machine learning-based phenotyping method PlantServation

# relevant data
# Figs_6b_S17_S18, Fig_6b_parameter_JP, and Figs_6b_parameter_CH_S17_S18 sheets (relevant for Fig. 6b) in Source Data 8.xlsx

# the script runs a linear model for anthocyanin per weight with best environmental parameters for each genotype, conducts bootstrapping for coefficients for environmental factors, calculates the relative importance of the environmental factors, and extracts and compiles outputs from linear models and bootstrapping  

# !!! NOTE that the script below is for the data from Japan & when threshold temperature is 13!!!
# for analysing the data from Switzerland, replace ZH with CR in line 34 and replace Fig_6b_parameter_JP with Figs_6b_parameter_CH_S17_S18 in line 76    
# for other threshold temperatures (Cf. Fig_6b_parameter_JP and Figs_6b_parameter_CH_S17_S18 sheets in Source Data 8.xlsx to see which temperature applies to which genotypes), replace 13 with the desired temperature (1, 4, 7, or 10) in the lines 39, 221, 233, 245, 257, 269, and 281

###################
### preparation ###
###################

# re-start R, R Studio 

# clean up the workplace
rm(list=ls())

# for relative importance
library(relaimpo)

########################
##### linear model #####
########################
# anthocyanin data & climate data
# import data !!! If the data file is not in Desktop, adjust the path according to the location of the data file !!!
library("readxl")
pheno_table <- read_excel("~/Desktop/Source Data 8.xlsx", sheet = "Figs_6b_S17_S18")
View(pheno_table)

pheno_table <- pheno_table[!pheno_table$site=='ZH',]

site <- as.factor(pheno_table$site) # as glm does not accept character (numeric and factor are fine)
season <- pheno_table$season
rain <- pheno_table$rain
temp <- pheno_table$temp_thres_13
sun <- pheno_table$radiation
vpd <- pheno_table$vpd

# standardise the explanatory variables
rain_SD <- sd(rain)
temp_SD <- sd(temp)
sun_SD <- sd(sun)

rain_mean <- mean(rain)
temp_mean <- mean(temp)
sun_mean <- mean(sun)

rain <- (rain - rain_mean)/rain_SD
temp <- (temp - temp_mean)/temp_SD
sun <- (sun - sun_mean)/sun_SD
# the explanatory variables standardised

COL <- pheno_table$COL
DEN <- pheno_table$DEN
HAL <- pheno_table$HAL
MAG <- pheno_table$MAG
MAI <- pheno_table$MAI
MED <- pheno_table$MED
MUR <- pheno_table$MUR
POT <- pheno_table$POT
RS7 <- pheno_table$RS7
RS8 <- pheno_table$RS8
SEP <- pheno_table$SEP
TKS <- pheno_table$TKS

# c instead of list concatenates the 12 vectors to a single vector
# https://stackoverflow.com/questions/12503901/loop-through-a-vector-of-vectors  
columns_to_analyse <- list(COL, DEN, HAL, MAG, MAI, MED, MUR, POT, RS7, RS8, SEP, TKS) 

# call best_parameter_table 
# import data !!! If the data file is not in Desktop, adjust the path according to the location of the data file !!!
input <- read_excel("~/Desktop/Source Data 8.xlsx", sheet = "Fig_6b_parameter_JP")
View(input)

# glm with selected parameters

# # create a list in which where output dataframes are saved prior to the for loop 
# https://stackoverflow.com/questions/34832171/using-a-loop-to-create-multiple-data-frames-in-r
list_of_output_df <- list() 

multicollinearity <- c()

ci_rain <- list()
ci_temp <- list()
ci_sun <- list()

relative_importance <- list()

# go through rows for loop
# https://stackoverflow.com/questions/34727250/loop-through-each-row-in-a-data-frame-extract-values-from-raster-and-write-csv

for (K in 1:12) {
  
  ant <- columns_to_analyse[[K]] 
  
  best_param <- c(input[K,4],input[K,5],input[K,6],input[K,7],input[K,8],input[K,9],input[K,10])
  
  M <- best_param[1]
  N <- best_param[2]
  P <- best_param[3]
  Q <- best_param[4]
  S <- best_param[5]
  U <- best_param[6]
  V <- best_param[7]
  
  #temp_optim <- M - temp
  #temp_optim[temp_optim < 0] <- 0
  temp_optim <- filter(temp, c(rep(0,N), rep(1,P)), side=1)
  
  sun_optim <- filter(sun, c(rep(0,Q), rep(1,S)), side=1)
  
  rain_optim <- filter(rain, c(rep(0,U), rep(1,V)), side=1)
  
  table_optim <- data.frame(cbind(ant, rain_optim, temp_optim, sun_optim, site))
  table_optim <- table_optim[!is.na(table_optim[1]) ,] 
  ant_optim_glm <- table_optim[,1]
  climat_optim_1 <- table_optim[,2]
  climat_optim_2 <- table_optim[,3]
  climat_optim_3 <- table_optim[,4]
  glm_optim_rts <- glm(ant_optim_glm~climat_optim_1+climat_optim_2+climat_optim_3, family=gaussian)
  estimates <- as.data.frame(coef(glm_optim_rts)) # Estimates from the model
  p_values <- as.data.frame(coef(summary(glm_optim_rts))[, "Pr(>|t|)"]) # p-values from the model
  estimates$category <- row.names(estimates)
  p_values$category <- row.names(p_values)
  
  output <-  merge(estimates, p_values, by.x = "category", by.y = "category", all.x = TRUE, all.y = TRUE)
  names(output)[names(output) == "coef(glm_optim_rts)"] <- "Estimate"
  names(output)[names(output) == "coef(summary(glm_optim_rts))[, \"Pr(>|t|)\"]"] <- "p_value"
  
  list_of_output_df[[K]] <- output
  
  library(car)
  vif <- vif(glm_optim_rts)
  multicollinearity[[K]] <- vif
  
  ## confidence interval estimate with bootstrapping
  # on different methods and extraction of arameters: https://www.datacamp.com/tutorial/bootstrap-r
  model.fun <- function(table_optim, indices)coefficients(glm(ant~ rain_optim + temp_optim + sun_optim, family=gaussian, data=table_optim[indices,]))
  set.seed(12345) # for reproducibility
  boot.model <- boot(table_optim, model.fun, 1000)
  
  ci.model.rain <- boot.ci(boot.model,index=2,type=c("bca"))$bca # confidence intervals with BCa method 
  ci.model.temp <- boot.ci(boot.model,index=3,type=c("bca"))$bca # confidence intervals with BCa method
  ci.model.sun <- boot.ci(boot.model,index=4,type=c("bca"))$bca # confidence intervals with BCa method

  #ci.model.rain <- as.vector(ci.model.rain) # to extract only numbers
  #ci.model.temp <- as.vector(ci.model.temp) # to extract only numbers
  #ci.model.sun <- as.vector(ci.model.sun) # to extract only numbers
  
  #ci.model.rain <- as.data.frame(ci.model.rain)
  #ci.model.temp <- as.data.frame(ci.model.temp)
  #ci.model.sun <- as.data.frame(ci.model.sun)
  
  ci_rain[[K]] <- ci.model.rain
  ci_temp[[K]] <- ci.model.temp
  ci_sun[[K]] <- ci.model.sun
  
  ### packages for plotting
  library(ggplot2)
  library(reshape2) # for function melt 
  # in a for loop, use print() to diaply the plot
  # https://stackoverflow.com/questions/15678261/ggplot-does-not-work-if-it-is-inside-a-for-loop-although-it-works-outside-of-it
  
  # The order of name should correspond to the order of columns_to_analyse!
  name <- c("COL", "DEN", "HAL", "MAG", "MAI", "MED", "MUR", "POT", "RS7", "RS8", "SEP", "TKS") 
  
  ### scatter plot
  raw_vs_pred <- cbind(table_optim$ant, predict(glm_optim_rts))
  raw_vs_pred <- as.data.frame(raw_vs_pred) # so that the headings can be changed
  names(raw_vs_pred)[names(raw_vs_pred) == "V1"] <- "actual_ant"
  names(raw_vs_pred)[names(raw_vs_pred) == "V2"] <- "predicted_ant"
  
  print(ggplot(raw_vs_pred, aes(x=actual_ant, y=predicted_ant)) +
          geom_point() +
          xlab("Actual values") +
          ylab("Predicted values") +
          ggtitle(as.character(name[K]))) 
  
  ### raw and predicted data along x-axis
  table_optim$predicted_ant <- predict(glm_optim_rts)
  table_optim$day_count <- seq.int(nrow(table_optim))
  table_optim_2 <- table_optim[ , c("ant","predicted_ant","day_count")]
  table_optim_2 <- melt(table_optim_2, id.vars = 'day_count', variable.name = 'type')
  
  print(ggplot(table_optim_2, aes(day_count, value)) +
          geom_line(aes(colour = type)) +
          ggtitle(as.character(name[K]))) #https://stackoverflow.com/questions/37401718/ggplot2-plot-title-based-on-an-iterating-for-loop-variable
  
  ### relative importance
  output_ri <- calc.relimp(glm_optim_rts, type="lmg")
  print(barplot(output_ri$lmg, ylab="Relative importance", xlab="Variable", main=as.character(name[K])))
  #output$lmg

  relative_importance[[K]] <- output_ri$lmg

}

### results can be checked on spot using followings (by removing # in the beginning of the line)
#View(list_of_output_df)
#View(list_of_output_df[[1]])
#View(multicollinearity) 
#View(ci_rain)
#View(ci_temp)
#View(ci_sun)
#View(relative_importance)
#View(relative_importance[[1]])

###########################
### results compilation ###
###########################

## compile the output dataframes (containing coefficients (= estimates) and p-values) into one
combined_df <- do.call(rbind, list_of_output_df)
res_var <- rep(c("COL", "DEN", "HAL", "MAG", "MAI", "MED", "MUR", "POT", "RS7", "RS8", "SEP", "TKS"),each=4)
combined_df$res_var <- res_var

write.csv(combined_df,"~/Desktop/glm_coefficient_CR_temp_thres_13.csv", row.names = FALSE)


## compile the multicollinaarity into one
vif_df <- do.call(rbind, multicollinearity)
vif_df <- as.data.frame(vif_df)
gen <- c("COL", "DEN", "HAL", "MAG", "MAI", "MED", "MUR", "POT", "RS7", "RS8", "SEP", "TKS")
vif_df$gen <- gen
names(vif_df)[names(vif_df) == "climat_optim_1"] <- "rain_vif"
names(vif_df)[names(vif_df) == "climat_optim_2"] <- "temp_vif"
names(vif_df)[names(vif_df) == "climat_optim_3"] <- "sun_vif"

write.csv(vif_df,"~/Desktop/glm_vif_CR_temp_thres_13.csv", row.names = FALSE)


## compile the ci_rain dataframes into one
ci_rain_df <- do.call(rbind, ci_rain)
ci_rain_df <- as.data.frame(ci_rain_df)
ci_rain_df$gen <- gen
names(ci_rain_df)[names(ci_rain_df) == "V2"] <- "L_perc"
names(ci_rain_df)[names(ci_rain_df) == "V3"] <- "U_perc"
names(ci_rain_df)[names(ci_rain_df) == "V4"] <- "L_CI"
names(ci_rain_df)[names(ci_rain_df) == "V5"] <- "U_CI"

write.csv(ci_rain_df,"~/Desktop/glm_ci_rain_CR_temp_thres_13.csv", row.names = FALSE)


## compile the ci_temp dataframes into one
ci_temp_df <- do.call(rbind, ci_temp)
ci_temp_df <- as.data.frame(ci_temp_df)
ci_temp_df$gen <- gen
names(ci_temp_df)[names(ci_temp_df) == "V2"] <- "L_perc"
names(ci_temp_df)[names(ci_temp_df) == "V3"] <- "U_perc"
names(ci_temp_df)[names(ci_temp_df) == "V4"] <- "L_CI"
names(ci_temp_df)[names(ci_temp_df) == "V5"] <- "U_CI"

write.csv(ci_temp_df,"~/Desktop/glm_ci_temp_CR_temp_thres_13.csv", row.names = FALSE)


## compile the ci_sun dataframes into one
ci_sun_df <- do.call(rbind, ci_sun)
ci_sun_df <- as.data.frame(ci_sun_df)
ci_sun_df$gen <- gen
names(ci_sun_df)[names(ci_sun_df) == "V2"] <- "L_perc"
names(ci_sun_df)[names(ci_sun_df) == "V3"] <- "U_perc"
names(ci_sun_df)[names(ci_sun_df) == "V4"] <- "L_CI"
names(ci_sun_df)[names(ci_sun_df) == "V5"] <- "U_CI"

write.csv(ci_sun_df,"~/Desktop/glm_ci_sun_CR_temp_thres_13.csv", row.names = FALSE)


## compile the relative_importance into one
relative_importance_df <- do.call(rbind, relative_importance)
relative_importance_df <- as.data.frame(relative_importance_df)
gen <- c("COL", "DEN", "HAL", "MAG", "MAI", "MED", "MUR", "POT", "RS7", "RS8", "SEP", "TKS")
relative_importance_df$gen <- gen
names(relative_importance_df)[names(relative_importance_df) == "climat_optim_1"] <- "rain_relative_importance"
names(relative_importance_df)[names(relative_importance_df) == "climat_optim_2"] <- "temp_relative_importance"
names(relative_importance_df)[names(relative_importance_df) == "climat_optim_3"] <- "sun_relative_importance"

write.csv(relative_importance_df,"~/Desktop/glm_relative_importance_CR_temp_thres_13.csv", row.names = FALSE)
