# Supplementary material for: Seasonal pigment fluctuation in diploid and polyploid Arabidopsis revealed by machine learning-based phenotyping method PlantServation
Source: Nat Commun. 2023 Sep 22;14:5792. doi: 10.1038/s41467-023-41260-3 (PMC10517152; doi:10.1038/s41467-023-41260-3)
Supplement: Supplementary file 6 — Supplementary Data 1 [file 41467_2023_41260_MOESM6_ESM.zip › Supplementary Data 1/script_5_for_Figs_S6_S7.R]

# manuscript
# Seasonal pigment fluctuation in diploid and polyploid Arabidopsis revealed by machine learning-based phenotyping method PlantServation

# the script is to plot RMSE (Fig. S6) and R-sq (Fig. S7) from LOOCV of different models for estimating anthocyanin

##############
### set-up ###
##############

# clean up the workspace
rm(list=ls())

# import the data file !!! If the file is not in Desktop, adjust the path to match the file location !!! 
library("readxl")
pigment_models <- read_excel("~/Desktop/Source Data 10.xlsx", sheet = "Figs_S6_S7")
View(pigment_models)

# lord packages
library(ggplot2) # for plotting
library(tidyverse) # for calculations on mutated dataset

# re-order model_name
str(pigment_models) # check the type of model_name
pigment_models$model_name <- as.factor(pigment_models$model_name) # change model_name to factor to enable the use of the 'factor' command below
str(pigment_models) # confirm that model_name is now recognised as factor
levels(pigment_models$model_name) # check the current order
pigment_models$model_name <- factor(pigment_models$model_name, levels=c(
                                     "rf_Lab","rf_YUV","rf_HSV","rf_RGB","rf_ExR","rf_GRVI","rf_RGR",
                                     "lm_Lab","lm_YUV","lm_HSV","lm_RGB","lm_ExR","lm_GRVI","lm_RGR",
                                     "glm_Lab","glm_YUV","glm_HSV","glm_RGB","glm_ExR","glm_GRVI","glm_RGR"))
levels(pigment_models$model_name) # confirm the order has been changed as specified

###################
##### Fig. S6 #####
###################

# calculate a minimum value of RMSE for each response_variable (for plotting below)
RMSE.min = pigment_models %>% 
  group_by(response_variable) %>% 
  mutate(ymin = min(RMSE))

# define the plot
plot_RMSE <- ggplot(pigment_models, aes(x = model_name, y = RMSE)) + 
               geom_bar(stat = "identity") +
               theme_bw() +
               # if scales="fixed" below, the same y-axis limit for all plots 
               # Cf.) facet_grid https://viz-ggplot2.rsquaredacademy.com/ggplot2-facets.html
               facet_grid(response_variable ~ ., scales="free") + 
               # horizontal line at the minimum RMSE for each response_variable
               geom_errorbar(data=RMSE.min, aes(model_name, ymax = ymin, ymin = ymin),
                size=0.5, colour = "blue", linetype = "solid", inherit.aes = F, width = 1) +
               # tilt the x-axis label
               theme(axis.text.x = element_text(angle = 90, vjust = 0.5, hjust=1)) +
               xlab("Models")

plot_RMSE

###################
##### Fig. S7 #####
###################

# calculate a maximum value of Rsq for each model_name (for plotting below)
Rsq.max = pigment_models %>% 
  group_by(model_name) %>% 
  mutate(ymax = max(Rsq))

# define the plot
plot_Rsq <- ggplot(pigment_models, aes(x = response_variable, y = Rsq)) + 
  geom_bar(stat = "identity") +
  theme_bw() +
  # if scales="fixed" below, the same y-axis limit for all plots 
  # Cf.) facet_grid https://viz-ggplot2.rsquaredacademy.com/ggplot2-facets.html
  # facet_wrap(vars(model_name), scales="free", ncol = 7) +    # scales="free" for free scale
  facet_wrap(vars(model_name), ncol = 7) +
  # horizontal line at the maximum Rsq for each response_variable
  geom_errorbar(data=Rsq.max, aes(response_variable, ymax = ymax, ymin = ymax),
                size=0.5, colour = "red", linetype = "solid", inherit.aes = F, width = 1) +
  # tilt the x-axis label
  theme(axis.text.x = element_text(angle = 90, vjust = 0.5, hjust=1)) +
  xlab("Response variables") +
  ylab("R-squared value")

plot_Rsq
