# Supplementary material for: Seasonal pigment fluctuation in diploid and polyploid Arabidopsis revealed by machine learning-based phenotyping method PlantServation
Source: Nat Commun. 2023 Sep 22;14:5792. doi: 10.1038/s41467-023-41260-3 (PMC10517152; doi:10.1038/s41467-023-41260-3)
Supplement: Supplementary file 6 — Supplementary Data 1 [file 41467_2023_41260_MOESM6_ESM.zip › Supplementary Data 1/script_8_2_for_Figs_5_S12_S13_S14_S15_S30b_Japan_yr2.R]

# manuscript
# Seasonal pigment fluctuation in diploid and polyploid Arabidopsis revealed by machine learning-based phenotyping method PlantServation

# relevant data
# Figs_5_S12_S13_S14_S15_S30b_JP2 sheet in Source Data 3.xlsx   # Japanese site year 2

# the script consists of 4 steps: Step 1: data preparation, Step 2: calculating the average per day, Step 3: Step 3: calculating the 5-day moving average, and Step 4: plotting
# Step 1 is common among figures

# WITH FOLLOWOING MODIFICATION in Step 2-4, the script can generate each of figures 5, S12, S13, S14, S15, and S30
# Fig 5: NO MODIFICATION is necessary (Note that *1000 in Lines 187 and 189 is to convert mg to g)
# Fig. S12: Line 126 and 156: replace 'relative_ant_per_weight' with 'relative_ant_per_area', Line 187: replace 'relative_ant_per_weight*1000' with 'relative_ant_per_area*200' (for display in all sampled leaf area in square cm), Line 189: replace 'mean*1000' with 'mean*200', and Line 194: replace 'ylim(0, 50)' with 'ylim(0, 2.5)' 
# Fig. S13: Line 126 and 156: replace 'relative_ant_per_weight' with 'lab_a_mean', Line 187: replace 'relative_ant_per_weight*1000' with 'lab_a_mean', Line 189: replace 'mean*1000' with 'lab_a_mean', Line 194: replace 'ylim(0, 50)' with 'ylim(100, 150)' or 'ylim(110, 140)', and Line 195: 'ylab("Estimated anthocyanin")' with 'ylab("a*")'
# Fig. S14: Line 126 and 156: replace 'relative_ant_per_weight' with 'lab_b_mean', Line 187: replace 'relative_ant_per_weight*1000' with 'lab_b_mean', Line 189: replace 'mean*1000' with 'lab_b_mean', Line 194: replace 'ylim(0, 50)' with 'ylim(120, 160)' or 'ylim(125, 155)', and Line 195: 'ylab("Estimated anthocyanin")' with 'ylab("b*")'
# Fig. S15: Line 126 and 156: replace 'relative_ant_per_weight' with 'lab_l_mean', Line 187: replace 'relative_ant_per_weight*1000' with 'lab_l_mean', Line 189: replace 'mean*1000' with 'lab_l_mean', Line 194: replace 'ylim(0, 50)' with 'ylim(60, 180)', and Line 195: 'ylab("Estimated anthocyanin")' with 'ylab("L*")'
# Fig. S30b: Line 126 and 156: replace 'relative_ant_per_weight' with 'area', Line 187: replace 'relative_ant_per_weight*1000' with 'area', Line 189: replace 'mean*1000' with 'area', Line 194: replace 'ylim(0, 50)' with 'ylim(0, 20000)', and Line 195: 'ylab("Estimated anthocyanin")' with 'ylab("Plant are (number of pixels)")' 


################################
### Step 1: data preparation ###
################################

# clear the environment
rm(list=ls())

# import data !!! If the data file is not in Desktop, adjust the path according to the location of the data file !!!
library("readxl")
collection_of_summaries <- read_excel("~/Desktop/Source Data 3.xlsx", sheet = "Figs_5_S12_S13_S14_S15_S30b_JP2")
View(collection_of_summaries)

# define day as Date so the row removals work
collection_of_summaries$day <- as.Date(collection_of_summaries$day, "%d.%m.%y")

# remove dates before all plants are out
collection_of_summaries <- collection_of_summaries[!(collection_of_summaries$day=="2018-11-23 00:00:00"),]
collection_of_summaries <- collection_of_summaries[!(collection_of_summaries$day=="2018-11-24 00:00:00"),]
collection_of_summaries <- collection_of_summaries[!(collection_of_summaries$day=="2018-11-25 00:00:00"),]
collection_of_summaries <- collection_of_summaries[!(collection_of_summaries$day=="2018-11-26 00:00:00"),]
collection_of_summaries <- collection_of_summaries[!(collection_of_summaries$day=="2018-11-27 00:00:00"),]
collection_of_summaries <- collection_of_summaries[!(collection_of_summaries$day=="2018-11-28 00:00:00"),]

# remove dead plants
alive_till_20181205 <- as.Date("2018-12-05", "%Y-%m-%d") # scored dead on 20181206
collection_of_summaries <- collection_of_summaries[!(collection_of_summaries$species=="RS7" & collection_of_summaries$plant_number=="129" & collection_of_summaries$day > alive_till_20181205),]
collection_of_summaries <- collection_of_summaries[!(collection_of_summaries$species=="COL" & collection_of_summaries$plant_number=="139" & collection_of_summaries$day > alive_till_20181205),]
collection_of_summaries <- collection_of_summaries[!(collection_of_summaries$species=="MED" & collection_of_summaries$plant_number=="140" & collection_of_summaries$day > alive_till_20181205),]
collection_of_summaries <- collection_of_summaries[!(collection_of_summaries$species=="COL" & collection_of_summaries$plant_number=="199" & collection_of_summaries$day > alive_till_20181205),]
collection_of_summaries <- collection_of_summaries[!(collection_of_summaries$species=="RS8" & collection_of_summaries$plant_number=="256" & collection_of_summaries$day > alive_till_20181205),]
alive_till_20190106 <- as.Date("2019-01-06", "%Y-%m-%d") # scored dead on 20190107
collection_of_summaries <- collection_of_summaries[!(collection_of_summaries$species=="MUR" & collection_of_summaries$plant_number=="34" & collection_of_summaries$day > alive_till_20190106),]
collection_of_summaries <- collection_of_summaries[!(collection_of_summaries$species=="DEN" & collection_of_summaries$plant_number=="100" & collection_of_summaries$day > alive_till_20190106),]
collection_of_summaries <- collection_of_summaries[!(collection_of_summaries$species=="MUR" & collection_of_summaries$plant_number=="102" & collection_of_summaries$day > alive_till_20190106),]
collection_of_summaries <- collection_of_summaries[!(collection_of_summaries$species=="MUR" & collection_of_summaries$plant_number=="127" & collection_of_summaries$day > alive_till_20190106),]
collection_of_summaries <- collection_of_summaries[!(collection_of_summaries$species=="COL" & collection_of_summaries$plant_number=="132" & collection_of_summaries$day > alive_till_20190106),]
collection_of_summaries <- collection_of_summaries[!(collection_of_summaries$species=="RS7" & collection_of_summaries$plant_number=="142" & collection_of_summaries$day > alive_till_20190106),]
collection_of_summaries <- collection_of_summaries[!(collection_of_summaries$species=="SEP" & collection_of_summaries$plant_number=="255" & collection_of_summaries$day > alive_till_20190106),]
collection_of_summaries <- collection_of_summaries[!(collection_of_summaries$species=="RS8" & collection_of_summaries$plant_number=="280" & collection_of_summaries$day > alive_till_20190106),]
collection_of_summaries <- collection_of_summaries[!(collection_of_summaries$species=="MED" & collection_of_summaries$plant_number=="283" & collection_of_summaries$day > alive_till_20190106),]
alive_till_20190116 <- as.Date("2019-01-16", "%Y-%m-%d") # scored dead on 20190117
collection_of_summaries <- collection_of_summaries[!(collection_of_summaries$species=="DEN" & collection_of_summaries$plant_number=="128" & collection_of_summaries$day > alive_till_20190116),]
alive_till_20190123 <- as.Date("2019-01-23", "%Y-%m-%d") # scored dead on 20190124
collection_of_summaries <- collection_of_summaries[!(collection_of_summaries$species=="RS8" & collection_of_summaries$plant_number=="4" & collection_of_summaries$day > alive_till_20190123),]
alive_till_20190227 <- as.Date("2019-02-27", "%Y-%m-%d") # scored dead on 20190228
collection_of_summaries <- collection_of_summaries[!(collection_of_summaries$species=="COL" & collection_of_summaries$plant_number=="238" & collection_of_summaries$day > alive_till_20190227),]
alive_till_20190306 <- as.Date("2019-03-06", "%Y-%m-%d") # scored dead on 20190307
collection_of_summaries <- collection_of_summaries[!(collection_of_summaries$species=="RS8" & collection_of_summaries$plant_number=="105" & collection_of_summaries$day > alive_till_20190306),]
collection_of_summaries <- collection_of_summaries[!(collection_of_summaries$species=="SEP" & collection_of_summaries$plant_number=="225" & collection_of_summaries$day > alive_till_20190306),]
collection_of_summaries <- collection_of_summaries[!(collection_of_summaries$species=="HAL" & collection_of_summaries$plant_number=="277" & collection_of_summaries$day > alive_till_20190306),]
alive_till_20190313 <- as.Date("2019-03-13", "%Y-%m-%d") # scored dead on 20190314
collection_of_summaries <- collection_of_summaries[!(collection_of_summaries$species=="MUR" & collection_of_summaries$plant_number=="224" & collection_of_summaries$day > alive_till_20190313),]
alive_till_20190318 <- as.Date("2019-03-18", "%Y-%m-%d") # scored dead on 20190319
collection_of_summaries <- collection_of_summaries[!(collection_of_summaries$species=="COL" & collection_of_summaries$plant_number=="12" & collection_of_summaries$day > alive_till_20190318),]
alive_till_20190327 <- as.Date("2019-03-27", "%Y-%m-%d") # scored dead on 20190328
collection_of_summaries <- collection_of_summaries[!(collection_of_summaries$species=="MAG" & collection_of_summaries$plant_number=="6" & collection_of_summaries$day > alive_till_20190327),]
collection_of_summaries <- collection_of_summaries[!(collection_of_summaries$species=="DEN" & collection_of_summaries$plant_number=="31" & collection_of_summaries$day > alive_till_20190327),]
collection_of_summaries <- collection_of_summaries[!(collection_of_summaries$species=="MED" & collection_of_summaries$plant_number=="220" & collection_of_summaries$day > alive_till_20190327),]
alive_till_20190403 <- as.Date("2019-04-03", "%Y-%m-%d") # scored dead on 20190404
collection_of_summaries <- collection_of_summaries[!(collection_of_summaries$species=="MED" & collection_of_summaries$plant_number=="213" & collection_of_summaries$day > alive_till_20190403),]
alive_till_20190424 <- as.Date("2019-04-24", "%Y-%m-%d") # scored dead on 20190425
collection_of_summaries <- collection_of_summaries[!(collection_of_summaries$species=="COL" & collection_of_summaries$plant_number=="21" & collection_of_summaries$day > alive_till_20190424),]
collection_of_summaries <- collection_of_summaries[!(collection_of_summaries$species=="RS7" & collection_of_summaries$plant_number=="183" & collection_of_summaries$day > alive_till_20190424),]

# CRA04 MUR 135 remove poor segmentation 
collection_of_summaries <- collection_of_summaries[!(collection_of_summaries$species=="MUR" & collection_of_summaries$plant_number=="135"),]

# CRA03 POT 108, 110 remove poor segmentation 
collection_of_summaries <- collection_of_summaries[!(collection_of_summaries$species=="POT" & collection_of_summaries$plant_number=="108"),]
collection_of_summaries <- collection_of_summaries[!(collection_of_summaries$species=="POT" & collection_of_summaries$plant_number=="110"),]

# CRA04 SEP 179 remove after 20190427 no plant?
last_SEP179 <- as.Date("2019-04-27", "%Y-%m-%d") # fine till 20190427 
collection_of_summaries <- collection_of_summaries[!(collection_of_summaries$species=="SEP" & collection_of_summaries$plant_number=="179" & collection_of_summaries$day > last_SEP179),]

# CRA04 RS7 183 remove after 20190420 seems dead already
last_RS7_183 <- as.Date("2019-04-20", "%Y-%m-%d") # fine till 20190420
collection_of_summaries <- collection_of_summaries[!(collection_of_summaries$species=="RS7" & collection_of_summaries$plant_number=="183" & collection_of_summaries$day > last_RS7_183),]

# CRA04 MAG 41 remove after 20190320 poor segmentation
last_MAG41 <- as.Date("2019-03-20", "%Y-%m-%d") # fine till 20190320
collection_of_summaries <- collection_of_summaries[!(collection_of_summaries$species=="MAG" & collection_of_summaries$plant_number=="41" & collection_of_summaries$day > last_MAG41),]

# CRA04 MAG 76 remove after 20190423 poor segmentation due to flowers and stems
last_MAG76 <- as.Date("2019-04-23", "%Y-%m-%d") # fine till 20190423
collection_of_summaries <- collection_of_summaries[!(collection_of_summaries$species=="MAG" & collection_of_summaries$plant_number=="76" & collection_of_summaries$day > last_MAG76),]


###############################################
### Step 2: calculating the average per day ###
###############################################

# select variables and calculate an average per day for specified variable
library(dplyr)
daily_mean <- collection_of_summaries %>%
  dplyr::select(day, relative_ant_per_weight, species) %>%
  dplyr::group_by(species, day) %>%
  dplyr::summarise_all(list(mean))

####################################################
### Step 3: calculating the 5-day moving average ###
####################################################

# for moving average over 5 days, do not calculate the value for first 4 days
# Use the function and codes on this website 
# https://www.business-science.io/timeseries-analysis/2017/07/23/tidy-timeseries-analysis-pt-2.html
custom_stat_fun_2 <- function(x, na.rm = TRUE) {
  # x     = numeric vector
  # na.rm = boolean, whether or not to remove NA's
  
  m  <- mean(x, na.rm = na.rm)
  s  <- sd(x, na.rm = na.rm)
  hi <- m + 2*s
  lo <- m - 2*s
  
  ret <- c(mean = m, stdev = s, hi.95 = hi, lo.95 = lo) 
  return(ret)
}

# to use tq_mutate 
library(tidyquant) 

# Roll apply using custom stat function
trial_mva <- daily_mean %>%
  tq_mutate(
    select     = relative_ant_per_weight,
    mutate_fun = rollapply, 
    # rollapply args
    width      = 5,            # moving average over 5 days
    align      = "right",
    by.column  = FALSE,
    FUN        = custom_stat_fun_2,
    # FUN args
    na.rm      = TRUE
  )

View(trial_mva)

########################
### Step 4: plotting ###
########################

# load packages for time-course plotting
library(ggplot2)
library(tidyverse) 

# define the genotype as a factor and re-order the genotypes
trial_mva$species<-factor(trial_mva$species, levels=c("HAL", "MED", "SEP", "RS7", "RS8", "MAI", "TKS", "MAG", "MUR", "DEN", "POT", "COL"))

# define the color for each genotype
colvec <- c("red3", "blue3", "blue4", "green3", "green4", "sienna", "red4", "darkorange", "tan4", "darkorchid1", "darkorchid4", "black")

# define the plot
plot <- trial_mva %>%
  ggplot(aes(x = day, color = species)) +
  # Data
  geom_point(aes(y = relative_ant_per_weight*1000), alpha = 0.5) +  # this is to display the original data points; adding 'color = "grey40"' will make all the original data points in grey40 
  #geom_ribbon(aes(ymin = lo.95, ymax = hi.95), alpha = 0.2) + # this is to display CIs
  geom_line(aes(y = mean*1000), size = 1, alpha = 1) +  # using geom_point instead, one can see the data points for mean instead of line connecting the mean values
  scale_x_date(date_breaks = "7 day", date_labels = "%y/%m/%d") + # define the X-axis label style
  theme_bw() +                                                   # black and white background, should be defined BEFORE next line
  theme(axis.text.x = element_text(angle = 90)) +
  scale_colour_manual(name = "Genotype", values = colvec) +
  ylim(0, 50) +
  ylab("Estimated anthocyanin")

# display the plot
plot
