# Supplementary material for: Seasonal pigment fluctuation in diploid and polyploid Arabidopsis revealed by machine learning-based phenotyping method PlantServation
Source: Nat Commun. 2023 Sep 22;14:5792. doi: 10.1038/s41467-023-41260-3 (PMC10517152; doi:10.1038/s41467-023-41260-3)
Supplement: Supplementary file 6 — Supplementary Data 1 [file 41467_2023_41260_MOESM6_ESM.zip › Supplementary Data 1/script_9_for_best_env_parameter_search.R]

# manuscript
# Seasonal pigment fluctuation in diploid and polyploid Arabidopsis revealed by machine learning-based phenotyping method PlantServation

# the script is to generate AICs for models of antchoyanin with different environmental parameters (temperature thresholds 1, 4, 7, 10, and 13, window 1-14 and lag 0-14 for each of temperature, radiation, and rain) for each genotype (COL, DEN, HAL, MAG, MAI, MED, MUR, POT, RS7, RS8, SEP, or TKS) for each site (CR = Japan, ZH = Switzerland), to identify the best model (= with the smallest AIC for each genotype for each site), and to summarise the AIC and parameter information of the best models. The script consists of following 6 steps:
# preparation
# anthocyanin data & climate data & covariates
# grid data
# grid search (takes 70 min)
# summarise the best parameters
# save the best parameters (inactivated as the total output file volume is large >> GB)

# the input file in this script is anthocyanin per area; the same script can be used for anthocyanin per weight by replacing Fig_S16 with Figs_6b_S17_S18 in line 57 of this file (= replacing the input file)

###################
### preparation ###
###################

# clean up the workplace
rm(list=ls())

# set-up
args <- commandArgs(trailingOnly = T)
default_args <- c("CR", "temp_thres_13", "grid_search_test.csv", "out_par_search")   # default
default_flg <- is.na(args[1:3])
args[default_flg] <- default_args[default_flg]  

location <- args[1]
temp_thres <- args[2]
grid_search_csv <- args[3]
out_dir <- args[4]
if(location == "-h" || location == "--help"){
  message("Usage:")
  message("Rscript par_search.R [location] [temp_thres] [grid_search.csv] [out_dir]")
  message("e.g. by default")
  message("Rscript par_search.R CR temp_thres_13 grid_search.csv out_dir")
  q("no")
}
message("# parameters:")
message("# location: ", location)
message("# temp_thres: ", temp_thres)
message("# grid_search: ", grid_search_csv)

if (!file.exists(out_dir)){
  dir.create(out_dir)
  message("# ", out_dir, " generated")
}
message("# out_dir: ", out_dir)

library(broom)

####################################################
### anthocyanin data & climate data & covariates ###
####################################################

# import data !!! If the data file is not in Desktop, adjust the path according to the location of the data file !!!
library("readxl")
pheno_table <- read_excel("~/Desktop/Source Data 8.xlsx", sheet = "Fig_S16")
View(pheno_table)

remove <- ifelse(location=="CR","ZH","CR")
pheno_table <- pheno_table[!pheno_table$site==remove,]

#####################
##### grid data #####
#####################

# parameters (1) temp_thres (2) temp_lag (3) temp_window (4) sun_lag (5) sun_window (6) rain_lag (7) rain_window
# temp_thres: 4, 8, 10
# lag: 0, 3, 5, 7, 14
# window: 1, 3, 5, 7, 14

# total 46,305,000 parameter combinations (5 temperature thresholds × 14^3 windows (= 14 for each of the 3 environmental factors) × 15^3 (= 15 for each of the 3 environmental factors) lags)
para <- read.csv(grid_search_csv, head=T)
npara <- nrow(para)

#######################
##### grid search #####
#######################

site <- as.factor(pheno_table$site) # as glm does not accept character (numeric and factor are fine)
season <- pheno_table$season
rain <- pheno_table$rain 
#temp <- pheno_table$temp_thres_13
temp <- pheno_table[, temp_thres]
sun <- pheno_table$radiation
vpd <- pheno_table$vpd

# standardise the explanatory variables
rain_SD <- sd(rain)
temp_SD <- sd(temp)
sun_SD <- sd(sun)

rain_mean <- mean(rain)
temp_mean <- mean(temp)
sun_mean <- mean(sun)

rain <- (rain - rain_mean)/rain_SD
temp <- (temp - temp_mean)/temp_SD
sun <- (sun - sun_mean)/sun_SD
# the explanatory variables standardised

COL <- pheno_table$COL
DEN <- pheno_table$DEN
HAL <- pheno_table$HAL
MAG <- pheno_table$MAG
MAI <- pheno_table$MAI
MED <- pheno_table$MED
MUR <- pheno_table$MUR
POT <- pheno_table$POT
RS7 <- pheno_table$RS7
RS8 <- pheno_table$RS8
SEP <- pheno_table$SEP
TKS <- pheno_table$TKS

# c instead of list concatenates the 12 vectors to a single vector
# https://stackoverflow.com/questions/12503901/loop-through-a-vector-of-vectors  
columns_to_analyse <- list(COL, DEN, HAL, MAG, MAI, MED, MUR, POT, RS7, RS8, SEP, TKS) 
#length(columns_to_analyse)
summary_aic <- c()
sort_aic <- c()
summary_aic <- c() 
best_aic <- c()

values <- NULL

traits <- c("COL", "DEN", "HAL", "MAG", "MAI", "MED", "MUR", "POT", "RS7", "RS8", "SEP", "TKS")

i_ = 1
for(i in columns_to_analyse) { 
 trait <- traits[i_]
 i_ <- i_ + 1
  
 aic <- c()
 bic <- c()
 coef.t <- c()
 coef.s <- c()
 coef.r <- c()
 #coef.site <- c()

 for (j in 1:npara){
   para_fit <- as.vector(as.matrix(para[j,]))
   #a <- as.numeric(para[j,1]) # temp_thres
   b <- as.numeric(para[j,2]) # temp_lag
   c <- as.numeric(para[j,3]) # temp_window
   d <- as.numeric(para[j,4]) # sun_lag
   e <- as.numeric(para[j,5]) # sun_window
   f <- as.numeric(para[j,6]) # rain_lag
   g <- as.numeric(para[j,7]) # rain_window
  
   # moving sum of temp above threshold
   temp_fit <- filter(temp, c(rep(0,b), rep(1,c)), side=1)
  
   # moving sum
   sun_fit <- filter(sun, c(rep(0,d), rep(1,e), side=1))
  
   # moving sum
   rain_fit <- filter(rain, c(rep(0,f), rep(1,g), side=1))
  
   fit_table <- data.frame(cbind(i, temp_fit, sun_fit, rain_fit, site))
   # fit_table <- subset(fit_table, fit_table[1] >= 0) 
   fit_table <- fit_table[!is.na(fit_table[1]) ,]  #### try!!!
  
   ant.glm <- fit_table[[1]]
   temp.glm <- fit_table[[2]]
   sun.glm <- fit_table[[3]]
   rain.glm <- fit_table[[4]]
   #site.glm <- fit_table[[5]]
   glm.res  <- glm(ant.glm~temp.glm+sun.glm+rain.glm, family=gaussian)
  
   bic_ <- broom::glance(glm.res)$BIC
   aic_ <- glm.res$aic
   bic <- c(bic, bic_)
   aic <- c(aic, aic_)
   coef.t <- c(coef.t, glm.res$coefficients[[2]])
   coef.s <- c(coef.s, glm.res$coefficients[[3]])
   coef.r <- c(coef.r, glm.res$coefficients[[4]])
   #coef.site <- c(coef.site, glm.res$coefficients[[5]])

   #all_results <- rbind(all_results, c(para[j,], trait, aic_, bic_))
}

 summary_aic <- as.data.frame(cbind(1:npara,aic,bic,coef.t,coef.s,coef.r))
 sort_aic <- order(summary_aic$aic)
 summary_aic <- summary_aic[sort_aic,]
 best_aic <- as.vector(summary_aic[1,]) # AIC and parameters of the best model (= smallest AIC per site per genotype)
 values <- rbind(values, c(best_aic$V1, round(best_aic$aic, digit=3), round(best_aic$bic, digit=3)))

 all_results <- as.data.frame(cbind(para, Trait=rep(trait, npara), AIC=aic, BIC=bic))
 
 output_file_name <- file.path(out_dir, paste("all_results", trait, location, temp_thres, basename(grid_search_csv), sep="_"))
 write.csv(all_results, output_file_name, row.names = FALSE)
 message("# generated ", output_file_name)

}

#####################################
### summarise the best parameters ###
#####################################

# The order of name should correspond to the order of columns_to_analyse!
name <- c("COL", "DEN", "HAL", "MAG", "MAI", "MED", "MUR", "POT", "RS7", "RS8", "SEP", "TKS") 
best_parameter_index <- as.data.frame(values)
best_parameter_index$serial_number <- row.names(best_parameter_index) # for ordering the table later
best_parameter_index <- cbind(best_parameter_index, name) 

parameter <- para 
parameter$V1 <- row.names(parameter) # required to match up with best_parameter_index for merging

best_parameter_table <- merge(best_parameter_index, parameter, by="V1")
best_parameter_table$serial_number <- as.numeric(best_parameter_table$serial_number) # otherwise ordering does not work
best_parameter_table <- best_parameter_table[order(best_parameter_table$serial_number), ] # ordering    
names(best_parameter_table)[names(best_parameter_table) == "V1"] <- "row_number_in_para.csv"
names(best_parameter_table)[names(best_parameter_table) == "V2"] <- "best_AIC"
names(best_parameter_table)[names(best_parameter_table) == "V3"] <- "best_BIC"

################################
### save the best parameters ###
################################

# When the following three lines are activated (by removing # in the beginning of each line), large volume output files (total >> GB) with AIC and parameters are generated  
#output_file_name <- file.path(out_dir, paste("best", location, temp_thres, basename(grid_search_csv), sep="_"))
#write.csv(best_parameter_table, output_file_name, row.names = FALSE)
#message("# generated ", output_file_name)
