# Supplementary material for: Seasonal pigment fluctuation in diploid and polyploid Arabidopsis revealed by machine learning-based phenotyping method PlantServation
Source: Nat Commun. 2023 Sep 22;14:5792. doi: 10.1038/s41467-023-41260-3 (PMC10517152; doi:10.1038/s41467-023-41260-3)
Supplement: Supplementary file 6 — Supplementary Data 1 [file 41467_2023_41260_MOESM6_ESM.zip › Supplementary Data 1/script_6_for_Figs_S27_S28.R]

# manuscript
# Seasonal pigment fluctuation in diploid and polyploid Arabidopsis revealed by machine learning-based phenotyping method PlantServation

################
### Fig. S27 ###
################

# clean up the workspace
rm(list=ls())

# import the data !!! Adjust the path according to the location of the data file !!!
library("readxl")
data <- read_excel("~/Desktop/Source Data 1.xlsx", sheet = "Figs_4_S8_S9_S10_S11_S27_S28")
View(data)

# re-order genotype
data$genotype <- factor(data$genotype, c("HAL", "MED", "SEP", "RS7", "RS8", "MAI", "TKS", "MAG", "MUR", "DEN", "POT", "COL"))

# lord packages
library(ggplot2) # for plotting
library(tidyverse) # for calculations on mutated dataset
library(randomForest)    #randomForest
library(ggpmisc) # for stat_poly_eq() function to display the R-sq value in the plot

# season & plot & position is used as the plant ID
# make plant_id column by concatenate serial_nr, season and position
data$plant_id <- paste(data$season, data$plot, data$position, sep="_")

# prepare an empty list to save various data.frames from various models
ls_error <- list()

# prepare an empty list to save each true Y and predicted Y for all trials
ls_Y <- list()

#### leave-one-out cross validation below
# make a list of row indexes for test-train split
trial.num <- 451
#test.size <- 1
n <- nrow(data)

rowindex.list <- list()

for (i in 1:trial.num) {
  set.seed(i+100)
  rowindex.list[[i]] <- i
}

# save the index list if needed
#save(rowindex.list,file="test_rowindexlist4.RData")
# load the saved index list for reproducibility
#load("test_rowindexlist3.RData")
# just see the row_index list for test data
head(rowindex.list)
tail(rowindex.list)


# prepare an empty data.frame to save RMSE and MAE of the model
df_error <- data.frame(RMSE=numeric(),
                       MAE=numeric())

# format some data about genotype and sampleing date
gendayid <- data[,c("genotype","date","plant_id")]

#randomForest L*, a*, b*, without genotype. The for loop will take a few or more minutes to complete!!!
xy <- data[,c("L.","a.","b.","relative_ant_per_weight")]
names(xy) <- c("L.","a.","b.","y")

df_eachY <- data.frame()

set.seed(111)
for(i in 1:length(rowindex.list)){    #start loop for i
  
  #make test data
  test_xy <- xy[rowindex.list[[i]],]
  
  #make train data
  train_xy <- xy[!seq(1:n)%in%rowindex.list[[i]],]
  
  #fit model with train data
  model <- randomForest(y ~ ., data = train_xy, importance = TRUE)
  
  #get prediction for test data
  y_pred <- predict(model, newdata=test_xy)
  
  #calc RMSE(Root Mean Square Error), MAE(Mean Absolute Error) and input into the data.frame
  df_error[i,1] <- (mean((test_xy$y - y_pred)^2))^0.5
  df_error[i,2] <- mean(abs(test_xy$y - y_pred))
  
  #save each true y and predicted y
  df_eachY <- rbind(df_eachY,data.frame(trial = as.factor(i),
                                        trueY = test_xy$y, 
                                        predY = y_pred,
                                        gendayid[rowindex.list[[i]],]))
  
}    #end of loop for i


# check the result
df_error
summary(df_error)

# put the prediction results into ls_error and ls_Y
i <- 1
ls_error[[i]] <- df_error
names(ls_error)[i] <- "rf_Lab_woGen"    #name the model
ls_Y[[i]] <- df_eachY


# Here, if you try more different models, put each prediction results into ls_error and ls_Y in the same way. Then proceed visualization and comparison as below.

#save the prediction results
save(list=c("ls_Y","ls_error"),file="PredErr_20220701_RF_loocv_1.RData")

#load the prediction results
load("PredErr_20220701_RF_loocv_1.RData")

# see linearity between true y and the prediction
#plot true and pred Y, Random Forest model
#X:true, Y:pred 
#rf_Lab_woGen
k <- 1
g <- ggplot(ls_Y[[k]],aes(x=trueY*1000,y=predY*1000))+ # x1000 to convert mg to g
  geom_point(alpha=0.01)+    # plot points with 99.9% transparency as a base for lm line
  geom_smooth(method = "lm", se = FALSE) +
  geom_point(aes(x=trueY*1000,y=predY*1000,color=genotype),alpha=1)+ # x1000 to convert mg to g
  xlim(0,100)+
  ylim(0,100)+
  xlab("Relative anthocyanin per weight (g)")+
  ylab("Estimated relative anthocyanin per weight (g)")+
  stat_poly_eq() # display the R-sq value

g


################
### Fig. S28 ###
################

# clean up the workspace
rm(list=ls())

# import the data !!! Adjust the path according to the location of the data file !!!
library("readxl")
data <- read_excel("~/Desktop/Source Data 1.xlsx", sheet = "Figs_4_S8_S9_S10_S11_S27_S28")
View(data)

# re-order genotype
data$genotype <- factor(data$genotype, c("HAL", "MED", "SEP", "RS7", "RS8", "MAI", "TKS", "MAG", "MUR", "DEN", "POT", "COL"))

# lord packages
library(ggplot2) # for plotting
library(tidyverse) # for calculations on mutated dataset
library(randomForest)    #randomForest
library(ggpmisc) # for stat_poly_eq() function to display the R-sq value in the plot

# season & plot & position is used as the plant ID
# make plant_id column by concatenate serial_nr, season and position
data$plant_id <- paste(data$season, data$plot, data$position, sep="_")

# prepare an empty list to save various data.frames from various models
ls_error <- list()

# prepare an empty list to save each true Y and predicted Y for all trials
ls_Y <- list()

#### leave-one-out cross validation below
# make a list of row indexes for test-train split
trial.num <- 451
#test.size <- 1
n <- nrow(data)

rowindex.list <- list()

for (i in 1:trial.num) {
  set.seed(i+100)
  rowindex.list[[i]] <- i
}

# save the index list if needed
#save(rowindex.list,file="test_rowindexlist4.RData")
# load the saved index list for reproducibility
#load("test_rowindexlist3.RData")
# just see the row_index list for test data
head(rowindex.list)
tail(rowindex.list)


# prepare an empty data.frame to save RMSE and MAE of the model
df_error <- data.frame(RMSE=numeric(),
                       MAE=numeric())

# format some data about genotype and sampleing date
gendayid <- data[,c("genotype","date","plant_id")]

#randomForest L*, a*, b*, without genotype. The for loop will take a few or more minutes to complete!!!
xy <- data[,c("L.","a.","b.","relative_ant_per_area")]
names(xy) <- c("L.","a.","b.","y")

df_eachY <- data.frame()

set.seed(111)
for(i in 1:length(rowindex.list)){    #start loop for i
  
  #make test data
  test_xy <- xy[rowindex.list[[i]],]
  
  #make train data
  train_xy <- xy[!seq(1:n)%in%rowindex.list[[i]],]
  
  #fit model with train data
  model <- randomForest(y ~ ., data = train_xy, importance = TRUE)
  
  #get prediction for test data
  y_pred <- predict(model, newdata=test_xy)
  
  #calc RMSE(Root Mean Square Error), MAE(Mean Absolute Error) and input into the data.frame
  df_error[i,1] <- (mean((test_xy$y - y_pred)^2))^0.5
  df_error[i,2] <- mean(abs(test_xy$y - y_pred))
  
  #save each true y and predicted y
  df_eachY <- rbind(df_eachY,data.frame(trial = as.factor(i),
                                        trueY = test_xy$y, 
                                        predY = y_pred,
                                        gendayid[rowindex.list[[i]],]))
  
}    #end of loop for i


# check the result
df_error
summary(df_error)

# put the prediction results into ls_error and ls_Y
i <- 1
ls_error[[i]] <- df_error
names(ls_error)[i] <- "rf_Lab_woGen"    #name the model
ls_Y[[i]] <- df_eachY


# Here, if you try more different models, put each prediction results into ls_error and ls_Y in the same way. Then proceed visualization and comparison as below.

#save the prediction results
save(list=c("ls_Y","ls_error"),file="PredErr_20220701_RF_loocv_1.RData")

#load the prediction results
load("PredErr_20220701_RF_loocv_1.RData")

# see linearity between true y and the prediction
#plot true and pred Y, Random Forest model
#X:true, Y:pred 
#rf_Lab_woGen
k <- 1
g <- ggplot(ls_Y[[k]],aes(x=trueY*200,y=predY*200))+ # x200 to convert mm2 to cm2 and for all sampled leaf area
  geom_point(alpha=0.01)+    # plot points with 99.9% transparency as a base for lm line
  geom_smooth(method = "lm", se = FALSE) +
  geom_point(aes(x=trueY*200,y=predY*200,color=genotype),alpha=1)+ # x200 to convert mm2 to cm2 and for all sampled leaf area
  xlim(0,7.5)+
  ylim(0,7.5)+
  #geom_abline(intercept = 0, slope = 1)+
  xlab("Relative anthocyanin per area (cm2)")+
  ylab("Estimated relative anthocyanin per area (cm2)")+
  stat_poly_eq() # display the R-sq value

g
