# Supplementary material for: Seasonal pigment fluctuation in diploid and polyploid Arabidopsis revealed by machine learning-based phenotyping method PlantServation
Source: Nat Commun. 2023 Sep 22;14:5792. doi: 10.1038/s41467-023-41260-3 (PMC10517152; doi:10.1038/s41467-023-41260-3)
Supplement: Supplementary file 6 — Supplementary Data 1 [file 41467_2023_41260_MOESM6_ESM.zip › Supplementary Data 1/script_21_for_Fig_S25.R]

# manuscript
# Seasonal pigment fluctuation in diploid and polyploid Arabidopsis revealed by machine learning-based phenotyping method PlantServation

# relevant data
# Fig_S25 sheet (for Fig. S25) in Source Data 9.xlsx
 
# the script is to generate a PC 1 and a PC 2 score plot for anthocyanin per weight overlaid with anthocyanin per weight for each genotype for Swiss and Japanese sites over three years


# clean up the workplace
rm(list=ls())

# import data !!! If the data file is not in Desktop, adjust the path according to the location of the data file !!!
library("readxl")
data <- read_excel("~/Desktop/Source Data 9.xlsx", sheet = "Fig_S25")
View(data)

# load packages
library(ggplot2)
library(tidyverse)
# https://stackoverflow.com/questions/52667713/r-ggplot2-two-level-facet-wrap
# https://stackoverflow.com/questions/61671035/how-to-show-date-x-axis-labels-every-3-or-6-months-in-ggplot2

# specify the order of genotype
data$genotype <- factor(data$genotype, levels=c("HAL","MED","SEP","RS7","RS8","MAI","TKS","MAG","MUR","DEN","POT","COL"))

# define the plots of estimated anthocyanin content with PC1 scores and PC2 scores in the background, respectively
# NOTE 1: x 1000 for anthocyanin content to convert mg to g
# NOTE 2: it may take a while until the plot is displayed 

# PC1
PC1 <- ggplot(data=data) +
  geom_bar(aes(x=serial_number, y=bg_bar_height*1000, fill="orange", alpha= PC1), stat = "identity",
           width = 0.99) +
  geom_line(aes(x=serial_number, y=value*1000)) +
  #ylab("pigment")+
  theme_classic() +
  theme(axis.text.x = element_text(angle = 90)) +
  #scale_x_date(date_labels="%b",date_breaks  ="1 month") +
  #theme(text = element_text(size=7)) +
  #facet_grid(rows=vars(season), cols=vars(site), scales="free_y") +
  facet_wrap(~ genotype, ncol = 3) +
  ylab("Estimated anthocyanin content per weight (g)") +
  xlab("Time series Switzerland yr1-3 & Japan yr1-3")
PC1

# PC2
PC2 <- ggplot(data=data) +
  geom_bar(aes(x=serial_number, y=bg_bar_height*1000, fill="orange", alpha= PC2), stat = "identity",
           width = 0.99) +
  geom_line(aes(x=serial_number, y=value*1000)) +
  #ylab("pigment")+
  theme_classic() +
  theme(axis.text.x = element_text(angle = 90)) +
  #scale_x_date(date_labels="%b",date_breaks  ="1 month") +
  #theme(text = element_text(size=7)) +
  #facet_grid(rows=vars(season), cols=vars(site), scales="free_y") +
  facet_wrap(~ genotype, ncol = 3) +
  ylab("Estimated anthocyanin content per weight (g)") +
  xlab("Time series Switzerland yr1-3 & Japan yr1-3")
PC2
