# Supplementary material for: Seasonal pigment fluctuation in diploid and polyploid Arabidopsis revealed by machine learning-based phenotyping method PlantServation
Source: Nat Commun. 2023 Sep 22;14:5792. doi: 10.1038/s41467-023-41260-3 (PMC10517152; doi:10.1038/s41467-023-41260-3)
Supplement: Supplementary file 6 — Supplementary Data 1 [file 41467_2023_41260_MOESM6_ESM.zip › Supplementary Data 1/script_12_for_Fig_S17.R]

# manuscript
# Seasonal pigment fluctuation in diploid and polyploid Arabidopsis revealed by machine learning-based phenotyping method PlantServation

# relevant data
# Figs_6b_S17_S18 and Figs_6b_parameter_CH_S17 sheets (relevant for Fig. S17) in Source Data 8.xlsx

# the script is to plot the anthocyanin per weight, coldness level (calculated as the difference between the temperature threshold and temperature), radiation, and precipitation of the best model during the seasons (yr1-3 in this order) for the genotype COL in Switzerland  

#####################
### preparation #####
#####################

# re-start R, R Studio 

# clean up the workplace
rm(list=ls())

# import data !!! If the data file is not in Desktop, adjust the path according to the location of the data file !!!
library("readxl")
pheno_table <- read_excel("~/Desktop/Source Data 8.xlsx", sheet = "Figs_6b_S17_S18")
View(pheno_table)

# exclude the data from Japan
pheno_table <- pheno_table[!pheno_table$site=='CR',]

site <- as.factor(pheno_table$site) # as glm does not accept character (numeric and factor are fine)
season <- pheno_table$season
rain <- pheno_table$rain
temp <- pheno_table$temp_thres_13
sun <- pheno_table$radiation
count <- pheno_table$row_number

### deactivate for plotting at the original scale
## standardise the explanatory variables
#rain_SD <- sd(rain)
#temp_SD <- sd(temp)
#sun_SD <- sd(sun)

#rain_mean <- mean(rain)
#temp_mean <- mean(temp)
#sun_mean <- mean(sun)

#rain <- (rain - rain_mean)/rain_SD
#temp <- (temp - temp_mean)/temp_SD
#sun <- (sun - sun_mean)/sun_SD
## the explanatory variables standardised

COL <- pheno_table$COL
DEN <- pheno_table$DEN
HAL <- pheno_table$HAL
MAG <- pheno_table$MAG
MAI <- pheno_table$MAI
MED <- pheno_table$MED
MUR <- pheno_table$MUR
POT <- pheno_table$POT
RS7 <- pheno_table$RS7
RS8 <- pheno_table$RS8
SEP <- pheno_table$SEP
TKS <- pheno_table$TKS

# c instead of list concatenates the 12 vectors to a single vector
# https://stackoverflow.com/questions/12503901/loop-through-a-vector-of-vectors  
columns_to_analyse <- list(COL) 

# call best_parameter_table 
# import data !!! If the data file is not in Desktop, adjust the path according to the location of the data file !!!
input <- read_excel("~/Desktop/Source Data 8.xlsx", sheet = "Figs_6b_parameter_CH_S17")
View(input)

# Remove the rows 2-12 as only row 1 (COL) is necessary
input <- input[-c(2:12), ]

# go through rows for loop
# https://stackoverflow.com/questions/34727250/loop-through-each-row-in-a-data-frame-extract-values-from-raster-and-write-csv

for (K in 1:1) {
  
  ant <- columns_to_analyse [[K]] 
  
  best_param <- c(input[K,4],input[K,5],input[K,6],input[K,7],input[K,8],input[K,9],input[K,10])
  
  M <- best_param[1]
  N <- best_param[2]
  P <- best_param[3]
  Q <- best_param[4]
  S <- best_param[5]
  U <- best_param[6]
  V <- best_param[7]
  
  #temp_optim <- as.numeric(M) - temp
  #temp_optim[temp_optim < 0] <- 0
  temp_optim <- filter(temp, c(rep(0,N), rep(1,P)), side=1)
  
  sun_optim <- filter(sun, c(rep(0,Q), rep(1,S)), side=1)
  
  rain_optim <- filter(rain, c(rep(0,U), rep(1,V)), side=1)
  
  table_optim <- data.frame(cbind(ant, rain_optim, temp_optim, sun_optim, site, count))
  table_optim <- table_optim[!is.na(table_optim[1]) ,] 
  table_optim$day_count <- seq.int(nrow(table_optim))
  ant_optim_glm <- table_optim[,1]
  climat_optim_1 <- table_optim[,2]
  climat_optim_2 <- table_optim[,3]
  climat_optim_3 <- table_optim[,4]

  ### packages for plotting
  library(ggplot2)
  library(reshape2) # for function melt 
  # in a for loop, use print() to diaply the plot
  # https://stackoverflow.com/questions/15678261/ggplot-does-not-work-if-it-is-inside-a-for-loop-although-it-works-outside-of-it
  
  # display the name of the genotype as the figure heading
  name <- c("COL") 
  
  # plotting
  print(ggplot(data=table_optim) +
          geom_line(aes(x=day_count, y=ant*1000), colour = "black") + # x1000 for converting mg to g
          theme_light() +
          theme(axis.text.x = element_text(angle = 90)) +
          scale_x_continuous(breaks = seq(0, 2000, by = 50)) +
          ylim(0, 40) +
          ylab("Relative anthocyanin") +
          xlab("Time series ZH yr1-3") +
          ggtitle(as.character(name[K])))
  
  print(ggplot(data=table_optim) +
          geom_line(aes(x=day_count, y=climat_optim_2), colour = "lightslateblue") +
          theme_light() +
          theme(axis.text.x = element_text(angle = 90)) +
          scale_x_continuous(breaks = seq(0, 2000, by = 50)) +
          ylim(0, 300) +
          ylab("Coldness level") +
          xlab("Time series ZH yr1-3") +
          ggtitle(as.character(name[K])))
  
  print(ggplot(data=table_optim) +
          geom_line(aes(x=day_count, y=climat_optim_3), colour = "goldenrod1") +
          theme_light() +
          theme(axis.text.x = element_text(angle = 90)) +
          scale_x_continuous(breaks = seq(0, 2000, by = 50)) +
          ylim(0, 90000) +
          ylab("Radiation") +
          xlab("Time series ZH yr1-3") +
          ggtitle(as.character(name[K])))
  
  print(ggplot(data=table_optim) +
          geom_line(aes(x=day_count, y=climat_optim_1), colour = "dodgerblue") +
          theme_light() +
          theme(axis.text.x = element_text(angle = 90)) +
          scale_x_continuous(breaks = seq(0, 2000, by = 50)) +
          ylim(0, 100) +
          ylab("Precipitation") +
          xlab("Time series ZH yr1-3") +
          ggtitle(as.character(name[K])))
  
}
