# Supplementary material for: Seasonal pigment fluctuation in diploid and polyploid Arabidopsis revealed by machine learning-based phenotyping method PlantServation
Source: Nat Commun. 2023 Sep 22;14:5792. doi: 10.1038/s41467-023-41260-3 (PMC10517152; doi:10.1038/s41467-023-41260-3)
Supplement: Supplementary file 6 — Supplementary Data 1 [file 41467_2023_41260_MOESM6_ESM.zip › Supplementary Data 1/script_8_3_for_Figs_5_S12_S13_S14_S15_S30b_Japan_yr3.R]

# manuscript
# Seasonal pigment fluctuation in diploid and polyploid Arabidopsis revealed by machine learning-based phenotyping method PlantServation

# relevant data
# Figs_5_S12_S13_S14_S15_S30b_JP3 sheet in Source Data 4.xlsx   # Japanese site year 3

# the script consists of 4 steps: Step 1: data preparation, Step 2: calculating the average per day, Step 3: Step 3: calculating the 5-day moving average, and Step 4: plotting
# Step 1 is common among figures

# WITH FOLLOWOING MODIFICATION in Step 2-4, the script can generate each of figures 5, S12, S13, S14, S15, and S30
# Fig 5: NO MODIFICATION is necessary (Note that *1000 in Lines 187 and 189 is to convert mg to g)
# Fig. S12: Line 126 and 156: replace 'relative_ant_per_weight' with 'relative_ant_per_area', Line 187: replace 'relative_ant_per_weight*1000' with 'relative_ant_per_area*200' (for display in all sampled leaf area in square cm), Line 189: replace 'mean*1000' with 'mean*200', and Line 194: replace 'ylim(0, 50)' with 'ylim(0, 2.5)' 
# Fig. S13: Line 126 and 156: replace 'relative_ant_per_weight' with 'lab_a_mean', Line 187: replace 'relative_ant_per_weight*1000' with 'lab_a_mean', Line 189: replace 'mean*1000' with 'lab_a_mean', Line 194: replace 'ylim(0, 50)' with 'ylim(100, 150)' or 'ylim(110, 140)', and Line 195: 'ylab("Estimated anthocyanin")' with 'ylab("a*")'
# Fig. S14: Line 126 and 156: replace 'relative_ant_per_weight' with 'lab_b_mean', Line 187: replace 'relative_ant_per_weight*1000' with 'lab_b_mean', Line 189: replace 'mean*1000' with 'lab_b_mean', Line 194: replace 'ylim(0, 50)' with 'ylim(120, 160)' or 'ylim(125, 155)', and Line 195: 'ylab("Estimated anthocyanin")' with 'ylab("b*")'
# Fig. S15: Line 126 and 156: replace 'relative_ant_per_weight' with 'lab_l_mean', Line 187: replace 'relative_ant_per_weight*1000' with 'lab_l_mean', Line 189: replace 'mean*1000' with 'lab_l_mean', Line 194: replace 'ylim(0, 50)' with 'ylim(60, 180)', and Line 195: 'ylab("Estimated anthocyanin")' with 'ylab("L*")'
# Fig. S30b: Line 126 and 156: replace 'relative_ant_per_weight' with 'area', Line 187: replace 'relative_ant_per_weight*1000' with 'area', Line 189: replace 'mean*1000' with 'area', Line 194: replace 'ylim(0, 50)' with 'ylim(0, 20000)', and Line 195: 'ylab("Estimated anthocyanin")' with 'ylab("Plant are (number of pixels)")' 

################################
### Step 1: data preparation ###
################################

# clear the environment
rm(list=ls())

# import data !!! If the data file is not in Desktop, adjust the path according to the location of the data file !!!
library("readxl")
collection_of_summaries <- read_excel("~/Desktop/Source Data 4.xlsx", sheet = "Figs_5_S12_S13_S14_S15_S30b_JP3")
View(collection_of_summaries)

# define day as Date so the row removals work
collection_of_summaries$day <- as.Date(collection_of_summaries$day, "%d.%m.%y")

# remove dates before all plants are out
collection_of_summaries <- collection_of_summaries[!(collection_of_summaries$day=="2019-11-23 00:00:00"),]
collection_of_summaries <- collection_of_summaries[!(collection_of_summaries$day=="2019-11-24 00:00:00"),]
collection_of_summaries <- collection_of_summaries[!(collection_of_summaries$day=="2019-11-25 00:00:00"),]
collection_of_summaries <- collection_of_summaries[!(collection_of_summaries$day=="2019-11-26 00:00:00"),]
collection_of_summaries <- collection_of_summaries[!(collection_of_summaries$day=="2019-11-27 00:00:00"),]
collection_of_summaries <- collection_of_summaries[!(collection_of_summaries$day=="2019-11-28 00:00:00"),]

# remove dead plants
alive_till_20191127 <- as.Date("2019-11-27", "%Y-%m-%d") # scored dead on 20191128
collection_of_summaries <- collection_of_summaries[!(collection_of_summaries$species=="SEP" & collection_of_summaries$plant_number=="179" & collection_of_summaries$day > alive_till_20191127),]
alive_till_20191201 <- as.Date("2019-12-01", "%Y-%m-%d") # scored dead on 20191202
collection_of_summaries <- collection_of_summaries[!(collection_of_summaries$species=="COL" & collection_of_summaries$plant_number=="186" & collection_of_summaries$day > alive_till_20191201),]
alive_till_20191204 <- as.Date("2019-12-04", "%Y-%m-%d") # scored dead on 20191205
collection_of_summaries <- collection_of_summaries[!(collection_of_summaries$species=="RS8" & collection_of_summaries$plant_number=="151" & collection_of_summaries$day > alive_till_20191204),]
collection_of_summaries <- collection_of_summaries[!(collection_of_summaries$species=="COL" & collection_of_summaries$plant_number=="199" & collection_of_summaries$day > alive_till_20191204),]
alive_till_20191211 <- as.Date("2019-12-11", "%Y-%m-%d") # scored dead on 20191212
collection_of_summaries <- collection_of_summaries[!(collection_of_summaries$species=="MUR" & collection_of_summaries$plant_number=="160" & collection_of_summaries$day > alive_till_20191211),]
collection_of_summaries <- collection_of_summaries[!(collection_of_summaries$species=="SEP" & collection_of_summaries$plant_number=="205" & collection_of_summaries$day > alive_till_20191211),]
alive_till_20200219 <- as.Date("2020-02-19", "%Y-%m-%d") # scored dead on 20200220
collection_of_summaries <- collection_of_summaries[!(collection_of_summaries$species=="RS7" & collection_of_summaries$plant_number=="233" & collection_of_summaries$day > alive_till_20200219),]
alive_till_20200226 <- as.Date("2020-02-26", "%Y-%m-%d") # scored dead on 20200227
collection_of_summaries <- collection_of_summaries[!(collection_of_summaries$species=="DEN" & collection_of_summaries$plant_number=="234" & collection_of_summaries$day > alive_till_20200226),]
alive_till_20200304 <- as.Date("2020-03-04", "%Y-%m-%d") # scored dead on 20200305
collection_of_summaries <- collection_of_summaries[!(collection_of_summaries$species=="TKS" & collection_of_summaries$plant_number=="223" & collection_of_summaries$day > alive_till_20200304),]
alive_till_20200325 <- as.Date("2020-03-25", "%Y-%m-%d") # scored dead on 20200326
collection_of_summaries <- collection_of_summaries[!(collection_of_summaries$species=="HAL" & collection_of_summaries$plant_number=="35" & collection_of_summaries$day > alive_till_20200325),]
collection_of_summaries <- collection_of_summaries[!(collection_of_summaries$species=="RS7" & collection_of_summaries$plant_number=="38" & collection_of_summaries$day > alive_till_20200325),]
alive_till_20200408 <- as.Date("2020-04-08", "%Y-%m-%d") # scored dead on 20200409
collection_of_summaries <- collection_of_summaries[!(collection_of_summaries$species=="MUR" & collection_of_summaries$plant_number=="243" & collection_of_summaries$day > alive_till_20200408),]
# CRA04 HAL 170 20200213 other objects
collection_of_summaries <- collection_of_summaries[!(collection_of_summaries$species=="HAL" & collection_of_summaries$plant_number=="170" & collection_of_summaries$day=="2020-02-13 00:00:00"),]
# CRA04 MED 153 remove a poor annotation period
end_MED153 <- as.Date("2020-04-01", "%Y-%m-%d") # fine from 20200401
collection_of_summaries <- collection_of_summaries[!(collection_of_summaries$species=="MED" & collection_of_summaries$plant_number=="153" & collection_of_summaries$day < end_MED153),]
# CRA04 MED 165, 174 remove a poor annotation period 
OKfrom20200425 <- as.Date("2020-04-25", "%Y-%m-%d") # fine from 20200425
collection_of_summaries <- collection_of_summaries[!(collection_of_summaries$species=="MED" & collection_of_summaries$plant_number=="165" & collection_of_summaries$day < OKfrom20200425),]
collection_of_summaries <- collection_of_summaries[!(collection_of_summaries$species=="MED" & collection_of_summaries$plant_number=="174" & collection_of_summaries$day < OKfrom20200425),]
# CRA05 MED 200, 213, 220, 229 remove poor segmentation
collection_of_summaries <- collection_of_summaries[!(collection_of_summaries$species=="MED" & collection_of_summaries$plant_number=="200"),]
collection_of_summaries <- collection_of_summaries[!(collection_of_summaries$species=="MED" & collection_of_summaries$plant_number=="213"),]
collection_of_summaries <- collection_of_summaries[!(collection_of_summaries$species=="MED" & collection_of_summaries$plant_number=="220"),]
collection_of_summaries <- collection_of_summaries[!(collection_of_summaries$species=="MED" & collection_of_summaries$plant_number=="229"),]
# CRA0５ SEP 158 remove poor segmentation for most period
collection_of_summaries <- collection_of_summaries[!(collection_of_summaries$species=="SEP" & collection_of_summaries$plant_number=="158"),]
# CRA0５ SEP 198 remove poor segmentation
collection_of_summaries <- collection_of_summaries[!(collection_of_summaries$species=="SEP" & collection_of_summaries$plant_number=="198"),]
# CRA0５ SEP 205 remove 20191209 poor segmentation
collection_of_summaries <- collection_of_summaries[!(collection_of_summaries$species=="SEP" & collection_of_summaries$plant_number=="205" & collection_of_summaries$day=="2019-12-09 00:00:00"),]
# CRA01 RS7 15 remove poor segmentation due to a colour chart
collection_of_summaries <- collection_of_summaries[!(collection_of_summaries$species=="RS7" & collection_of_summaries$plant_number=="15"),]
# CRA04 RS7 162, 180, 183 remove poor segmentation for most period
collection_of_summaries <- collection_of_summaries[!(collection_of_summaries$species=="RS7" & collection_of_summaries$plant_number=="162"),]
collection_of_summaries <- collection_of_summaries[!(collection_of_summaries$species=="RS7" & collection_of_summaries$plant_number=="180"),]
collection_of_summaries <- collection_of_summaries[!(collection_of_summaries$species=="RS7" & collection_of_summaries$plant_number=="183"),]
# CRA05 RS7 196, 209, 233 remove poor segmentation for most period
collection_of_summaries <- collection_of_summaries[!(collection_of_summaries$species=="RS7" & collection_of_summaries$plant_number=="196"),]
collection_of_summaries <- collection_of_summaries[!(collection_of_summaries$species=="RS7" & collection_of_summaries$plant_number=="209"),]
collection_of_summaries <- collection_of_summaries[!(collection_of_summaries$species=="RS7" & collection_of_summaries$plant_number=="233"),]
# CRA04 RS8 167, 173 remove poor segmentation for most period
collection_of_summaries <- collection_of_summaries[!(collection_of_summaries$species=="RS8" & collection_of_summaries$plant_number=="167"),]
collection_of_summaries <- collection_of_summaries[!(collection_of_summaries$species=="RS8" & collection_of_summaries$plant_number=="173"),]
# CRA05 RS8 195, 214, 227, 235 remove poor segmentation for most period
collection_of_summaries <- collection_of_summaries[!(collection_of_summaries$species=="RS8" & collection_of_summaries$plant_number=="195"),]
collection_of_summaries <- collection_of_summaries[!(collection_of_summaries$species=="RS8" & collection_of_summaries$plant_number=="214"),]
collection_of_summaries <- collection_of_summaries[!(collection_of_summaries$species=="RS8" & collection_of_summaries$plant_number=="227"),]
collection_of_summaries <- collection_of_summaries[!(collection_of_summaries$species=="RS8" & collection_of_summaries$plant_number=="235"),]
# CRA05 MAI 201, 215 remove poor segmentation for most period * species not recognised, plant used instead
collection_of_summaries <- collection_of_summaries[!(collection_of_summaries$plant=="CRA05-MAI_50-201"),]
collection_of_summaries <- collection_of_summaries[!(collection_of_summaries$plant=="CRA05-MAI_50-215"),]
# CRA01 TKS 37 201200208, 20200209, 20200210 remove colour chart 
collection_of_summaries <- collection_of_summaries[!(collection_of_summaries$species=="TKS" & collection_of_summaries$plant_number=="37" & collection_of_summaries$day=="2020-02-08 00:00:00"),]
collection_of_summaries <- collection_of_summaries[!(collection_of_summaries$species=="TKS" & collection_of_summaries$plant_number=="37" & collection_of_summaries$day=="2020-02-09 00:00:00"),]
collection_of_summaries <- collection_of_summaries[!(collection_of_summaries$species=="TKS" & collection_of_summaries$plant_number=="37" & collection_of_summaries$day=="2020-02-10 00:00:00"),]
# CRA04 POT 177, 185 remove poor segmentation for most period
collection_of_summaries <- collection_of_summaries[!(collection_of_summaries$species=="POT" & collection_of_summaries$plant_number=="177"),]
collection_of_summaries <- collection_of_summaries[!(collection_of_summaries$species=="POT" & collection_of_summaries$plant_number=="185"),]
# CRA05 POT 203, 211, 221, 230 remove poor segmentation 
collection_of_summaries <- collection_of_summaries[!(collection_of_summaries$species=="POT" & collection_of_summaries$plant_number=="203"),]
collection_of_summaries <- collection_of_summaries[!(collection_of_summaries$species=="POT" & collection_of_summaries$plant_number=="211"),]
collection_of_summaries <- collection_of_summaries[!(collection_of_summaries$species=="POT" & collection_of_summaries$plant_number=="221"),]
collection_of_summaries <- collection_of_summaries[!(collection_of_summaries$species=="POT" & collection_of_summaries$plant_number=="230"),]
# CRA01 COL 12 remove colour chart
collection_of_summaries <- collection_of_summaries[!(collection_of_summaries$species=="COL" & collection_of_summaries$plant_number=="12"),]

###############################################
### Step 2: calculating the average per day ###
###############################################

# select variables and calculate an average per day for specified variable
library(dplyr)
daily_mean <- collection_of_summaries %>%
  dplyr::select(day, relative_ant_per_weight, species) %>%
  dplyr::group_by(species, day) %>%
  dplyr::summarise_all(list(mean))

####################################################
### Step 3: calculating the 5-day moving average ###
####################################################

# for moving average over 5 days, do not calculate the value for first 4 days
# Use the function and codes on this website 
# https://www.business-science.io/timeseries-analysis/2017/07/23/tidy-timeseries-analysis-pt-2.html
custom_stat_fun_2 <- function(x, na.rm = TRUE) {
  # x     = numeric vector
  # na.rm = boolean, whether or not to remove NA's
  
  m  <- mean(x, na.rm = na.rm)
  s  <- sd(x, na.rm = na.rm)
  hi <- m + 2*s
  lo <- m - 2*s
  
  ret <- c(mean = m, stdev = s, hi.95 = hi, lo.95 = lo) 
  return(ret)
}

# to use tq_mutate 
library(tidyquant) 

# Roll apply using custom stat function
trial_mva <- daily_mean %>%
  tq_mutate(
    select     = relative_ant_per_weight,
    mutate_fun = rollapply, 
    # rollapply args
    width      = 5,            # moving average over 5 days
    align      = "right",
    by.column  = FALSE,
    FUN        = custom_stat_fun_2,
    # FUN args
    na.rm      = TRUE
  )

View(trial_mva)

########################
### Step 4: plotting ###
########################

# load packages for time-course plotting
library(ggplot2)
library(tidyverse) 

# define the genotype as a factor and re-order the genotypes
trial_mva$species<-factor(trial_mva$species, levels=c("HAL", "MED", "SEP", "RS7", "RS8", "MAI", "TKS", "MAG", "MUR", "DEN", "POT", "COL"))

# define the color for each genotype
colvec <- c("red3", "blue3", "blue4", "green3", "green4", "sienna", "red4", "darkorange", "tan4", "darkorchid1", "darkorchid4", "black")

# define the plot
plot <- trial_mva %>%
  ggplot(aes(x = day, color = species)) +
  # Data
  geom_point(aes(y = relative_ant_per_weight*1000), alpha = 0.5) +  # this is to display the original data points; adding 'color = "grey40"' will make all the original data points in grey40 
  #geom_ribbon(aes(ymin = lo.95, ymax = hi.95), alpha = 0.2) + # this is to display CIs
  geom_line(aes(y = mean*1000), size = 1, alpha = 1) +  # using geom_point instead, one can see the data points for mean instead of line connecting the mean values
  scale_x_date(date_breaks = "7 day", date_labels = "%y/%m/%d") + # define the X-axis label style
  theme_bw() +                                                   # black and white background, should be defined BEFORE next line
  theme(axis.text.x = element_text(angle = 90)) +
  scale_colour_manual(name = "Genotype", values = colvec) +
  ylim(0, 50) +
  ylab("Estimated anthocyanin")

# display the plot
plot
