# Supplementary material for: Seasonal pigment fluctuation in diploid and polyploid Arabidopsis revealed by machine learning-based phenotyping method PlantServation
Source: Nat Commun. 2023 Sep 22;14:5792. doi: 10.1038/s41467-023-41260-3 (PMC10517152; doi:10.1038/s41467-023-41260-3)
Supplement: Supplementary file 6 — Supplementary Data 1 [file 41467_2023_41260_MOESM6_ESM.zip › Supplementary Data 1/script_20_for_Fig_S24.R]

# manuscript
# Seasonal pigment fluctuation in diploid and polyploid Arabidopsis revealed by machine learning-based phenotyping method PlantServation

# relevant data
# Fig_S24_ind_CH_yr1, Fig_S24_ind_CH_yr2, Fig_S24_ind_CH_yr3, Fig_S24_mean_CH_yr1, Fig_S24_mean_CH_yr2, Fig_S24_mean_CH_yr3, Fig_S24_ind_JP_yr1, Fig_S24_ind_JP_yr2, Fig_S24_ind_JP_yr3, Fig_S24_mean_JP_yr1, Fig_S24_mean_JP_yr2, and Fig_S24_mean_JP_yr3 sheets (for Fig. S24) in Source Data 12.xlsx

# the script is to generate a PCA plot for anthocyanin per area for the specified site (Swiss site or Japanese site), type (individual level or genotype mean), and year (Year 1, 2, or 3) in this order
# namely, Swiss site Individual level Year 1, Year 2, Year 3, Genotype mean Year 1, Year 2, Year 3 and then Japanese site Individual level Year 1, Year 2, Year 3, Genotype mean Year 1, Year 2, Year 3

##################
### Swiss site ###
##################

########################
### Individual level ###
########################

############
## Year 1 ##
############
# clean up the workplace
rm(list=ls())

# import data !!! If the data file is not in Desktop, adjust the path according to the location of the data file !!!
library("readxl")
data <- read_excel("~/Desktop/Source Data 12.xlsx", sheet = "Fig_S24_ind_CH_yr1")
View(data)

# adding a column genotype based on the column id
str(data)
# note that startsWith expects the class of id to be character!
# https://www.marsja.se/r-add-column-to-dataframe-based-on-other-columns-conditions-dplyr/
library(dplyr)
data <- data %>%
                        mutate(genotype = case_when(
                             startsWith(id, "COL") ~ "COL",
                             startsWith(id, "DEN") ~ "DEN",
                             startsWith(id, "HAL") ~ "HAL",
                             startsWith(id, "MAG") ~ "MAG",
                             startsWith(id, "MAI") ~ "MAI",
                             startsWith(id, "MED") ~ "MED",
                             startsWith(id, "MUR") ~ "MUR",
                             startsWith(id, "POT") ~ "POT",
                             startsWith(id, "RS7") ~ "RS7",
                             startsWith(id, "RS8") ~ "RS8",
                             startsWith(id, "SEP") ~ "SEP",
                             startsWith(id, "TKS") ~ "TKS"
                             ))


# check the class of genotype
class(data$genotype)
# genotype is a character
# define genotype as a factor, so that the genotype can be displayed in the legend in a PCA plot later
data$genotype <- as.factor(data$genotype)


# create dataPCA consisting of data only, removing the columns 1 (id) and 107 (genotype)
dataPCA <- data[ ,2:106]
# convert the values in dataPCA to numeric, so that calculations can be performed on them
dataPCA <- as.data.frame(sapply(dataPCA, as.numeric))

# check the distribution 
hist(as.matrix(dataPCA))
# distribution with scaling
hist(as.matrix(scale(dataPCA)))
# better with scaling
dataPCA_scaled <- as.data.frame(scale(dataPCA))

library(pcaMethods)
listPcaMethods()
# [1] "svd"          "nipals"       "rnipals"      "bpca"         "ppca"         "svdImpute"   
# [7] "robustPca"    "nlpca"        "llsImpute"    "llsImputeAll"

resBPCA  <- pca(dataPCA, method="bpca", scale="none", center=FALSE, nPcs=5)

# Eigenvalue structure
sDev(resBPCA)

# customise colour
# genotype order: COL, DEN, HAL, MAG, MAI, MED, MUR, POT, RS7, RS8, SEP, TKS
# colour order matching the genotype order
colvec <- c("black", "darkorchid1", "red3", "darkorange", "sienna", "blue3", "tan4", "darkorchid4", "green3", "green4", "blue4", "red4")

# resBPCA 
dataframe <- merge(data, scores(resBPCA), by=0)
library(ggplot2)
plot <- ggplot(dataframe, aes(PC1, PC2, colour=genotype)) +
  geom_point() +
  #stat_ellipse() +
  scale_color_manual(values=colvec) +
  ggtitle("resBPCA")
plot  

############
## Year 2 ##
############
# clean up the workplace
rm(list=ls())

# import data !!! If the data file is not in Desktop, adjust the path according to the location of the data file !!!
library("readxl")
data <- read_excel("~/Desktop/Source Data 12.xlsx", sheet = "Fig_S24_ind_CH_yr2")
View(data)

# adding a column genotype based on the column id
str(data)
# note that startsWith expects the class of id to be character!
# https://www.marsja.se/r-add-column-to-dataframe-based-on-other-columns-conditions-dplyr/
library(dplyr)
data <- data %>%
  mutate(genotype = case_when(
    startsWith(id, "COL") ~ "COL",
    startsWith(id, "DEN") ~ "DEN",
    startsWith(id, "HAL") ~ "HAL",
    startsWith(id, "MAG") ~ "MAG",
    startsWith(id, "MAI") ~ "MAI",
    startsWith(id, "MED") ~ "MED",
    startsWith(id, "MUR") ~ "MUR",
    startsWith(id, "POT") ~ "POT",
    startsWith(id, "RS7") ~ "RS7",
    startsWith(id, "RS8") ~ "RS8",
    startsWith(id, "SEP") ~ "SEP",
    startsWith(id, "TKS") ~ "TKS"
  ))


# check the class of genotype
class(data$genotype)
# genotype is a character
# define genotype as a factor, so that the genotype can be displayed in the legend in a PCA plot later
data$genotype <- as.factor(data$genotype)


# create dataPCA consisting of data only, removing the columns 1 (id) and 118 (genotype)
dataPCA <- data[ ,2:117]
# convert the values in dataPCA to numeric, so that calculations can be performed on them
dataPCA <- as.data.frame(sapply(dataPCA, as.numeric))

# check the distribution 
hist(as.matrix(dataPCA))
# distribution with scaling
hist(as.matrix(scale(dataPCA)))
# better with scaling
dataPCA_scaled <- as.data.frame(scale(dataPCA))

library(pcaMethods)
listPcaMethods()
# [1] "svd"          "nipals"       "rnipals"      "bpca"         "ppca"         "svdImpute"   
# [7] "robustPca"    "nlpca"        "llsImpute"    "llsImputeAll"

resBPCA  <- pca(dataPCA, method="bpca", scale="none", center=FALSE, nPcs=5)

# Eigenvalue structure
sDev(resBPCA)

# customise colour
# genotype order: COL, DEN, HAL, MAG, MAI, MED, MUR, POT, RS7, RS8, SEP, TKS
# colour order matching the genotype order
colvec <- c("black", "darkorchid1", "red3", "darkorange", "sienna", "blue3", "tan4", "darkorchid4", "green3", "green4", "blue4", "red4")

# methods
#methods <- list("resPCA", "resPPCA", "resBPCA", "resSVDI", "resNipals", "resNLPCA")

# resBPCA 
dataframe <- merge(data, scores(resBPCA), by=0)
library(ggplot2)
plot <- ggplot(dataframe, aes(PC1, PC2, colour=genotype)) +
  geom_point() +
  #stat_ellipse() +
  scale_color_manual(values=colvec) +
  ggtitle("resBPCA")
plot  

############
## Year 3 ##
############
# clean up the workplace
rm(list=ls())

# import data !!! If the data file is not in Desktop, adjust the path according to the location of the data file !!!
library("readxl")
data <- read_excel("~/Desktop/Source Data 12.xlsx", sheet = "Fig_S24_ind_CH_yr3")
View(data)

# adding a column genotype based on the column id
str(data)
# note that startsWith expects the class of id to be character!
# https://www.marsja.se/r-add-column-to-dataframe-based-on-other-columns-conditions-dplyr/
library(dplyr)
data <- data %>%
  mutate(genotype = case_when(
    startsWith(id, "COL") ~ "COL",
    startsWith(id, "DEN") ~ "DEN",
    startsWith(id, "HAL") ~ "HAL",
    startsWith(id, "MAG") ~ "MAG",
    startsWith(id, "MAI") ~ "MAI",
    startsWith(id, "MED") ~ "MED",
    startsWith(id, "MUR") ~ "MUR",
    startsWith(id, "POT") ~ "POT",
    startsWith(id, "RS7") ~ "RS7",
    startsWith(id, "RS8") ~ "RS8",
    startsWith(id, "SEP") ~ "SEP",
    startsWith(id, "TKS") ~ "TKS"
  ))


# check the class of genotype
class(data$genotype)
# genotype is a character
# define genotype as a factor, so that the genotype can be displayed in the legend in a PCA plot later
data$genotype <- as.factor(data$genotype)


# create dataPCA consisting of data only, removing the columns 1 (id) and 156 (genotype)
dataPCA <- data[ ,2:155]
# convert the values in dataPCA to numeric, so that calculations can be performed on them
dataPCA <- as.data.frame(sapply(dataPCA, as.numeric))

# check the distribution 
hist(as.matrix(dataPCA))
# distribution with scaling
hist(as.matrix(scale(dataPCA)))
# better with scaling
dataPCA_scaled <- as.data.frame(scale(dataPCA))

library(pcaMethods)
listPcaMethods()
# [1] "svd"          "nipals"       "rnipals"      "bpca"         "ppca"         "svdImpute"   
# [7] "robustPca"    "nlpca"        "llsImpute"    "llsImputeAll"

resBPCA  <- pca(dataPCA, method="bpca", scale="none", center=FALSE, nPcs=5)

# Eigenvalue structure
sDev(resBPCA)

# customise colour
# genotype order: COL, DEN, HAL, MAG, MAI, MED, MUR, POT, RS7, RS8, SEP, TKS
# colour order matching the genotype order
colvec <- c("black", "darkorchid1", "red3", "darkorange", "sienna", "blue3", "tan4", "darkorchid4", "green3", "green4", "blue4", "red4")

# methods
#methods <- list("resPCA", "resPPCA", "resBPCA", "resSVDI", "resNipals", "resNLPCA")


# resBPCA 
dataframe <- merge(data, scores(resBPCA), by=0)
library(ggplot2)
plot <- ggplot(dataframe, aes(PC1, PC2, colour=genotype)) +
  geom_point() +
  #stat_ellipse() +
  scale_color_manual(values=colvec) +
  ggtitle("resBPCA")
plot  

#####################
### Genotype mean ###
#####################

############
## Year 1 ##
############
# clean up the workplace
rm(list=ls())

# import data !!! If the data file is not in Desktop, adjust the path according to the location of the data file !!!
library("readxl")
data <- read_excel("~/Desktop/Source Data 12.xlsx", sheet = "Fig_S24_mean_CH_yr1")
View(data)

# check the class of genotype
class(data$species)
# genotype is a character
# define genotype as a factor, so that the genotype can be displayed in the legend in a PCA plot later
data$species <- as.factor(data$species)

# create dataPCA consisting of data only, removing the columns 1 (species)
dataPCA <- data[ ,2:106]
# convert the values in dataPCA to numeric, so that calculations can be performed on them
dataPCA <- as.data.frame(sapply(dataPCA, as.numeric))

# check the distribution 
hist(as.matrix(dataPCA))
# distribution with scaling
hist(as.matrix(scale(dataPCA)))
# better with scaling
dataPCA_scaled <- as.data.frame(scale(dataPCA))

library(pcaMethods)
listPcaMethods()
# [1] "svd"          "nipals"       "rnipals"      "bpca"         "ppca"         "svdImpute"   
# [7] "robustPca"    "nlpca"        "llsImpute"    "llsImputeAll"

resPCA  <- pca(dataPCA_scaled, method="svd", scale="none", center=FALSE, nPcs=5)

# Eigenvalue structure
sDev(resPCA) 

# customise colour
# genotype order: COL, DEN, HAL, MAG, MAI, MED, MUR, POT, RS7, RS8, SEP, TKS
# colour order matching the genotype order
colvec <- c("black", "darkorchid1", "red3", "darkorange", "sienna", "blue3", "tan4", "darkorchid4", "green3", "green4", "blue4", "red4")

# methods
#methods <- list("resPCA", "resPPCA", "resBPCA", "resSVDI", "resNipals", "resNLPCA")

# resPCA = conventional PCA that cannot handle missing values
dataframe <- merge(data, scores(resPCA), by=0)
library(ggplot2)
plot <- ggplot(dataframe, aes(PC1, PC2, colour=species)) +
  geom_point(size=3.0) +
  #stat_ellipse() +
  scale_color_manual(values=colvec) +
  ggtitle("resPCA")
plot  

############
## Year 2 ##
############
# clean up the workplace
rm(list=ls())

# import data !!! If the data file is not in Desktop, adjust the path according to the location of the data file !!!
library("readxl")
data <- read_excel("~/Desktop/Source Data 12.xlsx", sheet = "Fig_S24_mean_CH_yr2")
View(data)

# check the class of genotype
class(data$species)
# genotype is a character
# define genotype as a factor, so that the genotype can be displayed in the legend in a PCA plot later
data$species <- as.factor(data$species)

# create dataPCA consisting of data only, removing the columns 1 (species)
dataPCA <- data[ ,2:117]
# convert the values in dataPCA to numeric, so that calculations can be performed on them
dataPCA <- as.data.frame(sapply(dataPCA, as.numeric))

# check the distribution 
hist(as.matrix(dataPCA))
# distribution with scaling
hist(as.matrix(scale(dataPCA)))
# better with scaling
dataPCA_scaled <- as.data.frame(scale(dataPCA))

library(pcaMethods)
listPcaMethods()
# [1] "svd"          "nipals"       "rnipals"      "bpca"         "ppca"         "svdImpute"   
# [7] "robustPca"    "nlpca"        "llsImpute"    "llsImputeAll"

resPCA  <- pca(dataPCA_scaled, method="svd", scale="none", center=FALSE, nPcs=5)

# Eigenvalue structure
sDev(resPCA) 

# customise colour
# genotype order: COL, DEN, HAL, MAG, MAI, MED, MUR, POT, RS7, RS8, SEP, TKS
# colour order matching the genotype order
colvec <- c("black", "darkorchid1", "red3", "darkorange", "sienna", "blue3", "tan4", "darkorchid4", "green3", "green4", "blue4", "red4")

# methods
#methods <- list("resPCA", "resPPCA", "resBPCA", "resSVDI", "resNipals", "resNLPCA")

# resPCA = conventional PCA that cannot handle missing values
dataframe <- merge(data, scores(resPCA), by=0)
library(ggplot2)
plot <- ggplot(dataframe, aes(PC1, PC2, colour=species)) +
  geom_point(size=3.0) +
  #stat_ellipse() +
  scale_color_manual(values=colvec) +
  ggtitle("resPCA")
plot  

############
## Year 3 ##
############
# clean up the workplace
rm(list=ls())

# import data !!! If the data file is not in Desktop, adjust the path according to the location of the data file !!!
library("readxl")
data <- read_excel("~/Desktop/Source Data 12.xlsx", sheet = "Fig_S24_mean_CH_yr3")
View(data)

# check the class of genotype
class(data$species)
# genotype is a character
# define genotype as a factor, so that the genotype can be displayed in the legend in a PCA plot later
data$species <- as.factor(data$species)

# create dataPCA consisting of data only, removing the columns 1 (species)
dataPCA <- data[ ,2:155]
# convert the values in dataPCA to numeric, so that calculations can be performed on them
dataPCA <- as.data.frame(sapply(dataPCA, as.numeric))

# check the distribution 
hist(as.matrix(dataPCA))
# distribution with scaling
hist(as.matrix(scale(dataPCA)))
# better with scaling
dataPCA_scaled <- as.data.frame(scale(dataPCA))

library(pcaMethods)
listPcaMethods()
# [1] "svd"          "nipals"       "rnipals"      "bpca"         "ppca"         "svdImpute"   
# [7] "robustPca"    "nlpca"        "llsImpute"    "llsImputeAll"

resPCA  <- pca(dataPCA_scaled, method="svd", scale="none", center=FALSE, nPcs=5)

# Eigenvalue structure
sDev(resPCA) 

# customise colour
# genotype order: COL, DEN, HAL, MAG, MAI, MED, MUR, POT, RS7, RS8, SEP, TKS
# colour order matching the genotype order
colvec <- c("black", "darkorchid1", "red3", "darkorange", "sienna", "blue3", "tan4", "darkorchid4", "green3", "green4", "blue4", "red4")

# methods
#methods <- list("resPCA", "resPPCA", "resBPCA", "resSVDI", "resNipals", "resNLPCA")

# resPCA = conventional PCA that cannot handle missing values
dataframe <- merge(data, scores(resPCA), by=0)
library(ggplot2)
plot <- ggplot(dataframe, aes(PC1, PC2, colour=species)) +
  geom_point(size=3.0) +
  #stat_ellipse() +
  scale_color_manual(values=colvec) +
  ggtitle("resPCA")
plot  

#####################
### Japanese site ###
#####################

########################
### Individual level ###
########################

############
## Year 1 ##
############
# clean up the workplace
rm(list=ls())

# import data !!! If the data file is not in Desktop, adjust the path according to the location of the data file !!!
library("readxl")
data <- read_excel("~/Desktop/Source Data 12.xlsx", sheet = "Fig_S24_ind_JP_yr1")
View(data)

# adding a column genotype based on the column id
str(data)
# note that startsWith expects the class of id to be character!
# https://www.marsja.se/r-add-column-to-dataframe-based-on-other-columns-conditions-dplyr/
library(dplyr)
data <- data %>%
  mutate(genotype = case_when(
    startsWith(id, "COL") ~ "COL",
    startsWith(id, "DEN") ~ "DEN",
    startsWith(id, "HAL") ~ "HAL",
    startsWith(id, "MAG") ~ "MAG",
    startsWith(id, "MAI") ~ "MAI",
    startsWith(id, "MED") ~ "MED",
    startsWith(id, "MUR") ~ "MUR",
    startsWith(id, "POT") ~ "POT",
    startsWith(id, "RS7") ~ "RS7",
    startsWith(id, "RS8") ~ "RS8",
    startsWith(id, "SEP") ~ "SEP",
    startsWith(id, "TKS") ~ "TKS"
  ))


# check the class of genotype
class(data$genotype)
# genotype is a character
# define genotype as a factor, so that the genotype can be displayed in the legend in a PCA plot later
data$genotype <- as.factor(data$genotype)


# create dataPCA consisting of data only, removing the columns 1 (id) and 153 (genotype)
dataPCA <- data[ ,2:152]
# convert the values in dataPCA to numeric, so that calculations can be performed on them
dataPCA <- as.data.frame(sapply(dataPCA, as.numeric))

# check the distribution 
hist(as.matrix(dataPCA))
# distribution with scaling
hist(as.matrix(scale(dataPCA)))
# better with scaling
dataPCA_scaled <- as.data.frame(scale(dataPCA))

library(pcaMethods)
listPcaMethods()
# [1] "svd"          "nipals"       "rnipals"      "bpca"         "ppca"         "svdImpute"   
# [7] "robustPca"    "nlpca"        "llsImpute"    "llsImputeAll"


resBPCA  <- pca(dataPCA, method="bpca", scale="none", center=FALSE, nPcs=5)

# Eigenvalue structure
sDev(resBPCA)

# customise colour
# genotype order: COL, DEN, HAL, MAG, MAI, MED, MUR, POT, RS7, RS8, SEP, TKS
# colour order matching the genotype order
colvec <- c("black", "darkorchid1", "red3", "darkorange", "sienna", "blue3", "tan4", "darkorchid4", "green3", "green4", "blue4", "red4")

# resBPCA 
dataframe <- merge(data, scores(resBPCA), by=0)
library(ggplot2)
plot <- ggplot(dataframe, aes(PC1, PC2, colour=genotype)) +
  geom_point() +
  #stat_ellipse() +
  scale_color_manual(values=colvec) +
  ggtitle("resBPCA")
plot  

############
## Year 2 ##
############
# clean up the workplace
rm(list=ls())

# import data !!! If the data file is not in Desktop, adjust the path according to the location of the data file !!!
library("readxl")
data <- read_excel("~/Desktop/Source Data 12.xlsx", sheet = "Fig_S24_ind_JP_yr2")
View(data)

# adding a column genotype based on the column id
str(data)
# note that startsWith expects the class of id to be character!
# https://www.marsja.se/r-add-column-to-dataframe-based-on-other-columns-conditions-dplyr/
library(dplyr)
data <- data %>%
  mutate(genotype = case_when(
    startsWith(id, "COL") ~ "COL",
    startsWith(id, "DEN") ~ "DEN",
    startsWith(id, "HAL") ~ "HAL",
    startsWith(id, "MAG") ~ "MAG",
    startsWith(id, "MAI") ~ "MAI",
    startsWith(id, "MED") ~ "MED",
    startsWith(id, "MUR") ~ "MUR",
    startsWith(id, "POT") ~ "POT",
    startsWith(id, "RS7") ~ "RS7",
    startsWith(id, "RS8") ~ "RS8",
    startsWith(id, "SEP") ~ "SEP",
    startsWith(id, "TKS") ~ "TKS"
  ))


# check the class of genotype
class(data$genotype)
# genotype is a character
# define genotype as a factor, so that the genotype can be displayed in the legend in a PCA plot later
data$genotype <- as.factor(data$genotype)


# create dataPCA consisting of data only, removing the columns 1 (id) and 155 (genotype)
dataPCA <- data[ ,2:154]
# convert the values in dataPCA to numeric, so that calculations can be performed on them
dataPCA <- as.data.frame(sapply(dataPCA, as.numeric))

# check the distribution 
hist(as.matrix(dataPCA))
# distribution with scaling
hist(as.matrix(scale(dataPCA)))
# better with scaling
dataPCA_scaled <- as.data.frame(scale(dataPCA))

library(pcaMethods)
listPcaMethods()
# [1] "svd"          "nipals"       "rnipals"      "bpca"         "ppca"         "svdImpute"   
# [7] "robustPca"    "nlpca"        "llsImpute"    "llsImputeAll"

resBPCA  <- pca(dataPCA, method="bpca", scale="none", center=FALSE, nPcs=5)

# Eigenvalue structure
sDev(resBPCA)

# customise colour
# genotype order: COL, DEN, HAL, MAG, MAI, MED, MUR, POT, RS7, RS8, SEP, TKS
# colour order matching the genotype order
colvec <- c("black", "darkorchid1", "red3", "darkorange", "sienna", "blue3", "tan4", "darkorchid4", "green3", "green4", "blue4", "red4")

# methods
#methods <- list("resPCA", "resPPCA", "resBPCA", "resSVDI", "resNipals", "resNLPCA")

# resBPCA 
dataframe <- merge(data, scores(resBPCA), by=0)
library(ggplot2)
plot <- ggplot(dataframe, aes(PC1, PC2, colour=genotype)) +
  geom_point() +
  #stat_ellipse() +
  scale_color_manual(values=colvec) +
  ggtitle("resBPCA")
plot  

############
## Year 3 ##
############
# clean up the workplace
rm(list=ls())

# import data !!! If the data file is not in Desktop, adjust the path according to the location of the data file !!!
library("readxl")
data <- read_excel("~/Desktop/Source Data 12.xlsx", sheet = "Fig_S24_ind_JP_yr3")
View(data)

# adding a column genotype based on the column id
str(data)
# note that startsWith expects the class of id to be character!
# https://www.marsja.se/r-add-column-to-dataframe-based-on-other-columns-conditions-dplyr/
library(dplyr)
data <- data %>%
  mutate(genotype = case_when(
    startsWith(id, "COL") ~ "COL",
    startsWith(id, "DEN") ~ "DEN",
    startsWith(id, "HAL") ~ "HAL",
    startsWith(id, "MAG") ~ "MAG",
    startsWith(id, "MAI") ~ "MAI",
    startsWith(id, "MED") ~ "MED",
    startsWith(id, "MUR") ~ "MUR",
    startsWith(id, "POT") ~ "POT",
    startsWith(id, "RS7") ~ "RS7",
    startsWith(id, "RS8") ~ "RS8",
    startsWith(id, "SEP") ~ "SEP",
    startsWith(id, "TKS") ~ "TKS"
  ))


# check the class of genotype
class(data$genotype)
# genotype is a character
# define genotype as a factor, so that the genotype can be displayed in the legend in a PCA plot later
data$genotype <- as.factor(data$genotype)


# create dataPCA consisting of data only, removing the columns 1 (id) and 156 (genotype)
dataPCA <- data[ ,2:155]
# convert the values in dataPCA to numeric, so that calculations can be performed on them
dataPCA <- as.data.frame(sapply(dataPCA, as.numeric))

# check the distribution 
hist(as.matrix(dataPCA))
# distribution with scaling
hist(as.matrix(scale(dataPCA)))
# better with scaling
dataPCA_scaled <- as.data.frame(scale(dataPCA))

library(pcaMethods)
listPcaMethods()
# [1] "svd"          "nipals"       "rnipals"      "bpca"         "ppca"         "svdImpute"   
# [7] "robustPca"    "nlpca"        "llsImpute"    "llsImputeAll"

resBPCA  <- pca(dataPCA, method="bpca", scale="none", center=FALSE, nPcs=5)

# Eigenvalue structure
sDev(resBPCA)

# customise colour
# genotype order: COL, DEN, HAL, MAG, MAI, MED, MUR, POT, RS7, RS8, SEP, TKS
# colour order matching the genotype order
colvec <- c("black", "darkorchid1", "red3", "darkorange", "sienna", "blue3", "tan4", "darkorchid4", "green3", "green4", "blue4", "red4")

# methods
#methods <- list("resPCA", "resPPCA", "resBPCA", "resSVDI", "resNipals", "resNLPCA")


# resBPCA 
dataframe <- merge(data, scores(resBPCA), by=0)
library(ggplot2)
plot <- ggplot(dataframe, aes(PC1, PC2, colour=genotype)) +
  geom_point() +
  #stat_ellipse() +
  scale_color_manual(values=colvec) +
  ggtitle("resBPCA")
plot  

#####################
### Genotype mean ###
#####################

############
## Year 1 ##
############
# clean up the workplace
rm(list=ls())

# import data !!! If the data file is not in Desktop, adjust the path according to the location of the data file !!!
library("readxl")
data <- read_excel("~/Desktop/Source Data 12.xlsx", sheet = "Fig_S24_mean_JP_yr1")
View(data)

# check the class of genotype
class(data$species)
# genotype is a character
# define genotype as a factor, so that the genotype can be displayed in the legend in a PCA plot later
data$species <- as.factor(data$species)

# create dataPCA consisting of columns with complete data only, removing the columns 1 (species) and columns 2-6
dataPCA <- data[ ,7:152]
# convert the values in dataPCA to numeric, so that calculations can be performed on them
dataPCA <- as.data.frame(sapply(dataPCA, as.numeric))

# check the distribution 
hist(as.matrix(dataPCA))
# distribution with scaling
hist(as.matrix(scale(dataPCA)))
# better with scaling
dataPCA_scaled <- as.data.frame(scale(dataPCA))

library(pcaMethods)
listPcaMethods()
# [1] "svd"          "nipals"       "rnipals"      "bpca"         "ppca"         "svdImpute"   
# [7] "robustPca"    "nlpca"        "llsImpute"    "llsImputeAll"

resPCA  <- pca(dataPCA_scaled, method="svd", scale="none", center=FALSE, nPcs=5)

# Eigenvalue structure
sDev(resPCA) 

# customise colour
# genotype order: COL, DEN, HAL, MAG, MAI, MED, MUR, POT, RS7, RS8, SEP, TKS
# colour order matching the genotype order
colvec <- c("black", "darkorchid1", "red3", "darkorange", "sienna", "blue3", "tan4", "darkorchid4", "green3", "green4", "blue4", "red4")

# methods
#methods <- list("resPCA", "resPPCA", "resBPCA", "resSVDI", "resNipals", "resNLPCA")

# resPCA = conventional PCA that cannot handle missing values
dataframe <- merge(data, scores(resPCA), by=0)
library(ggplot2)
plot <- ggplot(dataframe, aes(PC1, PC2, colour=species)) +
  geom_point(size=3.0) +
  #stat_ellipse() +
  scale_color_manual(values=colvec) +
  ggtitle("resPCA")
plot  

############
## Year 2 ##
############
# clean up the workplace
rm(list=ls())

# import data !!! If the data file is not in Desktop, adjust the path according to the location of the data file !!!
library("readxl")
data <- read_excel("~/Desktop/Source Data 12.xlsx", sheet = "Fig_S24_mean_JP_yr2")
View(data)

# check the class of genotype
class(data$species)
# genotype is a character
# define genotype as a factor, so that the genotype can be displayed in the legend in a PCA plot later
data$species <- as.factor(data$species)

# create dataPCA consisting of data only, removing the columns 1 (species)
dataPCA <- data[ ,2:154]
# convert the values in dataPCA to numeric, so that calculations can be performed on them
dataPCA <- as.data.frame(sapply(dataPCA, as.numeric))

# check the distribution 
hist(as.matrix(dataPCA))
# distribution with scaling
hist(as.matrix(scale(dataPCA)))
# better with scaling
dataPCA_scaled <- as.data.frame(scale(dataPCA))

library(pcaMethods)
listPcaMethods()
# [1] "svd"          "nipals"       "rnipals"      "bpca"         "ppca"         "svdImpute"   
# [7] "robustPca"    "nlpca"        "llsImpute"    "llsImputeAll"

resPCA  <- pca(dataPCA_scaled, method="svd", scale="none", center=FALSE, nPcs=5)

# Eigenvalue structure
sDev(resPCA) 

# customise colour
# genotype order: COL, DEN, HAL, MAG, MAI, MED, MUR, POT, RS7, RS8, SEP, TKS
# colour order matching the genotype order
colvec <- c("black", "darkorchid1", "red3", "darkorange", "sienna", "blue3", "tan4", "darkorchid4", "green3", "green4", "blue4", "red4")

# methods
#methods <- list("resPCA", "resPPCA", "resBPCA", "resSVDI", "resNipals", "resNLPCA")

# resPCA = conventional PCA that cannot handle missing values
dataframe <- merge(data, scores(resPCA), by=0)
library(ggplot2)
plot <- ggplot(dataframe, aes(PC1, PC2, colour=species)) +
  geom_point(size=3.0) +
  #stat_ellipse() +
  scale_color_manual(values=colvec) +
  ggtitle("resPCA")
plot  

############
## Year 3 ##
############
# clean up the workplace
rm(list=ls())

# import data !!! If the data file is not in Desktop, adjust the path according to the location of the data file !!!
library("readxl")
data <- read_excel("~/Desktop/Source Data 12.xlsx", sheet = "Fig_S24_mean_JP_yr3")
View(data)

# check the class of genotype
class(data$species)
# genotype is a character
# define genotype as a factor, so that the genotype can be displayed in the legend in a PCA plot later
data$species <- as.factor(data$species)

# create dataPCA consisting of data only, removing the columns 1 (species)
dataPCA <- data[ ,2:155]
# convert the values in dataPCA to numeric, so that calculations can be performed on them
dataPCA <- as.data.frame(sapply(dataPCA, as.numeric))

# check the distribution 
hist(as.matrix(dataPCA))
# distribution with scaling
hist(as.matrix(scale(dataPCA)))
# better with scaling
dataPCA_scaled <- as.data.frame(scale(dataPCA))

library(pcaMethods)
listPcaMethods()
# [1] "svd"          "nipals"       "rnipals"      "bpca"         "ppca"         "svdImpute"   
# [7] "robustPca"    "nlpca"        "llsImpute"    "llsImputeAll"

resPCA  <- pca(dataPCA_scaled, method="svd", scale="none", center=FALSE, nPcs=5)

# Eigenvalue structure
sDev(resPCA) 

# customise colour
# genotype order: COL, DEN, HAL, MAG, MAI, MED, MUR, POT, RS7, RS8, SEP, TKS
# colour order matching the genotype order
colvec <- c("black", "darkorchid1", "red3", "darkorange", "sienna", "blue3", "tan4", "darkorchid4", "green3", "green4", "blue4", "red4")

# methods
#methods <- list("resPCA", "resPPCA", "resBPCA", "resSVDI", "resNipals", "resNLPCA")

# resPCA = conventional PCA that cannot handle missing values
dataframe <- merge(data, scores(resPCA), by=0)
library(ggplot2)
plot <- ggplot(dataframe, aes(PC1, PC2, colour=species)) +
  geom_point(size=3.0) +
  #stat_ellipse() +
  scale_color_manual(values=colvec) +
  ggtitle("resPCA")
plot  
