# Supplementary material for: Seasonal pigment fluctuation in diploid and polyploid Arabidopsis revealed by machine learning-based phenotyping method PlantServation
Source: Nat Commun. 2023 Sep 22;14:5792. doi: 10.1038/s41467-023-41260-3 (PMC10517152; doi:10.1038/s41467-023-41260-3)
Supplement: Supplementary file 6 — Supplementary Data 1 [file 41467_2023_41260_MOESM6_ESM.zip › Supplementary Data 1/script_15_for_Fig_S19.R]

# manuscript
# Seasonal pigment fluctuation in diploid and polyploid Arabidopsis revealed by machine learning-based phenotyping method PlantServation

# relevant data
# Fig_S19 sheet (relevant for Fig. S19) in Source Data 9.xlsx

# the script is to generate a PCA plot for anthocyanin per area for all sites for all seasons

###################
### preparation ###
###################

# clean up the workplace
rm(list=ls())

# import data !!! If the data file is not in Desktop, adjust the path according to the location of the data file !!!
library("readxl")
data <- read_excel("~/Desktop/Source Data 9.xlsx", sheet = "Fig_S19")
View(data)

###########
### PCA ###
###########

# check the class of genotype
str(data) # alternatively, using the command: class(data$species)
# genotype is a character
# define genotype as a factor, so that the genotype can be displayed in the legend in a PCA plot later
data$species <- as.factor(data$species)

# create dataPCA consisting of data only = daily_mean_wide_wo_NA- genotype (column 1) 
dataPCA <- data[ ,2:829]
# convert the values in dataPCA to numeric, so that calculations can be performed on them
dataPCA <- as.data.frame(sapply(dataPCA, as.numeric))

# check the distribution 
hist(as.matrix(dataPCA))
# distribution with scaling
hist(as.matrix(scale(dataPCA)))
# better with scaling
# dataPCA_scaled <- as.data.frame(scale(dataPCA))

# check the contributions of the components to total variation
PCAmodel<-prcomp(dataPCA, scale=TRUE)
summary(PCAmodel)
#Importance of components:
#  PC1     PC2     PC3     PC4    PC5     PC6     PC7     PC8     PC9    PC10    PC11      PC12
#Standard deviation     21.2102 11.2403 8.19597 6.79575 6.0493 5.48054 4.91822 4.08865 3.65587 3.31571 2.55580 1.091e-14
#Proportion of Variance  0.5433  0.1526 0.08113 0.05578 0.0442 0.03628 0.02921 0.02019 0.01614 0.01328 0.00789 0.000e+00
#Cumulative Proportion   0.5433  0.6959 0.77704 0.83282 0.8770 0.91329 0.94250 0.96269 0.97883 0.99211 1.00000 1.000e+00
plot(PCAmodel, npcs=12, main="")

# create a PCA plot
library(vegan)
PCAmodel1<-rda(dataPCA, scale=TRUE) # with scaling
pca_scores<-scores(PCAmodel1)
colvec <- c("black", "darkorchid1", "red3", "darkorange", "sienna", "blue3", "tan4", "darkorchid4", "green3", "green4", "blue4", "red4")

# blank PCA plot
plot(PCAmodel1,type="n", scaling = 2, xlim=c(-6,6), ylim=c(-6,6))
# display the data points in the PCA plot
with(dataPCA, points(PCAmodel1, pch=19, cex=1.2, col = colvec))
