# Supplementary material for: Seasonal pigment fluctuation in diploid and polyploid Arabidopsis revealed by machine learning-based phenotyping method PlantServation
Source: Nat Commun. 2023 Sep 22;14:5792. doi: 10.1038/s41467-023-41260-3 (PMC10517152; doi:10.1038/s41467-023-41260-3)
Supplement: Supplementary file 6 — Supplementary Data 1 [file 41467_2023_41260_MOESM6_ESM.zip › Supplementary Data 1/script_7_for_Fig_S29/environment.yml]

name: crest
channels:
  - conda-forge
  - defaults
dependencies:
  - python=3.9
  - pandas
  - numpy
  - matplotlib
#  - seaborn
#  - altair
#  - plotly
  - jupyterlab
  - scikit-learn
#  - tqdm
  - scipy
