# Supplementary material for: Seasonal pigment fluctuation in diploid and polyploid Arabidopsis revealed by machine learning-based phenotyping method PlantServation
Source: Nat Commun. 2023 Sep 22;14:5792. doi: 10.1038/s41467-023-41260-3 (PMC10517152; doi:10.1038/s41467-023-41260-3)
Supplement: Supplementary file 6 — Supplementary Data 1 [file 41467_2023_41260_MOESM6_ESM.zip › Supplementary Data 1/script_7_for_Fig_S29/calc.ipynb]

# %% [code]
import pandas as pd
import numpy as np
from sklearn import preprocessing
from pathlib import Path
from matplotlib import pyplot as plt
from scipy import interpolate, stats

# %% [code]
files = sorted(list(Path(".").glob("*.txt")))

# %% [code]
def run(file: Path, scale: bool=True) -> pd.DataFrame:
    """
    Shared function to prepare dataframe
    """
    
    # read, select, and aggregate
    df = pd.read_csv(file, sep="\t", parse_dates=["day"])
    df = df.loc[:,["day", "species", "area"]]
    df = df.groupby(["day", "species"]).median().reset_index()
    df = df.sort_values(["species", "day"])
    df = df.reset_index(drop=True)
    
    # scale each species' timeline, using robust scaler as there're outliers
    if scale:
        # convert to wide table
        df2 = df.groupby(["day", "species"])["area"].apply(list).apply(pd.Series).unstack()
        df2.columns = df2.columns.droplevel()
        df2 = df2.dropna()

        # scale each species and convert back to long table
        df3 = pd.DataFrame(preprocessing.RobustScaler().fit_transform(df2.to_numpy()), index=df2.index, columns=df2.columns).stack().reset_index().rename(columns={0:"area"})
    else:
        df3 = df
    
    # take median among species for each day
    df3 = df3.groupby("day").median()

    return df3

# %% [code]
def calc_interpolation(series: pd.Series) -> pd.Series:
    
    n_blocks = 10
    arr = series.to_numpy()
    idx = list(range(len(arr)))

    block_borders = [*range(0, len(series), len(series)//n_blocks), len(series)]
    estimated = {}

    for i in range(len(block_borders)):
        if i == len(block_borders)-1:
            break  # skip the last iteration

        # prepare partially missing data
        start = block_borders[i]
        end = block_borders[i+1]
        idx_to_exclude = list(range(start,end))
        arr_ = [arr[i] for i in range(len(arr)) if i not in idx_to_exclude]
        idx_ = [idx[i] for i in range(len(idx)) if i not in idx_to_exclude]

        # calculate interpolation
        interpolator = interpolate.interp1d(x=idx_, y=arr_, bounds_error=False, fill_value="extrapolate", kind="nearest")
        
        for j, est in zip(idx_to_exclude, interpolator(idx_to_exclude)):
            estimated[j] = est
    # sort
    estimated_ = {k: estimated[k] for k in sorted(estimated.keys())}
    estimated_series = pd.Series(estimated_)
    estimated_series.index = series.index
    return estimated_series

# %% [code]
fig, axes = plt.subplots(ncols=len(files), sharey=True, figsize=(20,5))
for ax, file in zip(axes, files):
    df = run(file)
    df["area_avgl"] = df.rolling(10, center=True)["area"].median()
    df["area_avgs"] = df.rolling(1, center=True)["area"].median()
    df["area_dif"] = (df["area_avgs"] - df["area_avgl"])
    df["area_dif"].plot.line(ax=ax)
    ax.set_title(file.name)
fig.savefig("fig1.png", dpi=300)

# %% [code]
fig, axes = plt.subplots(ncols=6, figsize=(20,5), sharey=True)

for file, ax in zip(files, axes):
    df = run(file, scale=True)
    arr = df["area"].to_numpy()
    df["area_est"] = calc_interpolation(df["area"]).apply(lambda x: min(max(x,0), 10**5))
    df["area_diff"] = np.abs(df["area"] - df["area_est"])
    df["area_diff_z"] = stats.zscore(df["area_diff"])
    ax.set_title(file.name)
    df["area_diff_z"].plot.line(ax=ax)
    ax.axhline(y=5, color="r")
fig.savefig("fig2.png", dpi=300)

# %% [code]


# %% [code]


# %% [code]


# %% [code]


# %% [code]


# %% [code]


# %% [code]
