# Supplementary material for: Seasonal pigment fluctuation in diploid and polyploid Arabidopsis revealed by machine learning-based phenotyping method PlantServation
Source: Nat Commun. 2023 Sep 22;14:5792. doi: 10.1038/s41467-023-41260-3 (PMC10517152; doi:10.1038/s41467-023-41260-3)
Supplement: Supplementary file 6 — Supplementary Data 1 [file 41467_2023_41260_MOESM6_ESM.zip › Supplementary Data 1/script_7_for_Fig_S29/readme.txt]

manuscript
Seasonal pigment fluctuation in diploid and polyploid Arabidopsis revealed by machine learning-based phenotyping method PlantServation

The following procedure generates Fig S29

Anaconda needs to be installed in python

(0) input data preparation

First, sve the following sheets of the Source Data files as .txt. For example, Save the sheet Fig_S29_JP1 as Fig_S29_JP1.txt

Source Data 13.xlsx, sheet Fig_S29_JP1
Source Data 14.xlsx, sheet Fig_S29_JP2
Source Data 15.xlsx, sheet Fig_S29_JP3
Source Data 16.xlsx, sheet Fig_S29_CH1
Source Data 17.xlsx, sheet Fig_S29_CH2
Source Data 18.xlsx, sheet Fig_S29_CH3

Now change the file names as follows:
Fig_S29_JP1.txt -> CR_2017_2018_subset.txt
Fig_S29_JP2.txt -> CR_2018_2019_subset.txt
Fig_S29_JP3.txt -> CR_2019_2020_subset.txt
Fig_S29_CH1.txt -> ZH_2017_2018_subset.txt
Fig_S29_CH2.txt -> ZH_2018_2019_subset.txt
Fig_S29_CH3.txt -> ZH_2019_2020_subset.txt

(1) open jupyter notebook in Terminal (or command window) by typing the following. A browser will open.
jupyter notebook

(2) place the following files in the same folder (X). .txt files are time-series data without anomal data as defined in [1] and [2] in Methods in the manuscript). .yml file is to set up the environment. .ipynb file is the script file.  
CR_2017_2018_subset.txt
CR_2018_2019_subset.txt
CR_2019_2020_subset.txt
ZH_2017_2018_subset.txt
ZH_2018_2019_subset.txt
ZH_2019_2020_subset.txt
environment.yml
calc.ipynb

(3) specify the directory as X in Terminal (or command window) by entering the following. Replace  ... type the path here ...  with the path to the folder X.
cd /Users/ ... type the path here ... /X

(4) execute environment.yml by entering the following in Terminal (or command window).
conda create env --file environment.yml

(5) execute calc.ipynb by entering the following in Terminal (or command window).
conda activate crest

(6) go to the folder X through the Files tab in jupyter notebook

(7) click on calc.ipynb in the folder X in jupyter notebook. A new tab will open.

(8) go to the newly opened tab in (7) and execute the blocks of scripts from top by clicking Run for each block
