# Supplementary material for: Seasonal pigment fluctuation in diploid and polyploid Arabidopsis revealed by machine learning-based phenotyping method PlantServation
Source: Nat Commun. 2023 Sep 22;14:5792. doi: 10.1038/s41467-023-41260-3 (PMC10517152; doi:10.1038/s41467-023-41260-3)
Supplement: Supplementary file 9 — Source Data [file 41467_2023_41260_MOESM9_ESM.zip]

Archive with 36 entries (36 files):
- Source Data 1.xlsx
- __MACOSX/._Source Data 1.xlsx
- Source Data 2.xlsx
- __MACOSX/._Source Data 2.xlsx
- Source Data 3.xlsx
- __MACOSX/._Source Data 3.xlsx
- Source Data 4.xlsx
- __MACOSX/._Source Data 4.xlsx
- Source Data 5.xlsx
- __MACOSX/._Source Data 5.xlsx
- Source Data 6.xlsx
- __MACOSX/._Source Data 6.xlsx
- Source Data 7.xlsx
- __MACOSX/._Source Data 7.xlsx
- Source Data 8.xlsx
- __MACOSX/._Source Data 8.xlsx
- Source Data 9.xlsx
- __MACOSX/._Source Data 9.xlsx
- Source Data 10.xlsx
- __MACOSX/._Source Data 10.xlsx
- Source Data 11.xlsx
- __MACOSX/._Source Data 11.xlsx
- Source Data 12.xlsx
- __MACOSX/._Source Data 12.xlsx
- Source Data 13.xlsx
- __MACOSX/._Source Data 13.xlsx
- Source Data 14.xlsx
- __MACOSX/._Source Data 14.xlsx
- Source Data 15.xlsx
- __MACOSX/._Source Data 15.xlsx
- Source Data 16.xlsx
- __MACOSX/._Source Data 16.xlsx
- Source Data 17.xlsx
- __MACOSX/._Source Data 17.xlsx
- Source Data 18.xlsx
- __MACOSX/._Source Data 18.xlsx
