# Supplementary material for: Seasonal pigment fluctuation in diploid and polyploid Arabidopsis revealed by machine learning-based phenotyping method PlantServation
Source: Nat Commun. 2023 Sep 22;14:5792. doi: 10.1038/s41467-023-41260-3 (PMC10517152; doi:10.1038/s41467-023-41260-3)
Supplement: Supplementary file 9 — Source Data [file 41467_2023_41260_MOESM9_ESM.zip › Source Data 1.xlsx]

## Sheet: README
README for Source Data 1
sheet			sheet Figs_4_S8_S9_S10_S11_S27_S28
name	content		column	content
README	explanation of the file (this sheet)		julian_day	Julian day
Figs_4_S8_S9_S10_S11_S27_S28	plant color and pigment data		day_count	day count for each season where the first data collection date is counted as day 1
			layout_type	type of plot in the experimental garden: A, B, or C
			season	season from which the data were collected: 2018_2019 or 2019_2020
			serial_nr	continuous number assigned to each sample, generated for each season
			genotype	genotype code of 12 Arabidopsis genotypes
			plot	name of the plot
			row	row number within plot
			column	column number within plot
			position	row_column number combination specifying the position of a plant
			date	data of data and sample collection in the garden
			leaf_area_mm2	leaf area for which anthocyanin was measured
			leaf_weight_for_anthocyanin	leaf weight in mg for which anthocyanin was measured
			leaf_weight_for_chlorophyll	leaf weight in mg for which chlorophyll was measured
			L.	L* of L*a*b* color space in the image taken in the garden
			a.	a* of L*a*b* color space in the image taken in the garden
			b.	b* of L*a*b* color space in the image taken in the garden
			field_R	R of RGB color space in the image taken in the garden
			field_G	G of RGB color space in the image taken in the garden
			field_B	B of RGB color space in the image taken in the garden
			relative_ant_per_weight	relative anthocyanin content per mg leaf weight
			relative_ant_per_area	relative anthocyanin content per square mm leaf area
			chlorophyll_per_weight	relative chlorophyll content per mg leaf weight
			predicted_relative_ant_per_area	relative anthocyanin content per square mm half of the leaf area sampled, estimated by a random forest model with L*, a*, and b*
			predicted_relative_ant_per_weight	relative anthocyanin content per mg leaf weight estimated by a random forest model with L*, a*, and b*

## Sheet: Figs_4_S8_S9_S10_S11_S27_S28
julian_day	day_count	layout_type	season	serial_nr	genotype	plot	row	column	position	date	leaf_area_mm2	leaf_weight_for_anthocyanin	leaf_weight_for_chlorophyll	L.	a.	b.	field_R	field_G	field_B	relative_ant_per_weight	relative_ant_per_area	chlorophyll_per_weight	predicted_relative_ant_per_area	predicted_relative_ant_per_weight
304	1	A	2018_2019	1	DEN	2016_DEN	1	1	1_1	20181031	147.325	18	18.3	132.387	124.969	133.656	122.898	125.39	114.497	0.0162778	0.0019888	0.931506	0.00348649	0.0184657
304	1	A	2018_2019	2	DEN	2016_DEN	1	2	1_2	20181031	366.114	40.1	39.5	146.099	126.781	131.469	137.965	138.105	131.797	0.0210224	0.00230256	0.696985	0.00350641	0.0188851
304	1	A	2018_2019	3	DEN	2016_DEN	1	3	1_3	20181031	109.316	31.9	39.4	163.468	127.125	142.859	164.741	155.257	129.312	0.0183072	0.00534231	0.436908	0.00453009	0.0156267
304	1	A	2018_2019	4	DEN	2016_DEN	1	4	1_4	20181031	345.225	53.6	54.8	126.706	122.219	137.984	115.129	120.879	101.373	0.0144776	0.00224781	0.621537	0.00235512	0.0137682
304	1	A	2018_2019	5	DEN	2016_DEN	1	5	1_5	20181031	381.192	49.6	40	144.356	119.969	136.656	127.552	139.741	120.643	0.0111895	0.00145596	0.829146	0.00154545	0.0121273
304	1	A	2018_2019	6	DEN	2016_DEN	1	6	1_6	20181031	210.465	26.9	27.1	131.002	128.203	131.75	125.626	122.416	116.311	0.0253903	0.0032452	0.907839	0.00355636	0.0255314
304	1	A	2018_2019	7	DEN	2016_DEN	1	7	1_7	20181031	219.26	33.2	27.3	129.788	124.594	135.391	120.984	122.634	108.805	0.0156325	0.00236705	0.973468	0.00248845	0.0156798
304	1	A	2018_2019	8	DEN	2016_DEN	1	8	1_8	20181031	299.362	38.6	36.5	132.278	127.047	130.125	123.872	124.139	120.308	0.0196114	0.00252871	0.789361	0.00379393	0.0214403
304	1	A	2018_2019	9	RS7	2016_RS7	1	1	1_1	20181031	141.966	23.2	26.2	170.332	109.859	158.484	149.415	170.606	106.699	0.00594828	0.000972064	0.875221	0.00074907	0.00459508
304	1	A	2018_2019	10	RS7	2016_RS7	1	2	1_2	20181031	190.031	23.2	37.5	156.527	106.5	159.141	129.304	157.785	91.909	0.000603448	7.36722e-05	0.753401	0.000179691	0.00102027
304	1	A	2018_2019	11	RS7	2016_RS7	1	3	1_3	20181031	195.913	22	21.5	145.01	125.938	137.156	139.916	137.385	120.944	0.0231818	0.0026032	0.849215	0.00215064	0.0188078
304	1	A	2018_2019	12	RS7	2016_RS7	1	4	1_4	20181031	166.1	24.2	33.6	129.508	116.172	154.875	117.462	125.533	74.615	0.0101653	0.00148104	0.762861	0.000953023	0.00710346
304	1	A	2018_2019	13	RS7	2016_RS7	1	5	1_5	20181031	241.95	28.2	30.6	135.266	128.578	132.469	131.229	126.109	119.061	0.0318085	0.00370738	0.766948	0.00439825	0.0259625
304	1	A	2018_2019	14	RS7	2016_RS7	1	6	1_6	20181031	139.532	19.9	30.3	149.663	129.156	136.453	149.611	140.414	126.746	0.0155779	0.00222171	0.832168	0.00209648	0.0134926
304	1	A	2018_2019	15	RS7	2016_RS7	1	7	1_7	20181031	152.917	33.4	40.1	133.041	132.109	129.188	132.821	122.329	122.994	0.0241317	0.00527083	0.823883	0.0050419	0.0242258
304	1	A	2018_2019	16	RS7	2016_RS7	1	8	1_8	20181031	280.889	26.2	35.1	137.975	123.734	138	129.424	131.118	112.32	0.0125954	0.00117484	0.676623	0.00225542	0.0134994
304	1	A	2018_2019	17	RS8	2016_RS8	1	1	1_1	20181031	283.616	38.4	34.1	124.59	114.938	146.859	105.987	121.849	83.93	0.00830729	0.00112476	0.88259	0.000744835	0.00707938
304	1	A	2018_2019	18	RS8	2016_RS8	1	2	1_2	20181031	357.084	51.9	49.1	117.15	129.625	132.969	115.488	107.586	101.061	0.0197688	0.00287327	0.648376	0.00279727	0.0199815
304	1	A	2018_2019	19	RS8	2016_RS8	1	3	1_3	20181031	258.11	31.9	30.2	160.667	114.938	154.281	146.64	158.3	105.478	0.0105956	0.00130952	0.838523	0.00099938	0.00656159
304	1	A	2018_2019	20	RS8	2016_RS8	1	4	1_4	20181031	347.103	44.1	39.9	129.15	130.578	129.234	126.439	119.268	118.746	0.0197732	0.00251222	0.784592	0.00477198	0.0232783
304	1	A	2018_2019	21	RS8	2016_RS8	1	5	1_5	20181031	333.241	28.5	28.3	151.593	117.969	144.969	137.178	147.661	113.284	0.0088421	0.000756209	0.919747	0.000852219	0.00601707
304	1	A	2018_2019	22	RS8	2016_RS8	1	6	1_6	20181031	663.988	60	65.3	130.971	133.062	127.703	131.409	119.635	123.26	0.0186	0.00168075	0.503966	0.00410225	0.0226263
304	1	A	2018_2019	23	RS8	2016_RS8	1	7	1_7	20181031	255.06	35.4	30.2	123.344	131.969	129.125	122.752	112.747	113.288	0.0233333	0.00323845	0.817201	0.0039202	0.0247982
304	1	A	2018_2019	24	RS8	2016_RS8	1	8	1_8	20181031	527.031	58	64.3	138.348	118.609	147.859	126.69	133.698	95.141	0.00225862	0.000248562	0.625254	0.000592963	0.00409414
324	21	A	2018_2019	25	DEN	2016_DEN	2	1	2_1	20181120	73.383	8.8	12.7	117.897	135.672	129.609	123.698	105.377	107.474	0.0552273	0.00662279	0.402948	0.00640855	0.0436939
324	21	A	2018_2019	26	DEN	2016_DEN	2	2	2_2	20181120	100.739	13.5	16.8	119.251	135.797	125.891	122.558	106.766	115.036	0.0527407	0.00706777	0.57855	0.00710543	0.0464911
324	21	A	2018_2019	27	DEN	2016_DEN	2	3	2_3	20181120	83.587	14.7	16	113.025	133.625	129.125	115.129	101.972	103.506	0.0435374	0.00765669	0.697477	0.00684222	0.0377928
324	21	A	2018_2019	28	DEN	2016_DEN	2	4	2_4	20181120	69.909	13.7	16.3	122.224	135.562	126.453	125.871	109.917	116.635	0.0545255	0.0106853	0.438032	0.0091813	0.047198
324	21	A	2018_2019	29	DEN	2016_DEN	2	5	2_5	20181120	96.831	14	12.6	116.154	136.609	126.188	121.162	103.162	111.153	0.0495714	0.00716713	0.43527	0.00758266	0.0462978
324	21	A	2018_2019	30	DEN	2016_DEN	2	6	2_6	20181120	99.653	20.6	20.1	107.905	136.812	125.25	112.589	95.228	104.603	0.0394175	0.00814827	0.559232	0.00731819	0.0399288
324	21	A	2018_2019	31	DEN	2016_DEN	2	7	2_7	20181120	69.909	10.6	11.9	110.286	134.344	128.438	113.53	98.714	101.946	0.0435849	0.00660859	0.631429	0.00681324	0.0377542
324	21	A	2018_2019	32	DEN	2016_DEN	2	8	2_8	20181120	78.159	11.9	8.5	110.457	132.594	130.953	112.171	99.664	97.945	0.0294958	0.00449085	0.774814	0.00515805	0.0290739
324	21	A	2018_2019	33	RS7	2016_RS7	2	1	2_1	20181120	56.763	13.7	12.2	94.3332	130.812	134.219	95.747	85.353	77.606	0.0249635	0.00602505	0.7786	0.00433282	0.0236911
324	21	A	2018_2019	34	RS7	2016_RS7	2	2	2_2	20181120	170.091	26.3	30.6	126.13	133.922	123.656	124.916	114.68	125.461	0.0477567	0.00738428	0.68368	0.00595286	0.0459668
324	21	A	2018_2019	35	RS7	2016_RS7	2	3	2_3	20181120	94.08	23.5	19	109.71	135.422	125.984	112.882	97.913	105.2	0.0429787	0.0107355	0.717061	0.00837314	0.0423234
324	21	A	2018_2019	36	RS7	2016_RS7	2	4	2_4	20181120	90.152	16.6	13	126.955	126.969	134.109	121.02	118.925	108.333	0.0239157	0.00440367	0.902495	0.00457269	0.020904
324	21	A	2018_2019	37	RS7	2016_RS7	2	5	2_5	20181120	297.758	52	41.1	119.562	129.656	130.156	115.967	110.488	107.884	0.0234808	0.00410064	0.782849	0.0037754	0.0230668
324	21	A	2018_2019	38	RS7	2016_RS7	2	6	2_6	20181120	270.457	42.8	31.4	134.706	125.453	134.719	126.782	127.383	114.588	0.021285	0.00336837	0.759815	0.00336339	0.0188435
324	21	A	2018_2019	39	RS7	2016_RS7	2	7	2_7	20181120	205.052	32.1	24.6	123.313	138.859	120.875	128.057	109.31	127.021	0.050405	0.00789068	0.559537	0.00770215	0.0458843
324	21	A	2018_2019	40	RS7	2016_RS7	2	8	2_8	20181120	148.093	27.7	32.1	159.857	114.844	147.797	141.628	157.523	116.247	0.00306859	0.000573964	0.733488	0.000813071	0.00394175
324	21	A	2018_2019	41	RS8	2016_RS8	2	1	2_1	20181120	227.605	26.9	28.3	132.294	129.812	130.172	128.49	122.518	120.356	0.0225651	0.0026669	0.696892	0.00406811	0.0235796
324	21	A	2018_2019	42	RS8	2016_RS8	2	2	2_2	20181120	119.803	30.7	26.4	103.827	138.859	130.578	115.136	89.812	92.398	0.0325733	0.00834704	0.650997	0.00642609	0.0310184
324	21	A	2018_2019	43	RS8	2016_RS8	2	3	2_3	20181120	97.086	17.3	20.6	121.119	134.156	129.953	124.94	109.43	109.886	0.0338728	0.00603589	0.701425	0.00644827	0.0301458
324	21	A	2018_2019	44	RS8	2016_RS8	2	4	2_4	20181120	84.441	29.4	29.2	107.282	132.594	130.328	108.652	97.107	95.834	0.0312585	0.0108833	0.724195	0.00784438	0.0299809
324	21	A	2018_2019	45	RS8	2016_RS8	2	5	2_5	20181120	100.729	24.4	20.5	107.516	128.812	134.953	105.813	98.829	88.285	0.0261885	0.00634375	0.938972	0.00417816	0.0198101
324	21	A	2018_2019	46	RS8	2016_RS8	2	6	2_6	20181120	55.294	37.7	30.7	96.8546	134.562	130.453	101.909	85.713	85.97	0.0339523	0.023149	0.670912	0.0143275	0.0311424
324	21	A	2018_2019	47	RS8	2016_RS8	2	7	2_7	20181120	129.876	35.8	32.8	109.757	131.578	129.297	108.715	100.051	99.799	0.0214246	0.00590563	0.70347	0.00477057	0.0254068
324	21	A	2018_2019	48	RS8	2016_RS8	2	8	2_8	20181120	198.886	36.4	39.2	141.772	113.625	145.922	119.59	139.667	101.704	0.00686813	0.001257	0.810671	0.000898786	0.00592959
45	107	A	2018_2019	49	DEN	2016_DEN	3	1	3_1	20190214	54.29	10.1	9.6	101.399	135	117	96.913	90.87	111.811	0.0428713	0.00797569	0.285913	0.00831104	0.0453646
45	107	A	2018_2019	50	DEN	2016_DEN	3	2	3_2	20190214	80.787	14.3	15.6	104.201	136.938	117.5	103.365	92.566	113.739	0.0481119	0.00851622	0.271159	0.00820968	0.04627
45	107	A	2018_2019	51	DEN	2016_DEN	3	3	3_3	20190214	64.111	11	12.4	101.804	136.531	116.969	99.678	90.487	112.49	0.0498182	0.00854767	0.244735	0.00863098	0.0477627
45	107	A	2018_2019	52	DEN	2016_DEN	3	4	3_4	20190214	68.372	13.9	19.2	98.9401	134.266	118.297	94.273	89.085	107.192	0.0481295	0.00978471	0.314331	0.00880416	0.0471998
45	107	A	2018_2019	53	DEN	2016_DEN	3	5	3_5	20190214	65.222	9.8	11.8	93.1036	135.219	118.203	90.523	83	101.725	0.040102	0.00602557	0.292502	0.00757038	0.0437255
45	107	A	2018_2019	54	DEN	2016_DEN	3	6	3_6	20190214	107.654	19.2	14.5	94.52	134.938	117.797	90.98	84.295	103.927	0.0421875	0.0075241	0.35373	0.00785791	0.0439644
45	107	A	2018_2019	55	DEN	2016_DEN	3	7	3_7	20190214	59.849	10.8	12.8	84.6213	136.469	117.5	83.906	74.333	94.995	0.0518519	0.00935688	0.280166	0.00850018	0.0474999
45	107	A	2018_2019	56	DEN	2016_DEN	3	8	3_8	20190214	31.129	9.3	10.3	64.4348	132.875	122.828	63.984	58.181	67.728	0.0409677	0.0122394	0.327433	0.00947559	0.0415516
45	107	A	2018_2019	57	RS7	2016_RS7	3	1	3_1	20190214	124.26	24.1	32.2	98.5977	134.75	117.172	93.688	88.415	108.972	0.0522822	0.01014	0.304523	0.00917269	0.0486962
45	107	A	2018_2019	58	RS7	2016_RS7	3	2	3_2	20190214	116.892	21	16.4	105.71	134.281	117.156	99.888	95.528	115.908	0.0398571	0.00716046	0.400868	0.00741132	0.0448267
45	107	A	2018_2019	59	RS7	2016_RS7	3	3	3_3	20190214	164.452	33	25.5	103.765	137.453	114.781	101.563	92.069	117.751	0.0327879	0.00657943	0.306645	0.00816179	0.0412292
45	107	A	2018_2019	60	RS7	2016_RS7	3	4	3_4	20190214	176.342	41.3	44.3	107.983	133.5	118.5	101.776	98.073	115.772	0.0436562	0.0102244	0.265028	0.00795489	0.0491352
45	107	A	2018_2019	61	RS7	2016_RS7	3	5	3_5	20190214	106.509	17.6	21.1	99.7028	132.391	115.328	89.036	90.908	112.978	0.0518182	0.00856266	0.366633	0.00844134	0.0521957
45	107	A	2018_2019	62	RS7	2016_RS7	3	6	3_6	20190214	77.705	12.8	16	99.2981	130.844	114.734	85.002	91.346	113.418	0.0864063	0.0142333	0.662365	0.0103868	0.0657008
45	107	A	2018_2019	63	RS7	2016_RS7	3	7	3_7	20190214	56.101	9.9	11.6	93.9441	132.375	123.047	90.404	85.076	94.672	0.0239394	0.00422452	0.288172	0.00475742	0.0316573
45	107	A	2018_2019	64	RS7	2016_RS7	3	8	3_8	20190214	78.207	17.3	18.3	94.053	128.781	116.5	77.706	87.306	105.382	0.0415607	0.00919355	0.657596	0.00847773	0.042343
45	107	A	2018_2019	65	RS8	2016_RS8	3	1	3_1	20190214	40.995	11.9	13.2	72.5903	133.234	116.562	66.596	65.496	84.857	0.0568067	0.0164898	0.512315	0.0119597	0.0519897
45	107	A	2018_2019	66	RS8	2016_RS8	3	2	3_2	20190214	212.923	27.5	31.9	83.2516	134.484	116	77.69	74.539	95.74	0.0436727	0.00564054	0.452794	0.00853142	0.0460508
45	107	A	2018_2019	67	RS8	2016_RS8	3	3	3_3	20190214	113.991	21.4	19	75.1584	132.344	113.906	64.493	68.63	91.342	0.0354206	0.00664965	0.660448	0.00858472	0.0463021
45	107	A	2018_2019	68	RS8	2016_RS8	3	4	3_4	20190214	116.083	22.3	28.9	62.5049	132.828	114.344	54.464	56.945	78.785	0.070583	0.0135593	0.47523	0.0116936	0.0622016
45	107	A	2018_2019	69	RS8	2016_RS8	3	5	3_5	20190214	233.421	40.5	30.9	64.9173	133.781	115.5	59.408	58.721	79.481	0.0447407	0.0077628	0.547037	0.00938182	0.0471779
45	107	A	2018_2019	70	RS8	2016_RS8	3	6	3_6	20190214	125.495	20	24.7	66.7227	133.469	118.578	63.694	59.88	76.644	0.04065	0.00647835	0.455448	0.00818143	0.0450589
45	107	A	2018_2019	71	RS8	2016_RS8	3	7	3_7	20190214	99.978	14.5	20.5	56.0925	132.031	118.453	51.594	51.517	66.921	0.0537241	0.00779171	0.646533	0.00830984	0.05198
45	107	A	2018_2019	72	RS8	2016_RS8	3	8	3_8	20190214	211.041	40	35.5	49.4156	129.375	119.812	42.817	46.865	58.859	0.036175	0.00685649	0.776068	0.00655957	0.0380131
79	141	A	2018_2019	73	DEN	2016_DEN	4	1	4_1	20190320	50.8	10.3	8.31	23.1903	131.734	121.109	25.94	24.707	34.88	0.0576699	0.0116929	0.299379	0.0118098	0.0514889
79	141	A	2018_2019	74	DEN	2016_DEN	4	2	4_2	20190320	50.8	9.2	12.53	17.7429	130.031	123.484	21.312	20.441	27.555	0.0515217	0.00933071	0.232642	0.0087694	0.0452531
79	141	A	2018_2019	75	DEN	2016_DEN	4	3	4_3	20190320	62.6	14.62	11.13	29.8828	127.156	125.812	28.053	31.428	34.31	0.0337209	0.0078754	0.31581	0.00818686	0.0352704
79	141	A	2018_2019	76	DEN	2016_DEN	4	4	4_4	20190320	95.4	20.2	17.75	23.595	128.609	124.672	24.799	25.971	30.432	0.0343069	0.00726415	0.364185	0.00794984	0.0335029
79	141	A	2018_2019	77	DEN	2016_DEN	4	5	4_5	20190320	59.3	11.04	10.5	29.5871	125.031	128.547	26.531	32.102	29.949	0.0352355	0.00655986	0.171356	0.00713552	0.0356106
79	141	A	2018_2019	78	DEN	2016_DEN	4	6	4_6	20190320	59.1	11	10.24	27.7661	125.344	127.094	24.567	30.483	30.418	0.0476364	0.00886633	0.274809	0.00792689	0.0389791
79	141	A	2018_2019	79	DEN	2016_DEN	4	7	4_7	20190320	58.9	10.13	10.17	22.4899	127.797	124.375	22.13	25.638	30.048	0.0631787	0.0108659	0.25449	0.00934603	0.0451299
79	141	A	2018_2019	80	DEN	2016_DEN	4	8	4_8	20190320	40.1	10.27	10.37	11.9998	128.484	125.75	15.012	15.993	19.591	0.0394352	0.0100998	0.371221	0.00930393	0.0431353
79	141	A	2018_2019	81	RS7	2016_RS7	4	1	4_1	20190320	93.264	36.8	36.38	37.9138	131.078	121.266	37.141	36.787	46.842	0.0408424	0.0161155	0.528396	0.0131493	0.0389145
79	141	A	2018_2019	82	RS7	2016_RS7	4	2	4_2	20190320	185.713	40.9	40.64	28.7933	132.641	120.078	31.043	28.694	41.035	0.0654768	0.0144201	0.279757	0.0125943	0.0594407
79	141	A	2018_2019	83	RS7	2016_RS7	4	3	4_3	20190320	97.947	19.88	19.68	33.7116	132.719	118.734	34.213	32.841	47.073	0.0599598	0.0121698	0.457772	0.0127849	0.0594515
79	141	A	2018_2019	84	RS7	2016_RS7	4	4	4_4	20190320	49.483	19.94	12.45	37.2601	129.766	122.641	35.649	36.487	44.78	0.0235206	0.009478	0.914606	0.00965011	0.0318381
79	141	A	2018_2019	85	RS7	2016_RS7	4	5	4_5	20190320	68.624	18.7	21.6	29.9139	129.875	122.922	30.08	30.744	38.071	0.0402139	0.0109583	0.509428	0.00943344	0.0367211
79	141	A	2018_2019	86	RS7	2016_RS7	4	6	4_6	20190320	83.693	18.1	20.02	27.5794	130.078	123.734	28.884	28.453	35.198	0.0181215	0.00391909	0.600066	0.00630954	0.0270085
79	141	A	2018_2019	87	RS7	2016_RS7	4	7	4_7	20190320	90.82	18.82	26.2	39.1434	130.922	122.719	39.074	37.699	45.994	0.0412327	0.00854437	0.376808	0.00978196	0.0396251
79	141	A	2018_2019	88	RS7	2016_RS7	4	8	4_8	20190320	62.719	22.58	25.9	30.3809	128.297	124.297	29.179	31.788	36.593	0.0259965	0.00935921	0.624432	0.00894302	0.0273556
79	141	A	2018_2019	89	RS8	2016_RS8	4	1	4_1	20190320	88.843	28.54	19.76	35.2368	131.828	120.719	35.387	34.162	45.51	0.0315347	0.0101302	0.404597	0.0115243	0.0427391
79	141	A	2018_2019	90	RS8	2016_RS8	4	2	4_2	20190320	64.774	17.7	20.16	33.8205	135.156	116.672	36.225	31.749	50.11	0.099661	0.0272331	0.144974	0.0196582	0.0760164
79	141	A	2018_2019	91	RS8	2016_RS8	4	3	4_3	20190320	82.22	16.2	21.7	30.7544	131.891	119.078	30.804	30.466	44.1	0.0529012	0.0104233	0.601626	0.0118747	0.0524919
79	141	A	2018_2019	92	RS8	2016_RS8	4	4	4_4	20190320	59.605	11.79	17.08	25.1202	131.906	119.656	26.7	26.3	38.566	0.0587786	0.0116265	0.754244	0.0118545	0.0554763
79	141	A	2018_2019	93	RS8	2016_RS8	4	5	4_5	20190320	44.26	20.41	16.12	30.5054	131.516	118.922	29.753	30.677	44.223	0.0326311	0.0150474	0.607692	0.0132166	0.0433336
79	141	A	2018_2019	94	RS8	2016_RS8	4	6	4_6	20190320	34.729	20.31	14.86	26.4899	128.109	124.156	25.836	28.794	33.68	0.0135401	0.00791845	1.14518	0.00778475	0.0223476
79	141	A	2018_2019	95	RS8	2016_RS8	4	7	4_7	20190320	55.567	20.8	23.1	22.6923	135.125	118.594	28.532	22.828	38.008	0.0446154	0.0167006	0.531039	0.0159388	0.0534731
79	141	A	2018_2019	96	RS8	2016_RS8	4	8	4_8	20190320	62.513	19.6	16.28	22.6456	128.141	124.094	22.727	25.641	30.5	0.0229592	0.0071985	0.808084	0.00823023	0.0278227
304	1	B	2019_2020	1	HAL	1	1	1	1_1	20191031	528	24.41	17.64	116.885	125.094	145.234	114.706	109.445	79.824	0.0191725	0.000886364	1.04685	0.000885941	0.0138696
304	1	B	2019_2020	2	HAL	1	1	2	1_2	20191031	561	18.86	13.23	124.698	119.906	152.766	117.783	119.353	73.779	0.01193	0.00040107	1.31077	0.00048422	0.00966031
304	1	B	2019_2020	3	HAL	1	1	3	1_3	20191031	316	10.04	21.34	124.294	118.359	148.797	112.56	119.786	80.424	0.00498008	0.000158228	0.844557	0.000380447	0.00638858
304	1	B	2019_2020	4	HAL	1	1	4	1_4	20191031	769	27.81	28.29	133.57	122.875	148.781	129.958	126.882	89.559	0.01726	0.000624187	0.856502	0.000960037	0.0121361
304	1	B	2019_2020	5	HAL	1	1	5	1_5	20191031	572	41.97	30.77	123.236	124.016	140.781	116.556	116.191	93.545	0.0102454	0.000751748	0.865098	0.00110933	0.0111008
304	1	B	2019_2020	7	HAL	1	1	7	1_7	20191031	496	34.18	36.39	139.204	120.172	149.484	131.373	133.553	93.39	0.00942071	0.000649194	0.803947	0.000883656	0.00766414
304	1	B	2019_2020	8	HAL	1	1	8	1_8	20191031	708	11.42	18.81	145.041	114.234	159.047	131.757	142.283	81.335	0.00971979	0.00015678	1.11462	0.000267561	0.00672211
304	1	B	2019_2020	9	MAI	1	3	1	3_1	20191031	468	27.51	22.73	135.873	110.375	157.719	114.748	134.736	74.729	0	0	1.10496	0.00020804	0.0015919
304	1	B	2019_2020	10	MAI	1	3	2	3_2	20191031	326.5	18.04	15	143.562	114.531	155.016	128.877	140.874	87.507	0.00166297	9.18836e-05	1.26933	0.000320556	0.00386624
304	1	B	2019_2020	11	MAI	1	3	3	3_3	20191031	524	23.27	25.61	149.041	112.781	154.312	130.615	147.381	93.722	0.000644607	2.8626e-05	1.03354	0.000309592	0.00177845
304	1	B	2019_2020	12	MAI	1	3	4	3_4	20191031	421.5	17.01	16.9	159.033	108.828	160.766	137.083	159.308	91.457	0.000117578	4.74496e-06	1.43857	0.000173059	0.000817327
304	1	B	2019_2020	13	MAI	1	3	5	3_5	20191031	402.5	29.46	21.8	160.589	110.391	157.906	140.325	160.199	98.314	0	0	1.40363	0.000122221	0.000807015
304	1	B	2019_2020	14	MAI	1	3	6	3_6	20191031	343	13.6	13.28	158.426	111.031	156.25	138.118	157.638	99.483	0.000735294	2.91545e-05	1.24333	0.000233792	0.00105118
304	1	B	2019_2020	15	MAI	1	3	7	3_7	20191031	222	10.18	10.17	162.099	111.578	158.188	144.417	161.3	99.135	0	0	1.26806	0.000189797	0.00121791
304	1	B	2019_2020	16	MAI	1	3	8	3_8	20191031	539	23.61	19.88	152.402	110.172	159.516	132.214	151.797	87.365	0	0	1.14428	0.000155246	0.000903301
304	1	B	2019_2020	17	MUR	1	5	1	5_1	20191031	281.5	19.43	15.28	143.422	114.969	158.781	131.448	140.025	80.368	0.00555841	0.000383659	0.910105	0.000404319	0.00537846
304	1	B	2019_2020	18	MUR	1	5	2	5_2	20191031	349	29.43	22.12	112.559	131.078	137.281	115.844	102.191	89.55	0.0283724	0.00239255	0.926264	0.00282622	0.0266785
304	1	B	2019_2020	19	MUR	1	5	3	5_3	20191031	995	26.22	36.64	116.808	130.078	140.578	120.335	106.675	87.895	0.0242182	0.000638191	0.776295	0.00153927	0.0210961
304	1	B	2019_2020	20	MUR	1	5	4	5_4	20191031	1798	28.4	27.77	109.057	138.641	132.391	121.169	94.91	94.593	0.0304577	0.00048109	0.8823	0.00313941	0.0299762
304	1	B	2019_2020	21	MUR	1	5	5	5_5	20191031	330	27.98	16.3	132.558	127.219	141.984	132.045	123.903	100.492	0.0149392	0.00126667	1.03127	0.00183279	0.0162485
304	1	B	2019_2020	22	MUR	1	5	6	5_6	20191031	271.5	16.36	13.41	135.298	127.188	146.984	137.624	126.311	94.302	0.0163814	0.000987109	1.01433	0.00194795	0.0134655
304	1	B	2019_2020	23	MUR	1	5	7	5_7	20191031	172	18.25	16.06	141.943	114.844	160.422	130.201	138.875	76.145	0.00745205	0.000790698	0.877669	0.000598514	0.00609818
304	1	B	2019_2020	24	MUR	1	5	8	5_8	20191031	291	12.57	18.62	140.107	112.969	160.766	125.208	137.732	73.55	0.00310262	0.000134021	1.21414	0.000387293	0.00328552
304	1	B	2019_2020	25	POT	1	7	1	7_1	20191031	335.5	15.57	16.81	104.808	124.781	145.125	102.483	98.033	68.87	0.0149647	0.000694486	1.35014	0.00104278	0.0130379
304	1	B	2019_2020	26	POT	1	7	2	7_2	20191031	175.5	15.28	20.62	95.2515	124.547	146.562	93.564	88.704	57.929	0.00837696	0.000729345	0.945655	0.00119558	0.0085669
304	1	B	2019_2020	27	POT	1	7	3	7_3	20191031	75	11.18	18.24	102.784	132.891	140	110.393	92.127	75.847	0.022898	0.00341333	0.87968	0.00423245	0.0255022
304	1	B	2019_2020	28	POT	1	7	4	7_4	20191031	634.5	20.38	16.69	124.73	124	151.172	124.005	117.47	76.778	0.00731109	0.000234831	1.28834	0.00106474	0.00852849
304	1	B	2019_2020	29	POT	1	7	5	7_5	20191031	924.5	16.67	12.93	119.531	130.25	141.516	123.658	109.489	89.011	0.0302939	0.000546241	1.59101	0.00145387	0.0229905
304	1	B	2019_2020	30	POT	1	7	6	7_6	20191031	224.5	18.22	11.91	106.1	130.5	139.672	109.704	96.452	79.316	0.0268935	0.00218263	2.17959	0.00351235	0.0240861
304	1	B	2019_2020	31	POT	1	7	7	7_7	20191031	187.5	17.23	15.07	116.216	126.094	141.625	113.571	108.352	85.435	0.0170052	0.00156267	1.3644	0.00173078	0.0160359
304	1	B	2019_2020	32	POT	1	7	8	7_8	20191031	527	20.45	14.35	119.874	120.688	148.766	112.295	114.204	76.422	0.00694377	0.00026945	2.16437	0.000437322	0.00741542
304	1	C	2019_2020	33	COL	1	9	1	9_1	20191031	353.5	12.37	14.43	120.761	107.672	157.016	94.537	120.716	62.199	0.000727567	2.54597e-05	1.2443	0.000119961	0.00201943
304	1	C	2019_2020	34	COL	1	9	2	9_2	20191031	348	9.34	9.03	135.017	109.797	154.812	111.158	134.217	79.55	0.000321199	8.62069e-06	1.33984	9.32e-05	0.00140139
304	1	C	2019_2020	35	COL	1	9	3	9_3	20191031	428.5	12.84	7.61	125.181	112.375	153.078	105.534	123.396	73.69	0.0123832	0.000371062	1.4303	0.000266897	0.0079827
304	1	C	2019_2020	36	COL	1	9	4	9_4	20191031	476.5	11.32	9.52	137.679	110.391	153.469	114.137	136.761	84.32	0.00335689	7.97482e-05	1.40854	0.000165256	0.00261031
304	1	C	2019_2020	37	COL	1	9	5	9_5	20191031	326.5	7.72	10.97	134.893	113.125	151.219	115.162	132.812	86.081	0.00582902	0.000137825	1.38626	0.000222619	0.00513562
304	1	C	2019_2020	38	COL	1	9	6	9_6	20191031	473	9.07	11.93	134.302	113.219	147.797	112.925	132.304	91.362	0.0092613	0.00017759	1.43122	0.000266923	0.00762567
304	1	C	2019_2020	39	COL	1	9	7	9_7	20191031	680.5	13.62	11.28	134.799	111.938	150.016	112.152	133.048	87.92	0.00117474	2.35121e-05	1.41707	0.000144359	0.00275793
304	1	C	2019_2020	40	COL	1	9	8	9_8	20191031	564	8.06	12.14	130.442	110.828	152.453	107.322	129.379	79.508	0.000744417	1.06383e-05	1.4321	0.000126853	0.00259479
304	1	B	2019_2020	41	MED	2	1	1	1_1	20191031	115	17.54	19.89	88.7924	130.609	133.547	89.765	80.535	73.313	0.0194413	0.00296522	0.807616	0.00318462	0.0220864
304	1	B	2019_2020	42	MED	2	1	2	1_2	20191031	153	12.49	12.14	125.586	134.219	144.703	137.922	113.007	89.31	0.0165733	0.00135294	0.663944	0.00372204	0.0192822
304	1	B	2019_2020	43	MED	2	1	3	1_3	20191031	114	11.97	13.61	114.068	122	141.531	105.066	108.456	83.298	0.0112782	0.00118421	1.45955	0.00140936	0.010672
304	1	B	2019_2020	44	MED	2	1	4	1_4	20191031	196	13.51	18.03	126.333	124.25	139.891	119.814	119.232	97.898	0.01547	0.00106633	1.01394	0.00188671	0.0152066
304	1	B	2019_2020	45	MED	2	1	5	1_5	20191031	147	32.13	22.65	104.45	125.391	141.953	101.316	97.18	74.068	0.00734516	0.00160544	0.642799	0.00188507	0.0111554
304	1	B	2019_2020	46	MED	2	1	6	1_6	20191031	56.5	23.9	16.26	95.5627	126.609	141.328	94.549	88.434	67.159	0.0109205	0.00461947	0.843907	0.00335465	0.0128686
304	1	B	2019_2020	47	MED	2	1	7	1_7	20191031	149.5	18.25	12.93	103.718	126.062	141.266	101.311	96.358	74.686	0.0150137	0.00183278	1.2479	0.00208696	0.0137644
304	1	B	2019_2020	48	MED	2	1	8	1_8	20191031	206	20.98	22.32	123.422	119.625	149.219	114.364	118.527	78.837	0.00843661	0.000859223	0.762168	0.000783678	0.00824543
304	1	B	2019_2020	49	SEP	2	3	1	3_1	20191031	189	12.39	14.7	146.426	110.672	162.031	128.09	145.183	76.963	0.000968523	6.34921e-05	0.926509	0.0008963	0.00205498
304	1	B	2019_2020	50	SEP	2	3	2	3_2	20191031	114.5	11.47	15.72	126.473	115.797	146.172	108.664	123.463	87.066	0.00374891	0.000375546	1.07434	0.000498011	0.00488671
304	1	B	2019_2020	51	SEP	2	3	3	3_3	20191031	80.5	13.72	15.61	132.854	116.297	149.938	118.348	129.366	86.634	0.00276968	0.00047205	0.965991	0.000578119	0.00488201
304	1	B	2019_2020	52	SEP	2	3	4	3_4	20191031	157	17.39	20.91	135.111	121.891	149.875	130.064	128.815	88.904	0.00730305	0.000808917	0.818114	0.000705028	0.00678934
304	1	B	2019_2020	53	SEP	2	3	5	3_5	20191031	136.5	15.63	23.31	141.601	111.297	155.828	121.271	140.359	84.004	0.003135	0.000358974	0.951581	0.000269068	0.00234496
304	1	B	2019_2020	54	SEP	2	3	6	3_6	20191031	143	12.56	8.7	142.379	111.594	160.016	124.703	140.776	76.906	0.000955414	8.39161e-05	1.27685	0.000196389	0.00185185
304	1	B	2019_2020	55	SEP	2	3	7	3_7	20191031	210.5	18.34	21.46	142.722	119.281	150.266	133.663	137.736	95.413	0.00719738	0.000627078	0.894617	0.000608598	0.00679254
304	1	B	2019_2020	56	SEP	2	3	8	3_8	20191031	149.5	15.17	11.41	141.819	113.047	153.234	123.355	139.936	88.742	0.000395517	4.01338e-05	1.16717	0.000205197	0.0021328
304	1	B	2019_2020	57	MAG	2	5	1	5_1	20191031	716.5	33.22	36.93	94.9713	131.062	133.328	96.143	85.992	79.646	0.0222155	0.00103001	0.660986	0.0020923	0.0229798
304	1	B	2019_2020	58	MAG	2	5	2	5_2	20191031	652	40.71	47.58	87.6718	135.328	130.766	94.205	76.867	76.897	0.0205109	0.00128067	0.488252	0.00372609	0.0258714
304	1	B	2019_2020	59	MAG	2	5	3	5_3	20191031	398	31.14	22.6	108.294	132.281	132.734	110.97	97.613	93.064	0.0240527	0.00188191	0.811517	0.00306126	0.0249955
304	1	B	2019_2020	60	MAG	2	5	4	5_4	20191031	374	22.55	27.48	118.846	127.047	143.125	118.943	110.373	85.209	0.0203991	0.00122995	0.742486	0.00168066	0.0170858
304	1	B	2019_2020	61	MAG	2	5	5	5_5	20191031	648	40.84	46.27	106.193	133.344	130.922	109.473	95.461	94.1	0.0268119	0.00168981	0.636519	0.00331888	0.0288408
304	1	B	2019_2020	62	MAG	2	5	6	5_6	20191031	456	46.48	40.16	102.317	137.797	134.312	114.19	88.955	84.947	0.0273666	0.00278947	0.563008	0.00453188	0.0278699
304	1	B	2019_2020	63	MAG	2	5	7	5_7	20191031	459	30.54	39.57	96.2476	131.031	137.5	99.672	86.861	74.022	0.0199738	0.00132898	0.610132	0.00198369	0.0218434
304	1	B	2019_2020	64	MAG	2	5	8	5_8	20191031	669.5	35.49	46.82	112.823	129.156	143.391	116.526	103.542	79.351	0.00972105	0.00051531	0.601589	0.00140563	0.0135146
304	1	B	2019_2020	65	TKS	2	7	1	7_1	20191031	462	19.72	26.93	127.189	120.141	148.969	118.608	121.852	82.917	0.00882353	0.000376623	0.812539	0.000541762	0.00851065
304	1	B	2019_2020	66	TKS	2	7	2	7_2	20191031	223	24.43	15.7	151.142	113.891	157.625	136.724	148.877	89.926	0.00261973	0.000286996	0.941037	0.000404588	0.00320156
304	1	B	2019_2020	67	TKS	2	7	3	7_3	20191031	425.5	24.75	24.06	145.165	110.234	159.266	124.729	144.369	80.84	0.00181818	0.000105758	0.882969	0.000115194	0.0017451
304	1	B	2019_2020	68	TKS	2	7	4	7_4	20191031	621.5	44.19	28.09	147.157	112.531	158.75	130.718	145.083	84.159	0.00257977	0.000183427	0.828497	0.000237704	0.00257306
304	1	B	2019_2020	69	TKS	2	7	5	7_5	20191031	424	22.05	24.85	140.838	117.438	150.594	128.659	136.928	92.831	0.0075737	0.000393868	0.933054	0.000574923	0.00632253
304	1	B	2019_2020	70	TKS	2	7	6	7_6	20191031	384.5	26.17	36.46	152.262	111.938	160.281	135.818	150.857	85.965	0.00160489	0.000109233	0.648082	0.00029672	0.00162025
304	1	B	2019_2020	71	TKS	2	7	7	7_7	20191031	654.5	24.14	38.25	138.799	116.797	156.719	128.69	134.852	80.14	0.0031483	0.000116119	0.694501	0.000536845	0.00410165
304	1	B	2019_2020	72	TKS	2	7	8	7_8	20191031	289.5	17.56	19.99	137.803	112.438	158.234	120.599	135.549	75.708	0.00261959	0.000158895	0.959756	0.00020711	0.00280995
318	15	B	2019_2020	73	HAL	1	2	1	2_1	20191114	289.5	67.66	59.68	87.5784	134	133.547	94.022	77.53	72.341	0.0300325	0.007019	0.558952	0.00521543	0.02691
318	15	B	2019_2020	74	HAL	1	2	2	2_2	20191114	1292	80.29	80.03	87.8897	133.953	130.547	92.593	77.725	77.401	0.0239631	0.00148916	0.430478	0.00398387	0.0273031
318	15	B	2019_2020	75	HAL	1	2	3	2_3	20191114	699	82.4	81.36	129.539	132.469	134.234	133.276	118.122	110.691	0.0253519	0.00298855	0.568187	0.00382625	0.0233107
318	15	B	2019_2020	76	HAL	1	2	4	2_4	20191114	926	82.73	89.96	65.213	131.406	129.594	66.958	58.885	58.264	0.0251541	0.0022473	0.48182	0.00301035	0.025761
318	15	B	2019_2020	77	HAL	1	2	5	2_5	20191114	664	82.77	77.24	115.874	132.141	130.766	116.984	105.142	103.149	0.0252024	0.00314157	0.633761	0.00365103	0.0265503
318	15	B	2019_2020	78	HAL	1	2	6	2_6	20191114	823.5	28.8	31.95	139.998	129.172	139.562	141.576	130.395	111.982	0.0284375	0.000994536	1.3648	0.00188652	0.0221534
318	15	B	2019_2020	79	HAL	1	2	7	2_7	20191114	405.5	69.41	65.72	81.7731	134.906	128.594	86.841	71.851	74.882	0.0325602	0.00557337	0.382614	0.0059539	0.0314639
318	15	B	2019_2020	80	HAL	1	2	8	2_8	20191114	1052.5	57.38	67.54	47.2678	129.75	127.547	47.621	44.589	45.93	0.0318578	0.00173682	0.642194	0.00302534	0.0308607
318	15	B	2019_2020	81	MAI	1	4	1	4_1	20191114	1094	41.63	28.26	100.092	114.391	154.016	84.852	97.719	49.272	0.00319481	0.000121572	0.882437	0.000316927	0.00392699
318	15	B	2019_2020	82	MAI	1	4	2	4_2	20191114	596.5	34.26	29.68	141.025	114.062	158.859	127.077	138.233	77.977	0.00318155	0.000182733	0.830515	0.000374473	0.00405337
318	15	B	2019_2020	83	MAI	1	4	3	4_3	20191114	369	25.71	23.78	112.123	116.922	154	100.666	108.213	60.004	0.00540646	0.000376694	0.869497	0.000413158	0.00480061
318	15	B	2019_2020	84	MAI	1	4	4	4_4	20191114	268	38.47	27.23	104.512	112.5	156.156	86.959	102.825	49.138	0.00184559	0.000264925	0.877243	0.000294998	0.00307867
318	15	B	2019_2020	85	MAI	1	4	5	4_5	20191114	254	42.29	37.08	140.496	116.609	152.062	127.834	136.515	90.105	0.00115867	0.000192913	0.685296	0.000434367	0.00343406
318	15	B	2019_2020	86	MAI	1	4	6	4_6	20191114	554.5	29.71	33.31	148.387	115.578	153.484	134.905	145.374	94.692	0.00222147	0.000119026	0.807544	0.000392318	0.00339024
318	15	B	2019_2020	87	MAI	1	4	7	4_7	20191114	455.5	27.96	27.98	89.057	119.5	148.531	80.65	85.297	48.852	0.00972818	0.000597146	0.899039	0.000683754	0.00870462
318	15	B	2019_2020	88	MAI	1	4	8	4_8	20191114	463	27.26	34.71	81.0416	116.438	144.547	66.044	79.553	48.786	0.00517241	0.000304536	0.786625	0.000722648	0.00625803
318	15	B	2019_2020	89	MUR	1	6	1	6_1	20191114	551	24.53	20.91	173.554	119.641	156.734	170.128	168.942	113.992	0.00905014	0.000402904	0.757201	0.000836717	0.00689903
318	15	B	2019_2020	90	MUR	1	6	2	6_2	20191114	266	29	25.61	156.885	135.047	135.328	166.496	144.012	136.397	0.0383103	0.00417669	0.671684	0.00709248	0.0287683
318	15	B	2019_2020	91	MUR	1	6	3	6_3	20191114	341.5	19.01	23.06	41.6959	131.047	131.703	47.114	39.219	35.487	0.0264598	0.00147291	0.502239	0.00247355	0.0246432
318	15	B	2019_2020	92	MUR	1	6	4	6_4	20191114	114	29.54	30.31	149.616	124.203	149.094	148.767	142.322	104.492	0.0126608	0.0032807	0.672435	0.00293118	0.00933867
318	15	B	2019_2020	93	MUR	1	6	5	6_5	20191114	479.5	26.89	21.83	144.325	130.828	138.312	148.239	133.604	118.217	0.0319078	0.00178936	0.719982	0.00244423	0.0245529
318	15	B	2019_2020	94	MUR	1	6	6	6_6	20191114	385	26.45	21.79	80.7614	129.109	131.734	79.037	73.876	68.895	0.0215879	0.00148312	0.751034	0.00172592	0.0229269
318	15	B	2019_2020	95	MUR	1	6	7	6_7	20191114	367.5	33.15	30.54	132.667	133.266	136.641	139.313	120.833	110.056	0.0259729	0.00234286	0.482601	0.00275909	0.0238539
318	15	B	2019_2020	96	MUR	1	6	8	6_8	20191114	614	28.68	36.87	66.6916	118.547	146.594	57.361	65.679	33.339	0.00509066	0.000237785	0.551583	0.000801327	0.00620501
318	15	B	2019_2020	97	POT	1	8	1	8_1	20191114	319	27.57	34.11	63.495	127.984	134.89	63.546	58.98	48.911	0.0205658	0.00177743	0.742079	0.00237205	0.0191912
318	15	B	2019_2020	98	POT	1	8	2	8_2	20191114	516	20.43	16.64	98.4888	130.172	138.734	101.374	89.488	73.758	0.0249143	0.000986434	0.970055	0.001793	0.0224186
318	15	B	2019_2020	99	POT	1	8	3	8_3	20191114	260.5	28.21	23.14	119.438	130.219	139.969	122.957	109.206	91.414	0.0161999	0.00175432	0.784607	0.00169896	0.0197184
318	15	B	2019_2020	100	POT	1	8	4	8_4	20191114	352.5	35.57	27.52	96.3721	133.203	135.75	102.33	85.707	77.082	0.0249367	0.00251631	0.671231	0.00364086	0.0249478
318	15	B	2019_2020	101	POT	1	8	5	8_5	20191114	410	19.35	19.51	139.189	133.234	137.172	146.068	127.164	115.15	0.029354	0.00138537	0.635455	0.00325088	0.0275957
318	15	B	2019_2020	102	POT	1	8	6	8_6	20191114	177	21.46	18.22	76.1078	131.172	135.547	80.074	68.481	58.866	0.0243243	0.00294915	0.80175	0.00271294	0.0220012
318	15	B	2019_2020	103	POT	1	8	7	8_7	20191114	269.5	32.94	31.27	100.481	130.25	135.875	101.753	91.189	80.456	0.0159988	0.00195547	0.795258	0.00219679	0.0186326
318	15	B	2019_2020	104	POT	1	8	8	8_8	20191114	456	32.11	32.87	129.259	128.859	138.703	129.616	119.746	103.003	0.0155403	0.0010943	0.862631	0.00230007	0.0161079
318	15	B	2019_2020	105	MED	2	2	1	2_1	20191114	140.5	10.92	7.65	80.0299	132.391	133.641	84.541	71.544	65.349	0.0217033	0.00168683	0.823681	0.0031148	0.0230623
318	15	B	2019_2020	106	MED	2	2	2	2_2	20191114	206.5	13.28	10.7	102.037	129.219	136.109	101.886	93.462	81.492	0.0170934	0.00109927	0.813536	0.00164883	0.0177574
318	15	B	2019_2020	107	MED	2	2	3	2_3	20191114	109	10.54	14.24	135.251	129.328	142.391	138.647	125.482	102.555	0.0198292	0.00191743	0.719463	0.00252694	0.0189729
318	15	B	2019_2020	108	MED	2	2	4	2_4	20191114	159	14.37	18.54	89.8041	127.484	134.359	86.321	82.679	73.066	0.015936	0.00144025	0.850921	0.00195659	0.0174989
318	15	B	2019_2020	109	MED	2	2	5	2_5	20191114	115	13.5	14.17	68.1702	130.156	134.25	70.365	62.243	53.9	0.0177778	0.00208696	0.882055	0.00228725	0.0185222
318	15	B	2019_2020	110	MED	2	2	6	2_6	20191114	195	15.51	15.41	108.917	128.25	137.562	107.933	100.192	85.579	0.0181818	0.00144615	0.886591	0.0018675	0.0188293
318	15	B	2019_2020	111	MED	2	2	7	2_7	20191114	119	16.01	10.43	82.8781	131.266	137.453	87.324	74.567	61.933	0.0179888	0.00242017	0.841918	0.00274478	0.0207623
318	15	B	2019_2020	112	MED	2	2	8	2_8	20191114	254.5	19.1	13.98	59.3765	126.734	133.156	56.796	55.896	48.126	0.0123037	0.000923379	1.00228	0.00157322	0.0160946
318	15	B	2019_2020	113	SEP	2	4	1	4_1	20191114	173	18.59	13.39	105.026	127.516	141.109	104.855	96.806	75.965	0.0152232	0.00163584	0.644493	0.00204931	0.016125
318	15	B	2019_2020	114	SEP	2	4	2	4_2	20191114	209.5	20.38	17.45	124.465	129.188	140.125	126.16	114.554	95.89	0.0148184	0.00144153	0.645419	0.00157069	0.0162769
318	15	B	2019_2020	115	SEP	2	4	3	4_3	20191114	201.5	17.27	14.08	135.422	127.219	139.547	133.519	126.799	107.323	0.0148813	0.00127543	0.786293	0.00255624	0.0168029
318	15	B	2019_2020	116	SEP	2	4	4	4_4	20191114	173.5	13.6	14.96	119.858	131.109	138.438	123.885	109.15	94.329	0.0222059	0.00174063	0.638503	0.00226828	0.0238156
318	15	B	2019_2020	117	SEP	2	4	5	4_5	20191114	118	15.6	16.69	122.053	129.766	136.688	122.864	112.233	99.403	0.0186538	0.0024661	0.687295	0.00212922	0.0181013
318	15	B	2019_2020	118	SEP	2	4	6	4_6	20191114	188	15.43	11.93	135.298	128.688	140.656	136.832	125.989	105.266	0.0143227	0.00117553	0.725482	0.00160667	0.0158885
318	15	B	2019_2020	119	SEP	2	4	7	4_7	20191114	181.5	9.31	10.61	120.916	128.188	141.359	121.7	111.964	90.43	0.0112782	0.000578512	0.651717	0.00108876	0.0137284
318	15	B	2019_2020	120	SEP	2	4	8	4_8	20191114	167.5	18.38	16.99	56.6217	125.656	135.25	54.2	54.119	42.722	0.00941241	0.00103284	0.92558	0.00149344	0.0110444
318	15	B	2019_2020	121	MAG	2	6	1	6_1	20191114	395	26.75	27.48	141.134	138.766	138.109	157.805	125.589	115.867	0.0306542	0.00207595	0.329604	0.00785366	0.0314219
318	15	B	2019_2020	122	MAG	2	6	2	6_2	20191114	614.5	36.07	32.17	88.7613	136.312	129.828	96.226	77.57	79.349	0.0320488	0.0018812	0.46722	0.00431596	0.0309369
318	15	B	2019_2020	123	MAG	2	6	3	6_3	20191114	516.5	28.17	21.87	120.901	129.422	137.812	121.824	111.289	96.13	0.0237132	0.00129332	0.655631	0.00170934	0.0200839
318	15	B	2019_2020	124	MAG	2	6	4	6_4	20191114	561.5	31.91	32.22	105.477	128.391	140.484	106.425	96.844	77.492	0.0191789	0.00108994	0.569782	0.00145447	0.0184605
318	15	B	2019_2020	125	MAG	2	6	5	6_5	20191114	457.5	23.9	32.89	123.843	133.812	136.016	130.549	112.019	102.508	0.0286611	0.00149727	0.434305	0.00289576	0.0266733
318	15	B	2019_2020	126	MAG	2	6	6	6_6	20191114	646.5	35.99	29.06	113.135	136.047	132.281	121.111	100.467	98.296	0.0290914	0.00161949	0.445376	0.00412816	0.0322247
318	15	B	2019_2020	127	MAG	2	6	7	6_7	20191114	451	31.15	36.44	106.271	146.25	130.641	128.606	87.399	94.728	0.0438844	0.00303104	0.222398	0.00713194	0.0383637
318	15	B	2019_2020	128	MAG	2	6	8	6_8	20191114	642.5	35.01	46.06	63.3765	139.266	128.688	75.918	53.219	58.539	0.0368466	0.00200778	0.324357	0.00525379	0.0327769
318	15	B	2019_2020	129	TKS	2	8	1	8_1	20191114	435	25.35	29.98	89.5706	120.672	146.719	82.125	85.174	52.352	0.0118738	0.000691954	0.62917	0.000699352	0.00922169
318	15	B	2019_2020	130	TKS	2	8	2	8_2	20191114	570	29.52	33.75	125.197	115.562	154.578	111.602	121.711	70.782	0.00379404	0.000196491	0.650818	0.000406457	0.00555356
318	15	B	2019_2020	131	TKS	2	8	3	8_3	20191114	410	26.26	28.97	144.293	117.125	154.375	133.59	140.124	89.587	0.00654989	0.000419512	0.717656	0.000443855	0.00546756
318	15	B	2019_2020	132	TKS	2	8	4	8_4	20191114	404.5	25.48	28.94	143.079	127.484	140.688	142.896	133.99	112.931	0.0196232	0.00123609	0.576842	0.00193622	0.0176602
318	15	B	2019_2020	133	TKS	2	8	5	8_5	20191114	430	30.87	26.56	138.504	119.688	150.516	130.427	133.438	90.7	0.00884354	0.000634884	0.715863	0.000700014	0.00750856
318	15	B	2019_2020	134	TKS	2	8	6	8_6	20191114	648	37.81	42.42	132.667	120.984	149.953	126.04	126.671	86.163	0.0080402	0.000469136	0.561632	0.000589471	0.0075912
318	15	B	2019_2020	135	TKS	2	8	7	8_7	20191114	496.5	34.46	30.82	85.1505	126.391	138.938	83.007	78.901	61.642	0.0141613	0.00098288	0.655888	0.00144062	0.0140826
318	15	B	2019_2020	136	TKS	2	8	8	8_8	20191114	537.5	32.43	34.75	93.5239	127.188	136.797	90.777	86.305	72.473	0.015757	0.000950698	0.593351	0.00176591	0.0163919
318	15	C	2019_2020	137	COL	2	9	1	9_1	20191114	517	223	26.37	106.255	128.812	131.469	102.149	97.97	92.716	0.00275336	0.00118762	0.874017	0.00184381	0.0156798
318	15	C	2019_2020	138	COL	2	9	2	9_2	20191114	692.5	28.19	25.61	107.734	130.609	130.844	106.444	98.129	95.543	0.0405463	0.00165054	0.795157	0.00223141	0.0341263
318	15	C	2019_2020	139	COL	2	9	3	9_3	20191114	601.5	30.26	26.64	82.598	127.609	130.531	77.441	76.43	72.29	0.029544	0.00148628	0.8715	0.00214748	0.0282286
318	15	C	2019_2020	140	COL	2	9	4	9_4	20191114	1059.5	33.57	30.23	109.088	128.391	130.672	104.021	100.697	96.727	0.0352398	0.00111656	0.818293	0.00186995	0.0322827
318	15	C	2019_2020	141	COL	2	9	5	9_5	20191114	850.5	21.26	27.09	90.3177	129.766	130.922	88.373	82.604	78.887	0.043556	0.00108877	0.748824	0.00185115	0.0354434
318	15	C	2019_2020	142	COL	2	9	6	9_6	20191114	442	22.94	28.43	115.625	128	131.141	109.973	107.155	102.558	0.0349608	0.00181448	0.759309	0.00220277	0.0291984
318	15	C	2019_2020	143	COL	2	9	7	9_7	20191114	750	23.09	26.93	104.668	128.906	130.562	100.421	96.206	92.681	0.0414032	0.00127467	0.833877	0.0018315	0.0347957
318	15	C	2019_2020	144	COL	2	9	8	9_8	20191114	718.5	20.71	21.78	67.9211	126.953	131.75	64.02	63.549	57.319	0.0297441	0.000857342	0.932964	0.00140561	0.0242612
337	34	B	2019_2020	145	HAL	1	1	1	1_1	20191203	541.5	43.6	42.9	121.835	134.328	124.391	121.595	110.066	119.917	0.0428211	0.00344783	0.639633	0.00474497	0.042064
337	34	B	2019_2020	146	HAL	1	1	2	1_2	20191203	603	56.3	64.2	102.504	133.547	121.656	99.25	92.354	105.382	0.0353108	0.00329685	0.539898	0.00436631	0.0391701
337	34	B	2019_2020	147	HAL	1	1	3	1_3	20191203	747	39.2	51	128.698	130.141	126.312	122.692	119.351	123.233	0.03375	0.00177108	0.629511	0.0027694	0.033135
337	34	B	2019_2020	148	HAL	1	1	4	1_4	20191203	636.5	69.4	77.7	102.956	134.047	123.797	102.098	92.433	102.492	0.0340634	0.00371406	0.991517	0.0042774	0.0366161
337	34	B	2019_2020	149	HAL	1	1	5	1_5	20191203	658	48.7	50.7	114.473	133.109	124.828	112.666	103.89	111.631	0.032731	0.00242249	0.619437	0.00438575	0.0356238
337	34	B	2019_2020	151	HAL	1	1	7	1_7	20191203	318.5	31	35.7	130.691	133.969	123.422	129.312	119.165	130.028	0.0527097	0.0051303	0.651543	0.00535183	0.045023
337	34	B	2019_2020	152	HAL	1	1	8	1_8	20191203	395	36.4	35.5	102.847	132.391	121.234	97.513	93.556	106.199	0.0389286	0.00358734	0.649234	0.00430637	0.0409363
337	34	B	2019_2020	153	MAI	1	3	1	3_1	20191203	572.5	28.8	38.6	148.994	115.719	144.047	129.887	146.242	112.142	0.00479167	0.000241048	0.616879	0.000562217	0.00515516
337	34	B	2019_2020	154	MAI	1	3	2	3_2	20191203	282.5	16.9	16.3	147.002	115.469	145.469	128.182	143.998	107.609	0.00881657	0.000527434	0.765323	0.000554042	0.00656906
337	34	B	2019_2020	155	MAI	1	3	3	3_3	20191203	243.5	25.4	26.1	155.515	114.484	151.234	138.774	152.994	105.78	0.00448819	0.000468172	0.733091	0.000825465	0.00453287
337	34	B	2019_2020	156	MAI	1	3	4	3_4	20191203	490.5	40.9	38.7	144.589	112.922	150.547	124.021	142.462	96.463	0.00244499	0.000203874	0.687528	0.000245475	0.00339068
337	34	B	2019_2020	157	MAI	1	3	5	3_5	20191203	313.5	30.3	33.7	143.686	114.422	147.562	124.349	141.067	100.989	0.00666667	0.000644338	0.651688	0.000581737	0.00587142
337	34	B	2019_2020	158	MAI	1	3	6	3_6	20191203	135	10.1	7.3	135.204	115.797	141.469	114.226	132.041	103.341	0.00435644	0.000325926	0.865836	0.000904339	0.00771776
337	34	B	2019_2020	159	MAI	1	3	7	3_7	20191203	215.5	28.6	19.2	134.675	114.984	149.188	117.343	131.729	89.466	0.00601399	0.000798144	0.872065	0.000820276	0.00619565
337	34	B	2019_2020	160	MAI	1	3	8	3_8	20191203	432.5	26.5	31.5	122.13	112.953	145.469	98.89	120.036	84.029	0.00109434	6.7052e-05	0.730321	0.000336596	0.0037391
337	34	B	2019_2020	161	MUR	1	5	1	5_1	20191203	329.5	22.5	20.2	141.881	111.328	150.172	118.205	140.704	94.549	0.00168889	0.000115326	0.627303	0.000218785	0.00262024
337	34	B	2019_2020	162	MUR	1	5	2	5_2	20191203	216.5	21.4	20.8	129.523	117.344	153.812	118.725	125.374	76.614	0.00584112	0.000577367	0.4681	0.000628612	0.005971
337	34	B	2019_2020	163	MUR	1	5	3	5_3	20191203	291.5	32.7	27.9	132.449	122.141	143.266	124.479	126.175	98.046	0.0109174	0.0012247	0.38999	0.0013356	0.00841815
337	34	B	2019_2020	164	MUR	1	5	4	5_4	20191203	288	27.5	24.2	140.807	122.375	139.594	130.901	134.597	112.068	0.0131636	0.00125694	0.423461	0.00173569	0.0125268
337	34	B	2019_2020	165	MUR	1	5	5	5_5	20191203	178.5	21.8	26.2	142.41	121.203	144.188	133.078	136.745	105.647	0.00802752	0.000980392	0.323823	0.000856298	0.00589391
337	34	B	2019_2020	166	MUR	1	5	6	5_6	20191203	158	18.2	23.4	138.255	117.156	150.875	125.873	134.218	90.041	0.00532967	0.000613924	0.332477	0.000604805	0.00518775
337	34	B	2019_2020	167	MUR	1	5	7	5_7	20191203	219.5	16.8	23.8	122.068	127.438	132.766	116.531	113.67	105.886	0.0216071	0.00165376	0.328657	0.00224161	0.0220909
337	34	B	2019_2020	168	MUR	1	5	8	5_8	20191203	330	28.7	34.5	110.255	116.828	147	95.374	106.956	70.339	0.00132404	0.000115152	0.477163	0.000378508	0.00413379
337	34	B	2019_2020	169	POT	1	7	1	7_1	20191203	165	17.8	16.4	94.6445	131.875	129.422	95.048	85.561	85.558	0.0217416	0.00234546	0.832083	0.00323017	0.0239982
337	34	B	2019_2020	170	POT	1	7	2	7_2	20191203	160.5	17.9	14.4	103.547	131.625	129.953	103.548	93.735	92.745	0.0191061	0.00213084	0.614389	0.00303686	0.0237761
337	34	B	2019_2020	171	POT	1	7	3	7_3	20191203	158.5	13.1	12.4	122.986	135.766	128.391	128.243	110.218	114.429	0.0227481	0.00188013	0.437539	0.00519082	0.0283894
337	34	B	2019_2020	172	POT	1	7	4	7_4	20191203	124	14.8	12.9	116.963	130.75	128.359	113.827	107.472	108.21	0.0237838	0.00283871	0.560205	0.00364077	0.0260359
337	34	B	2019_2020	173	POT	1	7	5	7_5	20191203	283.5	27.1	26.7	109.337	134.828	125.75	111.138	97.944	105.554	0.0272694	0.0026067	0.608995	0.00486429	0.035226
337	34	B	2019_2020	174	POT	1	7	6	7_6	20191203	409	17.1	15.2	108.932	132.375	125.781	106.996	98.979	104.836	0.0264327	0.00110513	0.534832	0.00299202	0.0304921
337	34	B	2019_2020	175	POT	1	7	7	7_7	20191203	276.5	23.1	22.7	103.53	131.59	128.016	101.986	93.944	96.034	0.031039	0.00259313	0.638756	0.00286491	0.0294378
337	34	B	2019_2020	176	POT	1	7	8	7_8	20191203	284.5	26.8	30.7	93.4927	130.688	130.281	92.462	84.786	82.738	0.0202985	0.00191213	0.664628	0.00335261	0.024893
337	34	C	2019_2020	177	COL	1	9	1	9_1	20191203	551	22.8	21.4	128.512	131.453	127.406	125.545	118.439	121.124	0.0457018	0.00189111	0.706499	0.00300073	0.0375953
337	34	C	2019_2020	178	COL	1	9	2	9_2	20191203	662	26.3	22.6	105.057	132.719	120.406	99.4	95.218	109.693	0.0590114	0.00234441	0.743212	0.00378788	0.0539043
337	34	C	2019_2020	179	COL	1	9	3	9_3	20191203	391	24.6	26.4	109.897	131.203	119.922	100.955	101.012	115.082	0.058252	0.00366496	0.764792	0.00417036	0.0523202
337	34	C	2019_2020	180	COL	1	9	4	9_4	20191203	483.5	24.6	23.1	106.613	133.703	119.531	101.74	96.219	112.643	0.0628862	0.00319959	0.666076	0.00448683	0.0545998
337	34	C	2019_2020	181	COL	1	9	5	9_5	20191203	501	25.1	29.2	108.247	132.969	119.266	101.76	98.527	115.037	0.0686056	0.00343713	0.568311	0.00450985	0.0595284
337	34	C	2019_2020	182	COL	1	9	6	9_6	20191203	561	25.7	28.9	109.477	132.625	117.562	100.834	100.038	118.788	0.0631128	0.00289127	0.684278	0.00513976	0.0577263
337	34	C	2019_2020	183	COL	1	9	7	9_7	20191203	445.5	28	26.1	95.5316	131.859	119.922	88.18	87.033	101.484	0.055	0.00345679	0.749084	0.0040509	0.0513178
337	34	C	2019_2020	184	COL	1	9	8	9_8	20191203	298	26.5	21.8	90.3799	128.969	122.75	80.795	83.31	91.846	0.0509434	0.0045302	0.977974	0.00418443	0.0409925
337	34	B	2019_2020	185	MED	2	1	1	1_1	20191203	91.5	10.7	8.2	108.979	127.859	133.641	104.672	100.607	91.902	0.0274766	0.00321311	0.761171	0.00322887	0.0241056
337	34	B	2019_2020	186	MED	2	1	2	1_2	20191203	340.5	19.1	20.5	147.671	126.328	137.266	143.258	139.474	123.194	0.0191099	0.00107195	0.368556	0.00171743	0.0163785
337	34	B	2019_2020	187	MED	2	1	3	1_3	20191203	367	23	23.4	152.807	124.594	140.719	147.567	145.533	122.08	0.0173913	0.00108992	0.498841	0.00193019	0.0138406
337	34	B	2019_2020	188	MED	2	1	4	1_4	20191203	192	16.3	18.4	118.193	126.031	131.688	109.398	110.875	103.953	0.0215951	0.00183333	0.635098	0.00177124	0.0205517
337	34	B	2019_2020	189	MED	2	1	5	1_5	20191203	115.5	17.8	16.8	112.543	126.266	138.672	108.697	104.874	86.792	0.0212921	0.00328138	0.597695	0.00270984	0.0183582
337	34	B	2019_2020	190	MED	2	1	6	1_6	20191203	70	14.4	16.3	113.119	127.219	130.875	105.964	105.543	100.193	0.0234722	0.00482857	0.786167	0.00399315	0.0253961
337	34	B	2019_2020	191	MED	2	1	7	1_7	20191203	82	24.1	25.1	88.3566	128.328	129.766	83.323	81.293	78.707	0.0249378	0.00732927	0.735355	0.00500944	0.0273036
337	34	B	2019_2020	192	MED	2	1	8	1_8	20191203	234.5	17	19.7	118.006	126.625	131.891	110.388	110.544	103.463	0.0172353	0.00124947	0.628177	0.0018959	0.0203531
337	34	B	2019_2020	193	SEP	2	3	1	3_1	20191203	135.5	14.3	10.7	111.921	130.422	125.078	105.886	103.066	108.827	0.0303496	0.00320295	0.561372	0.00311363	0.0302474
337	34	B	2019_2020	194	SEP	2	3	2	3_2	20191203	144	11.9	16.2	108.59	130.062	124.922	101.611	99.875	105.896	0.0361345	0.00298611	0.498583	0.00292182	0.0331411
337	34	B	2019_2020	195	SEP	2	3	3	3_3	20191203	114	21.3	16.5	125.352	131.094	128.5	122.623	115.447	116.162	0.0271362	0.00507017	0.453709	0.00513134	0.0286579
337	34	B	2019_2020	196	SEP	2	3	4	3_4	20191203	190.5	10.4	17.2	119.811	130.797	124.625	113.774	110.556	117.16	0.0329808	0.00180053	0.374737	0.00262915	0.0326549
337	34	B	2019_2020	197	SEP	2	3	5	3_5	20191203	218	18.9	18.5	109.399	130	122.359	100.319	100.839	110.947	0.0337566	0.00292661	0.531369	0.00353187	0.0358183
337	34	B	2019_2020	198	SEP	2	3	6	3_6	20191203	108.5	11.3	10.7	112.917	128.641	124.125	102.7	104.585	111.171	0.0346018	0.00360369	0.529376	0.00343663	0.0323053
337	34	B	2019_2020	199	SEP	2	3	7	3_7	20191203	145	12.8	15.6	98.3176	129.812	122.812	89.852	90.497	99.214	0.0314844	0.00277931	0.586959	0.00363371	0.0349965
337	34	B	2019_2020	200	SEP	2	3	8	3_8	20191203	107	10.3	13.4	73.7576	129.344	124.062	67.551	67.967	74.336	0.0221359	0.00213084	0.658018	0.00297135	0.0266541
337	34	B	2019_2020	201	MAG	2	5	1	5_1	20191203	494	29.9	21.6	122.488	128.391	131.25	117.348	113.626	109.002	0.0240134	0.00145344	0.484859	0.00196204	0.0242389
337	34	B	2019_2020	202	MAG	2	5	2	5_2	20191203	369	23.8	21.8	137.181	131.078	125.453	132.085	127.262	133.004	0.0356723	0.00230081	0.450901	0.00428716	0.0323916
337	34	B	2019_2020	203	MAG	2	5	3	5_3	20191203	300.5	14.8	19.7	123.905	135.266	124.156	125.369	112.048	122.328	0.0484459	0.00238602	0.315452	0.00500899	0.0445949
337	34	B	2019_2020	204	MAG	2	5	4	5_4	20191203	273.5	23.4	25.3	123.609	132.188	131.078	124.768	112.653	110.108	0.0233761	0.002	0.252561	0.00322008	0.023399
337	34	B	2019_2020	205	MAG	2	5	5	5_5	20191203	411	22.3	29.1	122.706	129.656	124.234	114.367	113.607	120.555	0.0402691	0.00218491	0.414384	0.00259632	0.0345639
337	34	B	2019_2020	206	MAG	2	5	6	5_6	20191203	340	20.4	24.3	123.407	131.594	125.875	119.771	113.234	118.888	0.0390196	0.00234118	0.369862	0.00271513	0.0363585
337	34	B	2019_2020	207	MAG	2	5	7	5_7	20191203	140	15.3	15.6	154.659	110.469	152.031	130.882	154.161	103.336	0.00633987	0.000692857	0.400933	0.000659081	0.00437187
337	34	B	2019_2020	208	MAG	2	5	8	5_8	20191203	532	25.7	33.5	121.539	125.781	130.641	111.47	114.308	108.916	0.0159144	0.000768797	0.516675	0.00153162	0.0187332
337	34	B	2019_2020	209	TKS	2	7	1	7_1	20191203	487.5	31	35	122.66	132.078	125.734	119.607	112.369	118.307	0.0302581	0.0019241	0.408622	0.0027131	0.0326079
337	34	B	2019_2020	210	TKS	2	7	2	7_2	20191203	247	24.4	23.7	145.725	130.984	127.875	142.887	135.543	137.733	0.0289344	0.0028583	0.549053	0.00376186	0.0247207
337	34	B	2019_2020	211	TKS	2	7	3	7_3	20191203	222	23.5	22.2	132.029	127.859	127.344	122.977	123.707	124.64	0.0229787	0.00243243	0.549973	0.00306087	0.0250033
337	34	B	2019_2020	212	TKS	2	7	4	7_4	20191203	402.5	33.2	31.3	127.064	131.062	124.469	121.481	117.317	124.899	0.0311145	0.00256646	0.520362	0.00341422	0.0344882
337	34	B	2019_2020	213	TKS	2	7	5	7_5	20191203	304	37.7	29.8	132.371	131.359	125.844	128.148	122.419	127.65	0.022122	0.00274342	0.703639	0.00315748	0.027903
337	34	B	2019_2020	214	TKS	2	7	6	7_6	20191203	357	31.4	27.7	121.975	129.641	128.281	116.846	112.915	113.15	0.0243631	0.00214286	0.481847	0.00261332	0.0245683
337	34	B	2019_2020	215	TKS	2	7	7	7_7	20191203	439	43.1	26.8	110.597	128.703	127.297	103.408	102.443	103.657	0.0254988	0.00250342	0.625994	0.00312925	0.0288025
337	34	B	2019_2020	216	TKS	2	7	8	7_8	20191203	244	19.2	15.5	104.886	128.969	125.469	96.629	96.846	101.305	0.0295312	0.00232377	0.759894	0.00266985	0.0319293
56	118	B	2019_2020	289	HAL	1	1	1	1_1	20200225	75.0385	14.61	14.61	109.29	141.969	126.797	123.366	93.569	103.944	0.0626968	0.0122071	0.57246	0.0123441	0.0523797
56	118	B	2019_2020	290	HAL	1	1	2	1_2	20200225	87.9925	10.13	10.13	128.029	142.875	128.234	144.898	110.81	119.818	0.063771	0.00734153	0.602215	0.00936636	0.0470724
56	118	B	2019_2020	291	HAL	1	1	3	1_3	20200225	105.686	35.9	35.9	113.57	141.812	122.922	124.626	97.623	114.256	0.0510864	0.0173534	0.454692	0.0146619	0.05026
56	118	B	2019_2020	292	HAL	1	1	4	1_4	20200225	45.339	27.41	27.41	136.854	141.312	131.906	153.448	120.07	122.099	0.0588471	0.0355764	0.444771	0.0235361	0.0438707
56	118	B	2019_2020	293	HAL	1	1	5	1_5	20200225	120.772	15.55	15.55	117.664	136.625	133.109	127.096	104.12	101.123	0.0563344	0.00725334	0.64357	0.00626808	0.0433361
56	118	B	2019_2020	294	HAL	1	1	6	1_6	20200225	118.481	30.69	30.69	98.909	143.266	124.344	113.072	82.849	97.869	0.0543825	0.0140866	0.487849	0.0124969	0.049011
56	118	B	2019_2020	295	HAL	1	1	7	1_7	20200225	107.424	35.14	35.14	108.294	142.703	121.297	119.624	92.268	111.81	0.0493455	0.0161417	0.373028	0.0139573	0.0500785
56	118	B	2019_2020	296	HAL	1	1	8	1_8	20200225	160.108	29.14	29.14	121.399	138.062	129	130.703	107.241	111.944	0.0302677	0.00550878	0.546873	0.00557844	0.0281276
56	118	B	2019_2020	297	MAI	1	3	1	3_1	20200225	58.688	12.2	12.2	145.336	127.281	139.109	143.681	136.801	117.925	0.0135246	0.00281148	0.87181	0.00270202	0.0145212
56	118	B	2019_2020	298	MAI	1	3	2	3_2	20200225	34.1225	17.3	17.3	153.087	127.156	138.656	151.009	144.824	126.169	0.00508671	0.00257894	0.435908	0.00266628	0.0106564
56	118	B	2019_2020	299	MAI	1	3	3	3_3	20200225	29.8575	16.5	16.5	142.333	128.469	135.391	140.265	132.989	121.354	0.00248485	0.00137319	0.492267	0.00186137	0.00763943
56	118	B	2019_2020	300	MAI	1	3	4	3_4	20200225	50.394	19.5	19.5	141.803	133.078	132.562	145.513	130.298	125.884	0.0112308	0.00434575	0.588055	0.00523878	0.0176456
56	118	B	2019_2020	301	MAI	1	3	5	3_5	20200225	27.5665	12.5	12.5	153.834	134.234	133.25	160.65	141.779	136.619	0.0104	0.00471587	0.462413	0.00571008	0.0166778
56	118	B	2019_2020	302	MAI	1	3	6	3_6	20200225	25.671	13.8	13.8	145.367	129.703	133.422	144.274	135.538	127.972	0.013913	0.00747926	0.54107	0.00624022	0.0135073
56	118	B	2019_2020	303	MAI	1	3	7	3_7	20200225	33.412	18.5	18.5	135.951	129.672	133.766	134.924	126.343	117.908	0.00583784	0.00323237	0.404309	0.00461436	0.0116847
56	118	B	2019_2020	304	MAI	1	3	8	3_8	20200225	38.704	14.4	14.4	121.555	129.141	134.312	120.01	112.312	102.945	0.00368056	0.00136937	0.665178	0.00217398	0.0115914
56	118	B	2019_2020	305	MUR	1	5	1	5_1	20200225	35.3865	27.64	27.64	148.729	116.641	149.531	134.533	145.248	102.167	0.00101303	0.000791262	0.611069	0.000739921	0.00304265
56	118	B	2019_2020	306	MUR	1	5	2	5_2	20200225	23.3805	12.36	12.36	155.111	114.219	156.203	140.493	152.426	96.355	0.00331715	0.0017536	0.670767	0.00110705	0.00348009
56	118	B	2019_2020	307	MUR	1	5	3	5_3	20200225	23.1435	9.56	9.56	131.22	121.641	143.422	122.177	125.099	96.365	0	0	0.824711	0.00067614	0.00384641
56	118	B	2019_2020	308	MUR	1	5	4	5_4	20200225	26.066	10.26	10.26	140.745	122.859	143.016	133.682	134.379	106.191	0	0	0.696343	0.0014301	0.00563021
56	118	B	2019_2020	309	MUR	1	5	5	5_5	20200225	20.142	15.57	15.57	156.029	125.422	147.609	156.584	148.341	113.506	0	0	0.316578	0.0011951	0.00380972
56	118	B	2019_2020	310	MUR	1	5	6	5_6	20200225	24.249	8.99	8.99	163.998	114.891	154.438	150.01	161.55	108.16	0.00344828	0.0012784	0.76966	0.00116194	0.00543827
56	118	B	2019_2020	311	MUR	1	5	7	5_7	20200225	47.1555	23.02	23.02	172.9	117.453	156.047	165.191	169.554	114.206	0.00147698	0.000721019	0.434064	0.000925469	0.00439805
56	118	B	2019_2020	312	MUR	1	5	8	5_8	20200225	40.4415	25.63	25.63	148.729	112.656	160.078	132.988	146.629	83.076	0.00284822	0.00180508	0.461172	0.000901093	0.00238704
56	118	B	2019_2020	313	POT	1	7	1	7_1	20200225	48.7355	18.2	18.2	117.243	137.75	131.688	127.75	103.146	103.564	0.0134066	0.00500662	0.506488	0.00542531	0.0235
56	118	B	2019_2020	314	POT	1	7	2	7_2	20200225	55.8445	18.1	18.1	120.792	140.188	130.188	134.011	105.245	109.54	0.0181215	0.00587345	0.36322	0.00738856	0.023344
56	118	B	2019_2020	315	POT	1	7	3	7_3	20200225	22.1165	15.1	15.1	111.796	135	137.547	121.082	99.368	88.361	0.0162252	0.0110777	0.433412	0.0103618	0.0246571
56	118	B	2019_2020	316	POT	1	7	4	7_4	20200225	41.0735	15.3	15.3	125.119	139.938	128.531	137.075	109.971	116.525	0.0338562	0.0126115	0.458413	0.01039	0.0313745
56	118	B	2019_2020	317	POT	1	7	5	7_5	20200225	41.4685	21.9	21.9	134.364	142.266	130.469	151.872	117.183	122.04	0.0315982	0.0166874	0.348217	0.0150831	0.0341245
56	118	B	2019_2020	318	POT	1	7	6	7_6	20200225	39.652	13.6	13.6	134.084	140.188	131.438	148.598	118.526	120.153	0.0253676	0.0087007	0.399076	0.0105835	0.0256934
56	118	B	2019_2020	319	POT	1	7	7	7_7	20200225	62.874	23.1	23.1	150.613	141.266	130.375	167.17	134.013	138.754	0.0148485	0.00545536	0.251624	0.0103185	0.0232904
56	118	B	2019_2020	320	POT	1	7	8	7_8	20200225	53.4745	17.6	17.6	137.461	124.375	140.922	131.959	130.225	106.666	0.0408523	0.0134457	0.769139	0.00791737	0.0273261
56	118	C	2019_2020	321	COL	1	9	1	9_1	20200225	48.8145	19.91	19.91	119.843	130.328	128.844	116.134	110.294	110.552	0.00567554	0.00231489	0.73295	0.00304606	0.0170984
56	118	C	2019_2020	322	COL	1	9	2	9_2	20200225	40.8365	16.03	16.03	115.344	132.312	128.953	115.445	104.896	105.896	0.0318153	0.0124888	0.452756	0.008777	0.0299282
56	118	C	2019_2020	323	COL	1	9	3	9_3	20200225	43.759	16.39	16.39	124.73	130.703	130.219	122.845	114.823	112.699	0.0345333	0.0129345	0.709391	0.00879076	0.0290161
56	118	C	2019_2020	324	COL	1	9	4	9_4	20200225	30.3315	12.83	12.83	122.348	133.141	127.078	122.404	111.193	115.573	0.0389712	0.0164845	0.6359	0.0106859	0.0384636
56	118	C	2019_2020	325	COL	1	9	5	9_5	20200225	47.0765	18.13	18.13	134.488	130.188	129.703	131.309	124.919	123.388	0.0367899	0.0141684	0.599899	0.00916445	0.029925
56	118	C	2019_2020	326	COL	1	9	6	9_6	20200225	48.4195	19	19	135.36	123.062	142.312	128.303	128.741	102.351	0.0361579	0.0141885	0.7048	0.00796371	0.0223825
56	118	C	2019_2020	327	COL	1	9	7	9_7	20200225	50.315	22.41	22.41	136.294	128.594	133.078	132.474	127.419	119.237	0.0132976	0.00592269	0.553108	0.00566913	0.0170387
56	118	C	2019_2020	328	COL	1	9	8	9_8	20200225	62.5585	24.19	24.19	113.415	129.859	128.984	109.186	104.279	103.995	0.0197602	0.00764085	0.560002	0.00554908	0.0241039
56	118	B	2019_2020	330	MED	2	1	2	1_2	20200225	24.3725	7.8	7.8	134.146	133.281	135.734	140.073	122.115	112.944	0.00846154	0.00270797	1.20736	0.00298591	0.0171988
56	118	B	2019_2020	331	MED	2	1	3	1_3	20200225	16.919	11.2	11.2	156.729	131.438	135.156	159.963	145.991	136.095	0.00866071	0.0057332	0.900475	0.00526632	0.0129971
56	118	B	2019_2020	332	MED	2	1	4	1_4	20200225	15.1305	6.3	6.3	118.582	132.047	133.844	121.344	107.648	100.78	0.00984127	0.00409768	1.48034	0.00369907	0.0180058
56	118	B	2019_2020	333	MED	2	1	5	1_5	20200225	22.36	5.9	5.9	146.395	127.781	135.406	143	137.793	125.118	0.000169492	4.47227e-05	1.08138	0.00152852	0.00738497
56	118	B	2019_2020	334	MED	2	1	6	1_6	20200225	23.1055	6.9	6.9	154.426	130.938	134.094	156.153	143.967	135.56	0.00521739	0.00155807	1.66077	0.00374624	0.0113763
56	118	B	2019_2020	335	MED	2	1	7	1_7	20200225	24.5215	14	14	142.566	129.406	130.609	138.735	132.971	129.665	0.0124286	0.00709581	1.07195	0.005837	0.0170679
56	118	B	2019_2020	336	MED	2	1	8	1_8	20200225	17.441	10.5	10.5	129.15	127.344	133.609	123.562	120.714	111.146	0.0328571	0.019781	1.56369	0.010959	0.0254723
56	118	B	2019_2020	337	SEP	2	3	1	3_1	20200225	12.3725	4.4	4.4	161.227	120.984	143.406	151.819	156.325	125.916	0.000909091	0.000323298	1.30279	0.000724311	0.00269573
56	118	B	2019_2020	338	SEP	2	3	2	3_2	20200225	20.5715	10.2	10.2	137.617	122.938	149.266	134.014	130.678	92.438	0.000784314	0.000388888	0.610212	0.00105527	0.00612775
56	118	B	2019_2020	339	SEP	2	3	3	3_3	20200225	13.6395	8.1	8.1	173.974	122.578	143.672	168.071	168.361	138.005	0.00308642	0.00183291	0.845279	0.00184285	0.00498156
56	118	B	2019_2020	340	SEP	2	3	4	3_4	20200225	15.4285	6.5	6.5	143.842	121.703	147.828	137.899	137.483	100.879	0.00138462	0.000583336	1.17064	0.000637918	0.00340498
56	118	B	2019_2020	341	SEP	2	3	5	3_5	20200225	17.292	12.5	12.5	162.768	124.172	141.266	157.586	156.263	131.203	0.00152	0.00109877	0.648394	0.00251151	0.00579013
56	118	B	2019_2020	342	SEP	2	3	6	3_6	20200225	16.77	5.4	5.4	138.177	129.844	135.938	138.476	128.378	116.24	0	0	1.36572	0.00190219	0.00993785
56	118	B	2019_2020	343	SEP	2	3	7	3_7	20200225	22.36	13.6	13.6	126.006	123.516	140.859	118.657	119.28	95.717	0.000294118	0.000178891	0.609132	0.00151569	0.00849854
56	118	B	2019_2020	344	SEP	2	3	8	3_8	20200225	14.832	7.9	7.9	122.675	119.688	143.297	110.437	117.643	88.357	0.00531646	0.00283171	1.17143	0.00184485	0.00662925
56	118	B	2019_2020	345	MAG	2	5	1	5_1	20200225	55.006	24.5	24.5	157.57	122.125	145.312	151.077	151.45	118.707	0.00265306	0.00118169	0.518421	0.00110036	0.00348572
56	118	B	2019_2020	346	MAG	2	5	2	5_2	20200225	35.1055	19.4	19.4	152.278	121.359	144.312	143.495	146.603	115.348	0.00201031	0.00111094	0.684765	0.00100105	0.00303371
56	118	B	2019_2020	347	MAG	2	5	3	5_3	20200225	44.72	28.9	28.9	153.072	118.062	144.672	138.617	149.05	115.443	0.0015917	0.00102862	0.470486	0.00109108	0.00331035
56	118	B	2019_2020	348	MAG	2	5	4	5_4	20200225	46.2855	20.3	20.3	153.383	120.922	141.516	142.274	147.966	121.47	0.000788177	0.000345681	0.761657	0.00114252	0.00403884
56	118	B	2019_2020	349	MAG	2	5	5	5_5	20200225	31.5275	18.6	18.6	145.445	123.734	139.375	137.504	138.903	117.522	0.00392473	0.00231544	0.702422	0.00237404	0.00955406
56	118	B	2019_2020	350	MAG	2	5	6	5_6	20200225	41.1425	20.2	20.2	158.41	122.266	141.297	149.549	152.511	126.638	0.00331683	0.00162849	0.800317	0.0015657	0.00396328
56	118	B	2019_2020	351	MAG	2	5	7	5_7	20200225	45.093	20.3	20.3	150.363	118.375	145.703	137.298	146.367	110.79	0.00128079	0.000576586	0.964899	0.000753983	0.00355829
56	118	B	2019_2020	352	MAG	2	5	8	5_8	20200225	27.652	17.8	17.8	110.597	128.734	135.203	108.814	101.973	90.644	0.00421348	0.00271228	0.556373	0.00315468	0.01195
56	118	B	2019_2020	353	TKS	2	7	1	7_1	20200225	37.3415	16.4	16.4	121.601	134.953	130.266	126.683	109.397	109.824	0.0163415	0.007177	0.388124	0.00714993	0.0232278
56	118	B	2019_2020	354	TKS	2	7	2	7_2	20200225	56.4965	14.7	14.7	123.08	137	126.078	128.656	109.847	118.307	0.0217687	0.00566407	0.463475	0.00703824	0.0332636
56	118	B	2019_2020	355	TKS	2	7	3	7_3	20200225	42.335	18.2	18.2	123.453	136.547	128.078	129.768	110.35	115.099	0.0246703	0.0106059	0.340919	0.00876612	0.028744
56	118	B	2019_2020	356	TKS	2	7	4	7_4	20200225	54.186	20	20	129.523	138.969	127.844	139.649	114.953	121.633	0.011	0.00406009	0.270336	0.00590164	0.0217002
56	118	B	2019_2020	357	TKS	2	7	5	7_5	20200225	56.571	16.3	16.3	127.189	131.312	131.656	127.291	116.813	112.696	0.0459509	0.01324	0.647875	0.00902383	0.0358973
56	118	B	2019_2020	358	TKS	2	7	6	7_6	20200225	62.2355	21.3	21.3	141.819	129.328	135.406	141.337	132.309	120.874	0.0138028	0.00472399	0.598372	0.00329741	0.0114712
56	118	B	2019_2020	359	TKS	2	7	7	7_7	20200225	69.2415	21.2	21.2	117.15	127.516	135.328	113.16	108.907	96.947	0.0101415	0.00310507	0.72694	0.00278357	0.0127593
56	118	B	2019_2020	360	TKS	2	7	8	7_8	20200225	41.366	16.8	16.8	124.512	132.875	131.016	126.93	113.452	111.387	0.0156548	0.00635788	0.564219	0.00595436	0.02116
114	176	B	2019_2020	361	HAL	1	2	1	2_1	20200423	105.184	22.3	24.8	85.8664	140.328	136.844	102.665	71.72	65.864	0.0296861	0.0062937	0.057729	0.00967675	0.0315951
114	176	B	2019_2020	362	HAL	1	2	2	2_2	20200423	41.746	21	21.7	78.0688	123.672	147.125	75.746	73.475	42.011	0.00666667	0.00335361	0.600107	0.00237965	0.00761347
114	176	B	2019_2020	363	HAL	1	2	3	2_3	20200423	50.017	12.6	21.7	155.064	140.656	144.938	179.184	138.295	117.963	0.0261905	0.00659776	0.119628	0.00756571	0.023399
114	176	B	2019_2020	364	HAL	1	2	4	2_4	20200423	17.713	8	6	83.6874	139.578	128.203	95.551	70.78	77.269	0.02525	0.0114041	0.0686	0.00988373	0.029779
114	176	B	2019_2020	365	HAL	1	2	5	2_5	20200423	35.4255	7.8	7.3	105.057	127.5	142.047	105.346	96.969	74.601	0.0187179	0.00412133	0.236362	0.00295101	0.0167927
114	176	B	2019_2020	366	HAL	1	2	6	2_6	20200423	31.9925	14.4	13.2	122.769	138.766	143.828	141.346	107.529	88.488	0.0208333	0.0093772	0.171115	0.0082	0.0231179
114	176	B	2019_2020	367	HAL	1	2	7	2_7	20200423	67.964	18.4	18.4	184.993	127.859	146.984	191.343	177.214	143.638	0.03125	0.00846036	0.484239	0.00628987	0.0227529
114	176	B	2019_2020	368	HAL	1	2	8	2_8	20200423	55.245	18.6	24.3	189.04	132.234	150.438	205.285	178.347	141.935	0.0318817	0.010734	0.282958	0.00814778	0.0251309
114	176	B	2019_2020	369	MAI	1	4	1	4_1	20200423	46.662	13	14.8	193.958	130.859	152.047	209.635	184.569	143.783	0.0142308	0.00396468	0.179949	0.00540027	0.0173274
114	176	B	2019_2020	370	MAI	1	4	2	4_2	20200423	19.0395	5.4	3.7	76.3724	141.312	132.375	92.996	63.225	64.41	0.0157407	0.0044644	0.0750378	0.00793238	0.025292
114	176	B	2019_2020	371	MAI	1	4	3	4_3	20200423	29.7295	5.3	6.7	99.4382	138.859	128.625	109.992	86.079	91.152	0.0258491	0.00460822	0.0554448	0.00559232	0.0295125
114	176	B	2019_2020	372	MAI	1	4	4	4_4	20200423	19.7415	10	15.4	157.943	144.031	132.141	180.739	139.632	143.427	0.0418	0.0211737	0.0408052	0.0178168	0.0381188
114	176	B	2019_2020	373	MAI	1	4	5	4_5	20200423	47.8325	15.2	18.8	152.434	130.297	148.844	161.672	141.546	107.819	0.0180263	0.00572832	0.244664	0.00564742	0.0152975
114	176	B	2019_2020	374	MAI	1	4	6	4_6	20200423	37.5325	12.2	10.3	118.815	144	139.344	142.873	100.15	92.333	0.025	0.00812629	0.0569903	0.0104657	0.0308568
114	176	B	2019_2020	375	MAI	1	4	7	4_7	20200423	35.5035	11.7	16.1	119.889	136.25	139.172	132.213	106.334	93.24	0.0317094	0.0104497	0.151389	0.0114214	0.0312503
114	176	B	2019_2020	376	MAI	1	4	8	4_8	20200423	61.0975	12.8	16.2	166.706	132.469	147.031	179.368	155.324	125.301	0.0234375	0.00491019	0.217931	0.00571496	0.0230752
114	176	B	2019_2020	377	MUR	1	6	1	6_1	20200423	35.4255	17.8	22.4	133.477	154.531	161.609	181.216	105.833	68.236	0.0232584	0.0116865	0.00962143	0.0098242	0.023763
114	176	B	2019_2020	378	MUR	1	6	2	6_2	20200423	24.1115	9	11.7	130.504	125.188	142.812	127.405	122.997	96.924	0.00655556	0.00244697	0.282557	0.00229478	0.0107734
114	176	B	2019_2020	379	MUR	1	6	3	6_3	20200423	19.5855	7	10	141.196	132.312	173.547	161.594	128.267	50.456	0.02	0.00714814	0.195908	0.00714863	0.0222987
114	176	B	2019_2020	380	MUR	1	6	4	6_4	20200423	22.3945	11.8	11.6	80.6525	156.016	91.625	86.251	60.704	132.337	0.0275424	0.0145125	0.161745	0.0124548	0.0378025
114	176	B	2019_2020	381	MUR	1	6	5	6_5	20200423	45.1795	7.4	9.4	164.371	150.047	130.906	196.256	142.19	151.902	0.0413514	0.00677298	0.131162	0.0114365	0.0379869
114	176	B	2019_2020	382	MUR	1	6	6	6_6	20200423	29.5735	5.5	10.8	169.258	142.344	178.109	209.301	150.277	69.409	0.0623636	0.0115982	0.018337	0.0096248	0.0436582
114	176	B	2019_2020	383	MUR	1	6	7	6_7	20200423	29.9635	12.5	15.8	104.808	148.75	134.781	132.771	84.057	86.815	0.02848	0.0118811	0.0175316	0.0113248	0.0332518
114	176	B	2019_2020	384	MUR	1	6	8	6_8	20200423	28.715	15.5	17.8	120.029	145.719	131.672	142.848	100.88	106.438	0.0182581	0.00985548	0.122969	0.0092588	0.0254262
114	176	B	2019_2020	385	POT	1	8	1	8_1	20200423	18.103	7.7	16	123.08	135.719	138.312	134.444	109.578	97.612	0.0424675	0.0180633	0.323642	0.0140461	0.0356489
114	176	B	2019_2020	386	POT	1	8	2	8_2	20200423	48.3785	27.2	22	124.823	139.344	137.594	141.074	109.281	100.968	0.0430147	0.0241843	0.339047	0.0176821	0.0363127
114	176	B	2019_2020	387	POT	1	8	3	8_3	20200423	30.1975	27.4	24.8	136.076	135.766	134.844	145.69	122.804	116.103	0.0311679	0.0282805	0.286389	0.0186262	0.0298306
114	176	B	2019_2020	388	POT	1	8	4	8_4	20200423	24.9695	9.2	16.8	112.559	140.359	136.891	129.919	97.044	90.181	0.0680435	0.0250706	0.164267	0.0172971	0.0476231
114	176	B	2019_2020	389	POT	1	8	5	8_5	20200423	19.8195	17.4	16.3	138.364	136.594	139.672	151.909	124.217	110.209	0.0367816	0.0322914	0.320942	0.020057	0.0331391
114	176	B	2019_2020	390	POT	1	8	6	8_6	20200423	50.3295	19	14.1	101.399	132.406	139.203	107.687	90.654	75.795	0.0337895	0.0127559	0.413384	0.00805413	0.0284549
114	176	B	2019_2020	391	POT	1	8	7	8_7	20200423	48.4565	25.1	24.6	141.072	141.516	133.188	159.32	124.43	124.014	0.0451793	0.0234024	0.206	0.0195934	0.0402998
114	176	B	2019_2020	392	POT	1	8	8	8_8	20200423	40.6535	27.1	26.8	138.799	127.047	149.188	142.376	129.797	93.992	0.0175277	0.0116841	0.406482	0.00678352	0.0137505
114	176	B	2019_2020	393	MED	2	2	1	2_1	20200423	15.9555	11.8	9.3	146.55	126.516	151.688	150.708	137.46	96.663	0.00610169	0.00451255	0.597794	0.00437829	0.00758398
114	176	B	2019_2020	395	MED	2	2	3	2_3	20200423	11.2165	4.3	2.4	135.266	127	148.672	137.986	126.359	91.606	0.00744186	0.00285294	1.35508	0.00295129	0.0103007
114	176	B	2019_2020	396	MED	2	2	4	2_4	20200423	10.0315	3.4	4.2	43.4235	130.438	136.859	50.276	40.591	29.85	0.00823529	0.00279121	1.10518	0.00264954	0.0141167
114	176	B	2019_2020	397	MED	2	2	5	2_5	20200423	21.5635	5.3	2.1	126.239	127.781	150.953	131.055	116.689	78.773	0.0156604	0.0038491	1.06943	0.00354527	0.0136023
114	176	B	2019_2020	398	MED	2	2	6	2_6	20200423	14.376	6.8	3.5	94.0063	130.188	144.828	99.753	84.94	60.071	0.0172059	0.00813856	0.538663	0.00541993	0.0171387
114	176	B	2019_2020	399	MED	2	2	7	2_7	20200423	26.698	8.6	7.6	124.839	130.469	143	130.408	114.47	91.151	0.0160465	0.00516893	0.634942	0.00388524	0.0168888
114	176	B	2019_2020	400	MED	2	2	8	2_8	20200423	9.5575	5.2	6.4	127.344	124.422	148.297	125.719	119.793	84.636	0.000192308	0.00010463	1.33081	0.0010313	0.00566513
114	176	B	2019_2020	401	SEP	2	4	1	4_1	20200423	9.0045	3.1	4.4	145.554	128.844	145.266	150.219	135.912	107.395	0.00129032	0.000444222	0.842836	0.00165182	0.00744674
114	176	B	2019_2020	402	SEP	2	4	2	4_2	20200423	12.401	3.6	7.2	127.158	127.109	145.953	128.701	118.178	88.21	0.00305556	0.000887025	0.604239	0.00163405	0.00837578
114	176	B	2019_2020	403	SEP	2	4	3	4_3	20200423	16.9035	4.9	6.8	143.017	125.094	145.188	141.093	135	104.864	0	0	1.16992	0.000785463	0.00481435
114	176	B	2019_2020	404	SEP	2	4	4	4_4	20200423	19.589	4.4	4.6	74.6292	126.203	139.094	73.149	69.23	52.137	0.00386364	0.000867834	0.791278	0.00156582	0.00985716
114	176	B	2019_2020	405	SEP	2	4	5	4_5	20200423	13.902	4.8	6.2	117.882	125.891	146.672	117.636	109.972	78.432	0.000625	0.000215796	0.660465	0.000748887	0.00625552
114	176	B	2019_2020	406	SEP	2	4	6	4_6	20200423	7.978	3.8	2	129.056	130.484	146.219	136.178	118.188	89.842	0.00289474	0.00137879	0.80092	0.00290593	0.00943369
114	176	B	2019_2020	407	SEP	2	4	7	4_7	20200423	16.4295	3.2	4.2	41.1356	132.797	134.25	50.005	37.51	31.591	0.00375	0.000730393	0.601286	0.00318531	0.0134548
114	176	B	2019_2020	408	SEP	2	4	8	4_8	20200423	9.1625	8	3.1	154.223	129.75	151.766	164.233	143.672	104.397	0.00675	0.00589359	0.520271	0.00566911	0.0107161
114	176	B	2019_2020	409	MAG	2	6	1	6_1	20200423	16.6665	6	10.5	171.78	138.531	146.969	195.142	156.858	130.63	0.0145	0.00522005	0.00240381	0.00583696	0.0182507
114	176	B	2019_2020	410	MAG	2	6	2	6_2	20200423	10.8215	6.2	4.6	151.017	142.891	135.25	173.124	133.416	130.869	0.015	0.008594	0.0438957	0.0117292	0.0252433
114	176	B	2019_2020	411	MAG	2	6	3	6_3	20200423	40.6785	19.1	16.3	116.59	130.094	146.078	122.711	106.553	78.497	0.0120419	0.00565409	0.27282	0.00392241	0.0131608
114	176	B	2019_2020	412	MAG	2	6	4	6_4	20200423	35.7025	15.8	18.9	156.06	135.891	145.922	172.976	142.296	116.896	0.0216456	0.00957916	0.15461	0.00845937	0.0213165
114	176	B	2019_2020	413	MAG	2	6	5	6_5	20200423	37.203	16.9	11.7	164.106	140.062	148.016	189.471	147.786	121.321	0.0199408	0.00905841	0.109638	0.00761112	0.0201149
114	176	B	2019_2020	414	MAG	2	6	6	6_6	20200423	31.358	10.9	14.2	151.048	135.906	143.688	166.506	136.997	115.791	0.0262385	0.00912048	0.147763	0.00855744	0.0237957
114	176	B	2019_2020	415	MAG	2	6	7	6_7	20200423	27.9615	14.8	5.8	183.842	141.062	139.516	208.588	168.282	156.554	0.0238514	0.0126245	0.0509931	0.0107874	0.0256735
114	176	B	2019_2020	416	MAG	2	6	8	6_8	20200423	38.467	11.4	17.7	186.15	127.953	150.6	195.224	177.912	138.068	0.0136842	0.00405542	0.296362	0.00543432	0.018327
114	176	B	2019_2020	417	TKS	2	8	1	8_1	20200423	40.5205	14.9	21.7	170.706	138.984	148.875	195.715	155.288	126.014	0.0166443	0.00612036	0.0179244	0.00620294	0.0187828
114	176	B	2019_2020	418	TKS	2	8	2	8_2	20200423	41.0735	12.1	13.2	185.554	142.562	144.094	215.508	168.444	150.135	0.0218182	0.0064275	0.0131394	0.00797615	0.0258662
114	176	B	2019_2020	419	TKS	2	8	3	8_3	20200423	34.3595	20.8	20.1	153.43	131.625	153.594	166.844	141.91	100.494	0.0110577	0.00669393	0.0797891	0.00620431	0.0143301
114	176	B	2019_2020	421	TKS	2	8	5	8_5	20200423	25.671	13.5	20	152.636	129.625	150.609	161.578	142.129	104.615	0.0132593	0.00697285	0.160636	0.00587336	0.0124434
114	176	B	2019_2020	422	TKS	2	8	6	8_6	20200423	40.9945	11.7	18	167.095	136.234	148.734	187.139	153.193	122.859	0.0280342	0.00800107	0.112038	0.00772987	0.0243128
114	176	B	2019_2020	423	TKS	2	8	7	8_7	20200423	33.728	12.2	16.7	132.138	145.172	143.969	160.78	112.485	97.597	0.0263934	0.00954696	0.0322443	0.00946853	0.0255175
114	176	B	2019_2020	424	TKS	2	8	8	8_8	20200423	31.437	16.8	10.5	153.85	146.5	150.344	189.108	132.91	107.085	0.0132143	0.00706174	0.0192305	0.00881356	0.0211046
114	176	C	2019_2020	425	COL	2	9	1	9_1	20200423	30.0155	3.5	3.2	120.87	144.969	129.438	141.132	102.526	110.871	0.0271429	0.00316503	0	0.00677013	0.030283
114	176	C	2019_2020	426	COL	2	9	2	9_2	20200423	14.6915	8.2	5.6	153.694	144.031	134.812	177.387	135.199	134.36	0.039878	0.0222578	0.0257714	0.0176314	0.0351937
114	176	C	2019_2020	427	COL	2	9	3	9_3	20200423	26.145	7	5.2	153.149	146.891	141.734	184.927	132.369	121.855	0.0434286	0.0116275	0.0110769	0.0107056	0.0352015
114	176	C	2019_2020	428	COL	2	9	4	9_4	20200423	14.139	6.1	5.4	140.465	146	139.078	168.687	120.067	113.726	0.0572131	0.0246835	0.0441037	0.0171199	0.0444672
114	176	C	2019_2020	429	COL	2	9	5	9_5	20200423	30.647	11.8	13.5	144.807	143.984	135.141	168.088	126.031	124.771	0.0376271	0.0144876	0.02488	0.0146955	0.0353056
114	176	C	2019_2020	430	COL	2	9	6	9_6	20200423	38.625	5.5	4.8	139.889	143.625	139.562	164.558	121.135	112.155	0.0289091	0.00411651	0.0218417	0.00999939	0.034207
114	176	C	2019_2020	431	COL	2	9	7	9_7	20200423	27.172	10.8	6.6	120.403	137.828	149.547	139.834	105.11	76.631	0.00166667	0.000662447	0.0877636	0.0042115	0.0113124
114	176	C	2019_2020	432	COL	2	9	8	9_8	20200423	34.6755	8.8	9.8	166.472	140	147.938	191.895	150.1	123.993	0.0176136	0.00447001	0.014	0.00634327	0.0201175
