# Supplementary material for: Seasonal pigment fluctuation in diploid and polyploid Arabidopsis revealed by machine learning-based phenotyping method PlantServation
Source: Nat Commun. 2023 Sep 22;14:5792. doi: 10.1038/s41467-023-41260-3 (PMC10517152; doi:10.1038/s41467-023-41260-3)
Supplement: Supplementary file 9 — Source Data [file 41467_2023_41260_MOESM9_ESM.zip › Source Data 3.xlsx]

## Sheet: README
README for Source Data 3
sheet			parameters
name	content		corresponding_sheets	name	content
README	explanation of the file (this sheet)		data_removed	site_year	the combination of site and year from which the data was removed prior to plotting and data analyses
data_removed	list of data removed from the plotting and analyses			date	the date for ehich the data was removed
Figs_5_S12_S13_S14_S15_S30b_JP2	plant trait data obtained from images for year 2 in the Japanese site			target	the target of removal
				reason	the reason for removing the data
			Figs_5_S12_S13_S14_S15_S30b_JP2	camera	the camera ID
				species	the species code
				plant_number	the ID number of the plant
				plant	the information of the plant consisting of the camera ID, the species code, and the ID number of the plant
				datetime	the date and time when the data was collected
				raw	the date and time when the data was collected
				day	the day when the data was collected
				week	the week when the data was collected
				month	the month when the data was collected
				area	the segmented area in the number of pixels
				rosette_radius	the radius of the segmented area
				rgb_r_mean	the mean R value of the RGB color space of the segmented area
				rgb_g_mean	the mean G value of the RGB color space of the segmented area
				rgb_b_mean	the mean B value of the RGB color space of the segmented area
				rgb_r_median	the median R value of the RGB color space of the segmented area
				rgb_g_median	the median G value of the RGB color space of the segmented area
				rgb_b_median	the median B value of the RGB color space of the segmented area
				lab_l_mean	the mean L* value of the L*a*b* color space of the segmented area
				lab_a_mean	the mean a* value of the L*a*b* color space of the segmented area
				lab_b_mean	the mean b* value of the L*a*b* color space of the segmented area
				lab_l_median	the median L* value of the L*a*b* color space of the segmented area
				lab_a_median	the median a* value of the L*a*b* color space of the segmented area
				lab_b_median	the median b* value of the L*a*b* color space of the segmented area
				relative_ant_per_area	the estimated anthocyanin content per square mm of a half of the leaf area sampled
				relative_ant_per_weight	the estimated anthocyanin content per mg leaf weight

## Sheet: data_removed
site_year	date	target	reason
Japan_yr2	2018-11-23 - 2018-11-28	all plants	poor segmentation
Japan_yr2	2018-12-06 - 2019-04-30	RS7 129, COL 139, MED 140, COL 199, RS8 256	dead
Japan_yr2	2019-01-07 - 2019-04-30	MUR 34, DEN 100, MUR 102, MUR 127, COL 132, RS7 142, SEP 255, RS8 280, MED 283	dead
Japan_yr2	2019-01-17 - 2019-04-30	DEN 128	dead
Japan_yr2	2019-01-24 - 2019-04-30	RS8 4	dead
Japan_yr2	2019-02-28 - 2019-04-30	COL 238	dead
Japan_yr2	2019-03-07 - 2019-04-30	RS8 105, SEP 225, HAL 277	dead
Japan_yr2	2019-03-14 - 2019-04-30	MUR 224	dead
Japan_yr2	2019-03-19 - 2019-04-30	COL 12	dead
Japan_yr2	2019-03-28 - 2019-04-30	MAG 6, DEN 31, MED 220	dead
Japan_yr2	2019-04-04 - 2019-04-30	MED 213	dead
Japan_yr2	2019-04-25 - 2019-04-30	COL 21	dead
Japan_yr2	2019-04-28 - 2019-04-30	SEP 179	plant gone
Japan_yr2	2019-04-21 - 2019-04-30	RS7 183	dead
Japan_yr2	2019-03-21 - 2019-04-30	MAG 41	poor segmentation
Japan_yr2	2019-04-24 - 2019-04-30	MAG 76	poor segmentation
Japan_yr2	all dates	MUR 135	poor segmentation
Japan_yr2	all dates	POT 108	poor segmentation
Japan_yr2	all dates	POT110	poor segmentation

## Sheet: Figs_5_S12_S13_S14_S15_S30b_JP2
camera	species	plant_number	plant	datetime	raw	day	week	month	area	rosette_radius	rgb_r_mean	rgb_g_mean	rgb_b_mean	rgb_r_median	rgb_g_median	rgb_b_median	lab_l_mean	lab_a_mean	lab_b_mean	lab_l_median	lab_a_median	lab_b_median	relative_ant_per_area	relative_ant_per_weight
CRA01	COL	12	CRA01-COL-12	2018-11-23 10:30:19	2018-11-23 10:30:19	2018-11-23	2018-11-19	2018-11-01	1398	100.152	140.167	130.034	115.843	136	123	108	138.722	129.383	137.122	134	130	137	0.00269701	0.0187604
CRA01	COL	12	CRA01-COL-12	2018-11-23 12:00:19	2018-11-23 12:00:19	2018-11-23	2018-11-19	2018-11-01	523	100.262	127.688	123.398	115.291	132	124	117	131.337	128.122	133.163	134	129	133	0.00417621	0.0220238
CRA01	COL	12	CRA01-COL-12	2018-11-23 13:30:19	2018-11-23 13:30:19	2018-11-23	2018-11-19	2018-11-01	10071	100.254	143.531	143.498	138.55	153	153	154	151.177	127.099	130.913	161	128	128	0.00414145	0.0180314
CRA01	COL	12	CRA01-COL-12	2018-11-24 10:30:19	2018-11-24 10:30:19	2018-11-24	2018-11-19	2018-11-01	8543	100.303	175.208	174.302	164.582	191	189	184	180.011	126.643	133.336	195	127	131	0.00537461	0.0178454
CRA01	COL	12	CRA01-COL-12	2018-11-24 12:00:19	2018-11-24 12:00:19	2018-11-24	2018-11-19	2018-11-01	8459	100.172	150.671	148.054	139.908	164	159	154	155.655	127.475	132.94	168	129	132	0.00490394	0.0144724
CRA01	COL	12	CRA01-COL-12	2018-11-24 13:30:19	2018-11-24 13:30:19	2018-11-24	2018-11-19	2018-11-01	13576	100.313	173.313	167.838	155.751	180	175	168	175.039	127.954	135.125	183	128	134	0.0048465	0.0150431
CRA01	COL	12	CRA01-COL-12	2018-11-25 10:30:19	2018-11-25 10:30:19	2018-11-25	2018-11-19	2018-11-01	9623	100.304	171.148	167.338	158.173	189	186	180	173.929	127.773	133.487	193	128	132	0.00593995	0.0175138
CRA01	COL	12	CRA01-COL-12	2018-11-25 12:00:19	2018-11-25 12:00:19	2018-11-25	2018-11-19	2018-11-01	7742	100.046	157.158	155.57	148.689	170	168	165	162.851	127.307	132.003	176	128	132	0.00618894	0.0197197
CRA01	COL	12	CRA01-COL-12	2018-11-25 13:30:19	2018-11-25 13:30:19	2018-11-25	2018-11-19	2018-11-01	15393	100.454	163.732	159.68	152.312	172	169	165	167.462	128.189	132.482	177	128	131	0.0051162	0.0208608
CRA01	COL	12	CRA01-COL-12	2018-11-26 10:30:19	2018-11-26 10:30:19	2018-11-26	2018-11-26	2018-11-01	2991	99.9251	105.628	103.652	93.1177	96	96	85	110.525	126.705	134.322	103	128	134	0.00264274	0.0168411
CRA01	COL	12	CRA01-COL-12	2018-11-26 12:00:20	2018-11-26 12:00:20	2018-11-26	2018-11-26	2018-11-01	2904	100.157	116.018	112.857	100.257	115	112	97	120.76	126.796	135.563	120	129	135	0.00220475	0.0152711
CRA01	COL	12	CRA01-COL-12	2018-11-26 13:30:19	2018-11-26 13:30:19	2018-11-26	2018-11-26	2018-11-01	6333	100.187	130.103	124.586	113.886	132	125	116	133.195	128.126	134.679	134	129	134	0.00327021	0.0172868
CRA01	COL	12	CRA01-COL-12	2018-11-27 10:30:19	2018-11-27 10:30:19	2018-11-27	2018-11-26	2018-11-01	4376	100.182	133.455	131.81	119.992	137	133	121	138.91	126.36	134.671	142	127	135	0.00358556	0.0173585
CRA01	COL	12	CRA01-COL-12	2018-11-27 12:00:19	2018-11-27 12:00:19	2018-11-27	2018-11-26	2018-11-01	4896	99.945	134.869	130.666	116.514	140	134	120	138.227	126.965	136.314	143	128	136	0.00250427	0.0156356
CRA01	COL	12	CRA01-COL-12	2018-11-27 13:30:19	2018-11-27 13:30:19	2018-11-27	2018-11-26	2018-11-01	5594	100.296	150.866	143.167	128.981	150	139	125	151.47	128.352	136.705	149	129	136	0.00213675	0.0122035
CRA01	COL	12	CRA01-COL-12	2018-11-28 10:30:19	2018-11-28 10:30:19	2018-11-28	2018-11-26	2018-11-01	3277	99.7373	97.7724	103.288	88.4126	99	104	89	108.897	122.935	135.767	110	124	135	0.00202305	0.0132704
CRA01	COL	12	CRA01-COL-12	2018-11-28 12:00:19	2018-11-28 12:00:19	2018-11-28	2018-11-26	2018-11-01	3497	100.099	123.628	126.345	110.564	119	128	108	133.115	123.989	136.381	133	125	135	0.00221669	0.0148654
CRA01	COL	12	CRA01-COL-12	2018-11-28 13:30:19	2018-11-28 13:30:19	2018-11-28	2018-11-26	2018-11-01	4746	100.181	121.691	118.321	105.208	118	117	101	126.59	126.823	135.815	123	130	135	0.00268058	0.0162794
CRA01	COL	12	CRA01-COL-12	2018-11-29 10:30:19	2018-11-29 10:30:19	2018-11-29	2018-11-26	2018-11-01	3076	100.096	123.452	128.72	106.614	121	127	105	134.243	121.819	139.489	133	122	139	0.00193468	0.012306
CRA01	COL	12	CRA01-COL-12	2018-11-29 12:00:19	2018-11-29 12:00:19	2018-11-29	2018-11-26	2018-11-01	3084	100.046	122.852	127.189	107.643	122	126	104	132.984	122.639	138.231	133	123	138	0.00219453	0.0143653
CRA01	COL	12	CRA01-COL-12	2018-11-29 13:30:19	2018-11-29 13:30:19	2018-11-29	2018-11-26	2018-11-01	2829	100.074	125.565	133.257	113.916	126	131	114	138.583	121.432	137.546	138	121	137	0.00191207	0.0129245
CRA01	COL	12	CRA01-COL-12	2018-11-30 10:30:19	2018-11-30 10:30:19	2018-11-30	2018-11-26	2018-11-01	4706	97.5104	116.857	116.17	101.689	113	112	97	123.138	125.513	136.229	120	127	136	0.0020475	0.0156056
CRA01	COL	12	CRA01-COL-12	2018-11-30 12:00:19	2018-11-30 12:00:19	2018-11-30	2018-11-26	2018-11-01	3726	91.6148	123.29	121.43	104.884	117	116	97	128.472	125.611	137.492	124	127	137	0.00243357	0.0168193
CRA01	COL	12	CRA01-COL-12	2018-11-30 13:30:19	2018-11-30 13:30:19	2018-11-30	2018-11-26	2018-11-01	4014	100.136	147.231	145.016	128.525	147	147	125	151.67	125.797	137.195	154	128	137	0.0020869	0.0154317
CRA01	COL	12	CRA01-COL-12	2018-12-01 10:30:19	2018-12-01 10:30:19	2018-12-01	2018-11-26	2018-12-01	3144	96.5519	104.879	109.383	100.255	97	105	94	115.679	124.407	132.578	111	125	133	0.00211606	0.0196326
CRA01	COL	12	CRA01-COL-12	2018-12-01 12:00:19	2018-12-01 12:00:19	2018-12-01	2018-11-26	2018-12-01	4783	100.181	121.547	120.424	109.851	118	116	105	127.76	126.365	134.026	125	128	134	0.00391698	0.0195922
CRA01	COL	12	CRA01-COL-12	2018-12-01 13:30:19	2018-12-01 13:30:19	2018-12-01	2018-11-26	2018-12-01	2825	99.9063	105.641	108.834	96.0998	101	106	92	115.28	124.253	134.775	112	124	135	0.00279812	0.0159989
CRA01	COL	12	CRA01-COL-12	2018-12-02 10:30:19	2018-12-02 10:30:19	2018-12-02	2018-11-26	2018-12-01	5661	99.9372	127.789	122.93	113.397	123	118	108	130.837	128.125	133.937	127	129	134	0.00359187	0.018768
CRA01	COL	12	CRA01-COL-12	2018-12-02 12:00:19	2018-12-02 12:00:19	2018-12-02	2018-11-26	2018-12-01	5669	98.368	123.849	119.996	110.916	119	114	105	127.559	127.791	133.541	124	128	133	0.00666128	0.0244402
CRA01	COL	12	CRA01-COL-12	2018-12-02 13:30:19	2018-12-02 13:30:19	2018-12-02	2018-11-26	2018-12-01	6203	100.178	132.63	126.621	115.408	132	124	113	134.713	128.286	134.937	134	128	135	0.0039282	0.0170681
CRA01	COL	12	CRA01-COL-12	2018-12-03 10:30:19	2018-12-03 10:30:19	2018-12-03	2018-12-03	2018-12-01	2994	100.171	122.04	129.369	120.198	121	129	119	135.712	123.47	132.054	135	124	132	0.00419078	0.0207895
CRA01	COL	12	CRA01-COL-12	2018-12-03 12:00:19	2018-12-03 12:00:19	2018-12-03	2018-12-03	2018-12-01	2988	100.207	121.785	129.349	119.049	121	130	119	135.601	123.153	132.656	136	124	132	0.00506371	0.0210926
CRA01	COL	12	CRA01-COL-12	2018-12-03 13:30:19	2018-12-03 13:30:19	2018-12-03	2018-12-03	2018-12-01	2840	98.6928	115.204	121.961	112.361	114	123	112	128.329	123.553	132.414	129	124	132	0.00400831	0.0193612
CRA01	COL	12	CRA01-COL-12	2018-12-04 10:30:19	2018-12-04 10:30:19	2018-12-04	2018-12-03	2018-12-01	3694	95.9754	96.4383	102.568	88.454	91	98	84	107.323	122.747	135.204	104	122	135	0.00226417	0.0129141
CRA01	COL	12	CRA01-COL-12	2018-12-04 12:00:19	2018-12-04 12:00:19	2018-12-04	2018-12-03	2018-12-01	4020	100.073	110.894	112.795	96.2687	112	112	96	118.697	124.142	136.956	120	124	137	0.00225302	0.0152878
CRA01	COL	12	CRA01-COL-12	2018-12-04 13:30:19	2018-12-04 13:30:19	2018-12-04	2018-12-03	2018-12-01	3150	95.3953	94.2908	103.35	87.334	92	104	86	108.325	121.283	135.93	108	120	136	0.0017422	0.0125773
CRA01	COL	12	CRA01-COL-12	2018-12-05 10:30:19	2018-12-05 10:30:19	2018-12-05	2018-12-03	2018-12-01	2700	98.1645	127.613	140.133	108.137	122	137	101	143.18	117.496	143.648	141	117	144	0.000850048	0.00579001
CRA01	COL	12	CRA01-COL-12	2018-12-05 12:00:19	2018-12-05 12:00:19	2018-12-05	2018-12-03	2018-12-01	2630	99.1125	113.317	130.484	100.949	115	132	103	133.69	115.992	141.956	135	116	142	0.00126554	0.00969351
CRA01	COL	12	CRA01-COL-12	2018-12-05 13:30:19	2018-12-05 13:30:19	2018-12-05	2018-12-03	2018-12-01	2857	75.5795	109.393	126.912	101.464	109	126	101	130.102	116.514	139.763	130	116	140	0.00296206	0.0107046
CRA01	COL	12	CRA01-COL-12	2018-12-06 10:30:20	2018-12-06 10:30:20	2018-12-06	2018-12-03	2018-12-01	2901	97.0053	97.5174	110.987	86.8831	97	112	87	114.951	118.149	139.772	116	117	140	0.00293993	0.011332
CRA01	COL	12	CRA01-COL-12	2018-12-06 12:00:20	2018-12-06 12:00:20	2018-12-06	2018-12-03	2018-12-01	2853	100.152	107.383	126.775	94.1269	108	127	96	129.356	114.555	143.486	130	114	144	0.000811172	0.00520345
CRA01	COL	12	CRA01-COL-12	2018-12-06 13:30:20	2018-12-06 13:30:20	2018-12-06	2018-12-03	2018-12-01	3090	100.263	112.912	130.202	98.6275	113	131	99	133.247	115.626	143.046	134	115	144	0.00111037	0.00767293
CRA01	COL	12	CRA01-COL-12	2018-12-07 10:30:20	2018-12-07 10:30:20	2018-12-07	2018-12-03	2018-12-01	3045	48.6344	115.652	131.142	101.457	117	133	104	134.702	116.647	142.197	137	117	142	0.00175845	0.0103253
CRA01	COL	12	CRA01-COL-12	2018-12-07 12:00:20	2018-12-07 12:00:20	2018-12-07	2018-12-03	2018-12-01	3160	48.1169	113.662	127.255	101.611	113	127	101	131.23	118	140.337	132	118	141	0.00124842	0.0100015
CRA01	COL	12	CRA01-COL-12	2018-12-07 13:30:20	2018-12-07 13:30:20	2018-12-07	2018-12-03	2018-12-01	2971	74.9417	108.826	115.96	89.8125	107	115	89	120.816	120.359	141.597	120	120	142	0.00126697	0.00945702
CRA01	COL	12	CRA01-COL-12	2018-12-08 10:30:20	2018-12-08 10:30:20	2018-12-08	2018-12-03	2018-12-01	3244	100.096	94.9242	105.979	87.9528	94	105	87	110.517	120.137	136.759	110	120	137	0.00185426	0.0121707
CRA01	COL	12	CRA01-COL-12	2018-12-08 12:00:20	2018-12-08 12:00:20	2018-12-08	2018-12-03	2018-12-01	2994	78.8504	96.6436	107.66	89.8407	95	107	90	112.301	120.202	136.622	112	120	137	0.00192303	0.0124624
CRA01	COL	12	CRA01-COL-12	2018-12-08 13:30:20	2018-12-08 13:30:20	2018-12-08	2018-12-03	2018-12-01	3118	61.2064	96.3012	106.483	88.4195	94	105	86	111.228	120.445	136.901	110	120	137	0.00235456	0.0130265
CRA01	COL	12	CRA01-COL-12	2018-12-09 10:30:20	2018-12-09 10:30:20	2018-12-09	2018-12-03	2018-12-01	3016	45.9841	98.2832	106.102	88.4993	97	105	87	111.323	121.519	136.893	111	121	137	0.0023753	0.0132019
CRA01	COL	12	CRA01-COL-12	2018-12-09 12:00:20	2018-12-09 12:00:20	2018-12-09	2018-12-03	2018-12-01	3420	67.3574	93.1114	97.2447	82.4053	90	96	80	102.893	123.417	135.954	102	123	136	0.00175029	0.0120071
CRA01	COL	12	CRA01-COL-12	2018-12-09 13:30:20	2018-12-09 13:30:20	2018-12-09	2018-12-03	2018-12-01	3634	68.4636	109.209	112.407	96.396	107	110	95	118.678	123.671	136.537	117	123	136	0.00183406	0.0129138
CRA01	COL	12	CRA01-COL-12	2018-12-10 10:30:20	2018-12-10 10:30:20	2018-12-10	2018-12-10	2018-12-01	3816	100.099	101.286	103.396	93.1025	97	101	90	110.118	125.135	133.556	107	125	133	0.0028401	0.0181461
CRA01	COL	12	CRA01-COL-12	2018-12-10 12:00:20	2018-12-10 12:00:20	2018-12-10	2018-12-10	2018-12-01	3627	69.3204	96.4028	100.724	91.7254	93	99	89	106.803	124.505	132.508	105	125	132	0.00179172	0.0185416
CRA01	COL	12	CRA01-COL-12	2018-12-10 13:30:20	2018-12-10 13:30:20	2018-12-10	2018-12-10	2018-12-01	3427	47.4132	107.155	106.98	94.5107	105	103	92	113.465	125.692	134.956	111	126	135	0.00283427	0.0159792
CRA01	COL	12	CRA01-COL-12	2018-12-11 10:30:20	2018-12-11 10:30:20	2018-12-11	2018-12-10	2018-12-01	3140	94.1755	93.2764	95.4108	88.9755	92	95	88	102.072	125.863	131.4	102	126	131	0.00164057	0.0182204
CRA01	COL	12	CRA01-COL-12	2018-12-11 12:00:20	2018-12-11 12:00:20	2018-12-11	2018-12-10	2018-12-01	4341	94.763	84.2677	83.2594	78.8047	77	78	74	89.2264	127.484	130.686	85	127	131	0.00197987	0.0272556
CRA01	COL	12	CRA01-COL-12	2018-12-11 13:30:20	2018-12-11 13:30:20	2018-12-11	2018-12-10	2018-12-01	3660	96.2602	97.4249	95.9648	90.2489	93	94	88	103.289	127.455	131.459	101	127	131	0.00193196	0.0206479
CRA01	COL	12	CRA01-COL-12	2018-12-12 10:30:20	2018-12-12 10:30:20	2018-12-12	2018-12-10	2018-12-01	4468	99.3073	108.07	109.553	103.523	110	112	105	116.808	126.361	131.12	119	126	131	0.00193071	0.0219546
CRA01	COL	12	CRA01-COL-12	2018-12-12 12:00:20	2018-12-12 12:00:20	2018-12-12	2018-12-10	2018-12-01	4011	85.7964	106.908	109.63	104.57	103	106	101	116.495	125.987	130.403	114	126	130	0.00318795	0.0219638
CRA01	COL	12	CRA01-COL-12	2018-12-12 13:30:20	2018-12-12 13:30:20	2018-12-12	2018-12-10	2018-12-01	4239	60.9427	122.459	119.803	109.354	117	114	105	127.537	127.092	134.057	123	127	133	0.00494302	0.0199289
CRA01	COL	12	CRA01-COL-12	2018-12-13 10:30:20	2018-12-13 10:30:20	2018-12-13	2018-12-10	2018-12-01	5086	73.9887	103.554	103.262	97.1648	103	104	97	110.559	126.979	131.431	111	127	131	0.0027259	0.0209281
CRA01	COL	12	CRA01-COL-12	2018-12-13 12:00:20	2018-12-13 12:00:20	2018-12-13	2018-12-10	2018-12-01	4795	81.8306	102.652	103.214	97.6807	104	105	99	110.431	126.738	131.008	112	127	131	0.00237996	0.0235165
CRA01	COL	12	CRA01-COL-12	2018-12-13 13:30:20	2018-12-13 13:30:20	2018-12-13	2018-12-10	2018-12-01	4301	98.8897	116.835	114.599	106.567	111	108	101	121.848	127.365	132.66	117	127	132	0.00347506	0.0226049
CRA01	COL	12	CRA01-COL-12	2018-12-14 10:30:20	2018-12-14 10:30:20	2018-12-14	2018-12-10	2018-12-01	5900	95.3429	104.452	103.392	99.3837	102	102	98	111.042	127.671	130.352	110	128	130	0.00373901	0.0270649
CRA01	COL	12	CRA01-COL-12	2018-12-14 12:00:20	2018-12-14 12:00:20	2018-12-14	2018-12-10	2018-12-01	7221	99.8062	93.262	87.6851	82.5027	87	82	77	95.1694	129.242	131.774	90	129	131	0.00191994	0.0238419
CRA01	COL	12	CRA01-COL-12	2018-12-14 13:30:20	2018-12-14 13:30:20	2018-12-14	2018-12-10	2018-12-01	6789	100.193	120.302	113.628	105.28	116	109	101	122.091	129.058	133.511	118	129	133	0.00296117	0.0182287
CRA01	COL	12	CRA01-COL-12	2018-12-15 10:30:20	2018-12-15 10:30:20	2018-12-15	2018-12-10	2018-12-01	4284	94.4154	108.104	107.899	102.929	108	108	103	115.706	127.103	130.816	116	127	131	0.00314935	0.0252582
CRA01	COL	12	CRA01-COL-12	2018-12-15 12:00:20	2018-12-15 12:00:20	2018-12-15	2018-12-10	2018-12-01	3398	95.0711	105.382	105.371	99.9935	106	106	100	113.144	126.978	131.018	114	127	131	0.00297396	0.025363
CRA01	COL	12	CRA01-COL-12	2018-12-15 13:30:20	2018-12-15 13:30:20	2018-12-15	2018-12-10	2018-12-01	5930	100.04	125.397	118.079	108.572	123	115	106	126.912	129.077	134.209	125	129	134	0.00418856	0.0168532
CRA01	COL	12	CRA01-COL-12	2018-12-16 10:30:20	2018-12-16 10:30:20	2018-12-16	2018-12-10	2018-12-01	7176	100.029	107.945	100.484	94.2366	102	94	88	108.818	129.837	132.563	103	130	132	0.00252576	0.0236553
CRA01	COL	12	CRA01-COL-12	2018-12-16 12:00:20	2018-12-16 12:00:20	2018-12-16	2018-12-10	2018-12-01	7029	100.096	99.583	94.7498	91.6655	95	91	88	103.088	129.346	130.449	100	129	130	0.00292625	0.0312375
CRA01	COL	12	CRA01-COL-12	2018-12-16 13:30:20	2018-12-16 13:30:20	2018-12-16	2018-12-10	2018-12-01	4965	93.4038	88.3156	85.1414	82.5017	87	84	82	92.7084	128.786	129.971	92	129	130	0.003625	0.0289977
CRA01	COL	12	CRA01-COL-12	2018-12-17 10:30:20	2018-12-17 10:30:20	2018-12-17	2018-12-17	2018-12-01	3371	100.002	113.29	104.23	93.3008	109	99	87	112.737	129.621	135.437	109	130	135	0.00277319	0.0165136
CRA01	COL	12	CRA01-COL-12	2018-12-17 12:00:20	2018-12-17 12:00:20	2018-12-17	2018-12-17	2018-12-01	3619	67.8685	113.683	117.736	116.263	109	113	112	124.731	126.221	128.23	120	126	128	0.00386353	0.0245006
CRA01	COL	12	CRA01-COL-12	2018-12-17 13:30:20	2018-12-17 13:30:20	2018-12-17	2018-12-17	2018-12-01	3816	94.7946	109.441	109.786	105.634	110	110	106	117.481	127.063	130.261	118	127	130	0.00382157	0.0243568
CRA01	COL	12	CRA01-COL-12	2018-12-18 10:30:20	2018-12-18 10:30:20	2018-12-18	2018-12-17	2018-12-01	2971	65.461	110.408	105.324	97.2918	107	100	91	112.923	128.513	133.12	109	129	133	0.00289774	0.0218049
CRA01	COL	12	CRA01-COL-12	2018-12-18 12:00:20	2018-12-18 12:00:20	2018-12-18	2018-12-17	2018-12-01	4453	70.087	86.6535	83.5073	80.1543	82	79	75	90.3593	128.62	130.396	86	129	130	0.00376648	0.0314298
CRA01	COL	12	CRA01-COL-12	2018-12-18 13:30:20	2018-12-18 13:30:20	2018-12-18	2018-12-17	2018-12-01	3989	78.2625	100.074	96.1835	89.4838	95	90	83	103.494	128.266	132.306	98	128	132	0.0020005	0.0238232
CRA01	COL	12	CRA01-COL-12	2018-12-19 10:30:20	2018-12-19 10:30:20	2018-12-19	2018-12-17	2018-12-01	4226	99.2976	110.21	102.837	94.6136	104	96	88	110.972	129.372	133.65	105	129	134	0.00317316	0.0190676
CRA01	COL	12	CRA01-COL-12	2018-12-19 12:00:20	2018-12-19 12:00:20	2018-12-19	2018-12-17	2018-12-01	3915	100.034	79.939	76.2943	72.9344	71	68	65	82.4863	128.826	130.463	74	129	130	0.00322897	0.0293376
CRA01	COL	12	CRA01-COL-12	2018-12-19 13:30:20	2018-12-19 13:30:20	2018-12-19	2018-12-17	2018-12-01	6602	100.237	86.9285	84.8069	83.0925	82	80	78	91.475	128.538	129.251	87	128	129	0.00405962	0.0303477
CRA01	COL	12	CRA01-COL-12	2018-12-20 10:30:20	2018-12-20 10:30:20	2018-12-20	2018-12-17	2018-12-01	9301	100.272	103.618	98.7206	95.9803	98	93	90	107.019	129.435	130.233	102	129	130	0.00406843	0.0291299
CRA01	COL	12	CRA01-COL-12	2018-12-20 12:00:20	2018-12-20 12:00:20	2018-12-20	2018-12-17	2018-12-01	8101	100.133	94.3275	89.255	86.5197	89	85	82	97.2279	129.526	130.302	93	129	130	0.00332998	0.0298725
CRA01	COL	12	CRA01-COL-12	2018-12-20 13:30:20	2018-12-20 13:30:20	2018-12-20	2018-12-17	2018-12-01	4869	81.4098	95.0844	87.0583	80.5159	96	87	80	95.6597	130.064	132.963	96	130	133	0.00229057	0.0227051
CRA01	COL	12	CRA01-COL-12	2018-12-21 10:30:21	2018-12-21 10:30:21	2018-12-21	2018-12-17	2018-12-01	4308	100.113	109.997	109.736	103.681	111	111	103	117.521	126.956	131.385	119	127	131	0.00216383	0.0216243
CRA01	COL	12	CRA01-COL-12	2018-12-21 12:00:20	2018-12-21 12:00:20	2018-12-21	2018-12-17	2018-12-01	3469	100.185	104.367	103.889	98.7037	98	97	92	111.161	127.146	131.011	104	127	131	0.00335173	0.0254088
CRA01	COL	12	CRA01-COL-12	2018-12-21 13:30:20	2018-12-21 13:30:20	2018-12-21	2018-12-17	2018-12-01	5006	99.8906	100.457	96.353	89.9283	99	94	87	103.589	128.395	132.171	102	128	132	0.00198738	0.024117
CRA01	COL	12	CRA01-COL-12	2018-12-22 10:30:20	2018-12-22 10:30:20	2018-12-22	2018-12-17	2018-12-01	4154	98.9211	124.127	129.75	110.388	128	133	113	135.845	122.34	137.747	139	122	138	0.00261237	0.0145695
CRA01	COL	12	CRA01-COL-12	2018-12-22 12:00:20	2018-12-22 12:00:20	2018-12-22	2018-12-17	2018-12-01	4951	81.0832	125.304	130.876	113.5	131	136	115	136.958	122.789	136.579	143	123	137	0.00318559	0.017072
CRA01	COL	12	CRA01-COL-12	2018-12-22 13:30:20	2018-12-22 13:30:20	2018-12-22	2018-12-17	2018-12-01	4114	73.7566	125.213	132.523	110.503	128	136	112	138.094	121.238	138.933	141	121	139	0.00223424	0.0119699
CRA01	COL	12	CRA01-COL-12	2018-12-23 10:30:20	2018-12-23 10:30:20	2018-12-23	2018-12-17	2018-12-01	3879	99.4444	119.993	123.362	94.4297	112	116	87	128.502	121.641	143.284	122	120	144	0.00133205	0.0058306
CRA01	COL	12	CRA01-COL-12	2018-12-23 12:00:20	2018-12-23 12:00:20	2018-12-23	2018-12-17	2018-12-01	3828	100.022	113.698	123.549	95.1578	110	120	94	128.126	119.056	142.292	124	118	143	0.00186153	0.0111063
CRA01	COL	12	CRA01-COL-12	2018-12-23 13:30:20	2018-12-23 13:30:20	2018-12-23	2018-12-17	2018-12-01	3833	50.4017	133.843	135.65	101.233	130	132	99	141.393	121.429	146.294	138	120	147	0.000802591	0.00537305
CRA01	COL	12	CRA01-COL-12	2018-12-24 10:30:20	2018-12-24 10:30:20	2018-12-24	2018-12-24	2018-12-01	3284	78.0839	114.069	118.83	92.514	105	112	84	123.589	121.434	141.803	117	120	142	0.00128389	0.00951548
CRA01	COL	12	CRA01-COL-12	2018-12-24 12:00:20	2018-12-24 12:00:20	2018-12-24	2018-12-24	2018-12-01	3280	100.039	107.757	110.812	88.171	103	104	84	116.311	122.644	140.227	112	122	140	0.00166448	0.0126126
CRA01	COL	12	CRA01-COL-12	2018-12-24 13:30:20	2018-12-24 13:30:20	2018-12-24	2018-12-24	2018-12-01	3351	98.1497	91.1984	100.722	83.6816	88	101	81	105.434	120.94	136.386	105	120	137	0.0016754	0.012418
CRA01	COL	12	CRA01-COL-12	2018-12-25 10:30:20	2018-12-25 10:30:20	2018-12-25	2018-12-24	2018-12-01	3346	100.175	99.5356	104.49	84.9017	91	97	76	109.464	122.327	138.389	103	122	138	0.00196094	0.0138271
CRA01	COL	12	CRA01-COL-12	2018-12-25 12:00:20	2018-12-25 12:00:20	2018-12-25	2018-12-24	2018-12-01	4673	100.046	109.184	107.861	90.9724	107	105	86	114.306	125.377	137.681	112	126	137	0.00230979	0.0163183
CRA01	COL	12	CRA01-COL-12	2018-12-25 13:30:20	2018-12-25 13:30:20	2018-12-25	2018-12-24	2018-12-01	3924	100.076	92.3965	94.502	79.656	87	89	75	100.218	124.278	136.245	95	124	136	0.00196815	0.0145004
CRA01	COL	12	CRA01-COL-12	2018-12-26 10:30:20	2018-12-26 10:30:20	2018-12-26	2018-12-24	2018-12-01	4559	100.098	96.4556	97.1845	86.8993	98	100	87	103.901	125.803	133.696	107	126	134	0.0022884	0.0164063
CRA01	COL	12	CRA01-COL-12	2018-12-26 12:00:20	2018-12-26 12:00:20	2018-12-26	2018-12-24	2018-12-01	5387	100.406	102.014	99.9218	90.9504	98	97	87	107.51	127.126	133.411	105	128	133	0.0036637	0.0217017
CRA01	COL	12	CRA01-COL-12	2018-12-26 13:30:20	2018-12-26 13:30:20	2018-12-26	2018-12-24	2018-12-01	5758	100.263	102.632	100.27	92.3725	98	97	88	107.952	127.395	132.847	105	128	133	0.00287529	0.0225247
CRA01	COL	12	CRA01-COL-12	2018-12-27 10:30:14	2018-12-27 10:30:14	2018-12-27	2018-12-24	2018-12-01	6602	100.294	126.156	115.795	105.369	120	110	101	124.766	130.207	135.248	120	130	135	0.00440263	0.0177662
CRA01	COL	12	CRA01-COL-12	2018-12-27 12:00:14	2018-12-27 12:00:14	2018-12-27	2018-12-24	2018-12-01	3816	100.277	106.412	103.576	97.8931	98	98	90	111.495	128.016	131.673	105	128	131	0.00253894	0.0234527
CRA01	COL	12	CRA01-COL-12	2018-12-27 13:30:14	2018-12-27 13:30:14	2018-12-27	2018-12-24	2018-12-01	5302	100.166	103.069	98.5949	93.5792	93	89	83	106.323	128.851	131.509	97	129	131	0.00180141	0.0160911
CRA01	COL	12	CRA01-COL-12	2018-12-28 10:30:14	2018-12-28 10:30:14	2018-12-28	2018-12-24	2018-12-01	6345	99.3979	111.973	107.053	104.534	105	100	96	115.407	129.51	130.127	109	129	130	0.00407416	0.0254892
CRA01	COL	12	CRA01-COL-12	2018-12-28 12:00:14	2018-12-28 12:00:14	2018-12-28	2018-12-24	2018-12-01	4085	93.8843	107.055	101.191	97.3748	99	94	89	109.708	129.605	130.988	102	129	131	0.00255627	0.0303218
CRA01	COL	12	CRA01-COL-12	2018-12-28 13:30:14	2018-12-28 13:30:14	2018-12-28	2018-12-24	2018-12-01	3531	99.9445	108.513	100.769	97.4109	95	90	86	109.777	130.474	131.04	99	129	131	0.00278854	0.0289986
CRA01	COL	12	CRA01-COL-12	2018-12-29 10:30:14	2018-12-29 10:30:14	2018-12-29	2018-12-24	2018-12-01	3219	100.181	108.744	105.797	103.2	102	98	97	113.971	128.719	129.892	107	128	130	0.00424219	0.0258921
CRA01	COL	12	CRA01-COL-12	2018-12-29 12:00:14	2018-12-29 12:00:14	2018-12-29	2018-12-24	2018-12-01	2435	94.0214	120.177	110.534	104.295	114	104	98	119.755	130.701	132.83	114	130	133	0.00325703	0.0227956
CRA01	COL	12	CRA01-COL-12	2018-12-29 13:30:14	2018-12-29 13:30:14	2018-12-29	2018-12-24	2018-12-01	3170	94.4154	91.5748	87.3492	87.9798	84	84	83	95.218	129.916	128.264	91	129	128	0.00340936	0.0297073
CRA01	COL	12	CRA01-COL-12	2018-12-30 10:30:14	2018-12-30 10:30:14	2018-12-30	2018-12-24	2018-12-01	5167	100.186	112.892	108.489	106.975	106	100	99	116.796	129.515	129.453	110	129	129	0.00389	0.0244861
CRA01	COL	12	CRA01-COL-12	2018-12-30 12:00:14	2018-12-30 12:00:14	2018-12-30	2018-12-24	2018-12-01	3750	100.073	108.168	102.023	100.825	99	92	91	110.645	130.292	129.531	102	129	130	0.00436331	0.0251092
CRA01	COL	12	CRA01-COL-12	2018-12-30 13:30:14	2018-12-30 13:30:14	2018-12-30	2018-12-24	2018-12-01	3390	100.014	116.299	107.083	103.953	108	102	98	116.672	131.089	131.069	111	130	131	0.00323948	0.0266531
CRA01	COL	12	CRA01-COL-12	2018-12-31 10:30:14	2018-12-31 10:30:14	2018-12-31	2018-12-31	2018-12-01	6059	100.056	102.246	94.7277	93.9543	95	89	89	103.534	130.933	129.496	98	130	129	0.00351719	0.0273851
CRA01	COL	12	CRA01-COL-12	2018-12-31 12:00:14	2018-12-31 12:00:14	2018-12-31	2018-12-31	2018-12-01	4154	100.055	107.473	100.219	98.8577	99	93	92	109.276	130.683	129.811	102	130	130	0.00449366	0.0281428
CRA01	COL	12	CRA01-COL-12	2018-12-31 13:30:14	2018-12-31 13:30:14	2018-12-31	2018-12-31	2018-12-01	4584	99.8354	107.419	98.4863	96.5491	99	92	90	107.789	131.252	130.381	101	131	130	0.00440042	0.0295766
CRA01	COL	12	CRA01-COL-12	2019-01-01 10:30:14	2019-01-01 10:30:14	2019-01-01	2018-12-31	2019-01-01	2433	100.17	133.973	124.835	118.702	135	123	118	133.708	130.549	132.548	134	130	133	0.00555555	0.0240429
CRA01	COL	12	CRA01-COL-12	2019-01-01 12:00:14	2019-01-01 12:00:14	2019-01-01	2018-12-31	2019-01-01	2908	100.084	143.105	130.688	124.552	143	127	121	140.706	131.778	133.023	140	130	133	0.00585875	0.0226962
CRA01	COL	12	CRA01-COL-12	2019-01-01 13:30:14	2019-01-01 13:30:14	2019-01-01	2018-12-31	2019-01-01	4464	99.9632	119.107	114.436	114.571	120	115	114	123.246	129.941	128.552	125	129	129	0.00342377	0.0253895
CRA01	COL	12	CRA01-COL-12	2019-01-02 10:30:14	2019-01-02 10:30:14	2019-01-02	2018-12-31	2019-01-01	6642	100.317	108.438	103.468	103.802	105	100	100	111.938	130.16	128.456	109	130	129	0.00376152	0.0266842
CRA01	COL	12	CRA01-COL-12	2019-01-02 12:00:14	2019-01-02 12:00:14	2019-01-02	2018-12-31	2019-01-01	3930	97.8635	109.909	101.221	101.216	103	91	91	110.575	131.53	129.273	102	131	130	0.00483991	0.0260155
CRA01	COL	12	CRA01-COL-12	2019-01-02 13:30:14	2019-01-02 13:30:14	2019-01-02	2018-12-31	2019-01-01	4604	100.119	112.244	104.318	104.467	108	99	98	113.639	131.267	129.017	109	131	129	0.00542616	0.0281776
CRA01	COL	12	CRA01-COL-12	2019-01-03 10:30:14	2019-01-03 10:30:14	2019-01-03	2018-12-31	2019-01-01	3741	100.073	122.067	111.159	106.907	119	108	104	120.757	131.615	131.909	118	131	132	0.00384437	0.0252112
CRA01	COL	12	CRA01-COL-12	2019-01-03 12:00:14	2019-01-03 12:00:14	2019-01-03	2018-12-31	2019-01-01	4916	100.178	114.474	106.387	106.141	112	102	101	115.8	131.227	129.263	112	130	129	0.00479708	0.027606
CRA01	COL	12	CRA01-COL-12	2019-01-03 13:30:14	2019-01-03 13:30:14	2019-01-03	2018-12-31	2019-01-01	3505	100.05	114.991	107.012	107.266	113	101	104	116.544	131.273	128.966	113	130	129	0.00498123	0.0279197
CRA01	COL	12	CRA01-COL-12	2019-01-04 10:30:14	2019-01-04 10:30:14	2019-01-04	2018-12-31	2019-01-01	1686	96.0209	131.262	120.365	113.394	128	116	109	129.955	131.037	133.291	127	131	134	0.005532	0.0246946
CRA01	COL	12	CRA01-COL-12	2019-01-04 12:00:14	2019-01-04 12:00:14	2019-01-04	2018-12-31	2019-01-01	2802	99.7119	133.799	120.392	115.986	131	115	111	130.475	132.52	132.257	126	132	132	0.00461833	0.0265714
CRA01	COL	12	CRA01-COL-12	2019-01-04 13:30:14	2019-01-04 13:30:14	2019-01-04	2018-12-31	2019-01-01	4389	99.8013	94.1861	88.1793	87.7653	88	81	81	95.7204	130.438	129.051	90	130	129	0.00335774	0.0254948
CRA01	COL	12	CRA01-COL-12	2019-01-05 10:30:14	2019-01-05 10:30:14	2019-01-05	2018-12-31	2019-01-01	4614	100.178	121.702	112.256	110.195	117	109	107	122.265	131.361	130.444	120	130	130	0.00518544	0.0271137
CRA01	COL	12	CRA01-COL-12	2019-01-05 12:00:14	2019-01-05 12:00:14	2019-01-05	2018-12-31	2019-01-01	5949	100.263	122.176	114.21	112.77	120	112	111	123.773	130.893	129.859	123	130	130	0.0049262	0.027399
CRA01	COL	12	CRA01-COL-12	2019-01-05 13:30:14	2019-01-05 13:30:14	2019-01-05	2018-12-31	2019-01-01	4101	100.188	117.614	108.114	102.272	113	103	99	117.611	130.742	132.58	114	130	132	0.00342366	0.0261523
CRA01	COL	12	CRA01-COL-12	2019-01-06 10:30:14	2019-01-06 10:30:14	2019-01-06	2018-12-31	2019-01-01	3619	100.079	125.486	117.949	115.212	120	113	112	127.635	130.437	130.539	123	130	130	0.0061866	0.0261386
CRA01	COL	12	CRA01-COL-12	2019-01-06 12:00:14	2019-01-06 12:00:14	2019-01-06	2018-12-31	2019-01-01	4351	100.208	116.511	109.949	109.413	109	105	104	119.28	130.54	129.204	114	130	129	0.00373797	0.0228476
CRA01	COL	12	CRA01-COL-12	2019-01-06 13:30:14	2019-01-06 13:30:14	2019-01-06	2018-12-31	2019-01-01	5073	100.179	106.639	99.751	98.9945	101	94	94	108.775	130.639	129.398	104	130	130	0.00368295	0.028397
CRA01	COL	12	CRA01-COL-12	2019-01-07 10:30:14	2019-01-07 10:30:14	2019-01-07	2019-01-07	2019-01-01	6032	100.095	88.9988	85.5222	84.0348	88	84	83	92.4024	129.227	129.353	92	129	129	0.00352075	0.0284921
CRA01	COL	12	CRA01-COL-12	2019-01-07 12:00:14	2019-01-07 12:00:14	2019-01-07	2019-01-07	2019-01-01	4218	100.178	109.056	104.716	104.204	102	98	96	113.061	129.685	128.898	107	129	129	0.00409083	0.0251153
CRA01	COL	12	CRA01-COL-12	2019-01-07 13:30:14	2019-01-07 13:30:14	2019-01-07	2019-01-07	2019-01-01	2799	100.099	104.535	99.0157	97.2612	96	92	89	107.647	129.899	129.798	100	129	130	0.00442598	0.029364
CRA01	COL	12	CRA01-COL-12	2019-01-08 10:30:14	2019-01-08 10:30:14	2019-01-08	2019-01-07	2019-01-01	3092	99.9063	91.0786	85.0365	82.662	84	78	77	92.6685	130.055	130.244	86	130	130	0.0036314	0.0283436
CRA01	COL	12	CRA01-COL-12	2019-01-08 12:00:14	2019-01-08 12:00:14	2019-01-08	2019-01-07	2019-01-01	3771	100.054	119.166	107.761	100.856	115	103	96	117.274	131.308	133.484	114	131	133	0.00460824	0.0233894
CRA01	COL	12	CRA01-COL-12	2019-01-08 13:30:14	2019-01-08 13:30:14	2019-01-08	2019-01-07	2019-01-01	3216	100.17	101.535	97.3433	95.783	95	92	88	105.562	129.423	129.478	101	129	129	0.00343226	0.0281234
CRA01	COL	12	CRA01-COL-12	2019-01-09 10:30:14	2019-01-09 10:30:14	2019-01-09	2019-01-07	2019-01-01	3419	81.7894	89.5642	84.2542	81.6429	83	78	75	91.4127	129.745	130.233	85	129	130	0.00342818	0.0314947
CRA01	COL	12	CRA01-COL-12	2019-01-09 12:00:14	2019-01-09 12:00:14	2019-01-09	2019-01-07	2019-01-01	2498	99.946	119.484	115.479	111.88	116	113	109	124.339	128.882	130.582	123	128	131	0.00391559	0.0245871
CRA01	COL	12	CRA01-COL-12	2019-01-09 13:30:14	2019-01-09 13:30:14	2019-01-09	2019-01-07	2019-01-01	2643	97.7783	116.223	111.55	107.101	112	110	105	120.389	129.01	131.161	119	129	131	0.00200228	0.0226463
CRA01	COL	12	CRA01-COL-12	2019-01-10 10:30:14	2019-01-10 10:30:14	2019-01-10	2019-01-07	2019-01-01	2256	92.6351	111.183	108.157	104.814	110	107	104	116.698	128.556	130.295	116	128	131	0.00375305	0.0260724
CRA01	COL	12	CRA01-COL-12	2019-01-10 12:00:14	2019-01-10 12:00:14	2019-01-10	2019-01-07	2019-01-01	2552	100.046	108.151	104.498	101.668	106	103	99	113.072	128.929	130.139	112	128	130	0.00384485	0.0266775
CRA01	COL	12	CRA01-COL-12	2019-01-10 13:30:14	2019-01-10 13:30:14	2019-01-10	2019-01-07	2019-01-01	4136	100.125	116.295	111.203	108.779	110	108	103	120.01	129.565	130.068	116	129	130	0.00339393	0.0222156
CRA01	COL	12	CRA01-COL-12	2019-01-11 10:30:14	2019-01-11 10:30:14	2019-01-11	2019-01-07	2019-01-01	6048	100.182	135.717	128.876	120.645	137	130	120	137.091	129.163	133.35	139	129	134	0.00605006	0.0189867
CRA01	COL	12	CRA01-COL-12	2019-01-11 12:00:14	2019-01-11 12:00:14	2019-01-11	2019-01-07	2019-01-01	4713	100.05	104.822	101.775	99.5754	101	97	94	109.787	128.827	129.673	106	129	130	0.00421113	0.0284601
CRA01	COL	12	CRA01-COL-12	2019-01-11 13:30:14	2019-01-11 13:30:14	2019-01-11	2019-01-07	2019-01-01	5176	100.09	112.437	107.388	104.693	109	103	99	115.98	129.488	130.23	112	129	130	0.00440262	0.0261018
CRA01	COL	12	CRA01-COL-12	2019-01-12 10:30:14	2019-01-12 10:30:14	2019-01-12	2019-01-07	2019-01-01	5024	100.117	110.531	103.932	97.498	101	94	88	112.198	129.48	132.551	103	129	133	0.00272609	0.0215763
CRA01	COL	12	CRA01-COL-12	2019-01-12 12:00:14	2019-01-12 12:00:14	2019-01-12	2019-01-07	2019-01-01	2673	100.17	97.9024	93.4968	90.3083	91	90	86	101.538	129.159	130.477	97	129	131	0.00304973	0.0317538
CRA01	COL	12	CRA01-COL-12	2019-01-12 13:30:14	2019-01-12 13:30:14	2019-01-12	2019-01-07	2019-01-01	2928	100.173	104.942	99.8975	96.3651	97	94	89	108.328	129.338	130.762	102	129	131	0.00212057	0.0316855
CRA01	COL	12	CRA01-COL-12	2019-01-13 10:30:14	2019-01-13 10:30:14	2019-01-13	2019-01-07	2019-01-01	3642	83.3624	145.919	136.8	124.754	143	133	121	145.319	129.381	135.74	143	129	136	0.00280983	0.0116713
CRA01	COL	12	CRA01-COL-12	2019-01-13 12:00:14	2019-01-13 12:00:14	2019-01-13	2019-01-07	2019-01-01	4691	93.9046	131.431	122.328	111.202	127	118	105	131.011	129.602	135.377	128	130	135	0.00283759	0.0151353
CRA01	COL	12	CRA01-COL-12	2019-01-13 13:30:14	2019-01-13 13:30:14	2019-01-13	2019-01-07	2019-01-01	4945	100.097	109.614	105.465	101.915	105	99	95	113.43	129.031	130.559	109	129	130	0.00306815	0.0280311
CRA01	COL	12	CRA01-COL-12	2019-01-14 10:30:14	2019-01-14 10:30:14	2019-01-14	2019-01-14	2019-01-01	4013	100.076	140.065	130.927	118.449	137	126	115	139.735	129.321	136.074	137	130	136	0.00226727	0.0154624
CRA01	COL	12	CRA01-COL-12	2019-01-14 12:00:14	2019-01-14 12:00:14	2019-01-14	2019-01-14	2019-01-01	3452	97.0387	98.5484	97.6049	94.5214	92	91	87	104.89	127.853	129.869	99	128	130	0.00359812	0.028711
CRA01	COL	12	CRA01-COL-12	2019-01-14 13:30:14	2019-01-14 13:30:14	2019-01-14	2019-01-14	2019-01-01	3435	99.2183	112.275	105.162	95.7121	109	100	90	113.491	129.137	134.309	110	130	134	0.00284769	0.0153129
CRA01	COL	12	CRA01-COL-12	2019-01-15 10:30:14	2019-01-15 10:30:14	2019-01-15	2019-01-14	2019-01-01	2633	100.168	106.204	99.9875	96.8154	103	97	93	108.833	129.894	130.701	106	130	131	0.00258689	0.0319278
CRA01	COL	12	CRA01-COL-12	2019-01-15 12:00:14	2019-01-15 12:00:14	2019-01-15	2019-01-14	2019-01-01	3815	100.112	107.578	102.953	99.8312	103	98	93	111.38	129.231	130.457	106	129	130	0.00360743	0.0273707
CRA01	COL	12	CRA01-COL-12	2019-01-15 13:30:14	2019-01-15 13:30:14	2019-01-15	2019-01-14	2019-01-01	4143	100.218	133.677	131.318	123.455	129	131	120	139.472	127.491	132.583	139	128	132	0.00494407	0.0206799
CRA01	COL	12	CRA01-COL-12	2019-01-16 10:30:14	2019-01-16 10:30:14	2019-01-16	2019-01-14	2019-01-01	1564	100.172	128.641	121.49	107.332	125	115	103	130.036	128.244	136.802	125	128	137	0.00217952	0.0167377
CRA01	COL	12	CRA01-COL-12	2019-01-16 12:00:14	2019-01-16 12:00:14	2019-01-16	2019-01-14	2019-01-01	3352	100.183	103.317	101.493	97.1799	98	99	93	109.278	127.874	130.729	106	128	131	0.00228633	0.0314044
CRA01	COL	12	CRA01-COL-12	2019-01-16 13:30:46	2019-01-16 13:30:46	2019-01-16	2019-01-14	2019-01-01	4231	100.313	111.584	108.995	105.063	108	103	101	116.827	128.251	130.61	112	128	130	0.00245908	0.02675
CRA01	COL	12	CRA01-COL-12	2019-01-17 10:30:46	2019-01-17 10:30:46	2019-01-17	2019-01-14	2019-01-01	2679	100.018	133.318	124.997	112.581	130	120	109	133.373	128.99	135.965	130	129	136	0.00192546	0.0149624
CRA01	COL	12	CRA01-COL-12	2019-01-17 12:00:46	2019-01-17 12:00:46	2019-01-17	2019-01-14	2019-01-01	1828	100.051	98.6559	96.36	81.9201	94	90	78	102.861	126.337	136.518	98	126	136	0.00197268	0.0155768
CRA01	COL	12	CRA01-COL-12	2019-01-17 13:30:46	2019-01-17 13:30:46	2019-01-17	2019-01-14	2019-01-01	4238	100.094	98.3695	94.4264	90.4884	94	91	85	102.33	128.848	130.843	99	129	131	0.001829	0.0322601
CRA01	COL	12	CRA01-COL-12	2019-01-18 10:30:46	2019-01-18 10:30:46	2019-01-18	2019-01-14	2019-01-01	4206	100.073	132.289	121.744	110.455	132	119	109	130.948	130.11	135.736	130	130	135	0.00272978	0.0174998
CRA01	COL	12	CRA01-COL-12	2019-01-18 12:00:46	2019-01-18 12:00:46	2019-01-18	2019-01-14	2019-01-01	2759	100.184	95.8416	92.4614	86.6078	85	83	76	99.5538	128.245	131.891	90	128	132	0.00232152	0.0241068
CRA01	COL	12	CRA01-COL-12	2019-01-18 13:30:46	2019-01-18 13:30:46	2019-01-18	2019-01-14	2019-01-01	3859	100.097	101.182	97.9184	93.7458	95	95	86	105.889	128.502	130.865	102	129	131	0.00201146	0.0312906
CRA01	COL	12	CRA01-COL-12	2019-01-19 10:30:46	2019-01-19 10:30:46	2019-01-19	2019-01-14	2019-01-01	4278	100.143	104.054	101.649	97.939	95	95	88	109.377	128.251	130.464	102	129	130	0.00323757	0.0305868
CRA01	COL	12	CRA01-COL-12	2019-01-19 12:00:46	2019-01-19 12:00:46	2019-01-19	2019-01-14	2019-01-01	5964	100.207	136.038	128.885	119.604	137	129	120	137.334	129.08	134.04	139	129	134	0.00464776	0.015926
CRA01	COL	12	CRA01-COL-12	2019-01-19 13:30:46	2019-01-19 13:30:46	2019-01-19	2019-01-14	2019-01-01	2425	100.1	90.8285	87.8004	82.5876	86	83	77	94.7118	128.299	131.433	91	129	131	0.00235017	0.0216584
CRA01	COL	12	CRA01-COL-12	2019-01-20 10:30:46	2019-01-20 10:30:46	2019-01-20	2019-01-14	2019-01-01	4242	100.103	103.133	99.8135	91.6009	102	98	89	107.703	127.81	133.057	107	129	132	0.00273155	0.024962
CRA01	COL	12	CRA01-COL-12	2019-01-20 12:00:46	2019-01-20 12:00:46	2019-01-20	2019-01-14	2019-01-01	4636	100.19	114.998	112.735	103.332	112	110	101	120.774	127.201	133.498	118	128	132	0.00400431	0.0214709
CRA01	COL	12	CRA01-COL-12	2019-01-20 13:30:46	2019-01-20 13:30:46	2019-01-20	2019-01-14	2019-01-01	3276	100.201	114.687	114.636	104.424	115	112	105	122.304	126.161	133.645	121	127	133	0.0027002	0.0190813
CRA01	COL	12	CRA01-COL-12	2019-01-21 10:30:46	2019-01-21 10:30:46	2019-01-21	2019-01-21	2019-01-01	2525	59.6769	125.608	116.624	102.216	120	112	95	125.542	129.004	137.333	121	129	137	0.00248693	0.0169494
CRA01	COL	12	CRA01-COL-12	2019-01-21 12:00:46	2019-01-21 12:00:46	2019-01-21	2019-01-21	2019-01-01	3379	100.082	104.763	104.287	98.2794	104	104	98	111.711	127.081	131.444	112	128	131	0.00294832	0.0206547
CRA01	COL	12	CRA01-COL-12	2019-01-21 13:30:46	2019-01-21 13:30:46	2019-01-21	2019-01-21	2019-01-01	5407	100.1	97.4627	94.4557	89.469	96	94	89	101.887	128.336	131.257	102	129	131	0.00201208	0.026593
CRA01	COL	12	CRA01-COL-12	2019-01-22 10:30:46	2019-01-22 10:30:46	2019-01-22	2019-01-21	2019-01-01	1899	63.8556	101.82	98.0553	85.9795	97	94	80	105.371	127.326	135.459	102	126	135	0.00320624	0.0157615
CRA01	COL	12	CRA01-COL-12	2019-01-22 12:00:46	2019-01-22 12:00:46	2019-01-22	2019-01-21	2019-01-01	4168	88.9774	118.911	112.524	102.234	113	107	96	120.762	128.623	134.665	116	130	134	0.00274468	0.0147882
CRA01	COL	12	CRA01-COL-12	2019-01-22 13:30:46	2019-01-22 13:30:46	2019-01-22	2019-01-21	2019-01-01	4558	100.178	107.141	103.401	97.2714	101	99	92	111.489	128.328	132.011	107	129	132	0.0027466	0.0229464
CRA01	COL	12	CRA01-COL-12	2019-01-23 10:30:46	2019-01-23 10:30:46	2019-01-23	2019-01-21	2019-01-01	4594	100.306	104.022	101.173	97.1071	96	95	90	108.843	128.364	130.737	103	129	131	0.0019606	0.0317091
CRA01	COL	12	CRA01-COL-12	2019-01-23 12:00:46	2019-01-23 12:00:46	2019-01-23	2019-01-21	2019-01-01	4125	100.197	97.2027	94.1217	89.4638	91	92	85	101.701	128.336	131.143	99	129	131	0.00211553	0.0299104
CRA01	COL	12	CRA01-COL-12	2019-01-23 13:30:46	2019-01-23 13:30:46	2019-01-23	2019-01-21	2019-01-01	3962	100.245	99.6908	96.9228	92.1961	94	94	86	104.623	128.191	131.122	101	129	131	0.00189912	0.0297425
CRA01	COL	12	CRA01-COL-12	2019-01-24 10:30:46	2019-01-24 10:30:46	2019-01-24	2019-01-21	2019-01-01	3133	100.293	89.7478	88.0124	83.1657	85	87	79	95.106	127.754	131.102	93	128	131	0.00205259	0.0289519
CRA01	COL	12	CRA01-COL-12	2019-01-24 12:00:46	2019-01-24 12:00:46	2019-01-24	2019-01-21	2019-01-01	5053	100.207	103.115	99.1407	94.7908	95	93	86	107.013	128.758	131.092	101	129	131	0.00234911	0.0286608
CRA01	COL	12	CRA01-COL-12	2019-01-24 13:30:46	2019-01-24 13:30:46	2019-01-24	2019-01-21	2019-01-01	5029	100.111	96.2191	92.4828	88.7425	91	89	83	100.248	128.779	130.718	97	129	131	0.00208367	0.0326636
CRA01	COL	12	CRA01-COL-12	2019-01-25 10:30:46	2019-01-25 10:30:46	2019-01-25	2019-01-21	2019-01-01	3792	100.325	119.446	112.652	105.022	107	102	94	120.965	129.243	133.288	111	129	133	0.00245006	0.0180062
CRA01	COL	12	CRA01-COL-12	2019-01-25 12:00:46	2019-01-25 12:00:46	2019-01-25	2019-01-21	2019-01-01	3352	100.206	99.3267	98.7939	93.6444	90	93	83	105.806	127.2	131.076	99	128	131	0.00260895	0.0259945
CRA01	COL	12	CRA01-COL-12	2019-01-25 13:30:46	2019-01-25 13:30:46	2019-01-25	2019-01-21	2019-01-01	4653	100.178	97.1339	93.5904	88.8562	91	89	83	101.277	128.504	131.276	97	129	131	0.00205574	0.0275192
CRA01	COL	12	CRA01-COL-12	2019-01-26 10:30:46	2019-01-26 10:30:46	2019-01-26	2019-01-21	2019-01-01	4225	100.114	112.484	110.811	100.366	111	110	100	118.618	126.769	134.033	119	128	133	0.00264178	0.0181458
CRA01	COL	12	CRA01-COL-12	2019-01-26 12:00:46	2019-01-26 12:00:46	2019-01-26	2019-01-21	2019-01-01	4103	100.406	118.324	117.295	107.912	117	116	105	124.814	126.716	133.294	124	127	133	0.00435927	0.0205617
CRA01	COL	12	CRA01-COL-12	2019-01-26 13:30:46	2019-01-26 13:30:46	2019-01-26	2019-01-21	2019-01-01	3520	83.9216	105.338	109.745	104.479	103	109	103	116.303	125.378	130.33	116	126	130	0.00308706	0.0228465
CRA01	COL	12	CRA01-COL-12	2019-01-27 10:30:46	2019-01-27 10:30:46	2019-01-27	2019-01-21	2019-01-01	2729	100.053	131.476	139.119	133.597	126	136	122	145.073	124.244	130.184	142	125	129	0.00394458	0.0187479
CRA01	COL	12	CRA01-COL-12	2019-01-27 12:00:46	2019-01-27 12:00:46	2019-01-27	2019-01-21	2019-01-01	2762	69.9102	107.422	110.234	102.4	103	106	98	116.967	125.42	132.068	113	125	132	0.00192308	0.019184
CRA01	COL	12	CRA01-COL-12	2019-01-27 13:30:46	2019-01-27 13:30:46	2019-01-27	2019-01-21	2019-01-01	2705	78.2305	110.425	112.267	104.43	106	109	100	119.417	125.83	132.181	116	125	132	0.00175838	0.0190824
CRA01	COL	12	CRA01-COL-12	2019-01-28 10:30:46	2019-01-28 10:30:46	2019-01-28	2019-01-28	2019-01-01	3415	95.0159	102.09	100.339	92.8978	100	99	90	107.733	127.331	132.444	107	128	132	0.00360927	0.0237881
CRA01	COL	12	CRA01-COL-12	2019-01-28 12:00:46	2019-01-28 12:00:46	2019-01-28	2019-01-28	2019-01-01	3795	100.175	105.829	103.069	96.8161	102	102	93	110.823	127.958	131.939	110	128	132	0.00251124	0.023612
CRA01	COL	12	CRA01-COL-12	2019-01-28 13:30:46	2019-01-28 13:30:46	2019-01-28	2019-01-28	2019-01-01	3312	85.1147	104.139	100.953	93.7261	101	99	91	108.893	127.936	132.59	107	128	132	0.00217429	0.0240506
CRA01	COL	12	CRA01-COL-12	2019-01-29 10:30:46	2019-01-29 10:30:46	2019-01-29	2019-01-28	2019-01-01	4081	99.662	114.628	110.387	104.252	112	107	101	118.506	128.473	132.075	116	129	132	0.00228858	0.0229624
CRA01	COL	12	CRA01-COL-12	2019-01-29 12:00:46	2019-01-29 12:00:46	2019-01-29	2019-01-28	2019-01-01	3323	99.5051	118.848	109.98	101.131	115	106	95	119.005	129.903	134.27	115	130	134	0.00301357	0.0166842
CRA01	COL	12	CRA01-COL-12	2019-01-29 13:30:46	2019-01-29 13:30:46	2019-01-29	2019-01-28	2019-01-01	4688	100.099	100.21	97.3441	94.1694	93	91	86	105.034	128.561	130.25	98	129	130	0.00356851	0.0301382
CRA01	COL	12	CRA01-COL-12	2019-01-30 10:30:46	2019-01-30 10:30:46	2019-01-30	2019-01-28	2019-01-01	3301	95.7001	120.435	112.146	104.753	113	103	98	120.596	129.901	133.366	113	129	133	0.00317992	0.0193758
CRA01	COL	12	CRA01-COL-12	2019-01-30 12:00:46	2019-01-30 12:00:46	2019-01-30	2019-01-28	2019-01-01	3692	95.9076	129.311	120.216	110.894	127	117	108	129.267	129.848	134.447	127	130	134	0.0043687	0.0161963
CRA01	COL	12	CRA01-COL-12	2019-01-30 13:30:46	2019-01-30 13:30:46	2019-01-30	2019-01-28	2019-01-01	2524	99.8136	83.9556	81.2468	79.065	80	77	75	87.9235	128.679	129.705	84	129	130	0.00440862	0.0284958
CRA01	COL	12	CRA01-COL-12	2019-01-31 10:30:46	2019-01-31 10:30:46	2019-01-31	2019-01-28	2019-01-01	6659	100.239	123.637	120.496	113.94	117	115	106	128.383	127.988	132.097	123	128	132	0.0051507	0.0268086
CRA01	COL	12	CRA01-COL-12	2019-01-31 12:00:46	2019-01-31 12:00:46	2019-01-31	2019-01-28	2019-01-01	5488	100.178	106.226	103.601	95.8003	102	100	93	111.52	127.605	132.741	109	128	132	0.00264698	0.0214578
CRA01	COL	12	CRA01-COL-12	2019-01-31 13:30:46	2019-01-31 13:30:46	2019-01-31	2019-01-28	2019-01-01	5000	100.318	108.113	104.976	95.4466	104	103	93	112.976	127.501	133.81	111	128	133	0.00336338	0.0195266
CRA01	COL	12	CRA01-COL-12	2019-02-01 10:30:46	2019-02-01 10:30:46	2019-02-01	2019-01-28	2019-02-01	3692	94.3306	109.703	106.564	98.3426	107	105	96	114.565	127.725	133.101	114	128	133	0.00284062	0.0232074
CRA01	COL	12	CRA01-COL-12	2019-02-01 12:00:46	2019-02-01 12:00:46	2019-02-01	2019-01-28	2019-02-01	3310	95.5158	115.644	112.321	102.611	111	110	99	120.437	127.495	133.958	119	127	134	0.00276627	0.0183249
CRA01	COL	12	CRA01-COL-12	2019-02-01 13:30:46	2019-02-01 13:30:46	2019-02-01	2019-01-28	2019-02-01	3206	100.143	91.7764	88.3035	81.5265	88	84	78	95.5508	128.124	132.517	92	127	132	0.00223524	0.0233233
CRA01	COL	12	CRA01-COL-12	2019-02-02 10:30:46	2019-02-02 10:30:46	2019-02-02	2019-01-28	2019-02-01	2280	97.9905	123.293	114.207	101.211	117	110	95	123.129	129.186	136.668	119	128	136	0.00198442	0.0169139
CRA01	COL	12	CRA01-COL-12	2019-02-02 12:00:46	2019-02-02 12:00:46	2019-02-02	2019-01-28	2019-02-01	1710	99.8882	121.625	113.215	101.651	117	111	98	122.292	129.215	135.76	121	127	136	0.00213356	0.0147808
CRA01	COL	12	CRA01-COL-12	2019-02-02 13:30:46	2019-02-02 13:30:46	2019-02-02	2019-01-28	2019-02-01	3177	99.9713	66.3157	65.2971	62.4995	62	60	57	69.9119	127.857	129.908	65	127	130	0.00364813	0.0277936
CRA01	COL	12	CRA01-COL-12	2019-02-03 10:30:46	2019-02-03 10:30:46	2019-02-03	2019-01-28	2019-02-01	2808	60.7833	116.016	104.147	93.8426	112	100	88	113.516	130.859	135.642	110	129	135	0.0031903	0.0251996
CRA01	COL	12	CRA01-COL-12	2019-02-03 12:00:46	2019-02-03 12:00:46	2019-02-03	2019-01-28	2019-02-01	3246	100.178	88.8774	85.2178	80.4769	87	83	79	92.5086	128.565	131.349	92	128	131	0.00229729	0.024221
CRA01	COL	12	CRA01-COL-12	2019-02-03 13:30:46	2019-02-03 13:30:46	2019-02-03	2019-01-28	2019-02-01	3333	99.1729	88.5647	84.5056	79.8731	86	80	76	91.7147	128.755	131.352	89	128	131	0.00206373	0.0239498
CRA01	COL	12	CRA01-COL-12	2019-02-04 10:30:46	2019-02-04 10:30:46	2019-02-04	2019-02-04	2019-02-01	2131	71.0863	131.759	123.296	109.401	125	119	103	131.943	128.75	136.89	128	127	136	0.00232825	0.0170384
CRA01	COL	12	CRA01-COL-12	2019-02-04 12:00:46	2019-02-04 12:00:46	2019-02-04	2019-02-04	2019-02-01	1855	99.062	104.63	107.201	94.1844	101	105	91	113.532	124.517	134.92	111	125	134	0.0028283	0.0157912
CRA01	COL	12	CRA01-COL-12	2019-02-04 13:30:27	2019-02-04 13:30:27	2019-02-04	2019-02-04	2019-02-01	2044	51.147	102.461	99.7339	90.5729	102	100	90	107.533	127.372	133.621	109	126	133	0.00548521	0.0226496
CRA01	COL	12	CRA01-COL-12	2019-02-05 10:30:27	2019-02-05 10:30:27	2019-02-05	2019-02-04	2019-02-01	3178	99.7911	101.464	99.4515	91.1526	97	98	88	106.86	127.196	133.036	105	126	133	0.00310311	0.0206471
CRA01	COL	12	CRA01-COL-12	2019-02-05 12:00:27	2019-02-05 12:00:27	2019-02-05	2019-02-04	2019-02-01	1478	63.5547	127.312	113.05	101.112	124	109	97	123.677	131.48	136.837	120	130	136	0.00342285	0.0243444
CRA01	COL	12	CRA01-COL-12	2019-02-05 13:30:27	2019-02-05 13:30:27	2019-02-05	2019-02-04	2019-02-01	1982	81.2622	86.6887	82.5949	77.0565	81	76	71	89.4183	128.546	131.942	82	128	131	0.00237448	0.0251664
CRA01	COL	12	CRA01-COL-12	2019-02-06 10:30:27	2019-02-06 10:30:27	2019-02-06	2019-02-04	2019-02-01	3748	100.065	109.648	106.931	93.0504	101	102	88	114.541	126.462	136.203	110	126	136	0.00234993	0.0167353
CRA01	COL	12	CRA01-COL-12	2019-02-06 12:00:27	2019-02-06 12:00:27	2019-02-06	2019-02-04	2019-02-01	3437	98.6718	112.722	111.059	93.6994	106	108	90	118.363	125.456	137.948	116	125	136	0.00198761	0.0158659
CRA01	COL	12	CRA01-COL-12	2019-02-06 13:30:27	2019-02-06 13:30:27	2019-02-06	2019-02-04	2019-02-01	3159	94.4154	120.288	116.122	101.896	113	111	95	123.962	126.978	136.557	119	127	136	0.00252546	0.0169251
CRA01	COL	12	CRA01-COL-12	2019-02-07 10:30:27	2019-02-07 10:30:27	2019-02-07	2019-02-04	2019-02-01	3141	44.8251	103.516	103.251	90.141	98	102	87	110.147	125.567	135.523	108	125	135	0.00222544	0.0137098
CRA01	COL	12	CRA01-COL-12	2019-02-07 12:00:27	2019-02-07 12:00:27	2019-02-07	2019-02-04	2019-02-01	2368	94.4935	102.912	100.928	87.5807	98	99	84	108.249	126.232	135.918	107	126	136	0.00215081	0.0157266
CRA01	COL	12	CRA01-COL-12	2019-02-07 13:30:27	2019-02-07 13:30:27	2019-02-07	2019-02-04	2019-02-01	2532	78.9384	93.4368	89.0352	75.4739	89	88	73	96.2299	127.198	136.59	95	126	136	0.00200007	0.0165201
CRA01	COL	12	CRA01-COL-12	2019-02-08 10:30:27	2019-02-08 10:30:27	2019-02-08	2019-02-04	2019-02-01	2965	100.178	90.4506	89.3147	77.6718	84	86	72	95.6344	126.143	135.003	92	126	135	0.00248488	0.0152251
CRA01	COL	12	CRA01-COL-12	2019-02-08 12:00:27	2019-02-08 12:00:27	2019-02-08	2019-02-04	2019-02-01	3421	100.17	82.5267	81.2841	71.5516	75	78	66	87.1198	126.564	133.959	83	127	133	0.00240066	0.0168932
CRA01	COL	12	CRA01-COL-12	2019-02-08 13:30:27	2019-02-08 13:30:27	2019-02-08	2019-02-04	2019-02-01	3341	100.052	95.9796	93.2508	82.3104	89	89	76	99.9835	126.95	134.763	96	127	134	0.0026336	0.0181619
CRA01	COL	12	CRA01-COL-12	2019-02-09 10:30:27	2019-02-09 10:30:27	2019-02-09	2019-02-04	2019-02-01	3872	94.4055	89.1996	87.8758	77.8763	81	82	70	94.1743	126.538	134.104	88	127	133	0.0026848	0.0167611
CRA01	COL	12	CRA01-COL-12	2019-02-09 12:00:27	2019-02-09 12:00:27	2019-02-09	2019-02-04	2019-02-01	3131	100.064	75.999	78.2498	67.2175	69	74	62	82.9285	124.837	134.246	79	125	133	0.0017656	0.0144346
CRA01	COL	12	CRA01-COL-12	2019-02-09 13:30:27	2019-02-09 13:30:27	2019-02-09	2019-02-04	2019-02-01	2991	95.2537	78.1488	80.3434	70.0435	74	78	67	85.4651	125.003	133.805	83	125	133	0.0020581	0.015815
CRA01	COL	12	CRA01-COL-12	2019-02-10 10:30:27	2019-02-10 10:30:27	2019-02-10	2019-02-04	2019-02-01	3344	94.1755	121.887	118.307	96.759	115	117	92	125.572	125.562	140.437	123	125	140	0.00156972	0.0139481
CRA01	COL	12	CRA01-COL-12	2019-02-10 12:00:27	2019-02-10 12:00:27	2019-02-10	2019-02-04	2019-02-01	3495	78.3902	101.523	101.888	86.9923	94	100	84	108.463	125.013	136.429	106	125	136	0.00188004	0.0154208
CRA01	COL	12	CRA01-COL-12	2019-02-10 13:30:27	2019-02-10 13:30:27	2019-02-10	2019-02-04	2019-02-01	3228	55.4359	89.2351	89.9452	76.2407	86	88	74	95.9092	125.036	135.88	95	125	135	0.00178957	0.0140123
CRA01	COL	12	CRA01-COL-12	2019-02-11 10:30:27	2019-02-11 10:30:27	2019-02-11	2019-02-11	2019-02-01	2406	61.5438	78.6135	81.4131	67.9177	76	80	66	86.308	124.167	135.596	86	124	135	0.00176246	0.0127587
CRA01	COL	12	CRA01-COL-12	2019-02-11 12:00:27	2019-02-11 12:00:27	2019-02-11	2019-02-11	2019-02-01	2845	67.5408	80.7114	82.4548	67.5033	75	79	64	87.5849	124.335	136.559	84	125	136	0.00222019	0.0144537
CRA01	COL	12	CRA01-COL-12	2019-02-11 13:30:27	2019-02-11 13:30:27	2019-02-11	2019-02-11	2019-02-01	3594	99.8765	93.7627	97.4822	79.1135	89	94	75	102.967	123.013	138.007	100	123	138	0.00306503	0.0139475
CRA01	COL	12	CRA01-COL-12	2019-02-12 10:30:27	2019-02-12 10:30:27	2019-02-12	2019-02-11	2019-02-01	3886	77.4005	88.6747	86.4102	74.7259	82	85	72	92.7017	126.627	135.165	91	126	134	0.00242102	0.0140929
CRA01	COL	12	CRA01-COL-12	2019-02-12 12:00:27	2019-02-12 12:00:27	2019-02-12	2019-02-11	2019-02-01	5656	100.262	95.9296	91.7555	82.9577	89	88	78	98.9077	127.948	133.731	95	129	133	0.00286166	0.0222422
CRA01	COL	12	CRA01-COL-12	2019-02-12 13:30:27	2019-02-12 13:30:27	2019-02-12	2019-02-11	2019-02-01	4910	99.731	90.8022	88.6132	81.5941	83	83	74	95.1959	127.446	132.454	90	128	132	0.00205092	0.022086
CRA01	COL	12	CRA01-COL-12	2019-02-13 10:30:27	2019-02-13 10:30:27	2019-02-13	2019-02-11	2019-02-01	4140	99.5641	82.9643	82.2147	75.263	78	78	70	88.0952	126.863	132.25	84	127	132	0.00182462	0.0224057
CRA01	COL	12	CRA01-COL-12	2019-02-13 12:00:27	2019-02-13 12:00:27	2019-02-13	2019-02-11	2019-02-01	3938	94.4935	91.7141	90.1257	82.9985	82	82	74	96.4827	127.178	132.456	88	127	132	0.00262306	0.0221081
CRA01	COL	12	CRA01-COL-12	2019-02-13 13:30:27	2019-02-13 13:30:27	2019-02-13	2019-02-11	2019-02-01	3381	99.2431	83.1219	75.9855	65.8205	76	71	60	82.5457	129.03	135.107	77	129	135	0.0025245	0.0183412
CRA01	COL	12	CRA01-COL-12	2019-02-14 10:30:27	2019-02-14 10:30:27	2019-02-14	2019-02-11	2019-02-01	5845	100.05	102.32	98.8816	92.4643	94	91	83	105.933	128.087	132.25	99	128	132	0.00203264	0.0228026
CRA01	COL	12	CRA01-COL-12	2019-02-14 12:00:27	2019-02-14 12:00:27	2019-02-14	2019-02-11	2019-02-01	4244	100.262	108.294	105.737	99.5961	97	95	86	112.849	127.786	131.896	103	128	131	0.00262438	0.0235131
CRA01	COL	12	CRA01-COL-12	2019-02-14 13:30:27	2019-02-14 13:30:27	2019-02-14	2019-02-11	2019-02-01	2487	97.0098	106.863	105.721	99.3462	95	96	85	112.553	127.149	131.846	103	128	131	0.00324187	0.0228113
CRA01	COL	12	CRA01-COL-12	2019-02-15 10:30:27	2019-02-15 10:30:27	2019-02-15	2019-02-11	2019-02-01	3330	77.6857	106.346	100.44	90.1847	102	98	85	107.863	128.422	134.674	106	129	134	0.00319888	0.0203894
CRA01	COL	12	CRA01-COL-12	2019-02-15 12:00:27	2019-02-15 12:00:27	2019-02-15	2019-02-11	2019-02-01	3429	99.9451	95.7927	96.0545	89.8093	77	78	70	101.693	126.617	131.647	84	127	131	0.00193473	0.0202492
CRA01	COL	12	CRA01-COL-12	2019-02-15 13:30:27	2019-02-15 13:30:27	2019-02-15	2019-02-11	2019-02-01	4486	100.162	114.513	113.236	108.529	122	116	113	120.069	127.525	130.925	126	128	130	0.00240793	0.0226795
CRA01	COL	12	CRA01-COL-12	2019-02-16 10:30:27	2019-02-16 10:30:27	2019-02-16	2019-02-11	2019-02-01	4207	96.4695	91.4523	91.3083	85.3413	78	79	71	97.1904	126.812	131.564	85	127	131	0.00213904	0.0197783
CRA01	COL	12	CRA01-COL-12	2019-02-16 12:00:27	2019-02-16 12:00:27	2019-02-16	2019-02-11	2019-02-01	2408	95.1973	86.3152	88.4846	80.4551	76	80	71	93.8426	125.455	132.436	85	126	132	0.00178628	0.0195414
CRA01	COL	12	CRA01-COL-12	2019-02-16 13:30:27	2019-02-16 13:30:27	2019-02-16	2019-02-11	2019-02-01	3779	80.3558	81.9338	80.8743	75.6457	77	76	69	86.2792	127.348	131.25	82	128	131	0.0030944	0.0250159
CRA01	COL	12	CRA01-COL-12	2019-02-17 10:30:27	2019-02-17 10:30:27	2019-02-17	2019-02-11	2019-02-01	4344	81.3376	91.7891	90.1057	82.5566	78	80	69	96.0488	127.102	132.765	86	127	132	0.00265003	0.0212129
CRA01	COL	12	CRA01-COL-12	2019-02-17 12:00:27	2019-02-17 12:00:27	2019-02-17	2019-02-11	2019-02-01	4707	74.1115	100.891	94.6031	84.6577	98	92	81	101.808	128.625	134.648	100	129	134	0.002876	0.0190769
CRA01	COL	12	CRA01-COL-12	2019-02-17 13:30:27	2019-02-17 13:30:27	2019-02-17	2019-02-11	2019-02-01	1975	58.244	73.0461	73.517	64.7995	70	72	62	78.5205	126.032	133.167	77	127	132	0.00160377	0.0158176
CRA01	COL	12	CRA01-COL-12	2019-02-18 10:30:27	2019-02-18 10:30:27	2019-02-18	2019-02-18	2019-02-01	2359	68.0224	88.4951	85.3845	74.6978	83	82	72	91.5587	127.157	134.65	88	127	134	0.00258763	0.0180626
CRA01	COL	12	CRA01-COL-12	2019-02-18 12:00:27	2019-02-18 12:00:27	2019-02-18	2019-02-18	2019-02-01	4004	100.046	94.6743	91.4818	84.8289	88	85	78	98.3067	127.956	132.338	93	128	132	0.00209534	0.0245496
CRA01	COL	12	CRA01-COL-12	2019-02-18 13:30:27	2019-02-18 13:30:27	2019-02-18	2019-02-18	2019-02-01	2478	94.8684	92.0767	90.4935	82.6985	91	89	81	97.2631	127.093	132.789	97	127	132	0.00277358	0.0211084
CRA01	COL	12	CRA01-COL-12	2019-02-19 10:30:27	2019-02-19 10:30:27	2019-02-19	2019-02-18	2019-02-01	3873	99.6143	103.636	108.646	90.8975	101	106	89	114.466	122.668	137.286	113	123	137	0.00214492	0.0140492
CRA01	COL	12	CRA01-COL-12	2019-02-19 12:00:27	2019-02-19 12:00:27	2019-02-19	2019-02-18	2019-02-01	4758	99.7022	108.744	110.356	92.7167	101	106	88	116.81	124.066	137.634	112	124	137	0.00196846	0.0142056
CRA01	COL	12	CRA01-COL-12	2019-02-19 13:30:27	2019-02-19 13:30:27	2019-02-19	2019-02-18	2019-02-01	4183	97.1315	103.261	106.516	85.8527	98	104	83	112.404	122.857	139.15	109	123	139	0.00266128	0.0132738
CRA01	COL	12	CRA01-COL-12	2019-02-20 10:30:27	2019-02-20 10:30:27	2019-02-20	2019-02-18	2019-02-01	3744	51.8901	96.9335	103.662	83.2981	96	103	83	108.826	121.506	138.612	109	122	139	0.00180373	0.0132278
CRA01	COL	12	CRA01-COL-12	2019-02-20 12:00:27	2019-02-20 12:00:27	2019-02-20	2019-02-18	2019-02-01	3532	96.2082	92.4989	99.9097	80.8347	91	100	79	104.7	121.404	137.896	105	121	138	0.00174011	0.012721
CRA01	COL	12	CRA01-COL-12	2019-02-20 13:30:27	2019-02-20 13:30:27	2019-02-20	2019-02-18	2019-02-01	3859	96.7071	99.935	106.449	88.0518	95	103	82	111.705	121.891	137.559	108	122	137	0.00203093	0.0128356
CRA01	COL	12	CRA01-COL-12	2019-02-21 10:30:27	2019-02-21 10:30:27	2019-02-21	2019-02-18	2019-02-01	3538	94.4935	89.9183	98.8796	77.8742	90	99	76	103.272	120.404	138.799	104	120	139	0.00168558	0.0123122
CRA01	COL	12	CRA01-COL-12	2019-02-21 12:00:27	2019-02-21 12:00:27	2019-02-21	2019-02-18	2019-02-01	3370	95.0711	94.4326	102.467	82.7677	91	101	80	107.327	121.015	138.148	106	120	138	0.00186655	0.0131877
CRA01	COL	12	CRA01-COL-12	2019-02-21 13:30:27	2019-02-21 13:30:27	2019-02-21	2019-02-18	2019-02-01	2850	94.8803	80.9326	89.3453	70.4319	80	88	70	93.46	120.884	137.848	93	121	138	0.00158259	0.0121889
CRA01	COL	12	CRA01-COL-12	2019-02-22 10:30:27	2019-02-22 10:30:27	2019-02-22	2019-02-18	2019-02-01	2831	93.7898	74.0177	77.6856	60.8393	67	72	55	81.0971	123.174	137.48	76	124	137	0.00290209	0.0125299
CRA01	COL	12	CRA01-COL-12	2019-02-22 12:00:27	2019-02-22 12:00:27	2019-02-22	2019-02-18	2019-02-01	2554	99.9576	97.3547	100.415	78.6684	96	99	78	105.736	122.664	139.992	105	122	140	0.00172353	0.0123878
CRA01	COL	12	CRA01-COL-12	2019-02-22 13:30:27	2019-02-22 13:30:27	2019-02-22	2019-02-18	2019-02-01	2826	56.8192	72.333	78.3627	65.3779	70	76	63	82.3662	122.843	134.873	80	123	134	0.00217147	0.0128994
CRA01	COL	12	CRA01-COL-12	2019-02-23 10:30:27	2019-02-23 10:30:27	2019-02-23	2019-02-18	2019-02-01	4176	76.94	74.1597	77.8238	66.266	71	77	64	82.3652	124.095	134.418	81	124	134	0.00177099	0.0130238
CRA01	COL	12	CRA01-COL-12	2019-02-23 12:00:27	2019-02-23 12:00:27	2019-02-23	2019-02-18	2019-02-01	2774	56.82	75.8428	77.8572	64.4394	69	72	59	82.0815	124.425	135.734	77	124	136	0.00187311	0.0134579
CRA01	COL	12	CRA01-COL-12	2019-02-23 13:30:27	2019-02-23 13:30:27	2019-02-23	2019-02-18	2019-02-01	2495	95.802	95.1078	97.9339	83.4998	93	97	81	103.424	124.026	135.865	103	124	135	0.00180458	0.0127682
CRA01	COL	12	CRA01-COL-12	2019-02-24 10:30:27	2019-02-24 10:30:27	2019-02-24	2019-02-18	2019-02-01	2216	56.239	79.5095	85.5731	70.7992	79	85	71	90.1986	122.567	135.829	90	122	136	0.00168231	0.0121062
CRA01	COL	12	CRA01-COL-12	2019-02-24 12:00:27	2019-02-24 12:00:27	2019-02-24	2019-02-18	2019-02-01	3129	94.1755	74.6095	75.1994	65.5404	68	70	60	80.1416	125.707	133.751	75	125	133	0.00187068	0.0144885
CRA01	COL	12	CRA01-COL-12	2019-02-24 13:30:27	2019-02-24 13:30:27	2019-02-24	2019-02-18	2019-02-01	2445	96.2602	93.1922	94.7755	79.9374	90	92	76	100.511	124.434	136.331	98	124	136	0.00209261	0.0144604
CRA01	COL	12	CRA01-COL-12	2019-02-25 10:31:10	2019-02-25 10:31:10	2019-02-25	2019-02-25	2019-02-01	3234	98.7928	100.807	99.5563	83.8309	95	95	76	105.841	125.562	137.284	102	125	137	0.00193141	0.0149837
CRA01	COL	12	CRA01-COL-12	2019-02-25 12:00:12	2019-02-25 12:00:12	2019-02-25	2019-02-25	2019-02-01	1667	99.9617	97.0156	95.9742	86.3365	69	70	60	100.179	126.359	133.727	75	127	133	0.00247735	0.0175218
CRA01	COL	12	CRA01-COL-12	2019-02-25 13:30:12	2019-02-25 13:30:12	2019-02-25	2019-02-25	2019-02-01	1000	91.955	92.96	96.812	81.124	91	95	80	102.515	123.383	136.455	102	123	136	0.00189112	0.0123223
CRA01	COL	12	CRA01-COL-12	2019-02-26 10:30:12	2019-02-26 10:30:12	2019-02-26	2019-02-25	2019-02-01	2533	74.0191	97.1346	97.0963	79.2463	91	92	74	102.741	124.572	138.328	98	124	138	0.00189583	0.0147238
CRA01	COL	12	CRA01-COL-12	2019-02-26 12:00:12	2019-02-26 12:00:12	2019-02-26	2019-02-25	2019-02-01	2306	51.6165	64.9094	68.9926	54.8122	63	66	53	72.2546	123.477	135.893	70	124	135	0.00168331	0.0104199
CRA01	COL	12	CRA01-COL-12	2019-02-26 13:30:12	2019-02-26 13:30:12	2019-02-26	2019-02-25	2019-02-01	1484	94.4379	90.8248	94.5175	76.9987	91	95	77	100.007	123.09	137.597	101	123	137	0.00317496	0.0137187
CRA01	COL	12	CRA01-COL-12	2019-02-27 10:30:12	2019-02-27 10:30:12	2019-02-27	2019-02-25	2019-02-01	3754	70.7474	77.6995	80.3474	66.3154	73	77	63	85.269	124.038	136.048	82	124	136	0.00157151	0.0122584
CRA01	COL	12	CRA01-COL-12	2019-02-27 12:00:12	2019-02-27 12:00:12	2019-02-27	2019-02-25	2019-02-01	4413	100.099	112.308	112.013	98.9501	103	102	87	118.423	125.558	135.52	109	127	135	0.00210211	0.0144781
CRA01	COL	12	CRA01-COL-12	2019-02-27 13:30:12	2019-02-27 13:30:12	2019-02-27	2019-02-25	2019-02-01	3586	94.6059	79.1453	79.6497	69.2761	72	74	62	84.5251	125.647	134.176	79	126	134	0.00204005	0.0148102
CRA01	COL	12	CRA01-COL-12	2019-02-28 10:30:12	2019-02-28 10:30:12	2019-02-28	2019-02-25	2019-02-01	5248	84.1097	93.4428	101.747	81.0755	90	100	79	106.481	120.791	138.628	105	119	139	0.00179955	0.0127758
CRA01	COL	12	CRA01-COL-12	2019-02-28 12:00:12	2019-02-28 12:00:12	2019-02-28	2019-02-25	2019-02-01	3812	79.3096	93.6199	106.568	75.6802	94	107	77	110.06	117.198	143.701	111	116	144	0.000962388	0.00692176
CRA01	COL	12	CRA01-COL-12	2019-02-28 13:30:12	2019-02-28 13:30:12	2019-02-28	2019-02-25	2019-02-01	3939	46.9957	97.3211	110.182	78.5963	98	110	79	113.794	117.183	143.992	115	116	145	0.000973829	0.00705722
CRA01	COL	12	CRA01-COL-12	2019-03-01 10:30:12	2019-03-01 10:30:12	2019-03-01	2019-02-25	2019-03-01	3920	50.1763	90.202	101.049	75.8707	91	102	76	105.012	118.941	140.893	107	119	141	0.00160766	0.00997254
CRA01	COL	12	CRA01-COL-12	2019-03-01 12:00:12	2019-03-01 12:00:12	2019-03-01	2019-02-25	2019-03-01	3761	93.2806	87.9731	96.59	78.4204	87	97	79	101.195	121.011	137.285	102	120	137	0.00172254	0.012486
CRA01	COL	12	CRA01-COL-12	2019-03-01 13:30:12	2019-03-01 13:30:12	2019-03-01	2019-02-25	2019-03-01	3069	94.3359	100.013	105.621	83.7947	99	105	83	110.908	121.65	139.608	111	122	139	0.00172509	0.0119582
CRA01	COL	12	CRA01-COL-12	2019-03-02 10:30:12	2019-03-02 10:30:12	2019-03-02	2019-02-25	2019-03-01	1932	80.0521	93.6056	98.2847	75.8452	91	97	74	103.021	121.819	140.237	102	122	140	0.00150701	0.0113824
CRA01	COL	12	CRA01-COL-12	2019-03-02 12:00:12	2019-03-02 12:00:12	2019-03-02	2019-02-25	2019-03-01	1907	77.533	92.9633	95.8631	76.0902	90	94	73	101.332	123.004	139.042	100	122	139	0.00332125	0.0133394
CRA01	COL	12	CRA01-COL-12	2019-03-02 13:30:12	2019-03-02 13:30:12	2019-03-02	2019-02-25	2019-03-01	2628	96.9034	100.025	100.45	88.7941	98	98	86	107.098	125.463	134.651	105	126	134	0.0026292	0.0162465
CRA01	COL	12	CRA01-COL-12	2019-03-03 10:30:12	2019-03-03 10:30:12	2019-03-03	2019-02-25	2019-03-01	3576	93.8044	76.8943	86.9617	65.6437	77	88	66	90.4463	119.789	139.049	92	119	139	0.00179952	0.0113994
CRA01	COL	12	CRA01-COL-12	2019-03-03 12:00:12	2019-03-03 12:00:12	2019-03-03	2019-02-25	2019-03-01	3668	57.6967	82.554	91.3999	69.7197	83	92	70	95.5005	120.29	139.321	96	120	140	0.00218304	0.0115216
CRA01	COL	12	CRA01-COL-12	2019-03-03 13:30:12	2019-03-03 13:30:12	2019-03-03	2019-02-25	2019-03-01	2961	60.9036	73.746	82.5123	61.2489	74	83	61	86.0142	120.255	139.307	87	120	140	0.00197994	0.0110635
CRA01	COL	12	CRA01-COL-12	2019-03-04 10:30:12	2019-03-04 10:30:12	2019-03-04	2019-03-04	2019-03-01	4705	59.7823	92.3634	104.309	73.8848	93	105	74	107.978	117.725	143.576	109	117	145	0.000929122	0.00704408
CRA01	COL	12	CRA01-COL-12	2019-03-04 12:00:12	2019-03-04 12:00:12	2019-03-04	2019-03-04	2019-03-01	5099	99.3112	89.4428	101.377	72.8684	90	101	73	105.024	118.017	142.578	105	117	144	0.00168049	0.00884554
CRA01	COL	12	CRA01-COL-12	2019-03-04 13:30:12	2019-03-04 13:30:12	2019-03-04	2019-03-04	2019-03-01	5246	58.9651	94.4539	107.134	76.8704	95	108	77	110.762	117.495	143.327	112	116	145	0.00121063	0.0067676
CRA01	COL	12	CRA01-COL-12	2019-03-05 10:30:12	2019-03-05 10:30:12	2019-03-05	2019-03-04	2019-03-01	3234	46.6703	104.352	109.899	82.1657	104	109	83	114.934	120.777	142.851	115	120	143	0.00175398	0.00990559
CRA01	COL	12	CRA01-COL-12	2019-03-05 12:00:12	2019-03-05 12:00:12	2019-03-05	2019-03-04	2019-03-01	2224	88.1208	104.878	109.298	85.8759	103	108	85	114.926	121.91	140.58	114	121	141	0.00143337	0.0117523
CRA01	COL	12	CRA01-COL-12	2019-03-05 13:30:12	2019-03-05 13:30:12	2019-03-05	2019-03-04	2019-03-01	2940	93.7898	91.4184	94.7405	78.433	89	92	77	100.236	123.461	136.944	98	123	137	0.00206736	0.0130816
CRA01	COL	12	CRA01-COL-12	2019-03-06 10:30:12	2019-03-06 10:30:12	2019-03-06	2019-03-04	2019-03-01	3582	88.4591	72.373	79.5218	61.3063	70	77	59	83.2158	121.428	137.817	82	121	138	0.00155399	0.0116576
CRA01	COL	12	CRA01-COL-12	2019-03-06 12:00:12	2019-03-06 12:00:12	2019-03-06	2019-03-04	2019-03-01	3913	94.0878	73.9604	78.5461	61.7746	72	77	60	82.8623	122.778	137.342	81	123	137	0.00178097	0.0120104
CRA01	COL	12	CRA01-COL-12	2019-03-06 13:30:12	2019-03-06 13:30:12	2019-03-06	2019-03-04	2019-03-01	3253	99.5407	85.8909	88.4504	70.7848	82	86	68	93.7528	123.506	137.966	91	123	138	0.00171015	0.0121762
CRA01	COL	12	CRA01-COL-12	2019-03-07 10:30:12	2019-03-07 10:30:12	2019-03-07	2019-03-04	2019-03-01	5008	52.2919	97.725	110.542	76.9145	97	110	77	114.134	116.912	145.123	114	116	146	0.000581752	0.00708997
CRA01	COL	12	CRA01-COL-12	2019-03-07 12:00:12	2019-03-07 12:00:12	2019-03-07	2019-03-04	2019-03-01	5593	82.397	93.2028	104.121	76.0105	93	105	76	108.079	118.576	142.395	109	118	142	0.00176707	0.00990851
CRA01	COL	12	CRA01-COL-12	2019-03-07 13:30:12	2019-03-07 13:30:12	2019-03-07	2019-03-04	2019-03-01	5793	100.231	92.3226	102.561	75.3534	92	103	75	106.57	118.946	142.028	107	118	142	0.00166672	0.00957334
CRA01	COL	12	CRA01-COL-12	2019-03-08 10:30:12	2019-03-08 10:30:12	2019-03-08	2019-03-04	2019-03-01	5012	71.7999	92.5628	102.669	74.7392	91	102	73	106.737	118.925	142.45	106	117	143	0.00177686	0.00983689
CRA01	COL	12	CRA01-COL-12	2019-03-08 12:00:12	2019-03-08 12:00:12	2019-03-08	2019-03-04	2019-03-01	3289	53.2368	74.2712	84.751	59.8614	72	83	58	87.7762	118.876	141.229	86	118	141	0.00146551	0.00848414
CRA01	COL	12	CRA01-COL-12	2019-03-08 13:30:12	2019-03-08 13:30:12	2019-03-08	2019-03-04	2019-03-01	4180	78.1498	87.762	97.0818	72.7175	86	95	71	101.294	119.648	140.758	100	119	141	0.00152585	0.0101593
CRA01	COL	12	CRA01-COL-12	2019-03-09 10:30:12	2019-03-09 10:30:12	2019-03-09	2019-03-04	2019-03-01	3020	77.5955	85.8536	88.0099	64.9209	82	84	62	93.0788	122.771	141.217	90	121	141	0.00206072	0.0107921
CRA01	COL	12	CRA01-COL-12	2019-03-09 12:00:12	2019-03-09 12:00:12	2019-03-09	2019-03-04	2019-03-01	2778	99.2901	86.7642	89.6062	65.5616	83	86	62	94.5288	122.33	141.583	91	122	141	0.00190226	0.0106726
CRA01	COL	12	CRA01-COL-12	2019-03-09 13:30:12	2019-03-09 13:30:12	2019-03-09	2019-03-04	2019-03-01	1607	58.7746	78.8581	83.0193	63.5277	72	77	58	87.4673	122.423	138.981	82	121	140	0.00167908	0.0117403
CRA01	COL	12	CRA01-COL-12	2019-03-10 10:30:12	2019-03-10 10:30:12	2019-03-10	2019-03-04	2019-03-01	4043	100.098	74.2978	77.7779	61.9374	73	76	61	82.2755	123.41	136.967	80	123	138	0.0019291	0.0122133
CRA01	COL	12	CRA01-COL-12	2019-03-10 12:00:12	2019-03-10 12:00:12	2019-03-10	2019-03-04	2019-03-01	5525	72.576	87.6072	93.4795	72.1723	88	93	72	98.291	121.646	139.465	99	121	140	0.00190555	0.0116009
CRA01	COL	12	CRA01-COL-12	2019-03-10 13:30:12	2019-03-10 13:30:12	2019-03-10	2019-03-04	2019-03-01	5550	59.1257	89.0793	96.1418	74.4886	88	95	73	100.861	121.08	139.472	100	121	140	0.0018994	0.0116833
CRA01	COL	12	CRA01-COL-12	2019-03-11 10:30:12	2019-03-11 10:30:12	2019-03-11	2019-03-11	2019-03-01	5853	73.8547	98.2903	108.515	78.7858	98	109	78	112.647	118.58	143.348	113	117	145	0.00129593	0.0072468
CRA01	COL	12	CRA01-COL-12	2019-03-11 12:00:12	2019-03-11 12:00:12	2019-03-11	2019-03-11	2019-03-01	4947	58.0314	94.1631	103.544	77.4401	93	102	76	107.872	119.447	141.562	107	119	142	0.00136151	0.00988527
CRA01	COL	12	CRA01-COL-12	2019-03-11 13:30:12	2019-03-11 13:30:12	2019-03-11	2019-03-11	2019-03-01	4808	99.9119	96.0189	105.303	80.5905	94	104	79	109.728	119.719	140.765	108	119	141	0.00147606	0.0109455
CRA01	COL	12	CRA01-COL-12	2019-03-12 10:30:12	2019-03-12 10:30:12	2019-03-12	2019-03-11	2019-03-01	3572	60.7048	90.8211	101.188	76.5661	90	100	75	105.282	119.155	140.707	105	119	141	0.00136679	0.0105164
CRA01	COL	12	CRA01-COL-12	2019-03-12 12:00:12	2019-03-12 12:00:12	2019-03-12	2019-03-11	2019-03-01	3597	53.3254	85.9647	94.2004	75.1254	86	94	75	98.6925	120.959	137.928	99	121	138	0.00165106	0.012338
CRA01	COL	12	CRA01-COL-12	2019-03-12 13:30:12	2019-03-12 13:30:12	2019-03-12	2019-03-11	2019-03-01	2128	46.8234	88.1988	97.4342	76.5592	88	96	77	101.843	120.258	138.706	101	120	139	0.00165668	0.0122406
CRA01	COL	12	CRA01-COL-12	2019-03-13 10:30:12	2019-03-13 10:30:12	2019-03-13	2019-03-11	2019-03-01	2890	49.5953	97.8076	100.697	82.8073	96	99	81	106.762	123.449	137.789	105	124	137	0.00188216	0.0129606
CRA01	COL	12	CRA01-COL-12	2019-03-13 12:00:12	2019-03-13 12:00:12	2019-03-13	2019-03-11	2019-03-01	1661	38.2993	99.221	103.81	87.1644	98	103	86	109.763	123.012	136.775	108	123	137	0.00316602	0.0144065
CRA01	COL	12	CRA01-COL-12	2019-03-13 13:30:12	2019-03-13 13:30:12	2019-03-13	2019-03-11	2019-03-01	1303	31.0842	111.071	114.391	94.6094	111	114	95	120.735	123.01	138.55	121	123	139	0.00306028	0.0145354
CRA01	COL	12	CRA01-COL-12	2019-03-14 10:30:12	2019-03-14 10:30:12	2019-03-14	2019-03-11	2019-03-01	1679	76.3298	117.965	114.821	100.519	111	110	96	122.625	126.534	136.347	118	126	136	0.00219067	0.0161967
CRA01	COL	12	CRA01-COL-12	2019-03-14 12:00:12	2019-03-14 12:00:12	2019-03-14	2019-03-11	2019-03-01	1741	71.2902	100.466	100.841	92.8771	95	97	89	107.968	126.283	132.461	104	126	132	0.00200141	0.0205162
CRA01	COL	12	CRA01-COL-12	2019-03-14 13:30:12	2019-03-14 13:30:12	2019-03-14	2019-03-11	2019-03-01	1306	70.1446	105.436	105.184	95.7979	100	100	90	112.439	126.273	133.355	107	126	133	0.00277612	0.0197495
CRA01	COL	12	CRA01-COL-12	2019-03-15 10:30:12	2019-03-15 10:30:12	2019-03-15	2019-03-11	2019-03-01	544	47.6916	120.105	116.028	97.0625	112	107	92	123.756	126.206	139.129	116	126	139	0.00249449	0.0154306
CRA01	COL	12	CRA01-COL-12	2019-03-15 12:00:12	2019-03-15 12:00:12	2019-03-15	2019-03-11	2019-03-01	949	74.2042	134.797	126.04	110.871	130	121	105	134.994	128.665	137.565	131	129	137	0.00201308	0.0166493
CRA01	COL	12	CRA01-COL-12	2019-03-15 13:30:12	2019-03-15 13:30:12	2019-03-15	2019-03-11	2019-03-01	2349	99.4934	133.112	125.433	116.09	131	124	115	134.553	129.198	134.181	134	130	134	0.00412849	0.0167217
CRA01	COL	12	CRA01-COL-12	2019-03-16 10:30:12	2019-03-16 10:30:12	2019-03-16	2019-03-11	2019-03-01	1638	78.208	134.048	126.309	105.865	130	126	107	134.846	127.5	140.162	135	128	140	0.00182545	0.0168319
CRA01	COL	12	CRA01-COL-12	2019-03-16 12:00:12	2019-03-16 12:00:12	2019-03-16	2019-03-11	2019-03-01	918	88.2058	158.42	144.967	122.313	155	143	121	154.529	129.28	141.842	152	130	142	0.0038314	0.0150456
CRA01	COL	12	CRA01-COL-12	2019-03-16 13:30:12	2019-03-16 13:30:12	2019-03-16	2019-03-11	2019-03-01	882	60.9681	133.652	127.056	112.628	131	127	113	135.839	127.956	136.76	135	128	136	0.00243766	0.0152111
CRA01	COL	12	CRA01-COL-12	2019-03-17 10:30:12	2019-03-17 10:30:12	2019-03-17	2019-03-11	2019-03-01	3089	100.052	117.312	109.496	97.3525	113	106	96	118.478	128.944	135.865	115	129	136	0.00206275	0.0148732
CRA01	COL	12	CRA01-COL-12	2019-03-17 12:00:12	2019-03-17 12:00:12	2019-03-17	2019-03-11	2019-03-01	1998	70.7459	126.923	119.273	103.596	123	116	102	128.23	128.289	137.686	125	129	138	0.0025645	0.0180396
CRA01	COL	12	CRA01-COL-12	2019-03-17 13:30:12	2019-03-17 13:30:12	2019-03-17	2019-03-11	2019-03-01	2371	70.632	137.345	129.689	114.981	133	126	113	138.544	128.426	137.012	135	129	138	0.00231676	0.0175925
CRA01	COL	12	CRA01-COL-12	2019-03-18 10:30:57	2019-03-18 10:30:57	2019-03-18	2019-03-18	2019-03-01	2540	99.9946	161.55	150.904	139.623	165	153	142	160.172	130.046	135.42	163	130	135	0.00411951	0.0145006
CRA01	COL	12	CRA01-COL-12	2019-03-18 12:00:57	2019-03-18 12:00:57	2019-03-18	2019-03-18	2019-03-01	990	79.0414	154.172	145.879	137.752	161	154	143	155.01	129.685	133.402	163	129	133	0.00570891	0.0120045
CRA01	COL	12	CRA01-COL-12	2019-03-18 13:30:57	2019-03-18 13:30:57	2019-03-18	2019-03-18	2019-03-01	1248	84.2051	152.233	143.203	134.132	152	144	133	152.663	129.802	134.069	153	130	133	0.00444336	0.0113859
CRA01	COL	12	CRA01-COL-12	2019-03-19 10:30:57	2019-03-19 10:30:57	2019-03-19	2019-03-18	2019-03-01	3609	99.8897	132.18	124.782	119.047	137	129	122	133.799	129.82	132.119	139	130	132	0.00518225	0.0258125
CRA01	COL	12	CRA01-COL-12	2019-03-19 12:00:57	2019-03-19 12:00:57	2019-03-19	2019-03-18	2019-03-01	1491	81.7267	122.047	114.6	109.166	121	114	108	123.626	129.91	132.001	123	130	132	0.00323748	0.0238465
CRA01	COL	12	CRA01-COL-12	2019-03-19 13:30:57	2019-03-19 13:30:57	2019-03-19	2019-03-18	2019-03-01	1623	100.045	111.699	104.501	100.691	113	105	101	113.524	130.146	131.114	115	130	130	0.00328029	0.0266472
CRA01	COL	12	CRA01-COL-12	2019-03-20 10:30:57	2019-03-20 10:30:57	2019-03-20	2019-03-18	2019-03-01	1166	99.826	159.606	149.615	140.43	163	153	142	158.814	130.132	134.205	163	130	134	0.00543814	0.0151387
CRA01	COL	12	CRA01-COL-12	2019-03-20 12:00:57	2019-03-20 12:00:57	2019-03-20	2019-03-18	2019-03-01	1740	99.3728	125.129	113.152	103.827	118	105	97	122.837	131.063	134.823	115	131	134	0.00383687	0.022508
CRA01	COL	12	CRA01-COL-12	2019-03-20 13:30:57	2019-03-20 13:30:57	2019-03-20	2019-03-18	2019-03-01	1131	88.9453	128.447	118.668	111.927	121	111	106	127.635	130.645	133.034	121	130	133	0.00625251	0.0262957
CRA01	COL	12	CRA01-COL-12	2019-03-21 10:30:57	2019-03-21 10:30:57	2019-03-21	2019-03-18	2019-03-01	2114	90.7704	111.069	101.388	95.6641	106	97	91	110.437	130.859	132.602	106	131	132	0.00329917	0.0274363
CRA01	COL	12	CRA01-COL-12	2019-03-21 12:00:57	2019-03-21 12:00:57	2019-03-21	2019-03-18	2019-03-01	1538	99.9477	107.136	99.5722	96.42	105	97	94	108.298	130.477	130.843	106	130	130	0.00224112	0.0319663
CRA01	COL	12	CRA01-COL-12	2019-03-21 13:30:57	2019-03-21 13:30:57	2019-03-21	2019-03-18	2019-03-01	2556	89.8438	117.052	108.406	103.078	113	104	99	117.454	130.457	132.167	114	131	132	0.00291203	0.0242191
CRA01	COL	12	CRA01-COL-12	2019-03-22 10:30:57	2019-03-22 10:30:57	2019-03-22	2019-03-18	2019-03-01	714	98.5632	122.046	114.388	109.908	123	116	110	124.013	130.203	131.521	126	130	131	0.00380419	0.02428
CRA01	COL	12	CRA01-COL-12	2019-03-22 12:00:57	2019-03-22 12:00:57	2019-03-22	2019-03-18	2019-03-01	1662	84.7719	122.061	114.231	109.691	125	116	110	123.211	130.278	131.57	127	130	131	0.00322359	0.0235957
CRA01	COL	12	CRA01-COL-12	2019-03-22 13:30:57	2019-03-22 13:30:57	2019-03-22	2019-03-18	2019-03-01	1176	99.8949	100.395	92.3061	88.3767	97	88	84	100.753	130.586	131.37	98	131	131	0.00221257	0.0241078
CRA01	COL	12	CRA01-COL-12	2019-03-23 10:30:57	2019-03-23 10:30:57	2019-03-23	2019-03-18	2019-03-01	1546	99.9063	130.934	120.054	112.919	130	119	111	129.915	130.963	133.442	129	131	134	0.00595212	0.0240373
CRA01	COL	12	CRA01-COL-12	2019-03-23 12:00:57	2019-03-23 12:00:57	2019-03-23	2019-03-18	2019-03-01	1707	100.113	116.699	108.987	104.535	119	111	105	117.984	130.262	131.517	120	130	131	0.00285582	0.0226375
CRA01	COL	12	CRA01-COL-12	2019-03-23 13:30:57	2019-03-23 13:30:57	2019-03-23	2019-03-18	2019-03-01	2396	93.1451	116.703	109.334	105.073	116	109	104	118.244	130.142	131.378	119	130	131	0.00281285	0.0218577
CRA01	COL	12	CRA01-COL-12	2019-03-24 10:30:57	2019-03-24 10:30:57	2019-03-24	2019-03-18	2019-03-01	1654	97.8942	105.667	98.8059	94.731	102	95	90	107.3	130.009	131.229	104	130	131	0.0023768	0.0277506
CRA01	COL	12	CRA01-COL-12	2019-03-24 12:00:57	2019-03-24 12:00:57	2019-03-24	2019-03-18	2019-03-01	1972	83.5628	115.72	108.096	103.666	111	102	99	116.879	130.231	131.533	112	130	131	0.00295603	0.0215681
CRA01	COL	12	CRA01-COL-12	2019-03-24 13:30:57	2019-03-24 13:30:57	2019-03-24	2019-03-18	2019-03-01	2262	97.8391	108.669	101.615	98.4363	105	98	95	110.319	130.212	130.768	107	130	130	0.00314395	0.0293266
CRA01	COL	12	CRA01-COL-12	2019-03-25 10:30:57	2019-03-25 10:30:57	2019-03-25	2019-03-25	2019-03-01	2154	100.107	123.724	113.95	106.59	121	110	103	123.364	130.519	133.405	121	130	133	0.00356049	0.0211593
CRA01	COL	12	CRA01-COL-12	2019-03-25 12:00:57	2019-03-25 12:00:57	2019-03-25	2019-03-25	2019-03-01	2463	86.9635	128.232	118.59	112.233	127	118	111	128.215	130.589	132.815	128	130	133	0.00573116	0.0244942
CRA01	COL	12	CRA01-COL-12	2019-03-25 13:30:57	2019-03-25 13:30:57	2019-03-25	2019-03-25	2019-03-01	2099	69.6581	121.22	113.454	108.346	117	110	103	122.404	130.101	131.865	120	130	131	0.00307613	0.0242442
CRA01	COL	12	CRA01-COL-12	2019-03-26 10:30:57	2019-03-26 10:30:57	2019-03-26	2019-03-25	2019-03-01	1351	100.096	154.621	145.526	138.802	160	151	142	154.768	130.236	132.755	161	130	133	0.00546764	0.0151722
CRA01	COL	12	CRA01-COL-12	2019-03-26 12:00:57	2019-03-26 12:00:57	2019-03-26	2019-03-25	2019-03-01	1950	98.3934	114.339	107.13	103.684	110	102	99	116.071	130.231	130.89	112	130	131	0.00315722	0.0273497
CRA01	COL	12	CRA01-COL-12	2019-03-26 13:30:57	2019-03-26 13:30:57	2019-03-26	2019-03-25	2019-03-01	1306	83.6904	143.845	135.742	129.42	151	142	135	144.449	129.975	132.49	152	130	133	0.00540948	0.0188576
CRA01	COL	12	CRA01-COL-12	2019-03-27 10:30:57	2019-03-27 10:30:57	2019-03-27	2019-03-25	2019-03-01	2917	100.078	141.438	131.302	123.648	143	133	124	140.653	130.532	133.569	143	130	133	0.00624632	0.0195543
CRA01	COL	12	CRA01-COL-12	2019-03-27 12:00:57	2019-03-27 12:00:57	2019-03-27	2019-03-25	2019-03-01	1508	98.4595	150.239	139.191	131.551	156	145	134	148.714	130.872	133.559	156	131	133	0.00540505	0.0167569
CRA01	COL	12	CRA01-COL-12	2019-03-27 13:30:57	2019-03-27 13:30:57	2019-03-27	2019-03-25	2019-03-01	1109	99.9859	149.49	138.526	130.402	152	140	130	148.384	130.702	133.858	150	130	133	0.00427591	0.0150581
CRA01	COL	12	CRA01-COL-12	2019-03-28 10:30:57	2019-03-28 10:30:57	2019-03-28	2019-03-25	2019-03-01	1492	73.112	130.093	121.369	116.092	132	124	115	130.697	130.444	132.08	134	130	132	0.00499172	0.0257817
CRA01	COL	12	CRA01-COL-12	2019-03-28 12:00:57	2019-03-28 12:00:57	2019-03-28	2019-03-25	2019-03-01	1153	99.1633	139.571	132.224	127.003	140	132	127	141.419	129.885	131.797	142	130	131	0.00559163	0.0197794
CRA01	COL	12	CRA01-COL-12	2019-03-28 13:30:57	2019-03-28 13:30:57	2019-03-28	2019-03-25	2019-03-01	2007	99.9569	128.546	121.015	116.447	126	119	114	130.174	130.092	131.523	129	130	131	0.00508618	0.025946
CRA01	COL	12	CRA01-COL-12	2019-03-29 10:30:57	2019-03-29 10:30:57	2019-03-29	2019-03-25	2019-03-01	1793	99.7861	139.621	128.197	120.94	138	125	117	138.095	131.127	133.519	136	131	133	0.005725	0.0227104
CRA01	COL	12	CRA01-COL-12	2019-03-29 12:00:57	2019-03-29 12:00:57	2019-03-29	2019-03-25	2019-03-01	1361	99.3563	151.619	140.738	132.763	149	139	130	150.439	130.719	133.747	149	131	133	0.00451614	0.0148243
CRA01	COL	12	CRA01-COL-12	2019-03-29 13:30:57	2019-03-29 13:30:57	2019-03-29	2019-03-25	2019-03-01	1265	99.9413	129.075	118.007	112.287	119	108	102	127.791	131.299	132.711	118	131	132	0.00793242	0.0311776
CRA01	COL	12	CRA01-COL-12	2019-03-30 10:30:57	2019-03-30 10:30:57	2019-03-30	2019-03-25	2019-03-01	2615	88.4701	132.009	123.343	118.246	128	120	115	132.85	130.416	131.962	130	130	132	0.00524785	0.0256692
CRA01	COL	12	CRA01-COL-12	2019-03-30 12:00:57	2019-03-30 12:00:57	2019-03-30	2019-03-25	2019-03-01	1891	99.6782	123.654	116.199	112.127	120	113	108	125.359	130.178	131.301	123	130	131	0.00551156	0.0258855
CRA01	COL	12	CRA01-COL-12	2019-03-30 13:30:57	2019-03-30 13:30:57	2019-03-30	2019-03-25	2019-03-01	2722	82.3539	130.109	118.519	114.705	128	116	113	128.889	131.827	131.708	128	132	131	0.00604856	0.0280903
CRA01	COL	12	CRA01-COL-12	2019-03-31 10:30:57	2019-03-31 10:30:57	2019-03-31	2019-03-25	2019-03-01	1175	97.1857	92.6017	85.4834	83.5949	85	78	80	93.1617	130.61	130.05	87	131	129	0.00309197	0.0256548
CRA01	COL	12	CRA01-COL-12	2019-03-31 12:00:57	2019-03-31 12:00:57	2019-03-31	2019-03-25	2019-03-01	757	84.4572	102.301	95.8481	93.3487	88	81	79	104.104	130.184	130.346	90	130	130	0.00366871	0.0291128
CRA01	COL	12	CRA01-COL-12	2019-03-31 13:30:57	2019-03-31 13:30:57	2019-03-31	2019-03-25	2019-03-01	1226	99.3616	103.826	93.2325	87.8654	87	79	75	101.828	131.297	132.548	87	131	132	0.00349339	0.0253079
CRA01	COL	12	CRA01-COL-12	2019-04-01 10:30:57	2019-04-01 10:30:57	2019-04-01	2019-04-01	2019-04-01	775	83.7672	131.834	123.338	118.374	129	121	117	132.844	130.36	131.857	132	130	131	0.00526068	0.0258006
CRA01	COL	12	CRA01-COL-12	2019-04-01 12:00:57	2019-04-01 12:00:57	2019-04-01	2019-04-01	2019-04-01	1194	100.262	135.461	129.098	125.194	136	130	124	138.329	129.706	131.008	140	130	131	0.00532858	0.0219447
CRA01	COL	12	CRA01-COL-12	2019-04-01 13:30:57	2019-04-01 13:30:57	2019-04-01	2019-04-01	2019-04-01	2159	99.7766	117.67	110.56	105.049	117	108	102	119.007	129.799	131.974	119	130	132	0.00277863	0.0231656
CRA01	COL	12	CRA01-COL-12	2019-04-02 10:30:57	2019-04-02 10:30:57	2019-04-02	2019-04-01	2019-04-01	2159	99.7791	133.77	125.803	121.358	128	121	117	135.284	130.276	131.531	131	130	131	0.00628054	0.0251757
CRA01	COL	12	CRA01-COL-12	2019-04-02 12:00:57	2019-04-02 12:00:57	2019-04-02	2019-04-01	2019-04-01	1727	99.9326	136.896	130.187	124.999	135	128	122	139.344	129.631	131.708	138	130	131	0.00544606	0.0212165
CRA01	COL	12	CRA01-COL-12	2019-04-02 13:30:57	2019-04-02 13:30:57	2019-04-02	2019-04-01	2019-04-01	1168	100.097	131.421	126.014	122.523	127	120	117	135.109	129.426	130.631	130	129	131	0.00535191	0.0245256
CRA01	COL	12	CRA01-COL-12	2019-04-03 10:30:57	2019-04-03 10:30:57	2019-04-03	2019-04-01	2019-04-01	3516	99.7247	138.784	130.548	126.021	138	130	124	140.249	130.31	131.577	140	130	131	0.00629772	0.0238064
CRA01	COL	12	CRA01-COL-12	2019-04-03 12:00:57	2019-04-03 12:00:57	2019-04-03	2019-04-01	2019-04-01	1988	100.09	146.275	133.373	125.501	144	130	122	143.752	131.515	134.004	142	132	134	0.0045683	0.0171686
CRA01	COL	12	CRA01-COL-12	2019-04-03 13:30:57	2019-04-03 13:30:57	2019-04-03	2019-04-01	2019-04-01	1784	100.184	154.386	145.974	140.142	156	148	140	155.302	130.105	132.257	157	130	132	0.00567468	0.0192353
CRA01	COL	12	CRA01-COL-12	2019-04-04 10:30:57	2019-04-04 10:30:57	2019-04-04	2019-04-01	2019-04-01	1834	99.8306	129.938	119.625	112.923	125	115	107	129.282	130.794	133.089	125	131	133	0.00632742	0.0252954
CRA01	COL	12	CRA01-COL-12	2019-04-04 12:00:57	2019-04-04 12:00:57	2019-04-04	2019-04-01	2019-04-01	1213	100.097	155.438	143.582	134.935	148	136	128	153.415	130.935	134.214	147	131	134	0.00420761	0.0135572
CRA01	COL	12	CRA01-COL-12	2019-04-04 13:30:57	2019-04-04 13:30:57	2019-04-04	2019-04-01	2019-04-01	580	99.8832	152.102	141.952	133.864	144	133	122	151.259	130.398	133.764	143	130	134	0.00441498	0.0129404
CRA01	COL	12	CRA01-COL-12	2019-04-05 10:30:57	2019-04-05 10:30:57	2019-04-05	2019-04-01	2019-04-01	1986	99.9331	136.441	126.462	120.128	133	123	116	136.254	130.713	132.866	133	131	133	0.00622443	0.0229105
CRA01	COL	12	CRA01-COL-12	2019-04-05 12:00:57	2019-04-05 12:00:57	2019-04-05	2019-04-01	2019-04-01	1371	100.262	145.217	134.812	127.287	140	130	123	144.673	130.587	133.457	140	130	133	0.00569828	0.0172825
CRA01	COL	12	CRA01-COL-12	2019-04-05 13:30:57	2019-04-05 13:30:57	2019-04-05	2019-04-01	2019-04-01	1391	100.102	132.226	123.361	117.375	127	118	111	132.974	130.339	132.503	129	130	132	0.00503826	0.024475
CRA01	COL	12	CRA01-COL-12	2019-04-06 10:30:57	2019-04-06 10:30:57	2019-04-06	2019-04-01	2019-04-01	1331	99.8134	162.563	149.592	140.053	168	155	144	159.515	131.176	134.811	165	131	134	0.00564906	0.0185034
CRA01	COL	12	CRA01-COL-12	2019-04-06 12:00:57	2019-04-06 12:00:57	2019-04-06	2019-04-01	2019-04-01	1455	100.262	142.097	129.992	120.988	139	125	116	140.159	131.061	134.567	136	131	134	0.00398977	0.0222694
CRA01	COL	12	CRA01-COL-12	2019-04-06 13:30:57	2019-04-06 13:30:57	2019-04-06	2019-04-01	2019-04-01	1253	99.8798	133.835	122.409	114.676	130	117	108	132.197	131.025	133.824	128	131	134	0.00413385	0.0218751
CRA01	COL	12	CRA01-COL-12	2019-04-07 10:30:57	2019-04-07 10:30:57	2019-04-07	2019-04-01	2019-04-01	1852	96.1753	133.897	120.068	111.796	130	115	107	130.601	131.91	134.494	127	132	134	0.00383666	0.0215854
CRA01	COL	12	CRA01-COL-12	2019-04-07 12:00:57	2019-04-07 12:00:57	2019-04-07	2019-04-01	2019-04-01	1413	100.136	138.171	125.72	118.544	134	120	112	135.749	131.557	133.661	131	132	134	0.00573283	0.0214151
CRA01	COL	12	CRA01-COL-12	2019-04-07 13:30:57	2019-04-07 13:30:57	2019-04-07	2019-04-01	2019-04-01	1364	99.8894	125.672	113.293	106.815	123	109	103	123.7	131.696	133.377	121	132	133	0.00402532	0.0232423
CRA01	COL	12	CRA01-COL-12	2019-04-08 10:30:57	2019-04-08 10:30:57	2019-04-08	2019-04-08	2019-04-01	737	87.8708	115.502	107.896	102.494	112	105	100	116.753	130.012	132.066	114	130	132	0.00293741	0.0235904
CRA01	COL	12	CRA01-COL-12	2019-04-08 12:00:57	2019-04-08 12:00:57	2019-04-08	2019-04-08	2019-04-01	744	72.0297	107.603	98.5968	94.4919	107	98	95	107.778	130.855	131.583	108	131	131	0.00301027	0.0295888
CRA01	COL	12	CRA01-COL-12	2019-04-08 13:30:57	2019-04-08 13:30:57	2019-04-08	2019-04-08	2019-04-01	1378	63.7888	126.458	119.066	114.983	130	123	118	128.197	130.089	131.269	132	130	131	0.00548617	0.0279774
CRA01	COL	12	CRA01-COL-12	2019-04-09 10:30:31	2019-04-09 10:30:31	2019-04-09	2019-04-08	2019-04-01	1078	99.4901	135.923	126.266	119.266	133	123	117	135.147	130.448	133.114	134	130	133	0.00592127	0.0213816
CRA01	COL	12	CRA01-COL-12	2019-04-09 12:00:31	2019-04-09 12:00:31	2019-04-09	2019-04-08	2019-04-01	476	99.662	142.943	133.702	125.389	127	115	106	142.708	130.076	133.767	126	130	134	0.00497805	0.0131935
CRA01	COL	12	CRA01-COL-12	2019-04-09 13:30:31	2019-04-09 13:30:31	2019-04-09	2019-04-08	2019-04-01	969	80.6427	133.963	125.053	118.93	130	124	118	134.689	130.263	132.569	134	130	132	0.00616346	0.0245311
CRA01	COL	12	CRA01-COL-12	2019-04-10 10:30:31	2019-04-10 10:30:31	2019-04-10	2019-04-08	2019-04-01	1587	100.04	110.24	106.273	104.611	108	103	100	114.822	129.29	129.408	112	129	129	0.00425669	0.0252791
CRA01	COL	12	CRA01-COL-12	2019-04-10 12:00:31	2019-04-10 12:00:31	2019-04-10	2019-04-08	2019-04-01	2127	99.6466	119.828	114.992	111.52	121	112	108	123.189	129.252	130.454	122	129	131	0.00346339	0.0242995
CRA01	COL	12	CRA01-COL-12	2019-04-10 13:30:31	2019-04-10 13:30:31	2019-04-10	2019-04-08	2019-04-01	2017	100.077	125.38	121.456	117.745	134	128	122	129.908	128.864	130.505	138	129	131	0.00485361	0.0239121
CRA01	COL	12	CRA01-COL-12	2019-04-11 10:30:31	2019-04-11 10:30:31	2019-04-11	2019-04-08	2019-04-01	2065	81.3285	133.361	124.595	116.532	138	127	118	133.488	129.965	133.603	137	130	134	0.00660997	0.0202956
CRA01	COL	12	CRA01-COL-12	2019-04-11 12:00:31	2019-04-11 12:00:31	2019-04-11	2019-04-08	2019-04-01	890	59.3684	108.204	98.8831	96.4921	100	92	92	108.335	131.292	130.647	102	131	130	0.00355593	0.0306876
CRA01	COL	12	CRA01-COL-12	2019-04-11 13:30:31	2019-04-11 13:30:31	2019-04-11	2019-04-08	2019-04-01	2446	87.7	132.914	122.337	114.762	131	120	112	132.282	130.734	133.605	131	131	133	0.00644014	0.0230122
CRA01	COL	12	CRA01-COL-12	2019-04-12 10:30:31	2019-04-12 10:30:31	2019-04-12	2019-04-08	2019-04-01	664	99.9488	136.536	127.105	121.456	137	128	123	136.619	130.59	132.325	138	130	132	0.00627446	0.027046
CRA01	COL	12	CRA01-COL-12	2019-04-12 12:00:31	2019-04-12 12:00:31	2019-04-12	2019-04-08	2019-04-01	793	99.571	140.947	133.093	129.122	137	128	123	142.653	130.256	131.221	138	130	131	0.00582879	0.0196848
CRA01	COL	12	CRA01-COL-12	2019-04-12 13:30:31	2019-04-12 13:30:31	2019-04-12	2019-04-08	2019-04-01	1385	98.0613	118.692	108.404	103.205	115	104	98	118.066	131.117	132.347	114	131	132	0.00314248	0.0257657
CRA01	COL	12	CRA01-COL-12	2019-04-13 10:30:31	2019-04-13 10:30:31	2019-04-13	2019-04-08	2019-04-01	1418	99.964	133.205	122.681	114.047	131	120	111	132.305	130.537	134.174	131	131	134	0.00418434	0.0194613
CRA01	COL	12	CRA01-COL-12	2019-04-13 12:00:31	2019-04-13 12:00:31	2019-04-13	2019-04-08	2019-04-01	937	100.006	146.807	138.059	132.212	138	128	122	147.334	130.248	132.322	139	130	132	0.00545889	0.0202173
CRA01	COL	12	CRA01-COL-12	2019-04-13 13:30:31	2019-04-13 13:30:31	2019-04-13	2019-04-08	2019-04-01	1410	99.8765	136.939	128.379	122.811	140	132	126	137.717	130.269	132.201	142	130	132	0.00608267	0.0247791
CRA01	COL	12	CRA01-COL-12	2019-04-14 10:30:31	2019-04-14 10:30:31	2019-04-14	2019-04-08	2019-04-01	1537	97.09	130.93	122.342	116.728	124	115	109	131.655	130.287	132.232	126	130	132	0.00488215	0.0262754
CRA01	COL	12	CRA01-COL-12	2019-04-14 12:00:31	2019-04-14 12:00:31	2019-04-14	2019-04-08	2019-04-01	1952	100.159	120.169	112.025	107.47	116	107	103	121.182	130.349	131.646	117	130	131	0.00268655	0.0216614
CRA01	COL	12	CRA01-COL-12	2019-04-14 13:30:31	2019-04-14 13:30:31	2019-04-14	2019-04-08	2019-04-01	3129	99.8847	146.78	138.677	131.903	154	146	139	147.908	129.84	132.731	156	130	132	0.00498117	0.0144581
CRA01	COL	12	CRA01-COL-12	2019-04-15 10:30:31	2019-04-15 10:30:31	2019-04-15	2019-04-15	2019-04-01	1424	90.2894	142.674	130.791	122.02	146	133	125	140.59	130.98	134.377	144	131	134	0.00406162	0.0213143
CRA01	COL	12	CRA01-COL-12	2019-04-15 12:00:31	2019-04-15 12:00:31	2019-04-15	2019-04-15	2019-04-01	2271	100.262	128.927	119.147	112.415	127	118	110	128.846	130.58	133.023	128	131	133	0.00571258	0.0236329
CRA01	COL	12	CRA01-COL-12	2019-04-15 13:30:31	2019-04-15 13:30:31	2019-04-15	2019-04-15	2019-04-01	1293	99.7648	143.539	135.261	129.696	145	136	129	144.773	130.114	132.169	146	130	132	0.00591385	0.0211001
CRA01	COL	12	CRA01-COL-12	2019-04-16 10:30:31	2019-04-16 10:30:31	2019-04-16	2019-04-15	2019-04-01	2069	98.6979	161.862	150.807	141.929	165	154	144	160.461	130.547	134.179	164	130	134	0.00518457	0.0158981
CRA01	COL	12	CRA01-COL-12	2019-04-16 12:00:31	2019-04-16 12:00:31	2019-04-16	2019-04-15	2019-04-01	831	99.5903	150.937	139.427	130.779	149	137	128	149.369	130.834	134.212	147	131	134	0.00422066	0.0161619
CRA01	COL	12	CRA01-COL-12	2019-04-16 13:30:31	2019-04-16 13:30:31	2019-04-16	2019-04-15	2019-04-01	357	87.237	129.832	118.625	113.566	116	105	100	128.361	131.515	132.389	116	131	133	0.00614452	0.0313748
CRA01	COL	12	CRA01-COL-12	2019-04-17 10:30:31	2019-04-17 10:30:31	2019-04-17	2019-04-15	2019-04-01	1355	87.2881	138.058	126.348	118.202	135	124	115	136.239	131.066	134.057	134	131	134	0.0047188	0.0215017
CRA01	COL	12	CRA01-COL-12	2019-04-17 12:00:31	2019-04-17 12:00:31	2019-04-17	2019-04-15	2019-04-01	782	95.6779	135.244	125.621	119.173	135	125	117	135.458	130.535	132.889	135	130	133	0.00568046	0.0213487
CRA01	COL	12	CRA01-COL-12	2019-04-17 13:30:31	2019-04-17 13:30:31	2019-04-17	2019-04-15	2019-04-01	734	97.0332	138.136	127.405	121.113	138	127	122	137.58	130.947	132.883	138	131	132	0.00524344	0.0237341
CRA01	COL	12	CRA01-COL-12	2019-04-18 10:30:31	2019-04-18 10:30:31	2019-04-18	2019-04-15	2019-04-01	1696	85.446	167.924	157.746	151.033	173	163	157	167.302	130.501	132.902	172	130	132	0.00602017	0.0192857
CRA01	COL	12	CRA01-COL-12	2019-04-18 12:00:31	2019-04-18 12:00:31	2019-04-18	2019-04-15	2019-04-01	1512	88.1775	164.672	157.333	151.322	167	160	154	166.414	129.566	132.163	170	129	132	0.00620587	0.0206985
CRA01	COL	12	CRA01-COL-12	2019-04-18 13:30:31	2019-04-18 13:30:31	2019-04-18	2019-04-15	2019-04-01	2734	100.073	149.885	141.481	136.353	151	144	138	151.156	130.177	131.91	153	130	132	0.00607962	0.0203945
CRA01	COL	12	CRA01-COL-12	2019-04-19 10:30:31	2019-04-19 10:30:31	2019-04-19	2019-04-15	2019-04-01	1650	90.057	154.401	148.05	143.399	158	152	147	157.302	129.473	131.302	161	129	131	0.00552295	0.0193606
CRA01	COL	12	CRA01-COL-12	2019-04-19 12:00:31	2019-04-19 12:00:31	2019-04-19	2019-04-15	2019-04-01	983	100.03	141.232	133.284	126.332	144	135	127	142.754	129.787	132.855	145	130	133	0.00530391	0.0146327
CRA01	COL	12	CRA01-COL-12	2019-04-22 10:30:34	2019-04-22 10:30:34	2019-04-22	2019-04-22	2019-04-01	3540	76.7924	163.632	161.695	147.114	164	163	147	168.952	126.179	135.841	170	127	134	0.00321136	0.0153888
CRA01	COL	12	CRA01-COL-12	2019-04-22 12:00:34	2019-04-22 12:00:34	2019-04-22	2019-04-22	2019-04-01	2033	100.157	172.415	163.328	152.999	174	165	155	172.062	129.524	134.601	174	130	133	0.00540037	0.015672
CRA01	COL	12	CRA01-COL-12	2019-04-22 13:30:34	2019-04-22 13:30:34	2019-04-22	2019-04-22	2019-04-01	2980	100.064	157.993	152.506	139.282	156	150	136	160.68	127.731	135.685	159	129	134	0.00307538	0.0112135
CRA01	COL	12	CRA01-COL-12	2019-04-23 10:30:34	2019-04-23 10:30:34	2019-04-23	2019-04-22	2019-04-01	2763	99.964	137.767	130.243	126.646	140	133	129	139.79	130.203	130.969	143	130	131	0.00624458	0.0244394
CRA01	COL	12	CRA01-COL-12	2019-04-23 12:00:34	2019-04-23 12:00:34	2019-04-23	2019-04-22	2019-04-01	1418	99.7024	192.565	187.164	174.257	191	184	173	193.616	127.72	135.35	191	128	134	0.0046503	0.0148743
CRA01	COL	12	CRA01-COL-12	2019-04-23 13:30:34	2019-04-23 13:30:34	2019-04-23	2019-04-22	2019-04-01	2907	99.9526	167.237	160.709	152.15	167	160	152	168.936	128.901	133.354	169	130	132	0.00596958	0.0172665
CRA01	COL	12	CRA01-COL-12	2019-04-24 10:30:34	2019-04-24 10:30:34	2019-04-24	2019-04-22	2019-04-01	4878	99.8424	167.418	164.569	147.829	166	163	146	171.641	126.169	137.066	171	127	135	0.00335019	0.0160609
CRA01	COL	12	CRA01-COL-12	2019-04-24 12:00:34	2019-04-24 12:00:34	2019-04-24	2019-04-22	2019-04-01	2456	99.7804	162.264	164.037	140.364	159	162	137	169.668	123.294	140.08	168	124	138	0.00321981	0.0114304
CRA01	COL	12	CRA01-COL-12	2019-04-24 13:30:34	2019-04-24 13:30:34	2019-04-24	2019-04-22	2019-04-01	4926	99.9894	157.415	156.49	140.315	158	159	139	163.474	125.551	136.534	166	126	135	0.00294775	0.0144236
CRA01	COL	12	CRA01-COL-12	2019-04-25 10:30:34	2019-04-25 10:30:34	2019-04-25	2019-04-22	2019-04-01	2451	80.2961	165.449	169.48	140.908	163	169	138	174.218	121.668	142.204	173	122	142	0.00241114	0.00729407
CRA01	COL	12	CRA01-COL-12	2019-04-25 12:00:34	2019-04-25 12:00:34	2019-04-25	2019-04-22	2019-04-01	3882	98.6928	167.134	168.165	142.22	166	168	141	173.725	123.248	141.245	174	124	140	0.00424387	0.00858548
CRA01	COL	12	CRA01-COL-12	2019-04-25 13:30:34	2019-04-25 13:30:34	2019-04-25	2019-04-22	2019-04-01	5076	97.9491	177.482	175.023	154.274	176	172	153	181.245	125.403	138.911	179	127	136	0.00425648	0.0151777
CRA01	COL	12	CRA01-COL-12	2019-04-26 10:30:34	2019-04-26 10:30:34	2019-04-26	2019-04-22	2019-04-01	4180	99.3278	162.347	163.69	137.918	162	165	139	169.298	123.13	141.229	171	124	141	0.00440445	0.00970399
CRA01	COL	12	CRA01-COL-12	2019-04-26 12:00:34	2019-04-26 12:00:34	2019-04-26	2019-04-22	2019-04-01	3439	94.6679	160.775	160.526	131.847	161	162	132	166.601	123.24	142.995	168	124	142	0.00446523	0.00954242
CRA01	COL	12	CRA01-COL-12	2019-04-26 13:30:34	2019-04-26 13:30:34	2019-04-26	2019-04-22	2019-04-01	4200	93.9049	156.966	153.319	131.089	157	153	132	160.709	125.532	140.189	160	127	138	0.0021246	0.0125401
CRA01	COL	12	CRA01-COL-12	2019-04-27 10:30:23	2019-04-27 10:30:23	2019-04-27	2019-04-22	2019-04-01	4435	98.937	172.442	170.27	147.007	172	170	145	176.676	124.799	140.297	176	126	139	0.00291586	0.0130656
CRA01	COL	12	CRA01-COL-12	2019-04-27 12:00:23	2019-04-27 12:00:23	2019-04-27	2019-04-22	2019-04-01	3936	94.512	158.497	155.784	133.073	156	155	131	162.964	125.064	140.312	162	126	139	0.00221782	0.0123454
CRA01	COL	12	CRA01-COL-12	2019-04-27 13:30:23	2019-04-27 13:30:23	2019-04-27	2019-04-22	2019-04-01	6930	100.354	191.804	189.024	167.94	194	192	168	194.515	125.374	139.048	197	126	138	0.00443024	0.0149905
CRA01	COL	12	CRA01-COL-12	2019-04-28 10:30:23	2019-04-28 10:30:23	2019-04-28	2019-04-22	2019-04-01	7537	100.097	169.282	163.961	148.518	168	163	148	171.788	127.232	136.742	171	128	136	0.00393473	0.0150785
CRA01	COL	12	CRA01-COL-12	2019-04-28 12:00:23	2019-04-28 12:00:23	2019-04-28	2019-04-22	2019-04-01	4613	100.111	167.382	161.838	143.384	165	160	141	169.668	126.825	138.39	168	127	138	0.00380482	0.016083
CRA01	COL	12	CRA01-COL-12	2019-04-28 13:30:23	2019-04-28 13:30:23	2019-04-28	2019-04-22	2019-04-01	6709	100.27	160.168	156.555	139.319	161	158	140	164.31	126.288	137.54	166	127	136	0.00324195	0.0162736
CRA01	COL	12	CRA01-COL-12	2019-04-29 10:30:23	2019-04-29 10:30:23	2019-04-29	2019-04-29	2019-04-01	5780	100.121	152.183	152.121	136.546	153	154	137	159.375	125.209	136.253	161	125	135	0.00258203	0.0127049
CRA01	COL	12	CRA01-COL-12	2019-04-29 12:00:23	2019-04-29 12:00:23	2019-04-29	2019-04-29	2019-04-01	6199	100.121	151.514	151.626	135.717	153	154	136	158.829	125.085	136.403	161	125	136	0.00254961	0.0131397
CRA01	COL	12	CRA01-COL-12	2019-04-29 13:30:23	2019-04-29 13:30:23	2019-04-29	2019-04-29	2019-04-01	5204	100.163	154.552	153.928	136.629	155	155	137	161.119	125.125	137.212	163	125	137	0.00256678	0.0134286
CRA01	COL	12	CRA01-COL-12	2019-04-30 10:30:23	2019-04-30 10:30:23	2019-04-30	2019-04-29	2019-04-01	5035	100.262	178.893	185.94	155.995	181	188	158	189.181	120.39	142.308	192	120	142	0.00351508	0.00935595
CRA01	COL	12	CRA01-COL-12	2019-04-30 12:00:23	2019-04-30 12:00:23	2019-04-30	2019-04-29	2019-04-01	5276	100.239	175.683	181.794	150.802	175	182	148	185.405	120.515	143.103	186	120	143	0.00299759	0.00828774
CRA01	COL	12	CRA01-COL-12	2019-04-30 13:30:23	2019-04-30 13:30:23	2019-04-30	2019-04-29	2019-04-01	4989	100.233	159.901	166.015	134.663	161	168	135	170.536	120.363	143.498	173	120	143	0.00138311	0.00454956
CRA01	COL	21	CRA01-COL-21	2018-11-23 10:30:19	2018-11-23 10:30:19	2018-11-23	2018-11-19	2018-11-01	2924	99.4807	139.088	142.693	110.353	141	149	107	147.579	121.083	144.807	153	123	143	0.000817889	0.00474909
CRA01	COL	21	CRA01-COL-21	2018-11-23 12:00:19	2018-11-23 12:00:19	2018-11-23	2018-11-19	2018-11-01	2078	83.4151	108.585	120.34	86.1319	105	121	79	124.229	117.221	145.485	124	116	147	0.000515172	0.00564717
CRA01	COL	21	CRA01-COL-21	2018-11-23 13:30:19	2018-11-23 13:30:19	2018-11-23	2018-11-19	2018-11-01	2552	99.8414	97.8785	102.687	73.9471	97	105	71	107.982	121.005	143.625	110	119	145	0.00112211	0.00902569
CRA01	COL	21	CRA01-COL-21	2018-11-24 10:30:19	2018-11-24 10:30:19	2018-11-24	2018-11-19	2018-11-01	4951	100.327	133.053	129.896	111.555	136	132	113	136.869	125.94	138.443	140	128	137	0.00376125	0.0197911
CRA01	COL	21	CRA01-COL-21	2018-11-24 12:00:19	2018-11-24 12:00:19	2018-11-24	2018-11-19	2018-11-01	5363	100.033	105.53	100.68	85.3433	104	101	83	108.36	127.233	137.447	109	130	136	0.00248254	0.018046
CRA01	COL	21	CRA01-COL-21	2018-11-24 13:30:19	2018-11-24 13:30:19	2018-11-24	2018-11-19	2018-11-01	4225	100.316	112.872	110.695	92.2682	108	107	84	117.031	125.666	138.52	114	128	137	0.00201391	0.0153809
CRA01	COL	21	CRA01-COL-21	2018-11-25 10:30:19	2018-11-25 10:30:19	2018-11-25	2018-11-19	2018-11-01	3396	100.264	127.876	124.639	106.695	134	133	107	130.45	125.957	138.214	140	127	138	0.00233738	0.0167112
CRA01	COL	21	CRA01-COL-21	2018-11-25 12:00:19	2018-11-25 12:00:19	2018-11-25	2018-11-19	2018-11-01	3774	100.284	110.916	107.852	94.4147	108	105	90	115.512	126.733	136.028	113	129	136	0.00230028	0.0163476
CRA01	COL	21	CRA01-COL-21	2018-11-25 13:30:19	2018-11-25 13:30:19	2018-11-25	2018-11-19	2018-11-01	4149	100.162	110.886	106.453	92.8913	104	100	87	113.838	127.282	136.336	108	129	135	0.00308219	0.0166492
CRA01	COL	21	CRA01-COL-21	2018-11-26 10:30:19	2018-11-26 10:30:19	2018-11-26	2018-11-26	2018-11-01	5174	99.9081	109.513	108.143	101.048	105	107	97	115.182	127.207	132.195	114	128	132	0.00347693	0.0230375
CRA01	COL	21	CRA01-COL-21	2018-11-26 12:00:20	2018-11-26 12:00:20	2018-11-26	2018-11-26	2018-11-01	4662	100.318	112.81	109.086	99.0944	110	107	95	117.024	127.611	134.179	116	129	134	0.00294614	0.0179994
CRA01	COL	21	CRA01-COL-21	2018-11-26 13:30:19	2018-11-26 13:30:19	2018-11-26	2018-11-26	2018-11-01	5387	100.17	111.225	107.406	97.9265	108	104	95	115.415	127.744	133.886	113	129	134	0.0031657	0.0203908
CRA01	COL	21	CRA01-COL-21	2018-11-27 10:30:19	2018-11-27 10:30:19	2018-11-27	2018-11-26	2018-11-01	4215	100.276	125.115	126.819	115.407	127	129	114	132.34	125.238	133.896	136	127	134	0.00325904	0.0183495
CRA01	COL	21	CRA01-COL-21	2018-11-27 12:00:19	2018-11-27 12:00:19	2018-11-27	2018-11-26	2018-11-01	4771	100.155	123.879	120.77	107.423	127	124	109	127.76	126.772	135.704	133	128	136	0.00302043	0.0165651
CRA01	COL	21	CRA01-COL-21	2018-11-27 13:30:19	2018-11-27 13:30:19	2018-11-27	2018-11-26	2018-11-01	4358	100.237	101.041	100.995	93.1613	94	96	87	107.25	126.512	132.416	103	127	133	0.00208591	0.0200766
CRA01	COL	21	CRA01-COL-21	2018-11-28 10:30:19	2018-11-28 10:30:19	2018-11-28	2018-11-26	2018-11-01	6048	100.023	103.531	105.377	94.0683	109	112	98	111.379	125.209	134.009	119	127	133	0.00261424	0.0164562
CRA01	COL	21	CRA01-COL-21	2018-11-28 12:00:19	2018-11-28 12:00:19	2018-11-28	2018-11-26	2018-11-01	3334	99.5616	115.277	117.189	101.59	112	119	97	123.957	124.38	136.451	125	124	136	0.00269631	0.0164414
CRA01	COL	21	CRA01-COL-21	2018-11-28 13:30:19	2018-11-28 13:30:19	2018-11-28	2018-11-26	2018-11-01	6141	99.9894	111.91	107.942	97.9842	106	106	92	115.786	127.689	134.195	114	129	134	0.00290747	0.0195004
CRA01	COL	21	CRA01-COL-21	2018-11-29 10:30:19	2018-11-29 10:30:19	2018-11-29	2018-11-26	2018-11-01	3625	99.8695	104.811	107.866	94.1771	108	111	95	113.189	124.199	135.186	117	124	136	0.00243537	0.0143755
CRA01	COL	21	CRA01-COL-21	2018-11-29 12:00:19	2018-11-29 12:00:19	2018-11-29	2018-11-26	2018-11-01	2091	99.9933	116.398	122.385	102.25	119	126	104	127.13	121.916	138.295	132	122	138	0.00246484	0.0135067
CRA01	COL	21	CRA01-COL-21	2018-11-29 13:30:19	2018-11-29 13:30:19	2018-11-29	2018-11-26	2018-11-01	3403	100.001	121.758	127.525	117.396	113	122	104	132.986	123.79	132.888	128	124	132	0.00362363	0.0179516
CRA01	COL	21	CRA01-COL-21	2018-11-30 10:30:19	2018-11-30 10:30:19	2018-11-30	2018-11-26	2018-11-01	3001	98.8649	95.4125	98.5815	88.5358	95	98	87	104.075	124.722	133.321	105	125	133	0.00202205	0.0171563
CRA01	COL	21	CRA01-COL-21	2018-11-30 12:00:19	2018-11-30 12:00:19	2018-11-30	2018-11-26	2018-11-01	4111	100.226	124.47	121.235	107.753	118	116	102	128.421	126.71	135.918	124	127	136	0.00261206	0.0167223
CRA01	COL	21	CRA01-COL-21	2018-11-30 13:30:19	2018-11-30 13:30:19	2018-11-30	2018-11-26	2018-11-01	3693	100.281	108.883	110.97	105.159	95	100	90	116.768	126.017	130.995	106	127	131	0.0019989	0.0220623
CRA01	COL	21	CRA01-COL-21	2018-12-01 10:30:19	2018-12-01 10:30:19	2018-12-01	2018-11-26	2018-12-01	4322	100.139	105.986	107.003	102.301	101	102	97	113.889	126.673	130.564	110	127	131	0.00252587	0.0233046
CRA01	COL	21	CRA01-COL-21	2018-12-01 12:00:19	2018-12-01 12:00:19	2018-12-01	2018-11-26	2018-12-01	3640	100.208	114.09	112.446	102.371	110	108	99	119.76	126.713	133.87	116	127	134	0.00246187	0.0183494
CRA01	COL	21	CRA01-COL-21	2018-12-01 13:30:19	2018-12-01 13:30:19	2018-12-01	2018-11-26	2018-12-01	4195	100.136	105.924	104.05	96.8691	99	99	91	111.547	127.359	132.367	106	128	132	0.00392811	0.0223153
CRA01	COL	21	CRA01-COL-21	2018-12-02 10:30:19	2018-12-02 10:30:19	2018-12-02	2018-11-26	2018-12-01	3708	100.276	102.535	102.898	102.248	90	90	88	108.186	127.866	128.21	98	128	128	0.0033856	0.0297644
CRA01	COL	21	CRA01-COL-21	2018-12-02 12:00:19	2018-12-02 12:00:19	2018-12-02	2018-11-26	2018-12-01	3528	100.262	120.495	118.12	110.166	119	115	105	124.603	127.491	132.605	124	127	132	0.00475222	0.0223978
CRA01	COL	21	CRA01-COL-21	2018-12-02 13:30:19	2018-12-02 13:30:19	2018-12-02	2018-11-26	2018-12-01	6314	100.279	101.828	101.112	99.6072	90	90	89	107.344	128.108	128.946	97	128	128	0.00413716	0.0283474
CRA01	COL	21	CRA01-COL-21	2018-12-03 10:30:19	2018-12-03 10:30:19	2018-12-03	2018-12-03	2018-12-01	4913	100.188	124.453	123.686	118.119	116	117	110	131.528	127.26	131.175	126	127	131	0.00460683	0.0235369
CRA01	COL	21	CRA01-COL-21	2018-12-03 12:00:19	2018-12-03 12:00:19	2018-12-03	2018-12-03	2018-12-01	6999	100.292	119.726	117.978	112.863	115	115	109	125.989	127.746	131.085	123	128	131	0.00464433	0.0249356
CRA01	COL	21	CRA01-COL-21	2018-12-03 13:30:19	2018-12-03 13:30:19	2018-12-03	2018-12-03	2018-12-01	4224	100.236	119.334	118.15	112.722	112	112	106	126.167	127.442	131.183	120	127	131	0.00513252	0.0245524
CRA01	COL	21	CRA01-COL-21	2018-12-04 10:30:19	2018-12-04 10:30:19	2018-12-04	2018-12-03	2018-12-01	3397	100.143	109.741	112.773	98.0736	106	109	95	118.579	124.041	135.804	116	124	136	0.00183212	0.013124
CRA01	COL	21	CRA01-COL-21	2018-12-04 12:00:19	2018-12-04 12:00:19	2018-12-04	2018-12-03	2018-12-01	2723	100.152	120.79	124.076	105.278	117	121	102	130.141	123.24	137.925	127	123	138	0.00383091	0.0156911
CRA01	COL	21	CRA01-COL-21	2018-12-04 13:30:19	2018-12-04 13:30:19	2018-12-04	2018-12-03	2018-12-01	4551	100.387	120.007	123.241	116.598	102	106	97	129.278	125.441	131.434	113	126	131	0.00441873	0.0210762
CRA01	COL	21	CRA01-COL-21	2018-12-05 10:30:19	2018-12-05 10:30:19	2018-12-05	2018-12-03	2018-12-01	2833	99.9029	143.055	150.309	121.06	146	151	121	154.529	120.079	142.65	157	120	143	0.00163648	0.00560286
CRA01	COL	21	CRA01-COL-21	2018-12-05 12:00:19	2018-12-05 12:00:19	2018-12-05	2018-12-03	2018-12-01	3391	99.7302	115.547	123.902	102.348	116	126	102	129.229	120.76	138.752	132	120	139	0.00220885	0.01277
CRA01	COL	21	CRA01-COL-21	2018-12-05 13:30:19	2018-12-05 13:30:19	2018-12-05	2018-12-03	2018-12-01	3763	80.5164	116.797	124.593	106.025	116	125	104	130.09	121.5	137.174	131	121	137	0.00191151	0.0129078
CRA01	COL	21	CRA01-COL-21	2018-12-06 10:30:20	2018-12-06 10:30:20	2018-12-06	2018-12-03	2018-12-01	3699	81.8918	105.455	111.08	97.9075	101	107	91	117.022	123.212	134.682	113	123	134	0.00336967	0.0145615
CRA01	COL	21	CRA01-COL-21	2018-12-06 12:00:20	2018-12-06 12:00:20	2018-12-06	2018-12-03	2018-12-01	3640	98.1645	111.081	118.339	100.457	111	119	100	124.058	121.832	136.992	124	121	136	0.00238934	0.0135065
CRA01	COL	21	CRA01-COL-21	2018-12-06 13:30:20	2018-12-06 13:30:20	2018-12-06	2018-12-03	2018-12-01	3986	82.4644	114.47	120.782	103.864	112	120	101	126.817	122.374	136.551	126	122	136	0.00225257	0.0137658
CRA01	COL	21	CRA01-COL-21	2018-12-07 10:30:20	2018-12-07 10:30:20	2018-12-07	2018-12-03	2018-12-01	3238	80.8858	119.254	126.139	109.28	120	127	109	132.065	122.182	136.334	133	122	136	0.00197957	0.0137912
CRA01	COL	21	CRA01-COL-21	2018-12-07 12:00:20	2018-12-07 12:00:20	2018-12-07	2018-12-03	2018-12-01	3244	99.7043	115.455	122.507	106.423	115	124	105	128.284	122.228	135.948	129	122	136	0.00230366	0.0141827
CRA01	COL	21	CRA01-COL-21	2018-12-07 13:30:20	2018-12-07 13:30:20	2018-12-07	2018-12-03	2018-12-01	3312	99.5821	105.466	104.838	88.5199	104	104	86	111.822	125.162	137.321	112	125	137	0.00231917	0.0158517
CRA01	COL	21	CRA01-COL-21	2018-12-08 10:30:20	2018-12-08 10:30:20	2018-12-08	2018-12-03	2018-12-01	3098	94.0214	91.102	95.7737	87.846	90	95	86	101.802	124.556	131.944	101	125	132	0.00185871	0.0192329
CRA01	COL	21	CRA01-COL-21	2018-12-08 12:00:20	2018-12-08 12:00:20	2018-12-08	2018-12-03	2018-12-01	3054	88.8624	95.2459	98.8382	89.0694	94	99	88	105.247	124.62	133.087	105	125	133	0.00191244	0.0180793
CRA01	COL	21	CRA01-COL-21	2018-12-08 13:30:20	2018-12-08 13:30:20	2018-12-08	2018-12-03	2018-12-01	2851	94.0214	93.0765	97.4199	86.979	91	96	84	103.462	124.183	133.404	103	125	133	0.002358	0.0161383
CRA01	COL	21	CRA01-COL-21	2018-12-09 10:30:20	2018-12-09 10:30:20	2018-12-09	2018-12-03	2018-12-01	3132	99.8124	97.2634	98.7011	90.1216	94	96	87	105.515	125.707	132.71	103	126	133	0.00173509	0.017646
CRA01	COL	21	CRA01-COL-21	2018-12-09 12:00:20	2018-12-09 12:00:20	2018-12-09	2018-12-03	2018-12-01	2927	99.4637	102.268	101.174	91.6283	100	99	89	108.566	126.592	133.57	107	127	134	0.00300006	0.0197569
CRA01	COL	21	CRA01-COL-21	2018-12-09 13:30:20	2018-12-09 13:30:20	2018-12-09	2018-12-03	2018-12-01	2547	54.2558	93.5764	92.4252	82.4335	93	92	81	99.4303	126.508	133.914	99	127	134	0.00271433	0.0172214
CRA01	COL	21	CRA01-COL-21	2018-12-10 10:30:20	2018-12-10 10:30:20	2018-12-10	2018-12-10	2018-12-01	3506	99.8093	97.2904	95.5898	91.3417	91	90	86	103.024	127.851	130.667	98	128	131	0.00197854	0.0315743
CRA01	COL	21	CRA01-COL-21	2018-12-10 12:00:20	2018-12-10 12:00:20	2018-12-10	2018-12-10	2018-12-01	3095	98.1645	96.2708	96.0459	91.7137	92	92	86	103.165	127.235	130.504	99	127	131	0.00318295	0.0273833
CRA01	COL	21	CRA01-COL-21	2018-12-10 13:30:20	2018-12-10 13:30:20	2018-12-10	2018-12-10	2018-12-01	2769	99.7247	88.099	85.7674	80.4413	85	84	78	92.7681	127.892	131.41	91	128	131	0.0020439	0.0228075
CRA01	COL	21	CRA01-COL-21	2018-12-11 10:30:20	2018-12-11 10:30:20	2018-12-11	2018-12-10	2018-12-01	4047	91.8492	97.982	95.4794	93.9101	90	88	86	103.222	128.699	129.251	96	129	129	0.00342999	0.0293767
CRA01	COL	21	CRA01-COL-21	2018-12-11 12:00:20	2018-12-11 12:00:20	2018-12-11	2018-12-10	2018-12-01	3870	99.9024	113.51	107.392	101.797	104	99	95	115.649	129.435	131.844	108	129	131	0.00266401	0.0226488
CRA01	COL	21	CRA01-COL-21	2018-12-11 13:30:20	2018-12-11 13:30:20	2018-12-11	2018-12-10	2018-12-01	3252	89.3659	91.1691	87.0378	83.9822	88	85	82	94.8416	129.117	130.338	93	129	130	0.00312929	0.0301492
CRA01	COL	21	CRA01-COL-21	2018-12-12 10:30:20	2018-12-12 10:30:20	2018-12-12	2018-12-10	2018-12-01	3950	83.1942	114.049	113.429	108.747	114	114	109	121.501	127.374	130.672	122	127	131	0.00341782	0.0228013
CRA01	COL	21	CRA01-COL-21	2018-12-12 12:00:20	2018-12-12 12:00:20	2018-12-12	2018-12-10	2018-12-01	3320	97.6641	133.1	129.945	123.264	132	128	122	138.05	127.998	131.968	137	128	132	0.00484432	0.023011
CRA01	COL	21	CRA01-COL-21	2018-12-12 13:30:20	2018-12-12 13:30:20	2018-12-12	2018-12-10	2018-12-01	3629	99.7247	114.301	108.316	101.471	113	107	100	117.253	129.055	132.622	116	129	132	0.00241595	0.0195333
CRA01	COL	21	CRA01-COL-21	2018-12-13 10:30:20	2018-12-13 10:30:20	2018-12-13	2018-12-10	2018-12-01	4004	93.3127	105.249	102	99.0422	104	100	96	110.285	128.762	130.096	109	128	130	0.0037893	0.0265216
CRA01	COL	21	CRA01-COL-21	2018-12-13 12:00:20	2018-12-13 12:00:20	2018-12-13	2018-12-10	2018-12-01	4229	83.1766	105.971	103.599	101.222	103	101	98	111.868	128.487	129.647	110	128	130	0.00413805	0.0280319
CRA01	COL	21	CRA01-COL-21	2018-12-13 13:30:20	2018-12-13 13:30:20	2018-12-13	2018-12-10	2018-12-01	3905	79.9774	88.6704	87.9357	85.6996	85	84	81	94.8717	127.877	129.388	91	128	129	0.00403021	0.0282551
CRA01	COL	21	CRA01-COL-21	2018-12-14 10:30:20	2018-12-14 10:30:20	2018-12-14	2018-12-10	2018-12-01	4620	99.1477	107.858	104.066	101.437	102	100	97	112.457	129.007	129.961	108	129	130	0.00374003	0.0273898
CRA01	COL	21	CRA01-COL-21	2018-12-14 12:00:20	2018-12-14 12:00:20	2018-12-14	2018-12-10	2018-12-01	3755	93.9043	94.685	87.4602	83.7712	91	84	81	95.7108	130.255	131.142	93	130	131	0.0021664	0.0282966
CRA01	COL	21	CRA01-COL-21	2018-12-14 13:30:20	2018-12-14 13:30:20	2018-12-14	2018-12-10	2018-12-01	4388	99.8295	92.2261	88.9546	87.3065	88	84	82	96.4307	129.033	129.377	92	129	129	0.0035453	0.0299431
CRA01	COL	21	CRA01-COL-21	2018-12-15 10:30:20	2018-12-15 10:30:20	2018-12-15	2018-12-10	2018-12-01	3831	87.5344	100.958	98.2203	96.065	100	98	96	106.376	128.698	129.596	106	129	130	0.00361768	0.0281906
CRA01	COL	21	CRA01-COL-21	2018-12-15 12:00:20	2018-12-15 12:00:20	2018-12-15	2018-12-10	2018-12-01	4107	89.8138	103.125	99.3397	97.8471	98	95	94	107.706	129.246	129.364	103	129	129	0.0035362	0.028993
CRA01	COL	21	CRA01-COL-21	2018-12-15 13:30:20	2018-12-15 13:30:20	2018-12-15	2018-12-10	2018-12-01	5192	97.0825	97.0978	90.7092	86.249	94	87	83	98.9551	129.748	131.45	96	129	131	0.00206189	0.0234277
CRA01	COL	21	CRA01-COL-21	2018-12-16 10:30:20	2018-12-16 10:30:20	2018-12-16	2018-12-10	2018-12-01	5485	99.9776	97.8901	94.1207	92.8507	94	90	90	101.661	129.387	129.259	99	129	129	0.00340236	0.0290113
CRA01	COL	21	CRA01-COL-21	2018-12-16 12:00:20	2018-12-16 12:00:20	2018-12-16	2018-12-10	2018-12-01	3780	82.9233	88.2868	83.3955	82.7344	85	81	80	91.2519	129.903	129.066	89	130	129	0.00389836	0.0300808
CRA01	COL	21	CRA01-COL-21	2018-12-16 13:30:20	2018-12-16 13:30:20	2018-12-16	2018-12-10	2018-12-01	5542	94.0265	97.7595	92.9152	92.9572	86	82	82	100.86	130.031	128.628	90	130	128	0.00325646	0.0299859
CRA01	COL	21	CRA01-COL-21	2018-12-17 10:30:20	2018-12-17 10:30:20	2018-12-17	2018-12-17	2018-12-01	4048	99.8152	105.422	95.5632	89.1897	100	90	84	104.309	130.871	133.039	100	131	133	0.00270041	0.0279411
CRA01	COL	21	CRA01-COL-21	2018-12-17 12:00:20	2018-12-17 12:00:20	2018-12-17	2018-12-17	2018-12-01	5315	100.045	135.385	132.923	129.184	132	130	126	141.117	128.307	130.242	139	128	130	0.00516858	0.0207828
CRA01	COL	21	CRA01-COL-21	2018-12-17 13:30:20	2018-12-17 13:30:20	2018-12-17	2018-12-17	2018-12-01	4972	99.9427	105.933	102.184	101.022	106	103	102	110.845	129.294	129.168	112	129	129	0.00392226	0.0260725
CRA01	COL	21	CRA01-COL-21	2018-12-18 10:30:20	2018-12-18 10:30:20	2018-12-18	2018-12-17	2018-12-01	2560	99.945	99.4855	92.8695	89.9289	92	86	84	101.142	130.188	130.568	95	130	130	0.00261147	0.0312438
CRA01	COL	21	CRA01-COL-21	2018-12-18 12:00:20	2018-12-18 12:00:20	2018-12-18	2018-12-17	2018-12-01	2634	99.8681	111.732	101.271	96.8375	111	99	94	110.651	131.407	131.924	109	131	131	0.00408893	0.0267115
CRA01	COL	21	CRA01-COL-21	2018-12-18 13:30:20	2018-12-18 13:30:20	2018-12-18	2018-12-17	2018-12-01	4148	100.233	94.5793	88.5639	84.8862	92	86	82	96.6709	129.747	130.946	95	130	131	0.0020876	0.0337301
CRA01	COL	21	CRA01-COL-21	2018-12-19 10:30:20	2018-12-19 10:30:20	2018-12-19	2018-12-17	2018-12-01	4848	99.9432	93.9901	86.7401	83.2283	87	80	78	94.5825	130.334	130.994	89	130	130	0.00237547	0.0275596
CRA01	COL	21	CRA01-COL-21	2018-12-19 12:00:20	2018-12-19 12:00:20	2018-12-19	2018-12-17	2018-12-01	4384	100.141	115.311	106.49	101.951	110	101	97	115.159	130.727	131.679	111	131	131	0.00375996	0.0264
CRA01	COL	21	CRA01-COL-21	2018-12-19 13:30:20	2018-12-19 13:30:20	2018-12-19	2018-12-17	2018-12-01	4641	100.262	88.5818	85.4908	86.3144	80	77	78	92.6057	129.537	127.948	84	130	128	0.00296897	0.0298801
CRA01	COL	21	CRA01-COL-21	2018-12-20 10:30:20	2018-12-20 10:30:20	2018-12-20	2018-12-17	2018-12-01	4297	99.2976	95.5425	89.6679	89.683	91	85	85	98.0612	130.444	128.852	93	130	129	0.00323286	0.0259263
CRA01	COL	21	CRA01-COL-21	2018-12-20 12:00:20	2018-12-20 12:00:20	2018-12-20	2018-12-17	2018-12-01	6244	100.196	92.6379	87.2964	87.164	85	80	80	95.2926	130.195	128.845	88	130	129	0.00357839	0.0267776
CRA01	COL	21	CRA01-COL-21	2018-12-20 13:30:20	2018-12-20 13:30:20	2018-12-20	2018-12-17	2018-12-01	6831	99.6692	102.939	90.2088	87.9905	98	85	83	100.305	132.825	131.246	96	132	131	0.00407678	0.0264215
CRA01	COL	21	CRA01-COL-21	2018-12-21 10:30:21	2018-12-21 10:30:21	2018-12-21	2018-12-17	2018-12-01	5908	99.8625	121.366	117.286	116.297	116	112	112	126.295	129.44	129.106	122	129	129	0.00438209	0.0249756
CRA01	COL	21	CRA01-COL-21	2018-12-21 12:00:20	2018-12-21 12:00:20	2018-12-21	2018-12-17	2018-12-01	4073	99.645	116.177	110.706	108.411	112	106	104	119.645	129.751	129.977	116	130	130	0.00367636	0.023559
CRA01	COL	21	CRA01-COL-21	2018-12-21 13:30:20	2018-12-21 13:30:20	2018-12-21	2018-12-17	2018-12-01	5194	99.821	100.945	96.3263	93.6848	98	93	90	104.572	129.379	130.129	102	129	130	0.0030381	0.0290699
CRA01	COL	21	CRA01-COL-21	2018-12-22 10:30:20	2018-12-22 10:30:20	2018-12-22	2018-12-17	2018-12-01	6489	99.7072	118.092	114.112	110.001	117	112	108	123.021	128.785	130.823	122	128	131	0.00247801	0.0243611
CRA01	COL	21	CRA01-COL-21	2018-12-22 12:00:20	2018-12-22 12:00:20	2018-12-22	2018-12-17	2018-12-01	5794	99.7206	124.311	120.202	114.878	123	119	113	129.093	128.61	131.472	128	128	131	0.00584494	0.0231329
CRA01	COL	21	CRA01-COL-21	2018-12-22 13:30:20	2018-12-22 13:30:20	2018-12-22	2018-12-17	2018-12-01	7208	100.041	121.152	116.853	112.278	120	116	112	125.805	128.837	131.115	125	128	131	0.00452962	0.0240281
CRA01	COL	21	CRA01-COL-21	2018-12-23 10:30:20	2018-12-23 10:30:20	2018-12-23	2018-12-17	2018-12-01	4656	84.6991	84.628	83.099	78.6671	83	82	77	89.6929	127.796	130.768	88	128	130	0.00206499	0.0319491
CRA01	COL	21	CRA01-COL-21	2018-12-23 12:00:20	2018-12-23 12:00:20	2018-12-23	2018-12-17	2018-12-01	4579	99.9937	115.885	113.389	104.22	110	109	99	121.373	127.265	133.398	117	128	132	0.00411354	0.0214674
CRA01	COL	21	CRA01-COL-21	2018-12-23 13:30:20	2018-12-23 13:30:20	2018-12-23	2018-12-17	2018-12-01	4539	99.9761	120.354	112.353	99.9828	114	109	95	121.408	128.944	136.003	118	129	135	0.00173935	0.0133766
CRA01	COL	21	CRA01-COL-21	2018-12-24 10:30:20	2018-12-24 10:30:20	2018-12-24	2018-12-24	2018-12-01	2820	77.8544	79.761	78.4791	71.727	78	76	69	84.2535	127.239	132.126	83	128	131	0.00272025	0.0227178
CRA01	COL	21	CRA01-COL-21	2018-12-24 12:00:20	2018-12-24 12:00:20	2018-12-24	2018-12-24	2018-12-01	3752	99.9281	108.962	103.636	94.4283	105	100	88	111.313	128.493	133.84	109	129	133	0.00325696	0.018497
CRA01	COL	21	CRA01-COL-21	2018-12-24 13:30:20	2018-12-24 13:30:20	2018-12-24	2018-12-24	2018-12-01	4666	80.8289	92.9835	93.2407	91.2197	89	89	86	100.404	127.603	129.159	97	128	129	0.00381464	0.0283054
CRA01	COL	21	CRA01-COL-21	2018-12-25 10:30:20	2018-12-25 10:30:20	2018-12-25	2018-12-24	2018-12-01	4286	99.2976	69.0642	68.0604	65.0532	65	64	60	72.9137	127.863	129.924	69	128	129	0.00372397	0.0274889
CRA01	COL	21	CRA01-COL-21	2018-12-25 12:00:20	2018-12-25 12:00:20	2018-12-25	2018-12-24	2018-12-01	3907	91.6107	111.262	104.144	96.5626	105	99	90	112.472	129.482	133.222	108	130	133	0.00306104	0.020717
CRA01	COL	21	CRA01-COL-21	2018-12-25 13:30:20	2018-12-25 13:30:20	2018-12-25	2018-12-24	2018-12-01	3946	99.8902	95.6581	91.2139	86.7714	87	84	80	98.9805	128.959	131.186	91	129	131	0.00206371	0.0319292
CRA01	COL	21	CRA01-COL-21	2018-12-26 10:30:20	2018-12-26 10:30:20	2018-12-26	2018-12-24	2018-12-01	5836	100.017	100.95	95.1654	93.037	93	88	85	103.528	129.984	130.04	97	130	130	0.00324697	0.0289351
CRA01	COL	21	CRA01-COL-21	2018-12-26 12:00:20	2018-12-26 12:00:20	2018-12-26	2018-12-24	2018-12-01	5206	85.7395	94.3479	87.8198	86.4568	92	86	85	96.2643	130.436	129.752	95	130	130	0.00354094	0.0255636
CRA01	COL	21	CRA01-COL-21	2018-12-26 13:30:20	2018-12-26 13:30:20	2018-12-26	2018-12-24	2018-12-01	5331	93.7684	92.371	86.6081	85.8075	90	84	83	94.9043	130.245	129.328	92	130	129	0.00347025	0.025663
CRA01	COL	21	CRA01-COL-21	2018-12-27 10:30:14	2018-12-27 10:30:14	2018-12-27	2018-12-24	2018-12-01	4231	100.024	70.8104	63.4968	62.7109	65	58	57	69.6592	131.061	129.608	64	131	130	0.00307552	0.0261894
CRA01	COL	21	CRA01-COL-21	2018-12-27 12:00:14	2018-12-27 12:00:14	2018-12-27	2018-12-24	2018-12-01	5493	94.4154	89.8476	84.6778	86.4278	82	76	78	92.4985	130.537	127.743	84	130	128	0.00301117	0.0279713
CRA01	COL	21	CRA01-COL-21	2018-12-27 13:30:14	2018-12-27 13:30:14	2018-12-27	2018-12-24	2018-12-01	3810	88.5622	91.3184	82.8906	82.6428	86	76	76	91.4982	131.482	129.425	85	131	130	0.00318701	0.0251164
CRA01	COL	21	CRA01-COL-21	2018-12-28 10:30:14	2018-12-28 10:30:14	2018-12-28	2018-12-24	2018-12-01	4566	99.0072	77.5791	73.0134	76.0631	77	73	76	80.0451	130.625	126.861	80	130	127	0.0030482	0.0314374
CRA01	COL	21	CRA01-COL-21	2018-12-28 12:00:14	2018-12-28 12:00:14	2018-12-28	2018-12-24	2018-12-01	4526	97.8431	80.224	74.4905	77.116	78	72	76	81.9954	131.011	127.305	80	131	127	0.00306777	0.0309447
CRA01	COL	21	CRA01-COL-21	2018-12-28 13:30:14	2018-12-28 13:30:14	2018-12-28	2018-12-24	2018-12-01	5210	99.9173	84.2749	77.444	79.7129	78	71	74	85.1933	131.376	127.671	79	131	127	0.00314863	0.0284817
CRA01	COL	21	CRA01-COL-21	2018-12-29 10:30:14	2018-12-29 10:30:14	2018-12-29	2018-12-24	2018-12-01	5076	92.3443	93.9303	89.1403	91.1807	94	88	89	97.382	130.473	127.507	97	130	128	0.00300995	0.0295681
CRA01	COL	21	CRA01-COL-21	2018-12-29 12:00:14	2018-12-29 12:00:14	2018-12-29	2018-12-24	2018-12-01	4368	99.9583	117.786	107.508	106.208	108	97	96	116.617	131.948	130.079	107	132	129	0.00422374	0.0248506
CRA01	COL	21	CRA01-COL-21	2018-12-29 13:30:14	2018-12-29 13:30:14	2018-12-29	2018-12-24	2018-12-01	4675	93.2766	88.2978	82.865	85.8736	83	78	82	90.8404	130.915	126.987	86	131	127	0.00361507	0.0352314
CRA01	COL	21	CRA01-COL-21	2018-12-30 10:30:14	2018-12-30 10:30:14	2018-12-30	2018-12-24	2018-12-01	5003	92.5539	85.9085	80.2964	84.2057	82	76	79	88.1599	131.219	126.516	83	131	126	0.00343191	0.0333267
CRA01	COL	21	CRA01-COL-21	2018-12-30 12:00:14	2018-12-30 12:00:14	2018-12-30	2018-12-24	2018-12-01	5187	99.922	88.7644	82.7068	86.4924	85	78	82	90.9198	131.346	126.696	86	131	127	0.00347436	0.033733
CRA01	COL	21	CRA01-COL-21	2018-12-30 13:30:14	2018-12-30 13:30:14	2018-12-30	2018-12-24	2018-12-01	5407	89.4386	106.254	97.3336	97.9427	98	88	91	106.728	131.769	128.911	98	132	129	0.00412754	0.0280907
CRA01	COL	21	CRA01-COL-21	2018-12-31 10:30:14	2018-12-31 10:30:14	2018-12-31	2018-12-31	2018-12-01	6746	100.008	90.1264	83.6911	87.1835	83	74	79	91.7616	131.487	126.89	83	131	126	0.00337337	0.0336569
CRA01	COL	21	CRA01-COL-21	2018-12-31 12:00:14	2018-12-31 12:00:14	2018-12-31	2018-12-31	2018-12-01	5795	99.9175	88.6849	82.2066	85.029	84	78	81	90.3909	131.324	127.321	86	131	127	0.00346037	0.0317791
CRA01	COL	21	CRA01-COL-21	2018-12-31 13:30:14	2018-12-31 13:30:14	2018-12-31	2018-12-31	2018-12-01	5176	99.6357	85.0388	77.6244	81.4724	80	72	77	85.727	131.957	126.852	81	132	127	0.00371042	0.0335638
CRA01	COL	21	CRA01-COL-21	2019-01-01 10:30:14	2019-01-01 10:30:14	2019-01-01	2018-12-31	2019-01-01	5502	99.8792	61.0698	59.998	63.9776	60	58	62	64.2684	129.487	125.676	63	129	125	0.00312927	0.0296847
CRA01	COL	21	CRA01-COL-21	2019-01-01 12:00:14	2019-01-01 12:00:14	2019-01-01	2018-12-31	2019-01-01	4541	99.5905	112.013	102.663	103.029	101	91	92	111.604	131.948	129.037	101	132	129	0.00490534	0.0280541
CRA01	COL	21	CRA01-COL-21	2019-01-01 13:30:14	2019-01-01 13:30:14	2019-01-01	2018-12-31	2019-01-01	6361	99.9276	99.9072	94.4902	97.1525	92	84	88	102.796	130.849	127.199	93	131	127	0.00340928	0.0366923
CRA01	COL	21	CRA01-COL-21	2019-01-02 10:30:14	2019-01-02 10:30:14	2019-01-02	2018-12-31	2019-01-01	4802	100.164	78.07	75.8278	81.5073	76	74	80	82.6593	130.291	124.97	81	130	125	0.003095	0.0290758
CRA01	COL	21	CRA01-COL-21	2019-01-02 12:00:14	2019-01-02 12:00:14	2019-01-02	2018-12-31	2019-01-01	5059	99.8062	84.5035	77.8602	82.2125	77	70	75	85.6144	131.748	126.427	78	132	126	0.00341778	0.0333375
CRA01	COL	21	CRA01-COL-21	2019-01-02 13:30:14	2019-01-02 13:30:14	2019-01-02	2018-12-31	2019-01-01	5326	99.9669	89.0807	82.5043	86.482	78	71	76	90.4489	131.662	126.569	79	132	126	0.00323852	0.033551
CRA01	COL	21	CRA01-COL-21	2019-01-03 10:30:14	2019-01-03 10:30:14	2019-01-03	2018-12-31	2019-01-01	7709	100.133	74.1871	68.4727	69.1987	68	62	64	74.4191	130.713	128.374	69	131	128	0.00337213	0.0273096
CRA01	COL	21	CRA01-COL-21	2019-01-03 12:00:14	2019-01-03 12:00:14	2019-01-03	2018-12-31	2019-01-01	6402	100.021	89.3491	82.8872	86.7296	84	77	81	90.9763	131.567	126.692	85	131	126	0.00332815	0.0338164
CRA01	COL	21	CRA01-COL-21	2019-01-03 13:30:14	2019-01-03 13:30:14	2019-01-03	2018-12-31	2019-01-01	5931	99.8449	91.3187	85.8717	90.0725	79	73	78	93.7159	131.198	126.327	81	131	126	0.00320068	0.0326892
CRA01	COL	21	CRA01-COL-21	2019-01-04 10:30:14	2019-01-04 10:30:14	2019-01-04	2018-12-31	2019-01-01	6467	88.1276	49.846	47.9419	51.8461	45	44	48	50.7715	129.845	125.798	46	130	126	0.00365622	0.0314924
CRA01	COL	21	CRA01-COL-21	2019-01-04 12:00:14	2019-01-04 12:00:14	2019-01-04	2018-12-31	2019-01-01	3573	100.034	99.3966	88.7017	89.6308	93	81	82	97.8687	132.639	128.967	91	132	128	0.00670708	0.0304202
CRA01	COL	21	CRA01-COL-21	2019-01-04 13:30:14	2019-01-04 13:30:14	2019-01-04	2018-12-31	2019-01-01	7181	100.075	105.528	98.397	99.5669	98	91	93	107.125	131.193	128.305	101	131	128	0.00339531	0.0299296
CRA01	COL	21	CRA01-COL-21	2019-01-05 10:30:14	2019-01-05 10:30:14	2019-01-05	2018-12-31	2019-01-01	5745	100.173	113.053	102.369	104.171	106	95	98	112.625	132.676	128.506	106	133	128	0.00646189	0.033856
CRA01	COL	21	CRA01-COL-21	2019-01-05 12:00:14	2019-01-05 12:00:14	2019-01-05	2018-12-31	2019-01-01	6980	100.259	117.327	108.392	110.1	109	98	102	118.228	131.935	128.278	109	132	128	0.00374539	0.028285
CRA01	COL	21	CRA01-COL-21	2019-01-05 13:30:14	2019-01-05 13:30:14	2019-01-05	2018-12-31	2019-01-01	8106	100.173	121.621	112.165	107.923	117	108	103	121.819	130.997	131.641	118	131	131	0.00311396	0.0269427
CRA01	COL	21	CRA01-COL-21	2019-01-06 10:30:14	2019-01-06 10:30:14	2019-01-06	2018-12-31	2019-01-01	6118	99.9398	110.824	103.173	105.552	105	97	100	112.749	131.587	127.737	107	131	127	0.00378422	0.0299293
CRA01	COL	21	CRA01-COL-21	2019-01-06 12:00:14	2019-01-06 12:00:14	2019-01-06	2018-12-31	2019-01-01	5657	99.8931	91.8437	85.373	89.6823	86	79	84	93.8922	131.603	126.445	88	131	126	0.0032355	0.0329914
CRA01	COL	21	CRA01-COL-21	2019-01-06 13:30:14	2019-01-06 13:30:14	2019-01-06	2018-12-31	2019-01-01	6329	100.102	93.659	86.8317	89.5081	86	78	83	95.1973	131.408	127.397	87	131	127	0.00292371	0.0316854
CRA01	COL	21	CRA01-COL-21	2019-01-07 10:30:14	2019-01-07 10:30:14	2019-01-07	2019-01-07	2019-01-01	3456	100.012	53.1345	51.1169	54.6808	47	45	49	54.3545	129.839	126.023	48	130	126	0.00356756	0.0320732
CRA01	COL	21	CRA01-COL-21	2019-01-07 12:00:14	2019-01-07 12:00:14	2019-01-07	2019-01-07	2019-01-01	4932	90.2774	81.467	76.044	80.0712	78	72	77	83.5531	131.168	126.394	80	131	126	0.00321358	0.032942
CRA01	COL	21	CRA01-COL-21	2019-01-07 13:30:14	2019-01-07 13:30:14	2019-01-07	2019-01-07	2019-01-01	5684	94.5411	77.5903	71.4909	75.193	74	67	71	78.6226	131.411	126.702	75	131	127	0.00316983	0.0331598
CRA01	COL	21	CRA01-COL-21	2019-01-08 10:30:14	2019-01-08 10:30:14	2019-01-08	2019-01-07	2019-01-01	6193	99.8199	71.881	67.4461	69.9344	70	65	68	73.5065	130.484	127.148	72	130	127	0.00298835	0.0301144
CRA01	COL	21	CRA01-COL-21	2019-01-08 12:00:14	2019-01-08 12:00:14	2019-01-08	2019-01-07	2019-01-01	4204	91.0495	87.5618	77.7866	79.2854	82	71	74	85.9741	132.452	128.545	80	133	129	0.00521717	0.0282196
CRA01	COL	21	CRA01-COL-21	2019-01-08 13:30:14	2019-01-08 13:30:14	2019-01-08	2019-01-07	2019-01-01	5206	99.4431	83.2472	77.495	81.1856	78	71	76	85.0436	131.228	126.683	80	131	127	0.00336002	0.0333054
CRA01	COL	21	CRA01-COL-21	2019-01-09 10:30:14	2019-01-09 10:30:14	2019-01-09	2019-01-07	2019-01-01	5818	99.7925	67.7858	63.7607	66.274	64	59	62	69.444	130.378	127.066	65	130	127	0.00303438	0.0297538
CRA01	COL	21	CRA01-COL-21	2019-01-09 12:00:14	2019-01-09 12:00:14	2019-01-09	2019-01-07	2019-01-01	5554	94.3465	102.752	96.5988	99.1098	104	98	101	105.706	131.006	127.445	108	131	127	0.00281231	0.0322301
CRA01	COL	21	CRA01-COL-21	2019-01-09 13:30:14	2019-01-09 13:30:14	2019-01-09	2019-01-07	2019-01-01	5518	99.9599	98.0136	91.471	93.5201	99	92	95	100.203	131.099	127.758	102	131	128	0.00321732	0.0302557
CRA01	COL	21	CRA01-COL-21	2019-01-10 10:30:14	2019-01-10 10:30:14	2019-01-10	2019-01-07	2019-01-01	5298	99.7372	99.1587	91.7478	95.5536	97	90	95	100.956	131.834	126.876	100	132	126	0.00363163	0.0352069
CRA01	COL	21	CRA01-COL-21	2019-01-10 12:00:14	2019-01-10 12:00:14	2019-01-10	2019-01-07	2019-01-01	5248	99.9414	96.0701	88.7969	91.6395	95	88	92	97.8418	131.586	127.41	98	131	127	0.00346732	0.0323573
CRA01	COL	21	CRA01-COL-21	2019-01-10 13:30:14	2019-01-10 13:30:14	2019-01-10	2019-01-07	2019-01-01	5182	99.8021	89.928	82.3771	86.4774	90	83	88	91.2121	131.989	126.705	92	132	126	0.00351467	0.0341135
CRA01	COL	21	CRA01-COL-21	2019-01-11 10:30:14	2019-01-11 10:30:14	2019-01-11	2019-01-07	2019-01-01	5193	99.9813	59.4433	56.83	59.534	53	50	53	60.7179	129.837	126.676	54	130	126	0.00343896	0.0323529
CRA01	COL	21	CRA01-COL-21	2019-01-11 12:00:14	2019-01-11 12:00:14	2019-01-11	2019-01-07	2019-01-01	5063	99.9203	79.874	75.6224	78.605	76	72	75	82.7318	130.482	126.866	79	130	127	0.00313811	0.0309314
CRA01	COL	21	CRA01-COL-21	2019-01-11 13:30:14	2019-01-11 13:30:14	2019-01-11	2019-01-07	2019-01-01	5402	97.5667	87.4778	82.4796	85.5411	78	72	76	89.9334	130.784	126.929	80	131	127	0.00354416	0.034225
CRA01	COL	21	CRA01-COL-21	2019-01-12 10:30:14	2019-01-12 10:30:14	2019-01-12	2019-01-07	2019-01-01	4695	99.7709	74.7482	69.0652	70.7727	73	67	70	75.7489	130.825	127.808	74	131	128	0.00347176	0.0297665
CRA01	COL	21	CRA01-COL-21	2019-01-12 12:00:14	2019-01-12 12:00:14	2019-01-12	2019-01-07	2019-01-01	4936	94.8065	72.514	66.9599	69.9718	71	66	69	73.7216	131.057	127.021	73	131	127	0.00311375	0.0325981
CRA01	COL	21	CRA01-COL-21	2019-01-12 13:30:14	2019-01-12 13:30:14	2019-01-12	2019-01-07	2019-01-01	5348	99.7276	81.0499	75.4559	78.6429	74	67	72	82.5666	131.085	126.903	75	131	126	0.00336864	0.0332266
CRA01	COL	21	CRA01-COL-21	2019-01-13 10:30:14	2019-01-13 10:30:14	2019-01-13	2019-01-07	2019-01-01	4896	99.8583	50.2416	48.9306	51.5406	43	42	44	51.355	129.278	126.482	44	129	126	0.00348087	0.0315214
CRA01	COL	21	CRA01-COL-21	2019-01-13 12:00:14	2019-01-13 12:00:14	2019-01-13	2019-01-07	2019-01-01	4471	100.039	74.5699	69.1521	70.6925	67	62	64	75.3726	130.729	127.836	68	131	128	0.00325075	0.0278457
CRA01	COL	21	CRA01-COL-21	2019-01-13 13:30:14	2019-01-13 13:30:14	2019-01-13	2019-01-07	2019-01-01	5396	99.6244	92.6957	88.275	90.8999	85	79	81	95.9301	130.46	127.123	88	130	127	0.00310636	0.0312552
CRA01	COL	21	CRA01-COL-21	2019-01-14 10:30:14	2019-01-14 10:30:14	2019-01-14	2019-01-14	2019-01-01	4006	99.652	49.2129	48.9251	52.0734	43	42	44	51.1281	128.997	126.059	44	129	126	0.00358875	0.0320372
CRA01	COL	21	CRA01-COL-21	2019-01-14 12:00:14	2019-01-14 12:00:14	2019-01-14	2019-01-14	2019-01-01	4902	94.8065	88.0224	85.0626	87.6661	84	81	84	92.4088	129.872	126.86	89	130	127	0.00350858	0.0328254
CRA01	COL	21	CRA01-COL-21	2019-01-14 13:30:14	2019-01-14 13:30:14	2019-01-14	2019-01-14	2019-01-01	6047	99.8969	103.926	97.362	96.8068	100	94	94	105.972	130.615	129.203	103	130	129	0.00337927	0.0280743
CRA01	COL	21	CRA01-COL-21	2019-01-15 10:30:14	2019-01-15 10:30:14	2019-01-15	2019-01-14	2019-01-01	7332	95.6884	93.0119	88.0108	89.6258	78	73	76	95.3759	130.46	127.788	81	130	127	0.0028389	0.0278471
CRA01	COL	21	CRA01-COL-21	2019-01-15 12:00:14	2019-01-15 12:00:14	2019-01-15	2019-01-14	2019-01-01	7211	100.006	85.806	81.7751	83.7824	72	68	71	88.5518	130.155	127.392	76	130	127	0.00323042	0.0295762
CRA01	COL	21	CRA01-COL-21	2019-01-15 13:30:14	2019-01-15 13:30:14	2019-01-15	2019-01-14	2019-01-01	7684	100.171	121.992	115.515	112.906	110	103	102	124.518	130.113	130.375	113	130	130	0.00587809	0.0257197
CRA01	COL	21	CRA01-COL-21	2019-01-16 10:30:14	2019-01-16 10:30:14	2019-01-16	2019-01-14	2019-01-01	7172	93.0941	72.4748	69.9412	70.1843	69	66	67	75.4481	129.203	128.177	72	129	128	0.00272825	0.0276892
CRA01	COL	21	CRA01-COL-21	2019-01-16 12:00:14	2019-01-16 12:00:14	2019-01-16	2019-01-14	2019-01-01	6169	100.058	79.39	74.7745	75.5725	75	70	72	81.7053	130.142	128.227	77	130	128	0.00302813	0.0278281
CRA01	COL	21	CRA01-COL-21	2019-01-16 13:30:46	2019-01-16 13:30:46	2019-01-16	2019-01-14	2019-01-01	6047	100.128	74.849	70.4035	71.9926	69	64	67	76.6496	130.292	127.698	71	130	127	0.00290758	0.0267706
CRA01	COL	21	CRA01-COL-21	2019-01-17 10:30:46	2019-01-17 10:30:46	2019-01-17	2019-01-14	2019-01-01	5898	99.8636	50.8118	48.8223	50.9457	47	45	47	51.5493	129.439	126.935	48	129	127	0.00349797	0.0316983
CRA01	COL	21	CRA01-COL-21	2019-01-17 12:00:46	2019-01-17 12:00:46	2019-01-17	2019-01-14	2019-01-01	5692	100.043	98.4274	91.1145	87.944	94	87	83	98.7526	130.473	130.783	96	131	131	0.00221284	0.0304241
CRA01	COL	21	CRA01-COL-21	2019-01-17 13:30:46	2019-01-17 13:30:46	2019-01-17	2019-01-14	2019-01-01	5423	96.6533	78.9932	74.5604	75.6686	77	73	73	81.605	130.145	128.026	80	130	128	0.00297311	0.0279791
CRA01	COL	21	CRA01-COL-21	2019-01-18 10:30:46	2019-01-18 10:30:46	2019-01-18	2019-01-14	2019-01-01	6607	94.0788	69.1857	63.872	62.6493	65	60	60	69.5037	130.103	129.551	66	130	130	0.00324741	0.0264087
CRA01	COL	21	CRA01-COL-21	2019-01-18 12:00:46	2019-01-18 12:00:46	2019-01-18	2019-01-14	2019-01-01	5928	96.7679	82.7873	78.4337	78.9354	78	74	74	85.0597	130.015	128.321	81	130	128	0.00321906	0.0288595
CRA01	COL	21	CRA01-COL-21	2019-01-18 13:30:46	2019-01-18 13:30:46	2019-01-18	2019-01-14	2019-01-01	6462	99.4637	88.9862	85.0518	85.1739	77	73	74	92.039	129.722	128.478	80	129	128	0.00303389	0.0302591
CRA01	COL	21	CRA01-COL-21	2019-01-19 10:30:46	2019-01-19 10:30:46	2019-01-19	2019-01-14	2019-01-01	5079	95.542	83.1359	79.5306	79.9868	81	77	77	86.7301	129.65	128.307	85	130	128	0.00310884	0.0292239
CRA01	COL	21	CRA01-COL-21	2019-01-19 12:00:46	2019-01-19 12:00:46	2019-01-19	2019-01-14	2019-01-01	7007	99.7871	110.121	104.599	100.676	105	99	96	112.472	129.578	130.875	108	129	131	0.00297667	0.028822
CRA01	COL	21	CRA01-COL-21	2019-01-19 13:30:46	2019-01-19 13:30:46	2019-01-19	2019-01-14	2019-01-01	6110	96.8466	100.03	94.072	92.3223	97	93	91	102.466	130.172	129.856	102	130	130	0.00373436	0.0276891
CRA01	COL	21	CRA01-COL-21	2019-01-20 10:30:46	2019-01-20 10:30:46	2019-01-20	2019-01-14	2019-01-01	7437	99.8425	109.196	101.477	95.6402	106	99	93	110.664	130.025	132.466	109	130	131	0.00290306	0.0234065
CRA01	COL	21	CRA01-COL-21	2019-01-20 12:00:46	2019-01-20 12:00:46	2019-01-20	2019-01-14	2019-01-01	6249	93.7618	112.507	105.822	99.229	107	101	95	114.91	129.474	132.718	111	129	131	0.00286578	0.021553
CRA01	COL	21	CRA01-COL-21	2019-01-20 13:30:46	2019-01-20 13:30:46	2019-01-20	2019-01-14	2019-01-01	6729	92.8276	111.268	106.388	100.145	108	103	97	115.18	128.809	132.238	112	129	131	0.00277515	0.0215171
CRA01	COL	21	CRA01-COL-21	2019-01-21 10:30:46	2019-01-21 10:30:46	2019-01-21	2019-01-21	2019-01-01	4889	85.2659	85.8225	79.983	74.5694	83	77	72	87.1814	129.471	132.027	85	130	132	0.0023296	0.0242217
CRA01	COL	21	CRA01-COL-21	2019-01-21 12:00:46	2019-01-21 12:00:46	2019-01-21	2019-01-21	2019-01-01	5496	100.023	101.964	99.0671	96.4851	100	98	95	107.389	128.732	129.905	107	129	129	0.00375282	0.0289227
CRA01	COL	21	CRA01-COL-21	2019-01-21 13:30:46	2019-01-21 13:30:46	2019-01-21	2019-01-21	2019-01-01	6742	99.9576	98.7808	95.1135	92.651	94	90	88	103.255	129.061	129.946	99	129	129	0.0029046	0.0293564
CRA01	COL	21	CRA01-COL-21	2019-01-22 10:30:46	2019-01-22 10:30:46	2019-01-22	2019-01-21	2019-01-01	5295	92.1972	60.8302	61.2973	59.3012	57	57	56	65.1203	127.483	129.093	61	128	129	0.00365144	0.0274574
CRA01	COL	21	CRA01-COL-21	2019-01-22 12:00:46	2019-01-22 12:00:46	2019-01-22	2019-01-21	2019-01-01	5636	100.262	108.49	104.993	96.6487	103	100	92	112.306	127.905	133.098	108	129	133	0.00290167	0.0232666
CRA01	COL	21	CRA01-COL-21	2019-01-22 13:30:46	2019-01-22 13:30:46	2019-01-22	2019-01-21	2019-01-01	5504	99.6356	104.665	102.174	96.3625	101	101	94	110.097	127.957	131.602	109	129	130	0.00240465	0.0229315
CRA01	COL	21	CRA01-COL-21	2019-01-23 10:30:46	2019-01-23 10:30:46	2019-01-23	2019-01-21	2019-01-01	6219	100.023	88.3835	87.7694	85.4724	82	82	78	94.4626	127.872	129.46	89	128	129	0.00412753	0.028409
CRA01	COL	21	CRA01-COL-21	2019-01-23 12:00:46	2019-01-23 12:00:46	2019-01-23	2019-01-21	2019-01-01	6638	100.044	87.0592	85.6579	82.7379	80	78	75	92.3955	128.048	129.952	85	129	129	0.00383495	0.0277407
CRA01	COL	21	CRA01-COL-21	2019-01-23 13:30:46	2019-01-23 13:30:46	2019-01-23	2019-01-21	2019-01-01	6352	100.046	93.4876	92.5697	89.5414	85	86	82	99.6226	127.829	129.911	92	128	129	0.00379414	0.029476
CRA01	COL	21	CRA01-COL-21	2019-01-24 10:30:46	2019-01-24 10:30:46	2019-01-24	2019-01-21	2019-01-01	6376	99.9251	86.9418	86.8886	83.6586	80	79	75	93.2219	127.434	129.923	86	128	129	0.00374409	0.0260564
CRA01	COL	21	CRA01-COL-21	2019-01-24 12:00:46	2019-01-24 12:00:46	2019-01-24	2019-01-21	2019-01-01	7318	97.2691	93.2464	92.025	89.5674	79	79	75	98.7397	128.045	129.662	85	128	129	0.00417642	0.0288845
CRA01	COL	21	CRA01-COL-21	2019-01-24 13:30:46	2019-01-24 13:30:46	2019-01-24	2019-01-21	2019-01-01	6290	99.5809	84.9439	83.8221	80.3738	76	74	70	90.0876	127.825	130.252	80	128	129	0.00322054	0.0309115
CRA01	COL	21	CRA01-COL-21	2019-01-25 10:30:46	2019-01-25 10:30:46	2019-01-25	2019-01-21	2019-01-01	5734	99.2201	80.9791	77.33	73.1542	78	75	69	84.0403	128.749	131.039	82	129	131	0.00207466	0.0290965
CRA01	COL	21	CRA01-COL-21	2019-01-25 12:00:46	2019-01-25 12:00:46	2019-01-25	2019-01-21	2019-01-01	7030	100.066	94.7075	94.3504	90.7856	82	83	77	100.987	127.487	130.159	90	128	129	0.00332119	0.0263677
CRA01	COL	21	CRA01-COL-21	2019-01-25 13:30:46	2019-01-25 13:30:46	2019-01-25	2019-01-21	2019-01-01	6632	99.9572	88.1864	86.7391	83.0662	78	77	72	93.2391	127.904	130.392	83	128	130	0.00362885	0.0292783
CRA01	COL	21	CRA01-COL-21	2019-01-26 10:30:46	2019-01-26 10:30:46	2019-01-26	2019-01-21	2019-01-01	11196	100.351	126.632	124.616	115.051	121	120	107	132.639	127.072	133.53	128	128	132	0.00569268	0.0218269
CRA01	COL	21	CRA01-COL-21	2019-01-26 12:00:46	2019-01-26 12:00:46	2019-01-26	2019-01-21	2019-01-01	6332	99.7477	124.365	124.481	112.583	122	123	110	132.055	125.884	134.436	131	127	133	0.00287412	0.0177208
CRA01	COL	21	CRA01-COL-21	2019-01-26 13:30:46	2019-01-26 13:30:46	2019-01-26	2019-01-21	2019-01-01	6516	76.7097	125.772	129.548	120.953	123	127	119	136.443	125.091	132.085	135	126	131	0.00488342	0.0229691
CRA01	COL	21	CRA01-COL-21	2019-01-27 10:30:46	2019-01-27 10:30:46	2019-01-27	2019-01-21	2019-01-01	7275	99.2976	120.641	122.761	112.457	119	121	110	129.972	125.346	133.356	129	126	133	0.00486447	0.0199205
CRA01	COL	21	CRA01-COL-21	2019-01-27 12:00:46	2019-01-27 12:00:46	2019-01-27	2019-01-21	2019-01-01	6377	87.0177	109.911	112.372	103.916	109	112	104	119.314	125.569	132.292	119	126	131	0.00166527	0.0193463
CRA01	COL	21	CRA01-COL-21	2019-01-27 13:30:46	2019-01-27 13:30:46	2019-01-27	2019-01-21	2019-01-01	6037	86.7555	111.836	113.607	106.089	110	111	104	120.929	125.997	131.893	119	127	131	0.00172433	0.0194307
CRA01	COL	21	CRA01-COL-21	2019-01-28 10:30:46	2019-01-28 10:30:46	2019-01-28	2019-01-28	2019-01-01	5452	99.1414	103.117	101.322	94.2705	100	97	92	109.035	127.425	132.293	105	128	131	0.00229452	0.0239004
CRA01	COL	21	CRA01-COL-21	2019-01-28 12:00:46	2019-01-28 12:00:46	2019-01-28	2019-01-28	2019-01-01	7333	87.2612	107.852	105.813	99.6618	100	97	91	113.575	127.644	131.792	105	128	131	0.00270698	0.0233522
CRA01	COL	21	CRA01-COL-21	2019-01-28 13:30:46	2019-01-28 13:30:46	2019-01-28	2019-01-28	2019-01-01	6438	100.073	106.545	103.188	95.0107	101	98	90	111.161	127.844	133.107	107	128	132	0.00288912	0.0225661
CRA01	COL	21	CRA01-COL-21	2019-01-29 10:30:46	2019-01-29 10:30:46	2019-01-29	2019-01-28	2019-01-01	6598	96.516	76.0493	78.8004	74.9774	75	78	74	83.9883	126.237	129.798	84	127	130	0.00331758	0.0230711
CRA01	COL	21	CRA01-COL-21	2019-01-29 12:00:46	2019-01-29 12:00:46	2019-01-29	2019-01-28	2019-01-01	6088	80.0626	106.823	102.341	92.4903	102	98	87	109.807	128.017	134.096	107	128	134	0.00295336	0.0199362
CRA01	COL	21	CRA01-COL-21	2019-01-29 13:30:46	2019-01-29 13:30:46	2019-01-29	2019-01-28	2019-01-01	6841	99.8989	90.4575	89.8866	86.2992	84	84	80	96.7617	127.569	130.178	91	128	129	0.00343129	0.0275855
CRA01	COL	21	CRA01-COL-21	2019-01-30 10:30:46	2019-01-30 10:30:46	2019-01-30	2019-01-28	2019-01-01	5585	99.8506	66.0856	64.3603	59.7962	64	63	58	69.1098	127.861	131.054	68	128	131	0.00193028	0.0291152
CRA01	COL	21	CRA01-COL-21	2019-01-30 12:00:46	2019-01-30 12:00:46	2019-01-30	2019-01-28	2019-01-01	6145	99.4901	100.02	96.7764	88.3665	96	93	83	103.771	127.841	133.07	101	129	132	0.00234409	0.0230622
CRA01	COL	21	CRA01-COL-21	2019-01-30 13:30:46	2019-01-30 13:30:46	2019-01-30	2019-01-28	2019-01-01	6536	100.073	96.7537	95.9494	90.7427	92	93	86	103.024	127.379	131.07	100	128	130	0.00309084	0.0273099
CRA01	COL	21	CRA01-COL-21	2019-01-31 10:30:46	2019-01-31 10:30:46	2019-01-31	2019-01-28	2019-01-01	8470	99.7122	109.585	108.347	99.2651	100	100	88	115.754	126.779	133.385	108	128	132	0.00297124	0.0202582
CRA01	COL	21	CRA01-COL-21	2019-01-31 12:00:46	2019-01-31 12:00:46	2019-01-31	2019-01-28	2019-01-01	8181	99.9091	114.187	112.797	100.302	108	107	94	120.458	126.256	135.236	116	127	134	0.00225359	0.0151216
CRA01	COL	21	CRA01-COL-21	2019-01-31 13:30:46	2019-01-31 13:30:46	2019-01-31	2019-01-28	2019-01-01	7726	98.6034	111.703	109.168	94.9445	107	105	92	117.034	126.421	136.356	114	127	135	0.00217401	0.0161072
CRA01	COL	21	CRA01-COL-21	2019-02-01 10:30:46	2019-02-01 10:30:46	2019-02-01	2019-01-28	2019-02-01	6566	99.7648	114.336	112.7	101.122	111	110	100	120.602	126.517	134.695	119	127	134	0.00250066	0.0167972
CRA01	COL	21	CRA01-COL-21	2019-02-01 12:00:46	2019-02-01 12:00:46	2019-02-01	2019-01-28	2019-02-01	6195	99.8012	126.498	126.393	115.03	122	123	111	133.959	125.986	134.204	131	126	134	0.00337163	0.0192364
CRA01	COL	21	CRA01-COL-21	2019-02-01 13:30:46	2019-02-01 13:30:46	2019-02-01	2019-01-28	2019-02-01	6323	98.349	104.951	102.955	92.1964	100	100	88	110.49	126.818	134.293	108	127	133	0.00272923	0.0171937
CRA01	COL	21	CRA01-COL-21	2019-02-02 10:30:46	2019-02-02 10:30:46	2019-02-02	2019-01-28	2019-02-01	5002	87.4741	73.997	73.9946	67.8888	72	73	66	79.3157	126.79	131.677	79	126	132	0.00156085	0.0209686
CRA01	COL	21	CRA01-COL-21	2019-02-02 12:00:46	2019-02-02 12:00:46	2019-02-02	2019-01-28	2019-02-01	6030	100.001	119.089	115.075	103.441	117	114	99	122.634	127.548	134.85	122	128	135	0.00337006	0.0162242
CRA01	COL	21	CRA01-COL-21	2019-02-02 13:30:46	2019-02-02 13:30:46	2019-02-02	2019-01-28	2019-02-01	6847	100.125	88.7821	88.1737	83.1107	81	81	75	94.6423	127.291	131.005	88	127	130	0.00325869	0.0270464
CRA01	COL	21	CRA01-COL-21	2019-02-03 10:30:46	2019-02-03 10:30:46	2019-02-03	2019-01-28	2019-02-01	6224	99.5985	65.6565	65.7126	62.8168	62	63	60	70.071	127.464	129.741	68	127	130	0.00389073	0.0266056
CRA01	COL	21	CRA01-COL-21	2019-02-03 12:00:46	2019-02-03 12:00:46	2019-02-03	2019-01-28	2019-02-01	6210	100.005	87.096	85.3111	80.2802	83	81	76	92.2195	127.735	131.235	89	128	131	0.00197244	0.0268863
CRA01	COL	21	CRA01-COL-21	2019-02-03 13:30:46	2019-02-03 13:30:46	2019-02-03	2019-01-28	2019-02-01	6371	100.055	81.3995	80.5134	75.6492	73	72	68	86.5075	127.397	131.056	79	127	131	0.00249812	0.0267998
CRA01	COL	21	CRA01-COL-21	2019-02-04 10:30:46	2019-02-04 10:30:46	2019-02-04	2019-02-04	2019-02-01	6083	99.6392	84.6145	82.0085	74.6097	85	81	73	88.4884	127.669	132.744	88	127	133	0.00218681	0.0224184
CRA01	COL	21	CRA01-COL-21	2019-02-04 12:00:46	2019-02-04 12:00:46	2019-02-04	2019-02-04	2019-02-01	7061	99.3794	114.322	115.874	104.909	111	114	102	122.907	125.395	133.828	122	125	134	0.00242285	0.0171341
CRA01	COL	21	CRA01-COL-21	2019-02-04 13:30:27	2019-02-04 13:30:27	2019-02-04	2019-02-04	2019-02-01	6267	96.2926	102.556	101.93	93.0791	99	100	91	109.524	126.535	133.157	108	127	133	0.00234845	0.0196193
CRA01	COL	21	CRA01-COL-21	2019-02-05 10:30:27	2019-02-05 10:30:27	2019-02-05	2019-02-04	2019-02-01	5381	99.9917	106.417	109.778	97.9924	107	111	98	116.442	124.49	134.141	118	124	134	0.00240826	0.0161125
CRA01	COL	21	CRA01-COL-21	2019-02-05 12:00:27	2019-02-05 12:00:27	2019-02-05	2019-02-04	2019-02-01	5081	99.7236	131.293	126.548	107.693	129	126	106	134.625	126.524	138.935	134	126	139	0.00267722	0.0166148
CRA01	COL	21	CRA01-COL-21	2019-02-05 13:30:27	2019-02-05 13:30:27	2019-02-05	2019-02-04	2019-02-01	6258	98.349	89.6235	90.7627	82.5344	85	88	78	97.0486	125.955	132.582	94	126	132	0.00198079	0.0179367
CRA01	COL	21	CRA01-COL-21	2019-02-06 10:30:27	2019-02-06 10:30:27	2019-02-06	2019-02-04	2019-02-01	8118	99.9181	108.032	110.662	95.1504	103	107	91	117.287	124.058	136.352	114	125	135	0.00183872	0.0132852
CRA01	COL	21	CRA01-COL-21	2019-02-06 12:00:27	2019-02-06 12:00:27	2019-02-06	2019-02-04	2019-02-01	8040	100.008	111.421	113.197	97.2091	107	110	94	120.036	124.326	136.692	117	125	136	0.00247241	0.0165711
CRA01	COL	21	CRA01-COL-21	2019-02-06 13:30:27	2019-02-06 13:30:27	2019-02-06	2019-02-04	2019-02-01	5955	96.4496	104.957	110.151	97.6556	103	108	97	116.279	123.617	134.247	115	124	134	0.00219289	0.0134666
CRA01	COL	21	CRA01-COL-21	2019-02-07 10:30:27	2019-02-07 10:30:27	2019-02-07	2019-02-04	2019-02-01	6611	97.0903	107.231	110.929	98.0537	106	110	98	117.434	124.121	134.692	117	124	135	0.00230459	0.0141067
CRA01	COL	21	CRA01-COL-21	2019-02-07 12:00:27	2019-02-07 12:00:27	2019-02-07	2019-02-04	2019-02-01	6526	97.5296	104.474	106.376	92.165	103	106	92	112.941	124.587	135.708	112	125	136	0.00220022	0.015059
CRA01	COL	21	CRA01-COL-21	2019-02-07 13:30:27	2019-02-07 13:30:27	2019-02-07	2019-02-04	2019-02-01	6760	99.86	96.1862	95.9043	82.3457	93	94	80	102.558	125.533	135.787	101	126	136	0.00185661	0.0135688
CRA01	COL	21	CRA01-COL-21	2019-02-08 10:30:27	2019-02-08 10:30:27	2019-02-08	2019-02-04	2019-02-01	7199	100.018	85.0768	86.1766	76.9781	84	86	76	92.1631	125.749	133.227	92	126	133	0.00174822	0.0168004
CRA01	COL	21	CRA01-COL-21	2019-02-08 12:00:27	2019-02-08 12:00:27	2019-02-08	2019-02-04	2019-02-01	6800	99.9845	82.3703	84.671	76.4882	79	82	74	90.179	125.428	132.477	88	126	132	0.00159171	0.0189641
CRA01	COL	21	CRA01-COL-21	2019-02-08 13:30:27	2019-02-08 13:30:27	2019-02-08	2019-02-04	2019-02-01	6149	96.5661	88.107	89.113	79.8296	83	86	77	95.2524	125.755	133.249	92	126	133	0.00184187	0.0167548
CRA01	COL	21	CRA01-COL-21	2019-02-09 10:30:27	2019-02-09 10:30:27	2019-02-09	2019-02-04	2019-02-01	7143	100.085	81.5251	83.8335	75.4656	79	82	73	89.4088	125.373	132.603	87	126	133	0.00164722	0.0184133
CRA01	COL	21	CRA01-COL-21	2019-02-09 12:00:27	2019-02-09 12:00:27	2019-02-09	2019-02-04	2019-02-01	6974	100.043	77.3655	80.1345	71.6507	74	78	70	85.356	125.157	132.638	83	125	133	0.00168873	0.0179481
CRA01	COL	21	CRA01-COL-21	2019-02-09 13:30:27	2019-02-09 13:30:27	2019-02-09	2019-02-04	2019-02-01	7689	100.096	85.4591	88.0467	81.1693	79	84	76	93.8823	125.565	131.667	89	126	132	0.00180201	0.0195113
CRA01	COL	21	CRA01-COL-21	2019-02-10 10:30:27	2019-02-10 10:30:27	2019-02-10	2019-02-04	2019-02-01	6348	99.2183	108.743	110.996	95.0373	110	112	97	117.54	124.179	136.6	119	124	136	0.00189703	0.0147444
CRA01	COL	21	CRA01-COL-21	2019-02-10 12:00:27	2019-02-10 12:00:27	2019-02-10	2019-02-04	2019-02-01	7034	99.993	98.211	102.187	92.5154	96	101	92	108.487	124.566	132.965	108	124	133	0.00196021	0.0187867
CRA01	COL	21	CRA01-COL-21	2019-02-10 13:30:27	2019-02-10 13:30:27	2019-02-10	2019-02-04	2019-02-01	6397	68.1488	95.2489	97.6372	86.9837	92	95	84	104.013	124.967	133.767	101	125	134	0.00233283	0.0164631
CRA01	COL	21	CRA01-COL-21	2019-02-11 10:30:27	2019-02-11 10:30:27	2019-02-11	2019-02-11	2019-02-01	7352	99.873	85.2901	86.2712	78.2651	80	82	75	92.3403	125.983	132.581	89	126	133	0.00172856	0.018462
CRA01	COL	21	CRA01-COL-21	2019-02-11 12:00:27	2019-02-11 12:00:27	2019-02-11	2019-02-11	2019-02-01	6587	100.014	83.0802	84.8462	74.2973	78	81	70	90.4454	125.162	133.954	86	125	134	0.00218168	0.0159672
CRA01	COL	21	CRA01-COL-21	2019-02-11 13:30:27	2019-02-11 13:30:27	2019-02-11	2019-02-11	2019-02-01	9055	99.4637	108.453	109.297	97.5901	99	103	88	116.212	125.397	134.541	110	126	134	0.00233294	0.0156345
CRA01	COL	21	CRA01-COL-21	2019-02-12 10:30:27	2019-02-12 10:30:27	2019-02-12	2019-02-11	2019-02-01	6150	98.2307	83.8514	85.6807	79.2933	83	85	79	91.6489	125.98	131.477	92	126	131	0.00169112	0.0194531
CRA01	COL	21	CRA01-COL-21	2019-02-12 12:00:27	2019-02-12 12:00:27	2019-02-12	2019-02-11	2019-02-01	5929	99.8508	81.8978	82.9526	77.046	77	79	74	88.8135	126.358	131.348	85	126	132	0.00173216	0.0196862
CRA01	COL	21	CRA01-COL-21	2019-02-12 13:30:27	2019-02-12 13:30:27	2019-02-12	2019-02-11	2019-02-01	7869	99.9321	86.8924	87.1132	81.4013	81	84	77	93.4782	126.764	131.316	90	127	131	0.00180773	0.0206723
CRA01	COL	21	CRA01-COL-21	2019-02-13 10:30:27	2019-02-13 10:30:27	2019-02-13	2019-02-11	2019-02-01	6577	99.1814	77.2649	79.3036	74.7294	74	77	72	84.8074	126.229	130.427	82	126	131	0.00309064	0.0229337
CRA01	COL	21	CRA01-COL-21	2019-02-13 12:00:27	2019-02-13 12:00:27	2019-02-13	2019-02-11	2019-02-01	6742	71.5492	79.7765	79.9543	74.9189	77	78	73	86.0096	126.916	130.955	84	127	131	0.00186777	0.0264005
CRA01	COL	21	CRA01-COL-21	2019-02-13 13:30:27	2019-02-13 13:30:27	2019-02-13	2019-02-11	2019-02-01	6374	100.184	90.2887	86.6299	76.7902	84	81	72	93.4264	127.622	134.259	88	127	134	0.00222806	0.0188766
CRA01	COL	21	CRA01-COL-21	2019-02-14 10:30:27	2019-02-14 10:30:27	2019-02-14	2019-02-11	2019-02-01	7122	99.9254	83.7534	82.9009	78.8238	77	78	74	89.2408	127.525	130.546	84	127	131	0.00226363	0.0267334
CRA01	COL	21	CRA01-COL-21	2019-02-14 12:00:27	2019-02-14 12:00:27	2019-02-14	2019-02-11	2019-02-01	7956	99.9699	82.9099	81.1921	76.3856	76	76	72	87.5721	127.735	131.069	83	128	131	0.00221368	0.0285984
CRA01	COL	21	CRA01-COL-21	2019-02-14 13:30:27	2019-02-14 13:30:27	2019-02-14	2019-02-11	2019-02-01	6908	100.003	84.1572	82.8241	78.5284	73	74	70	89.0664	127.679	130.739	80	128	131	0.00214522	0.0287958
CRA01	COL	21	CRA01-COL-21	2019-02-15 10:30:27	2019-02-15 10:30:27	2019-02-15	2019-02-11	2019-02-01	5797	100.138	68.7701	68.5455	63.9841	63	64	59	72.7388	127.142	130.836	68	127	131	0.00246396	0.0266736
CRA01	COL	21	CRA01-COL-21	2019-02-15 12:00:27	2019-02-15 12:00:27	2019-02-15	2019-02-11	2019-02-01	8256	100.129	91.38	90.3221	86.1504	75	76	73	96.6593	127.581	130.61	82	128	131	0.00239562	0.0293165
CRA01	COL	21	CRA01-COL-21	2019-02-15 13:30:27	2019-02-15 13:30:27	2019-02-15	2019-02-11	2019-02-01	8172	100.192	79.854	78.8189	74.8265	70	71	68	84.6138	127.605	130.53	77	128	131	0.00222044	0.0281159
CRA01	COL	21	CRA01-COL-21	2019-02-16 10:30:27	2019-02-16 10:30:27	2019-02-16	2019-02-11	2019-02-01	7832	100.268	83.722	83.1683	79.1043	72	73	70	89.1172	127.376	130.497	79	127	131	0.00377944	0.0270077
CRA01	COL	21	CRA01-COL-21	2019-02-16 12:00:27	2019-02-16 12:00:27	2019-02-16	2019-02-11	2019-02-01	7363	99.8367	83.9624	84.4195	80.2356	74	76	73	90.4582	126.958	130.413	82	127	131	0.00328248	0.0269572
CRA01	COL	21	CRA01-COL-21	2019-02-16 13:30:27	2019-02-16 13:30:27	2019-02-16	2019-02-11	2019-02-01	10523	99.4731	107.746	106.213	101.25	102	101	95	113.318	127.673	131.001	109	128	131	0.00298901	0.0270293
CRA01	COL	21	CRA01-COL-21	2019-02-17 10:30:27	2019-02-17 10:30:27	2019-02-17	2019-02-11	2019-02-01	7724	97.5327	79.169	78.2112	74.0665	69	69	66	83.9051	127.529	130.687	75	127	131	0.00194662	0.0270018
CRA01	COL	21	CRA01-COL-21	2019-02-17 12:00:27	2019-02-17 12:00:27	2019-02-17	2019-02-11	2019-02-01	7759	100.054	115.722	110.496	100.806	110	105	96	118.147	128.284	134.165	114	128	134	0.0028124	0.018013
CRA01	COL	21	CRA01-COL-21	2019-02-17 13:30:27	2019-02-17 13:30:27	2019-02-17	2019-02-11	2019-02-01	9420	100.277	95.2536	94.6208	91.9335	74	74	72	100.779	127.68	129.715	80	128	130	0.0040151	0.0282698
CRA01	COL	21	CRA01-COL-21	2019-02-18 10:30:27	2019-02-18 10:30:27	2019-02-18	2019-02-18	2019-02-01	4587	99.7631	67.7458	68.0889	63.9204	66	67	64	72.6372	126.986	130.521	72	127	131	0.0022861	0.0260283
CRA01	COL	21	CRA01-COL-21	2019-02-18 12:00:27	2019-02-18 12:00:27	2019-02-18	2019-02-18	2019-02-01	6673	99.9746	103.413	102.822	97.8109	91	91	86	109.406	127.264	130.999	99	127	131	0.00349837	0.0269925
CRA01	COL	21	CRA01-COL-21	2019-02-18 13:30:27	2019-02-18 13:30:27	2019-02-18	2019-02-18	2019-02-01	8208	100.072	115.412	114.172	109.723	100	100	95	120.714	127.636	130.719	107	128	131	0.00214632	0.0230694
CRA01	COL	21	CRA01-COL-21	2019-02-19 10:30:27	2019-02-19 10:30:27	2019-02-19	2019-02-18	2019-02-01	9456	99.9998	116.653	116.435	103.853	111	113	100	123.853	125.729	135.043	120	126	135	0.0027156	0.0158649
CRA01	COL	21	CRA01-COL-21	2019-02-19 12:00:27	2019-02-19 12:00:27	2019-02-19	2019-02-18	2019-02-01	9341	99.8594	118.064	118.078	104.754	112	113	100	125.381	125.505	135.443	120	126	135	0.00278867	0.0151933
CRA01	COL	21	CRA01-COL-21	2019-02-19 13:30:27	2019-02-19 13:30:27	2019-02-19	2019-02-18	2019-02-01	10090	99.9945	116.415	115.814	102.671	109	110	96	123.192	125.782	135.453	117	126	135	0.00216619	0.0150271
CRA01	COL	21	CRA01-COL-21	2019-02-20 10:30:27	2019-02-20 10:30:27	2019-02-20	2019-02-18	2019-02-01	11234	99.716	114.582	113.737	102.934	109	109	98	121.319	126.278	134.222	116	127	134	0.00239268	0.0169193
CRA01	COL	21	CRA01-COL-21	2019-02-20 12:00:27	2019-02-20 12:00:27	2019-02-20	2019-02-18	2019-02-01	8702	99.5616	105.87	106.03	93.9489	101	102	90	113.076	125.613	134.865	109	126	135	0.00295355	0.0160907
CRA01	COL	21	CRA01-COL-21	2019-02-20 13:30:27	2019-02-20 13:30:27	2019-02-20	2019-02-18	2019-02-01	7397	98.995	104.717	106.176	93.0722	100	103	91	113.023	124.919	135.227	109	125	135	0.00235809	0.0149595
CRA01	COL	21	CRA01-COL-21	2019-02-21 10:30:27	2019-02-21 10:30:27	2019-02-21	2019-02-18	2019-02-01	8056	100.124	105.002	107.351	94.7032	97	101	89	113.895	124.617	134.892	108	125	135	0.00285904	0.0159584
CRA01	COL	21	CRA01-COL-21	2019-02-21 12:00:27	2019-02-21 12:00:27	2019-02-21	2019-02-18	2019-02-01	6476	99.7811	102.414	105.844	92.8952	96	101	88	112.127	124.136	134.935	107	124	135	0.00274056	0.0147831
CRA01	COL	21	CRA01-COL-21	2019-02-21 13:30:27	2019-02-21 13:30:27	2019-02-21	2019-02-18	2019-02-01	6445	96.5014	89.8092	92.5355	80.1148	86	90	79	98.5832	124.461	134.852	96	124	135	0.00277495	0.0154449
CRA01	COL	21	CRA01-COL-21	2019-02-22 10:30:27	2019-02-22 10:30:27	2019-02-22	2019-02-18	2019-02-01	5575	98.2307	75.3681	78.0312	64.9681	70	74	60	82.1363	124.236	135.396	79	124	136	0.00177295	0.013027
CRA01	COL	21	CRA01-COL-21	2019-02-22 12:00:27	2019-02-22 12:00:27	2019-02-22	2019-02-18	2019-02-01	5941	99.7157	102.17	102.281	86.1794	98	99	83	108.328	124.997	137.107	106	125	138	0.00205724	0.0160269
CRA01	COL	21	CRA01-COL-21	2019-02-22 13:30:27	2019-02-22 13:30:27	2019-02-22	2019-02-18	2019-02-01	6673	98.9937	89.8214	90.8665	81.1977	82	84	73	96.694	125.658	133.566	90	126	133	0.00263228	0.0164793
CRA01	COL	21	CRA01-COL-21	2019-02-23 10:30:27	2019-02-23 10:30:27	2019-02-23	2019-02-18	2019-02-01	5490	100.006	77.1087	79.7836	69.9656	74	77	67	84.9235	124.883	133.525	83	124	133	0.00229119	0.016558
CRA01	COL	21	CRA01-COL-21	2019-02-23 12:00:27	2019-02-23 12:00:27	2019-02-23	2019-02-18	2019-02-01	5567	99.9207	99.2612	99.8942	84.7212	94	97	81	105.806	124.894	136.572	104	124	137	0.00183872	0.0150075
CRA01	COL	21	CRA01-COL-21	2019-02-23 13:30:27	2019-02-23 13:30:27	2019-02-23	2019-02-18	2019-02-01	4937	99.8338	92.2121	93.5981	81.6243	87	90	75	99.4813	125.136	134.722	96	125	135	0.00226029	0.0152465
CRA01	COL	21	CRA01-COL-21	2019-02-24 10:30:27	2019-02-24 10:30:27	2019-02-24	2019-02-18	2019-02-01	5205	90.7453	79.6198	83.1074	71.9208	74	78	67	87.8475	124.27	134.187	83	123	134	0.00218222	0.0152279
CRA01	COL	21	CRA01-COL-21	2019-02-24 12:00:27	2019-02-24 12:00:27	2019-02-24	2019-02-18	2019-02-01	5523	99.6005	87.2006	88.2216	76.3054	80	83	69	93.5073	125.245	134.81	88	125	135	0.00247254	0.0151794
CRA01	COL	21	CRA01-COL-21	2019-02-24 13:30:27	2019-02-24 13:30:27	2019-02-24	2019-02-18	2019-02-01	6924	100.103	92.6174	92.7647	85.553	83	85	74	98.7278	126.525	132.193	90	127	132	0.00217637	0.0196538
CRA01	COL	21	CRA01-COL-21	2019-02-25 10:31:10	2019-02-25 10:31:10	2019-02-25	2019-02-25	2019-02-01	5613	99.9734	73.405	73.8211	62.4593	65	69	57	78.1833	125.522	134.758	73	125	135	0.00197705	0.0132244
CRA01	COL	21	CRA01-COL-21	2019-02-25 12:00:12	2019-02-25 12:00:12	2019-02-25	2019-02-25	2019-02-01	7324	99.987	78.1439	77.7017	70.0601	50	52	50	80.8116	126.657	132.372	54	127	130	0.00156806	0.0190138
CRA01	COL	21	CRA01-COL-21	2019-02-25 13:30:12	2019-02-25 13:30:12	2019-02-25	2019-02-25	2019-02-01	8079	100.114	84.5535	84.1177	77.2815	75	75	68	89.7706	126.763	132.111	81	127	132	0.00178554	0.0208204
CRA01	COL	21	CRA01-COL-21	2019-02-26 10:30:12	2019-02-26 10:30:12	2019-02-26	2019-02-25	2019-02-01	5011	77.554	65.4289	65.2948	56.4674	57	60	49	68.9575	126.22	133.421	63	126	133	0.00194089	0.015517
CRA01	COL	21	CRA01-COL-21	2019-02-26 12:00:12	2019-02-26 12:00:12	2019-02-26	2019-02-25	2019-02-01	5684	100.132	69.2646	70.2087	62.9309	49	52	46	73.0623	126.018	132.273	54	126	132	0.00152662	0.0185421
CRA01	COL	21	CRA01-COL-21	2019-02-26 13:30:12	2019-02-26 13:30:12	2019-02-26	2019-02-25	2019-02-01	6968	99.7055	82.6919	83.4535	76.0568	74	76	67	88.8786	126.143	132.314	82	126	132	0.00166293	0.019215
CRA01	COL	21	CRA01-COL-21	2019-02-27 10:30:12	2019-02-27 10:30:12	2019-02-27	2019-02-25	2019-02-01	5856	99.4033	77.9547	78.4008	66.7189	73	74	62	83.6204	125.444	134.984	79	125	135	0.00213272	0.0143096
CRA01	COL	21	CRA01-COL-21	2019-02-27 12:00:12	2019-02-27 12:00:12	2019-02-27	2019-02-25	2019-02-01	4586	99.6244	82.0137	83.517	70.8434	77	79	66	88.6326	124.872	135.338	85	124	135	0.00176936	0.0133866
CRA01	COL	21	CRA01-COL-21	2019-02-27 13:30:12	2019-02-27 13:30:12	2019-02-27	2019-02-25	2019-02-01	6643	100.214	92.3903	91.023	80.6887	86	85	73	97.3083	126.476	134.282	92	127	134	0.00243243	0.0158026
CRA01	COL	21	CRA01-COL-21	2019-02-28 10:30:12	2019-02-28 10:30:12	2019-02-28	2019-02-25	2019-02-01	10142	99.9114	106.606	110.09	90.1077	104	108	86	116.227	122.888	138.868	115	124	140	0.00204026	0.013497
CRA01	COL	21	CRA01-COL-21	2019-02-28 12:00:12	2019-02-28 12:00:12	2019-02-28	2019-02-25	2019-02-01	6132	99.7779	102.37	108.43	81.2239	99	106	80	113.634	120.579	142.582	112	119	143	0.00186226	0.0105976
CRA01	COL	21	CRA01-COL-21	2019-02-28 13:30:12	2019-02-28 13:30:12	2019-02-28	2019-02-25	2019-02-01	7628	99.8889	112.369	116.476	91.4111	107	114	87	122.305	121.781	141.546	120	121	142	0.00137554	0.00868556
CRA01	COL	21	CRA01-COL-21	2019-03-01 10:30:12	2019-03-01 10:30:12	2019-03-01	2019-02-25	2019-03-01	7621	99.0405	103.16	106.583	85.288	100	105	82	112.502	122.627	139.7	111	122	140	0.00330464	0.0130491
CRA01	COL	21	CRA01-COL-21	2019-03-01 12:00:12	2019-03-01 12:00:12	2019-03-01	2019-02-25	2019-03-01	7748	99.6633	105.836	109.141	92.6639	100	106	88	115.345	123.508	136.912	112	123	138	0.00236174	0.0142504
CRA01	COL	21	CRA01-COL-21	2019-03-01 13:30:12	2019-03-01 13:30:12	2019-03-01	2019-02-25	2019-03-01	5308	97.8942	108.285	112.224	87.2191	104	111	85	117.885	121.795	141.504	116	121	142	0.00126786	0.0101069
CRA01	COL	21	CRA01-COL-21	2019-03-02 10:30:12	2019-03-02 10:30:12	2019-03-02	2019-02-25	2019-03-01	7572	97.9861	62.039	63.7096	54.6277	56	59	48	66.6031	125.447	133.223	62	126	133	0.00153876	0.0156257
CRA01	COL	21	CRA01-COL-21	2019-03-02 12:00:12	2019-03-02 12:00:12	2019-03-02	2019-02-25	2019-03-01	6102	97.8801	100.712	101.426	81.4087	96	99	76	106.923	123.903	139.384	106	123	139	0.00218571	0.0131688
CRA01	COL	21	CRA01-COL-21	2019-03-02 13:30:12	2019-03-02 13:30:12	2019-03-02	2019-02-25	2019-03-01	4636	94.1542	96.6691	97.9972	80.333	91	93	76	103.98	124.065	137.972	100	123	138	0.00181552	0.0133114
CRA01	COL	21	CRA01-COL-21	2019-03-03 10:30:12	2019-03-03 10:30:12	2019-03-03	2019-02-25	2019-03-01	6929	89.0956	91.2819	95.5327	73.3527	87	94	70	100.756	122.032	140.322	99	121	140	0.00156558	0.0115941
CRA01	COL	21	CRA01-COL-21	2019-03-03 12:00:12	2019-03-03 12:00:12	2019-03-03	2019-02-25	2019-03-01	6668	98.1085	95.4036	99.6053	76.8944	91	98	73	104.95	121.989	140.536	103	121	141	0.00148425	0.0115888
CRA01	COL	21	CRA01-COL-21	2019-03-03 13:30:12	2019-03-03 13:30:12	2019-03-03	2019-02-25	2019-03-01	6810	99.9604	84.5162	86.8468	68.484	80	84	65	92.0623	123.434	138.542	89	123	139	0.00167746	0.0123681
CRA01	COL	21	CRA01-COL-21	2019-03-04 10:30:12	2019-03-04 10:30:12	2019-03-04	2019-03-04	2019-03-01	7000	94.3465	104.144	111.759	80.8746	101	111	78	116.53	119.395	144.39	116	118	145	0.000977187	0.00855954
CRA01	COL	21	CRA01-COL-21	2019-03-04 12:00:12	2019-03-04 12:00:12	2019-03-04	2019-03-04	2019-03-01	8539	100.019	102.372	108.978	81.8656	99	109	79	114.053	120.432	142.467	114	120	143	0.00186783	0.0110918
CRA01	COL	21	CRA01-COL-21	2019-03-04 13:30:12	2019-03-04 13:30:12	2019-03-04	2019-03-04	2019-03-01	8315	99.9989	110.896	118.225	87.7966	108	117	85	123.199	119.66	144.03	122	119	145	0.00118663	0.00711013
CRA01	COL	21	CRA01-COL-21	2019-03-05 10:30:12	2019-03-05 10:30:12	2019-03-05	2019-03-04	2019-03-01	5374	89.6355	79.954	86.1559	65.867	76	84	61	89.7559	121.472	139.05	88	121	139	0.00172928	0.0113945
CRA01	COL	21	CRA01-COL-21	2019-03-05 12:00:12	2019-03-05 12:00:12	2019-03-05	2019-03-04	2019-03-01	5033	99.953	114.7	119.072	92.7171	115	122	93	124.356	121.507	142.069	128	120	142	0.0016098	0.00969273
CRA01	COL	21	CRA01-COL-21	2019-03-05 13:30:12	2019-03-05 13:30:12	2019-03-05	2019-03-04	2019-03-01	5047	87.5744	111.691	115.996	91.2209	111	117	90	121.657	121.837	141.206	123	121	141	0.00136321	0.00885568
CRA01	COL	21	CRA01-COL-21	2019-03-06 10:30:12	2019-03-06 10:30:12	2019-03-06	2019-03-04	2019-03-01	5236	73.1231	78.211	84.2809	65.0225	77	84	63	88.5395	121.683	138.523	89	121	138	0.00156515	0.0121625
CRA01	COL	21	CRA01-COL-21	2019-03-06 12:00:12	2019-03-06 12:00:12	2019-03-06	2019-03-04	2019-03-01	5280	92.469	81.8956	86.9407	66.5218	82	88	67	91.568	121.953	139.274	93	121	139	0.00219608	0.0118396
CRA01	COL	21	CRA01-COL-21	2019-03-06 13:30:12	2019-03-06 13:30:12	2019-03-06	2019-03-04	2019-03-01	4984	69.2027	107.31	110.89	85.6378	107	112	85	116.645	121.945	141.676	118	122	141	0.00146384	0.0111164
CRA01	COL	21	CRA01-COL-21	2019-03-07 10:30:12	2019-03-07 10:30:12	2019-03-07	2019-03-04	2019-03-01	8394	67.8251	103.521	111.795	81.0335	103	113	80	116.444	119.167	144.204	117	118	145	0.00103804	0.00840876
CRA01	COL	21	CRA01-COL-21	2019-03-07 12:00:12	2019-03-07 12:00:12	2019-03-07	2019-03-04	2019-03-01	8831	99.4209	104.52	111.143	84.4742	105	113	85	116.347	120.502	142.132	119	119	143	0.00171352	0.0109296
CRA01	COL	21	CRA01-COL-21	2019-03-07 13:30:12	2019-03-07 13:30:12	2019-03-07	2019-03-04	2019-03-01	7767	79.2152	103.834	110.946	83.4684	103	111	83	116.011	120.146	142.51	117	119	143	0.00187817	0.0111292
CRA01	COL	21	CRA01-COL-21	2019-03-08 10:30:12	2019-03-08 10:30:12	2019-03-08	2019-03-04	2019-03-01	7401	99.7157	104.607	111.853	85.8266	103	112	84	116.944	120.323	141.694	117	119	142	0.00132878	0.010833
CRA01	COL	21	CRA01-COL-21	2019-03-08 12:00:12	2019-03-08 12:00:12	2019-03-08	2019-03-04	2019-03-01	6541	92.8131	84.272	91.6682	70.6864	83	91	69	95.8441	120.906	139.216	96	120	140	0.00223332	0.0116257
CRA01	COL	21	CRA01-COL-21	2019-03-08 13:30:12	2019-03-08 13:30:12	2019-03-08	2019-03-04	2019-03-01	6915	69.6663	105.107	111.752	88.3046	105	112	87	117.041	120.991	140.289	117	120	141	0.00135182	0.0118496
CRA01	COL	21	CRA01-COL-21	2019-03-09 10:30:12	2019-03-09 10:30:12	2019-03-09	2019-03-04	2019-03-01	5820	99.861	68.7115	71.6014	56.5809	65	70	51	75.1287	123.74	136.702	73	123	137	0.00162324	0.0104007
CRA01	COL	21	CRA01-COL-21	2019-03-09 12:00:12	2019-03-09 12:00:12	2019-03-09	2019-03-04	2019-03-01	5958	100.06	82.2603	84.9169	64.2179	82	85	62	89.5639	122.919	139.805	90	123	140	0.00238619	0.0117332
CRA01	COL	21	CRA01-COL-21	2019-03-09 13:30:12	2019-03-09 13:30:12	2019-03-09	2019-03-04	2019-03-01	5476	84.699	113.587	115.051	88.6074	112	115	87	121.052	122.637	142.541	122	122	143	0.00208406	0.0115581
CRA01	COL	21	CRA01-COL-21	2019-03-10 10:30:12	2019-03-10 10:30:12	2019-03-10	2019-03-04	2019-03-01	6643	100.006	83.8605	88.236	69.3989	80	86	65	93.006	122.548	138.465	91	122	139	0.00176337	0.0126205
CRA01	COL	21	CRA01-COL-21	2019-03-10 12:00:12	2019-03-10 12:00:12	2019-03-10	2019-03-04	2019-03-01	8266	99.5616	101.561	106.454	80.4608	98	105	76	111.684	121.27	142.105	110	121	142	0.00173147	0.0106974
CRA01	COL	21	CRA01-COL-21	2019-03-10 13:30:12	2019-03-10 13:30:12	2019-03-10	2019-03-04	2019-03-01	9820	99.5616	102.158	106.593	82.9574	100	106	80	112.09	121.861	140.834	112	122	141	0.00149758	0.0106319
CRA01	COL	21	CRA01-COL-21	2019-03-11 10:30:12	2019-03-11 10:30:12	2019-03-11	2019-03-11	2019-03-01	9039	99.6093	109.438	117.62	87.1259	108	117	85	122.33	119.305	143.877	122	119	144	0.00126156	0.00649248
CRA01	COL	21	CRA01-COL-21	2019-03-11 12:00:12	2019-03-11 12:00:12	2019-03-11	2019-03-11	2019-03-01	7784	98.9256	103.278	111.314	85.8512	102	111	84	116.188	120.101	141.235	116	120	141	0.00141034	0.0101811
CRA01	COL	21	CRA01-COL-21	2019-03-11 13:30:12	2019-03-11 13:30:12	2019-03-11	2019-03-11	2019-03-01	8125	98.7143	105.082	111.996	87.653	103	111	86	117.182	120.759	140.733	116	120	140	0.00134951	0.0110274
CRA01	COL	21	CRA01-COL-21	2019-03-12 10:30:12	2019-03-12 10:30:12	2019-03-12	2019-03-11	2019-03-01	7974	67.3624	96.7526	104.981	79.8219	96	105	78	109.544	119.996	141.173	110	119	141	0.00145941	0.0103185
CRA01	COL	21	CRA01-COL-21	2019-03-12 12:00:12	2019-03-12 12:00:12	2019-03-12	2019-03-11	2019-03-01	7098	97.2678	94.5704	102.588	80.5365	93	102	78	107.202	120.595	139.509	107	120	139	0.00190178	0.0123105
CRA01	COL	21	CRA01-COL-21	2019-03-12 13:30:12	2019-03-12 13:30:12	2019-03-12	2019-03-11	2019-03-01	6724	99.4209	95.3336	103.23	79.5677	91	101	75	107.868	120.356	140.431	106	120	141	0.00141997	0.0117133
CRA01	COL	21	CRA01-COL-21	2019-03-13 10:30:12	2019-03-13 10:30:12	2019-03-13	2019-03-11	2019-03-01	6894	99.4901	96.2227	101.961	77.4253	95	102	74	106.879	121.113	141.243	107	121	141	0.00142271	0.0102935
CRA01	COL	21	CRA01-COL-21	2019-03-13 12:00:12	2019-03-13 12:00:12	2019-03-13	2019-03-11	2019-03-01	7132	99.5616	90.7271	96.6077	74.7806	88	95	71	101.46	121.461	139.785	100	121	139	0.00211468	0.0114302
CRA01	COL	21	CRA01-COL-21	2019-03-13 13:30:12	2019-03-13 13:30:12	2019-03-13	2019-03-11	2019-03-01	5822	66.5331	116.505	122.622	91.6639	116	123	90	127.59	120.102	144.206	128	119	145	0.000840089	0.00632676
CRA01	COL	21	CRA01-COL-21	2019-03-14 10:30:12	2019-03-14 10:30:12	2019-03-14	2019-03-11	2019-03-01	5621	66.0194	77.3976	81.493	63.5924	74	79	59	85.6522	122.774	138.045	83	123	138	0.00173721	0.0124089
CRA01	COL	21	CRA01-COL-21	2019-03-14 12:00:12	2019-03-14 12:00:12	2019-03-14	2019-03-11	2019-03-01	5751	75.9097	84.16	88.9958	71.4361	79	85	66	93.7738	122.549	137.637	90	122	137	0.00193923	0.0122813
CRA01	COL	21	CRA01-COL-21	2019-03-14 13:30:12	2019-03-14 13:30:12	2019-03-14	2019-03-11	2019-03-01	6346	82.9754	87.1205	92.0649	74.5277	82	88	69	96.9647	122.528	137.57	93	122	137	0.00189265	0.0124304
CRA01	COL	21	CRA01-COL-21	2019-03-15 10:30:12	2019-03-15 10:30:12	2019-03-15	2019-03-11	2019-03-01	5482	80.5826	63.9637	66.8185	52.1503	60	64	48	69.8993	123.789	136.526	67	124	136	0.00162855	0.0110174
CRA01	COL	21	CRA01-COL-21	2019-03-15 12:00:12	2019-03-15 12:00:12	2019-03-15	2019-03-11	2019-03-01	5761	69.959	74.2194	76.9726	59.7047	72	75	57	81.1956	123.455	137.894	80	124	138	0.00163443	0.0111852
CRA01	COL	21	CRA01-COL-21	2019-03-15 13:30:12	2019-03-15 13:30:12	2019-03-15	2019-03-11	2019-03-01	5697	99.8581	105.374	104.663	81.3626	104	102	80	110.971	124.082	141.223	109	124	141	0.00180642	0.0116937
CRA01	COL	21	CRA01-COL-21	2019-03-16 10:30:12	2019-03-16 10:30:12	2019-03-16	2019-03-11	2019-03-01	8396	99.8382	103.054	109.75	82.2607	101	109	80	114.738	120.355	142.568	114	120	143	0.00180256	0.0105996
CRA01	COL	21	CRA01-COL-21	2019-03-16 12:00:12	2019-03-16 12:00:12	2019-03-16	2019-03-11	2019-03-01	6496	99.3794	97.7006	102.003	76.1004	95	100	73	107.145	121.544	142.112	105	122	142	0.00177277	0.0110542
CRA01	COL	21	CRA01-COL-21	2019-03-16 13:30:12	2019-03-16 13:30:12	2019-03-16	2019-03-11	2019-03-01	7574	100.023	99.0739	104.22	83.3433	95	101	80	109.651	122.011	139.172	107	122	139	0.00236806	0.0130678
CRA01	COL	21	CRA01-COL-21	2019-03-17 10:30:12	2019-03-17 10:30:12	2019-03-17	2019-03-11	2019-03-01	11247	100.028	99.2136	104.66	81.8314	97	103	79	110.015	121.592	140.242	109	122	140	0.00143505	0.0118613
CRA01	COL	21	CRA01-COL-21	2019-03-17 12:00:12	2019-03-17 12:00:12	2019-03-17	2019-03-11	2019-03-01	9005	100.169	103.949	109.415	81.6559	102	108	78	114.658	120.802	142.899	114	121	143	0.00172001	0.0098429
CRA01	COL	21	CRA01-COL-21	2019-03-17 13:30:12	2019-03-17 13:30:12	2019-03-17	2019-03-11	2019-03-01	9114	100.063	112.871	119.758	90.7905	111	117	89	124.859	120.132	143.116	123	120	143	0.00137981	0.0083756
CRA01	COL	21	CRA01-COL-21	2019-03-18 10:30:57	2019-03-18 10:30:57	2019-03-18	2019-03-18	2019-03-01	5918	69.1982	70.3773	73.1822	56.6193	68	71	53	76.9148	123.552	137.536	75	124	137	0.00166458	0.0104128
CRA01	COL	21	CRA01-COL-21	2019-03-18 12:00:57	2019-03-18 12:00:57	2019-03-18	2019-03-18	2019-03-01	5354	61.8036	75.2236	77.3747	59.5656	73	75	57	81.6737	123.661	138.266	80	124	138	0.00166659	0.011512
CRA01	COL	21	CRA01-COL-21	2019-03-18 13:30:57	2019-03-18 13:30:57	2019-03-18	2019-03-18	2019-03-01	4290	98.8093	101.1	103.679	77.5224	101	104	77	109.262	122.221	142.387	110	122	143	0.00205977	0.0125785
CRA01	COL	21	CRA01-COL-21	2019-03-19 10:30:57	2019-03-19 10:30:57	2019-03-19	2019-03-18	2019-03-01	7978	99.4901	92.8556	94.8463	78.4166	88	92	71	100.612	123.99	137.289	97	124	137	0.00177944	0.013173
CRA01	COL	21	CRA01-COL-21	2019-03-19 12:00:57	2019-03-19 12:00:57	2019-03-19	2019-03-18	2019-03-01	7415	100.093	91.6502	95.5922	79.3064	85	91	70	100.817	123.21	136.957	95	124	137	0.00334508	0.0143956
CRA01	COL	21	CRA01-COL-21	2019-03-19 13:30:57	2019-03-19 13:30:57	2019-03-19	2019-03-18	2019-03-01	5665	99.9113	78.2807	83.6461	64.5222	76	82	61	87.9188	122.035	138.501	86	122	138	0.00159856	0.0123361
CRA01	COL	21	CRA01-COL-21	2019-03-20 10:30:57	2019-03-20 10:30:57	2019-03-20	2019-03-18	2019-03-01	7588	100.132	65.7304	66.7242	53.7678	60	62	48	70.1215	124.902	135.781	66	125	135	0.0014878	0.0125341
CRA01	COL	21	CRA01-COL-21	2019-03-20 12:00:57	2019-03-20 12:00:57	2019-03-20	2019-03-18	2019-03-01	6850	100.028	80.2242	80.6182	65.719	73	75	58	85.5318	124.859	136.831	79	125	137	0.00154328	0.0138548
CRA01	COL	21	CRA01-COL-21	2019-03-20 13:30:57	2019-03-20 13:30:57	2019-03-20	2019-03-18	2019-03-01	5972	99.9319	114.696	114.112	91.2187	110	110	86	120.742	124.09	140.841	117	125	141	0.0012692	0.0104885
CRA01	COL	21	CRA01-COL-21	2019-03-21 10:30:57	2019-03-21 10:30:57	2019-03-21	2019-03-18	2019-03-01	10349	81.2014	89.2777	94.308	71.3611	87	93	69	99.1368	121.61	140.608	98	122	140	0.00158759	0.0108365
CRA01	COL	21	CRA01-COL-21	2019-03-21 12:00:57	2019-03-21 12:00:57	2019-03-21	2019-03-18	2019-03-01	9707	99.6658	88.0442	92.6087	74.7172	83	89	68	97.5609	122.621	137.849	94	123	138	0.00195245	0.0126728
CRA01	COL	21	CRA01-COL-21	2019-03-21 13:30:57	2019-03-21 13:30:57	2019-03-21	2019-03-18	2019-03-01	8285	100.052	90.319	95.2629	75.1743	85	93	70	100.252	122.095	138.994	97	122	139	0.00175142	0.0122664
CRA01	COL	21	CRA01-COL-21	2019-03-22 10:30:57	2019-03-22 10:30:57	2019-03-22	2019-03-18	2019-03-01	9423	100.004	85.9546	92.4373	72.0764	84	92	69	96.9696	121.415	138.962	96	121	139	0.00172086	0.011895
CRA01	COL	21	CRA01-COL-21	2019-03-22 12:00:57	2019-03-22 12:00:57	2019-03-22	2019-03-18	2019-03-01	7169	100.143	89.2205	95.7308	74.6048	85	93	68	100.343	121.264	139.366	97	121	140	0.00208175	0.0117289
CRA01	COL	21	CRA01-COL-21	2019-03-22 13:30:57	2019-03-22 13:30:57	2019-03-22	2019-03-18	2019-03-01	9182	100.06	91.3049	96.5123	78.1316	86	93	71	101.526	122.296	137.98	98	122	138	0.00188315	0.0127751
CRA01	COL	21	CRA01-COL-21	2019-03-23 10:30:57	2019-03-23 10:30:57	2019-03-23	2019-03-18	2019-03-01	7489	100.085	90.801	94.7434	72.5922	88	94	69	99.8773	122.191	140.264	99	122	140	0.00172115	0.0117077
CRA01	COL	21	CRA01-COL-21	2019-03-23 12:00:57	2019-03-23 12:00:57	2019-03-23	2019-03-18	2019-03-01	9554	99.9574	86.8898	92.7962	73.8324	84	91	70	97.5203	121.883	138.238	96	122	138	0.00187778	0.0127489
CRA01	COL	21	CRA01-COL-21	2019-03-23 13:30:57	2019-03-23 13:30:57	2019-03-23	2019-03-18	2019-03-01	6881	99.9237	88.9031	95.2497	74.219	86	93	70	99.9775	121.367	139.313	98	121	139	0.00217399	0.0117303
CRA01	COL	21	CRA01-COL-21	2019-03-24 10:30:57	2019-03-24 10:30:57	2019-03-24	2019-03-18	2019-03-01	9953	100.231	75.3172	78.8306	63.1323	72	78	59	83.0715	123.384	136.915	82	123	137	0.00210407	0.0123892
CRA01	COL	21	CRA01-COL-21	2019-03-24 12:00:57	2019-03-24 12:00:57	2019-03-24	2019-03-18	2019-03-01	9646	100.214	89.6902	93.9178	75.183	88	93	72	98.9936	122.656	138.298	99	123	138	0.00196211	0.0130204
CRA01	COL	21	CRA01-COL-21	2019-03-24 13:30:57	2019-03-24 13:30:57	2019-03-24	2019-03-18	2019-03-01	9506	100.083	87.0361	90.8195	73.5544	82	88	67	95.8034	123.065	137.599	92	123	137	0.00319116	0.0135342
CRA01	COL	21	CRA01-COL-21	2019-03-25 10:30:57	2019-03-25 10:30:57	2019-03-25	2019-03-25	2019-03-01	8713	100.171	69.3409	71.2592	56.7427	65	68	51	74.9286	124.245	136.547	72	124	136	0.00165315	0.0119579
CRA01	COL	21	CRA01-COL-21	2019-03-25 12:00:57	2019-03-25 12:00:57	2019-03-25	2019-03-25	2019-03-01	8377	100.001	92.0791	93.3365	74.9024	87	91	69	99.0129	123.928	138.555	96	124	138	0.00181528	0.013026
CRA01	COL	21	CRA01-COL-21	2019-03-25 13:30:57	2019-03-25 13:30:57	2019-03-25	2019-03-25	2019-03-01	10179	100.184	95.7846	96.9972	80.566	88	92	72	102.928	124.285	137.387	97	125	137	0.00200556	0.0150261
CRA01	COL	21	CRA01-COL-21	2019-03-26 10:30:57	2019-03-26 10:30:57	2019-03-26	2019-03-25	2019-03-01	7623	100.019	75.8439	76.7005	63.7598	66	69	54	81.0446	124.961	135.736	73	125	136	0.00152629	0.0129984
CRA01	COL	21	CRA01-COL-21	2019-03-26 12:00:57	2019-03-26 12:00:57	2019-03-26	2019-03-25	2019-03-01	8842	100.021	86.9565	91.0028	76.6299	81	86	69	96.0066	123.458	135.888	91	124	136	0.00175707	0.0118468
CRA01	COL	21	CRA01-COL-21	2019-03-26 13:30:57	2019-03-26 13:30:57	2019-03-26	2019-03-25	2019-03-01	5985	99.8618	117.565	118.17	93.7845	110	111	85	124.342	123.316	141.558	117	123	142	0.00212167	0.0100284
CRA01	COL	21	CRA01-COL-21	2019-03-27 10:30:57	2019-03-27 10:30:57	2019-03-27	2019-03-25	2019-03-01	10446	100.246	83.7374	84.6259	69.9316	76	79	61	89.5648	124.679	136.623	83	125	136	0.00155095	0.0136456
CRA01	COL	21	CRA01-COL-21	2019-03-27 12:00:57	2019-03-27 12:00:57	2019-03-27	2019-03-25	2019-03-01	7654	100.268	83.1739	84.6171	68.4467	77	80	62	89.7241	124.176	137.394	85	124	138	0.00166226	0.0132255
CRA01	COL	21	CRA01-COL-21	2019-03-27 13:30:57	2019-03-27 13:30:57	2019-03-27	2019-03-25	2019-03-01	8243	100.072	102.983	102.724	83.0082	99	99	78	109.203	124.38	139.305	106	124	140	0.00308458	0.0160381
CRA01	COL	21	CRA01-COL-21	2019-03-28 10:30:57	2019-03-28 10:30:57	2019-03-28	2019-03-25	2019-03-01	9970	100.171	92.9831	96.7143	76.4076	86	93	68	101.868	122.587	139.262	98	123	139	0.00237344	0.0122533
CRA01	COL	21	CRA01-COL-21	2019-03-28 12:00:57	2019-03-28 12:00:57	2019-03-28	2019-03-25	2019-03-01	9866	99.2216	92.9322	97.3858	77.8756	88	94	72	102.554	122.417	138.669	99	123	138	0.0018082	0.0129513
CRA01	COL	21	CRA01-COL-21	2019-03-28 13:30:57	2019-03-28 13:30:57	2019-03-28	2019-03-25	2019-03-01	10555	100.042	98.1594	102.985	83.7618	91	99	76	108.352	122.344	138.396	104	123	138	0.00192599	0.0136134
CRA01	COL	21	CRA01-COL-21	2019-03-29 10:30:57	2019-03-29 10:30:57	2019-03-29	2019-03-25	2019-03-01	8984	87.2354	89.9822	92.6898	70.2664	86	91	65	97.9315	122.662	140.634	96	123	140	0.00186159	0.0112173
CRA01	COL	21	CRA01-COL-21	2019-03-29 12:00:57	2019-03-29 12:00:57	2019-03-29	2019-03-25	2019-03-01	11508	100.357	98.3433	98.361	78.3906	91	94	70	104.487	124.187	139.551	100	124	140	0.00187934	0.0130403
CRA01	COL	21	CRA01-COL-21	2019-03-29 13:30:57	2019-03-29 13:30:57	2019-03-29	2019-03-25	2019-03-01	10738	100.322	131.89	128.828	106.258	122	122	97	136.106	125.095	140.919	129	126	141	0.00496946	0.020075
CRA01	COL	21	CRA01-COL-21	2019-03-30 10:30:57	2019-03-30 10:30:57	2019-03-30	2019-03-25	2019-03-01	11475	99.3052	92.0393	95.8091	75.7812	88	94	71	101.037	122.606	139.121	99	123	139	0.00215749	0.0122651
CRA01	COL	21	CRA01-COL-21	2019-03-30 12:00:57	2019-03-30 12:00:57	2019-03-30	2019-03-25	2019-03-01	13349	99.86	92.642	96.9799	78.1796	86	93	70	102.061	122.593	138.346	97	122	138	0.00188281	0.0131311
CRA01	COL	21	CRA01-COL-21	2019-03-30 13:30:57	2019-03-30 13:30:57	2019-03-30	2019-03-25	2019-03-01	13723	100.359	100.021	100.652	80.6898	94	95	73	106.818	123.955	139.444	101	124	140	0.00203058	0.012882
CRA01	COL	21	CRA01-COL-21	2019-03-31 10:30:57	2019-03-31 10:30:57	2019-03-31	2019-03-25	2019-03-01	14449	100.355	101.915	109.52	87.1732	100	109	85	114.588	120.774	139.612	114	120	140	0.00180911	0.0124887
CRA01	COL	21	CRA01-COL-21	2019-03-31 12:00:57	2019-03-31 12:00:57	2019-03-31	2019-03-25	2019-03-01	15976	100.384	103.494	108.948	89.4048	100	106	84	114.499	122.099	138.372	112	122	139	0.00213332	0.0138613
CRA01	COL	21	CRA01-COL-21	2019-03-31 13:30:57	2019-03-31 13:30:57	2019-03-31	2019-03-25	2019-03-01	11823	100.291	130.959	132.942	105.652	122	126	95	138.816	122.348	142.745	132	122	143	0.00261186	0.00936761
CRA01	COL	21	CRA01-COL-21	2019-04-01 10:30:57	2019-04-01 10:30:57	2019-04-01	2019-04-01	2019-04-01	12963	100.113	88.1217	92.3197	74.114	83	89	66	97.2826	122.748	138.069	93	123	138	0.0019915	0.0128874
CRA01	COL	21	CRA01-COL-21	2019-04-01 12:00:57	2019-04-01 12:00:57	2019-04-01	2019-04-01	2019-04-01	14621	100.262	87.4264	90.1743	72.4397	83	87	65	95.3921	123.415	138.042	92	124	138	0.00178396	0.0122614
CRA01	COL	21	CRA01-COL-21	2019-04-01 13:30:57	2019-04-01 13:30:57	2019-04-01	2019-04-01	2019-04-01	12699	99.2284	112.16	119.068	90.4329	112	119	88	124.221	120.119	142.991	125	120	143	0.00159636	0.00848314
CRA01	COL	21	CRA01-COL-21	2019-04-02 10:30:57	2019-04-02 10:30:57	2019-04-02	2019-04-01	2019-04-01	11288	100.153	96.0631	99.1666	79.2895	94	98	75	104.923	122.968	139.005	103	123	139	0.00209403	0.0131465
CRA01	COL	21	CRA01-COL-21	2019-04-02 12:00:57	2019-04-02 12:00:57	2019-04-02	2019-04-01	2019-04-01	11035	91.5167	90.1625	94.1336	76.5981	87	92	71	99.4434	122.974	137.662	97	123	138	0.00246495	0.0131002
CRA01	COL	21	CRA01-COL-21	2019-04-02 13:30:57	2019-04-02 13:30:57	2019-04-02	2019-04-01	2019-04-01	10791	100.169	93.046	96.2934	78.8237	88	93	73	101.882	123.289	137.707	99	123	138	0.00311725	0.0137961
CRA01	COL	21	CRA01-COL-21	2019-04-03 10:30:57	2019-04-03 10:30:57	2019-04-03	2019-04-01	2019-04-01	12877	100.183	94.2196	94.4406	77.4086	88	89	69	100.478	124.64	137.903	95	125	138	0.00180193	0.0144391
CRA01	COL	21	CRA01-COL-21	2019-04-03 12:00:57	2019-04-03 12:00:57	2019-04-03	2019-04-01	2019-04-01	8577	99.9733	87.1617	84.2002	65.951	80	78	58	90.2383	125.773	139.266	84	125	140	0.00219116	0.0128531
CRA01	COL	21	CRA01-COL-21	2019-04-03 13:30:57	2019-04-03 13:30:57	2019-04-03	2019-04-01	2019-04-01	9842	100.239	108.136	107.429	86.7766	102	102	78	114.171	124.444	139.862	109	124	140	0.00221272	0.0161045
CRA01	COL	21	CRA01-COL-21	2019-04-04 10:30:57	2019-04-04 10:30:57	2019-04-04	2019-04-01	2019-04-01	7055	100.057	70.4879	70.5865	56.3121	63	65	47	74.6258	125.087	136.747	68	125	137	0.00141841	0.0118562
CRA01	COL	21	CRA01-COL-21	2019-04-04 12:00:57	2019-04-04 12:00:57	2019-04-04	2019-04-01	2019-04-01	7453	100.26	85.1527	84.7503	71.4653	75	76	60	90.3248	125.506	136.012	81	125	136	0.00155383	0.0132633
CRA01	COL	21	CRA01-COL-21	2019-04-04 13:30:57	2019-04-04 13:30:57	2019-04-04	2019-04-01	2019-04-01	7558	100.182	111.184	106.423	83.769	106	102	77	113.883	125.824	141.517	110	125	142	0.00160602	0.0140448
CRA01	COL	21	CRA01-COL-21	2019-04-05 10:30:57	2019-04-05 10:30:57	2019-04-05	2019-04-01	2019-04-01	9173	100.138	78.9069	78.5502	63.2925	76	76	59	83.5892	125.193	137.178	82	125	138	0.00157214	0.0136572
CRA01	COL	21	CRA01-COL-21	2019-04-05 12:00:57	2019-04-05 12:00:57	2019-04-05	2019-04-01	2019-04-01	6731	99.957	80.6812	80.688	64.5439	74	75	57	85.6506	124.823	137.676	80	125	138	0.00161929	0.0140153
CRA01	COL	21	CRA01-COL-21	2019-04-05 13:30:57	2019-04-05 13:30:57	2019-04-05	2019-04-01	2019-04-01	7809	99.9782	117.954	116.92	96.4296	113	112	90	123.91	124.671	139.625	119	125	140	0.00242045	0.0148009
CRA01	COL	21	CRA01-COL-21	2019-04-06 10:30:57	2019-04-06 10:30:57	2019-04-06	2019-04-01	2019-04-01	15075	100.277	94.6478	92.4745	76.1518	89	89	69	98.6862	125.792	137.862	95	126	138	0.00181018	0.0142328
CRA01	COL	21	CRA01-COL-21	2019-04-06 12:00:57	2019-04-06 12:00:57	2019-04-06	2019-04-01	2019-04-01	9700	100.19	85.1498	84.4376	68.6096	77	78	59	89.862	125.198	137.537	83	125	138	0.00154336	0.0140732
CRA01	COL	21	CRA01-COL-21	2019-04-06 13:30:57	2019-04-06 13:30:57	2019-04-06	2019-04-01	2019-04-01	8509	100.212	125.683	120.918	97.701	116	112	86	128.544	125.748	141.609	120	126	142	0.00177706	0.0137317
CRA01	COL	21	CRA01-COL-21	2019-04-07 10:30:57	2019-04-07 10:30:57	2019-04-07	2019-04-01	2019-04-01	13551	100.19	96.7415	94.7016	77.1299	93	92	70	101.109	125.516	138.542	99	126	139	0.00195878	0.0145329
CRA01	COL	21	CRA01-COL-21	2019-04-07 12:00:57	2019-04-07 12:00:57	2019-04-07	2019-04-01	2019-04-01	10962	100.225	89.2661	88.0546	71.8658	80	81	61	93.6588	125.336	137.783	86	125	138	0.00173872	0.0144705
CRA01	COL	21	CRA01-COL-21	2019-04-07 13:30:57	2019-04-07 13:30:57	2019-04-07	2019-04-01	2019-04-01	12422	100.121	124.701	117.993	95.8665	117	111	87	126.057	126.711	141.334	119	127	142	0.00211128	0.0135729
CRA01	COL	21	CRA01-COL-21	2019-04-08 10:30:57	2019-04-08 10:30:57	2019-04-08	2019-04-08	2019-04-01	14334	100.177	99.4161	103.774	75.7745	99	105	73	108.809	121.192	143.275	110	121	143	0.00138841	0.00926786
CRA01	COL	21	CRA01-COL-21	2019-04-08 12:00:57	2019-04-08 12:00:57	2019-04-08	2019-04-08	2019-04-01	10641	100.184	92.2395	96.0971	71.3857	88	93	65	101.006	121.809	141.765	98	122	142	0.00152164	0.00987383
CRA01	COL	21	CRA01-COL-21	2019-04-08 13:30:57	2019-04-08 13:30:57	2019-04-08	2019-04-08	2019-04-01	13804	100.299	104.496	107.859	82.1056	99	104	76	113.49	121.948	142.162	109	122	143	0.00204008	0.0117778
CRA01	COL	21	CRA01-COL-21	2019-04-09 10:30:31	2019-04-09 10:30:31	2019-04-09	2019-04-08	2019-04-01	12091	99.9613	84.5392	85.8592	63.7032	81	84	58	90.7682	123.286	140.842	89	123	141	0.00353466	0.0116226
CRA01	COL	21	CRA01-COL-21	2019-04-09 12:00:31	2019-04-09 12:00:31	2019-04-09	2019-04-08	2019-04-01	12977	100.349	92.4963	93.087	72.7788	85	87	64	98.7509	123.899	139.79	92	124	140	0.00228621	0.0120256
CRA01	COL	21	CRA01-COL-21	2019-04-09 13:30:31	2019-04-09 13:30:31	2019-04-09	2019-04-08	2019-04-01	7792	100.003	121.859	121.8	90.1133	118	118	85	128.217	122.528	145.506	125	122	146	0.000831382	0.00683795
CRA01	COL	21	CRA01-COL-21	2019-04-10 10:30:31	2019-04-10 10:30:31	2019-04-10	2019-04-08	2019-04-01	16816	100.279	123.869	131.343	99.5668	123	131	100	136.266	119.51	144.306	136	119	145	0.00149042	0.00705424
CRA01	COL	21	CRA01-COL-21	2019-04-10 12:00:31	2019-04-10 12:00:31	2019-04-10	2019-04-08	2019-04-01	20608	100.428	129.705	136.442	105.634	130	137	107	141.528	119.992	143.76	142	120	144	0.000995258	0.00607408
CRA01	COL	21	CRA01-COL-21	2019-04-10 13:30:31	2019-04-10 13:30:31	2019-04-10	2019-04-08	2019-04-01	23768	100.44	126.766	132.675	104.493	127	134	106	138.099	120.72	142.523	139	121	143	0.0024138	0.0104421
CRA01	COL	21	CRA01-COL-21	2019-04-11 10:30:31	2019-04-11 10:30:31	2019-04-11	2019-04-08	2019-04-01	10291	99.9474	89.6269	92.4311	62.7267	89	92	60	97.2982	121.521	144.784	97	121	145	0.00123015	0.0088011
CRA01	COL	21	CRA01-COL-21	2019-04-11 12:00:31	2019-04-11 12:00:31	2019-04-11	2019-04-08	2019-04-01	11041	99.9275	106.71	112.834	83.2142	104	111	80	118.046	120.241	143.765	116	120	145	0.0011518	0.00797522
CRA01	COL	21	CRA01-COL-21	2019-04-11 13:30:31	2019-04-11 13:30:31	2019-04-11	2019-04-08	2019-04-01	7002	97.0465	128.124	128.41	91.9961	124	124	86	134.598	121.722	147.87	131	122	148	0.000593885	0.0063983
CRA01	COL	21	CRA01-COL-21	2019-04-12 10:30:31	2019-04-12 10:30:31	2019-04-12	2019-04-08	2019-04-01	12005	100.141	96.6431	96.1695	76.5241	88	89	66	102.243	124.506	139.504	95	125	140	0.00196588	0.0136653
CRA01	COL	21	CRA01-COL-21	2019-04-12 12:00:31	2019-04-12 12:00:31	2019-04-12	2019-04-08	2019-04-01	11089	100.302	99.0491	99.3553	78.616	90	93	68	105.421	124.032	139.962	99	124	140	0.00149691	0.0129351
CRA01	COL	21	CRA01-COL-21	2019-04-12 13:30:31	2019-04-12 13:30:31	2019-04-12	2019-04-08	2019-04-01	7324	100.262	118.648	114.659	87.5363	112	109	78	121.92	124.88	143.771	116	125	144	0.00139555	0.0108049
CRA01	COL	21	CRA01-COL-21	2019-04-13 10:30:31	2019-04-13 10:30:31	2019-04-13	2019-04-08	2019-04-01	9646	100.175	75.0611	74.9734	60.6303	67	68	51	79.4916	125.185	136.759	72	125	137	0.00151833	0.0123425
CRA01	COL	21	CRA01-COL-21	2019-04-13 12:00:31	2019-04-13 12:00:31	2019-04-13	2019-04-08	2019-04-01	6094	99.945	81.3028	81.2358	62.5563	72	73	54	86.2069	124.457	139.176	78	124	139	0.0025055	0.013585
CRA01	COL	21	CRA01-COL-21	2019-04-13 13:30:31	2019-04-13 13:30:31	2019-04-13	2019-04-08	2019-04-01	7078	100.2	126.774	122.938	100.389	115	113	87	130.261	125.557	141.133	120	126	142	0.00206747	0.0137198
CRA01	COL	21	CRA01-COL-21	2019-04-14 10:30:31	2019-04-14 10:30:31	2019-04-14	2019-04-08	2019-04-01	8301	100.122	95.576	94.6615	75.6539	88	88	67	100.913	124.829	139.172	94	125	139	0.00247932	0.0141751
CRA01	COL	21	CRA01-COL-21	2019-04-14 12:00:31	2019-04-14 12:00:31	2019-04-14	2019-04-08	2019-04-01	7867	99.9749	94.1736	93.769	73.5442	87	88	67	99.8198	124.409	139.769	94	124	140	0.00350211	0.0144805
CRA01	COL	21	CRA01-COL-21	2019-04-14 13:30:31	2019-04-14 13:30:31	2019-04-14	2019-04-08	2019-04-01	6751	100.117	100.776	99.6497	75.5578	96	97	72	106.099	124.14	141.958	103	124	142	0.00212396	0.0122365
CRA01	COL	21	CRA01-COL-21	2019-04-15 10:30:31	2019-04-15 10:30:31	2019-04-15	2019-04-15	2019-04-01	6890	100.188	98.3763	97.4151	72.6171	95	97	69	103.588	123.944	142.383	103	123	142	0.00248895	0.0122245
CRA01	COL	21	CRA01-COL-21	2019-04-15 12:00:31	2019-04-15 12:00:31	2019-04-15	2019-04-15	2019-04-01	10095	100.333	97.8294	96.3942	76.767	91	90	69	102.716	124.974	139.571	97	125	140	0.00189752	0.0141457
CRA01	COL	21	CRA01-COL-21	2019-04-15 13:30:31	2019-04-15 13:30:31	2019-04-15	2019-04-15	2019-04-01	7135	99.2133	127.651	123.751	101.456	118	114	90	131.158	125.62	140.977	122	126	142	0.0027217	0.0163745
CRA01	COL	21	CRA01-COL-21	2019-04-16 10:30:31	2019-04-16 10:30:31	2019-04-16	2019-04-15	2019-04-01	10397	100.177	79.3711	76.1734	63.2133	72	70	54	81.5948	126.882	136.276	76	127	136	0.00163042	0.0160954
CRA01	COL	21	CRA01-COL-21	2019-04-16 12:00:31	2019-04-16 12:00:31	2019-04-16	2019-04-15	2019-04-01	9207	99.673	94.2455	90.6171	77.6376	86	83	68	97.3369	127.086	136.194	89	127	136	0.00214531	0.0162165
CRA01	COL	21	CRA01-COL-21	2019-04-16 13:30:31	2019-04-16 13:30:31	2019-04-16	2019-04-15	2019-04-01	11387	100.132	137.793	131.531	114.796	125	119	102	139.574	127.486	138.129	128	127	138	0.00189392	0.0183681
CRA01	COL	21	CRA01-COL-21	2019-04-17 10:30:31	2019-04-17 10:30:31	2019-04-17	2019-04-15	2019-04-01	7798	100.137	102.256	97.2697	80.4482	94	89	72	104.514	126.962	138.443	97	127	138	0.0021857	0.0176946
CRA01	COL	21	CRA01-COL-21	2019-04-17 12:00:31	2019-04-17 12:00:31	2019-04-17	2019-04-15	2019-04-01	8692	100.149	105.077	103.124	87.8231	96	95	79	110.046	125.925	137.069	102	126	137	0.0023251	0.0163047
CRA01	COL	21	CRA01-COL-21	2019-04-17 13:30:31	2019-04-17 13:30:31	2019-04-17	2019-04-15	2019-04-01	8097	100.372	121.231	116.263	100.266	111	106	89	124.133	127.057	137.734	114	127	138	0.00260689	0.0172153
CRA01	COL	21	CRA01-COL-21	2019-04-18 10:30:31	2019-04-18 10:30:31	2019-04-18	2019-04-15	2019-04-01	7699	100.064	94.4581	89.707	75.2789	85	81	65	96.2557	127.336	137.22	87	127	137	0.00252018	0.0172982
CRA01	COL	21	CRA01-COL-21	2019-04-18 12:00:31	2019-04-18 12:00:31	2019-04-18	2019-04-15	2019-04-01	4155	99.339	89.5584	84.6703	67.4515	84	80	63	91.4306	126.865	138.892	87	126	139	0.00176033	0.0165613
CRA01	COL	21	CRA01-COL-21	2019-04-18 13:30:31	2019-04-18 13:30:31	2019-04-18	2019-04-15	2019-04-01	8504	99.964	130.892	124.641	107.877	122	116	98	133.024	127.468	138.216	125	127	138	0.00221008	0.0171168
CRA01	COL	21	CRA01-COL-21	2019-04-19 10:30:31	2019-04-19 10:30:31	2019-04-19	2019-04-15	2019-04-01	5829	100.102	111.311	107.482	90.1863	106	104	84	115.121	126.422	138.338	111	126	138	0.00253979	0.0180979
CRA01	COL	21	CRA01-COL-21	2019-04-19 12:00:31	2019-04-19 12:00:31	2019-04-19	2019-04-15	2019-04-01	6448	99.3555	112.315	108.622	91.7053	100	97	77	115.724	126.481	138.223	104	126	138	0.00244809	0.0179732
CRA01	COL	21	CRA01-COL-21	2019-04-22 10:30:34	2019-04-22 10:30:34	2019-04-22	2019-04-22	2019-04-01	7315	99.8769	119.785	107.881	93.5486	119	108	92	117.99	130.268	137.752	118	130	138	0.00214449	0.0214678
CRA01	COL	21	CRA01-COL-21	2019-04-22 12:00:34	2019-04-22 12:00:34	2019-04-22	2019-04-22	2019-04-01	6582	95.6152	123.754	103.57	87.4315	123	105	87	115.462	133.539	140.128	117	135	140	0.00457468	0.0279421
CRA01	COL	21	CRA01-COL-21	2019-04-22 13:30:34	2019-04-22 13:30:34	2019-04-22	2019-04-22	2019-04-01	6293	99.8172	147.368	126.691	108.512	147	127	109	138.85	133.084	140.817	139	134	140	0.00546072	0.0260975
CRA01	COL	21	CRA01-COL-21	2019-04-23 10:30:34	2019-04-23 10:30:34	2019-04-23	2019-04-22	2019-04-01	9240	100.203	124.952	112.917	97.0108	124	113	97	123.086	130.023	138.59	123	130	138	0.0023597	0.0211892
CRA01	COL	21	CRA01-COL-21	2019-04-23 12:00:34	2019-04-23 12:00:34	2019-04-23	2019-04-22	2019-04-01	6149	90.7961	125.866	108.458	92.8992	126	109	94	119.895	132.351	139.243	120	133	139	0.00609867	0.0248078
CRA01	COL	21	CRA01-COL-21	2019-04-23 13:30:34	2019-04-23 13:30:34	2019-04-23	2019-04-22	2019-04-01	8077	90.1999	136.506	120.335	103.314	136	121	104	131.536	131.469	139.666	132	131	139	0.00514433	0.0240143
CRA01	COL	21	CRA01-COL-21	2019-04-24 10:30:34	2019-04-24 10:30:34	2019-04-24	2019-04-22	2019-04-01	9735	95.2944	145.749	129.883	108.843	145	131	109	140.829	130.671	141.643	141	131	142	0.0036696	0.0233159
CRA01	COL	21	CRA01-COL-21	2019-04-24 12:00:34	2019-04-24 12:00:34	2019-04-24	2019-04-22	2019-04-01	10394	89.2862	133.929	121.165	104.782	134	123	106	131.6	130.188	138.808	133	130	139	0.0029066	0.0205981
CRA01	COL	21	CRA01-COL-21	2019-04-24 13:30:34	2019-04-24 13:30:34	2019-04-24	2019-04-22	2019-04-01	11701	96.8167	130.775	118.495	101.872	131	120	103	128.796	129.964	138.927	130	130	139	0.00275195	0.0199309
CRA01	COL	21	CRA01-COL-21	2019-04-25 10:30:34	2019-04-25 10:30:34	2019-04-25	2019-04-22	2019-04-01	1731	100.066	132.633	124.087	117.853	130	123	117	133.848	130.14	132.534	133	130	132	0.0057433	0.0252193
CRA01	COL	21	CRA01-COL-21	2019-04-25 12:00:34	2019-04-25 12:00:34	2019-04-25	2019-04-22	2019-04-01	1551	99.9742	129.731	120.017	112.336	126	117	111	130.003	130.373	133.571	128	130	133	0.00649636	0.0203697
CRA01	COL	21	CRA01-COL-21	2019-04-25 13:30:34	2019-04-25 13:30:34	2019-04-25	2019-04-22	2019-04-01	4721	100.175	135.31	124.24	114.488	135	124	114	134.472	130.533	134.843	135	130	135	0.00527997	0.0188113
CRA01	COL	21	CRA01-COL-21	2019-04-26 10:30:34	2019-04-26 10:30:34	2019-04-26	2019-04-22	2019-04-01	3089	100.152	129.195	120.296	113.266	127	119	112	130.149	130.156	133.067	129	130	133	0.00534403	0.022783
CRA01	COL	21	CRA01-COL-21	2019-04-26 12:00:34	2019-04-26 12:00:34	2019-04-26	2019-04-22	2019-04-01	750	98.0116	135.081	124.235	116.539	135	124	118	133.993	130.855	133.721	135	131	134	0.0049547	0.0213068
CRA01	COL	21	CRA01-COL-21	2019-04-26 13:30:34	2019-04-26 13:30:34	2019-04-26	2019-04-22	2019-04-01	751	100.117	146.016	130.844	118.515	148	133	120	141.286	131.756	136.794	145	132	137	0.00351773	0.0219451
CRA01	COL	21	CRA01-COL-21	2019-04-27 10:30:23	2019-04-27 10:30:23	2019-04-27	2019-04-22	2019-04-01	1619	100.163	115.9	105.923	95.1365	117	108	96	115.119	130.032	135.503	118	130	135	0.00283738	0.0183322
CRA01	COL	21	CRA01-COL-21	2019-04-27 12:00:23	2019-04-27 12:00:23	2019-04-27	2019-04-22	2019-04-01	431	76.3518	113.705	100.046	92.2019	101	86	79	108.8	132.241	134.283	97	132	136	0.00322696	0.0230877
CRA01	COL	21	CRA01-COL-21	2019-04-27 13:30:23	2019-04-27 13:30:23	2019-04-27	2019-04-22	2019-04-01	900	100.123	207.374	196.438	185.35	209	199	188	203.656	129.991	134.937	206	130	135	0.00617216	0.017203
CRA01	COL	21	CRA01-COL-21	2019-04-28 10:30:23	2019-04-28 10:30:23	2019-04-28	2019-04-22	2019-04-01	1144	100.171	110.779	99.5114	93.2753	115	105	97	108.885	131.455	133.189	115	131	133	0.00316151	0.0251833
CRA01	COL	21	CRA01-COL-21	2019-04-28 12:00:23	2019-04-28 12:00:23	2019-04-28	2019-04-22	2019-04-01	953	99.31	116.086	102.97	97.1354	117	104	97	113.11	132.23	133.176	115	132	133	0.00386361	0.0266969
CRA01	COL	21	CRA01-COL-21	2019-04-28 13:30:23	2019-04-28 13:30:23	2019-04-28	2019-04-22	2019-04-01	1088	100.108	141.578	131.157	124.831	141	130	124	141.392	130.815	132.836	141	131	133	0.0054127	0.0212218
CRA01	COL	21	CRA01-COL-21	2019-04-29 10:30:23	2019-04-29 10:30:23	2019-04-29	2019-04-29	2019-04-01	730	99.9856	129.116	122.11	117.282	129	122	116	131.8	129.825	131.582	132	130	132	0.00429565	0.0243535
CRA01	COL	21	CRA01-COL-21	2019-04-29 12:00:23	2019-04-29 12:00:23	2019-04-29	2019-04-29	2019-04-01	797	99.7537	121.118	112.981	109.666	123	116	111	122.522	130.581	130.955	126	131	131	0.00301614	0.0254095
CRA01	COL	21	CRA01-COL-21	2019-04-29 13:30:23	2019-04-29 13:30:23	2019-04-29	2019-04-29	2019-04-01	655	100.079	130.74	122.887	119.081	130	122	119	132.608	130.298	131.118	133	130	131	0.00512211	0.02549
CRA01	COL	21	CRA01-COL-21	2019-04-30 10:30:23	2019-04-30 10:30:23	2019-04-30	2019-04-29	2019-04-01	4751	100.266	129.835	123.357	116.098	131	125	117	132.544	129.181	132.809	135	129	133	0.00402978	0.0204836
CRA01	COL	21	CRA01-COL-21	2019-04-30 12:00:23	2019-04-30 12:00:23	2019-04-30	2019-04-29	2019-04-01	3772	100.263	127.862	120.331	111.283	129	121	112	129.604	129.276	133.986	131	129	134	0.00444995	0.0173951
CRA01	COL	21	CRA01-COL-21	2019-04-30 13:30:23	2019-04-30 13:30:23	2019-04-30	2019-04-29	2019-04-01	3809	99.992	124.171	117.295	111.6	123	117	112	126.771	129.617	132.066	127	129	132	0.00490763	0.0249614
CRA01	COL	33	CRA01-COL-33	2018-11-23 10:30:19	2018-11-23 10:30:19	2018-11-23	2018-11-19	2018-11-01	431	100.027	181.773	173.798	155.752	196	187	165	181.084	127.889	138.278	194	128	137	0.00470941	0.0184161
CRA01	COL	33	CRA01-COL-33	2018-11-23 12:00:19	2018-11-23 12:00:19	2018-11-23	2018-11-19	2018-11-01	1813	100.318	105.105	99.8185	90.4534	106	96	89	107.924	128.416	134.192	105	130	134	0.00297866	0.0213085
CRA01	COL	33	CRA01-COL-33	2018-11-23 13:30:19	2018-11-23 13:30:19	2018-11-23	2018-11-19	2018-11-01	5878	100.325	119.023	118.263	104.744	120	116	107	125.689	125.763	135.771	125	129	133	0.00248157	0.0152084
CRA01	COL	33	CRA01-COL-33	2018-11-24 10:30:19	2018-11-24 10:30:19	2018-11-24	2018-11-19	2018-11-01	3335	100.117	150.878	148.558	131.348	163	158	142	155.318	125.714	137.64	166	128	137	0.00210543	0.0128932
CRA01	COL	33	CRA01-COL-33	2018-11-24 12:00:19	2018-11-24 12:00:19	2018-11-24	2018-11-19	2018-11-01	4499	100.186	114.732	111.888	97.6697	114	111	97	119.575	126.484	136.474	119	129	135	0.00207092	0.0167554
CRA01	COL	33	CRA01-COL-33	2018-11-24 13:30:19	2018-11-24 13:30:19	2018-11-24	2018-11-19	2018-11-01	3863	100.067	151.162	147.953	131.182	160	155	145	154.882	126.16	137.518	163	128	136	0.00205884	0.0135993
CRA01	COL	33	CRA01-COL-33	2018-11-25 10:30:19	2018-11-25 10:30:19	2018-11-25	2018-11-19	2018-11-01	2980	100.058	142.817	136.114	122.542	149	144	130	144.027	128.083	136.298	152	129	136	0.00159955	0.0136031
CRA01	COL	33	CRA01-COL-33	2018-11-25 12:00:19	2018-11-25 12:00:19	2018-11-25	2018-11-19	2018-11-01	4894	100.123	113.764	109.495	100.94	112	108	98	117.585	128.057	133.466	116	129	134	0.0032097	0.0228044
CRA01	COL	33	CRA01-COL-33	2018-11-25 13:30:19	2018-11-25 13:30:19	2018-11-25	2018-11-19	2018-11-01	4340	100.179	120.912	115.035	105.678	111	108	96	122.912	128.615	134.018	116	129	134	0.00290293	0.0163058
CRA01	COL	33	CRA01-COL-33	2018-11-26 10:30:19	2018-11-26 10:30:19	2018-11-26	2018-11-26	2018-11-01	4184	94.5332	117.504	113.075	107.163	117	113	108	121.26	128.685	131.933	122	129	132	0.00227177	0.0207334
CRA01	COL	33	CRA01-COL-33	2018-11-26 12:00:20	2018-11-26 12:00:20	2018-11-26	2018-11-26	2018-11-01	6609	100.344	121.393	116.622	111.028	122	117	112	125.048	128.828	131.796	126	129	131	0.00451067	0.022318
CRA01	COL	33	CRA01-COL-33	2018-11-26 13:30:19	2018-11-26 13:30:19	2018-11-26	2018-11-26	2018-11-01	6250	100.373	130.303	126.137	118.522	125	121	114	134.208	128.199	132.736	130	129	133	0.00433077	0.0235833
CRA01	COL	33	CRA01-COL-33	2018-11-27 10:30:19	2018-11-27 10:30:19	2018-11-27	2018-11-26	2018-11-01	6820	100.318	173.3	170.178	162.451	182	179	171	177.278	127.778	132.368	186	128	132	0.00519924	0.0202453
CRA01	COL	33	CRA01-COL-33	2018-11-27 12:00:19	2018-11-27 12:00:19	2018-11-27	2018-11-26	2018-11-01	3918	100.206	160.713	155.709	145.792	170	164	155	163.549	128.097	133.851	173	128	134	0.00482733	0.0148528
CRA01	COL	33	CRA01-COL-33	2018-11-27 13:30:19	2018-11-27 13:30:19	2018-11-27	2018-11-26	2018-11-01	781	100.08	166.63	160.332	153.237	173	167	160	168.458	129.124	132.394	176	129	133	0.00551739	0.0203024
CRA01	COL	33	CRA01-COL-33	2018-11-28 10:30:19	2018-11-28 10:30:19	2018-11-28	2018-11-26	2018-11-01	2577	100.273	128.081	125.141	117.269	132	129	120	133.378	127.693	132.626	138	128	133	0.00408553	0.0233273
CRA01	COL	33	CRA01-COL-33	2018-11-28 12:00:19	2018-11-28 12:00:19	2018-11-28	2018-11-26	2018-11-01	4165	100.393	132.711	126.842	119.063	133	127	120	135.803	128.86	133.015	137	129	133	0.00477201	0.0164602
CRA01	COL	33	CRA01-COL-33	2018-11-28 13:30:19	2018-11-28 13:30:19	2018-11-28	2018-11-26	2018-11-01	5026	100.362	128.678	121.831	115.726	132	124	118	131.004	129.526	132.294	134	130	132	0.00396854	0.0243809
CRA01	COL	33	CRA01-COL-33	2018-11-29 10:30:19	2018-11-29 10:30:19	2018-11-29	2018-11-26	2018-11-01	3701	100.15	154.383	148.298	136.001	161	154	141	156.52	128.137	135.256	163	128	135	0.00332937	0.00968057
CRA01	COL	33	CRA01-COL-33	2018-11-29 12:00:19	2018-11-29 12:00:19	2018-11-29	2018-11-26	2018-11-01	3492	99.9917	143.978	137.608	124.369	150	143	127	145.477	128.233	135.942	152	128	135	0.00156434	0.0096592
CRA01	COL	33	CRA01-COL-33	2018-11-29 13:30:19	2018-11-29 13:30:19	2018-11-29	2018-11-26	2018-11-01	3567	100.084	132.34	128.859	122.81	129	125	120	136.83	128.294	131.721	134	128	131	0.00550468	0.0249802
CRA01	COL	33	CRA01-COL-33	2018-11-30 10:30:19	2018-11-30 10:30:19	2018-11-30	2018-11-26	2018-11-01	3106	100.04	135.325	126.222	117.176	130	119	111	135.165	130.099	134.115	130	130	134	0.00490376	0.0183721
CRA01	COL	33	CRA01-COL-33	2018-11-30 12:00:19	2018-11-30 12:00:19	2018-11-30	2018-11-26	2018-11-01	3773	100.262	147.756	138.494	128.209	150	141	129	147.741	129.764	134.75	151	129	134	0.00434084	0.0119177
CRA01	COL	33	CRA01-COL-33	2018-11-30 13:30:19	2018-11-30 13:30:19	2018-11-30	2018-11-26	2018-11-01	3810	100.169	145.233	135.593	125.14	141	131	118	144.824	129.964	134.952	141	130	135	0.00467679	0.0139481
CRA01	COL	33	CRA01-COL-33	2018-12-01 10:30:19	2018-12-01 10:30:19	2018-12-01	2018-11-26	2018-12-01	8747	100.329	126.023	122.218	119.529	126	122	119	130.677	129.045	130.005	131	129	130	0.00380662	0.0233716
CRA01	COL	33	CRA01-COL-33	2018-12-01 12:00:19	2018-12-01 12:00:19	2018-12-01	2018-11-26	2018-12-01	6535	100.095	146.625	140.029	132.212	152	147	139	148.846	129.155	133.075	156	129	133	0.00476094	0.0136427
CRA01	COL	33	CRA01-COL-33	2018-12-01 13:30:19	2018-12-01 13:30:19	2018-12-01	2018-11-26	2018-12-01	9130	100.277	136.665	131.212	126.971	140	136	131	140.069	129.349	131.052	145	129	131	0.00546451	0.0209277
CRA01	COL	33	CRA01-COL-33	2018-12-02 10:30:19	2018-12-02 10:30:19	2018-12-02	2018-11-26	2018-12-01	3852	100.198	162.158	154.545	145.348	176	169	157	162.549	129.373	133.771	178	129	134	0.00532144	0.0138622
CRA01	COL	33	CRA01-COL-33	2018-12-02 12:00:19	2018-12-02 12:00:19	2018-12-02	2018-11-26	2018-12-01	3596	100.141	144.563	137.35	127.557	156	148	136	145.482	129.184	134.227	158	129	134	0.00395429	0.012225
CRA01	COL	33	CRA01-COL-33	2018-12-02 13:30:19	2018-12-02 13:30:19	2018-12-02	2018-11-26	2018-12-01	4258	100.31	152.547	143.538	134.176	158	148	138	152.378	129.858	134.185	158	129	134	0.00467231	0.0115333
CRA01	COL	33	CRA01-COL-33	2018-12-03 10:30:19	2018-12-03 10:30:19	2018-12-03	2018-12-03	2018-12-01	1261	100.073	114.526	111.099	104.939	110	106	102	119.301	128.325	131.93	115	128	132	0.00237437	0.0230056
CRA01	COL	33	CRA01-COL-33	2018-12-03 12:00:19	2018-12-03 12:00:19	2018-12-03	2018-12-03	2018-12-01	3347	100.197	140.449	139.335	135.511	147	146	141	147.204	127.793	130.158	154	127	131	0.00431665	0.0186108
CRA01	COL	33	CRA01-COL-33	2018-12-03 13:30:19	2018-12-03 13:30:19	2018-12-03	2018-12-03	2018-12-01	2123	100.157	130.928	127.158	122.98	140	137	133	135.336	128.822	130.762	146	128	131	0.00478299	0.0244257
CRA01	COL	33	CRA01-COL-33	2018-12-04 10:30:19	2018-12-04 10:30:19	2018-12-04	2018-12-03	2018-12-01	1828	98.0454	111.352	111.358	101.899	113	109	100	118.449	126.156	133.314	118	127	133	0.00231622	0.019293
CRA01	COL	33	CRA01-COL-33	2018-12-04 12:00:19	2018-12-04 12:00:19	2018-12-04	2018-12-03	2018-12-01	1712	100.155	140.985	139.334	123.924	143	140	121	146.655	125.897	136.514	148	126	136	0.00187714	0.0144086
CRA01	COL	33	CRA01-COL-33	2018-12-04 13:30:19	2018-12-04 13:30:19	2018-12-04	2018-12-03	2018-12-01	3692	100.325	132.859	130.125	125.704	141	137	135	138.327	128.248	130.872	147	129	130	0.00465605	0.0228923
CRA01	COL	33	CRA01-COL-33	2018-12-05 10:30:19	2018-12-05 10:30:19	2018-12-05	2018-12-03	2018-12-01	2398	100.251	116.99	115.359	102.452	112	112	97	122.585	126.381	135.326	120	128	135	0.00229464	0.0153447
CRA01	COL	33	CRA01-COL-33	2018-12-05 12:00:19	2018-12-05 12:00:19	2018-12-05	2018-12-03	2018-12-01	8335	100.335	126.351	123.286	115.232	130	128	118	131.424	127.748	132.799	137	128	132	0.00430932	0.0228882
CRA01	COL	33	CRA01-COL-33	2018-12-05 13:30:19	2018-12-05 13:30:19	2018-12-05	2018-12-03	2018-12-01	9727	100.374	135.882	135.172	128.215	139	138	131	142.998	127.023	131.858	146	127	131	0.00439345	0.019587
CRA01	COL	33	CRA01-COL-33	2018-12-06 10:30:20	2018-12-06 10:30:20	2018-12-06	2018-12-03	2018-12-01	6997	100.432	115.482	113.169	107.02	115	114	105	121.264	127.766	131.779	121	129	131	0.00195153	0.0222925
CRA01	COL	33	CRA01-COL-33	2018-12-06 12:00:20	2018-12-06 12:00:20	2018-12-06	2018-12-03	2018-12-01	4381	100.304	116.904	119.116	108.624	114	121	103	125.97	125.249	133.476	127	127	132	0.00459445	0.0192982
CRA01	COL	33	CRA01-COL-33	2018-12-06 13:30:20	2018-12-06 13:30:20	2018-12-06	2018-12-03	2018-12-01	6402	100.432	126.838	127.774	120.512	128	130	122	135.306	126.328	131.832	137	127	131	0.00389263	0.0224622
CRA01	COL	33	CRA01-COL-33	2018-12-07 10:30:20	2018-12-07 10:30:20	2018-12-07	2018-12-03	2018-12-01	1643	100.305	121.202	123.963	109.055	119	124	106	130.795	124.212	135.879	131	126	135	0.00240727	0.0163584
CRA01	COL	33	CRA01-COL-33	2018-12-07 12:00:20	2018-12-07 12:00:20	2018-12-07	2018-12-03	2018-12-01	4100	100.173	121.699	119.528	111.469	122	121	111	127.456	127.402	132.716	129	128	132	0.00648028	0.0242906
CRA01	COL	33	CRA01-COL-33	2018-12-07 13:30:20	2018-12-07 13:30:20	2018-12-07	2018-12-03	2018-12-01	3038	100.368	128.898	120.793	110.171	127	120	109	130.082	129.292	134.995	130	129	135	0.00399943	0.0171447
CRA01	COL	33	CRA01-COL-33	2018-12-08 10:30:20	2018-12-08 10:30:20	2018-12-08	2018-12-03	2018-12-01	5786	100.432	121.083	118.734	113.992	119	118	114	126.996	128.069	130.974	126	128	131	0.00469488	0.0265547
CRA01	COL	33	CRA01-COL-33	2018-12-08 12:00:20	2018-12-08 12:00:20	2018-12-08	2018-12-03	2018-12-01	5438	100.432	119.485	116.72	113.395	118	115	112	125.128	128.488	130.243	124	129	130	0.00566365	0.0254693
CRA01	COL	33	CRA01-COL-33	2018-12-08 13:30:20	2018-12-08 13:30:20	2018-12-08	2018-12-03	2018-12-01	7061	100.372	120.142	117.53	114.707	120	117	115	125.931	128.501	129.94	126	129	130	0.00483549	0.0252953
CRA01	COL	33	CRA01-COL-33	2018-12-09 10:30:20	2018-12-09 10:30:20	2018-12-09	2018-12-03	2018-12-01	3505	100.352	125.834	121.827	115.999	124	122	113	130.503	128.54	131.747	131	129	132	0.0040638	0.0260752
CRA01	COL	33	CRA01-COL-33	2018-12-09 12:00:20	2018-12-09 12:00:20	2018-12-09	2018-12-03	2018-12-01	7577	100.172	111.17	105.951	101.924	111	106	101	114.537	129.357	130.994	115	129	131	0.00284849	0.0272092
CRA01	COL	33	CRA01-COL-33	2018-12-09 13:30:20	2018-12-09 13:30:20	2018-12-09	2018-12-03	2018-12-01	5687	100.138	126.7	119.183	112.631	124	118	110	128.469	129.77	132.645	127	130	132	0.00501612	0.0236892
CRA01	COL	33	CRA01-COL-33	2018-12-10 10:30:20	2018-12-10 10:30:20	2018-12-10	2018-12-10	2018-12-01	7851	100.373	132.407	128.092	124.411	135	131	128	137.084	129.001	130.622	140	129	131	0.0055877	0.0246522
CRA01	COL	33	CRA01-COL-33	2018-12-10 12:00:20	2018-12-10 12:00:20	2018-12-10	2018-12-10	2018-12-01	5616	100.059	119.295	116.424	113.565	119	117	113	124.999	128.633	129.991	125	129	130	0.00513893	0.0247159
CRA01	COL	33	CRA01-COL-33	2018-12-10 13:30:20	2018-12-10 13:30:20	2018-12-10	2018-12-10	2018-12-01	3673	100.176	131.06	125.425	118.731	136	130	124	134.325	128.97	132.436	140	129	132	0.00481228	0.0246225
CRA01	COL	33	CRA01-COL-33	2018-12-11 10:30:20	2018-12-11 10:30:20	2018-12-11	2018-12-10	2018-12-01	6298	100.334	124.081	120.052	116.937	124	120	118	128.926	129.024	130.302	129	129	130	0.00554194	0.0238398
CRA01	COL	33	CRA01-COL-33	2018-12-11 12:00:20	2018-12-11 12:00:20	2018-12-11	2018-12-10	2018-12-01	6566	100.439	91.9368	88.502	85.5475	91	86	83	95.3943	128.89	130.145	95	129	130	0.0031993	0.0305418
CRA01	COL	33	CRA01-COL-33	2018-12-11 13:30:20	2018-12-11 13:30:20	2018-12-11	2018-12-10	2018-12-01	7597	100.371	123.023	117.93	113.919	120	115	111	126.832	129.264	130.924	124	129	131	0.00473689	0.025772
CRA01	COL	33	CRA01-COL-33	2018-12-12 10:30:20	2018-12-12 10:30:20	2018-12-12	2018-12-10	2018-12-01	4110	100.432	112.976	114.444	106.722	114	115	106	121.391	126.126	132.029	123	128	131	0.00178921	0.019539
CRA01	COL	33	CRA01-COL-33	2018-12-12 12:00:20	2018-12-12 12:00:20	2018-12-12	2018-12-10	2018-12-01	2035	99.9296	108.415	112.885	102.6	112	111	102	119.016	124.475	133.092	119	126	133	0.00216555	0.0190231
CRA01	COL	33	CRA01-COL-33	2018-12-12 13:30:20	2018-12-12 13:30:20	2018-12-12	2018-12-10	2018-12-01	3619	100.224	137.359	131.352	118.195	139	129	117	139.441	128.093	135.885	139	129	136	0.00166048	0.0133415
CRA01	COL	33	CRA01-COL-33	2018-12-13 10:30:20	2018-12-13 10:30:20	2018-12-13	2018-12-10	2018-12-01	3608	100.188	117.095	116.281	106.833	118	116	106	123.857	126.658	133.329	124	128	133	0.00285367	0.0199857
CRA01	COL	33	CRA01-COL-33	2018-12-13 12:00:20	2018-12-13 12:00:20	2018-12-13	2018-12-10	2018-12-01	4493	100.432	109.018	107.765	102.296	109	106	102	115.585	127.551	131.236	115	128	131	0.00238283	0.0250909
CRA01	COL	33	CRA01-COL-33	2018-12-13 13:30:20	2018-12-13 13:30:20	2018-12-13	2018-12-10	2018-12-01	2662	100.028	128.911	126.741	116.702	133	128	117	134.23	127.142	133.701	138	128	133	0.00455766	0.0197135
CRA01	COL	33	CRA01-COL-33	2018-12-14 10:30:20	2018-12-14 10:30:20	2018-12-14	2018-12-10	2018-12-01	8289	100.432	117.297	113.343	110.202	117	113	109	121.773	129.017	130.258	122	129	130	0.00328205	0.0228852
CRA01	COL	33	CRA01-COL-33	2018-12-14 12:00:20	2018-12-14 12:00:20	2018-12-14	2018-12-10	2018-12-01	2313	100.064	91.1863	83.9408	78.2681	93	85	78	91.687	129.956	132.387	93	130	132	0.00213848	0.0253992
CRA01	COL	33	CRA01-COL-33	2018-12-14 13:30:20	2018-12-14 13:30:20	2018-12-14	2018-12-10	2018-12-01	2434	100.262	137.427	131.146	121.269	136	132	118	139.599	128.692	134.15	140	129	135	0.00406837	0.0145094
CRA01	COL	33	CRA01-COL-33	2018-12-15 10:30:20	2018-12-15 10:30:20	2018-12-15	2018-12-10	2018-12-01	5375	100.224	116.578	112.73	107.292	116	112	106	121.214	128.553	131.541	121	129	132	0.00212293	0.0205953
CRA01	COL	33	CRA01-COL-33	2018-12-15 12:00:20	2018-12-15 12:00:20	2018-12-15	2018-12-10	2018-12-01	5929	100.351	128.296	123.763	120.373	129	124	121	132.687	129.174	130.481	134	129	131	0.00434728	0.0234804
CRA01	COL	33	CRA01-COL-33	2018-12-15 13:30:20	2018-12-15 13:30:20	2018-12-15	2018-12-10	2018-12-01	3946	100.125	123.7	115.283	106.14	124	115	105	123.968	129.733	134.182	125	130	134	0.00324379	0.0175851
CRA01	COL	33	CRA01-COL-33	2018-12-16 10:30:20	2018-12-16 10:30:20	2018-12-16	2018-12-10	2018-12-01	2375	100.097	169.106	156.845	145.918	173	159	149	166.392	130.704	135.357	170	130	135	0.00452225	0.0186899
CRA01	COL	33	CRA01-COL-33	2018-12-16 12:00:20	2018-12-16 12:00:20	2018-12-16	2018-12-10	2018-12-01	5779	100.009	129.788	123.614	121.666	131	125	123	132.919	130.085	129.928	135	130	130	0.00565173	0.0265237
CRA01	COL	33	CRA01-COL-33	2018-12-16 13:30:20	2018-12-16 13:30:20	2018-12-16	2018-12-10	2018-12-01	3125	100.005	117.826	111.936	111.02	112	109	108	121.088	130.232	129.337	118	130	130	0.00373361	0.0225526
CRA01	COL	33	CRA01-COL-33	2018-12-17 10:30:20	2018-12-17 10:30:20	2018-12-17	2018-12-17	2018-12-01	439	89.3721	156.788	147.036	140.08	160	149	141	156.784	130.508	132.852	159	130	133	0.00548777	0.0156863
CRA01	COL	33	CRA01-COL-33	2018-12-17 12:00:20	2018-12-17 12:00:20	2018-12-17	2018-12-17	2018-12-01	985	100.024	106.321	107.875	98.0223	106	107	98	115.096	125.65	133.345	114	127	133	0.00243368	0.0183165
CRA01	COL	33	CRA01-COL-33	2018-12-17 13:30:20	2018-12-17 13:30:20	2018-12-17	2018-12-17	2018-12-01	895	100.031	104.518	103.972	98.5385	103	103	99	111.778	127.265	131.096	111	128	131	0.00367568	0.0256752
CRA01	COL	33	CRA01-COL-33	2018-12-18 10:30:20	2018-12-18 10:30:20	2018-12-18	2018-12-17	2018-12-01	755	99.6971	153.449	140.06	130.462	158	144	131	150.266	131.507	134.862	155	131	134	0.00526549	0.0157022
CRA01	COL	33	CRA01-COL-33	2018-12-18 12:00:20	2018-12-18 12:00:20	2018-12-18	2018-12-17	2018-12-01	2223	100.034	80.7269	77.2074	72.0702	83	79	73	83.7139	128.537	131.541	87	129	131	0.0022468	0.0211299
CRA01	COL	33	CRA01-COL-33	2018-12-18 13:30:20	2018-12-18 13:30:20	2018-12-18	2018-12-17	2018-12-01	970	94.763	108.039	102.587	95.3144	106	99	92	110.788	128.818	132.779	109	130	132	0.00271402	0.0189554
CRA01	COL	33	CRA01-COL-33	2018-12-19 10:30:20	2018-12-19 10:30:20	2018-12-19	2018-12-17	2018-12-01	762	100.048	157.457	150.579	140.802	162	153	139	159.203	128.915	133.94	163	129	133	0.00482441	0.0134805
CRA01	COL	33	CRA01-COL-33	2018-12-19 12:00:20	2018-12-19 12:00:20	2018-12-19	2018-12-17	2018-12-01	4604	100.186	104.389	99.1974	94.2035	105	99	94	107.572	129.189	131.582	108	129	131	0.00218808	0.0209201
CRA01	COL	33	CRA01-COL-33	2018-12-19 13:30:20	2018-12-19 13:30:20	2018-12-19	2018-12-17	2018-12-01	4050	100.272	131.596	124.741	118.732	132	125	118	133.922	129.638	132.218	134	130	132	0.00499667	0.0251503
CRA01	COL	33	CRA01-COL-33	2018-12-20 10:30:20	2018-12-20 10:30:20	2018-12-20	2018-12-17	2018-12-01	10229	100.27	115.223	107.979	105.028	112	105	102	117.391	130.34	130.7	114	130	131	0.00282402	0.0250408
CRA01	COL	33	CRA01-COL-33	2018-12-20 12:00:20	2018-12-20 12:00:20	2018-12-20	2018-12-17	2018-12-01	12017	100.303	112.715	105.932	103.684	108	101	98	114.886	130.323	130.267	110	130	130	0.00447131	0.0249736
CRA01	COL	33	CRA01-COL-33	2018-12-20 13:30:20	2018-12-20 13:30:20	2018-12-20	2018-12-17	2018-12-01	6661	100.135	82.1702	71.1048	71.867	75	64	64	79.142	132.897	129.259	72	133	129	0.00539829	0.0281754
CRA01	COL	33	CRA01-COL-33	2018-12-21 10:30:21	2018-12-21 10:30:21	2018-12-21	2018-12-17	2018-12-01	2994	100.262	108.326	104.578	101.55	106	101	96	112.604	129.019	130.176	110	129	130	0.00373481	0.0273126
CRA01	COL	33	CRA01-COL-33	2018-12-21 12:00:20	2018-12-21 12:00:20	2018-12-21	2018-12-17	2018-12-01	1830	100.073	102.922	98.2923	93.2246	104	98	93	106.223	128.964	131.451	107	129	131	0.00167005	0.0185097
CRA01	COL	33	CRA01-COL-33	2018-12-21 13:30:20	2018-12-21 13:30:20	2018-12-21	2018-12-17	2018-12-01	1356	99.8956	122.647	113.529	104.101	122	113	103	122.222	130.015	134.261	123	130	134	0.00304331	0.0177868
CRA01	COL	33	CRA01-COL-33	2018-12-22 10:30:20	2018-12-22 10:30:20	2018-12-22	2018-12-17	2018-12-01	5451	100.375	95.8952	92.9244	91.2108	93	90	88	100.855	128.902	129.337	98	129	129	0.00331857	0.0310029
CRA01	COL	33	CRA01-COL-33	2018-12-22 12:00:20	2018-12-22 12:00:20	2018-12-22	2018-12-17	2018-12-01	2354	99.9416	105.872	103.41	102.351	99	96	97	111.495	128.847	128.888	105	129	129	0.00379021	0.0255252
CRA01	COL	33	CRA01-COL-33	2018-12-22 13:30:20	2018-12-22 13:30:20	2018-12-22	2018-12-17	2018-12-01	2254	100.208	98.9255	96.1721	94.4006	91	86	85	103.821	128.85	129.318	94	129	129	0.00337888	0.0291527
CRA01	COL	33	CRA01-COL-33	2018-12-23 10:30:20	2018-12-23 10:30:20	2018-12-23	2018-12-17	2018-12-01	1655	99.8541	139.723	130.858	114.638	135	128	111	140.027	128.74	137.901	137	129	138	0.00200193	0.0182974
CRA01	COL	33	CRA01-COL-33	2018-12-23 12:00:20	2018-12-23 12:00:20	2018-12-23	2018-12-17	2018-12-01	1825	100.18	112.93	110.776	99.8559	110	110	99	118.728	126.9	134.356	118	128	133	0.00258205	0.0174446
CRA01	COL	33	CRA01-COL-33	2018-12-23 13:30:20	2018-12-23 13:30:20	2018-12-23	2018-12-17	2018-12-01	1198	99.9672	142.048	131.361	115.757	138	130	114	141.17	129.49	137.836	140	130	138	0.00262955	0.0189273
CRA01	COL	33	CRA01-COL-33	2018-12-24 10:30:20	2018-12-24 10:30:20	2018-12-24	2018-12-24	2018-12-01	983	99.7262	152.483	139.576	127.511	153	139	127	149.131	131.03	136.11	151	132	136	0.00251699	0.0169607
CRA01	COL	33	CRA01-COL-33	2018-12-24 12:00:20	2018-12-24 12:00:20	2018-12-24	2018-12-24	2018-12-01	2046	99.7631	77.2307	73.6579	70.6989	77	74	70	79.8812	128.984	130.315	81	129	130	0.00296453	0.0292463
CRA01	COL	33	CRA01-COL-33	2018-12-24 13:30:20	2018-12-24 13:30:20	2018-12-24	2018-12-24	2018-12-01	3216	100.406	119.438	115.459	110.243	112	109	103	123.589	128.609	131.435	117	129	131	0.00245273	0.0208098
CRA01	COL	33	CRA01-COL-33	2018-12-25 10:30:20	2018-12-25 10:30:20	2018-12-25	2018-12-24	2018-12-01	2011	99.431	138.797	126.207	114.852	132	121	113	136.014	131.053	135.821	132	131	135	0.00325926	0.020768
CRA01	COL	33	CRA01-COL-33	2018-12-25 12:00:20	2018-12-25 12:00:20	2018-12-25	2018-12-24	2018-12-01	4127	99.8062	67.8721	65.1914	63.8258	66	63	62	70.2983	128.954	129.181	69	129	129	0.00323884	0.0284811
CRA01	COL	33	CRA01-COL-33	2018-12-25 13:30:20	2018-12-25 13:30:20	2018-12-25	2018-12-24	2018-12-01	1779	99.9078	126.324	115.752	105.433	124	112	102	125.453	130.388	135.155	123	131	134	0.00447376	0.0165448
CRA01	COL	33	CRA01-COL-33	2018-12-26 10:30:20	2018-12-26 10:30:20	2018-12-26	2018-12-24	2018-12-01	2479	100.156	103.792	98.3348	95.1174	102	97	93	106.995	129.626	130.643	105	130	130	0.00231299	0.0320677
CRA01	COL	33	CRA01-COL-33	2018-12-26 12:00:20	2018-12-26 12:00:20	2018-12-26	2018-12-24	2018-12-01	2301	100.032	117.304	109.538	105.215	116	108	103	119.156	130.282	131.521	118	130	131	0.00279786	0.0214742
CRA01	COL	33	CRA01-COL-33	2018-12-26 13:30:20	2018-12-26 13:30:20	2018-12-26	2018-12-24	2018-12-01	4189	100.062	120.921	114.39	110.923	118	110	107	123.762	129.925	130.859	120	130	131	0.00330618	0.0255528
CRA01	COL	33	CRA01-COL-33	2018-12-27 10:30:14	2018-12-27 10:30:14	2018-12-27	2018-12-24	2018-12-01	950	99.9679	137.056	122.144	112.466	138	122	111	132.954	132.159	135.339	134	132	135	0.00362676	0.0204678
CRA01	COL	33	CRA01-COL-33	2018-12-27 12:00:14	2018-12-27 12:00:14	2018-12-27	2018-12-24	2018-12-01	7508	100.356	121.794	116.355	113.909	118	112	110	125.496	129.729	130.134	122	130	130	0.0050381	0.0247518
CRA01	COL	33	CRA01-COL-33	2018-12-27 13:30:14	2018-12-27 13:30:14	2018-12-27	2018-12-24	2018-12-01	2264	100.153	132.406	125.7	119.65	132	124	118	134.89	129.513	132.197	134	130	132	0.00507927	0.0248276
CRA01	COL	33	CRA01-COL-33	2018-12-28 10:30:14	2018-12-28 10:30:14	2018-12-28	2018-12-24	2018-12-01	3427	100.002	119.884	114.31	110.685	119	111	107	123.201	129.599	130.811	121	130	131	0.00270819	0.0257795
CRA01	COL	33	CRA01-COL-33	2018-12-28 12:00:14	2018-12-28 12:00:14	2018-12-28	2018-12-24	2018-12-01	4592	100.147	121.778	117.831	115.147	122	117	113	126.32	129.14	130.056	126	129	130	0.00450454	0.0240825
CRA01	COL	33	CRA01-COL-33	2018-12-28 13:30:14	2018-12-28 13:30:14	2018-12-28	2018-12-24	2018-12-01	6226	100.166	127.135	121.668	119.595	124	118	115	130.765	129.818	129.922	128	130	130	0.00437111	0.024387
CRA01	COL	33	CRA01-COL-33	2018-12-29 10:30:14	2018-12-29 10:30:14	2018-12-29	2018-12-24	2018-12-01	3464	100.019	100.948	97.2598	94.9039	104	99	96	104.803	129.181	129.8	108	129	130	0.00333702	0.0290973
CRA01	COL	33	CRA01-COL-33	2018-12-29 12:00:14	2018-12-29 12:00:14	2018-12-29	2018-12-24	2018-12-01	2726	99.7459	62.8353	58.5495	57.7124	58	54	54	63.4127	129.784	129.144	58	130	129	0.00320126	0.0290037
CRA01	COL	33	CRA01-COL-33	2018-12-29 13:30:14	2018-12-29 13:30:14	2018-12-29	2018-12-24	2018-12-01	4285	100.283	106.414	100.899	98.5337	103	98	96	109.616	129.816	130.147	107	130	130	0.00404775	0.0285813
CRA01	COL	33	CRA01-COL-33	2018-12-30 10:30:14	2018-12-30 10:30:14	2018-12-30	2018-12-24	2018-12-01	4766	99.9626	114.303	107.308	105.534	113	105	103	116.417	130.54	130.001	115	131	130	0.00412719	0.0251836
CRA01	COL	33	CRA01-COL-33	2018-12-30 12:00:14	2018-12-30 12:00:14	2018-12-30	2018-12-24	2018-12-01	2654	100.175	117.552	111.394	109.674	115	108	106	120.618	130.16	129.814	117	130	130	0.00408601	0.0233884
CRA01	COL	33	CRA01-COL-33	2018-12-30 13:30:14	2018-12-30 13:30:14	2018-12-30	2018-12-24	2018-12-01	2000	99.9926	122.622	116.859	113.433	121	114	111	125.772	129.67	130.667	124	130	130	0.00482963	0.0252483
CRA01	COL	33	CRA01-COL-33	2018-12-31 10:30:14	2018-12-31 10:30:14	2018-12-31	2018-12-31	2018-12-01	4115	100.171	100.287	93.401	91.8104	97	89	88	101.914	130.588	129.905	99	131	130	0.00336224	0.0272411
CRA01	COL	33	CRA01-COL-33	2018-12-31 12:00:14	2018-12-31 12:00:14	2018-12-31	2018-12-31	2018-12-01	3501	100.037	111.067	102.071	99.4333	110	100	97	111.684	131.174	130.785	111	131	130	0.0034962	0.0286146
CRA01	COL	33	CRA01-COL-33	2018-12-31 13:30:14	2018-12-31 13:30:14	2018-12-31	2018-12-31	2018-12-01	4979	100.133	114.963	106.501	104.41	112	102	100	116.085	131.032	130.401	112	131	130	0.00466044	0.028007
CRA01	COL	33	CRA01-COL-33	2019-01-01 10:30:14	2019-01-01 10:30:14	2019-01-01	2018-12-31	2019-01-01	1818	90.2937	156.249	146.663	135.922	155	143	133	156.1	129.786	134.993	154	130	135	0.00477488	0.0116472
CRA01	COL	33	CRA01-COL-33	2019-01-01 12:00:14	2019-01-01 12:00:14	2019-01-01	2018-12-31	2019-01-01	2620	99.9631	47.4118	45.4935	46.5225	46	43	44	47.7374	129.213	127.571	46	129	127	0.00309636	0.0295884
CRA01	COL	33	CRA01-COL-33	2019-01-01 13:30:14	2019-01-01 13:30:14	2019-01-01	2018-12-31	2019-01-01	3233	99.8146	88.5073	84.4139	85.2963	86	82	83	92.1516	129.956	128.045	90	130	128	0.00321683	0.0302317
CRA01	COL	33	CRA01-COL-33	2019-01-02 10:30:14	2019-01-02 10:30:14	2019-01-02	2018-12-31	2019-01-01	1634	99.8151	111.462	106.965	104.003	113	107	102	115.507	129.325	130.205	117	129	130	0.00441511	0.0260187
CRA01	COL	33	CRA01-COL-33	2019-01-02 12:00:14	2019-01-02 12:00:14	2019-01-02	2018-12-31	2019-01-01	4107	100.163	120.029	113.59	112.442	117	109	108	123.055	130.365	129.552	119	130	130	0.00416604	0.0231622
CRA01	COL	33	CRA01-COL-33	2019-01-02 13:30:14	2019-01-02 13:30:14	2019-01-02	2018-12-31	2019-01-01	2263	100.029	120.079	114.552	112.849	118	112	111	123.99	129.891	129.712	122	130	129	0.00484461	0.0248106
CRA01	COL	33	CRA01-COL-33	2019-01-03 10:30:14	2019-01-03 10:30:14	2019-01-03	2018-12-31	2019-01-01	2114	99.2976	131.281	121.27	115.122	134	124	117	131.079	130.877	132.779	135	131	132	0.00495995	0.0253184
CRA01	COL	33	CRA01-COL-33	2019-01-03 12:00:14	2019-01-03 12:00:14	2019-01-03	2018-12-31	2019-01-01	2595	99.7006	109.649	101.259	98.3757	108	99	95	110.712	130.867	130.831	109	131	131	0.00352	0.0317015
CRA01	COL	33	CRA01-COL-33	2019-01-03 13:30:14	2019-01-03 13:30:14	2019-01-03	2018-12-31	2019-01-01	2939	100.046	119.323	112.573	110.122	115	108	106	121.94	130.251	130.317	118	130	130	0.00399027	0.0239576
CRA01	COL	33	CRA01-COL-33	2019-01-04 10:30:14	2019-01-04 10:30:14	2019-01-04	2018-12-31	2019-01-01	1159	99.7677	140.673	131.487	121.728	135	123	112	140.767	129.949	134.577	134	130	135	0.00446363	0.0148226
CRA01	COL	33	CRA01-COL-33	2019-01-04 12:00:14	2019-01-04 12:00:14	2019-01-04	2018-12-31	2019-01-01	2813	99.96	64.5403	61.2983	60.8546	61	57	56	65.9403	129.363	128.738	62	129	128	0.00298618	0.0276406
CRA01	COL	33	CRA01-COL-33	2019-01-04 13:30:14	2019-01-04 13:30:14	2019-01-04	2018-12-31	2019-01-01	1348	99.8688	118.373	109.427	105.642	112	102	100	118.687	130.973	131.364	113	131	131	0.00297283	0.0244623
CRA01	COL	33	CRA01-COL-33	2019-01-05 10:30:14	2019-01-05 10:30:14	2019-01-05	2018-12-31	2019-01-01	4565	100.368	112.866	105.284	103.82	109	98	96	114.149	130.88	129.836	109	131	130	0.00510078	0.0295308
CRA01	COL	33	CRA01-COL-33	2019-01-05 12:00:14	2019-01-05 12:00:14	2019-01-05	2018-12-31	2019-01-01	3331	100.156	97.2576	88.8742	88.5485	94	83	82	97.3305	131.506	129.372	93	131	129	0.00391416	0.0249119
CRA01	COL	33	CRA01-COL-33	2019-01-05 13:30:14	2019-01-05 13:30:14	2019-01-05	2018-12-31	2019-01-01	2821	99.8763	120.339	109.471	100.835	122	111	102	118.359	130.902	134.274	122	131	134	0.00332875	0.0201286
CRA01	COL	33	CRA01-COL-33	2019-01-06 10:30:14	2019-01-06 10:30:14	2019-01-06	2018-12-31	2019-01-01	4145	100.155	108.534	102.507	101.731	103	95	94	110.931	130.399	129.218	104	130	128	0.00410863	0.0248799
CRA01	COL	33	CRA01-COL-33	2019-01-06 12:00:14	2019-01-06 12:00:14	2019-01-06	2018-12-31	2019-01-01	2215	99.8989	110.49	103.149	103.44	110	103	103	112.519	131.075	128.857	113	131	128	0.00432672	0.0283123
CRA01	COL	33	CRA01-COL-33	2019-01-06 13:30:14	2019-01-06 13:30:14	2019-01-06	2018-12-31	2019-01-01	3366	99.9848	112.419	104.289	101.147	114	104	101	113.678	130.761	130.911	115	131	130	0.00384347	0.0291528
CRA01	COL	33	CRA01-COL-33	2019-01-07 10:30:14	2019-01-07 10:30:14	2019-01-07	2019-01-07	2019-01-01	4251	99.8382	155.187	144.58	133.874	160	149	138	153.862	130.198	135.118	159	130	135	0.00487563	0.0122554
CRA01	COL	33	CRA01-COL-33	2019-01-07 12:00:14	2019-01-07 12:00:14	2019-01-07	2019-01-07	2019-01-01	4234	100.09	128.632	124.241	123.205	130	125	123	133.09	129.574	129.179	134	130	129	0.00428564	0.0235945
CRA01	COL	33	CRA01-COL-33	2019-01-07 13:30:14	2019-01-07 13:30:14	2019-01-07	2019-01-07	2019-01-01	3295	100.145	127.938	122.206	120.75	127	121	120	131.542	129.982	129.627	130	130	130	0.00495721	0.0253729
CRA01	COL	33	CRA01-COL-33	2019-01-08 10:30:14	2019-01-08 10:30:14	2019-01-08	2019-01-07	2019-01-01	981	99.7271	142.728	133.728	128.186	139	134	130	143.317	130.483	132.227	143	131	132	0.00538003	0.0209537
CRA01	COL	33	CRA01-COL-33	2019-01-08 12:00:14	2019-01-08 12:00:14	2019-01-08	2019-01-07	2019-01-01	1237	97.4937	92.2959	87.8108	85.6403	89	84	81	95.6112	129.521	129.88	92	129	129	0.00330996	0.028932
CRA01	COL	33	CRA01-COL-33	2019-01-08 13:30:14	2019-01-08 13:30:14	2019-01-08	2019-01-07	2019-01-01	5148	100.185	124.674	119.517	117.478	122	116	114	128.655	129.68	129.868	126	130	130	0.00492899	0.0258146
CRA01	COL	33	CRA01-COL-33	2019-01-09 10:30:14	2019-01-09 10:30:14	2019-01-09	2019-01-07	2019-01-01	560	99.7287	127.234	120.191	116.329	119	110	107	128.732	130.137	131.054	121	130	131	0.00539156	0.0283442
CRA01	COL	33	CRA01-COL-33	2019-01-09 12:00:14	2019-01-09 12:00:14	2019-01-09	2019-01-07	2019-01-01	3451	90.7537	99.9484	94.5668	93.5277	95	87	86	102.518	130.088	129.292	97	130	129	0.00355143	0.0275386
CRA01	COL	33	CRA01-COL-33	2019-01-09 13:30:14	2019-01-09 13:30:14	2019-01-09	2019-01-07	2019-01-01	2439	100.107	92.8327	88.0086	87.0537	86	81	81	95.4801	129.884	129.143	89	130	128	0.0039501	0.0287507
CRA01	COL	33	CRA01-COL-33	2019-01-10 10:30:14	2019-01-10 10:30:14	2019-01-10	2019-01-07	2019-01-01	1879	99.3486	103.987	97.9042	97.6823	100	94	92	106.437	130.54	128.922	103	130	129	0.00362304	0.0278475
CRA01	COL	33	CRA01-COL-33	2019-01-10 12:00:14	2019-01-10 12:00:14	2019-01-10	2019-01-07	2019-01-01	3290	99.6758	116.671	111.392	109.66	122	115	111	119.908	129.864	129.633	125	130	129	0.00431268	0.0223666
CRA01	COL	33	CRA01-COL-33	2019-01-10 13:30:14	2019-01-10 13:30:14	2019-01-10	2019-01-07	2019-01-01	3510	99.293	111.438	103.849	101.833	112	104	102	113.03	130.723	130.171	114	131	130	0.00511012	0.0273737
CRA01	COL	33	CRA01-COL-33	2019-01-11 10:30:14	2019-01-11 10:30:14	2019-01-11	2019-01-07	2019-01-01	352	68.5447	131.847	117.545	108.452	131	118	108	128.591	131.969	135.011	129	132	135	0.00477249	0.0229971
CRA01	COL	33	CRA01-COL-33	2019-01-11 12:00:14	2019-01-11 12:00:14	2019-01-11	2019-01-07	2019-01-01	4622	99.9796	124.661	120.854	119.07	125	120	118	129.445	129.24	129.523	130	129	130	0.00497097	0.0237515
CRA01	COL	33	CRA01-COL-33	2019-01-11 13:30:14	2019-01-11 13:30:14	2019-01-11	2019-01-07	2019-01-01	4575	100.023	127.067	119.386	115.077	125	117	112	128.844	130.255	131.441	127	130	131	0.00585181	0.0267
CRA01	COL	33	CRA01-COL-33	2019-01-12 10:30:14	2019-01-12 10:30:14	2019-01-12	2019-01-07	2019-01-01	2844	100.029	129.665	118.448	111.254	124	112	104	128.22	131.216	133.615	123	131	133	0.00723132	0.0278572
CRA01	COL	33	CRA01-COL-33	2019-01-12 12:00:14	2019-01-12 12:00:14	2019-01-12	2019-01-07	2019-01-01	2664	99.9343	121.785	114.043	110.061	117	108	103	123.437	130.367	131.333	118	130	131	0.00299102	0.0228349
CRA01	COL	33	CRA01-COL-33	2019-01-12 13:30:14	2019-01-12 13:30:14	2019-01-12	2019-01-07	2019-01-01	2481	99.9496	123.951	116.49	113.525	124	115	111	126.063	130.427	130.719	125	131	131	0.00557416	0.0246976
CRA01	COL	33	CRA01-COL-33	2019-01-13 10:30:14	2019-01-13 10:30:14	2019-01-13	2019-01-07	2019-01-01	1626	99.7222	151.125	138.469	124.379	150	136	120	148.483	130.47	137.275	147	130	138	0.00263443	0.0179284
CRA01	COL	33	CRA01-COL-33	2019-01-13 12:00:14	2019-01-13 12:00:14	2019-01-13	2019-01-07	2019-01-01	3492	99.2976	88.5284	84.3222	82.3726	96	93	89	91.3849	129.446	129.719	101	129	129	0.00384554	0.0300258
CRA01	COL	33	CRA01-COL-33	2019-01-13 13:30:14	2019-01-13 13:30:14	2019-01-13	2019-01-07	2019-01-01	2458	100.07	136.508	131.942	129.569	139	133	128	140.786	129.384	129.914	143	129	129	0.00639863	0.0208764
CRA01	COL	33	CRA01-COL-33	2019-01-14 10:30:14	2019-01-14 10:30:14	2019-01-14	2019-01-14	2019-01-01	1319	99.9105	152.755	140.859	130.801	156	143	132	150.553	130.858	134.963	154	131	134	0.00444528	0.0161257
CRA01	COL	33	CRA01-COL-33	2019-01-14 12:00:14	2019-01-14 12:00:14	2019-01-14	2019-01-14	2019-01-01	4049	100.002	134.932	133.809	133.355	138	137	136	142.102	128.442	128.457	146	128	128	0.0043902	0.0194026
CRA01	COL	33	CRA01-COL-33	2019-01-14 13:30:14	2019-01-14 13:30:14	2019-01-14	2019-01-14	2019-01-01	3649	100.237	143.788	135.51	128.836	145	135	127	144.768	130.009	132.72	145	130	133	0.00563218	0.0172786
CRA01	COL	33	CRA01-COL-33	2019-01-15 10:30:14	2019-01-15 10:30:14	2019-01-15	2019-01-14	2019-01-01	3385	99.9675	130.153	123.239	120.728	130	122	118	132.539	130.3	130.378	132	130	130	0.00594052	0.0247588
CRA01	COL	33	CRA01-COL-33	2019-01-15 12:00:14	2019-01-15 12:00:14	2019-01-15	2019-01-14	2019-01-01	10168	100.135	120.373	113.487	110.921	118	110	106	122.62	130.315	130.456	120	130	130	0.00408929	0.0233365
CRA01	COL	33	CRA01-COL-33	2019-01-15 13:30:14	2019-01-15 13:30:14	2019-01-15	2019-01-14	2019-01-01	8740	100.208	125.302	118.389	115.554	124	117	114	127.195	130.347	130.504	127	130	130	0.00637071	0.0264346
CRA01	COL	33	CRA01-COL-33	2019-01-16 10:30:14	2019-01-16 10:30:14	2019-01-16	2019-01-14	2019-01-01	1366	99.6447	154.362	139.291	129.93	150	134	128	149.849	132.294	135.038	146	132	135	0.00513693	0.0168571
CRA01	COL	33	CRA01-COL-33	2019-01-16 12:00:14	2019-01-16 12:00:14	2019-01-16	2019-01-14	2019-01-01	3565	99.9871	114.466	105.118	101.569	113	103	100	114.959	131.127	131.341	114	131	131	0.00346782	0.0264232
CRA01	COL	33	CRA01-COL-33	2019-01-16 13:30:46	2019-01-16 13:30:46	2019-01-16	2019-01-14	2019-01-01	7572	100.07	116.074	108.612	105.385	116	108	104	117.677	130.434	130.894	118	130	131	0.00295776	0.0274723
CRA01	COL	33	CRA01-COL-33	2019-01-17 10:30:46	2019-01-17 10:30:46	2019-01-17	2019-01-14	2019-01-01	3700	99.723	150.838	135.014	123.163	152	136	122	145.807	132.17	136.546	148	132	137	0.00337612	0.0199182
CRA01	COL	33	CRA01-COL-33	2019-01-17 12:00:46	2019-01-17 12:00:46	2019-01-17	2019-01-14	2019-01-01	2302	99.2393	116.963	108.873	100.931	114	104	95	117.209	129.825	133.378	114	130	133	0.00349839	0.0200276
CRA01	COL	33	CRA01-COL-33	2019-01-17 13:30:46	2019-01-17 13:30:46	2019-01-17	2019-01-14	2019-01-01	5654	100.146	121.626	114.748	112.383	119	112	109	124.053	130.323	130.273	122	130	130	0.00492152	0.0235312
CRA01	COL	33	CRA01-COL-33	2019-01-18 10:30:46	2019-01-18 10:30:46	2019-01-18	2019-01-14	2019-01-01	1193	99.9257	135.862	117.198	110.454	137	116	110	129.171	134.194	134.375	129	134	134	0.00462414	0.0235217
CRA01	COL	33	CRA01-COL-33	2019-01-18 12:00:46	2019-01-18 12:00:46	2019-01-18	2019-01-14	2019-01-01	2142	99.7911	103.126	94.7684	92.535	101	90	90	103.926	131.02	130.482	101	131	130	0.00338134	0.0289581
CRA01	COL	33	CRA01-COL-33	2019-01-18 13:30:46	2019-01-18 13:30:46	2019-01-18	2019-01-14	2019-01-01	3770	99.996	116.765	108.631	107.188	110	103	101	118.178	131.032	129.989	112	131	130	0.00406978	0.0273478
CRA01	COL	33	CRA01-COL-33	2019-01-19 10:30:46	2019-01-19 10:30:46	2019-01-19	2019-01-14	2019-01-01	3774	100.09	113.537	105.42	104.479	109	100	99	115.055	131.125	129.677	110	131	130	0.00499863	0.0280777
CRA01	COL	33	CRA01-COL-33	2019-01-19 12:00:46	2019-01-19 12:00:46	2019-01-19	2019-01-14	2019-01-01	1691	96.8649	132.979	123.396	118.349	134	119	114	132.886	130.871	132.024	131	131	133	0.00547873	0.0292846
CRA01	COL	33	CRA01-COL-33	2019-01-19 13:30:46	2019-01-19 13:30:46	2019-01-19	2019-01-14	2019-01-01	2665	99.8514	124.066	112.864	109.417	122	106	103	123.149	131.843	131.5	118	132	131	0.00391617	0.0245881
CRA01	COL	33	CRA01-COL-33	2019-01-20 10:30:46	2019-01-20 10:30:46	2019-01-20	2019-01-14	2019-01-01	9945	100.375	99.8224	91.6366	91.7231	95	86	86	100.727	131.369	129.144	95	131	129	0.00384034	0.0270623
CRA01	COL	33	CRA01-COL-33	2019-01-20 12:00:46	2019-01-20 12:00:46	2019-01-20	2019-01-14	2019-01-01	9282	100.439	120.102	113.743	111.609	114	106	104	122.716	130.194	130.027	116	130	130	0.00427197	0.0253498
CRA01	COL	33	CRA01-COL-33	2019-01-20 13:30:46	2019-01-20 13:30:46	2019-01-20	2019-01-14	2019-01-01	5529	100.164	107.424	101.162	99.6598	100	94	93	109.941	130.286	129.723	104	130	130	0.00453803	0.0264402
CRA01	COL	33	CRA01-COL-33	2019-01-21 10:30:46	2019-01-21 10:30:46	2019-01-21	2019-01-21	2019-01-01	1575	99.7451	115.319	101.019	95.9454	114	99	94	111.726	132.868	132.959	110	133	133	0.00435616	0.0270409
CRA01	COL	33	CRA01-COL-33	2019-01-21 12:00:46	2019-01-21 12:00:46	2019-01-21	2019-01-21	2019-01-01	3653	99.9629	109.917	104.337	103.613	102	95	97	112.784	130.192	129.117	105	130	129	0.00485115	0.0255983
CRA01	COL	33	CRA01-COL-33	2019-01-21 13:30:46	2019-01-21 13:30:46	2019-01-21	2019-01-21	2019-01-01	6356	100.099	110.181	104.708	103.131	104	98	96	113.068	129.981	129.627	107	130	130	0.00488262	0.0262485
CRA01	COL	33	CRA01-COL-33	2019-01-22 10:30:46	2019-01-22 10:30:46	2019-01-22	2019-01-21	2019-01-01	2192	98.4125	144.406	132.598	122.886	144	130	121	142.722	130.895	134.845	141	131	134	0.0044772	0.0168176
CRA01	COL	33	CRA01-COL-33	2019-01-22 12:00:46	2019-01-22 12:00:46	2019-01-22	2019-01-21	2019-01-01	3531	100.013	133.85	120.835	111.744	131	117	108	131.214	131.529	134.784	128	132	135	0.00464761	0.0225409
CRA01	COL	33	CRA01-COL-33	2019-01-22 13:30:46	2019-01-22 13:30:46	2019-01-22	2019-01-21	2019-01-01	4733	100.262	141.32	131.881	126.286	139	128	122	141.666	130.64	132.292	139	131	132	0.00514438	0.0214329
CRA01	COL	33	CRA01-COL-33	2019-01-23 10:30:46	2019-01-23 10:30:46	2019-01-23	2019-01-21	2019-01-01	4022	100.051	116.966	109.62	107.328	114	105	103	119.008	130.547	130.311	115	131	130	0.00417007	0.023992
CRA01	COL	33	CRA01-COL-33	2019-01-23 12:00:46	2019-01-23 12:00:46	2019-01-23	2019-01-21	2019-01-01	6179	100.231	128.718	122.819	121.247	127	120	118	131.99	130.053	129.714	130	130	130	0.00569133	0.0271797
CRA01	COL	33	CRA01-COL-33	2019-01-23 13:30:46	2019-01-23 13:30:46	2019-01-23	2019-01-21	2019-01-01	6123	100.247	120.636	113.975	111.807	119	111	110	123.305	130.26	130.154	121	130	130	0.00413031	0.023672
CRA01	COL	33	CRA01-COL-33	2019-01-24 10:30:46	2019-01-24 10:30:46	2019-01-24	2019-01-21	2019-01-01	5683	100.289	136.547	133.559	133.04	141	139	137	142.14	129.119	128.723	148	129	129	0.00471477	0.0189073
CRA01	COL	33	CRA01-COL-33	2019-01-24 12:00:46	2019-01-24 12:00:46	2019-01-24	2019-01-21	2019-01-01	4508	100.147	119.534	112.26	110.534	115	107	105	121.636	130.618	130.005	117	131	130	0.00375894	0.0244868
CRA01	COL	33	CRA01-COL-33	2019-01-24 13:30:46	2019-01-24 13:30:46	2019-01-24	2019-01-21	2019-01-01	2706	100.077	111.782	104.558	104.37	109	102	102	113.822	130.922	129.135	112	131	129	0.00494986	0.0285694
CRA01	COL	33	CRA01-COL-33	2019-01-25 10:30:46	2019-01-25 10:30:46	2019-01-25	2019-01-21	2019-01-01	2724	99.9689	138.509	125.331	118.827	135	119	110	135.821	132.011	133.403	131	132	133	0.00632019	0.0213174
CRA01	COL	33	CRA01-COL-33	2019-01-25 12:00:46	2019-01-25 12:00:46	2019-01-25	2019-01-21	2019-01-01	4660	100.054	117.256	110.973	109.379	115	108	107	120.195	130.241	129.769	118	130	130	0.00421341	0.0227946
CRA01	COL	33	CRA01-COL-33	2019-01-25 13:30:46	2019-01-25 13:30:46	2019-01-25	2019-01-21	2019-01-01	5314	100.248	121.569	115.827	114.774	117	112	110	124.507	130.17	129.392	121	130	129	0.00524574	0.0253263
CRA01	COL	33	CRA01-COL-33	2019-01-26 10:30:46	2019-01-26 10:30:46	2019-01-26	2019-01-21	2019-01-01	3940	100.078	101.329	94.6886	94.4122	97	88	88	103.447	130.703	129.064	98	131	128	0.00396197	0.0274731
CRA01	COL	33	CRA01-COL-33	2019-01-26 12:00:46	2019-01-26 12:00:46	2019-01-26	2019-01-21	2019-01-01	1911	99.2981	121.04	116.479	114.852	111	107	109	125.16	129.625	129.446	116	130	129	0.00465108	0.0248217
CRA01	COL	33	CRA01-COL-33	2019-01-26 13:30:46	2019-01-26 13:30:46	2019-01-26	2019-01-21	2019-01-01	1611	99.9003	121.251	116.664	114.301	114	110	109	125.446	129.462	129.854	119	130	129	0.00531094	0.0248664
CRA01	COL	33	CRA01-COL-33	2019-01-27 10:30:46	2019-01-27 10:30:46	2019-01-27	2019-01-21	2019-01-01	3216	99.8062	95.4415	89.944	89.5336	89	84	85	98.26	130.269	128.987	92	130	128	0.00350162	0.0263281
CRA01	COL	33	CRA01-COL-33	2019-01-27 12:00:46	2019-01-27 12:00:46	2019-01-27	2019-01-21	2019-01-01	2611	100.044	88.9717	85.8901	84.4588	80	77	77	93.0111	129.088	129.187	85	129	129	0.00356644	0.0291585
CRA01	COL	33	CRA01-COL-33	2019-01-27 13:30:46	2019-01-27 13:30:46	2019-01-27	2019-01-21	2019-01-01	1718	99.4963	94.8556	89.4587	88.3149	90	84	84	97.5605	130.086	129.338	93	130	129	0.00378961	0.0274034
CRA01	COL	33	CRA01-COL-33	2019-01-28 10:30:46	2019-01-28 10:30:46	2019-01-28	2019-01-28	2019-01-01	2715	99.9576	96.6169	87.6177	86.7079	98	87	85	96.1676	131.665	129.785	97	132	129	0.00357918	0.0245045
CRA01	COL	33	CRA01-COL-33	2019-01-28 12:00:46	2019-01-28 12:00:46	2019-01-28	2019-01-28	2019-01-01	2900	100.096	99.3169	91.5317	90.0017	99	90	89	100.076	130.998	129.987	99	131	130	0.00338407	0.0269322
CRA01	COL	33	CRA01-COL-33	2019-01-28 13:30:46	2019-01-28 13:30:46	2019-01-28	2019-01-28	2019-01-01	2527	100.023	125.898	116.519	111.287	122	112	106	126.307	130.78	132.209	122	131	132	0.00610035	0.030262
CRA01	COL	33	CRA01-COL-33	2019-01-29 10:30:46	2019-01-29 10:30:46	2019-01-29	2019-01-28	2019-01-01	2364	79.8856	134.684	125.832	119.052	133	123	116	135.527	130.285	132.931	134	131	134	0.00589833	0.0208344
CRA01	COL	33	CRA01-COL-33	2019-01-29 12:00:46	2019-01-29 12:00:46	2019-01-29	2019-01-28	2019-01-01	2932	96.1055	140.151	125.443	115.645	140	124	114	136.303	132.052	135.4	136	132	136	0.00477869	0.0200774
CRA01	COL	33	CRA01-COL-33	2019-01-29 13:30:46	2019-01-29 13:30:46	2019-01-29	2019-01-28	2019-01-01	4074	99.9955	105.089	98.9021	97.9114	102	95	94	107.798	130.33	129.431	104	130	129	0.00362728	0.0277173
CRA01	COL	33	CRA01-COL-33	2019-01-30 10:30:46	2019-01-30 10:30:46	2019-01-30	2019-01-28	2019-01-01	1224	99.707	137.712	126.647	119.272	138	125	116	136.78	131.011	133.555	136	131	134	0.00646505	0.0246768
CRA01	COL	33	CRA01-COL-33	2019-01-30 12:00:46	2019-01-30 12:00:46	2019-01-30	2019-01-28	2019-01-01	1731	99.8062	148.016	135.938	126.237	145	132	122	146.218	130.973	134.868	143	131	135	0.00421127	0.0174898
CRA01	COL	33	CRA01-COL-33	2019-01-30 13:30:46	2019-01-30 13:30:46	2019-01-30	2019-01-28	2019-01-01	3367	100.029	130.064	121.073	117.113	128	117	113	130.964	130.814	131.398	128	131	132	0.00536389	0.0276823
CRA01	COL	33	CRA01-COL-33	2019-01-31 10:30:46	2019-01-31 10:30:46	2019-01-31	2019-01-28	2019-01-01	3939	99.9933	104.767	98.2645	97.5212	104	97	95	106.806	130.604	129.348	107	131	129	0.00365954	0.0282115
CRA01	COL	33	CRA01-COL-33	2019-01-31 12:00:46	2019-01-31 12:00:46	2019-01-31	2019-01-28	2019-01-01	2166	100.051	102.184	95.4788	96.2285	96	88	89	104.288	130.963	128.495	97	131	128	0.00306819	0.0292699
CRA01	COL	33	CRA01-COL-33	2019-01-31 13:30:46	2019-01-31 13:30:46	2019-01-31	2019-01-28	2019-01-01	5576	100.102	95.6492	87.2279	87.3956	90	81	83	96.0784	131.587	129.101	90	131	129	0.00355642	0.0261711
CRA01	COL	33	CRA01-COL-33	2019-02-01 10:30:46	2019-02-01 10:30:46	2019-02-01	2019-01-28	2019-02-01	1112	100.306	118.946	112.22	108.451	115	109	107	121.568	130.029	130.967	119	130	131	0.0027026	0.0250827
CRA01	COL	33	CRA01-COL-33	2019-02-01 12:00:46	2019-02-01 12:00:46	2019-02-01	2019-01-28	2019-02-01	1728	100.031	118.453	109.698	106.017	116	108	105	119.618	130.884	131.256	118	131	130	0.00314124	0.0252958
CRA01	COL	33	CRA01-COL-33	2019-02-01 13:30:46	2019-02-01 13:30:46	2019-02-01	2019-01-28	2019-02-01	831	99.7323	129.164	115.715	112.303	124	111	109	126.77	132.679	131.72	122	132	131	0.0063327	0.027968
CRA01	COL	33	CRA01-COL-33	2019-02-02 10:30:46	2019-02-02 10:30:46	2019-02-02	2019-01-28	2019-02-01	528	99.8442	111.631	102.42	99.428	110	98	97	111.79	131.163	131.04	109	131	131	0.00345623	0.0278776
CRA01	COL	33	CRA01-COL-33	2019-02-02 12:00:46	2019-02-02 12:00:46	2019-02-02	2019-01-28	2019-02-01	2696	89.7807	139.595	125.685	118.708	138	123	116	136.608	132.25	133.716	135	132	134	0.00646547	0.022447
CRA01	COL	33	CRA01-COL-33	2019-02-02 13:30:46	2019-02-02 13:30:46	2019-02-02	2019-01-28	2019-02-01	1965	99.9636	135.434	124.349	119.685	136	125	120	134.778	131.502	132.072	135	132	133	0.00672822	0.0297426
CRA01	COL	33	CRA01-COL-33	2019-02-03 10:30:46	2019-02-03 10:30:46	2019-02-03	2019-01-28	2019-02-01	3098	100.052	100.938	95.8418	93.0668	89	84	84	103.6	129.6	130.236	92	129	130	0.00352136	0.0296661
CRA01	COL	33	CRA01-COL-33	2019-02-03 12:00:46	2019-02-03 12:00:46	2019-02-03	2019-01-28	2019-02-01	3604	100.286	116.893	109.162	106.9	118	110	108	118.744	130.668	130.343	120	131	130	0.00462385	0.0252808
CRA01	COL	33	CRA01-COL-33	2019-02-03 13:30:46	2019-02-03 13:30:46	2019-02-03	2019-01-28	2019-02-01	3407	100.145	116.304	109.213	106.869	120	112	110	118.523	130.409	130.278	123	130	130	0.0041317	0.0225454
CRA01	COL	33	CRA01-COL-33	2019-02-04 10:30:46	2019-02-04 10:30:46	2019-02-04	2019-02-04	2019-02-01	1905	76.5216	104.42	95.1528	91.5638	105	96	93	104.044	131.149	131.291	106	131	131	0.00241533	0.0267365
CRA01	COL	33	CRA01-COL-33	2019-02-04 12:00:46	2019-02-04 12:00:46	2019-02-04	2019-02-04	2019-02-01	1389	99.2183	105.354	100.187	96.3305	106	100	96	108.6	129.377	130.85	110	129	130	0.00222596	0.0318785
CRA01	COL	33	CRA01-COL-33	2019-02-04 13:30:27	2019-02-04 13:30:27	2019-02-04	2019-02-04	2019-02-01	1216	99.5742	100.728	93.5666	93.5748	98	91	91	102.583	130.928	128.987	101	131	129	0.00374526	0.028403
CRA01	COL	33	CRA01-COL-33	2019-02-05 10:30:27	2019-02-05 10:30:27	2019-02-05	2019-02-04	2019-02-01	2842	99.7247	110.226	105.876	104.433	102	97	97	114.251	129.484	129.35	106	129	129	0.00448896	0.0248596
CRA01	COL	33	CRA01-COL-33	2019-02-05 12:00:27	2019-02-05 12:00:27	2019-02-05	2019-02-04	2019-02-01	2654	98.6535	140.089	125.46	119.123	138	123	117	136.562	132.581	133.468	135	132	133	0.00673081	0.0231136
CRA01	COL	33	CRA01-COL-33	2019-02-05 13:30:27	2019-02-05 13:30:27	2019-02-05	2019-02-04	2019-02-01	3453	99.9034	120.46	110.248	106.14	119	109	105	120.022	131.319	131.704	119	131	132	0.00424226	0.0262815
CRA01	COL	33	CRA01-COL-33	2019-02-06 10:30:27	2019-02-06 10:30:27	2019-02-06	2019-02-04	2019-02-01	6353	100.124	100.243	93.7267	93.2046	96	88	89	102.475	130.625	129.197	97	130	129	0.00334956	0.0273131
CRA01	COL	33	CRA01-COL-33	2019-02-06 12:00:27	2019-02-06 12:00:27	2019-02-06	2019-02-04	2019-02-01	5582	99.9916	99.5874	92.9574	93.6885	97	89	90	101.85	130.879	128.506	98	130	128	0.00365241	0.0318262
CRA01	COL	33	CRA01-COL-33	2019-02-06 13:30:27	2019-02-06 13:30:27	2019-02-06	2019-02-04	2019-02-01	1259	100.019	132.758	120.044	116.487	138	122	120	130.884	132.307	131.679	135	133	131	0.00545121	0.0262254
CRA01	COL	33	CRA01-COL-33	2019-02-07 10:30:27	2019-02-07 10:30:27	2019-02-07	2019-02-04	2019-02-01	4210	100.293	115.571	107.104	104.38	115	104	103	116.548	130.929	130.699	115	131	130	0.00323615	0.0280475
CRA01	COL	33	CRA01-COL-33	2019-02-07 12:00:27	2019-02-07 12:00:27	2019-02-07	2019-02-04	2019-02-01	2971	99.662	117.353	106.272	102.047	118	105	102	116.483	131.647	131.976	116	132	132	0.00403651	0.0256197
CRA01	COL	33	CRA01-COL-33	2019-02-07 13:30:27	2019-02-07 13:30:27	2019-02-07	2019-02-04	2019-02-01	2908	99.736	112.123	99.9391	94.8728	111	96	92	109.989	131.991	132.642	108	132	133	0.00347586	0.0246268
CRA01	COL	33	CRA01-COL-33	2019-02-08 10:30:27	2019-02-08 10:30:27	2019-02-08	2019-02-04	2019-02-01	4450	100.097	115.472	104.363	100.046	111	97	94	114.231	131.724	132.011	108	132	131	0.00405778	0.0264513
CRA01	COL	33	CRA01-COL-33	2019-02-08 12:00:27	2019-02-08 12:00:27	2019-02-08	2019-02-04	2019-02-01	6046	100.206	108.431	100.628	98.591	104	94	94	109.573	130.798	130.251	104	131	130	0.00458676	0.0299346
CRA01	COL	33	CRA01-COL-33	2019-02-08 13:30:27	2019-02-08 13:30:27	2019-02-08	2019-02-04	2019-02-01	4646	99.9121	116.995	104.185	98.9199	118	104	98	114.671	132.187	132.803	115	132	133	0.00362166	0.0251285
CRA01	COL	33	CRA01-COL-33	2019-02-09 10:30:27	2019-02-09 10:30:27	2019-02-09	2019-02-04	2019-02-01	4948	100.327	111.275	102.464	100.972	106	96	95	111.874	131.284	130.098	107	131	130	0.00462387	0.0270601
CRA01	COL	33	CRA01-COL-33	2019-02-09 12:00:27	2019-02-09 12:00:27	2019-02-09	2019-02-04	2019-02-01	6005	100.206	106.586	97.3592	95.7907	104	94	92	106.608	131.475	130.219	104	132	130	0.00403004	0.0268178
CRA01	COL	33	CRA01-COL-33	2019-02-09 13:30:27	2019-02-09 13:30:27	2019-02-09	2019-02-04	2019-02-01	6352	100.013	119.544	111.914	110.124	115	107	104	121.427	130.732	130.081	117	131	130	0.00427613	0.0251063
CRA01	COL	33	CRA01-COL-33	2019-02-10 10:30:27	2019-02-10 10:30:27	2019-02-10	2019-02-04	2019-02-01	1993	99.9416	131.059	120.584	116.863	131	119	116	130.946	131.409	131.46	130	131	131	0.00580232	0.028538
CRA01	COL	33	CRA01-COL-33	2019-02-10 12:00:27	2019-02-10 12:00:27	2019-02-10	2019-02-04	2019-02-01	4499	100.173	118.76	111.847	109.552	118	109	108	121.324	130.316	130.2	119	130	130	0.00434584	0.0217478
CRA01	COL	33	CRA01-COL-33	2019-02-10 13:30:27	2019-02-10 13:30:27	2019-02-10	2019-02-04	2019-02-01	3609	100.322	115.848	105.105	102.159	114	102	100	115.395	131.779	131.158	113	132	131	0.00384614	0.0261646
CRA01	COL	33	CRA01-COL-33	2019-02-11 10:30:27	2019-02-11 10:30:27	2019-02-11	2019-02-11	2019-02-01	4798	100.112	124.462	115.939	113.597	119	109	105	125.443	130.98	130.485	119	131	130	0.00677739	0.028889
CRA01	COL	33	CRA01-COL-33	2019-02-11 12:00:27	2019-02-11 12:00:27	2019-02-11	2019-02-11	2019-02-01	2455	100.163	101.119	90.1519	88.5723	101	90	86	99.5002	132.32	130.457	100	132	129	0.0065658	0.027902
CRA01	COL	33	CRA01-COL-33	2019-02-11 13:30:27	2019-02-11 13:30:27	2019-02-11	2019-02-11	2019-02-01	5803	100.262	113.996	107.387	106.06	109	101	99	116.185	130.515	129.592	111	130	130	0.00431102	0.0254679
CRA01	COL	33	CRA01-COL-33	2019-02-12 10:30:27	2019-02-12 10:30:27	2019-02-12	2019-02-11	2019-02-01	4212	100.208	113.651	105.204	103.199	109	97	96	114.672	131.026	130.299	108	131	130	0.00463604	0.0278742
CRA01	COL	33	CRA01-COL-33	2019-02-12 12:00:27	2019-02-12 12:00:27	2019-02-12	2019-02-11	2019-02-01	5106	100.48	119.241	112.152	111.149	117	109	107	121.17	130.671	129.528	119	130	130	0.00422393	0.0251838
CRA01	COL	33	CRA01-COL-33	2019-02-12 13:30:27	2019-02-12 13:30:27	2019-02-12	2019-02-11	2019-02-01	3950	99.8693	111.702	104.574	103.627	106	98	97	113.739	130.703	129.506	108	131	129	0.00540103	0.0266097
CRA01	COL	33	CRA01-COL-33	2019-02-13 10:30:27	2019-02-13 10:30:27	2019-02-13	2019-02-11	2019-02-01	4650	99.9984	111.856	106.307	105.123	106	100	99	115.197	130.039	129.432	109	130	129	0.00486939	0.0260636
CRA01	COL	33	CRA01-COL-33	2019-02-13 12:00:27	2019-02-13 12:00:27	2019-02-13	2019-02-11	2019-02-01	3200	100.078	126.561	118.794	115.608	126	117	114	128.507	130.461	130.838	128	130	131	0.00556215	0.0264923
CRA01	COL	33	CRA01-COL-33	2019-02-13 13:30:27	2019-02-13 13:30:27	2019-02-13	2019-02-11	2019-02-01	3320	100.164	136.165	120.427	112.234	133	115	108	131.586	132.728	134.694	127	133	134	0.00393063	0.0219579
CRA01	COL	33	CRA01-COL-33	2019-02-14 10:30:27	2019-02-14 10:30:27	2019-02-14	2019-02-11	2019-02-01	4539	100.157	118.093	109.751	107.811	113	105	104	119.362	130.996	130.248	115	131	130	0.00468157	0.0257833
CRA01	COL	33	CRA01-COL-33	2019-02-14 12:00:27	2019-02-14 12:00:27	2019-02-14	2019-02-11	2019-02-01	5573	100.18	126.312	118.2	115.949	125	117	114	127.975	130.797	130.384	128	131	130	0.00683325	0.0314106
CRA01	COL	33	CRA01-COL-33	2019-02-14 13:30:27	2019-02-14 13:30:27	2019-02-14	2019-02-11	2019-02-01	5237	100.111	114.977	107.029	104.896	111	102	100	116.43	130.835	130.289	112	131	130	0.00491704	0.0280401
CRA01	COL	33	CRA01-COL-33	2019-02-15 10:30:27	2019-02-15 10:30:27	2019-02-15	2019-02-11	2019-02-01	2312	99.7858	132.452	118.363	110.728	126	114	108	129.243	132.237	134.187	125	132	134	0.00437626	0.022815
CRA01	COL	33	CRA01-COL-33	2019-02-15 12:00:27	2019-02-15 12:00:27	2019-02-15	2019-02-11	2019-02-01	3846	100.088	115.588	107.79	105.489	116	108	105	117.257	130.688	130.374	118	130	130	0.00474173	0.0258844
CRA01	COL	33	CRA01-COL-33	2019-02-15 13:30:27	2019-02-15 13:30:27	2019-02-15	2019-02-11	2019-02-01	2834	95.5053	107.618	98.2851	96.5762	103	93	92	107.864	131.496	130.308	103	131	130	0.00439666	0.0284061
CRA01	COL	33	CRA01-COL-33	2019-02-16 10:30:27	2019-02-16 10:30:27	2019-02-16	2019-02-11	2019-02-01	2961	99.7735	117.433	108.953	107.014	118	109	107	118.747	131.053	130.263	120	131	130	0.0043055	0.0259063
CRA01	COL	33	CRA01-COL-33	2019-02-16 12:00:27	2019-02-16 12:00:27	2019-02-16	2019-02-11	2019-02-01	3670	100.052	119.64	112.114	109.955	118	111	109	121.709	130.613	130.216	121	130	130	0.00450255	0.0244973
CRA01	COL	33	CRA01-COL-33	2019-02-16 13:30:27	2019-02-16 13:30:27	2019-02-16	2019-02-11	2019-02-01	4849	100.299	132.11	124.044	119.703	131	120	115	133.493	130.395	131.446	131	130	131	0.00578035	0.0244101
CRA01	COL	33	CRA01-COL-33	2019-02-17 10:30:27	2019-02-17 10:30:27	2019-02-17	2019-02-11	2019-02-01	4170	99.9955	118.459	109.843	108.388	117	109	107	119.615	131.227	130.062	119	131	130	0.00413233	0.0261447
CRA01	COL	33	CRA01-COL-33	2019-02-17 12:00:27	2019-02-17 12:00:27	2019-02-17	2019-02-11	2019-02-01	2301	99.9972	134.738	123.136	117.335	130	114	109	133.29	131.482	132.754	126	131	133	0.00537003	0.0255714
CRA01	COL	33	CRA01-COL-33	2019-02-17 13:30:27	2019-02-17 13:30:27	2019-02-17	2019-02-11	2019-02-01	5360	100.164	121.243	114.068	112.752	120	112	111	123.291	130.651	129.765	122	130	130	0.00466062	0.0263152
CRA01	COL	33	CRA01-COL-33	2019-02-18 10:30:27	2019-02-18 10:30:27	2019-02-18	2019-02-18	2019-02-01	2328	100.073	139.555	129.383	123.852	137	129	125	139.424	130.977	132.38	139	131	133	0.00495542	0.0266171
CRA01	COL	33	CRA01-COL-33	2019-02-18 12:00:27	2019-02-18 12:00:27	2019-02-18	2019-02-18	2019-02-01	5816	100.179	129.043	121.956	118.643	128	120	116	131.028	130.2	130.799	130	130	131	0.0052722	0.0270055
CRA01	COL	33	CRA01-COL-33	2019-02-18 13:30:27	2019-02-18 13:30:27	2019-02-18	2019-02-18	2019-02-01	3288	99.9224	124.328	117.05	112.701	120	110	106	126.263	130.06	131.396	120	130	131	0.00523428	0.0258088
CRA01	COL	33	CRA01-COL-33	2019-02-19 10:30:27	2019-02-19 10:30:27	2019-02-19	2019-02-18	2019-02-01	3879	100.035	101.462	92.3434	91.8464	100	90	90	101.739	131.696	129.58	101	131	129	0.00353157	0.0251821
CRA01	COL	33	CRA01-COL-33	2019-02-19 12:00:27	2019-02-19 12:00:27	2019-02-19	2019-02-18	2019-02-01	5574	100.158	123.268	116.543	114.36	115	106	105	125.7	130.368	130.079	116	130	130	0.00597005	0.0238485
CRA01	COL	33	CRA01-COL-33	2019-02-19 13:30:27	2019-02-19 13:30:27	2019-02-19	2019-02-18	2019-02-01	4838	99.9384	118.83	110.229	106.778	112	100	99	119.874	130.875	131.135	110	131	131	0.00313331	0.0255392
CRA01	COL	33	CRA01-COL-33	2019-02-20 10:30:27	2019-02-20 10:30:27	2019-02-20	2019-02-18	2019-02-01	4407	100.077	103.499	95.0236	94.0472	100	91	90	104.283	131.321	129.745	101	131	130	0.00388481	0.0265435
CRA01	COL	33	CRA01-COL-33	2019-02-20 12:00:27	2019-02-20 12:00:27	2019-02-20	2019-02-18	2019-02-01	3327	99.9102	114.561	101.32	98.9567	115	101	99	112.126	132.959	131.222	112	133	131	0.00470028	0.0274141
CRA01	COL	33	CRA01-COL-33	2019-02-20 13:30:27	2019-02-20 13:30:27	2019-02-20	2019-02-18	2019-02-01	4790	99.8692	122.37	115.166	110.684	121	106	104	124.452	130.028	131.502	119	130	132	0.00476354	0.0244474
CRA01	COL	33	CRA01-COL-33	2019-02-21 10:30:27	2019-02-21 10:30:27	2019-02-21	2019-02-18	2019-02-01	6287	100.091	127.57	118.83	115.065	125	113	108	128.504	130.849	131.3	124	131	131	0.00617216	0.0309983
CRA01	COL	33	CRA01-COL-33	2019-02-21 12:00:27	2019-02-21 12:00:27	2019-02-21	2019-02-18	2019-02-01	5875	100.063	121.994	114.54	111.269	121	108	105	123.838	130.434	130.825	119	130	131	0.00332633	0.0243425
CRA01	COL	33	CRA01-COL-33	2019-02-21 13:30:27	2019-02-21 13:30:27	2019-02-21	2019-02-18	2019-02-01	4647	100.058	108.864	101.116	98.6208	106	94	92	110.231	130.702	130.522	105	131	131	0.00390215	0.0298573
CRA01	COL	33	CRA01-COL-33	2019-02-22 10:30:27	2019-02-22 10:30:27	2019-02-22	2019-02-18	2019-02-01	2367	100.023	144.276	127.559	116.387	145	127	117	139.05	132.565	136.407	139	133	136	0.00348678	0.0239133
CRA01	COL	33	CRA01-COL-33	2019-02-22 12:00:27	2019-02-22 12:00:27	2019-02-22	2019-02-18	2019-02-01	2081	99.4237	139.778	124.033	115.011	143	127	118	135.356	132.582	135.109	138	133	135	0.0058429	0.021088
CRA01	COL	33	CRA01-COL-33	2019-02-22 13:30:27	2019-02-22 13:30:27	2019-02-22	2019-02-18	2019-02-01	4335	100.229	120.494	114.253	112.759	118	111	109	123.656	130.216	129.713	121	130	130	0.00475535	0.0258654
CRA01	COL	33	CRA01-COL-33	2019-02-23 10:30:27	2019-02-23 10:30:27	2019-02-23	2019-02-18	2019-02-01	5457	100.243	111.344	104.419	101.69	110	102	99	113.601	130.25	130.491	112	130	130	0.00451772	0.026833
CRA01	COL	33	CRA01-COL-33	2019-02-23 12:00:27	2019-02-23 12:00:27	2019-02-23	2019-02-18	2019-02-01	2022	99.8824	140.523	124.725	116.596	141	124	116	136.151	132.713	134.66	136	133	134	0.00632927	0.0218911
CRA01	COL	33	CRA01-COL-33	2019-02-23 13:30:27	2019-02-23 13:30:27	2019-02-23	2019-02-18	2019-02-01	2876	100.097	108.824	104.239	101.484	112	108	104	112.651	129.348	130.13	117	129	130	0.0038413	0.0260324
CRA01	COL	33	CRA01-COL-33	2019-02-24 10:30:27	2019-02-24 10:30:27	2019-02-24	2019-02-18	2019-02-01	4499	100.163	124.76	119.972	117.45	123	116	114	128.49	129.451	129.97	126	129	130	0.00454365	0.025189
CRA01	COL	33	CRA01-COL-33	2019-02-24 12:00:27	2019-02-24 12:00:27	2019-02-24	2019-02-18	2019-02-01	1966	100.108	137.78	128.081	123.084	141	129	123	138.058	130.858	132.009	140	131	132	0.00589141	0.0284843
CRA01	COL	33	CRA01-COL-33	2019-02-24 13:30:27	2019-02-24 13:30:27	2019-02-24	2019-02-18	2019-02-01	1353	99.868	125.629	118.834	116.424	124	118	117	128.535	130.214	130.233	128	130	130	0.00638232	0.0279517
CRA01	COL	33	CRA01-COL-33	2019-02-25 10:31:10	2019-02-25 10:31:10	2019-02-25	2019-02-25	2019-02-01	3353	99.979	135.04	125.026	115.321	137	127	116	134.708	130.199	134.642	138	130	134	0.00513652	0.019092
CRA01	COL	33	CRA01-COL-33	2019-02-25 12:00:12	2019-02-25 12:00:12	2019-02-25	2019-02-25	2019-02-01	1026	99.9591	139.636	129.61	118.751	137	126	116	139.397	129.94	135.255	136	130	135	0.00337772	0.0131824
CRA01	COL	33	CRA01-COL-33	2019-02-25 13:30:12	2019-02-25 13:30:12	2019-02-25	2019-02-25	2019-02-01	1026	100.306	120.895	115.551	111.673	119	114	112	124.65	129.404	130.884	123	129	131	0.0046952	0.0251945
CRA01	COL	33	CRA01-COL-33	2019-02-26 10:30:12	2019-02-26 10:30:12	2019-02-26	2019-02-25	2019-02-01	1091	99.9377	125.418	115.151	111.56	120	108	107	125.092	131.439	131.396	119	132	131	0.00679169	0.029537
CRA01	COL	33	CRA01-COL-33	2019-02-26 12:00:12	2019-02-26 12:00:12	2019-02-26	2019-02-25	2019-02-01	1285	100.045	125.783	116.672	108.972	126	117	108	126.193	130.218	133.488	127	131	134	0.00604297	0.0216811
CRA01	COL	33	CRA01-COL-33	2019-02-26 13:30:12	2019-02-26 13:30:12	2019-02-26	2019-02-25	2019-02-01	1463	100.108	109.259	106.843	102.485	107	104	100	115.065	128.17	130.787	113	129	131	0.00273104	0.0287639
CRA01	COL	33	CRA01-COL-33	2019-02-27 10:30:12	2019-02-27 10:30:12	2019-02-27	2019-02-25	2019-02-01	4521	100.127	141.025	135.378	132.935	146	138	134	144.252	129.756	130.087	148	130	130	0.00587399	0.0188438
CRA01	COL	33	CRA01-COL-33	2019-02-27 12:00:12	2019-02-27 12:00:12	2019-02-27	2019-02-25	2019-02-01	1260	100.068	132.36	124.466	116.723	136	127	117	133.406	129.673	133.268	137	130	133	0.00495498	0.01903
CRA01	COL	33	CRA01-COL-33	2019-02-27 13:30:12	2019-02-27 13:30:12	2019-02-27	2019-02-25	2019-02-01	1756	100.098	97.0114	92.1093	88.5945	94	88	85	100.02	129.376	130.653	97	130	131	0.00202098	0.0327568
CRA01	COL	33	CRA01-COL-33	2019-02-28 10:30:12	2019-02-28 10:30:12	2019-02-28	2019-02-25	2019-02-01	4147	100.233	88.3241	86.551	82.1734	85	83	77	93.6863	128.005	130.786	91	129	129	0.00221132	0.0305333
CRA01	COL	33	CRA01-COL-33	2019-02-28 12:00:12	2019-02-28 12:00:12	2019-02-28	2019-02-25	2019-02-01	3368	73.4244	88.4195	85.8049	82.5879	87	83	81	93.3141	128.601	130.202	92	129	128	0.00383118	0.0294403
CRA01	COL	33	CRA01-COL-33	2019-02-28 13:30:12	2019-02-28 13:30:12	2019-02-28	2019-02-25	2019-02-01	3459	100.145	97.0535	93.3868	86.5947	96	92	84	101.318	128.326	132.371	100	129	131	0.00226975	0.0235495
CRA01	COL	33	CRA01-COL-33	2019-03-01 10:30:12	2019-03-01 10:30:12	2019-03-01	2019-02-25	2019-03-01	2748	100.033	96.5932	92.1488	87.8526	94	91	85	100.28	129.087	131.084	100	130	130	0.00180745	0.0310436
CRA01	COL	33	CRA01-COL-33	2019-03-01 12:00:12	2019-03-01 12:00:12	2019-03-01	2019-02-25	2019-03-01	1954	100.097	103.355	99.1223	94.1075	100	96	89	107.515	128.812	131.467	104	130	130	0.00237552	0.0187247
CRA01	COL	33	CRA01-COL-33	2019-03-01 13:30:12	2019-03-01 13:30:12	2019-03-01	2019-02-25	2019-03-01	3559	99.8317	98.1888	94.9874	84.5797	96	93	83	102.504	127.383	134.398	101	129	133	0.00345228	0.0179139
CRA01	COL	33	CRA01-COL-33	2019-03-02 10:30:12	2019-03-02 10:30:12	2019-03-02	2019-02-25	2019-03-01	1343	99.9145	119.305	112.238	99.3485	116	108	97	121.178	128.569	136.19	117	131	135	0.00183166	0.014429
CRA01	COL	33	CRA01-COL-33	2019-03-02 12:00:12	2019-03-02 12:00:12	2019-03-02	2019-02-25	2019-03-01	1782	66.1533	117.058	111.234	97.5623	117	107	94	119.613	127.918	136.49	117	130	135	0.00194013	0.0169919
CRA01	COL	33	CRA01-COL-33	2019-03-02 13:30:12	2019-03-02 13:30:12	2019-03-02	2019-02-25	2019-03-01	2456	99.5239	88.3673	86.0208	83.1356	91	86	82	93.1792	128.434	129.981	95	129	130	0.00390878	0.0287342
CRA01	COL	33	CRA01-COL-33	2019-03-03 10:30:12	2019-03-03 10:30:12	2019-03-03	2019-02-25	2019-03-01	2045	100.322	125.559	125.798	115.799	128	122	120	133.032	125.983	133.649	132	127	132	0.00357905	0.0197544
CRA01	COL	33	CRA01-COL-33	2019-03-03 12:00:12	2019-03-03 12:00:12	2019-03-03	2019-02-25	2019-03-01	1550	100.142	98.6871	100.506	85.8361	98	99	82	107.037	124.508	136.265	106	126	136	0.00198443	0.0146779
CRA01	COL	33	CRA01-COL-33	2019-03-03 13:30:12	2019-03-03 13:30:12	2019-03-03	2019-02-25	2019-03-01	2514	100.276	119.659	116.677	110.089	117	110	106	124.683	127.891	132.224	120	129	131	0.00460186	0.0252394
CRA01	COL	33	CRA01-COL-33	2019-03-04 10:30:12	2019-03-04 10:30:12	2019-03-04	2019-03-04	2019-03-01	2829	100.18	97.5723	98.4366	86.549	96	99	83	105.399	125.661	134.596	107	128	131	0.00228711	0.0153052
CRA01	COL	33	CRA01-COL-33	2019-03-04 12:00:12	2019-03-04 12:00:12	2019-03-04	2019-03-04	2019-03-01	3500	100.2	97.4003	97.8723	88.0691	92	93	79	104.698	126.193	133.479	101	129	130	0.00260779	0.0179151
CRA01	COL	33	CRA01-COL-33	2019-03-04 13:30:12	2019-03-04 13:30:12	2019-03-04	2019-03-04	2019-03-01	4201	100.225	114.882	114.386	103.436	107	108	91	121.721	126.303	134.191	116	128	131	0.00237416	0.0174276
CRA01	COL	33	CRA01-COL-33	2019-03-05 10:30:12	2019-03-05 10:30:12	2019-03-05	2019-03-04	2019-03-01	1325	79.0396	127.994	127.374	104.941	127	122	107	134.636	124.52	140.198	131	129	136	0.00207099	0.0166111
CRA01	COL	33	CRA01-COL-33	2019-03-05 12:00:12	2019-03-05 12:00:12	2019-03-05	2019-03-04	2019-03-01	2781	99.97	75.0313	75.8091	64.8321	62	61	53	79.9644	125.434	134.479	65	127	135	0.0017249	0.0137911
CRA01	COL	33	CRA01-COL-33	2019-03-05 13:30:12	2019-03-05 13:30:12	2019-03-05	2019-03-04	2019-03-01	2525	100.147	66.9089	70.2432	60.0048	56	63	53	73.9038	124.497	133.796	65	124	134	0.00194289	0.0138502
CRA01	COL	33	CRA01-COL-33	2019-03-06 10:30:12	2019-03-06 10:30:12	2019-03-06	2019-03-04	2019-03-01	4015	100.217	99.4468	96.0526	87.7873	91	88	81	103.639	127.797	133.304	95	130	131	0.00258943	0.0237405
CRA01	COL	33	CRA01-COL-33	2019-03-06 12:00:12	2019-03-06 12:00:12	2019-03-06	2019-03-04	2019-03-01	3096	100.165	97.9816	95.9435	84.449	87	87	75	102.918	126.639	135.048	94	129	133	0.00273952	0.0160407
CRA01	COL	33	CRA01-COL-33	2019-03-06 13:30:12	2019-03-06 13:30:12	2019-03-06	2019-03-04	2019-03-01	4767	100.175	91.5236	89.4242	80.2391	83	82	72	95.909	126.988	133.769	88	129	133	0.00308073	0.0200626
CRA01	COL	33	CRA01-COL-33	2019-03-07 10:30:12	2019-03-07 10:30:12	2019-03-07	2019-03-04	2019-03-01	2471	100.1	94.0295	101.64	75.4067	90	101	76	106.511	120.554	141.682	106	122	142	0.00141076	0.0106192
CRA01	COL	33	CRA01-COL-33	2019-03-07 12:00:12	2019-03-07 12:00:12	2019-03-07	2019-03-04	2019-03-01	3211	100.287	98.8835	101.914	84.9851	95	101	82	108.156	123.812	137.225	107	127	134	0.0020045	0.0137221
CRA01	COL	33	CRA01-COL-33	2019-03-07 13:30:12	2019-03-07 13:30:12	2019-03-07	2019-03-04	2019-03-01	4837	100.342	98.3269	98.7734	87.7589	92	94	80	105.497	125.915	134.222	101	129	131	0.00238114	0.0163893
CRA01	COL	33	CRA01-COL-33	2019-03-08 10:30:12	2019-03-08 10:30:12	2019-03-08	2019-03-04	2019-03-01	2795	100.129	106.235	111.507	92.7041	102	110	87	117.429	122.517	137.892	114	125	136	0.00201072	0.0131433
CRA01	COL	33	CRA01-COL-33	2019-03-08 12:00:12	2019-03-08 12:00:12	2019-03-08	2019-03-04	2019-03-01	2965	100.091	83.199	89.8253	73.596	81	87	72	94.5831	122.223	136.573	92	122	137	0.00183982	0.0122711
CRA01	COL	33	CRA01-COL-33	2019-03-08 13:30:12	2019-03-08 13:30:12	2019-03-08	2019-03-04	2019-03-01	2475	100.163	94.4307	102.909	82.3135	92	100	81	107.821	120.79	138.604	104	119	140	0.00184598	0.0131344
CRA01	COL	33	CRA01-COL-33	2019-03-09 10:30:12	2019-03-09 10:30:12	2019-03-09	2019-03-04	2019-03-01	2631	100.167	112.009	111.562	91.2117	113	110	93	118.383	124.55	139.507	119	127	138	0.00194114	0.0150204
CRA01	COL	33	CRA01-COL-33	2019-03-09 12:00:12	2019-03-09 12:00:12	2019-03-09	2019-03-04	2019-03-01	3129	99.9526	92.1662	93.2729	75.1678	89	90	74	98.9824	124.107	138.453	97	123	139	0.00185651	0.0133453
CRA01	COL	33	CRA01-COL-33	2019-03-09 13:30:12	2019-03-09 13:30:12	2019-03-09	2019-03-04	2019-03-01	2636	99.6448	80.4803	84.3835	69.0216	73	79	64	89.0118	123.318	136.652	83	122	137	0.00200705	0.0121358
CRA01	COL	33	CRA01-COL-33	2019-03-10 10:30:12	2019-03-10 10:30:12	2019-03-10	2019-03-04	2019-03-01	3850	97.7063	110.463	110.371	97.9566	106	102	96	117.358	125.569	135.228	110	128	134	0.00218306	0.0133718
CRA01	COL	33	CRA01-COL-33	2019-03-10 12:00:12	2019-03-10 12:00:12	2019-03-10	2019-03-04	2019-03-01	3158	100.29	112.997	119.256	97.582	97	109	81	124.481	121.485	139.431	113	122	139	0.00226975	0.0114548
CRA01	COL	33	CRA01-COL-33	2019-03-10 13:30:12	2019-03-10 13:30:12	2019-03-10	2019-03-04	2019-03-01	3199	100.173	89.4283	98.0675	75.7681	83	97	72	102.527	120.509	139.556	100	119	141	0.00169096	0.0116111
CRA01	COL	33	CRA01-COL-33	2019-03-11 10:30:12	2019-03-11 10:30:12	2019-03-11	2019-03-11	2019-03-01	3626	100.149	100.104	107.686	86.7347	98	109	84	112.965	121.334	138.696	114	125	137	0.00189007	0.0135544
CRA01	COL	33	CRA01-COL-33	2019-03-11 12:00:12	2019-03-11 12:00:12	2019-03-11	2019-03-11	2019-03-01	2335	99.662	96.8428	109.812	84.4638	97	107	85	113.874	118.221	140.59	113	116	142	0.00127691	0.0105097
CRA01	COL	33	CRA01-COL-33	2019-03-11 13:30:12	2019-03-11 13:30:12	2019-03-11	2019-03-11	2019-03-01	2962	100.199	99.2238	106.812	87.2846	98	105	88	112.177	121.436	138.039	111	120	139	0.00194703	0.0129124
CRA01	COL	33	CRA01-COL-33	2019-03-12 10:30:12	2019-03-12 10:30:12	2019-03-12	2019-03-11	2019-03-01	2373	100.188	89.547	102.352	75.6085	88	101	74	105.994	117.845	141.579	104	116	143	0.00122793	0.00834067
CRA01	COL	33	CRA01-COL-33	2019-03-12 12:00:12	2019-03-12 12:00:12	2019-03-12	2019-03-11	2019-03-01	3409	99.4901	91.8222	99.5078	81.8686	86	94	77	104.427	121.547	137.165	99	120	138	0.00186758	0.0124738
CRA01	COL	33	CRA01-COL-33	2019-03-12 13:30:12	2019-03-12 13:30:12	2019-03-12	2019-03-11	2019-03-01	2769	93.6337	84.6233	95.0776	72.3593	84	92	72	99.0928	119.435	139.763	96	117	141	0.00292171	0.0112252
CRA01	COL	33	CRA01-COL-33	2019-03-13 10:30:12	2019-03-13 10:30:12	2019-03-13	2019-03-11	2019-03-01	2519	99.8763	83.397	95.7801	66.4704	81	94	64	99.0461	117.494	143.279	97	116	146	0.00128357	0.00695786
CRA01	COL	33	CRA01-COL-33	2019-03-13 12:00:12	2019-03-13 12:00:12	2019-03-13	2019-03-11	2019-03-01	2864	100.109	90.7971	99.4536	74.294	84	97	67	103.822	119.801	141.347	100	117	143	0.00153462	0.00929968
CRA01	COL	33	CRA01-COL-33	2019-03-13 13:30:12	2019-03-13 13:30:12	2019-03-13	2019-03-11	2019-03-01	3028	99.9276	86.785	97.076	69.965	81	91	64	100.657	118.673	142.324	95	117	144	0.00191721	0.00913702
CRA01	COL	33	CRA01-COL-33	2019-03-14 10:30:12	2019-03-14 10:30:12	2019-03-14	2019-03-11	2019-03-01	2752	94.332	97.7376	103.646	78.3488	96	101	77	108.372	120.96	141.661	107	119	142	0.00136078	0.0106965
CRA01	COL	33	CRA01-COL-33	2019-03-14 12:00:12	2019-03-14 12:00:12	2019-03-14	2019-03-11	2019-03-01	3711	100.14	96.6324	100.532	84.5616	85	95	73	106.257	123.274	136.778	99	122	138	0.00308223	0.0135616
CRA01	COL	33	CRA01-COL-33	2019-03-14 13:30:12	2019-03-14 13:30:12	2019-03-14	2019-03-11	2019-03-01	2868	100.141	82.931	91.5119	71.6088	78	88	66	95.7005	120.591	138.521	92	119	140	0.00168144	0.0124251
CRA01	COL	33	CRA01-COL-33	2019-03-15 10:30:12	2019-03-15 10:30:12	2019-03-15	2019-03-11	2019-03-01	3555	97.1559	99.744	100.208	78.9167	102	99	79	106.152	123.854	140.199	107	123	140	0.00150352	0.0124024
CRA01	COL	33	CRA01-COL-33	2019-03-15 12:00:12	2019-03-15 12:00:12	2019-03-15	2019-03-11	2019-03-01	3138	99.8941	80.8289	85.9579	64.0586	76	81	58	89.9557	121.697	140.204	85	121	141	0.00160497	0.01105
CRA01	COL	33	CRA01-COL-33	2019-03-15 13:30:12	2019-03-15 13:30:12	2019-03-15	2019-03-11	2019-03-01	3223	99.9859	69.6047	74.9032	58.4694	67	72	56	78.5439	122.475	137.162	76	122	138	0.00186805	0.0112344
CRA01	COL	33	CRA01-COL-33	2019-03-16 10:30:12	2019-03-16 10:30:12	2019-03-16	2019-03-11	2019-03-01	3147	99.7535	102.532	113.663	86.7016	102	113	86	117.981	118.666	141.667	117	118	142	0.00121988	0.0090318
CRA01	COL	33	CRA01-COL-33	2019-03-16 12:00:12	2019-03-16 12:00:12	2019-03-16	2019-03-11	2019-03-01	3634	100.126	106.007	111.449	88.208	103	106	85	116.785	121.66	140.359	113	120	141	0.0013452	0.0120042
CRA01	COL	33	CRA01-COL-33	2019-03-16 13:30:12	2019-03-16 13:30:12	2019-03-16	2019-03-11	2019-03-01	4094	99.9864	100.281	105.282	89.6065	95	102	86	111.22	123.056	136.256	108	122	137	0.00331182	0.0135708
CRA01	COL	33	CRA01-COL-33	2019-03-17 10:30:12	2019-03-17 10:30:12	2019-03-17	2019-03-11	2019-03-01	4902	100.152	96.3133	102.98	84.5102	90	100	76	108.008	121.911	137.654	105	123	138	0.00196895	0.013178
CRA01	COL	33	CRA01-COL-33	2019-03-17 12:00:12	2019-03-17 12:00:12	2019-03-17	2019-03-11	2019-03-01	3994	100.155	108.149	115.842	91.9432	101	111	84	120.848	120.604	140.428	116	120	141	0.00134512	0.010819
CRA01	COL	33	CRA01-COL-33	2019-03-17 13:30:12	2019-03-17 13:30:12	2019-03-17	2019-03-11	2019-03-01	4757	100.342	113.06	120.614	100.89	108	116	93	125.994	121.475	137.99	121	121	138	0.00208705	0.012132
CRA01	COL	33	CRA01-COL-33	2019-03-18 10:30:57	2019-03-18 10:30:57	2019-03-18	2019-03-18	2019-03-01	4761	94.048	86.9017	88.8036	72.5165	83	83	69	94.0082	124.044	137.33	89	123	138	0.00184741	0.0129932
CRA01	COL	33	CRA01-COL-33	2019-03-18 12:00:57	2019-03-18 12:00:57	2019-03-18	2019-03-18	2019-03-01	3849	100.262	101.765	103.616	84.0964	97	101	78	109.468	123.613	138.929	107	123	139	0.00189476	0.0131061
CRA01	COL	33	CRA01-COL-33	2019-03-18 13:30:57	2019-03-18 13:30:57	2019-03-18	2019-03-18	2019-03-01	4227	100.16	81.4618	86.0693	70.2037	75	83	63	90.7797	122.936	136.732	87	122	137	0.00179232	0.0125121
CRA01	COL	33	CRA01-COL-33	2019-03-19 10:30:57	2019-03-19 10:30:57	2019-03-19	2019-03-18	2019-03-01	4476	100.173	91.5275	94.2551	79.4491	83	88	71	99.9341	123.964	136.286	93	123	137	0.0017389	0.0125769
CRA01	COL	33	CRA01-COL-33	2019-03-19 12:00:57	2019-03-19 12:00:57	2019-03-19	2019-03-18	2019-03-01	6142	100.172	99.3033	100.94	91.4344	85	90	78	107.225	125.408	133.346	96	126	133	0.00228715	0.0178525
CRA01	COL	33	CRA01-COL-33	2019-03-19 13:30:57	2019-03-19 13:30:57	2019-03-19	2019-03-18	2019-03-01	5694	99.8225	98.4747	100.557	91.0249	86	90	79	106.799	125.214	133.33	96	126	133	0.00211741	0.0176924
CRA01	COL	33	CRA01-COL-33	2019-03-20 10:30:57	2019-03-20 10:30:57	2019-03-20	2019-03-18	2019-03-01	3180	100.08	97.2148	97.1764	82.6887	97	95	83	103.423	125.322	136.344	103	125	136	0.00187177	0.0144639
CRA01	COL	33	CRA01-COL-33	2019-03-20 12:00:57	2019-03-20 12:00:57	2019-03-20	2019-03-18	2019-03-01	2829	100.157	94.2407	96.8925	78.3736	93	96	76	102.384	123.459	138.286	101	123	138	0.00180365	0.0128261
CRA01	COL	33	CRA01-COL-33	2019-03-20 13:30:57	2019-03-20 13:30:57	2019-03-20	2019-03-18	2019-03-01	4679	100.262	83.0058	83.5544	70.5856	79	81	67	89.0096	125.232	135.583	86	125	136	0.00172382	0.0135025
CRA01	COL	33	CRA01-COL-33	2019-03-21 10:30:57	2019-03-21 10:30:57	2019-03-21	2019-03-18	2019-03-01	4400	96.3329	81.9798	87.9161	69.3159	78	84	65	92.4734	121.979	138.105	89	121	139	0.00168839	0.0124396
CRA01	COL	33	CRA01-COL-33	2019-03-21 12:00:57	2019-03-21 12:00:57	2019-03-21	2019-03-18	2019-03-01	4885	99.9724	88.941	93.042	78.9279	84	90	74	98.5531	123.531	135.702	95	123	136	0.0018058	0.0119194
CRA01	COL	33	CRA01-COL-33	2019-03-21 13:30:57	2019-03-21 13:30:57	2019-03-21	2019-03-18	2019-03-01	4642	100.195	86.7785	91.2312	75.3479	83	90	71	96.4905	123.057	136.665	95	122	137	0.00298758	0.0132794
CRA01	COL	33	CRA01-COL-33	2019-03-22 10:30:57	2019-03-22 10:30:57	2019-03-22	2019-03-18	2019-03-01	4209	77.078	87.7201	95.3198	75.12	86	94	71	99.9418	121.021	138.636	98	120	140	0.00164887	0.0125461
CRA01	COL	33	CRA01-COL-33	2019-03-22 12:00:57	2019-03-22 12:00:57	2019-03-22	2019-03-18	2019-03-01	4474	96.5636	88.5107	95.2718	76.5671	86	93	72	100.137	121.622	137.904	98	121	139	0.0017058	0.0123753
CRA01	COL	33	CRA01-COL-33	2019-03-22 13:30:57	2019-03-22 13:30:57	2019-03-22	2019-03-18	2019-03-01	4582	100.175	89.0338	94.5886	76.8933	86	92	72	99.7178	122.303	137.521	97	121	138	0.00184586	0.0125985
CRA01	COL	33	CRA01-COL-33	2019-03-23 10:30:57	2019-03-23 10:30:57	2019-03-23	2019-03-18	2019-03-01	4194	86.0844	89.7744	94.8453	74.7339	89	95	74	100.04	122.105	138.912	101	122	139	0.00173301	0.0123247
CRA01	COL	33	CRA01-COL-33	2019-03-23 12:00:57	2019-03-23 12:00:57	2019-03-23	2019-03-18	2019-03-01	4634	99.6629	90.2	94.951	78.3466	88	94	76	100.435	122.86	136.974	100	122	137	0.00224202	0.0135657
CRA01	COL	33	CRA01-COL-33	2019-03-23 13:30:57	2019-03-23 13:30:57	2019-03-23	2019-03-18	2019-03-01	5122	100.063	89.5002	94.6558	77.8708	89	94	76	100.014	122.671	137.003	100	122	137	0.00218913	0.0134953
CRA01	COL	33	CRA01-COL-33	2019-03-24 10:30:57	2019-03-24 10:30:57	2019-03-24	2019-03-18	2019-03-01	5045	100.277	83.644	86.039	73.5719	80	84	69	91.5241	124.534	135.066	89	124	136	0.002185	0.0138936
CRA01	COL	33	CRA01-COL-33	2019-03-24 12:00:57	2019-03-24 12:00:57	2019-03-24	2019-03-18	2019-03-01	4696	99.6253	85.3354	89.066	73.6046	83	88	72	94.4163	123.491	136.5	94	122	137	0.00181751	0.0119836
CRA01	COL	33	CRA01-COL-33	2019-03-24 13:30:57	2019-03-24 13:30:57	2019-03-24	2019-03-18	2019-03-01	5475	84.7497	85.8303	88.7803	74.0541	83	88	70	94.3465	123.923	136.202	93	123	136	0.0018232	0.0123821
CRA01	COL	33	CRA01-COL-33	2019-03-25 10:30:57	2019-03-25 10:30:57	2019-03-25	2019-03-25	2019-03-01	3792	100.014	98.092	100.09	81.5665	98	98	83	106.026	123.713	138.351	105	123	138	0.00196344	0.0133123
CRA01	COL	33	CRA01-COL-33	2019-03-25 12:00:57	2019-03-25 12:00:57	2019-03-25	2019-03-25	2019-03-01	5280	100.169	92.6733	92.4373	76.7617	91	92	75	98.9146	125.137	137.121	98	125	137	0.00196469	0.0148063
CRA01	COL	33	CRA01-COL-33	2019-03-25 13:30:57	2019-03-25 13:30:57	2019-03-25	2019-03-25	2019-03-01	4947	99.8388	88.2798	90.3709	72.1201	87	90	71	96.0619	123.683	138.314	96	123	138	0.00189629	0.0126528
CRA01	COL	33	CRA01-COL-33	2019-03-26 10:30:57	2019-03-26 10:30:57	2019-03-26	2019-03-25	2019-03-01	4453	100.065	87.947	88.5457	71.2019	87	87	69	94.1011	124.473	138.054	93	125	138	0.00208178	0.0146545
CRA01	COL	33	CRA01-COL-33	2019-03-26 12:00:57	2019-03-26 12:00:57	2019-03-26	2019-03-25	2019-03-01	5375	75.3161	89.6564	91.9872	77.9453	88	91	77	97.9829	124.343	135.838	97	124	136	0.00239328	0.0144187
CRA01	COL	33	CRA01-COL-33	2019-03-26 13:30:57	2019-03-26 13:30:57	2019-03-26	2019-03-25	2019-03-01	5247	73.9046	86.7536	87.7757	70.619	85	87	70	93.4475	124.358	137.843	93	125	137	0.00228968	0.0149534
CRA01	COL	33	CRA01-COL-33	2019-03-27 10:30:57	2019-03-27 10:30:57	2019-03-27	2019-03-25	2019-03-01	4156	100.157	95.014	95.4314	76.4305	95	95	76	101.663	124.292	138.899	101	125	138	0.00203686	0.0147758
CRA01	COL	33	CRA01-COL-33	2019-03-27 12:00:57	2019-03-27 12:00:57	2019-03-27	2019-03-25	2019-03-01	4202	100.096	96.925	96.4062	78.3786	96	97	79	102.965	124.863	138.433	104	125	138	0.0018655	0.0151258
CRA01	COL	33	CRA01-COL-33	2019-03-27 13:30:57	2019-03-27 13:30:57	2019-03-27	2019-03-25	2019-03-01	5229	100.025	88.4666	87.2062	72.3018	87	86	70	93.5426	125.706	136.9	92	126	136	0.00196081	0.0141412
CRA01	COL	33	CRA01-COL-33	2019-03-28 10:30:57	2019-03-28 10:30:57	2019-03-28	2019-03-25	2019-03-01	6094	100.151	93.4303	93.9473	78.034	92	95	76	100.264	124.758	137.183	101	125	137	0.00178102	0.0145592
CRA01	COL	33	CRA01-COL-33	2019-03-28 12:00:57	2019-03-28 12:00:57	2019-03-28	2019-03-25	2019-03-01	5368	100.068	92.9635	94.9788	79.0991	91	94	77	101.109	124.169	136.91	101	124	137	0.00221529	0.014357
CRA01	COL	33	CRA01-COL-33	2019-03-28 13:30:57	2019-03-28 13:30:57	2019-03-28	2019-03-25	2019-03-01	4169	99.8962	93.9326	97.0981	79.9254	92	97	78	103.077	123.465	137.438	103	123	137	0.00178949	0.0125231
CRA01	COL	33	CRA01-COL-33	2019-03-29 10:30:57	2019-03-29 10:30:57	2019-03-29	2019-03-25	2019-03-01	4234	86.5521	97.1731	96.5949	77.0668	98	96	76	103.044	124.608	139.318	103	125	139	0.00240258	0.0137594
CRA01	COL	33	CRA01-COL-33	2019-03-29 12:00:57	2019-03-29 12:00:57	2019-03-29	2019-03-25	2019-03-01	4817	100.033	104.497	102.667	81.9655	103	103	81	109.553	124.949	140.054	110	125	140	0.00167299	0.015627
CRA01	COL	33	CRA01-COL-33	2019-03-29 13:30:57	2019-03-29 13:30:57	2019-03-29	2019-03-25	2019-03-01	4348	86.3772	91.377	91.454	71.2902	90	90	70	97.4653	124.268	139.638	97	124	140	0.00326022	0.0139442
CRA01	COL	33	CRA01-COL-33	2019-03-30 10:30:57	2019-03-30 10:30:57	2019-03-30	2019-03-25	2019-03-01	4800	98.1736	94.8962	96.1238	78.9215	94	96	77	102.339	124.239	137.774	103	124	138	0.00190269	0.0146731
CRA01	COL	33	CRA01-COL-33	2019-03-30 12:00:57	2019-03-30 12:00:57	2019-03-30	2019-03-25	2019-03-01	4994	77.6084	90.3438	93.0561	76.0879	89	94	74	98.8744	123.667	137.457	99	124	137	0.00183133	0.0125405
CRA01	COL	33	CRA01-COL-33	2019-03-30 13:30:57	2019-03-30 13:30:57	2019-03-30	2019-03-25	2019-03-01	5051	100.08	88.5272	88.2815	68.6716	86	88	65	94.2405	124.452	139.502	94	124	140	0.00248657	0.0141873
CRA01	COL	33	CRA01-COL-33	2019-03-31 10:30:57	2019-03-31 10:30:57	2019-03-31	2019-03-25	2019-03-01	4705	100.151	103.694	109.431	89.4185	102	110	89	115.172	121.998	138.498	115	122	138	0.00197928	0.0137614
CRA01	COL	33	CRA01-COL-33	2019-03-31 12:00:57	2019-03-31 12:00:57	2019-03-31	2019-03-25	2019-03-01	4422	100.153	102.612	106.966	87.021	101	107	85	112.933	122.554	138.705	113	122	139	0.00201377	0.013935
CRA01	COL	33	CRA01-COL-33	2019-03-31 13:30:57	2019-03-31 13:30:57	2019-03-31	2019-03-25	2019-03-01	4103	99.736	89.6559	91.8803	70.9549	87	90	70	97.3802	123.242	139.787	96	123	139	0.00381355	0.0128254
CRA01	COL	33	CRA01-COL-33	2019-04-01 10:30:57	2019-04-01 10:30:57	2019-04-01	2019-04-01	2019-04-01	3715	100.263	102.225	103.601	86.7747	99	102	82	110.048	124.328	137.408	108	125	137	0.00266298	0.0161157
CRA01	COL	33	CRA01-COL-33	2019-04-01 12:00:57	2019-04-01 12:00:57	2019-04-01	2019-04-01	2019-04-01	6040	100.387	104.686	103.815	88.377	99	99	80	110.676	125.495	136.962	106	126	137	0.00252503	0.0157245
CRA01	COL	33	CRA01-COL-33	2019-04-01 13:30:57	2019-04-01 13:30:57	2019-04-01	2019-04-01	2019-04-01	6166	100.268	120.351	123.365	99.0933	117	123	94	129.546	122.577	140.962	129	123	141	0.00193097	0.0130004
CRA01	COL	33	CRA01-COL-33	2019-04-02 10:30:57	2019-04-02 10:30:57	2019-04-02	2019-04-01	2019-04-01	3017	100.204	119.934	120.999	102.709	116	119	99	128	124.206	137.99	126	125	138	0.00253268	0.0164841
CRA01	COL	33	CRA01-COL-33	2019-04-02 12:00:57	2019-04-02 12:00:57	2019-04-02	2019-04-01	2019-04-01	4045	100.259	126.157	126.275	111.852	119	121	103	133.313	125.267	135.977	128	126	136	0.00217952	0.0158414
CRA01	COL	33	CRA01-COL-33	2019-04-02 13:30:57	2019-04-02 13:30:57	2019-04-02	2019-04-01	2019-04-01	3835	100.25	115.793	115.979	100.342	107	110	93	122.753	124.977	136.707	117	125	137	0.00188282	0.0153406
CRA01	COL	33	CRA01-COL-33	2019-04-03 10:30:57	2019-04-03 10:30:57	2019-04-03	2019-04-01	2019-04-01	3641	100.354	121.551	119.076	100.695	115	113	94	126.361	125.669	138.551	121	126	139	0.00248063	0.0155506
CRA01	COL	33	CRA01-COL-33	2019-04-03 12:00:57	2019-04-03 12:00:57	2019-04-03	2019-04-01	2019-04-01	3257	99.9698	121.877	115.266	93.3393	119	112	91	123.337	126.769	141.161	121	127	141	0.00191464	0.0148601
CRA01	COL	33	CRA01-COL-33	2019-04-03 13:30:57	2019-04-03 13:30:57	2019-04-03	2019-04-01	2019-04-01	3714	100.236	118.55	115.111	97.912	114	112	90	122.606	126.219	138.117	120	127	138	0.00220048	0.0168731
CRA01	COL	33	CRA01-COL-33	2019-04-04 10:30:57	2019-04-04 10:30:57	2019-04-04	2019-04-01	2019-04-01	3603	100.245	103.577	99.2087	86.4366	104	97	79	106.101	127.424	135.99	105	128	136	0.00215975	0.0157272
CRA01	COL	33	CRA01-COL-33	2019-04-04 12:00:57	2019-04-04 12:00:57	2019-04-04	2019-04-01	2019-04-01	3526	100.158	131.361	123.326	104.888	126	117	100	131.801	127.936	139.264	127	128	139	0.00245083	0.0169977
CRA01	COL	33	CRA01-COL-33	2019-04-04 13:30:57	2019-04-04 13:30:57	2019-04-04	2019-04-01	2019-04-01	6391	100.107	121.158	113.498	98.5297	115	108	89	121.673	128.407	137.505	117	129	137	0.00176112	0.0156238
CRA01	COL	33	CRA01-COL-33	2019-04-05 10:30:57	2019-04-05 10:30:57	2019-04-05	2019-04-01	2019-04-01	3641	99.8601	110.897	101.921	87.3301	107	97	82	110.308	129.076	137.655	107	129	138	0.00204096	0.0171012
CRA01	COL	33	CRA01-COL-33	2019-04-05 12:00:57	2019-04-05 12:00:57	2019-04-05	2019-04-01	2019-04-01	4662	100.167	131.856	121.238	103.802	123	115	99	130.36	129.16	139.138	125	129	138	0.00228943	0.0180269
CRA01	COL	33	CRA01-COL-33	2019-04-05 13:30:57	2019-04-05 13:30:57	2019-04-05	2019-04-01	2019-04-01	6060	100.237	119.946	111.625	98.5642	115	107	93	120.348	129.056	136.552	117	129	136	0.00174898	0.0153854
CRA01	COL	33	CRA01-COL-33	2019-04-06 10:30:57	2019-04-06 10:30:57	2019-04-06	2019-04-01	2019-04-01	3885	100.383	137.066	123.62	109.222	137	120	105	133.603	130.893	137.919	133	131	137	0.00278405	0.0230706
CRA01	COL	33	CRA01-COL-33	2019-04-06 12:00:57	2019-04-06 12:00:57	2019-04-06	2019-04-01	2019-04-01	4930	100.188	125.016	112.815	96.4024	119	110	94	122.461	130.041	138.91	119	130	138	0.00224686	0.020885
CRA01	COL	33	CRA01-COL-33	2019-04-06 13:30:57	2019-04-06 13:30:57	2019-04-06	2019-04-01	2019-04-01	5248	100.097	123.483	113.508	97.5509	117	108	92	122.421	129.232	138.32	118	129	138	0.0020857	0.0179354
CRA01	COL	33	CRA01-COL-33	2019-04-07 10:30:57	2019-04-07 10:30:57	2019-04-07	2019-04-01	2019-04-01	4408	100.354	131.118	121.46	107.08	128	117	106	130.643	129.224	137.321	128	130	136	0.00195442	0.0187099
CRA01	COL	33	CRA01-COL-33	2019-04-07 12:00:57	2019-04-07 12:00:57	2019-04-07	2019-04-01	2019-04-01	5652	100.225	131.262	121.665	106.774	124	115	101	130.795	129.163	137.584	125	130	137	0.0019906	0.0181341
CRA01	COL	33	CRA01-COL-33	2019-04-07 13:30:57	2019-04-07 13:30:57	2019-04-07	2019-04-01	2019-04-01	4499	100.122	121.647	112.382	95.2558	114	107	87	121.081	128.66	138.869	116	130	139	0.0016411	0.0150169
CRA01	COL	33	CRA01-COL-33	2019-04-08 10:30:57	2019-04-08 10:30:57	2019-04-08	2019-04-08	2019-04-01	5254	100.306	138.753	133.635	115.164	139	134	117	141.877	126.785	138.71	143	128	138	0.00241314	0.0156282
CRA01	COL	33	CRA01-COL-33	2019-04-08 12:00:57	2019-04-08 12:00:57	2019-04-08	2019-04-08	2019-04-01	5358	100.114	136.964	131.09	114.219	134	130	113	139.453	127.291	138.004	139	128	138	0.00240682	0.017979
CRA01	COL	33	CRA01-COL-33	2019-04-08 13:30:57	2019-04-08 13:30:57	2019-04-08	2019-04-08	2019-04-01	7092	100.439	133.09	128.769	113.573	128	126	110	136.881	126.965	136.924	134	128	136	0.00389812	0.0208273
CRA01	COL	33	CRA01-COL-33	2019-04-09 10:30:31	2019-04-09 10:30:31	2019-04-09	2019-04-08	2019-04-01	2203	99.9148	144.409	142.149	121.233	144	142	123	149.603	125.151	139.554	150	126	139	0.00201676	0.013457
CRA01	COL	33	CRA01-COL-33	2019-04-09 12:00:31	2019-04-09 12:00:31	2019-04-09	2019-04-08	2019-04-01	3106	100.098	139.212	134.715	116.598	137	135	115	142.685	126.529	138.507	142	128	137	0.00221962	0.0157529
CRA01	COL	33	CRA01-COL-33	2019-04-09 13:30:31	2019-04-09 13:30:31	2019-04-09	2019-04-08	2019-04-01	2651	100.291	121.197	119.925	105.009	118	119	103	127.472	125.713	136.493	126	126	135	0.00259448	0.0161345
CRA01	COL	33	CRA01-COL-33	2019-04-10 10:30:31	2019-04-10 10:30:31	2019-04-10	2019-04-08	2019-04-01	9285	100.366	126.67	126.178	110.717	128	130	112	133.411	125.509	136.5	138	126	135	0.00226067	0.016523
CRA01	COL	33	CRA01-COL-33	2019-04-10 12:00:31	2019-04-10 12:00:31	2019-04-10	2019-04-08	2019-04-01	9648	100.366	136.142	136.127	119.991	137	139	123	143.408	125.166	136.757	146	126	135	0.00184578	0.0154515
CRA01	COL	33	CRA01-COL-33	2019-04-10 13:30:31	2019-04-10 13:30:31	2019-04-10	2019-04-08	2019-04-01	10027	100.432	129.983	129.376	114.376	131	134	117	136.722	125.596	136.259	141	127	135	0.00360551	0.0188753
CRA01	COL	33	CRA01-COL-33	2019-04-11 10:30:31	2019-04-11 10:30:31	2019-04-11	2019-04-08	2019-04-01	5639	100.096	129.769	124.741	107.096	129	124	107	132.999	126.883	138.351	132	128	138	0.00241909	0.016864
CRA01	COL	33	CRA01-COL-33	2019-04-11 12:00:31	2019-04-11 12:00:31	2019-04-11	2019-04-08	2019-04-01	8284	100.24	121.155	120.197	108.866	121	121	108	127.953	126.319	134.392	129	127	134	0.0035837	0.0185353
CRA01	COL	33	CRA01-COL-33	2019-04-11 13:30:31	2019-04-11 13:30:31	2019-04-11	2019-04-08	2019-04-01	5572	100.215	116.677	111.933	97.5056	115	111	95	120.138	127.26	136.735	119	127	137	0.00233551	0.0163035
CRA01	COL	33	CRA01-COL-33	2019-04-12 10:30:31	2019-04-12 10:30:31	2019-04-12	2019-04-08	2019-04-01	4837	100.315	118.38	112.137	99.962	118	112	101	120.844	128.262	135.7	121	129	135	0.0019452	0.0141918
CRA01	COL	33	CRA01-COL-33	2019-04-12 12:00:31	2019-04-12 12:00:31	2019-04-12	2019-04-08	2019-04-01	6527	100.342	113.422	108.809	98.8869	112	109	98	117.225	127.993	134.251	117	129	134	0.00267999	0.0167973
CRA01	COL	33	CRA01-COL-33	2019-04-12 13:30:31	2019-04-12 13:30:31	2019-04-12	2019-04-08	2019-04-01	6129	100.177	106.337	99.3317	89.8902	104	98	87	107.803	129.088	134.432	107	130	134	0.00281084	0.0193334
CRA01	COL	33	CRA01-COL-33	2019-04-13 10:30:31	2019-04-13 10:30:31	2019-04-13	2019-04-08	2019-04-01	3791	100.124	129.324	123.747	112.595	125	120	109	132.428	128.145	134.906	129	129	135	0.00341621	0.0173957
CRA01	COL	33	CRA01-COL-33	2019-04-13 12:00:31	2019-04-13 12:00:31	2019-04-13	2019-04-08	2019-04-01	3668	100.181	120.121	113.766	104.491	118	112	102	122.691	128.827	134.042	121	129	134	0.00293377	0.0155121
CRA01	COL	33	CRA01-COL-33	2019-04-13 13:30:31	2019-04-13 13:30:31	2019-04-13	2019-04-08	2019-04-01	7602	100.333	115.808	110.031	102.519	114	109	101	118.519	128.868	133.059	118	129	133	0.00268602	0.0187549
CRA01	COL	33	CRA01-COL-33	2019-04-14 10:30:31	2019-04-14 10:30:31	2019-04-14	2019-04-08	2019-04-01	5684	100.379	114.987	111.278	103.32	113	110	102	119.618	127.97	133.009	119	128	132	0.00232985	0.0212716
CRA01	COL	33	CRA01-COL-33	2019-04-14 12:00:31	2019-04-14 12:00:31	2019-04-14	2019-04-08	2019-04-01	5755	100.218	119.672	116.253	108.571	120	116	108	124.571	127.888	132.826	124	128	132	0.00424137	0.0222796
CRA01	COL	33	CRA01-COL-33	2019-04-14 13:30:31	2019-04-14 13:30:31	2019-04-14	2019-04-08	2019-04-01	6571	100.439	117.309	113.536	100.895	113	111	99	121.533	127.189	135.672	119	128	135	0.00237241	0.0141246
CRA01	COL	33	CRA01-COL-33	2019-04-15 10:30:31	2019-04-15 10:30:31	2019-04-15	2019-04-15	2019-04-01	4396	92.5477	135.937	130.976	113.462	134	128	113	139.077	126.821	138.187	137	128	138	0.00247521	0.0178837
CRA01	COL	33	CRA01-COL-33	2019-04-15 12:00:31	2019-04-15 12:00:31	2019-04-15	2019-04-15	2019-04-01	4092	100.056	122.589	117.121	104.16	120	115	103	125.741	127.819	135.911	124	129	136	0.0027045	0.0163835
CRA01	COL	33	CRA01-COL-33	2019-04-15 13:30:31	2019-04-15 13:30:31	2019-04-15	2019-04-15	2019-04-01	4926	99.5851	106.941	102.74	93.2117	100	97	87	110.707	127.895	134.018	105	128	134	0.00309509	0.0194117
CRA01	COL	33	CRA01-COL-33	2019-04-16 10:30:31	2019-04-16 10:30:31	2019-04-16	2019-04-15	2019-04-01	3401	99.8062	113.047	105.409	91.9353	112	104	90	114.003	128.688	136.68	114	129	137	0.00235538	0.0158825
CRA01	COL	33	CRA01-COL-33	2019-04-16 12:00:31	2019-04-16 12:00:31	2019-04-16	2019-04-15	2019-04-01	2271	92.0671	112.598	108.2	95.0982	109	106	93	116.476	127.338	136.008	114	128	136	0.00313025	0.0154031
CRA01	COL	33	CRA01-COL-33	2019-04-16 13:30:31	2019-04-16 13:30:31	2019-04-16	2019-04-15	2019-04-01	3333	99.912	98.1449	92.9457	83.5623	94	90	79	100.812	128.334	134.179	97	129	134	0.00287594	0.0204904
CRA01	COL	33	CRA01-COL-33	2019-04-17 10:30:31	2019-04-17 10:30:31	2019-04-17	2019-04-15	2019-04-01	4099	100.023	116.015	108.736	97.8648	114	108	95	117.687	128.907	135.164	116	129	135	0.00310294	0.0149353
CRA01	COL	33	CRA01-COL-33	2019-04-17 12:00:31	2019-04-17 12:00:31	2019-04-17	2019-04-15	2019-04-01	6039	100.207	119.186	114.671	106.857	117	113	105	123.298	128.323	133.009	122	128	133	0.00256576	0.0211831
CRA01	COL	33	CRA01-COL-33	2019-04-17 13:30:31	2019-04-17 13:30:31	2019-04-17	2019-04-15	2019-04-01	6486	100.221	125.574	119.324	112.764	123	117	111	128.485	129.223	132.525	126	129	132	0.00486496	0.022918
CRA01	COL	33	CRA01-COL-33	2019-04-18 10:30:31	2019-04-18 10:30:31	2019-04-18	2019-04-15	2019-04-01	6604	100.336	130.205	121.301	112.337	127	119	108	130.771	129.865	134.199	129	130	134	0.00389673	0.0176347
CRA01	COL	33	CRA01-COL-33	2019-04-18 12:00:31	2019-04-18 12:00:31	2019-04-18	2019-04-15	2019-04-01	4594	100.155	118.93	111.746	104.451	114	106	98	120.843	129.496	133.13	116	130	133	0.00257962	0.0204293
CRA01	COL	33	CRA01-COL-33	2019-04-18 13:30:31	2019-04-18 13:30:31	2019-04-18	2019-04-15	2019-04-01	6904	100.351	118.539	111.216	103.232	115	108	99	120.419	129.416	133.53	117	130	133	0.00324131	0.0195912
CRA01	COL	33	CRA01-COL-33	2019-04-19 10:30:31	2019-04-19 10:30:31	2019-04-19	2019-04-15	2019-04-01	8060	100.198	124.33	117.445	111.191	125	119	111	126.798	129.556	132.422	129	130	132	0.00468225	0.0240311
CRA01	COL	33	CRA01-COL-33	2019-04-19 12:00:31	2019-04-19 12:00:31	2019-04-19	2019-04-15	2019-04-01	7694	100.159	120.22	114.639	108.599	120	115	109	123.737	129.088	132.151	125	129	132	0.00270281	0.0221001
CRA01	COL	33	CRA01-COL-33	2019-04-22 10:30:34	2019-04-22 10:30:34	2019-04-22	2019-04-22	2019-04-01	10664	100.441	127.373	122.242	118.016	124	120	114	131.3	129.222	131.07	129	129	130	0.00373448	0.0239452
CRA01	COL	33	CRA01-COL-33	2019-04-22 12:00:34	2019-04-22 12:00:34	2019-04-22	2019-04-22	2019-04-01	6169	100.272	136.129	123.557	114.792	134	121	112	134.05	131.353	134.566	132	132	134	0.0050123	0.0216412
CRA01	COL	33	CRA01-COL-33	2019-04-22 13:30:34	2019-04-22 13:30:34	2019-04-22	2019-04-22	2019-04-01	5438	100.138	110.767	102.798	95.9724	109	102	96	112.087	129.921	133.007	111	130	132	0.00329399	0.021502
CRA01	COL	33	CRA01-COL-33	2019-04-23 10:30:34	2019-04-23 10:30:34	2019-04-23	2019-04-22	2019-04-01	6363	100.287	127.708	121.895	114.552	126	121	114	130.993	128.923	132.855	130	130	132	0.0040211	0.0209413
CRA01	COL	33	CRA01-COL-33	2019-04-23 12:00:34	2019-04-23 12:00:34	2019-04-23	2019-04-22	2019-04-01	2848	100.262	142.111	131.319	122.901	144	134	126	141.448	130.683	134.113	144	131	133	0.00436485	0.0168826
CRA01	COL	33	CRA01-COL-33	2019-04-23 13:30:34	2019-04-23 13:30:34	2019-04-23	2019-04-22	2019-04-01	4921	100.293	127.428	118.007	109.414	125	116	108	127.897	130.15	134.1	126	131	133	0.00480266	0.020834
CRA01	COL	33	CRA01-COL-33	2019-04-24 10:30:34	2019-04-24 10:30:34	2019-04-24	2019-04-22	2019-04-01	9674	100.381	143.786	138.246	128.475	144	139	131	147.243	128.374	134.018	148	129	133	0.00339632	0.0104111
CRA01	COL	33	CRA01-COL-33	2019-04-24 12:00:34	2019-04-24 12:00:34	2019-04-24	2019-04-22	2019-04-01	9550	100.473	127.801	123.396	118.722	128	125	120	132.411	128.883	131.166	134	130	130	0.0036671	0.0245114
CRA01	COL	33	CRA01-COL-33	2019-04-24 13:30:34	2019-04-24 13:30:34	2019-04-24	2019-04-22	2019-04-01	10547	100.342	128.522	123.165	116.787	128	124	118	132.22	128.955	132.207	134	130	131	0.00387576	0.0245883
CRA01	COL	33	CRA01-COL-33	2019-04-25 10:30:34	2019-04-25 10:30:34	2019-04-25	2019-04-22	2019-04-01	4766	100.183	139.714	137.089	125.742	141	141	130	145.287	127.026	134.482	149	128	133	0.00376664	0.0150603
CRA01	COL	33	CRA01-COL-33	2019-04-25 12:00:34	2019-04-25 12:00:34	2019-04-25	2019-04-22	2019-04-01	4247	100.291	144.435	140.619	129.547	145	142	131	149.093	127.512	134.423	151	128	134	0.00345847	0.0122345
CRA01	COL	33	CRA01-COL-33	2019-04-25 13:30:34	2019-04-25 13:30:34	2019-04-25	2019-04-22	2019-04-01	5709	100.322	153.522	148.797	134.757	156	152	138	157.088	127.346	136.049	160	128	135	0.00342089	0.0126211
CRA01	COL	33	CRA01-COL-33	2019-04-26 10:30:34	2019-04-26 10:30:34	2019-04-26	2019-04-22	2019-04-01	7682	100.313	142.654	138.766	127.065	146	143	131	147.069	127.426	134.752	152	128	134	0.00356042	0.0124623
CRA01	COL	33	CRA01-COL-33	2019-04-26 12:00:34	2019-04-26 12:00:34	2019-04-26	2019-04-22	2019-04-01	6499	100.178	150.758	146.148	130.796	153	149	133	154.395	127.028	136.744	157	127	137	0.00278178	0.0125513
CRA01	COL	33	CRA01-COL-33	2019-04-26 13:30:34	2019-04-26 13:30:34	2019-04-26	2019-04-22	2019-04-01	6769	100.218	142.026	133.404	123.349	145	136	125	142.801	129.552	134.605	146	130	135	0.00434578	0.0117173
CRA01	COL	33	CRA01-COL-33	2019-04-27 10:30:23	2019-04-27 10:30:23	2019-04-27	2019-04-22	2019-04-01	4936	100.301	146.765	142.054	128.053	145	141	128	150.415	127.284	136.139	150	128	136	0.00255514	0.0113875
CRA01	COL	33	CRA01-COL-33	2019-04-27 12:00:23	2019-04-27 12:00:23	2019-04-27	2019-04-22	2019-04-01	8055	100.287	152.258	143.998	132.611	153	145	132	153.15	129.121	135.19	154	130	134	0.00360171	0.00998942
CRA01	COL	33	CRA01-COL-33	2019-04-27 13:30:23	2019-04-27 13:30:23	2019-04-27	2019-04-22	2019-04-01	5721	100.262	165.087	161.14	142.072	165	162	141	168.511	126.153	138.501	169	127	138	0.00326227	0.0159501
CRA01	COL	33	CRA01-COL-33	2019-04-28 10:30:23	2019-04-28 10:30:23	2019-04-28	2019-04-22	2019-04-01	10286	100.354	140.133	132.911	121.933	139	133	121	142.047	128.797	134.926	142	129	134	0.00406749	0.0109387
CRA01	COL	33	CRA01-COL-33	2019-04-28 12:00:23	2019-04-28 12:00:23	2019-04-28	2019-04-22	2019-04-01	10343	100.262	144.096	135.516	123.273	144	136	121	144.85	129.095	135.792	146	130	135	0.00203838	0.0117654
CRA01	COL	33	CRA01-COL-33	2019-04-28 13:30:23	2019-04-28 13:30:23	2019-04-28	2019-04-22	2019-04-01	9239	100.294	135.649	129.103	118.138	135	130	117	138.116	128.546	134.866	139	129	134	0.00414301	0.0139306
CRA01	COL	33	CRA01-COL-33	2019-04-29 10:30:23	2019-04-29 10:30:23	2019-04-29	2019-04-29	2019-04-01	11926	100.46	133.668	128.317	123.633	133	128	123	137.446	129.206	131.321	137	129	131	0.0052751	0.0230359
CRA01	COL	33	CRA01-COL-33	2019-04-29 12:00:23	2019-04-29 12:00:23	2019-04-29	2019-04-29	2019-04-01	8535	100.297	131.897	126.567	121.644	130	125	121	135.781	129.143	131.455	134	129	131	0.00475767	0.0204048
CRA01	COL	33	CRA01-COL-33	2019-04-29 13:30:23	2019-04-29 13:30:23	2019-04-29	2019-04-29	2019-04-01	4183	100.304	126.165	119.945	114.805	124	118	114	129.29	129.48	131.742	127	130	131	0.00539585	0.0242653
CRA01	COL	33	CRA01-COL-33	2019-04-30 10:30:23	2019-04-30 10:30:23	2019-04-30	2019-04-29	2019-04-01	8597	100.477	152.586	147.674	140.404	158	155	146	156.121	128.627	132.49	163	129	132	0.00481004	0.0169162
CRA01	COL	33	CRA01-COL-33	2019-04-30 12:00:23	2019-04-30 12:00:23	2019-04-30	2019-04-29	2019-04-01	6227	100.241	151.529	145.433	136.508	154	149	141	154.322	128.768	133.583	157	129	132	0.00581932	0.0116816
CRA01	COL	33	CRA01-COL-33	2019-04-30 13:30:23	2019-04-30 13:30:23	2019-04-30	2019-04-29	2019-04-01	7183	100.422	140.13	133.925	125.49	143	137	130	142.981	128.92	133.406	147	129	132	0.00537023	0.0134405
CRA01	COL	48	CRA01-COL-48	2018-11-23 10:30:19	2018-11-23 10:30:19	2018-11-23	2018-11-19	2018-11-01	9717	100.074	120.896	117.118	107.541	114	110	102	124.447	127.689	133.805	119	128	134	0.00412675	0.0197341
CRA01	COL	48	CRA01-COL-48	2018-11-23 12:00:19	2018-11-23 12:00:19	2018-11-23	2018-11-19	2018-11-01	2233	99.9052	102.042	106.343	88.1661	94	102	75	111.932	122.942	137.799	106	124	138	0.0022422	0.013691
CRA01	COL	48	CRA01-COL-48	2018-11-23 13:30:19	2018-11-23 13:30:19	2018-11-23	2018-11-19	2018-11-01	7666	100.17	114.472	109.827	101.083	117	111	106	118.191	128.274	133.618	120	129	132	0.00382355	0.0212308
CRA01	COL	48	CRA01-COL-48	2018-11-24 10:30:19	2018-11-24 10:30:19	2018-11-24	2018-11-19	2018-11-01	12585	100.178	95.4563	92.7298	89.8028	89	86	86	98.5683	128.72	129.831	94	129	130	0.00385684	0.029925
CRA01	COL	48	CRA01-COL-48	2018-11-24 12:00:19	2018-11-24 12:00:19	2018-11-24	2018-11-19	2018-11-01	9449	100.284	132.804	126.011	116.582	140	132	126	134.964	128.919	134.193	142	130	133	0.00383974	0.0161557
CRA01	COL	48	CRA01-COL-48	2018-11-24 13:30:19	2018-11-24 13:30:19	2018-11-24	2018-11-19	2018-11-01	14318	100.239	125.354	118.33	108.818	122	114	105	126.632	129.161	134.091	124	129	134	0.00412083	0.0166719
CRA01	COL	48	CRA01-COL-48	2018-11-25 10:30:19	2018-11-25 10:30:19	2018-11-25	2018-11-19	2018-11-01	11338	100.084	91.2037	88.9472	87.0818	84	83	84	95.3039	128.745	129.234	90	129	128	0.0038879	0.029318
CRA01	COL	48	CRA01-COL-48	2018-11-25 12:00:19	2018-11-25 12:00:19	2018-11-25	2018-11-19	2018-11-01	9774	100.23	136.311	130.213	122.046	145	138	132	139.03	128.868	133.35	148	129	133	0.00555392	0.0165098
CRA01	COL	48	CRA01-COL-48	2018-11-25 13:30:19	2018-11-25 13:30:19	2018-11-25	2018-11-19	2018-11-01	13710	100.155	128.823	120.974	112.723	131	124	117	130.181	129.601	133.638	134	130	134	0.00485484	0.0193838
CRA01	COL	48	CRA01-COL-48	2018-11-26 10:30:19	2018-11-26 10:30:19	2018-11-26	2018-11-26	2018-11-01	13190	100.262	120.626	118.994	116.639	123	122	121	127.236	128.224	129.548	131	128	129	0.00503342	0.0262945
CRA01	COL	48	CRA01-COL-48	2018-11-26 12:00:20	2018-11-26 12:00:20	2018-11-26	2018-11-26	2018-11-01	11787	100.272	127.293	121.52	116.154	135	129	125	130.133	129.311	131.777	139	129	131	0.00419888	0.0241336
CRA01	COL	48	CRA01-COL-48	2018-11-26 13:30:19	2018-11-26 13:30:19	2018-11-26	2018-11-26	2018-11-01	11719	100.283	132.486	126.834	119.436	137	132	126	135.577	128.864	132.864	141	129	133	0.00448232	0.0188068
CRA01	COL	48	CRA01-COL-48	2018-11-27 10:30:19	2018-11-27 10:30:19	2018-11-27	2018-11-26	2018-11-01	11631	100.34	115.889	116.404	113.286	116	116	115	123.812	127.325	129.64	125	127	129	0.0050593	0.0241623
CRA01	COL	48	CRA01-COL-48	2018-11-27 12:00:19	2018-11-27 12:00:19	2018-11-27	2018-11-26	2018-11-01	9218	100.17	148.484	144.072	131.974	153	149	137	152.134	127.533	135.09	157	128	135	0.00366001	0.0107231
CRA01	COL	48	CRA01-COL-48	2018-11-27 13:30:19	2018-11-27 13:30:19	2018-11-27	2018-11-26	2018-11-01	11438	100.181	129.681	125.747	117.887	131	125	120	133.735	128.119	132.805	135	128	133	0.00430079	0.0223439
CRA01	COL	48	CRA01-COL-48	2018-11-28 10:30:19	2018-11-28 10:30:19	2018-11-28	2018-11-26	2018-11-01	8431	99.9489	95.1975	96.9559	89.6769	95	98	90	103.381	125.961	131.902	105	127	132	0.00184946	0.0192799
CRA01	COL	48	CRA01-COL-48	2018-11-28 12:00:19	2018-11-28 12:00:19	2018-11-28	2018-11-26	2018-11-01	7305	100.066	125.339	123.071	113.254	125	125	113	131.244	127.086	133.754	132	129	134	0.0042851	0.0191895
CRA01	COL	48	CRA01-COL-48	2018-11-28 13:30:19	2018-11-28 13:30:19	2018-11-28	2018-11-26	2018-11-01	10792	100.176	130.853	125.677	117.236	133	126	121	134.437	128.448	133.398	136	129	133	0.00557181	0.021287
CRA01	COL	48	CRA01-COL-48	2018-11-29 10:30:19	2018-11-29 10:30:19	2018-11-29	2018-11-26	2018-11-01	6614	100.215	101.156	100.973	91.1246	98	100	89	107.251	126.236	133.533	108	127	133	0.00308004	0.0194167
CRA01	COL	48	CRA01-COL-48	2018-11-29 12:00:19	2018-11-29 12:00:19	2018-11-29	2018-11-26	2018-11-01	5901	96.9395	130.226	130.973	114.063	128	132	114	137.859	124.722	137.124	139	126	137	0.0021653	0.0170202
CRA01	COL	48	CRA01-COL-48	2018-11-29 13:30:19	2018-11-29 13:30:19	2018-11-29	2018-11-26	2018-11-01	4870	100.029	115.918	120.157	107.311	111	118	102	126.556	123.932	134.638	124	126	135	0.00310362	0.0149454
CRA01	COL	48	CRA01-COL-48	2018-11-30 10:30:19	2018-11-30 10:30:19	2018-11-30	2018-11-26	2018-11-01	6599	100.097	111.771	111.843	103.36	111	110	103	118.789	126.357	132.741	119	127	132	0.00189385	0.01987
CRA01	COL	48	CRA01-COL-48	2018-11-30 12:00:19	2018-11-30 12:00:19	2018-11-30	2018-11-26	2018-11-01	5397	100.173	117.017	114.141	101.237	110	109	95	121.538	126.731	135.603	117	128	136	0.00217444	0.0149471
CRA01	COL	48	CRA01-COL-48	2018-11-30 13:30:19	2018-11-30 13:30:19	2018-11-30	2018-11-26	2018-11-01	5098	99.8994	104.226	104.693	94.9686	104	105	95	111.536	126.043	133.408	112	127	133	0.00290394	0.0189798
CRA01	COL	48	CRA01-COL-48	2018-12-01 10:30:19	2018-12-01 10:30:19	2018-12-01	2018-11-26	2018-12-01	11379	100.171	117.277	116.258	113.448	116	114	111	124.173	127.906	129.72	123	128	130	0.00444251	0.0250979
CRA01	COL	48	CRA01-COL-48	2018-12-01 12:00:19	2018-12-01 12:00:19	2018-12-01	2018-11-26	2018-12-01	8180	100.163	111.181	109.956	104.27	105	104	98	117.46	127.413	131.346	112	128	131	0.00272136	0.0233377
CRA01	COL	48	CRA01-COL-48	2018-12-01 13:30:19	2018-12-01 13:30:19	2018-12-01	2018-11-26	2018-12-01	8959	100.26	131.536	128.891	123.558	138	133	128	137.151	128.031	131.317	142	128	131	0.00475612	0.0249253
CRA01	COL	48	CRA01-COL-48	2018-12-02 10:30:19	2018-12-02 10:30:19	2018-12-02	2018-11-26	2018-12-01	6719	100.226	119.126	117.86	113.317	119	116	113	125.052	127.717	130.584	125	128	130	0.00485436	0.0250284
CRA01	COL	48	CRA01-COL-48	2018-12-02 12:00:19	2018-12-02 12:00:19	2018-12-02	2018-11-26	2018-12-01	11472	100.387	88.2415	88.9528	87.7503	84	85	85	94.5414	127.584	128.481	92	127	128	0.00364753	0.0289549
CRA01	COL	48	CRA01-COL-48	2018-12-02 13:30:19	2018-12-02 13:30:19	2018-12-02	2018-11-26	2018-12-01	6002	100.07	128.585	126.195	117.19	126	123	116	134.086	127.294	133.24	132	128	133	0.00657657	0.022748
CRA01	COL	48	CRA01-COL-48	2018-12-03 10:30:19	2018-12-03 10:30:19	2018-12-03	2018-12-03	2018-12-01	10573	100.153	121.667	121.808	115.688	123	125	119	129.421	126.87	131.332	133	127	131	0.00452717	0.0223312
CRA01	COL	48	CRA01-COL-48	2018-12-03 12:00:19	2018-12-03 12:00:19	2018-12-03	2018-12-03	2018-12-01	14411	100.246	121.295	121.274	116.786	122	123	119	128.916	127.228	130.447	131	127	131	0.00640562	0.0236821
CRA01	COL	48	CRA01-COL-48	2018-12-03 13:30:19	2018-12-03 13:30:19	2018-12-03	2018-12-03	2018-12-01	8275	100.122	119.387	118.893	113.234	117	118	111	126.646	127.178	131.188	126	127	131	0.00511327	0.0240994
CRA01	COL	48	CRA01-COL-48	2018-12-04 10:30:19	2018-12-04 10:30:19	2018-12-04	2018-12-03	2018-12-01	5307	98.2108	86.5446	89.9486	81.3028	76	85	75	95.0313	124.93	132.473	90	125	132	0.0017497	0.0189258
CRA01	COL	48	CRA01-COL-48	2018-12-04 12:00:19	2018-12-04 12:00:19	2018-12-04	2018-12-03	2018-12-01	7813	99.7999	115.605	114.983	102.449	118	114	99	121.429	125.874	135.031	122	127	135	0.00234091	0.0150938
CRA01	COL	48	CRA01-COL-48	2018-12-04 13:30:19	2018-12-04 13:30:19	2018-12-04	2018-12-03	2018-12-01	9698	100.196	115.248	114.881	108.375	111	108	102	122.464	126.891	131.754	115	128	131	0.00213293	0.0221486
CRA01	COL	48	CRA01-COL-48	2018-12-05 10:30:19	2018-12-05 10:30:19	2018-12-05	2018-12-03	2018-12-01	5183	89.2998	126.804	129.035	112.709	114	119	103	135.069	124.115	136.613	126	125	137	0.00249146	0.015585
CRA01	COL	48	CRA01-COL-48	2018-12-05 12:00:19	2018-12-05 12:00:19	2018-12-05	2018-12-03	2018-12-01	6361	89.9362	117.296	120.446	103.585	113	121	100	127.129	123.654	136.909	127	126	136	0.00278012	0.0142105
CRA01	COL	48	CRA01-COL-48	2018-12-05 13:30:19	2018-12-05 13:30:19	2018-12-05	2018-12-03	2018-12-01	5235	97.2176	114.024	120.527	103.738	110	120	101	126.446	122.383	136.393	126	122	136	0.00217138	0.0135481
CRA01	COL	48	CRA01-COL-48	2018-12-06 10:30:20	2018-12-06 10:30:20	2018-12-06	2018-12-03	2018-12-01	7957	100.138	105.213	107.307	97.4972	100	105	93	114.286	125.268	133.289	111	127	133	0.00238536	0.0187916
CRA01	COL	48	CRA01-COL-48	2018-12-06 12:00:20	2018-12-06 12:00:20	2018-12-06	2018-12-03	2018-12-01	6272	100.11	111.861	119.491	103.164	108	120	98	125.178	122.016	136.052	125	124	136	0.00221549	0.0126172
CRA01	COL	48	CRA01-COL-48	2018-12-06 13:30:20	2018-12-06 13:30:20	2018-12-06	2018-12-03	2018-12-01	9099	100.273	109.408	113.93	101.657	106	115	98	120.293	123.951	134.232	121	126	133	0.00211562	0.013892
CRA01	COL	48	CRA01-COL-48	2018-12-07 10:30:20	2018-12-07 10:30:20	2018-12-07	2018-12-03	2018-12-01	3433	99.303	108.223	118.797	97.961	109	121	99	123.789	119.999	138.173	126	119	138	0.00222823	0.0127762
CRA01	COL	48	CRA01-COL-48	2018-12-07 12:00:20	2018-12-07 12:00:20	2018-12-07	2018-12-03	2018-12-01	3894	100.007	108.575	116.941	98.5812	107	118	97	122.432	121.295	137.102	123	120	137	0.00212638	0.0126413
CRA01	COL	48	CRA01-COL-48	2018-12-07 13:30:20	2018-12-07 13:30:20	2018-12-07	2018-12-03	2018-12-01	3842	98.8208	111.879	113.406	90.5822	108	111	87	119.815	123.2	140.562	118	122	141	0.00296566	0.013332
CRA01	COL	48	CRA01-COL-48	2018-12-08 10:30:20	2018-12-08 10:30:20	2018-12-08	2018-12-03	2018-12-01	5075	100.038	92.0229	96.2104	86.2087	85	94	80	102.159	124.318	133.232	99	124	133	0.00238703	0.017523
CRA01	COL	48	CRA01-COL-48	2018-12-08 12:00:20	2018-12-08 12:00:20	2018-12-08	2018-12-03	2018-12-01	4398	99.349	100.867	104.061	92.1835	96	102	87	110.642	124.407	134.336	108	124	134	0.00255832	0.0156738
CRA01	COL	48	CRA01-COL-48	2018-12-08 13:30:20	2018-12-08 13:30:20	2018-12-08	2018-12-03	2018-12-01	3445	100.169	92.1951	98.6345	83.7292	88	97	79	104.077	122.465	135.679	103	122	136	0.00189918	0.0123439
CRA01	COL	48	CRA01-COL-48	2018-12-09 10:30:20	2018-12-09 10:30:20	2018-12-09	2018-12-03	2018-12-01	5203	100.01	98.6154	99.0492	89.0438	93	97	84	106.036	125.872	133.677	103	126	133	0.0023519	0.0168421
CRA01	COL	48	CRA01-COL-48	2018-12-09 12:00:20	2018-12-09 12:00:20	2018-12-09	2018-12-03	2018-12-01	5217	95.1539	106.498	103.998	91.4905	104	102	89	111.691	126.654	135.421	110	127	135	0.00278503	0.0152808
CRA01	COL	48	CRA01-COL-48	2018-12-09 13:30:20	2018-12-09 13:30:20	2018-12-09	2018-12-03	2018-12-01	7324	99.8178	117.734	114.108	102.645	113	109	97	122.223	127.273	134.905	118	128	135	0.00409055	0.0167801
CRA01	COL	48	CRA01-COL-48	2018-12-10 10:30:20	2018-12-10 10:30:20	2018-12-10	2018-12-10	2018-12-01	6341	100.095	99.7639	97.4291	91.9248	91	92	85	105.064	127.856	131.496	99	128	131	0.00194285	0.0211938
CRA01	COL	48	CRA01-COL-48	2018-12-10 12:00:20	2018-12-10 12:00:20	2018-12-10	2018-12-10	2018-12-01	7179	95.8766	113.728	112.622	107.289	106	105	98	120.287	127.401	131.148	113	128	131	0.00254528	0.0227404
CRA01	COL	48	CRA01-COL-48	2018-12-10 13:30:20	2018-12-10 13:30:20	2018-12-10	2018-12-10	2018-12-01	7128	99.946	114.406	108.53	98.5159	112	105	95	116.97	128.477	134.422	115	129	134	0.00262334	0.0162531
CRA01	COL	48	CRA01-COL-48	2018-12-11 10:30:20	2018-12-11 10:30:20	2018-12-11	2018-12-10	2018-12-01	7378	100.227	102.844	99.5294	96.9607	93	91	87	107.613	128.851	129.94	99	129	130	0.00365009	0.0289548
CRA01	COL	48	CRA01-COL-48	2018-12-11 12:00:20	2018-12-11 12:00:20	2018-12-11	2018-12-10	2018-12-01	3274	100.033	142.205	136.84	124.852	140	136	123	145.36	127.949	135.141	144	128	135	0.00336527	0.0107546
CRA01	COL	48	CRA01-COL-48	2018-12-11 13:30:20	2018-12-11 13:30:20	2018-12-11	2018-12-10	2018-12-01	9458	100.301	110.431	105.532	101.395	105	99	95	114.079	129.18	130.999	108	129	131	0.00286134	0.0263384
CRA01	COL	48	CRA01-COL-48	2018-12-12 10:30:20	2018-12-12 10:30:20	2018-12-12	2018-12-10	2018-12-01	10208	100.2	107.828	106.413	102.85	108	107	104	114.169	127.948	130.143	115	128	130	0.00398099	0.0270987
CRA01	COL	48	CRA01-COL-48	2018-12-12 12:00:20	2018-12-12 12:00:20	2018-12-12	2018-12-10	2018-12-01	4915	99.7102	140.723	137.886	128.189	140	138	126	145.909	127.46	133.5	146	127	133	0.00539634	0.0157539
CRA01	COL	48	CRA01-COL-48	2018-12-12 13:30:20	2018-12-12 13:30:20	2018-12-12	2018-12-10	2018-12-01	4501	100.028	130.39	124.063	113.46	126	121	111	133.026	128.555	134.597	130	128	134	0.00335829	0.0172864
CRA01	COL	48	CRA01-COL-48	2018-12-13 10:30:20	2018-12-13 10:30:20	2018-12-13	2018-12-10	2018-12-01	10950	100.251	101.77	99.5841	95.9109	99	98	94	107.304	128.225	130.332	106	128	130	0.00368709	0.0293251
CRA01	COL	48	CRA01-COL-48	2018-12-13 12:00:20	2018-12-13 12:00:20	2018-12-13	2018-12-10	2018-12-01	8120	100.439	100.803	98.7328	96.8095	97	96	94	106.575	128.513	129.338	104	128	129	0.00379124	0.0285599
CRA01	COL	48	CRA01-COL-48	2018-12-13 13:30:20	2018-12-13 13:30:20	2018-12-13	2018-12-10	2018-12-01	4450	100.05	113.567	108.52	100.399	110	105	96	116.761	128.56	133.159	114	128	133	0.00283332	0.0211291
CRA01	COL	48	CRA01-COL-48	2018-12-14 10:30:20	2018-12-14 10:30:20	2018-12-14	2018-12-10	2018-12-01	14593	100.299	103.945	101.59	99.1644	100	98	96	109.417	128.524	129.63	107	128	130	0.00395756	0.0301998
CRA01	COL	48	CRA01-COL-48	2018-12-14 12:00:20	2018-12-14 12:00:20	2018-12-14	2018-12-10	2018-12-01	4390	99.9245	118.818	109.079	99.562	116	106	96	118.473	130.243	134.609	116	130	134	0.00302132	0.0177224
CRA01	COL	48	CRA01-COL-48	2018-12-14 13:30:20	2018-12-14 13:30:20	2018-12-14	2018-12-10	2018-12-01	5649	100.183	109.534	103.542	96.2684	106	100	92	111.815	129.087	132.873	109	129	132	0.00268557	0.0198828
CRA01	COL	48	CRA01-COL-48	2018-12-15 10:30:20	2018-12-15 10:30:20	2018-12-15	2018-12-10	2018-12-01	9878	100.13	99.4131	97.0927	94.4373	97	95	92	104.858	128.498	129.798	103	128	130	0.00375225	0.029609
CRA01	COL	48	CRA01-COL-48	2018-12-15 12:00:20	2018-12-15 12:00:20	2018-12-15	2018-12-10	2018-12-01	9398	100.061	100.538	97.2432	96.3236	98	95	94	105.306	129.244	128.916	103	129	129	0.0033299	0.0285699
CRA01	COL	48	CRA01-COL-48	2018-12-15 13:30:20	2018-12-15 13:30:20	2018-12-15	2018-12-10	2018-12-01	8014	100.157	118.159	109.95	100.771	114	105	96	118.929	129.637	134.207	115	129	134	0.00298207	0.0171159
CRA01	COL	48	CRA01-COL-48	2018-12-16 10:30:20	2018-12-16 10:30:20	2018-12-16	2018-12-10	2018-12-01	11364	100.208	72.4637	69.2257	67.0961	68	65	63	74.8548	129.044	129.704	71	129	129	0.00354051	0.0273451
CRA01	COL	48	CRA01-COL-48	2018-12-16 12:00:20	2018-12-16 12:00:20	2018-12-16	2018-12-10	2018-12-01	11921	100.163	101.172	95.2683	92.706	94	88	86	103.614	129.968	130.299	97	130	130	0.00342239	0.0299327
CRA01	COL	48	CRA01-COL-48	2018-12-16 13:30:20	2018-12-16 13:30:20	2018-12-16	2018-12-10	2018-12-01	9668	100.176	102.328	97.0682	94.6698	96	90	86	105.375	129.693	130.092	99	129	130	0.00315358	0.0289063
CRA01	COL	48	CRA01-COL-48	2018-12-17 10:30:20	2018-12-17 10:30:20	2018-12-17	2018-12-17	2018-12-01	15054	100.185	70.7202	64.7211	60.4351	67	61	57	70.4534	129.812	131.473	67	130	131	0.00200176	0.0226296
CRA01	COL	48	CRA01-COL-48	2018-12-17 12:00:20	2018-12-17 12:00:20	2018-12-17	2018-12-17	2018-12-01	5027	100.178	134.537	130.896	123.976	132	127	121	139.406	128.228	132.135	136	128	131	0.00479585	0.0226742
CRA01	COL	48	CRA01-COL-48	2018-12-17 13:30:20	2018-12-17 13:30:20	2018-12-17	2018-12-17	2018-12-01	6467	100.308	101.221	97.8028	95.2921	100	97	95	106.148	128.957	129.875	106	129	130	0.0032213	0.0292113
CRA01	COL	48	CRA01-COL-48	2018-12-18 10:30:20	2018-12-18 10:30:20	2018-12-18	2018-12-17	2018-12-01	6051	96.1942	63.9944	62.5855	63.1233	58	57	59	67.3208	128.881	127.827	61	129	127	0.00286502	0.0294191
CRA01	COL	48	CRA01-COL-48	2018-12-18 12:00:20	2018-12-18 12:00:20	2018-12-18	2018-12-17	2018-12-01	4160	100.119	133.918	121.839	110.58	135	123	111	131.906	130.885	135.771	133	131	134	0.00292195	0.0206844
CRA01	COL	48	CRA01-COL-48	2018-12-18 13:30:20	2018-12-18 13:30:20	2018-12-18	2018-12-17	2018-12-01	4734	99.9937	115.608	106.161	97.5177	113	103	93	115.394	130.246	134.101	113	130	133	0.00335849	0.0194878
CRA01	COL	48	CRA01-COL-48	2018-12-19 10:30:20	2018-12-19 10:30:20	2018-12-19	2018-12-17	2018-12-01	9138	100.194	82.2491	77.1393	75.4576	76	70	68	83.9506	129.903	129.682	77	130	129	0.00406779	0.0282944
CRA01	COL	48	CRA01-COL-48	2018-12-19 12:00:20	2018-12-19 12:00:20	2018-12-19	2018-12-17	2018-12-01	4429	100.262	124.987	114.077	106.307	120	108	102	123.466	130.981	133.775	119	131	133	0.0035576	0.0216685
CRA01	COL	48	CRA01-COL-48	2018-12-19 13:30:20	2018-12-19 13:30:20	2018-12-19	2018-12-17	2018-12-01	7142	100.284	104.058	98.8911	96.2572	101	95	91	107.046	129.637	130.181	104	130	130	0.00349495	0.0293016
CRA01	COL	48	CRA01-COL-48	2018-12-20 10:30:20	2018-12-20 10:30:20	2018-12-20	2018-12-17	2018-12-01	16250	100.36	104.927	99.9012	98.855	98	91	90	108.323	129.873	129.297	100	130	129	0.0042932	0.0287139
CRA01	COL	48	CRA01-COL-48	2018-12-20 12:00:20	2018-12-20 12:00:20	2018-12-20	2018-12-17	2018-12-01	15601	100.17	104.365	99.0522	97.3838	98	91	88	107.444	129.863	129.698	100	130	130	0.00456253	0.0288943
CRA01	COL	48	CRA01-COL-48	2018-12-20 13:30:20	2018-12-20 13:30:20	2018-12-20	2018-12-17	2018-12-01	14628	100.182	97.5555	87.4184	84.8359	93	83	80	96.3571	131.705	130.974	93	132	131	0.00305126	0.0267008
CRA01	COL	48	CRA01-COL-48	2018-12-21 10:30:21	2018-12-21 10:30:21	2018-12-21	2018-12-17	2018-12-01	8821	100.151	120.6	118.242	115.886	115	113	111	126.457	128.553	129.535	122	128	130	0.00481817	0.0262722
CRA01	COL	48	CRA01-COL-48	2018-12-21 12:00:20	2018-12-21 12:00:20	2018-12-21	2018-12-17	2018-12-01	5058	99.7536	120.873	116.221	110.372	119	114	110	124.835	128.825	131.795	124	129	131	0.0045728	0.022245
CRA01	COL	48	CRA01-COL-48	2018-12-21 13:30:20	2018-12-21 13:30:20	2018-12-21	2018-12-17	2018-12-01	6082	100.225	118.29	109.66	101.09	116	106	97	118.676	129.953	133.902	117	130	134	0.00322179	0.0174311
CRA01	COL	48	CRA01-COL-48	2018-12-22 10:30:20	2018-12-22 10:30:20	2018-12-22	2018-12-17	2018-12-01	10538	100.022	111.771	111.085	105.961	108	107	102	118.874	127.339	130.888	115	127	131	0.00391535	0.0239476
CRA01	COL	48	CRA01-COL-48	2018-12-22 12:00:20	2018-12-22 12:00:20	2018-12-22	2018-12-17	2018-12-01	7266	100.045	115.322	114.816	108.303	113	112	106	122.697	127.019	131.617	120	127	132	0.00274657	0.0222267
CRA01	COL	48	CRA01-COL-48	2018-12-22 13:30:20	2018-12-22 13:30:20	2018-12-22	2018-12-17	2018-12-01	10758	100.262	116.261	115.135	109.515	112	111	105	123.123	127.398	131.23	119	127	131	0.00287712	0.0235526
CRA01	COL	48	CRA01-COL-48	2018-12-23 10:30:20	2018-12-23 10:30:20	2018-12-23	2018-12-17	2018-12-01	7053	95.5838	63.9704	65.2278	62.7568	61	63	60	69.5396	127.034	129.271	67	127	129	0.00349058	0.0265948
CRA01	COL	48	CRA01-COL-48	2018-12-23 12:00:20	2018-12-23 12:00:20	2018-12-23	2018-12-17	2018-12-01	5697	99.6604	106.109	106.303	95.4376	104	104	94	113.515	125.897	134.034	111	126	134	0.00266492	0.017003
CRA01	COL	48	CRA01-COL-48	2018-12-23 13:30:20	2018-12-23 13:30:20	2018-12-23	2018-12-17	2018-12-01	5006	86.6532	130.091	122.111	103.718	126	116	99	130.936	127.911	139.158	126	128	139	0.00252043	0.0169997
CRA01	COL	48	CRA01-COL-48	2018-12-24 10:30:20	2018-12-24 10:30:20	2018-12-24	2018-12-24	2018-12-01	7717	99.8064	48.3015	49.1905	47.3012	46	47	45	51.2927	127.282	129.025	49	128	129	0.00447703	0.0279272
CRA01	COL	48	CRA01-COL-48	2018-12-24 12:00:20	2018-12-24 12:00:20	2018-12-24	2018-12-24	2018-12-01	5124	100.102	121.929	116.133	102.657	122	115	102	124.039	127.927	136.179	124	128	135	0.00216563	0.0159618
CRA01	COL	48	CRA01-COL-48	2018-12-24 13:30:20	2018-12-24 13:30:20	2018-12-24	2018-12-24	2018-12-01	6288	99.9135	91.2532	92.4644	88.3715	86	87	83	99.1649	126.704	130.228	94	127	130	0.00339201	0.0240284
CRA01	COL	48	CRA01-COL-48	2018-12-25 10:30:20	2018-12-25 10:30:20	2018-12-25	2018-12-24	2018-12-01	10611	100.028	62.8746	61.1727	58.4321	60	58	55	65.5744	128.186	129.913	63	128	130	0.00391856	0.0268823
CRA01	COL	48	CRA01-COL-48	2018-12-25 12:00:20	2018-12-25 12:00:20	2018-12-25	2018-12-24	2018-12-01	6091	94.0386	122.392	114.237	102.649	128	119	107	122.691	129.208	135.443	129	129	135	0.00233543	0.0144009
CRA01	COL	48	CRA01-COL-48	2018-12-25 13:30:20	2018-12-25 13:30:20	2018-12-25	2018-12-24	2018-12-01	4034	92.5339	116.361	109.486	97.59	116	109	97	118.202	128.574	135.612	118	129	135	0.00246119	0.0147564
CRA01	COL	48	CRA01-COL-48	2018-12-26 10:30:20	2018-12-26 10:30:20	2018-12-26	2018-12-24	2018-12-01	7160	100.262	102.017	98.6841	93.6216	94	92	86	106.4	128.366	131.333	100	128	131	0.00172395	0.0213733
CRA01	COL	48	CRA01-COL-48	2018-12-26 12:00:20	2018-12-26 12:00:20	2018-12-26	2018-12-24	2018-12-01	8546	99.5621	104.272	98.8913	93.8631	98	93	89	107.252	129.202	131.61	102	129	131	0.00222537	0.0223572
CRA01	COL	48	CRA01-COL-48	2018-12-26 13:30:20	2018-12-26 13:30:20	2018-12-26	2018-12-24	2018-12-01	6250	100.02	100.586	96.3608	92.2238	95	91	87	104.525	128.879	130.959	99	129	131	0.00168486	0.0335178
CRA01	COL	48	CRA01-COL-48	2018-12-27 10:30:14	2018-12-27 10:30:14	2018-12-27	2018-12-24	2018-12-01	8663	100.024	85.5963	79.3438	74.2986	84	76	69	86.2237	129.689	131.869	84	130	131	0.00215121	0.0243913
CRA01	COL	48	CRA01-COL-48	2018-12-27 12:00:14	2018-12-27 12:00:14	2018-12-27	2018-12-24	2018-12-01	7358	99.9348	98.8172	94.9781	93.2276	89	85	84	102.86	129.224	129.543	93	129	130	0.0032773	0.0288635
CRA01	COL	48	CRA01-COL-48	2018-12-27 13:30:14	2018-12-27 13:30:14	2018-12-27	2018-12-24	2018-12-01	4680	100.096	119.033	111.469	106.678	115	107	103	120.79	130.139	131.721	117	130	132	0.00249689	0.0225651
CRA01	COL	48	CRA01-COL-48	2018-12-28 10:30:14	2018-12-28 10:30:14	2018-12-28	2018-12-24	2018-12-01	10441	99.9763	99.8836	97.6572	97.3951	92	87	86	105.075	128.947	128.445	95	129	128	0.00285238	0.0307261
CRA01	COL	48	CRA01-COL-48	2018-12-28 12:00:14	2018-12-28 12:00:14	2018-12-28	2018-12-24	2018-12-01	12882	100.177	111.01	107.724	106.59	106	100	99	115.696	129.161	129.084	110	129	129	0.00395622	0.0254677
CRA01	COL	48	CRA01-COL-48	2018-12-28 13:30:14	2018-12-28 13:30:14	2018-12-28	2018-12-24	2018-12-01	7191	99.9571	97.0978	92.2425	90.6856	83	78	78	99.9223	129.737	129.567	86	130	129	0.00343133	0.0302135
CRA01	COL	48	CRA01-COL-48	2018-12-29 10:30:14	2018-12-29 10:30:14	2018-12-29	2018-12-24	2018-12-01	9267	98.8586	85.1789	83.2432	83.4557	81	79	80	90.0156	128.97	128.074	86	129	128	0.0031539	0.0319337
CRA01	COL	48	CRA01-COL-48	2018-12-29 12:00:14	2018-12-29 12:00:14	2018-12-29	2018-12-24	2018-12-01	5586	99.8128	117.008	108.028	103.875	117	107	103	116.884	130.918	131.487	118	131	131	0.00339838	0.0256315
CRA01	COL	48	CRA01-COL-48	2018-12-29 13:30:14	2018-12-29 13:30:14	2018-12-29	2018-12-24	2018-12-01	10575	100.012	97.3724	93.4379	92.7779	92	86	86	101.441	129.531	128.902	95	129	129	0.00329886	0.0292185
CRA01	COL	48	CRA01-COL-48	2018-12-30 10:30:14	2018-12-30 10:30:14	2018-12-30	2018-12-24	2018-12-01	6201	99.9277	88.2156	84.3909	85.25	78	72	75	91.6518	129.86	127.998	80	130	128	0.0033582	0.0310858
CRA01	COL	48	CRA01-COL-48	2018-12-30 12:00:14	2018-12-30 12:00:14	2018-12-30	2018-12-24	2018-12-01	8543	100.048	105.21	100.13	99.0089	96	90	89	108.39	129.908	129.318	99	130	129	0.00432931	0.0286582
CRA01	COL	48	CRA01-COL-48	2018-12-30 13:30:14	2018-12-30 13:30:14	2018-12-30	2018-12-24	2018-12-01	7831	100.039	112.333	104.143	100.721	106	96	93	113.35	130.688	131.092	106	131	131	0.00327602	0.0281169
CRA01	COL	48	CRA01-COL-48	2018-12-31 10:30:14	2018-12-31 10:30:14	2018-12-31	2018-12-31	2018-12-01	11136	100.14	83.6844	78.5129	78.858	77	71	73	85.6275	130.335	128.498	79	130	128	0.00322544	0.0262815
CRA01	COL	48	CRA01-COL-48	2018-12-31 12:00:14	2018-12-31 12:00:14	2018-12-31	2018-12-31	2018-12-01	9752	100.172	94.193	87.6222	87.0224	88	81	81	95.9413	130.651	129.265	89	131	129	0.00341432	0.0256275
CRA01	COL	48	CRA01-COL-48	2018-12-31 13:30:14	2018-12-31 13:30:14	2018-12-31	2018-12-31	2018-12-01	9809	99.929	95.3993	87.355	86.0414	87	78	78	95.9286	131.109	129.923	86	131	130	0.00327985	0.0259023
CRA01	COL	48	CRA01-COL-48	2019-01-01 10:30:14	2019-01-01 10:30:14	2019-01-01	2018-12-31	2019-01-01	10938	100.14	67.1059	63.9501	63.2873	62	58	57	68.6758	129.354	128.8	63	129	129	0.00295032	0.0269779
CRA01	COL	48	CRA01-COL-48	2019-01-01 12:00:14	2019-01-01 12:00:14	2019-01-01	2018-12-31	2019-01-01	5422	92.1145	117.261	107.12	102.201	117	106	101	116.305	131.263	132.065	117	131	132	0.00393254	0.0273475
CRA01	COL	48	CRA01-COL-48	2019-01-01 13:30:14	2019-01-01 13:30:14	2019-01-01	2018-12-31	2019-01-01	8810	100.141	100.213	95.3847	94.6997	92	86	85	103.434	129.906	129.063	94	130	129	0.00394449	0.0289564
CRA01	COL	48	CRA01-COL-48	2019-01-02 10:30:14	2019-01-02 10:30:14	2019-01-02	2018-12-31	2019-01-01	9579	100.151	77.8053	76.7411	79.7286	72	69	71	82.8194	129.267	126.332	75	129	126	0.0030105	0.0303484
CRA01	COL	48	CRA01-COL-48	2019-01-02 12:00:14	2019-01-02 12:00:14	2019-01-02	2018-12-31	2019-01-01	10134	100.225	93.576	87.6538	87.5869	83	76	78	95.6338	130.485	128.874	84	131	129	0.0031446	0.0259511
CRA01	COL	48	CRA01-COL-48	2019-01-02 13:30:14	2019-01-02 13:30:14	2019-01-02	2018-12-31	2019-01-01	9295	99.9548	99.4132	93.1382	92.5571	88	80	81	101.428	130.532	129.202	89	131	129	0.00339197	0.0271383
CRA01	COL	48	CRA01-COL-48	2019-01-03 10:30:14	2019-01-03 10:30:14	2019-01-03	2018-12-31	2019-01-01	13358	100.165	76.8278	69.1304	65.7566	71	63	59	75.5372	130.729	131.17	69	131	131	0.00259228	0.0270544
CRA01	COL	48	CRA01-COL-48	2019-01-03 12:00:14	2019-01-03 12:00:14	2019-01-03	2018-12-31	2019-01-01	6337	100.077	89.9708	83.3904	83.6495	80	73	75	91.2127	130.854	128.75	81	131	129	0.00371799	0.030175
CRA01	COL	48	CRA01-COL-48	2019-01-03 13:30:14	2019-01-03 13:30:14	2019-01-03	2018-12-31	2019-01-01	8514	100.365	96.0324	90.2501	89.6835	83	75	77	98.216	130.337	129.128	83	130	129	0.00333485	0.0260564
CRA01	COL	48	CRA01-COL-48	2019-01-04 10:30:14	2019-01-04 10:30:14	2019-01-04	2018-12-31	2019-01-01	10832	100.127	79.6026	75.4314	73.0239	76	72	69	81.4621	129.416	129.943	79	129	130	0.00322716	0.0270819
CRA01	COL	48	CRA01-COL-48	2019-01-04 12:00:14	2019-01-04 12:00:14	2019-01-04	2018-12-31	2019-01-01	5637	100.002	117.161	107.609	103.194	116	106	102	116.735	131.112	131.699	116	131	132	0.00334557	0.026008
CRA01	COL	48	CRA01-COL-48	2019-01-04 13:30:14	2019-01-04 13:30:14	2019-01-04	2018-12-31	2019-01-01	5520	99.7976	122.382	113.484	109.155	119	109	105	122.84	130.797	131.598	119	131	131	0.00375427	0.0275159
CRA01	COL	48	CRA01-COL-48	2019-01-05 10:30:14	2019-01-05 10:30:14	2019-01-05	2018-12-31	2019-01-01	13154	99.9863	104.388	98.7216	96.9821	98	92	91	107.028	130.026	129.721	101	130	130	0.00426145	0.0296876
CRA01	COL	48	CRA01-COL-48	2019-01-05 12:00:14	2019-01-05 12:00:14	2019-01-05	2018-12-31	2019-01-01	17549	100.209	102.354	97.205	95.7611	97	92	91	105.172	129.884	129.453	101	130	130	0.00384221	0.0285564
CRA01	COL	48	CRA01-COL-48	2019-01-05 13:30:14	2019-01-05 13:30:14	2019-01-05	2018-12-31	2019-01-01	6904	100.073	104.754	95.9583	90.0022	98	90	85	104.622	130.534	132.591	99	130	132	0.00208703	0.0245756
CRA01	COL	48	CRA01-COL-48	2019-01-06 10:30:14	2019-01-06 10:30:14	2019-01-06	2018-12-31	2019-01-01	12451	100.266	102.808	99.1161	97.2442	94	91	91	106.877	129.244	129.484	99	129	129	0.00348607	0.0280247
CRA01	COL	48	CRA01-COL-48	2019-01-06 12:00:14	2019-01-06 12:00:14	2019-01-06	2018-12-31	2019-01-01	12174	100.096	98.669	94.8951	93.915	91	87	87	102.649	129.457	129.043	95	129	129	0.00336821	0.0287516
CRA01	COL	48	CRA01-COL-48	2019-01-06 13:30:14	2019-01-06 13:30:14	2019-01-06	2018-12-31	2019-01-01	8450	100.157	95.1703	89.8347	87.4285	87	80	80	97.8071	129.804	130.108	88	130	130	0.00320412	0.0298383
CRA01	COL	48	CRA01-COL-48	2019-01-07 10:30:14	2019-01-07 10:30:14	2019-01-07	2019-01-07	2019-01-01	9052	99.7692	67.9125	64.1029	61.9861	65	59	56	68.9591	129.326	129.802	65	129	129	0.00338255	0.0269925
CRA01	COL	48	CRA01-COL-48	2019-01-07 12:00:14	2019-01-07 12:00:14	2019-01-07	2019-01-07	2019-01-01	8273	99.8513	97.9471	93.2586	91.795	88	81	80	101.111	129.682	129.506	89	130	129	0.00352323	0.0296516
CRA01	COL	48	CRA01-COL-48	2019-01-07 13:30:14	2019-01-07 13:30:14	2019-01-07	2019-01-07	2019-01-01	8167	100.262	92.2168	87.0156	86.2886	79	74	75	94.6709	130.046	129.173	81	130	129	0.0036553	0.0281611
CRA01	COL	48	CRA01-COL-48	2019-01-08 10:30:14	2019-01-08 10:30:14	2019-01-08	2019-01-07	2019-01-01	8498	99.9356	79.0115	74.5844	73.1179	75	70	68	81.0101	129.624	129.506	77	129	129	0.00322376	0.027494
CRA01	COL	48	CRA01-COL-48	2019-01-08 12:00:14	2019-01-08 12:00:14	2019-01-08	2019-01-07	2019-01-01	8539	100.096	97.7803	88.4431	83.6113	98	87	81	96.7411	131.02	132.071	97	131	132	0.00243232	0.0262036
CRA01	COL	48	CRA01-COL-48	2019-01-08 13:30:14	2019-01-08 13:30:14	2019-01-08	2019-01-07	2019-01-01	7829	100.03	99.6978	94.5218	92.7449	85	79	79	102.578	129.782	129.768	87	130	130	0.00358102	0.0298588
CRA01	COL	48	CRA01-COL-48	2019-01-09 10:30:14	2019-01-09 10:30:14	2019-01-09	2019-01-07	2019-01-01	8867	100.041	67.5189	64.1503	60.945	65	61	57	69.1804	128.907	130.38	67	129	129	0.00301292	0.0296902
CRA01	COL	48	CRA01-COL-48	2019-01-09 12:00:14	2019-01-09 12:00:14	2019-01-09	2019-01-07	2019-01-01	8103	100.233	114.786	110.065	103.336	108	104	99	118.634	128.7	132.355	113	129	132	0.00238654	0.0210694
CRA01	COL	48	CRA01-COL-48	2019-01-09 13:30:14	2019-01-09 13:30:14	2019-01-09	2019-01-07	2019-01-01	10545	100.322	104.098	99.398	94.8557	100	95	92	107.653	129.136	131.176	104	129	131	0.00196752	0.0295
CRA01	COL	48	CRA01-COL-48	2019-01-10 10:30:14	2019-01-10 10:30:14	2019-01-10	2019-01-07	2019-01-01	10002	100.165	108.97	104.024	98.925	102	97	93	112.363	129.094	131.523	105	129	131	0.00247948	0.01946
CRA01	COL	48	CRA01-COL-48	2019-01-10 12:00:14	2019-01-10 12:00:14	2019-01-10	2019-01-07	2019-01-01	8814	100.215	102.519	97.9755	92.9307	96	92	90	106.038	128.965	131.445	100	129	131	0.00164372	0.0189381
CRA01	COL	48	CRA01-COL-48	2019-01-10 13:30:14	2019-01-10 13:30:14	2019-01-10	2019-01-07	2019-01-01	11113	100.26	109.836	104.834	100.314	104	99	96	113.136	129.244	131.161	108	129	131	0.00255156	0.0266428
CRA01	COL	48	CRA01-COL-48	2019-01-11 10:30:14	2019-01-11 10:30:14	2019-01-11	2019-01-07	2019-01-01	8773	100.28	67.1265	65.4599	64.5046	62	60	59	69.9854	128.583	128.785	65	128	129	0.00363152	0.0281988
CRA01	COL	48	CRA01-COL-48	2019-01-11 12:00:14	2019-01-11 12:00:14	2019-01-11	2019-01-07	2019-01-01	8338	100.262	94.2589	91.1919	87.8947	85	81	78	98.5233	128.611	130.337	88	129	130	0.00336601	0.0308732
CRA01	COL	48	CRA01-COL-48	2019-01-11 13:30:14	2019-01-11 13:30:14	2019-01-11	2019-01-07	2019-01-01	6791	100.2	86.8178	83.1792	79.4472	79	77	73	90.4323	128.78	130.708	83	129	130	0.00221267	0.0327994
CRA01	COL	48	CRA01-COL-48	2019-01-12 10:30:14	2019-01-12 10:30:14	2019-01-12	2019-01-07	2019-01-01	9840	100.323	83.0854	78.9467	75.4203	75	70	68	85.7391	129.044	130.685	77	129	131	0.00204598	0.0304192
CRA01	COL	48	CRA01-COL-48	2019-01-12 12:00:14	2019-01-12 12:00:14	2019-01-12	2019-01-07	2019-01-01	7047	100.023	82.8902	79.0951	74.9703	78	75	72	86.0985	128.774	131.011	82	129	131	0.00227826	0.0295225
CRA01	COL	48	CRA01-COL-48	2019-01-12 13:30:14	2019-01-12 13:30:14	2019-01-12	2019-01-07	2019-01-01	8617	100.354	97.2634	93.7494	89.8253	82	79	75	101.134	128.675	130.801	86	129	131	0.00214931	0.0327646
CRA01	COL	48	CRA01-COL-48	2019-01-13 10:30:14	2019-01-13 10:30:14	2019-01-13	2019-01-07	2019-01-01	7849	100.023	56.1006	55.8039	55.0502	49	48	47	58.6644	128.046	128.489	52	128	128	0.00383423	0.0279278
CRA01	COL	48	CRA01-COL-48	2019-01-13 12:00:14	2019-01-13 12:00:14	2019-01-13	2019-01-07	2019-01-01	11296	100.023	46.0715	45.0117	44.9448	41	39	40	46.7897	128.511	128.227	40	128	128	0.00386635	0.0300167
CRA01	COL	48	CRA01-COL-48	2019-01-13 13:30:14	2019-01-13 13:30:14	2019-01-13	2019-01-07	2019-01-01	9371	96.8053	93.7556	90.1972	85.0574	86	81	77	97.4395	128.456	131.499	89	129	131	0.00230447	0.0218033
CRA01	COL	48	CRA01-COL-48	2019-01-14 10:30:14	2019-01-14 10:30:14	2019-01-14	2019-01-14	2019-01-01	8673	100.178	59.1162	58.5503	57.664	56	54	53	62.0293	128.121	128.642	58	128	129	0.00391976	0.0279075
CRA01	COL	48	CRA01-COL-48	2019-01-14 12:00:14	2019-01-14 12:00:14	2019-01-14	2019-01-14	2019-01-01	10628	100.24	89.8481	88.945	87.1398	85	81	80	95.7804	128.033	129.232	89	128	129	0.00417551	0.0280651
CRA01	COL	48	CRA01-COL-48	2019-01-14 13:30:14	2019-01-14 13:30:14	2019-01-14	2019-01-14	2019-01-01	9681	95.2576	105.722	99.7321	91.0393	100	92	84	107.74	128.799	133.783	101	129	134	0.00347907	0.0207952
CRA01	COL	48	CRA01-COL-48	2019-01-15 10:30:14	2019-01-15 10:30:14	2019-01-15	2019-01-14	2019-01-01	8717	100.262	95.1153	92.4224	86.7075	82	80	75	99.5707	127.979	131.733	87	128	131	0.0021731	0.0247103
CRA01	COL	48	CRA01-COL-48	2019-01-15 12:00:14	2019-01-15 12:00:14	2019-01-15	2019-01-14	2019-01-01	12839	100.264	95.4412	92.4753	88.625	83	80	76	99.7551	128.436	130.7	86	129	131	0.00209807	0.0326644
CRA01	COL	48	CRA01-COL-48	2019-01-15 13:30:14	2019-01-15 13:30:14	2019-01-15	2019-01-14	2019-01-01	8285	100.164	115.924	117.079	103.465	111	114	100	124.244	125.043	135.376	121	126	134	0.00245538	0.014933
CRA01	COL	48	CRA01-COL-48	2019-01-16 10:30:14	2019-01-16 10:30:14	2019-01-16	2019-01-14	2019-01-01	9511	100.017	66.558	66.3913	61.8713	60	61	58	70.8222	127.19	130.761	65	128	130	0.00240159	0.0270201
CRA01	COL	48	CRA01-COL-48	2019-01-16 12:00:14	2019-01-16 12:00:14	2019-01-16	2019-01-14	2019-01-01	7968	99.9844	94.5335	94.4901	84.8043	85	86	75	101.107	126.122	133.613	92	127	133	0.00298401	0.0177722
CRA01	COL	48	CRA01-COL-48	2019-01-16 13:30:46	2019-01-16 13:30:46	2019-01-16	2019-01-14	2019-01-01	7562	99.9298	81.7284	81.6351	73.0398	73	75	65	87.4866	126.28	133.16	80	127	132	0.00198155	0.0173113
CRA01	COL	48	CRA01-COL-48	2019-01-17 10:30:46	2019-01-17 10:30:46	2019-01-17	2019-01-14	2019-01-01	13620	100.14	54.658	53.7071	51.9935	51	49	47	56.6556	128.099	129.211	52	128	129	0.00398269	0.0268266
CRA01	COL	48	CRA01-COL-48	2019-01-17 12:00:46	2019-01-17 12:00:46	2019-01-17	2019-01-14	2019-01-01	8179	99.5353	35.9832	38.1232	38.8067	31	33	34	37.9087	127.261	127.248	31	128	127	0.00861275	0.0328222
CRA01	COL	48	CRA01-COL-48	2019-01-17 13:30:46	2019-01-17 13:30:46	2019-01-17	2019-01-14	2019-01-01	9210	100.002	93.3745	93.0332	85.4666	84	85	76	99.7931	126.652	132.476	91	127	132	0.00198454	0.0191229
CRA01	COL	48	CRA01-COL-48	2019-01-18 10:30:46	2019-01-18 10:30:46	2019-01-18	2019-01-14	2019-01-01	9484	99.7293	60.809	58.7537	51.8501	56	56	49	62.6246	127.499	132.585	59	128	132	0.00188717	0.0217294
CRA01	COL	48	CRA01-COL-48	2019-01-18 12:00:46	2019-01-18 12:00:46	2019-01-18	2019-01-14	2019-01-01	10003	100.102	61.0063	60	54.7295	56	56	50	63.9949	127.34	131.466	59	128	131	0.00292477	0.0221853
CRA01	COL	48	CRA01-COL-48	2019-01-18 13:30:46	2019-01-18 13:30:46	2019-01-18	2019-01-14	2019-01-01	8745	91.7343	88.4999	88.4805	78.493	81	83	72	94.9148	126.052	133.87	89	127	133	0.00235704	0.0166031
CRA01	COL	48	CRA01-COL-48	2019-01-19 10:30:46	2019-01-19 10:30:46	2019-01-19	2019-01-14	2019-01-01	9507	100.011	89.4117	89.8084	81.877	83	84	76	96.3249	126.281	132.61	91	127	132	0.00199451	0.018354
CRA01	COL	48	CRA01-COL-48	2019-01-19 12:00:46	2019-01-19 12:00:46	2019-01-19	2019-01-14	2019-01-01	10087	99.9417	36.6756	38.9761	40.1069	31	33	34	38.9667	127.312	126.951	33	128	127	0.00849692	0.0347293
CRA01	COL	48	CRA01-COL-48	2019-01-19 13:30:46	2019-01-19 13:30:46	2019-01-19	2019-01-14	2019-01-01	7734	90.8652	105.917	104.019	91.0036	97	94	82	111.003	126.294	135.685	102	126	135	0.00254458	0.0155225
CRA01	COL	48	CRA01-COL-48	2019-01-20 10:30:46	2019-01-20 10:30:46	2019-01-20	2019-01-14	2019-01-01	17114	100.052	99.9637	98.445	85.5691	102	101	84	105.546	126.308	135.403	109	128	133	0.00230169	0.0152109
CRA01	COL	48	CRA01-COL-48	2019-01-20 12:00:46	2019-01-20 12:00:46	2019-01-20	2019-01-14	2019-01-01	14080	100.116	109.27	110.937	94.1917	111	115	92	117.477	124.36	136.999	122	126	135	0.0029924	0.017402
CRA01	COL	48	CRA01-COL-48	2019-01-20 13:30:46	2019-01-20 13:30:46	2019-01-20	2019-01-14	2019-01-01	16545	100.273	106.478	107.567	93.6192	110	112	93	114.262	125.106	135.531	119	127	134	0.00228213	0.0151837
CRA01	COL	48	CRA01-COL-48	2019-01-21 10:30:46	2019-01-21 10:30:46	2019-01-21	2019-01-21	2019-01-01	9741	99.9239	75.8726	74.7361	61.7684	74	74	60	80.0543	126.01	135.877	79	126	136	0.00150649	0.0133475
CRA01	COL	48	CRA01-COL-48	2019-01-21 12:00:46	2019-01-21 12:00:46	2019-01-21	2019-01-21	2019-01-01	10044	100.096	101.712	106.043	90.5866	104	110	92	112.147	123.44	136.067	116	124	136	0.00204745	0.0127107
CRA01	COL	48	CRA01-COL-48	2019-01-21 13:30:46	2019-01-21 13:30:46	2019-01-21	2019-01-21	2019-01-01	13238	100.082	96.3009	99.2568	86.9427	97	103	86	105.346	124.527	134.558	109	125	134	0.00218197	0.0152762
CRA01	COL	48	CRA01-COL-48	2019-01-22 10:30:46	2019-01-22 10:30:46	2019-01-22	2019-01-21	2019-01-01	12169	100.187	47.772	49.4088	44.7491	45	46	42	51.0962	126.288	130.708	48	126	130	0.00183934	0.0235601
CRA01	COL	48	CRA01-COL-48	2019-01-22 12:00:46	2019-01-22 12:00:46	2019-01-22	2019-01-21	2019-01-01	11515	100.064	40.8826	42.1033	38.7125	38	39	36	42.8268	126.678	130.051	40	127	130	0.00333416	0.0267131
CRA01	COL	48	CRA01-COL-48	2019-01-22 13:30:46	2019-01-22 13:30:46	2019-01-22	2019-01-21	2019-01-01	8535	83.7862	109.607	112.65	93.5359	101	105	85	118.828	123.202	138.328	111	123	138	0.0032714	0.0148086
CRA01	COL	48	CRA01-COL-48	2019-01-23 10:30:46	2019-01-23 10:30:46	2019-01-23	2019-01-21	2019-01-01	12210	100.03	86.6288	88.7848	78.1379	83	86	75	94.795	125.029	133.932	92	125	133	0.00237476	0.0161831
CRA01	COL	48	CRA01-COL-48	2019-01-23 12:00:46	2019-01-23 12:00:46	2019-01-23	2019-01-21	2019-01-01	10428	98.6637	89.5305	92.344	77.9534	84	89	73	98.1948	124.052	135.987	95	124	136	0.00171648	0.0125661
CRA01	COL	48	CRA01-COL-48	2019-01-23 13:30:46	2019-01-23 13:30:46	2019-01-23	2019-01-21	2019-01-01	10448	99.7247	94.8406	98.076	83.4813	90	95	78	104.205	123.89	135.95	101	124	135	0.00177952	0.0123472
CRA01	COL	48	CRA01-COL-48	2019-01-24 10:30:46	2019-01-24 10:30:46	2019-01-24	2019-01-21	2019-01-01	9525	99.7009	81.8904	85.7156	72.6498	80	84	71	91.055	123.847	135.138	90	123	135	0.00210584	0.0120107
CRA01	COL	48	CRA01-COL-48	2019-01-24 12:00:46	2019-01-24 12:00:46	2019-01-24	2019-01-21	2019-01-01	11880	100.023	88.6333	90.1279	77.5303	83	88	72	96.213	124.948	135.138	93	125	135	0.00230469	0.013523
CRA01	COL	48	CRA01-COL-48	2019-01-24 13:30:46	2019-01-24 13:30:46	2019-01-24	2019-01-21	2019-01-01	10697	100.109	87.8978	89.7624	76.03	84	88	73	95.7571	124.578	135.747	93	124	136	0.00186178	0.0134828
CRA01	COL	48	CRA01-COL-48	2019-01-25 10:30:46	2019-01-25 10:30:46	2019-01-25	2019-01-21	2019-01-01	11415	99.9673	80.7602	80.1417	68.8017	77	77	65	85.976	126.006	134.84	83	125	135	0.00230889	0.0153246
CRA01	COL	48	CRA01-COL-48	2019-01-25 12:00:46	2019-01-25 12:00:46	2019-01-25	2019-01-21	2019-01-01	11148	99.2143	86.9769	90.0085	76.1371	83	88	73	95.78	124.083	135.655	94	124	136	0.00189927	0.0125362
CRA01	COL	48	CRA01-COL-48	2019-01-25 13:30:46	2019-01-25 13:30:46	2019-01-25	2019-01-21	2019-01-01	10743	99.6256	86.0986	88.5237	74.7097	83	87	72	94.2588	124.326	135.718	92	124	136	0.00254524	0.0144749
CRA01	COL	48	CRA01-COL-48	2019-01-26 10:30:46	2019-01-26 10:30:46	2019-01-26	2019-01-21	2019-01-01	13085	100.124	111.562	117.168	93.7517	112	119	92	122.825	121.65	140.119	125	121	140	0.00151541	0.0110351
CRA01	COL	48	CRA01-COL-48	2019-01-26 12:00:46	2019-01-26 12:00:46	2019-01-26	2019-01-21	2019-01-01	10254	99.9868	117.369	125.329	100.848	115	125	98	130.449	120.569	140.273	130	120	140	0.00134663	0.0110832
CRA01	COL	48	CRA01-COL-48	2019-01-26 13:30:46	2019-01-26 13:30:46	2019-01-26	2019-01-21	2019-01-01	9655	99.612	116.996	127.109	104.798	116	126	102	131.944	120.076	138.824	132	120	139	0.0019363	0.0124891
CRA01	COL	48	CRA01-COL-48	2019-01-27 10:30:46	2019-01-27 10:30:46	2019-01-27	2019-01-21	2019-01-01	13352	100.001	107.025	114.936	95.7915	111	120	97	120.047	121.487	137.43	125	121	138	0.001832	0.0128004
CRA01	COL	48	CRA01-COL-48	2019-01-27 12:00:46	2019-01-27 12:00:46	2019-01-27	2019-01-21	2019-01-01	10869	99.5967	101.488	108.696	89.979	102	110	89	113.884	121.715	137.458	116	121	137	0.00200592	0.0133781
CRA01	COL	48	CRA01-COL-48	2019-01-27 13:30:46	2019-01-27 13:30:46	2019-01-27	2019-01-21	2019-01-01	11063	99.7247	102.49	109.313	90.8806	103	110	90	114.786	121.908	137.352	116	121	137	0.00200733	0.013614
CRA01	COL	48	CRA01-COL-48	2019-01-28 10:30:46	2019-01-28 10:30:46	2019-01-28	2019-01-28	2019-01-01	11538	99.8376	100.172	103.958	86.7862	103	107	89	109.893	123.316	137.116	114	123	137	0.00244847	0.0136745
CRA01	COL	48	CRA01-COL-48	2019-01-28 12:00:46	2019-01-28 12:00:46	2019-01-28	2019-01-28	2019-01-01	13069	99.5869	96.1684	99.3657	84.0243	97	102	84	105.29	123.831	136.243	108	123	136	0.001814	0.0127972
CRA01	COL	48	CRA01-COL-48	2019-01-28 13:30:46	2019-01-28 13:30:46	2019-01-28	2019-01-28	2019-01-01	11756	99.3401	98.0029	99.593	82.5716	99	102	84	105.857	124.238	137.407	108	124	137	0.00193943	0.0150762
CRA01	COL	48	CRA01-COL-48	2019-01-29 10:30:46	2019-01-29 10:30:46	2019-01-29	2019-01-28	2019-01-01	13635	96.7201	59.4946	64.9109	57.7641	57	63	56	67.8358	124.285	131.545	66	124	131	0.00174378	0.018994
CRA01	COL	48	CRA01-COL-48	2019-01-29 12:00:46	2019-01-29 12:00:46	2019-01-29	2019-01-28	2019-01-01	8995	100.156	99.4812	99.4926	80.3387	97	97	78	105.696	124.516	138.897	103	124	139	0.0018089	0.0144691
CRA01	COL	48	CRA01-COL-48	2019-01-29 13:30:46	2019-01-29 13:30:46	2019-01-29	2019-01-28	2019-01-01	11601	100.012	85.4306	88.7883	76.6802	84	87	75	94.4444	124.26	134.564	93	124	134	0.00217514	0.0148948
CRA01	COL	48	CRA01-COL-48	2019-01-30 10:30:46	2019-01-30 10:30:46	2019-01-30	2019-01-28	2019-01-01	13402	100.175	60.2522	60.2315	52.9523	58	58	50	63.9402	126.488	132.542	62	126	132	0.0014813	0.0182618
CRA01	COL	48	CRA01-COL-48	2019-01-30 12:00:46	2019-01-30 12:00:46	2019-01-30	2019-01-28	2019-01-01	9750	100.151	110.344	108.522	91.4312	107	105	88	115.666	125.6	137.886	112	125	138	0.00211304	0.0160186
CRA01	COL	48	CRA01-COL-48	2019-01-30 13:30:46	2019-01-30 13:30:46	2019-01-30	2019-01-28	2019-01-01	11674	100.1	93.4191	93.5919	80.6498	86	87	73	99.7165	125.433	135.438	93	125	135	0.00198467	0.0133209
CRA01	COL	48	CRA01-COL-48	2019-01-31 10:30:46	2019-01-31 10:30:46	2019-01-31	2019-01-28	2019-01-01	14556	100.172	96.1686	101.117	84.2396	94	101	82	106.673	122.84	136.918	106	122	137	0.00231714	0.0139799
CRA01	COL	48	CRA01-COL-48	2019-01-31 12:00:46	2019-01-31 12:00:46	2019-01-31	2019-01-28	2019-01-01	12652	100.07	103.629	111.463	88.0319	105	113	89	116.578	120.604	140.026	118	120	140	0.00144864	0.0119567
CRA01	COL	48	CRA01-COL-48	2019-01-31 13:30:46	2019-01-31 13:30:46	2019-01-31	2019-01-28	2019-01-01	14268	100.142	105.234	110.887	87.5431	106	114	89	116.483	121.569	140.22	119	121	140	0.00145528	0.0120131
CRA01	COL	48	CRA01-COL-48	2019-02-01 10:30:46	2019-02-01 10:30:46	2019-02-01	2019-01-28	2019-02-01	12696	99.8715	109.134	115.064	95.2191	111	117	96	120.889	122.068	138.183	123	122	138	0.00190717	0.0131029
CRA01	COL	48	CRA01-COL-48	2019-02-01 12:00:46	2019-02-01 12:00:46	2019-02-01	2019-01-28	2019-02-01	12247	93.6631	112.139	118.48	100.214	111	119	98	124.199	122.222	137.186	124	122	137	0.00227338	0.0130223
CRA01	COL	48	CRA01-COL-48	2019-02-01 13:30:46	2019-02-01 13:30:46	2019-02-01	2019-01-28	2019-02-01	12121	100.096	106.528	110.096	89.8858	103	108	86	116.029	122.896	138.791	114	122	138	0.00205971	0.01397
CRA01	COL	48	CRA01-COL-48	2019-02-02 10:30:46	2019-02-02 10:30:46	2019-02-02	2019-01-28	2019-02-01	11588	99.6549	59.0299	63.369	54.5951	57	61	53	66.3341	124.357	132.729	65	124	132	0.00200796	0.0176103
CRA01	COL	48	CRA01-COL-48	2019-02-02 12:00:46	2019-02-02 12:00:46	2019-02-02	2019-01-28	2019-02-01	9269	99.9539	103.1	106.412	84.7545	100	103	81	111.966	122.729	139.763	110	123	139	0.00322206	0.013063
CRA01	COL	48	CRA01-COL-48	2019-02-02 13:30:46	2019-02-02 13:30:46	2019-02-02	2019-01-28	2019-02-01	9994	99.9627	91.0936	94.3505	78.4711	86	90	73	99.8963	123.631	136.681	96	123	136	0.00183116	0.0122454
CRA01	COL	48	CRA01-COL-48	2019-02-03 10:30:46	2019-02-03 10:30:46	2019-02-03	2019-01-28	2019-02-01	10697	100.156	54.8967	58.2993	51.1968	53	57	50	60.9836	125.039	131.928	59	125	132	0.00166217	0.020283
CRA01	COL	48	CRA01-COL-48	2019-02-03 12:00:46	2019-02-03 12:00:46	2019-02-03	2019-01-28	2019-02-01	11113	100.095	83.3627	87.2584	75.126	80	85	73	92.7	123.988	134.576	90	124	134	0.00194175	0.0135065
CRA01	COL	48	CRA01-COL-48	2019-02-03 13:30:46	2019-02-03 13:30:46	2019-02-03	2019-01-28	2019-02-01	13751	100.262	79.9442	82.3203	71.6187	76	80	69	87.7813	124.87	134.01	85	125	134	0.00213378	0.0155573
CRA01	COL	48	CRA01-COL-48	2019-02-04 10:30:46	2019-02-04 10:30:46	2019-02-04	2019-02-04	2019-02-01	11206	99.7668	68.0542	71.6218	60.185	66	69	58	75.5358	124.245	134.358	73	124	134	0.00183867	0.0131909
CRA01	COL	48	CRA01-COL-48	2019-02-04 12:00:46	2019-02-04 12:00:46	2019-02-04	2019-02-04	2019-02-01	11419	98.7181	95.5802	104.936	87.6374	96	105	88	109.858	121.037	136.522	110	121	136	0.00179197	0.0126499
CRA01	COL	48	CRA01-COL-48	2019-02-04 13:30:27	2019-02-04 13:30:27	2019-02-04	2019-02-04	2019-02-01	12108	100.019	97.6438	104.499	85.7359	98	105	86	109.964	121.768	137.656	110	122	137	0.00195631	0.0129174
CRA01	COL	48	CRA01-COL-48	2019-02-05 10:30:27	2019-02-05 10:30:27	2019-02-05	2019-02-04	2019-02-01	12041	99.9967	93.2105	102.949	87.2939	94	103	88	107.903	121.15	135.577	109	121	135	0.00188196	0.0127132
CRA01	COL	48	CRA01-COL-48	2019-02-05 12:00:27	2019-02-05 12:00:27	2019-02-05	2019-02-04	2019-02-01	11264	98.0205	85.5101	88.6184	70.3771	79	82	66	93.5804	123.328	138.116	87	123	137	0.00212315	0.0125498
CRA01	COL	48	CRA01-COL-48	2019-02-05 13:30:27	2019-02-05 13:30:27	2019-02-05	2019-02-04	2019-02-01	11950	100.042	93.949	98.918	82.1027	88	95	76	104.146	122.819	136.884	100	123	136	0.00222531	0.0135164
CRA01	COL	48	CRA01-COL-48	2019-02-06 10:30:27	2019-02-06 10:30:27	2019-02-06	2019-02-04	2019-02-01	14191	99.9395	101.705	112.78	86.5262	103	115	89	117.177	118.823	141.175	120	118	141	0.00123481	0.00885543
CRA01	COL	48	CRA01-COL-48	2019-02-06 12:00:27	2019-02-06 12:00:27	2019-02-06	2019-02-04	2019-02-01	16203	100.15	105.778	114.742	92.023	107	117	93	119.803	120.325	139.422	122	120	139	0.00198201	0.012258
CRA01	COL	48	CRA01-COL-48	2019-02-06 13:30:27	2019-02-06 13:30:27	2019-02-06	2019-02-04	2019-02-01	13416	99.8376	116.441	124.686	102.411	112	121	98	129.794	120.803	139.116	127	120	139	0.00215081	0.0122732
CRA01	COL	48	CRA01-COL-48	2019-02-07 10:30:27	2019-02-07 10:30:27	2019-02-07	2019-02-04	2019-02-01	15519	99.7452	99.3556	107.593	89.6442	101	110	92	112.846	121.384	137.004	115	121	136	0.00232725	0.0144856
CRA01	COL	48	CRA01-COL-48	2019-02-07 12:00:27	2019-02-07 12:00:27	2019-02-07	2019-02-04	2019-02-01	13305	99.7506	93.9317	100.944	81.8513	93	101	82	106.04	121.565	137.933	106	121	138	0.00177602	0.0127623
CRA01	COL	48	CRA01-COL-48	2019-02-07 13:30:27	2019-02-07 13:30:27	2019-02-07	2019-02-04	2019-02-01	13567	99.9807	93.8254	97.2702	77.3043	91	96	75	102.871	122.844	138.973	101	122	139	0.00192729	0.0126542
CRA01	COL	48	CRA01-COL-48	2019-02-08 10:30:27	2019-02-08 10:30:27	2019-02-08	2019-02-04	2019-02-01	17481	100.262	80.3934	84.53	71.2405	79	84	71	89.5292	123.658	135.253	89	123	135	0.00182315	0.0116093
CRA01	COL	48	CRA01-COL-48	2019-02-08 12:00:27	2019-02-08 12:00:27	2019-02-08	2019-02-04	2019-02-01	16872	100.465	78.5983	83.236	71.2749	76	82	70	88.0982	123.678	134.442	87	123	135	0.00190525	0.0128144
CRA01	COL	48	CRA01-COL-48	2019-02-08 13:30:27	2019-02-08 13:30:27	2019-02-08	2019-02-04	2019-02-01	15817	100.194	91.1394	94.827	79.8548	87	92	76	100.487	123.58	136.146	97	122	136	0.00172359	0.0121046
CRA01	COL	48	CRA01-COL-48	2019-02-09 10:30:27	2019-02-09 10:30:27	2019-02-09	2019-02-04	2019-02-01	16162	100.171	82.6271	88.2355	75.2347	81	88	76	93.2818	123.127	134.819	93	122	135	0.00351164	0.0142913
CRA01	COL	48	CRA01-COL-48	2019-02-09 12:00:27	2019-02-09 12:00:27	2019-02-09	2019-02-04	2019-02-01	14696	100.099	78.141	84.684	71.1125	77	84	72	89.2849	122.61	135.078	89	122	135	0.00216702	0.0125151
CRA01	COL	48	CRA01-COL-48	2019-02-09 13:30:27	2019-02-09 13:30:27	2019-02-09	2019-02-04	2019-02-01	15989	100.326	83.8446	89.8477	77.165	82	89	77	94.9482	123.041	134.56	94	122	135	0.00311874	0.014158
CRA01	COL	48	CRA01-COL-48	2019-02-10 10:30:27	2019-02-10 10:30:27	2019-02-10	2019-02-04	2019-02-01	15372	99.8027	96.2535	102.501	83.7378	97	104	86	107.842	121.963	137.806	109	122	137	0.0018862	0.0134086
CRA01	COL	48	CRA01-COL-48	2019-02-10 12:00:27	2019-02-10 12:00:27	2019-02-10	2019-02-04	2019-02-01	14600	99.9679	93.5854	102.171	87.0514	95	104	90	107.344	121.676	135.445	109	121	135	0.00195237	0.0124828
CRA01	COL	48	CRA01-COL-48	2019-02-10 13:30:27	2019-02-10 13:30:27	2019-02-10	2019-02-04	2019-02-01	15142	99.9561	90.9121	97.204	81.234	91	97	81	102.506	122.409	136.274	103	122	136	0.0017556	0.0123883
CRA01	COL	48	CRA01-COL-48	2019-02-11 10:30:27	2019-02-11 10:30:27	2019-02-11	2019-02-11	2019-02-01	17583	100.322	88.0977	90.9257	80.8979	83	88	78	96.7599	124.85	133.445	94	125	133	0.00250344	0.0172432
CRA01	COL	48	CRA01-COL-48	2019-02-11 12:00:27	2019-02-11 12:00:27	2019-02-11	2019-02-11	2019-02-01	15858	100.028	74.4139	78.9533	66.4583	75	80	68	83.581	123.624	134.764	85	123	135	0.0020568	0.0127278
CRA01	COL	48	CRA01-COL-48	2019-02-11 13:30:27	2019-02-11 13:30:27	2019-02-11	2019-02-11	2019-02-01	19151	100.316	94.8115	100.304	85.9222	95	102	86	105.969	123.068	135.425	108	122	135	0.00316995	0.0132205
CRA01	COL	48	CRA01-COL-48	2019-02-12 10:30:27	2019-02-12 10:30:27	2019-02-12	2019-02-11	2019-02-01	15872	100.245	79.5055	82.5447	74.9737	81	84	77	88.0488	125.226	132.067	90	125	132	0.00181288	0.0198618
CRA01	COL	48	CRA01-COL-48	2019-02-12 12:00:27	2019-02-12 12:00:27	2019-02-12	2019-02-11	2019-02-01	16471	100.099	77.0254	79.1495	72.2858	77	79	73	84.6316	125.723	131.792	85	125	132	0.00151768	0.0191108
CRA01	COL	48	CRA01-COL-48	2019-02-12 13:30:27	2019-02-12 13:30:27	2019-02-12	2019-02-11	2019-02-01	17222	100.231	83.5236	85.605	78.6275	79	82	76	91.4682	125.718	131.834	88	125	132	0.00167683	0.0192334
CRA01	COL	48	CRA01-COL-48	2019-02-13 10:30:27	2019-02-13 10:30:27	2019-02-13	2019-02-11	2019-02-01	20962	100.387	78.6904	80.6842	77.2524	74	78	74	86.3382	126.468	129.788	83	126	130	0.00347039	0.0228857
CRA01	COL	48	CRA01-COL-48	2019-02-13 12:00:27	2019-02-13 12:00:27	2019-02-13	2019-02-11	2019-02-01	19461	100.339	83.0682	83.393	77.8322	79	80	75	89.5816	126.728	131.272	86	126	131	0.00167539	0.0225726
CRA01	COL	48	CRA01-COL-48	2019-02-13 13:30:27	2019-02-13 13:30:27	2019-02-13	2019-02-11	2019-02-01	18510	100.322	87.2043	83.3837	74.1638	79	76	68	90.035	127.769	133.986	83	127	134	0.00249182	0.0210778
CRA01	COL	48	CRA01-COL-48	2019-02-14 10:30:27	2019-02-14 10:30:27	2019-02-14	2019-02-11	2019-02-01	20329	100.283	82.3713	81.8964	78.0793	77	77	75	88.1472	127.409	130.352	84	127	130	0.00367414	0.0265101
CRA01	COL	48	CRA01-COL-48	2019-02-14 12:00:27	2019-02-14 12:00:27	2019-02-14	2019-02-11	2019-02-01	17965	100.267	80.8453	81.1151	76.5034	76	77	73	87.08	126.942	130.732	83	127	131	0.00194696	0.0261736
CRA01	COL	48	CRA01-COL-48	2019-02-14 13:30:27	2019-02-14 13:30:27	2019-02-14	2019-02-11	2019-02-01	19462	100.374	79.9022	79.6391	75.251	74	75	72	85.5959	127.205	130.674	81	127	131	0.00272453	0.0268708
CRA01	COL	48	CRA01-COL-48	2019-02-15 10:30:27	2019-02-15 10:30:27	2019-02-15	2019-02-11	2019-02-01	19700	100.184	54.2511	53.7098	51.2323	51	51	49	56.7914	127.712	129.663	54	128	130	0.0039758	0.0275394
CRA01	COL	48	CRA01-COL-48	2019-02-15 12:00:27	2019-02-15 12:00:27	2019-02-15	2019-02-11	2019-02-01	19511	100.251	77.6725	77.91	73.3402	73	74	71	83.6899	126.956	130.722	80	127	131	0.00176028	0.0260772
CRA01	COL	48	CRA01-COL-48	2019-02-15 13:30:27	2019-02-15 13:30:27	2019-02-15	2019-02-11	2019-02-01	18488	100.102	75.3953	75.556	70.8741	71	72	69	81.1724	126.944	130.833	78	127	131	0.00169414	0.0261193
CRA01	COL	48	CRA01-COL-48	2019-02-16 10:30:27	2019-02-16 10:30:27	2019-02-16	2019-02-11	2019-02-01	18399	100.087	80.7786	81.3859	76.1219	75	76	72	87.2621	126.654	131.072	82	127	131	0.00187598	0.0229532
CRA01	COL	48	CRA01-COL-48	2019-02-16 12:00:27	2019-02-16 12:00:27	2019-02-16	2019-02-11	2019-02-01	18617	100.156	79.1654	80.8007	76.0437	75	77	73	86.4629	126.329	130.632	82	126	130	0.00177853	0.0230895
CRA01	COL	48	CRA01-COL-48	2019-02-16 13:30:27	2019-02-16 13:30:27	2019-02-16	2019-02-11	2019-02-01	17318	100.295	92.5419	91.8691	85.5276	84	84	79	98.2494	126.991	131.78	91	127	131	0.00230472	0.0232242
CRA01	COL	48	CRA01-COL-48	2019-02-17 10:30:27	2019-02-17 10:30:27	2019-02-17	2019-02-11	2019-02-01	20025	100.419	75.4091	75.6385	69.9531	71	72	67	81.0765	126.712	131.427	78	127	131	0.00155423	0.0186784
CRA01	COL	48	CRA01-COL-48	2019-02-17 12:00:27	2019-02-17 12:00:27	2019-02-17	2019-02-11	2019-02-01	17651	100.357	83.6628	81.289	73.0722	77	77	68	87.2617	127.327	133.187	83	127	132	0.00360877	0.0209906
CRA01	COL	48	CRA01-COL-48	2019-02-17 13:30:27	2019-02-17 13:30:27	2019-02-17	2019-02-11	2019-02-01	17744	100.262	75.974	76.4582	71.0024	71	73	68	81.9297	126.647	131.269	78	127	131	0.00161533	0.0215005
CRA01	COL	48	CRA01-COL-48	2019-02-18 10:30:27	2019-02-18 10:30:27	2019-02-18	2019-02-18	2019-02-01	20001	100.344	58.8096	59.3972	56.1999	54	55	53	62.9635	127.058	129.926	59	127	130	0.00352089	0.0259653
CRA01	COL	48	CRA01-COL-48	2019-02-18 12:00:27	2019-02-18 12:00:27	2019-02-18	2019-02-18	2019-02-01	17966	100.297	80.5152	80.3209	75.1925	75	76	72	86.1498	127.008	131.128	82	127	131	0.00226712	0.0258818
CRA01	COL	48	CRA01-COL-48	2019-02-18 13:30:27	2019-02-18 13:30:27	2019-02-18	2019-02-18	2019-02-01	16496	100.366	96.4395	94.7249	86.9002	91	91	84	101.681	127.158	132.759	98	127	132	0.00273491	0.0213125
CRA01	COL	48	CRA01-COL-48	2019-02-19 10:30:27	2019-02-19 10:30:27	2019-02-19	2019-02-18	2019-02-01	23004	100.262	105.355	108.843	95.6109	106	110	98	115.436	124.14	134.959	117	124	134	0.00276748	0.0149336
CRA01	COL	48	CRA01-COL-48	2019-02-19 12:00:27	2019-02-19 12:00:27	2019-02-19	2019-02-18	2019-02-01	23308	100.263	103.351	107.069	93.1342	103	108	93	113.487	123.923	135.344	114	124	135	0.00225258	0.0130579
CRA01	COL	48	CRA01-COL-48	2019-02-19 13:30:27	2019-02-19 13:30:27	2019-02-19	2019-02-18	2019-02-01	22634	100.133	99.9146	103.913	88.6511	100	106	88	110.071	123.561	136.073	112	124	135	0.00189491	0.0125919
CRA01	COL	48	CRA01-COL-48	2019-02-20 10:30:27	2019-02-20 10:30:27	2019-02-20	2019-02-18	2019-02-01	22935	100.23	92.3261	99.2609	80.7453	94	101	83	104.412	121.728	137.636	106	122	137	0.00185485	0.0122365
CRA01	COL	48	CRA01-COL-48	2019-02-20 12:00:27	2019-02-20 12:00:27	2019-02-20	2019-02-18	2019-02-01	20985	100.262	90.0978	97.746	77.9308	92	100	82	102.583	121.189	138.326	105	121	137	0.00173958	0.0127521
CRA01	COL	48	CRA01-COL-48	2019-02-20 13:30:27	2019-02-20 13:30:27	2019-02-20	2019-02-18	2019-02-01	21445	100.073	95.2623	103.286	83.6066	96	105	86	108.33	121.123	138.1	110	121	137	0.00178361	0.0130657
CRA01	COL	48	CRA01-COL-48	2019-02-21 10:30:27	2019-02-21 10:30:27	2019-02-21	2019-02-18	2019-02-01	21763	100.172	92.0001	102.847	78.6433	93	105	80	107.088	119.186	140.307	109	119	140	0.00138796	0.0115909
CRA01	COL	48	CRA01-COL-48	2019-02-21 12:00:27	2019-02-21 12:00:27	2019-02-21	2019-02-18	2019-02-01	22185	100.159	92.6286	102.681	80.0276	94	105	82	107.148	119.777	139.545	109	119	139	0.0018168	0.0121734
CRA01	COL	48	CRA01-COL-48	2019-02-21 13:30:27	2019-02-21 13:30:27	2019-02-21	2019-02-18	2019-02-01	22302	100.16	83.8004	92.8339	71.9669	84	95	74	97.088	120.378	138.851	99	120	138	0.00170278	0.0119682
CRA01	COL	48	CRA01-COL-48	2019-02-22 10:30:27	2019-02-22 10:30:27	2019-02-22	2019-02-18	2019-02-01	21398	100.212	58.8956	65.124	50.4063	56	64	50	67.3627	122.345	136.119	66	122	135	0.00166389	0.0110877
CRA01	COL	48	CRA01-COL-48	2019-02-22 12:00:27	2019-02-22 12:00:27	2019-02-22	2019-02-18	2019-02-01	18103	100.073	91.6776	94.8775	71.5551	92	95	74	100.013	122.409	140.986	101	122	140	0.00199912	0.0113298
CRA01	COL	48	CRA01-COL-48	2019-02-22 13:30:27	2019-02-22 13:30:27	2019-02-22	2019-02-18	2019-02-01	19509	100.057	82.6694	87.7283	69.9774	81	86	69	92.449	122.485	137.717	91	122	137	0.00179754	0.012326
CRA01	COL	48	CRA01-COL-48	2019-02-23 10:30:27	2019-02-23 10:30:27	2019-02-23	2019-02-18	2019-02-01	21691	100.181	73.2372	80.3063	64.5607	71	79	65	84.175	121.878	136.481	83	121	136	0.00154957	0.0117339
CRA01	COL	48	CRA01-COL-48	2019-02-23 12:00:27	2019-02-23 12:00:27	2019-02-23	2019-02-18	2019-02-01	19008	100.219	85.3624	88.4968	69.5861	84	89	69	93.2413	123.106	138.635	94	123	138	0.00298571	0.0137156
CRA01	COL	48	CRA01-COL-48	2019-02-23 13:30:27	2019-02-23 13:30:27	2019-02-23	2019-02-18	2019-02-01	18345	100.219	116.007	119.86	96.3971	115	119	97	125.535	122.229	140.507	125	122	140	0.00139711	0.0106047
CRA01	COL	48	CRA01-COL-48	2019-02-24 10:30:27	2019-02-24 10:30:27	2019-02-24	2019-02-18	2019-02-01	23369	100.349	72.5514	78.6432	65.8801	70	77	65	82.6725	122.845	134.852	82	122	135	0.00229926	0.0128994
CRA01	COL	48	CRA01-COL-48	2019-02-24 12:00:27	2019-02-24 12:00:27	2019-02-24	2019-02-18	2019-02-01	20083	100.159	83.1359	86.7199	69.6899	81	86	69	91.5203	123.189	137.544	91	123	137	0.00293064	0.0135046
CRA01	COL	48	CRA01-COL-48	2019-02-24 13:30:27	2019-02-24 13:30:27	2019-02-24	2019-02-18	2019-02-01	20211	100.322	112.294	113.343	91.8979	109	111	90	119.616	123.636	139.898	118	123	139	0.00153953	0.0124635
CRA01	COL	48	CRA01-COL-48	2019-02-25 10:31:10	2019-02-25 10:31:10	2019-02-25	2019-02-25	2019-02-01	14860	100.066	58.7836	63.4868	49.8956	57	63	48	65.7182	123.114	135.735	66	123	136	0.00279991	0.0119561
CRA01	COL	48	CRA01-COL-48	2019-02-25 12:00:12	2019-02-25 12:00:12	2019-02-25	2019-02-25	2019-02-01	14841	100.171	84.4594	88.3485	68.3105	84	89	68	92.8336	122.588	139.155	94	122	139	0.00225839	0.0119434
CRA01	COL	48	CRA01-COL-48	2019-02-25 13:30:12	2019-02-25 13:30:12	2019-02-25	2019-02-25	2019-02-01	13351	100.166	106.075	110.547	86.1714	107	111	87	115.868	121.754	141.089	118	121	141	0.0015269	0.0108702
CRA01	COL	48	CRA01-COL-48	2019-02-26 10:30:12	2019-02-26 10:30:12	2019-02-26	2019-02-25	2019-02-01	19281	100.263	47.1384	51.0038	41.7612	41	46	36	51.823	124.299	133.24	47	124	133	0.00201136	0.0161159
CRA01	COL	48	CRA01-COL-48	2019-02-26 12:00:12	2019-02-26 12:00:12	2019-02-26	2019-02-25	2019-02-01	15443	100.111	81.6615	86.486	66.1125	82	87	65	90.4969	122.105	139.283	92	122	139	0.00220888	0.0117266
CRA01	COL	48	CRA01-COL-48	2019-02-26 13:30:12	2019-02-26 13:30:12	2019-02-26	2019-02-25	2019-02-01	14910	99.816	106.065	110.408	84.6223	107	112	86	115.631	121.579	141.919	118	121	142	0.0014608	0.0104287
CRA01	COL	48	CRA01-COL-48	2019-02-27 10:30:12	2019-02-27 10:30:12	2019-02-27	2019-02-25	2019-02-01	25245	100.318	69.9741	74.5997	60.7822	68	73	59	78.4173	123.189	135.792	77	122	136	0.00290137	0.0119121
CRA01	COL	48	CRA01-COL-48	2019-02-27 12:00:12	2019-02-27 12:00:12	2019-02-27	2019-02-25	2019-02-01	16656	100.086	79.8513	85.7311	65.419	80	88	64	89.5104	121.659	139.128	92	121	138	0.00169524	0.0112941
CRA01	COL	48	CRA01-COL-48	2019-02-27 13:30:12	2019-02-27 13:30:12	2019-02-27	2019-02-25	2019-02-01	17204	100.218	81.8513	86.8545	66.2481	82	87	64	90.984	121.995	139.419	92	121	139	0.00203168	0.0118388
CRA01	COL	48	CRA01-COL-48	2019-02-28 10:30:12	2019-02-28 10:30:12	2019-02-28	2019-02-25	2019-02-01	24819	100.454	82.4962	95.9888	65.1092	83	97	65	98.9614	116.878	143.907	100	115	146	0.00100211	0.00660349
CRA01	COL	48	CRA01-COL-48	2019-02-28 12:00:12	2019-02-28 12:00:12	2019-02-28	2019-02-25	2019-02-01	23285	100.337	87.4761	101.714	68.5932	89	103	69	104.692	116.285	144.931	106	115	146	0.000828776	0.00706995
CRA01	COL	48	CRA01-COL-48	2019-02-28 13:30:12	2019-02-28 13:30:12	2019-02-28	2019-02-25	2019-02-01	24392	100.328	91.6604	105.441	72.2562	93	107	73	108.667	116.554	144.885	110	115	146	0.000833464	0.00703736
CRA01	COL	48	CRA01-COL-48	2019-03-01 10:30:12	2019-03-01 10:30:12	2019-03-01	2019-02-25	2019-03-01	23793	100.441	78.6783	91.718	62.6736	79	92	62	94.5485	117.298	143.065	95	116	144	0.00139078	0.00759422
CRA01	COL	48	CRA01-COL-48	2019-03-01 12:00:12	2019-03-01 12:00:12	2019-03-01	2019-02-25	2019-03-01	22382	100.294	78.278	89.8761	64.9408	78	90	65	93.0994	118.534	140.969	94	117	141	0.00176467	0.00972118
CRA01	COL	48	CRA01-COL-48	2019-03-01 13:30:12	2019-03-01 13:30:12	2019-03-01	2019-02-25	2019-03-01	18292	100.362	113.206	121.545	85.1742	112	121	84	125.669	118.38	146.942	126	117	147	0.00048728	0.00581338
CRA01	COL	48	CRA01-COL-48	2019-03-02 10:30:12	2019-03-02 10:30:12	2019-03-02	2019-02-25	2019-03-01	20269	100.416	47.1175	53.5436	41.1689	45	53	39	54.1821	122.498	134.824	54	122	135	0.00225049	0.0119867
CRA01	COL	48	CRA01-COL-48	2019-03-02 12:00:12	2019-03-02 12:00:12	2019-03-02	2019-02-25	2019-03-01	20418	100.33	85.8813	90.4811	67.3739	87	92	67	94.5639	121.766	140.769	98	121	140	0.00170195	0.0104792
CRA01	COL	48	CRA01-COL-48	2019-03-02 13:30:12	2019-03-02 13:30:12	2019-03-02	2019-02-25	2019-03-01	20530	100.328	100.154	105.448	78.7306	99	106	76	110.018	120.973	142.432	111	120	142	0.00181444	0.0112635
CRA01	COL	48	CRA01-COL-48	2019-03-03 10:30:12	2019-03-03 10:30:12	2019-03-03	2019-02-25	2019-03-01	24410	100.294	72.9084	85.578	56.5925	73	85	56	88.1006	117.353	143.28	88	116	144	0.0012574	0.00715724
CRA01	COL	48	CRA01-COL-48	2019-03-03 12:00:12	2019-03-03 12:00:12	2019-03-03	2019-02-25	2019-03-01	24709	100.465	77.2378	89.3559	60.2727	77	90	60	92.2143	117.634	143.29	93	116	144	0.00137167	0.00700785
CRA01	COL	48	CRA01-COL-48	2019-03-03 13:30:12	2019-03-03 13:30:12	2019-03-03	2019-02-25	2019-03-01	24716	100.294	66.1154	76.1006	50.8268	66	76	50	78.5059	118.955	141.743	79	118	142	0.00152824	0.00803347
CRA01	COL	48	CRA01-COL-48	2019-03-04 10:30:12	2019-03-04 10:30:12	2019-03-04	2019-03-04	2019-03-01	26740	100.357	87.1984	103.431	65.2353	88	105	65	105.848	114.746	147.435	107	113	149	0.000559527	0.00521085
CRA01	COL	48	CRA01-COL-48	2019-03-04 12:00:12	2019-03-04 12:00:12	2019-03-04	2019-03-04	2019-03-01	27462	100.427	83.2277	99.0373	62.78	84	100	63	101.409	115.131	146.569	102	114	148	0.000571619	0.00539165
CRA01	COL	48	CRA01-COL-48	2019-03-04 13:30:12	2019-03-04 13:30:12	2019-03-04	2019-03-04	2019-03-01	27234	100.477	89.1733	106.261	65.1803	89	107	65	108.488	114.017	148.829	110	112	150	0.000452701	0.00514721
CRA01	COL	48	CRA01-COL-48	2019-03-05 10:30:12	2019-03-05 10:30:12	2019-03-05	2019-03-04	2019-03-01	23670	100.362	48.5743	58.1602	38.0682	43	54	32	58.1473	119.809	138.953	54	120	139	0.00154583	0.00987398
CRA01	COL	48	CRA01-COL-48	2019-03-05 12:00:12	2019-03-05 12:00:12	2019-03-05	2019-03-04	2019-03-01	20779	100.288	82.4387	93.3585	59.9708	83	96	57	95.5352	117.552	145.608	99	117	145	0.000655787	0.00634795
CRA01	COL	48	CRA01-COL-48	2019-03-05 13:30:12	2019-03-05 13:30:12	2019-03-05	2019-03-04	2019-03-01	22173	100.34	99.7409	109.766	73.1288	99	111	70	113.016	117.545	147.197	115	117	147	0.000517235	0.00526927
CRA01	COL	48	CRA01-COL-48	2019-03-06 10:30:12	2019-03-06 10:30:12	2019-03-06	2019-03-04	2019-03-01	27734	100.374	62.8529	74.1165	47.6717	61	72	45	75.9002	118.13	142.384	74	117	143	0.0018582	0.00838078
CRA01	COL	48	CRA01-COL-48	2019-03-06 12:00:12	2019-03-06 12:00:12	2019-03-06	2019-03-04	2019-03-01	27912	100.372	64.9513	75.0459	48.0389	62	73	45	77.1215	118.56	142.824	76	117	143	0.00180495	0.00772475
CRA01	COL	48	CRA01-COL-48	2019-03-06 13:30:12	2019-03-06 13:30:12	2019-03-06	2019-03-04	2019-03-01	25421	100.447	83.6403	92.864	59.4233	81	91	56	95.982	118.197	146.024	94	117	147	0.000674844	0.00618674
CRA01	COL	48	CRA01-COL-48	2019-03-07 10:30:12	2019-03-07 10:30:12	2019-03-07	2019-03-04	2019-03-01	28320	100.456	84.5008	105.044	58.9438	85	106	58	106.37	111.799	151.226	108	110	153	0.000310862	0.0048388
CRA01	COL	48	CRA01-COL-48	2019-03-07 12:00:12	2019-03-07 12:00:12	2019-03-07	2019-03-04	2019-03-01	28810	100.531	79.2795	97.8168	56.2876	80	99	56	99.4079	113.149	149.227	101	112	151	0.000404152	0.00508948
CRA01	COL	48	CRA01-COL-48	2019-03-07 13:30:12	2019-03-07 13:30:12	2019-03-07	2019-03-04	2019-03-01	28933	100.561	81.2019	99.6044	57.9608	81	100	57	101.316	113.233	149.239	102	112	151	0.000393809	0.00486784
CRA01	COL	48	CRA01-COL-48	2019-03-08 10:30:12	2019-03-08 10:30:12	2019-03-08	2019-03-04	2019-03-01	27746	100.432	85.548	103.153	62.2926	86	104	62	105.208	113.702	148.814	106	112	150	0.000470118	0.00500929
CRA01	COL	48	CRA01-COL-48	2019-03-08 12:00:12	2019-03-08 12:00:12	2019-03-08	2019-03-04	2019-03-01	27126	100.416	61.273	75.3101	45.6257	60	75	44	76.4763	116.439	143.819	77	116	144	0.00118417	0.00621091
CRA01	COL	48	CRA01-COL-48	2019-03-08 13:30:12	2019-03-08 13:30:12	2019-03-08	2019-03-04	2019-03-01	27645	100.428	83.2584	98.731	62.2368	82	99	61	101.115	115.157	146.81	101	114	147	0.000587209	0.00548315
CRA01	COL	48	CRA01-COL-48	2019-03-09 10:30:12	2019-03-09 10:30:12	2019-03-09	2019-03-04	2019-03-01	27712	100.411	46.0585	54.3109	34.8946	43	52	31	54.3373	120.399	138.91	53	120	139	0.00155214	0.0103235
CRA01	COL	48	CRA01-COL-48	2019-03-09 12:00:12	2019-03-09 12:00:12	2019-03-09	2019-03-04	2019-03-01	26455	100.408	54.2554	62.5845	38.517	49	59	33	63.4302	119.66	141.567	59	119	141	0.0016815	0.00896608
CRA01	COL	48	CRA01-COL-48	2019-03-09 13:30:12	2019-03-09 13:30:12	2019-03-09	2019-03-04	2019-03-01	25420	100.359	83.843	92.9069	58.4395	78	88	52	95.8274	118.094	146.616	91	117	147	0.00053623	0.0060906
CRA01	COL	48	CRA01-COL-48	2019-03-10 10:30:12	2019-03-10 10:30:12	2019-03-10	2019-03-04	2019-03-01	28484	100.454	60.9234	71.173	44.0561	60	71	41	72.8477	118.425	142.965	72	118	143	0.00162142	0.00730812
CRA01	COL	48	CRA01-COL-48	2019-03-10 12:00:12	2019-03-10 12:00:12	2019-03-10	2019-03-04	2019-03-01	28169	100.531	80.3328	95.1139	56.8973	80	96	55	97.3888	115.148	147.934	98	114	149	0.000604796	0.00560002
CRA01	COL	48	CRA01-COL-48	2019-03-10 13:30:12	2019-03-10 13:30:12	2019-03-10	2019-03-04	2019-03-01	29723	100.561	79.5327	95.1775	58.8833	79	96	56	97.3297	115.063	146.772	98	114	148	0.000649635	0.0061243
CRA01	COL	48	CRA01-COL-48	2019-03-11 10:30:12	2019-03-11 10:30:12	2019-03-11	2019-03-11	2019-03-01	28830	100.466	90.7071	111.856	64.0666	92	114	64	113.168	111.34	151.897	115	110	153	0.000347719	0.00426412
CRA01	COL	48	CRA01-COL-48	2019-03-11 12:00:12	2019-03-11 12:00:12	2019-03-11	2019-03-11	2019-03-01	28411	100.504	80.3375	98.7517	56.9188	81	100	55	100.283	113.108	149.414	102	112	150	0.000358149	0.00471216
CRA01	COL	48	CRA01-COL-48	2019-03-11 13:30:12	2019-03-11 13:30:12	2019-03-11	2019-03-11	2019-03-01	27892	100.441	82.4861	100.941	59.472	83	102	58	102.571	113.179	149.147	104	113	150	0.000460603	0.00496122
CRA01	COL	48	CRA01-COL-48	2019-03-12 10:30:12	2019-03-12 10:30:12	2019-03-12	2019-03-11	2019-03-01	29125	100.502	75.385	93.1443	53.0665	76	94	52	94.5651	113.555	148.699	96	113	149	0.000601001	0.00597868
CRA01	COL	48	CRA01-COL-48	2019-03-12 12:00:12	2019-03-12 12:00:12	2019-03-12	2019-03-11	2019-03-01	28907	100.561	71.9806	88.5274	52.0763	72	89	51	90.0322	114.529	146.984	91	114	147	0.000605459	0.00592107
CRA01	COL	48	CRA01-COL-48	2019-03-12 13:30:12	2019-03-12 13:30:12	2019-03-12	2019-03-11	2019-03-01	29275	100.486	74.9853	91.7394	54.3412	73	91	52	93.4118	114.32	147.425	93	113	148	0.000648762	0.00586267
CRA01	COL	48	CRA01-COL-48	2019-03-13 10:30:12	2019-03-13 10:30:12	2019-03-13	2019-03-11	2019-03-01	28516	100.425	70.5526	85.6103	46.3852	70	85	44	87.1189	114.717	148.804	87	114	149	0.000604507	0.0060814
CRA01	COL	48	CRA01-COL-48	2019-03-13 12:00:12	2019-03-13 12:00:12	2019-03-13	2019-03-11	2019-03-01	29166	100.463	72.4349	87.3012	49.7211	71	87	47	89.0307	115.086	147.83	89	114	148	0.000605177	0.00614222
CRA01	COL	48	CRA01-COL-48	2019-03-13 13:30:12	2019-03-13 13:30:12	2019-03-13	2019-03-11	2019-03-01	28597	100.432	87.8648	101.347	58.2486	85	99	54	103.769	115.069	150.575	102	114	151	0.00051526	0.00468755
CRA01	COL	48	CRA01-COL-48	2019-03-14 10:30:12	2019-03-14 10:30:12	2019-03-14	2019-03-11	2019-03-01	27975	100.422	54.1355	63.2216	38.4636	52	62	36	64.2399	119.196	141.947	63	119	142	0.00177454	0.00926769
CRA01	COL	48	CRA01-COL-48	2019-03-14 12:00:12	2019-03-14 12:00:12	2019-03-14	2019-03-11	2019-03-01	29597	100.468	64.0205	75.543	45.9977	62	74	44	77.3125	117.542	144.095	76	117	144	0.00106186	0.00620775
CRA01	COL	48	CRA01-COL-48	2019-03-14 13:30:12	2019-03-14 13:30:12	2019-03-14	2019-03-11	2019-03-01	28694	100.486	64.4026	75.8732	46.9034	63	75	45	77.7504	117.646	143.761	77	117	144	0.0012042	0.00624427
CRA01	COL	48	CRA01-COL-48	2019-03-15 10:30:12	2019-03-15 10:30:12	2019-03-15	2019-03-11	2019-03-01	28141	100.422	44.2726	51.0216	32.1175	42	49	30	51.0409	121.086	138.974	50	121	139	0.0016797	0.0108447
CRA01	COL	48	CRA01-COL-48	2019-03-15 12:00:12	2019-03-15 12:00:12	2019-03-15	2019-03-11	2019-03-01	27671	100.442	51.244	58.2182	35.7609	50	57	33	59.1378	120.484	140.953	58	120	141	0.0019258	0.00972138
CRA01	COL	48	CRA01-COL-48	2019-03-15 13:30:12	2019-03-15 13:30:12	2019-03-15	2019-03-11	2019-03-01	28674	100.322	84.0289	88.7298	53.4687	81	86	50	92.4986	119.869	147.749	90	119	148	0.000761309	0.00861652
CRA01	COL	48	CRA01-COL-48	2019-03-16 10:30:12	2019-03-16 10:30:12	2019-03-16	2019-03-11	2019-03-01	29319	100.561	85.064	99.1834	61.5381	86	100	61	101.792	115.525	147.603	103	115	148	0.00046737	0.00490116
CRA01	COL	48	CRA01-COL-48	2019-03-16 12:00:12	2019-03-16 12:00:12	2019-03-16	2019-03-11	2019-03-01	29166	100.504	72.917	81.5785	50.34	72	80	48	84.1834	118.643	145.176	84	118	145	0.000631535	0.0072798
CRA01	COL	48	CRA01-COL-48	2019-03-16 13:30:12	2019-03-16 13:30:12	2019-03-16	2019-03-11	2019-03-01	29419	100.463	73.6915	85.1148	54.3902	74	85	54	87.6717	117.553	144.457	88	117	145	0.000762446	0.00697446
CRA01	COL	48	CRA01-COL-48	2019-03-17 10:30:12	2019-03-17 10:30:12	2019-03-17	2019-03-11	2019-03-01	30178	100.504	74.8015	87.8716	53.8874	74	89	53	90.2173	116.36	146.012	91	116	147	0.000641394	0.00613423
CRA01	COL	48	CRA01-COL-48	2019-03-17 12:00:12	2019-03-17 12:00:12	2019-03-17	2019-03-11	2019-03-01	29480	100.441	85.0865	97.2715	58.9713	85	98	58	100.227	116.254	148.222	101	115	148	0.000435328	0.00491845
CRA01	COL	48	CRA01-COL-48	2019-03-17 13:30:12	2019-03-17 13:30:12	2019-03-17	2019-03-11	2019-03-01	28946	100.504	93.0056	107.283	66.6865	93	108	66	110.116	115.164	148.922	111	114	149	0.000503628	0.00471131
CRA01	COL	48	CRA01-COL-48	2019-03-18 10:30:57	2019-03-18 10:30:57	2019-03-18	2019-03-18	2019-03-01	28913	100.412	42.4056	47.2181	30.8151	41	46	28	47.1037	122.433	137.685	46	122	137	0.00195592	0.0117887
CRA01	COL	48	CRA01-COL-48	2019-03-18 12:00:57	2019-03-18 12:00:57	2019-03-18	2019-03-18	2019-03-01	29041	100.422	47.2321	52.1199	33.3669	46	51	31	52.6624	122.051	139.051	52	122	139	0.0019645	0.010747
CRA01	COL	48	CRA01-COL-48	2019-03-18 13:30:57	2019-03-18 13:30:57	2019-03-18	2019-03-18	2019-03-01	30005	100.379	78.9013	84.3607	54.9023	76	81	51	87.8091	120.351	144.477	85	120	144	0.000962067	0.00910131
CRA01	COL	48	CRA01-COL-48	2019-03-19 10:30:57	2019-03-19 10:30:57	2019-03-19	2019-03-18	2019-03-01	29872	100.525	62.0602	68.5045	45.2946	62	68	44	70.9005	120.737	141.202	71	120	141	0.00163626	0.00875475
CRA01	COL	48	CRA01-COL-48	2019-03-19 12:00:57	2019-03-19 12:00:57	2019-03-19	2019-03-18	2019-03-01	29840	100.482	63.6575	71.8113	48.2609	63	71	47	74.1625	119.958	141.085	73	120	141	0.00175393	0.00884508
CRA01	COL	48	CRA01-COL-48	2019-03-19 13:30:57	2019-03-19 13:30:57	2019-03-19	2019-03-18	2019-03-01	29049	100.432	60.2106	68.4317	45.5343	60	68	44	70.4419	119.993	140.778	70	120	141	0.00155889	0.00883198
CRA01	COL	48	CRA01-COL-48	2019-03-20 10:30:57	2019-03-20 10:30:57	2019-03-20	2019-03-18	2019-03-01	29475	100.352	35.3668	38.8986	26.6215	34	38	25	37.7209	123.771	135.324	37	124	135	0.00646978	0.016126
CRA01	COL	48	CRA01-COL-48	2019-03-20 12:00:57	2019-03-20 12:00:57	2019-03-20	2019-03-18	2019-03-01	30042	100.469	46.3585	49.9781	32.5172	45	49	30	50.5208	122.855	138.47	49	123	138	0.00194609	0.0117323
CRA01	COL	48	CRA01-COL-48	2019-03-20 13:30:57	2019-03-20 13:30:57	2019-03-20	2019-03-18	2019-03-01	26299	100.427	82.4419	86.2904	56.9498	79	82	52	90.1747	121.132	144.528	87	121	144	0.00101764	0.00920629
CRA01	COL	48	CRA01-COL-48	2019-03-21 10:30:57	2019-03-21 10:30:57	2019-03-21	2019-03-18	2019-03-01	29996	100.468	63.8006	73.6339	44.3928	63	74	43	75.5266	118.328	144.131	76	118	144	0.00108879	0.00647966
CRA01	COL	48	CRA01-COL-48	2019-03-21 12:00:57	2019-03-21 12:00:57	2019-03-21	2019-03-18	2019-03-01	30586	100.466	59.271	68.7097	42.6649	59	68	41	70.2842	118.934	142.476	70	119	142	0.00185764	0.00872379
CRA01	COL	48	CRA01-COL-48	2019-03-21 13:30:57	2019-03-21 13:30:57	2019-03-21	2019-03-18	2019-03-01	30163	100.485	61.4762	70.6626	43.6788	60	70	42	72.4526	118.924	143.007	72	119	143	0.0016027	0.00739101
CRA01	COL	48	CRA01-COL-48	2019-03-22 10:30:57	2019-03-22 10:30:57	2019-03-22	2019-03-18	2019-03-01	30589	100.451	62.0125	73.3166	44.6048	61	73	43	74.8379	117.73	143.657	75	117	144	0.0011651	0.00607301
CRA01	COL	48	CRA01-COL-48	2019-03-22 12:00:57	2019-03-22 12:00:57	2019-03-22	2019-03-18	2019-03-01	30163	100.504	64.1592	74.5328	46.555	64	74	45	76.4451	118.284	143.317	77	118	144	0.00148815	0.0065453
CRA01	COL	48	CRA01-COL-48	2019-03-22 13:30:57	2019-03-22 13:30:57	2019-03-22	2019-03-18	2019-03-01	29921	100.485	62.3261	72.726	45.5494	62	72	44	74.4905	118.364	142.923	74	118	143	0.00168612	0.00758618
CRA01	COL	48	CRA01-COL-48	2019-03-23 10:30:57	2019-03-23 10:30:57	2019-03-23	2019-03-18	2019-03-01	28553	100.525	68.2603	76.1942	48.1954	67	76	46	78.8071	119.389	143.607	79	119	144	0.00132067	0.00743067
CRA01	COL	48	CRA01-COL-48	2019-03-23 12:00:57	2019-03-23 12:00:57	2019-03-23	2019-03-18	2019-03-01	27458	100.432	67.9155	78.0612	49.5288	67	77	47	80.3407	118.339	143.58	80	118	144	0.00104511	0.00656426
CRA01	COL	48	CRA01-COL-48	2019-03-23 13:30:57	2019-03-23 13:30:57	2019-03-23	2019-03-18	2019-03-01	27961	100.444	69.7359	79.237	51.1901	68	79	49	81.7865	118.717	143.342	82	118	144	0.00135863	0.00668155
CRA01	COL	48	CRA01-COL-48	2019-03-24 10:30:57	2019-03-24 10:30:57	2019-03-24	2019-03-18	2019-03-01	29446	100.484	52.341	59.0543	38.9379	51	58	37	60.2417	121.018	139.544	60	121	140	0.00163996	0.0100106
CRA01	COL	48	CRA01-COL-48	2019-03-24 12:00:57	2019-03-24 12:00:57	2019-03-24	2019-03-18	2019-03-01	27360	100.432	66.5761	74.2452	48.5338	65	73	46	76.7744	119.851	142.358	76	119	143	0.00203209	0.00987283
CRA01	COL	48	CRA01-COL-48	2019-03-24 13:30:57	2019-03-24 13:30:57	2019-03-24	2019-03-18	2019-03-01	28856	100.377	65.2215	73.1852	47.859	64	73	46	75.5979	119.766	142.123	75	119	142	0.00198956	0.0092643
CRA01	COL	48	CRA01-COL-48	2019-03-25 10:30:57	2019-03-25 10:30:57	2019-03-25	2019-03-25	2019-03-01	28883	100.365	46.7254	50.6104	35.1668	44	49	32	51.2456	123.089	137.173	50	123	137	0.00298881	0.0126116
CRA01	COL	48	CRA01-COL-48	2019-03-25 12:00:57	2019-03-25 12:00:57	2019-03-25	2019-03-25	2019-03-01	28073	100.422	69.7667	74.9286	50.2584	69	74	49	78.1768	121.152	142.037	78	121	142	0.00193927	0.00943938
CRA01	COL	48	CRA01-COL-48	2019-03-25 13:30:57	2019-03-25 13:30:57	2019-03-25	2019-03-25	2019-03-01	28993	100.377	69.2631	75.2899	50.4238	68	74	49	78.3488	120.74	142.015	77	120	142	0.00186346	0.00941776
CRA01	COL	48	CRA01-COL-48	2019-03-26 10:30:57	2019-03-26 10:30:57	2019-03-26	2019-03-25	2019-03-01	28590	100.338	39.3885	42.72	30.8583	37	41	28	42.2141	123.994	135.048	40	124	135	0.00242578	0.0150459
CRA01	COL	48	CRA01-COL-48	2019-03-26 12:00:57	2019-03-26 12:00:57	2019-03-26	2019-03-25	2019-03-01	27764	100.369	62.3559	69.2461	49.0952	61	68	47	71.5596	121.06	139.268	70	121	139	0.00207317	0.00950809
CRA01	COL	48	CRA01-COL-48	2019-03-26 13:30:57	2019-03-26 13:30:57	2019-03-26	2019-03-25	2019-03-01	26391	100.356	81.2944	84.1227	58.3852	79	82	54	88.1875	122.096	142.69	86	122	142	0.00203965	0.0104108
CRA01	COL	48	CRA01-COL-48	2019-03-27 10:30:57	2019-03-27 10:30:57	2019-03-27	2019-03-25	2019-03-01	29625	100.366	51.641	55.4879	39.533	50	54	37	56.9185	123.027	137.431	56	123	137	0.00289155	0.0117452
CRA01	COL	48	CRA01-COL-48	2019-03-27 12:00:57	2019-03-27 12:00:57	2019-03-27	2019-03-25	2019-03-01	28873	100.377	59.2421	62.1893	43.7456	57	60	40	64.5634	123.106	138.899	63	123	139	0.00279196	0.0113396
CRA01	COL	48	CRA01-COL-48	2019-03-27 13:30:57	2019-03-27 13:30:57	2019-03-27	2019-03-25	2019-03-01	29091	100.504	74.793	76.8048	52.8001	72	74	49	80.772	122.704	142.001	78	123	142	0.00227583	0.0106321
CRA01	COL	48	CRA01-COL-48	2019-03-28 10:30:57	2019-03-28 10:30:57	2019-03-28	2019-03-25	2019-03-01	29132	100.451	68.6732	73.6562	51.5255	67	72	50	76.7858	121.642	140.565	76	122	141	0.00163077	0.00919788
CRA01	COL	48	CRA01-COL-48	2019-03-28 12:00:57	2019-03-28 12:00:57	2019-03-28	2019-03-25	2019-03-01	28659	100.486	69.4911	74.972	53.1331	68	73	51	78.2698	121.483	140.304	77	121	141	0.00162423	0.00957734
CRA01	COL	48	CRA01-COL-48	2019-03-28 13:30:57	2019-03-28 13:30:57	2019-03-28	2019-03-25	2019-03-01	28242	100.463	71.081	76.4875	53.8981	69	74	51	79.8583	121.401	140.723	78	121	141	0.00153094	0.00935723
CRA01	COL	48	CRA01-COL-48	2019-03-29 10:30:57	2019-03-29 10:30:57	2019-03-29	2019-03-25	2019-03-01	24777	100.409	63.9227	66.1347	45.7056	61	64	43	69.2044	123.119	140.134	67	123	140	0.00334971	0.010794
CRA01	COL	48	CRA01-COL-48	2019-03-29 12:00:57	2019-03-29 12:00:57	2019-03-29	2019-03-25	2019-03-01	22395	100.486	68.1887	70.3053	47.9534	65	68	44	73.8041	122.885	141.196	72	123	141	0.00210065	0.00985149
CRA01	COL	48	CRA01-COL-48	2019-03-29 13:30:57	2019-03-29 13:30:57	2019-03-29	2019-03-25	2019-03-01	26219	100.42	84.9164	84.6432	57.1133	82	82	53	89.5547	123.243	144.119	87	123	144	0.00331808	0.0110038
CRA01	COL	48	CRA01-COL-48	2019-03-30 10:30:57	2019-03-30 10:30:57	2019-03-30	2019-03-25	2019-03-01	26529	100.48	66.6381	70.2273	50.9278	65	68	49	73.5585	122.718	139.159	72	123	139	0.00225046	0.00993526
CRA01	COL	48	CRA01-COL-48	2019-03-30 12:00:57	2019-03-30 12:00:57	2019-03-30	2019-03-25	2019-03-01	27263	100.482	71.8498	76.4946	55.6405	70	75	54	80.1269	122.039	139.795	79	122	140	0.00214565	0.0104416
CRA01	COL	48	CRA01-COL-48	2019-03-30 13:30:57	2019-03-30 13:30:57	2019-03-30	2019-03-25	2019-03-01	25861	100.441	73.2777	75.6547	52.3111	71	73	50	79.6051	122.632	141.601	78	123	141	0.00195645	0.0100027
CRA01	COL	48	CRA01-COL-48	2019-03-31 10:30:57	2019-03-31 10:30:57	2019-03-31	2019-03-25	2019-03-01	27906	100.408	82.1786	89.3533	66.757	81	88	66	93.3763	120.787	140.168	93	121	140	0.0015936	0.0110882
CRA01	COL	48	CRA01-COL-48	2019-03-31 12:00:57	2019-03-31 12:00:57	2019-03-31	2019-03-25	2019-03-01	26924	100.442	80.9403	87.2039	64.7111	79	86	64	91.2665	121.177	140.278	90	121	140	0.00154538	0.0112585
CRA01	COL	48	CRA01-COL-48	2019-03-31 13:30:57	2019-03-31 13:30:57	2019-03-31	2019-03-25	2019-03-01	24866	100.422	97.1554	98.3877	71.1745	95	97	67	103.694	122.703	143.306	103	123	142	0.0017845	0.00939958
CRA01	COL	48	CRA01-COL-48	2019-04-01 10:30:57	2019-04-01 10:30:57	2019-04-01	2019-04-01	2019-04-01	28838	100.486	69.3382	73.2159	55.5127	66	70	54	76.7414	122.894	138.093	74	123	138	0.00188383	0.0110636
CRA01	COL	48	CRA01-COL-48	2019-04-01 12:00:57	2019-04-01 12:00:57	2019-04-01	2019-04-01	2019-04-01	28910	100.48	70.3909	73.3899	54.4315	68	71	53	77.1248	123.037	138.968	75	123	139	0.00287296	0.0111112
CRA01	COL	48	CRA01-COL-48	2019-04-01 13:30:57	2019-04-01 13:30:57	2019-04-01	2019-04-01	2019-04-01	24508	100.486	97.5753	103.332	74.1025	94	101	71	108.114	120.456	143.783	106	120	144	0.0011575	0.00896737
CRA01	COL	48	CRA01-COL-48	2019-04-02 10:30:57	2019-04-02 10:30:57	2019-04-02	2019-04-01	2019-04-01	27265	100.475	85.2508	88.3756	67.6881	82	86	65	93.3014	122.83	139.627	91	123	139	0.0025526	0.0120972
CRA01	COL	48	CRA01-COL-48	2019-04-02 12:00:57	2019-04-02 12:00:57	2019-04-02	2019-04-01	2019-04-01	26058	100.428	78.1278	81.887	64.7739	75	79	63	86.3646	123.119	137.597	84	123	137	0.00301761	0.0132591
CRA01	COL	48	CRA01-COL-48	2019-04-02 13:30:57	2019-04-02 13:30:57	2019-04-02	2019-04-01	2019-04-01	27255	100.466	82.1846	85.0251	67.6644	79	83	65	90.0078	123.493	137.797	88	124	137	0.00162112	0.01209
CRA01	COL	48	CRA01-COL-48	2019-04-03 10:30:57	2019-04-03 10:30:57	2019-04-03	2019-04-01	2019-04-01	25252	100.377	78.4076	79.4809	61.6938	76	78	60	84.3871	124.156	138.403	83	124	138	0.00160717	0.0128197
CRA01	COL	48	CRA01-COL-48	2019-04-03 12:00:57	2019-04-03 12:00:57	2019-04-03	2019-04-01	2019-04-01	22433	100.28	72.9981	70.7224	53.0242	70	69	51	75.6156	125.646	139.008	74	126	138	0.00138581	0.0104304
CRA01	COL	48	CRA01-COL-48	2019-04-03 13:30:57	2019-04-03 13:30:57	2019-04-03	2019-04-01	2019-04-01	25939	100.441	93.3637	92.7967	72.7619	91	90	70	98.9154	124.546	139.654	96	125	139	0.00319129	0.0135768
CRA01	COL	48	CRA01-COL-48	2019-04-04 10:30:57	2019-04-04 10:30:57	2019-04-04	2019-04-01	2019-04-01	21640	100.348	46.1579	46.3311	38.1753	43	44	35	47.5913	126.196	133.181	45	126	133	0.0017311	0.0161158
CRA01	COL	48	CRA01-COL-48	2019-04-04 12:00:57	2019-04-04 12:00:57	2019-04-04	2019-04-01	2019-04-01	23181	100.366	64.5709	63.918	50.0933	61	60	46	67.5871	125.597	136.591	64	125	136	0.00144785	0.0118458
CRA01	COL	48	CRA01-COL-48	2019-04-04 13:30:57	2019-04-04 13:30:57	2019-04-04	2019-04-01	2019-04-01	22401	100.372	98.9398	93.9967	72.7854	96	91	69	100.872	126.297	140.91	98	126	140	0.00281652	0.0156514
CRA01	COL	48	CRA01-COL-48	2019-04-05 10:30:57	2019-04-05 10:30:57	2019-04-05	2019-04-01	2019-04-01	23602	100.412	52.4681	51.2362	42.7604	48	47	39	53.4767	126.795	133.537	49	127	133	0.00230717	0.017197
CRA01	COL	48	CRA01-COL-48	2019-04-05 12:00:57	2019-04-05 12:00:57	2019-04-05	2019-04-01	2019-04-01	19850	100.205	60.5577	58.8908	46.7793	58	57	45	62.4483	126.362	135.781	60	126	135	0.00154388	0.0134376
CRA01	COL	48	CRA01-COL-48	2019-04-05 13:30:57	2019-04-05 13:30:57	2019-04-05	2019-04-01	2019-04-01	25323	100.421	96.6121	92.687	76.1043	94	90	72	99.5719	126.62	138.131	97	127	137	0.00231661	0.0159189
CRA01	COL	48	CRA01-COL-48	2019-04-06 10:30:57	2019-04-06 10:30:57	2019-04-06	2019-04-01	2019-04-01	23412	100.228	60.985	57.8146	48.1149	56	53	44	61.4261	127.472	134.496	57	128	134	0.00189002	0.0170792
CRA01	COL	48	CRA01-COL-48	2019-04-06 12:00:57	2019-04-06 12:00:57	2019-04-06	2019-04-01	2019-04-01	21018	100.193	65.2132	61.5818	49.0296	61	58	45	65.9223	127.163	136.327	62	127	136	0.00170363	0.0160222
CRA01	COL	48	CRA01-COL-48	2019-04-06 13:30:57	2019-04-06 13:30:57	2019-04-06	2019-04-01	2019-04-01	19602	100.432	106.407	98.6095	80.1528	103	95	76	106.685	127.916	139.677	103	128	139	0.00310155	0.0189888
CRA01	COL	48	CRA01-COL-48	2019-04-07 10:30:57	2019-04-07 10:30:57	2019-04-07	2019-04-01	2019-04-01	21989	100.262	63.7319	59.8255	49.0557	58	54	44	63.9061	127.605	135.275	58	128	135	0.00196325	0.016355
CRA01	COL	48	CRA01-COL-48	2019-04-07 12:00:57	2019-04-07 12:00:57	2019-04-07	2019-04-01	2019-04-01	23714	100.376	69.0082	64.4952	52.1053	64	60	48	69.3478	127.601	136.287	65	128	136	0.00174772	0.0166236
CRA01	COL	48	CRA01-COL-48	2019-04-07 13:30:57	2019-04-07 13:30:57	2019-04-07	2019-04-01	2019-04-01	18656	100.313	103.971	93.5451	75.0578	102	91	72	102.15	129.055	140.194	100	129	140	0.00171208	0.018941
CRA01	COL	48	CRA01-COL-48	2019-04-08 10:30:57	2019-04-08 10:30:57	2019-04-08	2019-04-08	2019-04-01	19061	100.422	74.9717	73.0649	60.9024	70	67	57	77.8879	126.456	135.53	73	126	135	0.00172875	0.0128196
CRA01	COL	48	CRA01-COL-48	2019-04-08 12:00:57	2019-04-08 12:00:57	2019-04-08	2019-04-08	2019-04-01	23610	100.322	79.8775	76.9939	63.2859	76	72	59	82.6204	126.647	136.625	78	126	136	0.00167259	0.0145647
CRA01	COL	48	CRA01-COL-48	2019-04-08 13:30:57	2019-04-08 13:30:57	2019-04-08	2019-04-08	2019-04-01	23888	100.422	89.8509	86.111	70.0325	87	84	68	92.7395	126.619	137.98	91	127	138	0.00191997	0.0154839
CRA01	COL	48	CRA01-COL-48	2019-04-09 10:30:31	2019-04-09 10:30:31	2019-04-09	2019-04-08	2019-04-01	15411	100.325	68.933	66.531	53.4937	66	64	50	70.9753	126.53	136.255	68	126	136	0.00171504	0.0136101
CRA01	COL	48	CRA01-COL-48	2019-04-09 12:00:31	2019-04-09 12:00:31	2019-04-09	2019-04-08	2019-04-01	18109	100.377	68.704	65.5406	52.8789	68	65	52	70.306	126.945	136.212	70	127	136	0.00156062	0.0160239
CRA01	COL	48	CRA01-COL-48	2019-04-09 13:30:31	2019-04-09 13:30:31	2019-04-09	2019-04-08	2019-04-01	14007	100.339	111.549	105	88.4088	111	102	85	112.989	127.695	138.367	111	128	138	0.00240879	0.0187035
CRA01	COL	48	CRA01-COL-48	2019-04-10 10:30:31	2019-04-10 10:30:31	2019-04-10	2019-04-08	2019-04-01	27637	100.374	121.461	116.746	96.0251	121	116	97	124.758	126.277	140.132	124	126	139	0.00191693	0.0150894
CRA01	COL	48	CRA01-COL-48	2019-04-10 12:00:31	2019-04-10 12:00:31	2019-04-10	2019-04-08	2019-04-01	25326	100.421	120.656	116.449	95.0809	120	115	95	124.307	125.964	140.414	123	126	139	0.00157949	0.014841
CRA01	COL	48	CRA01-COL-48	2019-04-10 13:30:31	2019-04-10 13:30:31	2019-04-10	2019-04-08	2019-04-01	25692	100.381	115.243	111.836	91.1569	115	111	91	119.442	125.731	140.017	119	126	139	0.00149433	0.015143
CRA01	COL	48	CRA01-COL-48	2019-04-11 10:30:31	2019-04-11 10:30:31	2019-04-11	2019-04-08	2019-04-01	19176	100.299	88.0046	81.8966	68.7174	86	79	67	88.7907	128.144	136.621	87	128	136	0.00194556	0.0181225
CRA01	COL	48	CRA01-COL-48	2019-04-11 12:00:31	2019-04-11 12:00:31	2019-04-11	2019-04-08	2019-04-01	19646	100.37	104.587	102.067	85.9258	103	101	85	109.479	126.087	137.537	109	127	137	0.00218024	0.0172009
CRA01	COL	48	CRA01-COL-48	2019-04-11 13:30:31	2019-04-11 13:30:31	2019-04-11	2019-04-08	2019-04-01	20126	100.33	121.321	112.382	91.4418	121	112	91	121.318	127.972	140.942	122	128	140	0.00178125	0.0154334
CRA01	COL	48	CRA01-COL-48	2019-04-12 10:30:31	2019-04-12 10:30:31	2019-04-12	2019-04-08	2019-04-01	16853	100.326	81.2786	75.1494	64.5116	77	72	61	81.651	128.623	135.262	79	129	135	0.0023609	0.016996
CRA01	COL	48	CRA01-COL-48	2019-04-12 12:00:31	2019-04-12 12:00:31	2019-04-12	2019-04-08	2019-04-01	18395	100.322	89.0949	84.3799	69.9823	87	82	68	91.3828	127.323	137.165	89	128	137	0.00240631	0.0173529
CRA01	COL	48	CRA01-COL-48	2019-04-12 13:30:31	2019-04-12 13:30:31	2019-04-12	2019-04-08	2019-04-01	22158	100.373	109.472	99.1695	83.2116	107	97	81	108.114	129.43	138.602	106	130	138	0.00203907	0.0212378
CRA01	COL	48	CRA01-COL-48	2019-04-13 10:30:31	2019-04-13 10:30:31	2019-04-13	2019-04-08	2019-04-01	16115	100.284	58.9245	55.0052	47.5751	57	53	46	58.8422	128.255	133.286	57	128	133	0.00243173	0.0198514
CRA01	COL	48	CRA01-COL-48	2019-04-13 12:00:31	2019-04-13 12:00:31	2019-04-13	2019-04-08	2019-04-01	16368	100.262	71.5203	66.9325	56.6833	71	66	56	72.424	128.025	134.962	72	128	135	0.00257848	0.0191968
CRA01	COL	48	CRA01-COL-48	2019-04-13 13:30:31	2019-04-13 13:30:31	2019-04-13	2019-04-08	2019-04-01	17347	100.372	108.83	100.297	83.8516	109	100	84	108.793	128.569	138.593	109	129	138	0.00200987	0.0189154
CRA01	COL	48	CRA01-COL-48	2019-04-14 10:30:31	2019-04-14 10:30:31	2019-04-14	2019-04-08	2019-04-01	18440	100.322	91.6261	86.3415	75.9928	89	84	74	93.7982	128.247	134.843	91	129	135	0.00316917	0.019969
CRA01	COL	48	CRA01-COL-48	2019-04-14 12:00:31	2019-04-14 12:00:31	2019-04-14	2019-04-08	2019-04-01	15790	100.167	89.94	84.8869	73.6835	89	85	73	92.2774	127.998	135.312	92	128	135	0.00231041	0.0177485
CRA01	COL	48	CRA01-COL-48	2019-04-14 13:30:31	2019-04-14 13:30:31	2019-04-14	2019-04-08	2019-04-01	18720	100.322	97.2126	89.8436	74.0803	95	89	71	97.7082	128.252	138.251	96	129	137	0.0019106	0.0198815
CRA01	COL	48	CRA01-COL-48	2019-04-15 10:30:31	2019-04-15 10:30:31	2019-04-15	2019-04-15	2019-04-01	17916	100.322	84.6627	79.948	68.2558	83	78	66	86.5131	127.804	135.607	85	128	135	0.00210227	0.0190208
CRA01	COL	48	CRA01-COL-48	2019-04-15 12:00:31	2019-04-15 12:00:31	2019-04-15	2019-04-15	2019-04-01	20837	100.295	85.3838	80.139	67.5263	84	78	66	86.8568	127.895	136.231	85	128	135	0.0018448	0.0187071
CRA01	COL	48	CRA01-COL-48	2019-04-15 13:30:31	2019-04-15 13:30:31	2019-04-15	2019-04-15	2019-04-01	17984	100.373	101.232	92.5077	77.2554	100	90	73	100.709	128.886	138.071	99	129	138	0.00190227	0.0197388
CRA01	COL	48	CRA01-COL-48	2019-04-16 10:30:31	2019-04-16 10:30:31	2019-04-16	2019-04-15	2019-04-01	20444	100.442	52.061	48.5301	40.4302	52	48	40	51.2792	127.981	133.71	52	128	134	0.00260636	0.0186051
CRA01	COL	48	CRA01-COL-48	2019-04-16 12:00:31	2019-04-16 12:00:31	2019-04-16	2019-04-15	2019-04-01	19135	100.322	69.202	63.2007	51.4782	67	62	50	68.5831	128.428	136.135	68	129	136	0.0019568	0.0173785
CRA01	COL	48	CRA01-COL-48	2019-04-16 13:30:31	2019-04-16 13:30:31	2019-04-16	2019-04-15	2019-04-01	20031	100.309	103.699	93.8917	76.5664	103	93	73	102.219	129.035	139.414	102	129	139	0.00219503	0.0202374
CRA01	COL	48	CRA01-COL-48	2019-04-17 10:30:31	2019-04-17 10:30:31	2019-04-17	2019-04-15	2019-04-01	20837	100.374	77.5824	70.2183	59.5261	77	69	59	76.8444	129.184	135.6	76	129	136	0.00213978	0.0177843
CRA01	COL	48	CRA01-COL-48	2019-04-17 12:00:31	2019-04-17 12:00:31	2019-04-17	2019-04-15	2019-04-01	20535	100.373	84.9717	78.4539	66.4442	85	78	66	85.609	128.527	136.12	85	129	136	0.00200864	0.018381
CRA01	COL	48	CRA01-COL-48	2019-04-17 13:30:31	2019-04-17 13:30:31	2019-04-17	2019-04-15	2019-04-01	20314	100.322	101.338	91.7563	79.286	99	89	77	100.54	129.707	136.646	98	130	136	0.00201091	0.0191619
CRA01	COL	48	CRA01-COL-48	2019-04-18 10:30:31	2019-04-18 10:30:31	2019-04-18	2019-04-15	2019-04-01	17696	100.167	63.96	58.2379	50.4027	57	52	44	62.4528	129.08	133.702	56	129	133	0.0023974	0.0197881
CRA01	COL	48	CRA01-COL-48	2019-04-18 12:00:31	2019-04-18 12:00:31	2019-04-18	2019-04-15	2019-04-01	19657	100.363	74.3377	66.6669	57.4224	72	64	54	72.89	129.628	134.851	71	130	135	0.00280998	0.0187617
CRA01	COL	48	CRA01-COL-48	2019-04-18 13:30:31	2019-04-18 13:30:31	2019-04-18	2019-04-15	2019-04-01	21043	100.336	103.724	90.8974	78.2657	103	91	79	100.462	131.081	137.253	101	131	137	0.00266186	0.0239501
CRA01	COL	48	CRA01-COL-48	2019-04-19 10:30:31	2019-04-19 10:30:31	2019-04-19	2019-04-15	2019-04-01	22911	100.322	88.7883	78.8474	69.1093	88	77	68	87.0597	130.464	135.313	86	130	135	0.0027466	0.0185077
CRA01	COL	48	CRA01-COL-48	2019-04-19 12:00:31	2019-04-19 12:00:31	2019-04-19	2019-04-15	2019-04-01	22074	100.322	89.7936	79.8275	69.8941	88	78	68	88.2106	130.424	135.415	87	131	135	0.00267695	0.0185802
CRA01	COL	48	CRA01-COL-48	2019-04-22 10:30:34	2019-04-22 10:30:34	2019-04-22	2019-04-22	2019-04-01	21950	100.322	85.6553	69.8799	66.1627	85	69	66	79.518	134.158	132.824	80	135	132	0.0047447	0.0267755
CRA01	COL	48	CRA01-COL-48	2019-04-22 12:00:34	2019-04-22 12:00:34	2019-04-22	2019-04-22	2019-04-01	16212	100.157	85.2909	64.7307	61.9516	83	62	61	75.1919	136.529	133.171	73	137	133	0.00574997	0.0305105
CRA01	COL	48	CRA01-COL-48	2019-04-22 13:30:34	2019-04-22 13:30:34	2019-04-22	2019-04-22	2019-04-01	16771	100.262	119.889	92.6998	87.2682	118	93	87	106.717	138.344	135.442	107	139	134	0.00618746	0.0294671
CRA01	COL	48	CRA01-COL-48	2019-04-23 10:30:34	2019-04-23 10:30:34	2019-04-23	2019-04-22	2019-04-01	24221	100.372	96.955	75.6733	73.135	96	75	72	87.4389	136.641	132.992	88	137	132	0.0050686	0.0322932
CRA01	COL	48	CRA01-COL-48	2019-04-23 12:00:34	2019-04-23 12:00:34	2019-04-23	2019-04-22	2019-04-01	16521	100.294	96.0297	70.9087	68.4462	95	71	68	83.4872	138.415	133.727	84	139	133	0.00490122	0.0279886
CRA01	COL	48	CRA01-COL-48	2019-04-23 13:30:34	2019-04-23 13:30:34	2019-04-23	2019-04-22	2019-04-01	23695	100.37	110.822	83.4998	79.6076	109	83	79	97.4146	138.817	134.749	97	139	134	0.00755539	0.0289445
CRA01	COL	48	CRA01-COL-48	2019-04-24 10:30:34	2019-04-24 10:30:34	2019-04-24	2019-04-22	2019-04-01	24075	100.322	120.577	91.8185	89.3809	120	91	89	106.736	139.44	134.035	107	139	133	0.00888997	0.0308689
CRA01	COL	48	CRA01-COL-48	2019-04-24 12:00:34	2019-04-24 12:00:34	2019-04-24	2019-04-22	2019-04-01	23512	100.322	113.065	89.259	88.6334	112	89	88	102.756	137.713	132.171	102	138	132	0.00406054	0.0273153
CRA01	COL	48	CRA01-COL-48	2019-04-24 13:30:34	2019-04-24 13:30:34	2019-04-24	2019-04-22	2019-04-01	25179	100.322	106.744	83.63	82.9005	105	83	83	96.603	137.515	132.165	96	137	132	0.00524628	0.0271444
CRA01	COL	48	CRA01-COL-48	2019-04-25 10:30:34	2019-04-25 10:30:34	2019-04-25	2019-04-22	2019-04-01	23088	100.377	134.484	107.588	102.633	134	106	104	122.199	137.951	134.91	122	138	134	0.00828683	0.0277835
CRA01	COL	48	CRA01-COL-48	2019-04-25 12:00:34	2019-04-25 12:00:34	2019-04-25	2019-04-22	2019-04-01	24910	100.377	131.94	105.49	100.515	131	104	102	119.914	137.799	134.863	120	138	134	0.0076891	0.0262196
CRA01	COL	48	CRA01-COL-48	2019-04-25 13:30:34	2019-04-25 13:30:34	2019-04-25	2019-04-22	2019-04-01	24294	100.369	143.032	110.75	103.169	143	110	104	126.714	139.669	137.205	127	139	136	0.0157049	0.0348632
CRA01	COL	48	CRA01-COL-48	2019-04-26 10:30:34	2019-04-26 10:30:34	2019-04-26	2019-04-22	2019-04-01	24834	100.432	126.122	101.298	95.6241	127	101	97	115.161	137.092	135.049	116	137	134	0.00809035	0.0336035
CRA01	COL	48	CRA01-COL-48	2019-04-26 12:00:34	2019-04-26 12:00:34	2019-04-26	2019-04-22	2019-04-01	22809	100.432	125.836	99.9073	95.9718	126	99	97	114.133	137.856	134.26	115	138	134	0.00543862	0.0307978
CRA01	COL	48	CRA01-COL-48	2019-04-26 13:30:34	2019-04-26 13:30:34	2019-04-26	2019-04-22	2019-04-01	16861	100.343	152.865	120.211	116.806	153	120	118	136.232	140.311	134.797	137	140	134	0.0187479	0.0318254
CRA01	COL	48	CRA01-COL-48	2019-04-27 10:30:23	2019-04-27 10:30:23	2019-04-27	2019-04-22	2019-04-01	18264	100.352	94.8006	76.6493	74.3101	95	74	72	87.2983	135.295	132.29	86	135	131	0.00420904	0.0263348
CRA01	COL	48	CRA01-COL-48	2019-04-27 12:00:23	2019-04-27 12:00:23	2019-04-27	2019-04-22	2019-04-01	16854	100.371	119.449	94.608	92.0551	119	93	91	108.314	137.751	133.361	107	137	133	0.00438105	0.0304178
CRA01	COL	48	CRA01-COL-48	2019-04-27 13:30:23	2019-04-27 13:30:23	2019-04-27	2019-04-22	2019-04-01	15564	100.363	178.428	150.485	144.19	181	150	146	164.462	137.55	135.23	165	137	134	0.00917462	0.0261836
CRA01	COL	48	CRA01-COL-48	2019-04-28 10:30:23	2019-04-28 10:30:23	2019-04-28	2019-04-22	2019-04-01	17313	100.336	92.825	74.5021	72.0444	94	72	71	85.1166	135.398	132.405	85	135	131	0.00473993	0.0272974
CRA01	COL	48	CRA01-COL-48	2019-04-28 12:00:23	2019-04-28 12:00:23	2019-04-28	2019-04-22	2019-04-01	17226	100.363	112.886	88.7769	85.9558	114	87	85	101.924	137.517	133.441	102	137	133	0.00484831	0.0288113
CRA01	COL	48	CRA01-COL-48	2019-04-28 13:30:23	2019-04-28 13:30:23	2019-04-28	2019-04-22	2019-04-01	15813	100.339	120.411	96.5931	94.4235	119	95	94	110.084	137.363	132.924	109	137	132	0.00468885	0.0324683
CRA01	COL	48	CRA01-COL-48	2019-04-29 10:30:23	2019-04-29 10:30:23	2019-04-29	2019-04-29	2019-04-01	18753	100.318	104.997	84.3147	85.8314	106	83	86	96.5452	136.904	130.403	96	136	130	0.00872072	0.0313037
CRA01	COL	48	CRA01-COL-48	2019-04-29 12:00:23	2019-04-29 12:00:23	2019-04-29	2019-04-29	2019-04-01	17467	100.272	107.282	86.6923	87.7511	108	85	87	99.0183	136.743	130.636	98	136	130	0.0060026	0.0321629
CRA01	COL	48	CRA01-COL-48	2019-04-29 13:30:23	2019-04-29 13:30:23	2019-04-29	2019-04-29	2019-04-01	20662	100.36	108.182	87.7464	88.3505	108	86	87	100.028	136.596	130.866	99	136	131	0.00535047	0.0314161
CRA01	COL	48	CRA01-COL-48	2019-04-30 10:30:23	2019-04-30 10:30:23	2019-04-30	2019-04-29	2019-04-01	21769	100.318	155.79	130.934	127.544	156	129	126	144.982	137.039	133.391	145	137	133	0.0108861	0.0264253
CRA01	COL	48	CRA01-COL-48	2019-04-30 12:00:23	2019-04-30 12:00:23	2019-04-30	2019-04-29	2019-04-01	19735	100.301	150.412	126.599	122.824	150	125	121	140.368	136.644	133.487	140	137	133	0.0138222	0.033041
CRA01	COL	48	CRA01-COL-48	2019-04-30 13:30:23	2019-04-30 13:30:23	2019-04-30	2019-04-29	2019-04-01	19724	100.336	140.437	117.443	114.453	140	116	114	131.078	136.591	133	130	136	132	0.00969465	0.03074
CRA01	DEN	8	CRA01-DEN-8	2018-11-23 10:30:19	2018-11-23 10:30:19	2018-11-23	2018-11-19	2018-11-01	2697	100.178	144.922	136.723	122.782	143	137	121	145.391	128.687	136.634	145	130	136	0.00186986	0.012853
CRA01	DEN	8	CRA01-DEN-8	2018-11-23 12:00:19	2018-11-23 12:00:19	2018-11-23	2018-11-19	2018-11-01	6418	100.223	133.48	130.57	127.139	136	132	130	139.092	128.444	130.262	142	129	130	0.00521405	0.0219622
CRA01	DEN	8	CRA01-DEN-8	2018-11-23 13:30:19	2018-11-23 13:30:19	2018-11-23	2018-11-19	2018-11-01	11165	100.342	144.362	145.845	150.058	144	145	149	154.277	128.242	125.622	153	128	126	0.00430762	0.0227093
CRA01	DEN	8	CRA01-DEN-8	2018-11-24 10:30:19	2018-11-24 10:30:19	2018-11-24	2018-11-19	2018-11-01	7734	100.409	163.827	164.614	164.65	163	164	164	172.283	127.759	127.878	172	128	128	0.00479597	0.0219559
CRA01	DEN	8	CRA01-DEN-8	2018-11-24 12:00:19	2018-11-24 12:00:19	2018-11-24	2018-11-19	2018-11-01	14996	100.444	151.513	151.371	154.353	152	151	154	159.843	128.578	126.504	160	129	127	0.00486952	0.0244767
CRA01	DEN	8	CRA01-DEN-8	2018-11-24 13:30:19	2018-11-24 13:30:19	2018-11-24	2018-11-19	2018-11-01	10618	100.311	170.603	170.351	169.798	169	169	169	177.804	128.001	128.328	176	128	128	0.00488991	0.0221525
CRA01	DEN	8	CRA01-DEN-8	2018-11-25 10:30:19	2018-11-25 10:30:19	2018-11-25	2018-11-19	2018-11-01	7933	100.051	167.509	166.738	166.122	168	168	167	174.568	128.167	128.417	176	128	128	0.00499705	0.0219299
CRA01	DEN	8	CRA01-DEN-8	2018-11-25 12:00:19	2018-11-25 12:00:19	2018-11-25	2018-11-19	2018-11-01	17387	100.333	156.373	157.631	161.551	158	159	163	165.725	128.256	125.824	167	128	126	0.00492641	0.0243894
CRA01	DEN	8	CRA01-DEN-8	2018-11-25 13:30:19	2018-11-25 13:30:19	2018-11-25	2018-11-19	2018-11-01	15193	100.314	161.967	161.615	163.028	162	162	163	169.681	128.333	127.353	170	128	127	0.00480548	0.0232302
CRA01	DEN	8	CRA01-DEN-8	2018-11-26 10:30:19	2018-11-26 10:30:19	2018-11-26	2018-11-26	2018-11-01	1518	99.8785	110.672	97.3854	85.5474	108	95	83	107.23	131.412	136.567	105	131	135	0.00329207	0.0237613
CRA01	DEN	8	CRA01-DEN-8	2018-11-26 12:00:20	2018-11-26 12:00:20	2018-11-26	2018-11-26	2018-11-01	2543	93.0941	108.939	101.91	97.4027	109	102	98	111	130.001	131.514	112	130	130	0.00293234	0.0220086
CRA01	DEN	8	CRA01-DEN-8	2018-11-26 13:30:19	2018-11-26 13:30:19	2018-11-26	2018-11-26	2018-11-01	2147	100.017	114.516	107.989	104.472	109	105	104	117.049	129.94	130.835	115	129	130	0.00307326	0.026647
CRA01	DEN	8	CRA01-DEN-8	2018-11-27 10:30:19	2018-11-27 10:30:19	2018-11-27	2018-11-26	2018-11-01	2771	100.203	131.438	122.605	112.492	127	119	111	132.085	129.655	134.712	129	129	134	0.00359074	0.0165115
CRA01	DEN	8	CRA01-DEN-8	2018-11-27 12:00:19	2018-11-27 12:00:19	2018-11-27	2018-11-26	2018-11-01	2967	100.262	111.206	107.274	102.439	102	103	102	114.931	128.704	131.155	111	129	132	0.00259672	0.0278239
CRA01	DEN	8	CRA01-DEN-8	2018-11-27 13:30:19	2018-11-27 13:30:19	2018-11-27	2018-11-26	2018-11-01	2278	100.231	134.462	123.325	113.638	135	122	111	132.696	130.67	134.777	133	130	135	0.00433905	0.0213339
CRA01	DEN	8	CRA01-DEN-8	2018-11-28 10:30:19	2018-11-28 10:30:19	2018-11-28	2018-11-26	2018-11-01	1002	99.7312	113.275	105.789	93.3064	112	104	93	114.337	128.808	135.921	114	129	134	0.00247416	0.015008
CRA01	DEN	8	CRA01-DEN-8	2018-11-28 12:00:19	2018-11-28 12:00:19	2018-11-28	2018-11-26	2018-11-01	4513	100.149	106.797	98.918	93.7443	105	98	93	107.507	130.221	131.98	107	130	131	0.00262661	0.0251528
CRA01	DEN	8	CRA01-DEN-8	2018-11-28 13:30:19	2018-11-28 13:30:19	2018-11-28	2018-11-26	2018-11-01	3225	100.262	99.1913	89.6744	84.8536	95	85	83	97.8859	131.04	132.115	94	131	132	0.00250993	0.0265356
CRA01	DEN	8	CRA01-DEN-8	2018-11-29 10:30:19	2018-11-29 10:30:19	2018-11-29	2018-11-26	2018-11-01	2573	100.042	109.423	100.267	90.9872	105	95	87	108.244	130.053	134.351	105	130	134	0.0028933	0.0209268
CRA01	DEN	8	CRA01-DEN-8	2018-11-29 12:00:19	2018-11-29 12:00:19	2018-11-29	2018-11-26	2018-11-01	3429	99.9294	113.425	105.7	97.3937	110	100	90	113.555	129.574	133.612	109	129	134	0.0043065	0.0204478
CRA01	DEN	8	CRA01-DEN-8	2018-11-29 13:30:19	2018-11-29 13:30:19	2018-11-29	2018-11-26	2018-11-01	2501	100.02	119.99	111.162	103.535	109	99	93	119.834	130.195	133.387	109	130	132	0.00343259	0.0198521
CRA01	DEN	8	CRA01-DEN-8	2018-11-30 10:30:19	2018-11-30 10:30:19	2018-11-30	2018-11-26	2018-11-01	2507	100.176	122.645	111.511	102.05	116	102	92	120.568	130.785	134.767	113	131	134	0.00348356	0.0209438
CRA01	DEN	8	CRA01-DEN-8	2018-11-30 12:00:19	2018-11-30 12:00:19	2018-11-30	2018-11-26	2018-11-01	1865	100.178	117.427	106.847	97.5164	108	95	84	115.867	130.626	134.742	106	131	134	0.00330085	0.0216116
CRA01	DEN	8	CRA01-DEN-8	2018-11-30 13:30:19	2018-11-30 13:30:19	2018-11-30	2018-11-26	2018-11-01	1286	100.223	131.939	118.055	106.002	131	113	98	127.86	131.466	136.583	125	132	135	0.00394355	0.0263543
CRA01	DEN	8	CRA01-DEN-8	2018-12-01 10:30:19	2018-12-01 10:30:19	2018-12-01	2018-11-26	2018-12-01	4900	100.292	100.251	92.7829	89.3806	94	86	82	101.394	130.457	131.023	95	131	131	0.00220231	0.0287168
CRA01	DEN	8	CRA01-DEN-8	2018-12-01 12:00:19	2018-12-01 12:00:19	2018-12-01	2018-11-26	2018-12-01	2027	100.176	110.701	104.142	98.3513	97	89	85	112.269	129.586	132.087	98	130	131	0.00279242	0.0229368
CRA01	DEN	8	CRA01-DEN-8	2018-12-01 13:30:19	2018-12-01 13:30:19	2018-12-01	2018-11-26	2018-12-01	5851	100.185	105.182	97.3709	94.6589	97	88	86	106.285	130.664	130.685	98	131	131	0.00228948	0.0316581
CRA01	DEN	8	CRA01-DEN-8	2018-12-02 10:30:19	2018-12-02 10:30:19	2018-12-02	2018-11-26	2018-12-01	6184	100.15	113.368	101.809	93.8625	109	96	88	110.867	131.233	134.133	107	131	134	0.00370465	0.0230812
CRA01	DEN	8	CRA01-DEN-8	2018-12-02 12:00:19	2018-12-02 12:00:19	2018-12-02	2018-11-26	2018-12-01	3750	100.176	99.8051	93.0072	87.42	94	85	80	100.336	129.766	132.066	95	130	132	0.00216214	0.0255294
CRA01	DEN	8	CRA01-DEN-8	2018-12-02 13:30:19	2018-12-02 13:30:19	2018-12-02	2018-11-26	2018-12-01	3057	100.153	121.437	111.738	103.613	116	105	98	120.616	130.402	133.825	115	130	134	0.00292839	0.0166507
CRA01	DEN	8	CRA01-DEN-8	2018-12-03 10:30:19	2018-12-03 10:30:19	2018-12-03	2018-12-03	2018-12-01	3146	99.9185	120.831	113.315	108.251	116	111	107	122.692	130.062	131.829	120	129	131	0.00286268	0.0249119
CRA01	DEN	8	CRA01-DEN-8	2018-12-03 12:00:19	2018-12-03 12:00:19	2018-12-03	2018-12-03	2018-12-01	6056	100.039	109.124	102.166	98.1907	108	100	97	110.995	130.068	131.164	110	130	130	0.00286749	0.0279542
CRA01	DEN	8	CRA01-DEN-8	2018-12-03 13:30:19	2018-12-03 13:30:19	2018-12-03	2018-12-03	2018-12-01	3311	99.8644	112.294	104.107	100.245	107	99	97	113.397	130.601	131.286	109	130	131	0.00306896	0.0277284
CRA01	DEN	8	CRA01-DEN-8	2018-12-04 10:30:19	2018-12-04 10:30:19	2018-12-04	2018-12-03	2018-12-01	2913	100.071	119.872	110.599	100.592	117	105	95	119.361	129.913	134.85	116	130	135	0.00350598	0.0168683
CRA01	DEN	8	CRA01-DEN-8	2018-12-04 12:00:19	2018-12-04 12:00:19	2018-12-04	2018-12-03	2018-12-01	5230	100.131	107.494	99.2763	92.2029	102	93	86	107.188	130.036	133.106	103	130	133	0.00276051	0.0237322
CRA01	DEN	8	CRA01-DEN-8	2018-12-04 13:30:19	2018-12-04 13:30:19	2018-12-04	2018-12-03	2018-12-01	4674	100.302	112.642	103.944	99.6861	104	94	90	113.106	130.737	131.664	104	130	131	0.00366037	0.0265694
CRA01	DEN	8	CRA01-DEN-8	2018-12-05 10:30:19	2018-12-05 10:30:19	2018-12-05	2018-12-03	2018-12-01	3355	100.019	140.489	131.015	110.067	138	130	106	139.958	128.131	140.616	139	129	140	0.00218058	0.0181295
CRA01	DEN	8	CRA01-DEN-8	2018-12-05 12:00:19	2018-12-05 12:00:19	2018-12-05	2018-12-03	2018-12-01	2720	97.3294	114.977	109.814	93.4842	113	108	92	118.025	127.146	137.892	117	127	138	0.00225535	0.0174108
CRA01	DEN	8	CRA01-DEN-8	2018-12-05 13:30:19	2018-12-05 13:30:19	2018-12-05	2018-12-03	2018-12-01	3371	100.083	112.478	110.029	97.364	110	107	94	117.852	126.66	135.448	115	127	135	0.00241122	0.0156726
CRA01	DEN	8	CRA01-DEN-8	2018-12-06 10:30:20	2018-12-06 10:30:20	2018-12-06	2018-12-03	2018-12-01	3888	99.9552	108.048	104.286	92.3403	105	103	88	112.346	127.316	135.327	111	128	135	0.00393779	0.0150759
CRA01	DEN	8	CRA01-DEN-8	2018-12-06 12:00:20	2018-12-06 12:00:20	2018-12-06	2018-12-03	2018-12-01	2851	100.016	114.651	113.963	92.7671	112	114	90	121.075	124.491	139.912	121	125	140	0.00142979	0.0142742
CRA01	DEN	8	CRA01-DEN-8	2018-12-06 13:30:20	2018-12-06 13:30:20	2018-12-06	2018-12-03	2018-12-01	3493	100.029	118.081	116.012	96.7166	118	116	94	123.619	125.409	139.001	124	126	139	0.00227655	0.0147046
CRA01	DEN	8	CRA01-DEN-8	2018-12-07 10:30:20	2018-12-07 10:30:20	2018-12-07	2018-12-03	2018-12-01	2611	70.5798	116.368	113.679	92.6622	116	114	95	121.33	125.334	140.06	122	126	140	0.00146372	0.0143228
CRA01	DEN	8	CRA01-DEN-8	2018-12-07 12:00:20	2018-12-07 12:00:20	2018-12-07	2018-12-03	2018-12-01	2274	43.9603	107.529	106.07	84.504	108	106	85	113.212	124.701	140.341	114	125	140	0.00163486	0.0157961
CRA01	DEN	8	CRA01-DEN-8	2018-12-07 13:30:20	2018-12-07 13:30:20	2018-12-07	2018-12-03	2018-12-01	3456	99.9672	109.456	101.13	83.7517	104	98	79	109.675	128.266	139.12	106	129	138	0.00219599	0.0195102
CRA01	DEN	8	CRA01-DEN-8	2018-12-08 10:30:20	2018-12-08 10:30:20	2018-12-08	2018-12-03	2018-12-01	3230	100.01	96.626	93.8458	80.0415	96	95	80	101.138	126.575	136.326	103	127	136	0.00222091	0.0151057
CRA01	DEN	8	CRA01-DEN-8	2018-12-08 12:00:20	2018-12-08 12:00:20	2018-12-08	2018-12-03	2018-12-01	3362	100	103.243	99.7258	88.4015	98	98	83	107.644	127.278	134.979	106	128	134	0.00413862	0.0188443
CRA01	DEN	8	CRA01-DEN-8	2018-12-08 13:30:20	2018-12-08 13:30:20	2018-12-08	2018-12-03	2018-12-01	2867	99.9251	97.6721	95.42	83.3526	94	94	79	102.773	126.618	135.239	101	128	135	0.00235396	0.0144779
CRA01	DEN	8	CRA01-DEN-8	2018-12-09 10:30:20	2018-12-09 10:30:20	2018-12-09	2018-12-03	2018-12-01	2464	91.1291	109.446	104.56	89.6514	106	104	86	112.836	127.231	137.116	112	128	136	0.0028963	0.0183692
CRA01	DEN	8	CRA01-DEN-8	2018-12-09 12:00:20	2018-12-09 12:00:20	2018-12-09	2018-12-03	2018-12-01	3549	100.058	97.9462	91.0741	79.752	93	89	75	99.2978	128.673	135.58	97	129	135	0.00256453	0.0176661
CRA01	DEN	8	CRA01-DEN-8	2018-12-09 13:30:20	2018-12-09 13:30:20	2018-12-09	2018-12-03	2018-12-01	3100	99.8062	110.085	102.642	87.1894	105	101	83	111.301	128.183	137.827	109	129	137	0.00227508	0.0169601
CRA01	DEN	8	CRA01-DEN-8	2018-12-10 10:30:20	2018-12-10 10:30:20	2018-12-10	2018-12-10	2018-12-01	2885	99.5676	106.727	101.567	89.7151	101	100	84	109.876	127.849	135.486	107	129	135	0.00275372	0.0160139
CRA01	DEN	8	CRA01-DEN-8	2018-12-10 12:00:20	2018-12-10 12:00:20	2018-12-10	2018-12-10	2018-12-01	3012	99.9426	101.271	97.3586	86.5186	98	96	83	105.285	127.501	134.753	103	128	134	0.00292669	0.0177595
CRA01	DEN	8	CRA01-DEN-8	2018-12-10 13:30:20	2018-12-10 13:30:20	2018-12-10	2018-12-10	2018-12-01	1534	96.5221	101.578	94.073	81.0528	95	90	76	102.244	128.6	136.574	98	129	136	0.00193219	0.0172495
CRA01	DEN	8	CRA01-DEN-8	2018-12-11 10:30:20	2018-12-11 10:30:20	2018-12-11	2018-12-10	2018-12-01	2566	100.052	103.597	96.9147	86.7249	99	95	83	105.51	128.796	134.761	103	129	134	0.00330827	0.0187514
CRA01	DEN	8	CRA01-DEN-8	2018-12-11 12:00:20	2018-12-11 12:00:20	2018-12-11	2018-12-10	2018-12-01	2995	100.058	79.2828	76.576	70.4354	70	68	62	82.5629	127.834	132.059	74	128	132	0.00211233	0.024939
CRA01	DEN	8	CRA01-DEN-8	2018-12-11 13:30:20	2018-12-11 13:30:20	2018-12-11	2018-12-10	2018-12-01	2551	100.143	106.891	98.9357	88.7621	102	96	85	107.887	129.308	134.958	104	129	134	0.0035281	0.0202026
CRA01	DEN	8	CRA01-DEN-8	2018-12-12 10:30:20	2018-12-12 10:30:20	2018-12-12	2018-12-10	2018-12-01	3872	100.168	109.907	104.848	94.4269	110	105	96	113.344	128.192	134.557	114	128	135	0.00293421	0.0173204
CRA01	DEN	8	CRA01-DEN-8	2018-12-12 12:00:20	2018-12-12 12:00:20	2018-12-12	2018-12-10	2018-12-01	3438	98.7485	103.475	96.1693	86.1102	99	94	83	104.604	129.101	134.791	102	129	134	0.00298028	0.0192199
[truncated: 148,493 more rows]
