# Supplementary material for: Seasonal pigment fluctuation in diploid and polyploid Arabidopsis revealed by machine learning-based phenotyping method PlantServation
Source: Nat Commun. 2023 Sep 22;14:5792. doi: 10.1038/s41467-023-41260-3 (PMC10517152; doi:10.1038/s41467-023-41260-3)
Supplement: Supplementary file 9 — Source Data [file 41467_2023_41260_MOESM9_ESM.zip › Source Data 4.xlsx]

## Sheet: README
README for Source Data 4
sheet			parameters
name	content		corresponding_sheets	name	content
README	explanation of the file (this sheet)		data_removed	site_year	the combination of site and year from which the data was removed prior to plotting and data analyses
data_removed	list of data removed from the plotting and analyses			date	the date for ehich the data was removed
Figs_5_S12_S13_S14_S15_S30b_JP3	plant trait data obtained from images for year 3 in the Japanese site			target	the target of removal
				reason	the reason for removing the data
			Figs_5_S12_S13_S14_S15_S30b_JP3	camera	the camera ID
				species	the species code
				plant_number	the ID number of the plant
				plant	the information of the plant consisting of the camera ID, the species code, and the ID number of the plant
				datetime	the date and time when the data was collected
				raw	the date and time when the data was collected
				day	the day when the data was collected
				week	the week when the data was collected
				month	the month when the data was collected
				area	the segmented area in the number of pixels
				rosette_radius	the radius of the segmented area
				rgb_r_mean	the mean R value of the RGB color space of the segmented area
				rgb_g_mean	the mean G value of the RGB color space of the segmented area
				rgb_b_mean	the mean B value of the RGB color space of the segmented area
				rgb_r_median	the median R value of the RGB color space of the segmented area
				rgb_g_median	the median G value of the RGB color space of the segmented area
				rgb_b_median	the median B value of the RGB color space of the segmented area
				lab_l_mean	the mean L* value of the L*a*b* color space of the segmented area
				lab_a_mean	the mean a* value of the L*a*b* color space of the segmented area
				lab_b_mean	the mean b* value of the L*a*b* color space of the segmented area
				lab_l_median	the median L* value of the L*a*b* color space of the segmented area
				lab_a_median	the median a* value of the L*a*b* color space of the segmented area
				lab_b_median	the median b* value of the L*a*b* color space of the segmented area
				relative_ant_per_area	the estimated anthocyanin content per square mm of a half of the leaf area sampled
				relative_ant_per_weight	the estimated anthocyanin content per mg leaf weight

## Sheet: data_removed
site_year	date	target	reason
Japan_yr3	2019-11-23 - 2019-11-28	all plants	before transplanting
Japan_yr3	2019-11-28 - 2020-04-30	SEP 179	dead
Japan_yr3	2019-12-02 - 2020-04-30	COL 186	dead
Japan_yr3	2019-12-05 - 2020-04-30	RS8 151, COL 199	dead
Japan_yr3	2019-12-12 - 2020-04-30	MUR 160, SEP 205	dead
Japan_yr3	2020-02-20 - 2020-04-30	RS7 233	dead
Japan_yr3	2020-02-27 - 2020-04-30	DEN 234	dead
Japan_yr3	2020-03-05 - 2020-04-30	TKS 223	dead
Japan_yr3	2020-03-26 - 2020-04-30	HAL 35, RS7 38	dead
Japan_yr3	2020-04-09 - 2020-04-30	MUR 243	dead
Japan_yr3	2020-02-13 - 2020-02-13	HAL 170	interference of a non-target object
Japan_yr3	2019-11-29 - 2020-03-31	MED 153	poor segmentation
Japan_yr3	2019-11-29 - 2020-04-24	MED 165, MED 174	poor segmentation
Japan_yr3	all dates	MED 200, MED 213, MED 220, MED 229, SEP 158, SEP 198, RS7 15, RS7 162, RS7 180, RS7 183, RS7 196, RS7 209, RS7 233, RS8 167, RS8 173, RS8 195, RS8 214, RS8 227, RS8 235, MAI 201, MAI 215, POT 177, POT 185, POT 203, POT 211, POT 221, POT 230	poor segmentation
Japan_yr3	2019-12-09 - 2019-12-09	SEP 205	poor segmentation
Japan_yr3	2020-02-08 - 2020-02-10	TKS 37	interference of a non-target object
Japan_yr3	all dates	COL 12	interference of a non-target object

## Sheet: Figs_5_S12_S13_S14_S15_S30b_JP3
camera	species	plant_number	plant	datetime	raw	day	week	month	area	rosette_radius	rgb_r_mean	rgb_g_mean	rgb_b_mean	rgb_r_median	rgb_g_median	rgb_b_median	lab_l_mean	lab_a_mean	lab_b_mean	lab_l_median	lab_a_median	lab_b_median	relative_ant_per_area	relative_ant_per_weight
CRA01	COL	12	CRA01-COL-12	2019-11-23 10:00:45	2019-11-23 10:00:45	2019-11-23	2019-11-18	2019-11-01	2832	100.102	126.298	131.909	129.821	106	114	118	138.475	125.76	128.386	121	128	129	0.00424688	0.0228925
CRA01	COL	12	CRA01-COL-12	2019-11-23 11:00:45	2019-11-23 11:00:45	2019-11-23	2019-11-18	2019-11-01	3180	90.4227	156.275	161.526	155.27	167	171	168	167.65	125.157	130.639	177	127	128	0.0041876	0.0193852
CRA01	COL	12	CRA01-COL-12	2019-11-23 12:00:45	2019-11-23 12:00:45	2019-11-23	2019-11-18	2019-11-01	3045	86.3519	156.718	161.768	154.548	167	172	169	168.02	125.039	131.237	178	127	128	0.00404674	0.019812
CRA01	COL	12	CRA01-COL-12	2019-11-23 13:00:45	2019-11-23 13:00:45	2019-11-23	2019-11-18	2019-11-01	3007	78.813	136.85	145.3	142.863	141	148	147	151.796	124.71	128.297	155	127	125	0.00357836	0.0211347
CRA01	COL	12	CRA01-COL-12	2019-11-24 10:00:45	2019-11-24 10:00:45	2019-11-24	2019-11-18	2019-11-01	3612	85.7468	134.448	137.978	134.841	134	137	135	145.475	126.247	129.252	145	128	127	0.00410167	0.0199922
CRA01	COL	12	CRA01-COL-12	2019-11-24 11:00:45	2019-11-24 11:00:45	2019-11-24	2019-11-18	2019-11-01	2532	99.3794	178.848	182.746	175.756	186	190	186	188.379	125.533	131.128	195	128	129	0.00454099	0.0201782
CRA01	COL	12	CRA01-COL-12	2019-11-24 12:00:45	2019-11-24 12:00:45	2019-11-24	2019-11-18	2019-11-01	1305	75.6404	183.356	187.598	176.041	190	191	182	192.678	124.619	133.408	197	127	129	0.00521382	0.0165872
CRA01	COL	12	CRA01-COL-12	2019-11-24 13:00:45	2019-11-24 13:00:45	2019-11-24	2019-11-18	2019-11-01	801	99.6102	184.548	187.976	173.262	190	189	178	193.015	124.36	135.095	196	128	131	0.00528694	0.0153691
CRA01	COL	12	CRA01-COL-12	2019-11-25 10:00:45	2019-11-25 10:00:45	2019-11-25	2019-11-25	2019-11-01	946	99.4901	164.592	174.007	153.978	173	176	160	178.518	121.322	137.325	182	128	132	0.0025359	0.0104976
CRA01	COL	12	CRA01-COL-12	2019-11-25 11:00:45	2019-11-25 11:00:45	2019-11-25	2019-11-25	2019-11-01	599	99.4209	174.065	179.062	163.451	178	178	167	184.329	123.614	135.437	185	128	130	0.00382452	0.011925
CRA01	COL	12	CRA01-COL-12	2019-11-25 12:00:45	2019-11-25 12:00:45	2019-11-25	2019-11-25	2019-11-01	1047	99.2183	163.587	170.287	154.124	170	172	162	175.727	122.913	135.67	179	128	130	0.00284962	0.0106918
CRA01	COL	12	CRA01-COL-12	2019-11-25 13:00:45	2019-11-25 13:00:45	2019-11-25	2019-11-25	2019-11-01	775	99.5616	171.025	176.148	158.422	177	177	163	181.435	123.236	136.573	184	128	133	0.00489445	0.0136162
CRA01	COL	12	CRA01-COL-12	2019-11-26 10:00:45	2019-11-26 10:00:45	2019-11-26	2019-11-25	2019-11-01	625	99.2976	172.97	183.003	158.661	182	186	161	186.573	120.4	139.323	190	127	135	0.00366527	0.010657
CRA01	COL	12	CRA01-COL-12	2019-11-26 11:00:45	2019-11-26 11:00:45	2019-11-26	2019-11-25	2019-11-01	1577	99.2976	183.235	185.036	176.826	187	187	183	190.931	126.015	132.016	193	128	129	0.00502482	0.0201955
CRA01	COL	12	CRA01-COL-12	2019-11-26 12:00:45	2019-11-26 12:00:45	2019-11-26	2019-11-25	2019-11-01	1106	85.8416	186.11	192.49	177.823	196	199	186	196.674	123.331	134.75	203	127	130	0.00481962	0.0138872
CRA01	COL	12	CRA01-COL-12	2019-11-26 13:00:45	2019-11-26 13:00:45	2019-11-26	2019-11-25	2019-11-01	1083	99.2284	189.45	196.484	183.822	202	205	192	200.332	123.439	133.633	208	127	130	0.00512777	0.0143864
CRA01	COL	12	CRA01-COL-12	2019-11-27 10:00:45	2019-11-27 10:00:45	2019-11-27	2019-11-25	2019-11-01	697	75.1595	172.511	177.001	159.043	178	178	162	182.379	123.451	136.746	185	128	133	0.00382231	0.012594
CRA01	COL	12	CRA01-COL-12	2019-11-27 11:00:45	2019-11-27 11:00:45	2019-11-27	2019-11-25	2019-11-01	1913	99.4209	184.458	187.15	180.09	189	190	187	192.86	125.893	131.321	196	128	129	0.0045267	0.0195135
CRA01	COL	12	CRA01-COL-12	2019-11-27 12:00:44	2019-11-27 12:00:44	2019-11-27	2019-11-25	2019-11-01	1648	82.6172	190.155	191.553	185.078	193	194	190	197.2	126.481	131.102	199	128	129	0.00473793	0.0201781
CRA01	COL	12	CRA01-COL-12	2019-11-27 13:00:44	2019-11-27 13:00:44	2019-11-27	2019-11-25	2019-11-01	3134	99.6189	188.385	189.608	184.734	191	191	189	195.541	126.818	130.321	197	128	129	0.00516745	0.0203316
CRA01	COL	12	CRA01-COL-12	2019-11-28 10:00:44	2019-11-28 10:00:44	2019-11-28	2019-11-25	2019-11-01	1872	99.2976	166.798	172.924	163.249	175	176	172	178.684	124.189	132.368	182	128	129	0.00430666	0.017241
CRA01	COL	12	CRA01-COL-12	2019-11-28 11:00:44	2019-11-28 11:00:44	2019-11-28	2019-11-25	2019-11-01	893	75.5553	180.684	188.873	170.98	189	190	176	192.821	122.149	136.216	196	127	132	0.0034307	0.011521
CRA01	COL	12	CRA01-COL-12	2019-11-28 12:00:44	2019-11-28 12:00:44	2019-11-28	2019-11-25	2019-11-01	656	68.2808	172.741	183.334	158.54	182	185	162	186.817	120.136	139.523	191	127	135	0.00353184	0.0108333
CRA01	COL	12	CRA01-COL-12	2019-11-28 13:00:44	2019-11-28 13:00:44	2019-11-28	2019-11-25	2019-11-01	1336	75.7954	174.686	179.9	168.591	180	181	174	185.311	124.293	133.216	187	128	130	0.00508951	0.0176869
CRA01	COL	12	CRA01-COL-12	2019-11-29 10:00:44	2019-11-29 10:00:44	2019-11-29	2019-11-25	2019-11-01	1640	86.1932	136.08	143.61	136.371	145	156	140	149.774	124.246	130.901	162	127	126	0.00337814	0.0180767
CRA01	COL	12	CRA01-COL-12	2019-11-29 11:00:44	2019-11-29 11:00:44	2019-11-29	2019-11-25	2019-11-01	2326	99.5616	172.064	176.065	170.798	188	190	189	181.669	125.712	130.249	196	127	128	0.0049903	0.0196947
CRA01	COL	12	CRA01-COL-12	2019-11-29 12:00:44	2019-11-29 12:00:44	2019-11-29	2019-11-25	2019-11-01	2721	89.6508	149.954	155.263	146.299	162	166	161	161.636	124.684	132.083	172	127	128	0.0043108	0.0183985
CRA01	COL	12	CRA01-COL-12	2019-11-29 13:00:44	2019-11-29 13:00:44	2019-11-29	2019-11-25	2019-11-01	785	82.9175	199.79	204.72	186.177	209	210	196	208.025	123.21	136.806	213	128	132	0.00485652	0.0135628
CRA01	COL	12	CRA01-COL-12	2019-11-30 10:00:44	2019-11-30 10:00:44	2019-11-30	2019-11-25	2019-11-01	365	67.7453	144.151	167.29	136.926	150	170	137	169.173	114.866	141.173	174	123	141	0.00200078	0.00764525
CRA01	COL	12	CRA01-COL-12	2019-11-30 11:00:44	2019-11-30 11:00:44	2019-11-30	2019-11-25	2019-11-01	1598	86.4804	168.711	171.501	164.547	183	183	170	177.699	125.79	131.357	189	127	128	0.004209	0.0189198
CRA01	COL	12	CRA01-COL-12	2019-11-30 12:00:44	2019-11-30 12:00:44	2019-11-30	2019-11-25	2019-11-01	721	98.995	179.627	183.742	170.759	187	186	175	188.954	124.406	134.141	192	128	131	0.00501654	0.0161519
CRA01	COL	12	CRA01-COL-12	2019-11-30 13:00:44	2019-11-30 13:00:44	2019-11-30	2019-11-25	2019-11-01	3047	86.5059	169.309	171.806	168.744	173	175	174	178.452	126.655	129.295	181	128	128	0.00511281	0.0206835
CRA01	COL	12	CRA01-COL-12	2019-12-01 10:00:44	2019-12-01 10:00:44	2019-12-01	2019-11-25	2019-12-01	2088	98.995	143.167	147.618	141.743	153	160	154	154.322	125.516	130.58	167	128	127	0.00355937	0.017542
CRA01	COL	12	CRA01-COL-12	2019-12-01 11:00:44	2019-12-01 11:00:44	2019-12-01	2019-11-25	2019-12-01	1450	84.4172	171.774	177.507	169.153	183	187	186	182.948	124.626	131.789	193	127	128	0.00476829	0.0194246
CRA01	COL	12	CRA01-COL-12	2019-12-01 12:00:44	2019-12-01 12:00:44	2019-12-01	2019-11-25	2019-12-01	2151	88.7689	161.815	166.268	156.753	175	179	171	172.273	124.909	132.415	185	127	129	0.00426426	0.0183713
CRA01	COL	12	CRA01-COL-12	2019-12-01 13:00:44	2019-12-01 13:00:44	2019-12-01	2019-11-25	2019-12-01	1565	99.4901	188.62	193.424	181.825	196	200	191	197.985	124.425	133.346	204	127	129	0.00544651	0.0170071
CRA01	COL	12	CRA01-COL-12	2019-12-02 10:00:44	2019-12-02 10:00:44	2019-12-02	2019-12-02	2019-12-01	937	84.2966	165.571	164.958	143.163	165	161	145	171.566	124.688	139.426	169	128	138	0.00328122	0.0129534
CRA01	COL	12	CRA01-COL-12	2019-12-02 11:00:44	2019-12-02 11:00:44	2019-12-02	2019-12-02	2019-12-01	730	68.2754	156.155	156.085	135.705	159	153	137	163.041	124.688	138.727	162	128	137	0.00269874	0.0123975
CRA01	COL	12	CRA01-COL-12	2019-12-02 12:00:44	2019-12-02 12:00:44	2019-12-02	2019-12-02	2019-12-01	1541	99.1414	156.433	156.646	147.585	156	154	148	164.165	126.445	132.709	163	128	130	0.0044266	0.0177926
CRA01	COL	12	CRA01-COL-12	2019-12-02 13:00:44	2019-12-02 13:00:44	2019-12-02	2019-12-02	2019-12-01	2137	89.0788	153.781	152.792	146.568	154	152	148	160.841	127.301	131.389	161	128	130	0.00569638	0.0189325
CRA01	COL	12	CRA01-COL-12	2019-12-03 10:00:44	2019-12-03 10:00:44	2019-12-03	2019-12-02	2019-12-01	1390	86.4856	156.071	164.511	150.271	167	174	165	169.707	122.733	134.509	180	127	130	0.00358978	0.0128418
CRA01	COL	12	CRA01-COL-12	2019-12-03 11:00:44	2019-12-03 11:00:44	2019-12-03	2019-12-02	2019-12-01	1133	65.8379	164.075	168.812	162.733	178	182	182	174.713	125.232	130.721	188	127	128	0.00420231	0.0194133
CRA01	COL	12	CRA01-COL-12	2019-12-03 12:00:44	2019-12-03 12:00:44	2019-12-03	2019-12-02	2019-12-01	1932	99.8464	168.888	168.619	154.844	171	170	156	175.283	125.823	135.161	177	129	133	0.00412767	0.0145802
CRA01	COL	12	CRA01-COL-12	2019-12-03 13:00:44	2019-12-03 13:00:44	2019-12-03	2019-12-02	2019-12-01	1434	99.2976	154.15	157.166	145.738	155	154	148	164.01	125.066	133.632	163	128	131	0.0048904	0.0159368
CRA01	COL	12	CRA01-COL-12	2019-12-04 10:00:44	2019-12-04 10:00:44	2019-12-04	2019-12-02	2019-12-01	1219	87.8301	144.808	154.87	141.747	158	167	154	160.076	122.326	133.761	173	127	129	0.00356166	0.0109713
CRA01	COL	12	CRA01-COL-12	2019-12-04 11:00:44	2019-12-04 11:00:44	2019-12-04	2019-12-02	2019-12-01	976	78.5523	159.578	167.882	157.931	178	180	179	173.293	123.268	132.482	187	127	129	0.00495059	0.0164727
CRA01	COL	12	CRA01-COL-12	2019-12-04 12:00:44	2019-12-04 12:00:44	2019-12-04	2019-12-02	2019-12-01	770	67.8527	181.186	185.321	169.764	184	183	173	190.316	124.025	135.443	190	128	132	0.00386371	0.0122944
CRA01	COL	12	CRA01-COL-12	2019-12-04 13:00:44	2019-12-04 13:00:44	2019-12-04	2019-12-02	2019-12-01	1047	68.7469	183.018	187.544	173.821	185	186	176	192.463	124.172	134.454	192	128	131	0.00447273	0.0141833
CRA01	COL	12	CRA01-COL-12	2019-12-05 10:00:44	2019-12-05 10:00:44	2019-12-05	2019-12-02	2019-12-01	1291	92.066	148.211	157.023	141.897	160	169	151	162.346	122.447	134.993	174	128	132	0.00365883	0.0106782
CRA01	COL	12	CRA01-COL-12	2019-12-05 11:00:44	2019-12-05 11:00:44	2019-12-05	2019-12-02	2019-12-01	1082	94.586	168.276	172.99	157.715	171	172	160	178.631	123.834	135.302	179	128	131	0.00337898	0.0113982
CRA01	COL	12	CRA01-COL-12	2019-12-05 12:00:44	2019-12-05 12:00:44	2019-12-05	2019-12-02	2019-12-01	881	78.8496	157.473	167.216	150.44	160	165	153	172.133	121.806	135.531	171	127	130	0.0025864	0.0100709
CRA01	COL	12	CRA01-COL-12	2019-12-05 13:00:44	2019-12-05 13:00:44	2019-12-05	2019-12-02	2019-12-01	633	67.5845	160.397	172.041	150.719	164	169	152	176.122	120.385	137.684	176	128	132	0.00256859	0.0103795
CRA01	COL	12	CRA01-COL-12	2019-12-06 10:00:44	2019-12-06 10:00:44	2019-12-06	2019-12-02	2019-12-01	1338	82.5216	142.713	153.798	142.926	154	164	156	159.179	122.332	132.516	170	127	128	0.00372098	0.0138286
CRA01	COL	12	CRA01-COL-12	2019-12-06 11:00:44	2019-12-06 11:00:44	2019-12-06	2019-12-02	2019-12-01	2078	99.5616	169.397	171.554	162.937	182	182	176	177.748	125.741	132.302	189	127	131	0.00437485	0.0191436
CRA01	COL	12	CRA01-COL-12	2019-12-06 12:00:44	2019-12-06 12:00:44	2019-12-06	2019-12-02	2019-12-01	770	74.627	166.026	175.19	153.784	173	176	160	179.645	121.257	138.062	182	128	132	0.00336178	0.0111394
CRA01	COL	12	CRA01-COL-12	2019-12-06 13:00:44	2019-12-06 13:00:44	2019-12-06	2019-12-02	2019-12-01	790	76.7871	176.822	185.958	167.853	182	183	171	189.93	121.83	136.219	190	128	132	0.00344077	0.0115416
CRA01	COL	12	CRA01-COL-12	2019-12-07 10:00:44	2019-12-07 10:00:44	2019-12-07	2019-12-02	2019-12-01	714	99.8397	171.87	180.087	162.434	174	177	163	184.538	122.207	136.112	183	128	132	0.00347507	0.0115517
CRA01	COL	12	CRA01-COL-12	2019-12-07 11:00:44	2019-12-07 11:00:44	2019-12-07	2019-12-02	2019-12-01	524	99.1414	167.622	180.441	158.424	171	176	161	183.767	119.918	137.784	182	128	133	0.0034475	0.0116019
CRA01	COL	12	CRA01-COL-12	2019-12-07 12:00:44	2019-12-07 12:00:44	2019-12-07	2019-12-02	2019-12-01	626	99.3543	179.665	187.288	169.65	183	186	172	191.38	122.436	136.125	192	128	131	0.0035284	0.0114736
CRA01	COL	12	CRA01-COL-12	2019-12-07 13:00:44	2019-12-07 13:00:44	2019-12-07	2019-12-02	2019-12-01	1135	99.9741	160.888	167.061	154.485	163	165	157	172.942	123.71	133.836	172	128	130	0.00392452	0.0125958
CRA01	COL	12	CRA01-COL-12	2019-12-08 10:00:44	2019-12-08 10:00:44	2019-12-08	2019-12-02	2019-12-01	1102	99.4901	177.281	182.799	169.553	179	181	171	187.859	123.87	134.153	187	128	130	0.00452216	0.0137127
CRA01	COL	12	CRA01-COL-12	2019-12-08 11:00:44	2019-12-08 11:00:44	2019-12-08	2019-12-02	2019-12-01	378	99.6357	175.889	190.246	160.19	179	188	164	192.286	118.003	141.598	191	126	137	0.00300947	0.00800476
CRA01	COL	12	CRA01-COL-12	2019-12-08 12:00:44	2019-12-08 12:00:44	2019-12-08	2019-12-02	2019-12-01	739	72.0883	178.375	183.419	169.448	178	179	171	188.482	123.904	134.525	186	128	130	0.00447102	0.0136238
CRA01	COL	12	CRA01-COL-12	2019-12-08 13:00:44	2019-12-08 13:00:44	2019-12-08	2019-12-02	2019-12-01	1217	69.5736	179.555	184.164	172.367	182	183	176	189.457	124.452	133.533	190	128	130	0.00582101	0.0171425
CRA01	COL	12	CRA01-COL-12	2019-12-09 10:00:44	2019-12-09 10:00:44	2019-12-09	2019-12-09	2019-12-01	1007	86.9843	132.195	147.332	131.093	143	161	130	151.603	120.023	134.814	165	127	126	0.00317621	0.0108212
CRA01	COL	12	CRA01-COL-12	2019-12-09 11:00:44	2019-12-09 11:00:44	2019-12-09	2019-12-09	2019-12-01	1004	70.142	125.127	137.723	136.232	136	144	151	143.283	123.147	127.618	152	127	124	0.0042933	0.0195559
CRA01	COL	12	CRA01-COL-12	2019-12-09 12:00:44	2019-12-09 12:00:44	2019-12-09	2019-12-09	2019-12-01	3643	90.0223	163.808	166.506	158.121	168	170	167	173.021	125.668	132.129	177	128	131	0.00450628	0.0190223
CRA01	COL	12	CRA01-COL-12	2019-12-09 13:00:44	2019-12-09 13:00:44	2019-12-09	2019-12-09	2019-12-01	2064	86.1453	150.72	158.356	150.032	157	162	163	164.38	123.934	131.619	169	127	128	0.00409896	0.0170931
CRA01	COL	12	CRA01-COL-12	2019-12-10 10:00:44	2019-12-10 10:00:44	2019-12-10	2019-12-09	2019-12-01	2139	100.141	134.283	143.936	131.753	143	154	141	149.454	122.638	133.369	160	127	127	0.00337295	0.0118127
CRA01	COL	12	CRA01-COL-12	2019-12-10 11:00:44	2019-12-10 11:00:44	2019-12-10	2019-12-09	2019-12-01	1529	78.4163	125.865	134.91	132.437	120	128	136	140.927	124.294	128.429	135	127	124	0.00428073	0.0223528
CRA01	COL	12	CRA01-COL-12	2019-12-10 12:00:44	2019-12-10 12:00:44	2019-12-10	2019-12-09	2019-12-01	1937	79.1246	177.448	182.463	170.657	182	185	182	187.672	124.278	133.538	191	127	131	0.00559749	0.0170407
CRA01	COL	12	CRA01-COL-12	2019-12-10 13:00:44	2019-12-10 13:00:44	2019-12-10	2019-12-09	2019-12-01	2356	78.8214	185.472	189.734	180.681	193	194	187	194.792	125.01	132.123	199	128	129	0.00486233	0.0196553
CRA01	COL	12	CRA01-COL-12	2019-12-11 10:00:44	2019-12-11 10:00:44	2019-12-11	2019-12-09	2019-12-01	1234	98.8154	157.232	164.303	148.031	165	170	153	169.986	122.826	135.735	175	128	132	0.00270103	0.0104492
CRA01	COL	12	CRA01-COL-12	2019-12-11 11:00:44	2019-12-11 11:00:44	2019-12-11	2019-12-09	2019-12-01	1364	73.651	183.062	185.339	173.543	186	186	178	190.947	125.268	133.768	192	128	130	0.00472807	0.01657
CRA01	COL	12	CRA01-COL-12	2019-12-11 12:00:17	2019-12-11 12:00:17	2019-12-11	2019-12-09	2019-12-01	851	99.5616	187.251	193.334	177.303	196	198	186	197.447	123.222	135.481	203	128	130	0.00484839	0.0129232
CRA01	COL	12	CRA01-COL-12	2019-12-11 13:00:17	2019-12-11 13:00:17	2019-12-11	2019-12-09	2019-12-01	1196	81.7487	179.878	183.247	170.875	185	186	177	188.717	124.744	133.954	192	128	130	0.00458107	0.0156718
CRA01	COL	12	CRA01-COL-12	2019-12-12 10:00:17	2019-12-12 10:00:17	2019-12-12	2019-12-09	2019-12-01	984	75.8312	170.51	175.805	158.624	176	177	164	181.065	123.242	136.243	183	128	131	0.00488936	0.0132742
CRA01	COL	12	CRA01-COL-12	2019-12-12 11:00:17	2019-12-12 11:00:17	2019-12-12	2019-12-09	2019-12-01	1710	99.5616	188.878	191.959	182.988	194	194	190	197.133	125.451	132.202	200	128	129	0.00485981	0.0199231
CRA01	COL	12	CRA01-COL-12	2019-12-12 12:00:17	2019-12-12 12:00:17	2019-12-12	2019-12-09	2019-12-01	3014	73.5622	184.048	189.18	181.069	188	192	189	194.276	124.913	131.562	197	128	129	0.0045847	0.0193476
CRA01	COL	12	CRA01-COL-12	2019-12-12 13:00:17	2019-12-12 13:00:17	2019-12-12	2019-12-09	2019-12-01	1522	78.6195	186.373	191.891	179.979	192	194	188	196.503	124.139	133.425	199	127	129	0.00513169	0.0151103
CRA01	COL	12	CRA01-COL-12	2019-12-13 10:00:17	2019-12-13 10:00:17	2019-12-13	2019-12-09	2019-12-01	3356	90.9001	151.232	154.489	148.314	155	159	156	161.136	125.893	130.82	166	128	128	0.00406496	0.0187235
CRA01	COL	12	CRA01-COL-12	2019-12-13 11:00:17	2019-12-13 11:00:17	2019-12-13	2019-12-09	2019-12-01	5052	79.4257	123.081	129.317	131.735	115	121	128	136.645	126.283	125.915	129	127	124	0.00504668	0.0264181
CRA01	COL	12	CRA01-COL-12	2019-12-13 12:00:17	2019-12-13 12:00:17	2019-12-13	2019-12-09	2019-12-01	3384	85.1598	168.388	171.918	167.129	173	176	175	178.409	126.016	130.062	183	128	128	0.00459541	0.0194528
CRA01	COL	12	CRA01-COL-12	2019-12-13 13:00:17	2019-12-13 13:00:17	2019-12-13	2019-12-09	2019-12-01	2853	79.8122	152.094	159.051	154.132	156	162	161	165.399	124.761	129.787	168	127	127	0.0047829	0.0200429
CRA01	COL	12	CRA01-COL-12	2019-12-14 10:00:17	2019-12-14 10:00:17	2019-12-14	2019-12-09	2019-12-01	2098	99.5616	185.52	187.669	178.971	189	189	184	193.305	125.828	132.19	195	128	130	0.00487113	0.0198503
CRA01	COL	12	CRA01-COL-12	2019-12-14 11:00:17	2019-12-14 11:00:17	2019-12-14	2019-12-09	2019-12-01	2995	75.0394	108.754	118.459	125.572	105	117	127	125.559	126.052	122.889	124	127	122	0.00429757	0.0305002
CRA01	COL	12	CRA01-COL-12	2019-12-14 12:00:17	2019-12-14 12:00:17	2019-12-14	2019-12-09	2019-12-01	1622	99.4901	183.995	188.797	179.49	190	191	186	193.901	124.798	132.182	196	128	129	0.00486133	0.0194527
CRA01	COL	12	CRA01-COL-12	2019-12-14 13:00:17	2019-12-14 13:00:17	2019-12-14	2019-12-09	2019-12-01	1362	99.6357	185.888	190.736	180.38	191	192	187	195.647	124.64	132.701	198	128	129	0.00463605	0.0174065
CRA01	COL	12	CRA01-COL-12	2019-12-15 10:00:17	2019-12-15 10:00:17	2019-12-15	2019-12-09	2019-12-01	1582	99.4209	183.858	186.001	178.637	188	187	183	191.855	126.101	131.491	194	128	129	0.00454121	0.0196468
CRA01	COL	12	CRA01-COL-12	2019-12-15 11:00:17	2019-12-15 11:00:17	2019-12-15	2019-12-09	2019-12-01	2682	70.1276	187.855	188.702	183.086	191	190	187	194.691	126.831	130.716	196	128	129	0.00499651	0.0202575
CRA01	COL	12	CRA01-COL-12	2019-12-15 12:00:17	2019-12-15 12:00:17	2019-12-15	2019-12-09	2019-12-01	3780	79.9368	173.55	176.776	170.698	179	181	179	182.93	125.877	130.761	187	128	129	0.00464292	0.0198776
CRA01	COL	12	CRA01-COL-12	2019-12-15 13:00:17	2019-12-15 13:00:17	2019-12-15	2019-12-09	2019-12-01	2529	86.6748	159.346	166.396	160.996	161	168	167	172.363	124.67	130.014	173	127	128	0.00451512	0.0195155
CRA01	COL	12	CRA01-COL-12	2019-12-16 10:00:17	2019-12-16 10:00:17	2019-12-16	2019-12-16	2019-12-01	3279	99.9416	148.374	152.056	147.318	153	158	158	158.686	125.993	129.998	165	128	127	0.00444317	0.0189714
CRA01	COL	12	CRA01-COL-12	2019-12-16 11:00:17	2019-12-16 11:00:17	2019-12-16	2019-12-16	2019-12-01	4667	78.4222	90.8196	101.417	112.045	88	99	113	108.1	126.568	120.659	106	127	120	0.00404962	0.033062
CRA01	COL	12	CRA01-COL-12	2019-12-16 12:00:17	2019-12-16 12:00:17	2019-12-16	2019-12-16	2019-12-01	3690	99.2976	169.734	172.545	166.083	176	178	175	178.881	125.962	131.047	184	128	130	0.00423729	0.0197356
CRA01	COL	12	CRA01-COL-12	2019-12-16 13:00:17	2019-12-16 13:00:17	2019-12-16	2019-12-16	2019-12-01	2102	99.736	150.84	158.118	154.139	160	165	161	164.456	124.844	129.233	171	127	126	0.00459977	0.0208882
CRA01	COL	12	CRA01-COL-12	2019-12-17 10:00:17	2019-12-17 10:00:17	2019-12-17	2019-12-16	2019-12-01	797	99.3543	172.518	181.799	164.228	180	182	174	186.031	121.829	135.984	189	127	130	0.00337299	0.0113508
CRA01	COL	12	CRA01-COL-12	2019-12-17 11:00:17	2019-12-17 11:00:17	2019-12-17	2019-12-16	2019-12-01	1590	99.2976	187.138	189.079	180.844	191	190	187	194.721	126.031	131.925	196	128	130	0.00496787	0.0202116
CRA01	COL	12	CRA01-COL-12	2019-12-17 12:00:17	2019-12-17 12:00:17	2019-12-17	2019-12-16	2019-12-01	242	68.9913	154.393	173.781	136.302	162	168	137	175.719	115.025	145.194	172	125	146	0.00153514	0.00654654
CRA01	COL	12	CRA01-COL-12	2019-12-17 13:00:17	2019-12-17 13:00:17	2019-12-17	2019-12-16	2019-12-01	731	69.1118	161.163	163.59	148.669	164	162	154	170.252	124.647	135.503	171	128	131	0.0030162	0.0129602
CRA01	COL	12	CRA01-COL-12	2019-12-18 10:00:17	2019-12-18 10:00:17	2019-12-18	2019-12-16	2019-12-01	924	77.7742	154.688	151.944	143.509	157	152	146	160.279	127.594	132.793	161	129	131	0.00525934	0.0169418
CRA01	COL	12	CRA01-COL-12	2019-12-18 11:00:17	2019-12-18 11:00:17	2019-12-18	2019-12-16	2019-12-01	977	69.6462	166.405	163.469	155.058	167	163	156	171.438	127.655	132.731	172	128	131	0.00518827	0.0185879
CRA01	COL	12	CRA01-COL-12	2019-12-18 12:00:17	2019-12-18 12:00:17	2019-12-18	2019-12-16	2019-12-01	540	65.3325	164.493	164.402	147.443	166	160	149	171.294	125.246	136.817	169	129	134	0.00318096	0.0146727
CRA01	COL	12	CRA01-COL-12	2019-12-18 13:00:17	2019-12-18 13:00:17	2019-12-18	2019-12-16	2019-12-01	1253	70.2533	155.354	153.883	145.844	156	153	147	161.919	127.21	132.393	161	128	130	0.0054885	0.0187242
CRA01	COL	12	CRA01-COL-12	2019-12-19 10:00:17	2019-12-19 10:00:17	2019-12-19	2019-12-16	2019-12-01	847	66.9285	174.118	172.387	162.351	176	172	164	179.596	126.933	133.394	180	128	131	0.00589259	0.0187148
CRA01	COL	12	CRA01-COL-12	2019-12-19 11:00:17	2019-12-19 11:00:17	2019-12-19	2019-12-16	2019-12-01	688	65.1173	159.756	161.179	147.433	161	158	149	168.054	125.201	135.001	167	129	132	0.0041245	0.0152684
CRA01	COL	12	CRA01-COL-12	2019-12-19 12:00:17	2019-12-19 12:00:17	2019-12-19	2019-12-16	2019-12-01	465	65.8758	161.899	164.953	146.062	163	159	148	171.131	123.774	137.462	168	129	134	0.00293337	0.0115138
CRA01	COL	12	CRA01-COL-12	2019-12-19 13:00:17	2019-12-19 13:00:17	2019-12-19	2019-12-16	2019-12-01	479	66.1125	164.674	164.159	151.409	165	161	153	171.332	126.063	134.685	170	129	132	0.00429225	0.0164352
CRA01	COL	12	CRA01-COL-12	2019-12-20 10:00:17	2019-12-20 10:00:17	2019-12-20	2019-12-16	2019-12-01	838	84.4305	137.947	144.424	130.617	133	145	122	150.381	123.492	134.525	149	128	130	0.00297824	0.01135
CRA01	COL	12	CRA01-COL-12	2019-12-20 11:00:17	2019-12-20 11:00:17	2019-12-20	2019-12-16	2019-12-01	1312	67.7877	141.891	147.4	143.035	139	141	137	154.342	125.356	129.669	150	127	128	0.00423645	0.0186058
CRA01	COL	12	CRA01-COL-12	2019-12-20 12:00:17	2019-12-20 12:00:17	2019-12-20	2019-12-16	2019-12-01	404	67.3662	179.812	181.121	166.76	182	180	169	187.062	125.141	135.191	187	128	133	0.00446336	0.0144059
CRA01	COL	12	CRA01-COL-12	2019-12-20 13:00:17	2019-12-20 13:00:17	2019-12-20	2019-12-16	2019-12-01	264	56.6572	182.201	179.481	168.269	184	179	169	186.477	127.11	134.072	187	129	132	0.00539941	0.0169708
CRA01	COL	12	CRA01-COL-12	2019-12-21 10:00:17	2019-12-21 10:00:17	2019-12-21	2019-12-16	2019-12-01	1062	84.3812	151.54	152.324	140.431	159	157	145	159.611	125.695	134.256	165	128	132	0.00381166	0.0143932
CRA01	COL	12	CRA01-COL-12	2019-12-21 11:00:17	2019-12-21 11:00:17	2019-12-21	2019-12-16	2019-12-01	555	64.9332	175.697	179.501	166.389	179	179	170	185.115	124.514	134.272	186	128	131	0.00456207	0.0155176
CRA01	COL	12	CRA01-COL-12	2019-12-21 12:00:17	2019-12-21 12:00:17	2019-12-21	2019-12-16	2019-12-01	461	66.1807	176.145	178.813	165.61	179	178	167	184.67	124.842	134.466	185	128	132	0.00460896	0.0155986
CRA01	COL	12	CRA01-COL-12	2019-12-21 13:00:17	2019-12-21 13:00:17	2019-12-21	2019-12-16	2019-12-01	61	45.3928	171.885	207.721	155.672	177	211	154	203.557	106.738	150.18	205	104	151	0.00279655	0.00862702
CRA01	COL	12	CRA01-COL-12	2019-12-22 10:00:17	2019-12-22 10:00:17	2019-12-22	2019-12-16	2019-12-01	603	70.0451	165.774	168.972	156.821	169	169	161	175.264	124.859	133.927	177	128	131	0.00410844	0.0149693
CRA01	COL	12	CRA01-COL-12	2019-12-22 11:00:17	2019-12-22 11:00:17	2019-12-22	2019-12-16	2019-12-01	361	66.3617	176.684	176.753	167.449	178	174	168	183.429	126.416	132.77	182	129	130	0.00489394	0.0185755
CRA01	COL	12	CRA01-COL-12	2019-12-22 12:00:17	2019-12-22 12:00:17	2019-12-22	2019-12-16	2019-12-01	245	69.0691	172.18	175.714	157.771	171	171	157	181.216	123.763	136.743	179	128	133	0.00385608	0.0127334
CRA01	COL	12	CRA01-COL-12	2019-12-22 13:00:17	2019-12-22 13:00:17	2019-12-22	2019-12-16	2019-12-01	474	68.4921	166.015	168.16	156.776	168	165	158	174.787	125.306	133.648	173	129	131	0.00452608	0.0163507
CRA01	COL	12	CRA01-COL-12	2019-12-23 10:00:17	2019-12-23 10:00:17	2019-12-23	2019-12-23	2019-12-01	693	68.8914	140.812	144.343	127.856	142	142	129	151.176	124.033	136.375	151	128	133	0.00207436	0.0114864
CRA01	COL	12	CRA01-COL-12	2019-12-23 11:00:17	2019-12-23 11:00:17	2019-12-23	2019-12-23	2019-12-01	1225	72.899	141.451	149.509	147.254	139	150	154	156.016	124.929	128.209	157	127	126	0.00381921	0.0208593
CRA01	COL	12	CRA01-COL-12	2019-12-23 12:00:17	2019-12-23 12:00:17	2019-12-23	2019-12-23	2019-12-01	1885	99.2133	153.627	156.749	146.897	167	170	148	163.042	125.354	132.864	176	128	131	0.00415981	0.0163101
CRA01	COL	12	CRA01-COL-12	2019-12-23 13:00:17	2019-12-23 13:00:17	2019-12-23	2019-12-23	2019-12-01	1033	73.9398	154.66	169.554	152.62	167	177	170	173.293	119.994	135.225	182	127	130	0.00306005	0.0106961
CRA01	COL	12	CRA01-COL-12	2019-12-24 10:00:17	2019-12-24 10:00:17	2019-12-24	2019-12-23	2019-12-01	1468	100.003	175.331	181.251	167.392	177	183	179	186.21	123.702	134.486	188	128	133	0.00438133	0.0134341
CRA01	COL	12	CRA01-COL-12	2019-12-24 11:00:17	2019-12-24 11:00:17	2019-12-24	2019-12-23	2019-12-01	1715	82.6925	133.033	143.984	136.548	131	143	141	149.633	123.016	130.651	149	127	126	0.0041886	0.016141
CRA01	COL	12	CRA01-COL-12	2019-12-24 12:00:17	2019-12-24 12:00:17	2019-12-24	2019-12-23	2019-12-01	897	78.4287	158.269	169.087	160.63	167	175	172	174.109	122.849	131.176	180	127	126	0.00375134	0.0161801
CRA01	COL	12	CRA01-COL-12	2019-12-24 13:00:17	2019-12-24 13:00:17	2019-12-24	2019-12-23	2019-12-01	1476	79.6825	150.421	156.157	149.243	157	160	151	162.769	124.877	131.022	167	128	130	0.00401767	0.0188644
CRA01	COL	12	CRA01-COL-12	2019-12-25 10:00:17	2019-12-25 10:00:17	2019-12-25	2019-12-23	2019-12-01	1405	81.0516	162.14	168.46	156.873	170	175	171	173.628	123.856	133.291	181	128	132	0.0042686	0.0135733
CRA01	COL	12	CRA01-COL-12	2019-12-25 11:00:22	2019-12-25 11:00:22	2019-12-25	2019-12-23	2019-12-01	451	73.3867	103.787	112.169	122.789	102	113	125	119.654	127.339	121.067	120	127	121	0.00477568	0.0337436
CRA01	COL	12	CRA01-COL-12	2019-12-25 12:00:22	2019-12-25 12:00:22	2019-12-25	2019-12-23	2019-12-01	1435	88.5509	161.065	164.978	152.914	176	181	170	170.702	124.677	133.837	186	128	131	0.00410585	0.0148751
CRA01	COL	12	CRA01-COL-12	2019-12-25 13:00:22	2019-12-25 13:00:22	2019-12-25	2019-12-23	2019-12-01	1058	76.7795	148.466	159.368	147.611	159	167	160	164.567	122.287	133.046	172	127	130	0.00389089	0.0136652
CRA01	COL	12	CRA01-COL-12	2019-12-26 10:00:22	2019-12-26 10:00:22	2019-12-26	2019-12-23	2019-12-01	612	67.3775	167.408	168.065	156.129	171	169	158	174.802	125.792	134.111	176	128	132	0.00418355	0.0158577
CRA01	COL	12	CRA01-COL-12	2019-12-26 11:00:22	2019-12-26 11:00:22	2019-12-26	2019-12-23	2019-12-01	979	71.6358	173.924	173.827	166.143	175	173	166	180.656	126.802	131.98	181	128	130	0.00546337	0.0208736
CRA01	COL	12	CRA01-COL-12	2019-12-26 12:00:22	2019-12-26 12:00:22	2019-12-26	2019-12-23	2019-12-01	1361	84.978	172.886	172.941	168.097	174	173	167	179.983	127.19	130.503	180	128	130	0.00569494	0.0206125
CRA01	COL	12	CRA01-COL-12	2019-12-26 13:00:22	2019-12-26 13:00:22	2019-12-26	2019-12-23	2019-12-01	721	79.2491	159.613	160.422	149.345	161	159	150	167.454	125.885	133.67	168	128	131	0.00440337	0.0168416
CRA01	COL	12	CRA01-COL-12	2019-12-27 10:00:22	2019-12-27 10:00:22	2019-12-27	2019-12-23	2019-12-01	588	68.379	142.296	148.15	130.325	147	148	124	154.253	123.114	136.825	157	128	134	0.00352955	0.0109906
CRA01	COL	12	CRA01-COL-12	2019-12-27 11:00:22	2019-12-27 11:00:22	2019-12-27	2019-12-23	2019-12-01	482	52.9172	143.174	161.693	154.241	154	164	171	166.035	120.436	129.861	170	127	122	0.0041974	0.0167299
CRA01	COL	12	CRA01-COL-12	2019-12-27 12:00:22	2019-12-27 12:00:22	2019-12-27	2019-12-23	2019-12-01	450	83.401	160.556	173.822	158.369	186	196	177	177.422	120.96	134.678	200	127	129	0.00357965	0.0115387
CRA01	COL	12	CRA01-COL-12	2019-12-27 13:00:22	2019-12-27 13:00:22	2019-12-27	2019-12-23	2019-12-01	545	71.5158	141.442	145.128	127.506	141	142	128	151.763	123.826	136.985	152	129	134	0.00224723	0.011787
CRA01	COL	12	CRA01-COL-12	2019-12-28 10:00:22	2019-12-28 10:00:22	2019-12-28	2019-12-23	2019-12-01	999	73.9855	164.134	163.556	152.54	165	162	153	170.804	126.371	133.837	170	128	131	0.00433186	0.0165064
CRA01	COL	12	CRA01-COL-12	2019-12-28 11:00:22	2019-12-28 11:00:22	2019-12-28	2019-12-23	2019-12-01	826	75.0802	150.57	150.908	142.156	151	148	138	158.46	126.479	132.665	157	128	132	0.00444945	0.0168832
CRA01	COL	12	CRA01-COL-12	2019-12-28 12:00:22	2019-12-28 12:00:22	2019-12-28	2019-12-23	2019-12-01	824	72.9543	165.417	163.763	150.624	167	163	153	171.11	126.417	135.044	171	129	133	0.00436681	0.0157288
CRA01	COL	12	CRA01-COL-12	2019-12-28 13:00:22	2019-12-28 13:00:22	2019-12-28	2019-12-23	2019-12-01	573	66.1807	156.881	155.832	140.073	160	156	144	163.145	125.794	136.382	165	128	134	0.0030196	0.0148364
CRA01	COL	12	CRA01-COL-12	2019-12-29 10:00:22	2019-12-29 10:00:22	2019-12-29	2019-12-23	2019-12-01	1144	87.5891	149.767	160.212	142.583	152	166	147	164.841	121.463	136.087	170	128	133	0.00237121	0.0106659
CRA01	COL	12	CRA01-COL-12	2019-12-29 11:00:22	2019-12-29 11:00:22	2019-12-29	2019-12-23	2019-12-01	969	75.2377	97.2343	123.51	103.296	93	106	111	125.665	115.579	135.63	113	126	131	0.0021724	0.0110832
CRA01	COL	12	CRA01-COL-12	2019-12-29 12:00:22	2019-12-29 12:00:22	2019-12-29	2019-12-23	2019-12-01	1488	99.3794	165.103	175.24	156.589	183	187	179	179.481	121.373	136.692	192	127	131	0.00302407	0.0113697
CRA01	COL	12	CRA01-COL-12	2019-12-29 13:00:22	2019-12-29 13:00:22	2019-12-29	2019-12-23	2019-12-01	862	71.2768	145.539	157.672	144.35	156	168	139	162.644	121.519	133.742	171	127	131	0.00350902	0.0110128
CRA01	COL	12	CRA01-COL-12	2019-12-30 10:00:22	2019-12-30 10:00:22	2019-12-30	2019-12-30	2019-12-01	319	68.3179	142.354	146.846	126.765	142	140	129	153.238	123.125	138.078	149	128	134	0.00357003	0.010528
CRA01	COL	12	CRA01-COL-12	2019-12-30 11:00:22	2019-12-30 11:00:22	2019-12-30	2019-12-30	2019-12-01	607	73.3604	145.649	143.517	132.091	145	140	134	151.614	126.891	134.323	149	129	132	0.00351548	0.013821
CRA01	COL	12	CRA01-COL-12	2019-12-30 12:00:22	2019-12-30 12:00:22	2019-12-30	2019-12-30	2019-12-01	217	55.1386	152.3	154.069	138.986	154	148	139	160.673	124.839	135.664	157	128	134	0.00267776	0.0121988
CRA01	COL	12	CRA01-COL-12	2019-12-30 13:00:22	2019-12-30 13:00:22	2019-12-30	2019-12-30	2019-12-01	291	57.4954	156.825	160.646	142.704	159	156	142	166.684	123.701	136.873	165	128	133	0.00295688	0.0121664
CRA01	COL	12	CRA01-COL-12	2019-12-31 10:00:22	2019-12-31 10:00:22	2019-12-31	2019-12-30	2019-12-01	734	69.7792	147.429	156.253	143.886	151	154	144	161.849	122.793	133.503	161	127	130	0.00414527	0.0121564
CRA01	COL	12	CRA01-COL-12	2019-12-31 11:00:22	2019-12-31 11:00:22	2019-12-31	2019-12-30	2019-12-01	389	57.9888	155.201	160.686	138.784	159	160	142	166.147	122.432	138.712	168	127	134	0.0026271	0.010235
CRA01	COL	12	CRA01-COL-12	2019-12-31 12:00:22	2019-12-31 12:00:22	2019-12-31	2019-12-30	2019-12-01	562	59.039	157.018	160.593	147.384	159	158	143	166.852	124.539	134.502	166	127	132	0.00395569	0.0150903
CRA01	COL	12	CRA01-COL-12	2019-12-31 13:00:22	2019-12-31 13:00:22	2019-12-31	2019-12-30	2019-12-01	408	75.0684	146.995	155.056	131.593	150	153	132	160.088	121.184	139.353	162	126	135	0.00235968	0.00849587
CRA01	COL	12	CRA01-COL-12	2020-01-01 10:00:22	2020-01-01 10:00:22	2020-01-01	2019-12-30	2020-01-01	622	64.75	158.841	168.584	153.468	165	173	150	173.232	122.026	134.76	178	127	133	0.00372773	0.0116859
CRA01	COL	12	CRA01-COL-12	2020-01-01 11:00:22	2020-01-01 11:00:22	2020-01-01	2019-12-30	2020-01-01	358	58.6752	174.726	187.511	172.883	186	193	197	190.93	121.218	134.034	198	127	124	0.00404167	0.0126983
CRA01	COL	12	CRA01-COL-12	2020-01-01 12:00:22	2020-01-01 12:00:22	2020-01-01	2019-12-30	2020-01-01	964	85.9201	171.271	175.565	168.702	188	192	191	181.263	125.379	131.065	197	128	127	0.004587	0.0202232
CRA01	COL	12	CRA01-COL-12	2020-01-01 13:00:22	2020-01-01 13:00:22	2020-01-01	2019-12-30	2020-01-01	484	65.8758	162.535	174.048	153.674	168	175	151	177.895	120.595	137.225	180	127	134	0.00248605	0.0104719
CRA01	COL	12	CRA01-COL-12	2020-01-02 10:00:22	2020-01-02 10:00:22	2020-01-02	2019-12-30	2020-01-01	1081	83.1369	141.48	154.477	150.388	142	156	157	159.979	122.874	128.668	161	127	124	0.00404289	0.0178065
CRA01	COL	12	CRA01-COL-12	2020-01-02 11:00:22	2020-01-02 11:00:22	2020-01-02	2019-12-30	2020-01-01	904	53.427	70.1504	91.3009	98.396	75	93	112	95.5442	122.379	121.534	98	127	115	0.00365762	0.0285671
CRA01	COL	12	CRA01-COL-12	2020-01-02 12:00:22	2020-01-02 12:00:22	2020-01-02	2019-12-30	2020-01-01	1597	82.0138	162.939	172.048	159.964	174	178	176	177.056	122.798	133.29	184	127	127	0.00396582	0.0128333
CRA01	COL	12	CRA01-COL-12	2020-01-02 13:00:22	2020-01-02 13:00:22	2020-01-02	2019-12-30	2020-01-01	921	68.5086	141.072	152.813	142.683	151	158	162	158.273	122.131	132.143	165	127	124	0.00391668	0.0153604
CRA01	COL	12	CRA01-COL-12	2020-01-03 10:00:22	2020-01-03 10:00:22	2020-01-03	2019-12-30	2020-01-01	1479	86.6221	152.999	156.9	153.479	161	163	164	164.055	126.01	129.413	171	128	126	0.00468532	0.0204942
CRA01	COL	12	CRA01-COL-12	2020-01-03 11:00:22	2020-01-03 11:00:22	2020-01-03	2019-12-30	2020-01-01	420	65.125	127.26	153.831	132.836	143	157	143	156.16	115.06	136.25	163	126	134	0.00174229	0.0090068
CRA01	COL	12	CRA01-COL-12	2020-01-03 12:00:22	2020-01-03 12:00:22	2020-01-03	2019-12-30	2020-01-01	451	49.9176	181.909	193.749	171.525	193	199	184	196.479	120.175	137.947	203	127	135	0.00334996	0.0115352
CRA01	COL	12	CRA01-COL-12	2020-01-03 13:00:22	2020-01-03 13:00:22	2020-01-03	2019-12-30	2020-01-01	253	65.0391	135.929	166.553	120.439	141	172	117	166.233	109.336	148.771	171	105	149	0.00151618	0.0067135
CRA01	COL	12	CRA01-COL-12	2020-01-04 10:00:22	2020-01-04 10:00:22	2020-01-04	2019-12-30	2020-01-01	617	72.0313	148.556	160.561	154.509	160	166	170	165.982	122.606	129.961	173	127	125	0.00413164	0.0168223
CRA01	COL	12	CRA01-COL-12	2020-01-04 11:00:22	2020-01-04 11:00:22	2020-01-04	2019-12-30	2020-01-01	442	68.731	171.717	190.686	166.735	185	196	168	192.179	117.387	137.993	200	127	131	0.00333122	0.0111074
CRA01	COL	12	CRA01-COL-12	2020-01-04 12:00:22	2020-01-04 12:00:22	2020-01-04	2019-12-30	2020-01-01	660	60.1365	178.961	189.873	171.148	190	196	176	193.185	121.055	136.312	200	127	133	0.00335119	0.0115225
CRA01	COL	12	CRA01-COL-12	2020-01-04 13:00:22	2020-01-04 13:00:22	2020-01-04	2019-12-30	2020-01-01	401	99.2976	172.2	179.611	158.883	178	180	160	183.773	121.935	137.703	186	127	135	0.00349831	0.0115486
CRA01	COL	12	CRA01-COL-12	2020-01-05 10:00:22	2020-01-05 10:00:22	2020-01-05	2019-12-30	2020-01-01	256	99.1376	163.82	172.672	144.805	166	167	145	176.922	120.328	141.34	173	126	139	0.00190065	0.00588976
CRA01	COL	12	CRA01-COL-12	2020-01-05 11:00:22	2020-01-05 11:00:22	2020-01-05	2019-12-30	2020-01-01	305	77.2302	178.033	196.272	157.459	181	192	158	196.751	115.285	145.551	195	124	146	0.00295359	0.00960453
CRA01	COL	12	CRA01-COL-12	2020-01-05 12:00:22	2020-01-05 12:00:22	2020-01-05	2019-12-30	2020-01-01	1145	99.7336	165.286	178.505	157.781	184	190	181	181.976	119.98	137.348	194	127	131	0.00339756	0.011778
CRA01	COL	12	CRA01-COL-12	2020-01-05 13:00:22	2020-01-05 13:00:22	2020-01-05	2019-12-30	2020-01-01	454	77.4033	148.205	167.714	135.491	158	173	128	169.976	115.586	142.678	174	124	143	0.00219328	0.00774416
CRA01	COL	12	CRA01-COL-12	2020-01-06 10:00:22	2020-01-06 10:00:22	2020-01-06	2020-01-06	2020-01-01	912	98.0014	143.526	153.819	142.511	160	167	165	159.071	122.377	133.033	173	127	127	0.00385379	0.0126662
CRA01	COL	12	CRA01-COL-12	2020-01-06 11:00:22	2020-01-06 11:00:22	2020-01-06	2020-01-06	2020-01-01	276	74.6476	72.4493	93.0978	93.3116	75	92	110	97.2029	121.029	125.649	97	127	117	0.00320022	0.0259114
CRA01	COL	12	CRA01-COL-12	2020-01-06 12:00:22	2020-01-06 12:00:22	2020-01-06	2020-01-06	2020-01-01	763	88.7765	163.379	178.104	158.252	185	191	183	181.336	119.687	136.67	196	127	128	0.00342426	0.0118059
CRA01	COL	12	CRA01-COL-12	2020-01-06 13:00:22	2020-01-06 13:00:22	2020-01-06	2020-01-06	2020-01-01	554	98.5115	137.841	152.536	130.995	148	162	134	156.572	119.126	137.838	166	127	132	0.00178413	0.00931475
CRA01	COL	12	CRA01-COL-12	2020-01-07 10:00:22	2020-01-07 10:00:22	2020-01-07	2020-01-06	2020-01-01	555	65.8758	152.569	156.052	137.559	159	160	142	162.166	123.777	137.189	168	128	132	0.00258611	0.0107931
CRA01	COL	12	CRA01-COL-12	2020-01-07 11:00:22	2020-01-07 11:00:22	2020-01-07	2020-01-06	2020-01-01	544	69.0987	159.846	158.923	146.368	162	159	150	166.338	126.276	134.658	168	128	131	0.0043077	0.0165083
CRA01	COL	12	CRA01-COL-12	2020-01-07 12:00:22	2020-01-07 12:00:22	2020-01-07	2020-01-06	2020-01-01	513	58.6507	144.918	147.396	130.226	152	151	137	153.955	124.355	136.733	159	128	132	0.00299794	0.0132702
CRA01	COL	12	CRA01-COL-12	2020-01-07 13:00:22	2020-01-07 13:00:22	2020-01-07	2020-01-06	2020-01-01	360	66.0032	145.647	148.292	131.536	150	148	136	154.986	124.342	136.481	157	128	133	0.00297849	0.0128805
CRA01	COL	12	CRA01-COL-12	2020-01-08 10:00:22	2020-01-08 10:00:22	2020-01-08	2020-01-06	2020-01-01	318	98.5826	133.887	163.981	123.038	140	165	118	164.255	110.676	146.138	170	110	151	0.00121931	0.00575225
CRA01	COL	12	CRA01-COL-12	2020-01-08 11:00:22	2020-01-08 11:00:22	2020-01-08	2020-01-06	2020-01-01	961	67.2261	105.843	121.18	115.336	112	123	129	126.575	121.658	129.457	130	126	123	0.00344342	0.0188397
CRA01	COL	12	CRA01-COL-12	2020-01-08 12:01:08	2020-01-08 12:01:08	2020-01-08	2020-01-06	2020-01-01	519	63.7091	162.376	173.638	159.119	177	184	160	177.871	121.738	134.254	189	127	129	0.00349971	0.0115694
CRA01	COL	12	CRA01-COL-12	2020-01-08 13:01:08	2020-01-08 13:01:08	2020-01-08	2020-01-06	2020-01-01	558	73.9094	168.138	174.747	168.575	177	184	188	180.267	124.823	130.45	190	127	124	0.00479547	0.0197868
CRA01	COL	12	CRA01-COL-12	2020-01-09 10:01:08	2020-01-09 10:01:08	2020-01-09	2020-01-06	2020-01-01	786	66.8096	138.617	154.478	141.702	147	158	158	159.092	120.427	133.032	164	127	124	0.00372449	0.0125976
CRA01	COL	12	CRA01-COL-12	2020-01-09 11:01:08	2020-01-09 11:01:08	2020-01-09	2020-01-06	2020-01-01	795	65.4001	152.84	164.396	154.653	159	168	172	169.624	122.516	131.787	174	127	124	0.00384165	0.0163468
CRA01	COL	12	CRA01-COL-12	2020-01-09 12:01:08	2020-01-09 12:01:08	2020-01-09	2020-01-06	2020-01-01	502	59.1548	189.962	204.02	184.717	202	210	204	205.737	120.006	136.08	212	127	126	0.00334053	0.011436
CRA01	COL	12	CRA01-COL-12	2020-01-09 13:01:08	2020-01-09 13:01:08	2020-01-09	2020-01-06	2020-01-01	447	58.5107	181.66	194.02	175.991	195	202	190	196.803	120.792	135.763	206	127	127	0.00332774	0.0111243
CRA01	COL	12	CRA01-COL-12	2020-01-10 10:01:08	2020-01-10 10:01:08	2020-01-10	2020-01-06	2020-01-01	443	99.1124	169.499	179.124	168.409	180	189	188	183.695	122.971	132.454	193	127	124	0.00470228	0.0163568
CRA01	COL	12	CRA01-COL-12	2020-01-10 11:01:08	2020-01-10 11:01:08	2020-01-10	2020-01-06	2020-01-01	1241	72.5208	123.056	133.629	130.193	128	134	138	140.086	123.745	128.619	142	127	125	0.0042301	0.0200857
CRA01	COL	12	CRA01-COL-12	2020-01-10 12:01:08	2020-01-10 12:01:08	2020-01-10	2020-01-06	2020-01-01	520	60.7787	184.633	194.631	181.138	197	203	202	198	122.34	133.679	208	127	126	0.00426264	0.0130412
CRA01	COL	12	CRA01-COL-12	2020-01-10 13:01:08	2020-01-10 13:01:08	2020-01-10	2020-01-06	2020-01-01	848	83.5855	152.627	165.051	154.771	163	171	172	169.95	122.035	131.985	177	127	125	0.00403087	0.0161556
CRA01	COL	12	CRA01-COL-12	2020-01-11 10:01:08	2020-01-11 10:01:08	2020-01-11	2020-01-06	2020-01-01	526	71.1072	123.095	149.023	124.901	129	147	136	151.224	114.785	137.88	154	126	133	0.00157624	0.0102917
CRA01	COL	12	CRA01-COL-12	2020-01-11 11:01:08	2020-01-11 11:01:08	2020-01-11	2020-01-06	2020-01-01	765	71.6836	82.5895	105.139	92.6575	71	86	97	107.703	118.161	131.792	91	126	122	0.00163203	0.0168884
CRA01	COL	12	CRA01-COL-12	2020-01-11 12:01:08	2020-01-11 12:01:08	2020-01-11	2020-01-06	2020-01-01	1759	75.9086	159.493	169.348	157.799	171	177	175	174.395	122.696	132.908	183	127	126	0.00393315	0.0136254
CRA01	COL	12	CRA01-COL-12	2020-01-11 13:01:08	2020-01-11 13:01:08	2020-01-11	2020-01-06	2020-01-01	1485	79.8359	127.514	143.818	136.039	128	142	144	148.913	121.094	130.384	148	127	123	0.00318803	0.0148986
CRA01	COL	12	CRA01-COL-12	2020-01-12 10:01:08	2020-01-12 10:01:08	2020-01-12	2020-01-06	2020-01-01	492	67.9893	164.242	175.746	163.238	177	186	184	180.014	121.939	133.159	191	127	125	0.00436729	0.0144038
CRA01	COL	12	CRA01-COL-12	2020-01-12 11:01:08	2020-01-12 11:01:08	2020-01-12	2020-01-06	2020-01-01	535	69.5098	159.964	170.361	156.783	168	180	153	174.993	122.163	133.869	183	127	130	0.00360146	0.0117246
CRA01	COL	12	CRA01-COL-12	2020-01-12 12:01:08	2020-01-12 12:01:08	2020-01-12	2020-01-06	2020-01-01	335	65.9864	166.379	170.525	157.418	178	179	155	175.848	124.445	134.23	185	127	130	0.00454479	0.0152347
CRA01	COL	12	CRA01-COL-12	2020-01-12 13:01:08	2020-01-12 13:01:08	2020-01-12	2020-01-06	2020-01-01	362	58.8019	160.378	173.903	155.923	171	182	150	177.699	120.326	135.771	187	127	132	0.00252697	0.0100461
CRA01	COL	12	CRA01-COL-12	2020-01-13 10:01:08	2020-01-13 10:01:08	2020-01-13	2020-01-13	2020-01-01	776	100.092	94.3054	114.111	108.399	98	111	119	118.763	120.062	128.862	118	127	121	0.00262293	0.0197294
CRA01	COL	12	CRA01-COL-12	2020-01-13 11:01:08	2020-01-13 11:01:08	2020-01-13	2020-01-13	2020-01-01	707	83.554	81.8487	104.317	100.621	77	91	105	107.721	120.095	126.835	97	127	118	0.00294935	0.0270339
CRA01	COL	12	CRA01-COL-12	2020-01-13 12:01:08	2020-01-13 12:01:08	2020-01-13	2020-01-13	2020-01-01	813	77.4015	167.855	181.569	165.428	183	189	181	185.093	120.587	134.824	194	127	130	0.00445325	0.012653
CRA01	COL	12	CRA01-COL-12	2020-01-13 13:01:08	2020-01-13 13:01:08	2020-01-13	2020-01-13	2020-01-01	1130	74.9943	176.831	180.59	174.164	185	188	183	186.396	125.674	130.856	194	128	129	0.0045566	0.0195498
CRA01	COL	12	CRA01-COL-12	2020-01-14 10:01:08	2020-01-14 10:01:08	2020-01-14	2020-01-13	2020-01-01	799	61.948	102.048	114.086	117.317	104	113	122	120.635	124.402	124.836	121	127	122	0.00298851	0.0274154
CRA01	COL	12	CRA01-COL-12	2020-01-14 11:01:08	2020-01-14 11:01:08	2020-01-14	2020-01-13	2020-01-01	817	99.0064	134.575	146.776	144.339	135	143	149	152.846	123.447	127.827	150	127	123	0.00344256	0.017632
CRA01	COL	12	CRA01-COL-12	2020-01-14 12:01:08	2020-01-14 12:01:08	2020-01-14	2020-01-13	2020-01-01	611	63.8234	170.818	184.651	172.818	180	186	188	188.376	121.232	132.517	192	127	126	0.0041034	0.0151363
CRA01	COL	12	CRA01-COL-12	2020-01-14 13:01:08	2020-01-14 13:01:08	2020-01-14	2020-01-13	2020-01-01	361	99.1691	175.111	183.706	168.939	186	191	180	187.906	122.623	134.488	195	127	129	0.00415376	0.0126386
CRA01	COL	12	CRA01-COL-12	2020-01-15 10:01:08	2020-01-15 10:01:08	2020-01-15	2020-01-13	2020-01-01	740	70.3681	135.697	154.591	135.98	149	159	146	158.45	118.28	135.835	165	127	130	0.00217585	0.00920495
CRA01	COL	12	CRA01-COL-12	2020-01-15 11:01:08	2020-01-15 11:01:08	2020-01-15	2020-01-13	2020-01-01	1141	99.7471	120.904	139.841	128.608	109	124	127	143.829	119.662	131.593	129	126	124	0.00305636	0.0162063
CRA01	COL	12	CRA01-COL-12	2020-01-15 12:01:08	2020-01-15 12:01:08	2020-01-15	2020-01-13	2020-01-01	230	69.0519	154.517	164.561	136.826	162	168	132	168.574	119.904	141.161	174	126	140	0.00204416	0.00747731
CRA01	COL	12	CRA01-COL-12	2020-01-15 13:01:08	2020-01-15 13:01:08	2020-01-15	2020-01-13	2020-01-01	375	57.1651	178.957	188.611	176.387	189	196	198	192.592	122.712	133.163	200	127	124	0.00436973	0.0145984
CRA01	COL	12	CRA01-COL-12	2020-01-16 10:01:08	2020-01-16 10:01:08	2020-01-16	2020-01-13	2020-01-01	395	69.2403	139.747	166.532	130.418	148	170	124	167.438	112.476	143.934	171	114	147	0.00138428	0.00637749
CRA01	COL	12	CRA01-COL-12	2020-01-16 11:01:08	2020-01-16 11:01:08	2020-01-16	2020-01-13	2020-01-01	135	56.4887	176.081	187.222	150.933	184	189	151	189.607	118.207	145.207	194	125	147	0.00303972	0.00879474
CRA01	COL	12	CRA01-COL-12	2020-01-16 12:01:08	2020-01-16 12:01:08	2020-01-16	2020-01-13	2020-01-01	728	67.9766	163.422	179.915	162.657	177	184	182	183.099	119.409	135.128	190	127	127	0.00416491	0.0121419
CRA01	COL	12	CRA01-COL-12	2020-01-16 13:01:08	2020-01-16 13:01:08	2020-01-16	2020-01-13	2020-01-01	934	73.8523	150.488	163.142	153.904	164	171	170	168.142	121.987	131.537	176	127	125	0.00369823	0.0160907
CRA01	COL	12	CRA01-COL-12	2020-01-17 10:01:08	2020-01-17 10:01:08	2020-01-17	2020-01-13	2020-01-01	244	82.8341	163.561	182.545	147.434	170	178	148	184.098	115.529	143.861	182	125	146	0.00292675	0.00884253
CRA01	COL	12	CRA01-COL-12	2020-01-17 11:01:08	2020-01-17 11:01:08	2020-01-17	2020-01-13	2020-01-01	341	69.0625	176.164	197.085	164.795	186	199	162	197.378	115.416	142.026	200	125	144	0.00319773	0.00910751
CRA01	COL	12	CRA01-COL-12	2020-01-17 12:01:08	2020-01-17 12:01:08	2020-01-17	2020-01-13	2020-01-01	402	68.5308	169.41	174.662	162.336	182	185	162	179.731	124.177	133.672	189	127	130	0.00478804	0.0147028
CRA01	COL	12	CRA01-COL-12	2020-01-17 13:01:08	2020-01-17 13:01:08	2020-01-17	2020-01-13	2020-01-01	894	68.1343	171.846	172.556	166.122	173	172	167	179.425	126.724	131.245	180	128	129	0.00477633	0.0201383
CRA01	COL	12	CRA01-COL-12	2020-01-18 10:01:08	2020-01-18 10:01:08	2020-01-18	2020-01-13	2020-01-01	856	86.8509	130.36	140.158	133.364	129	142	138	146.395	123.53	130.444	147	127	129	0.00350526	0.0154931
CRA01	COL	12	CRA01-COL-12	2020-01-18 11:01:08	2020-01-18 11:01:08	2020-01-18	2020-01-13	2020-01-01	1274	71.6683	156.942	170.665	160.838	167	176	178	175.169	121.651	131.563	181	127	124	0.00377334	0.0155656
CRA01	COL	12	CRA01-COL-12	2020-01-18 12:01:08	2020-01-18 12:01:08	2020-01-18	2020-01-13	2020-01-01	743	67.291	184.596	191.234	181.98	194	199	200	195.564	124.179	131.873	204	127	126	0.0047525	0.0179169
CRA01	COL	12	CRA01-COL-12	2020-01-18 13:01:08	2020-01-18 13:01:08	2020-01-18	2020-01-13	2020-01-01	817	70.1609	174.622	180.436	173.291	187	191	192	185.613	124.873	130.969	197	127	126	0.00459464	0.0199178
CRA01	COL	12	CRA01-COL-12	2020-01-19 10:01:08	2020-01-19 10:01:08	2020-01-19	2020-01-13	2020-01-01	1589	67.3229	114.269	123.507	123.682	117	125	128	130.388	124.887	126.812	133	127	124	0.00351587	0.026734
CRA01	COL	12	CRA01-COL-12	2020-01-19 11:01:08	2020-01-19 11:01:08	2020-01-19	2020-01-13	2020-01-01	1773	86.076	125.84	134.263	130.906	135	143	132	140.583	124.599	128.694	151	127	125	0.00446064	0.0227302
CRA01	COL	12	CRA01-COL-12	2020-01-19 12:01:08	2020-01-19 12:01:08	2020-01-19	2020-01-13	2020-01-01	696	58.2837	177.155	187.247	176.251	189	195	195	191.157	122.688	132.445	199	127	126	0.00422282	0.0159153
CRA01	COL	12	CRA01-COL-12	2020-01-19 13:01:08	2020-01-19 13:01:08	2020-01-19	2020-01-13	2020-01-01	899	67.5206	176.395	184.676	173.209	187	191	190	189.091	123.227	132.892	196	127	126	0.00540839	0.0159257
CRA01	COL	12	CRA01-COL-12	2020-01-20 10:01:08	2020-01-20 10:01:08	2020-01-20	2020-01-20	2020-01-01	1134	96.5636	124.883	135.905	130.241	130	138	143	142.146	123.183	129.771	146	127	124	0.00490979	0.0173521
CRA01	COL	12	CRA01-COL-12	2020-01-20 11:01:08	2020-01-20 11:01:08	2020-01-20	2020-01-20	2020-01-01	1157	88.1173	156.34	168.05	155.277	167	172	171	172.917	121.753	133.322	179	127	127	0.00380295	0.0123716
CRA01	COL	12	CRA01-COL-12	2020-01-20 12:01:08	2020-01-20 12:01:08	2020-01-20	2020-01-20	2020-01-01	819	70.8161	175.81	181.127	172.416	188	191	186	186.261	124.766	131.818	197	127	127	0.00475407	0.0193872
CRA01	COL	12	CRA01-COL-12	2020-01-20 13:01:08	2020-01-20 13:01:08	2020-01-20	2020-01-20	2020-01-01	724	71.1515	157.261	167.727	155.68	164	168	168	172.927	122.3	133.086	175	127	126	0.00390115	0.0132758
CRA01	COL	12	CRA01-COL-12	2020-01-21 10:01:08	2020-01-21 10:01:08	2020-01-21	2020-01-20	2020-01-01	346	57.7525	168.049	172.491	157.598	190	193	158	177.46	124.104	134.983	197	127	129	0.0042571	0.0128169
CRA01	COL	12	CRA01-COL-12	2020-01-21 11:01:08	2020-01-21 11:01:08	2020-01-21	2020-01-20	2020-01-01	613	56.8513	179.622	187.186	177.057	189	192	192	191.719	123.708	132.277	198	127	127	0.00449468	0.0171305
CRA01	COL	12	CRA01-COL-12	2020-01-21 12:01:08	2020-01-21 12:01:08	2020-01-21	2020-01-20	2020-01-01	908	64.3322	163.519	176.888	162.472	175	179	179	180.989	120.953	134.02	185	127	127	0.00404975	0.0126185
CRA01	COL	12	CRA01-COL-12	2020-01-21 13:01:08	2020-01-21 13:01:08	2020-01-21	2020-01-20	2020-01-01	628	63.8889	179.85	190.99	178.588	190	196	196	194.58	122.121	133.072	200	127	126	0.00430389	0.0143101
CRA01	COL	12	CRA01-COL-12	2020-01-22 10:01:08	2020-01-22 10:01:08	2020-01-22	2020-01-20	2020-01-01	2083	86.0016	111.908	119.236	117.23	117	124	126	126.189	125.118	128.194	132	127	125	0.00363355	0.0253908
CRA01	COL	12	CRA01-COL-12	2020-01-22 11:01:08	2020-01-22 11:01:08	2020-01-22	2020-01-20	2020-01-01	1533	70.0296	171.922	175.184	172.943	179	182	178	181.667	126.508	128.738	188	128	126	0.00506012	0.0220516
CRA01	COL	12	CRA01-COL-12	2020-01-22 12:00:14	2020-01-22 12:00:14	2020-01-22	2020-01-20	2020-01-01	1254	67.7001	169.721	177.944	168.099	181	186	182	182.963	123.542	132.165	191	127	128	0.00474047	0.0171863
CRA01	COL	12	CRA01-COL-12	2020-01-22 13:00:14	2020-01-22 13:00:14	2020-01-22	2020-01-20	2020-01-01	895	62.8591	170.52	177.12	168.026	183	187	186	182.316	124.263	131.875	193	127	127	0.00494579	0.0191804
CRA01	COL	12	CRA01-COL-12	2020-01-23 10:00:14	2020-01-23 10:00:14	2020-01-23	2020-01-20	2020-01-01	307	78.1186	152.199	156.678	145.303	151	150	146	163.225	124.537	133.329	158	128	130	0.0043105	0.0154019
CRA01	COL	12	CRA01-COL-12	2020-01-23 11:00:14	2020-01-23 11:00:14	2020-01-23	2020-01-20	2020-01-01	395	80.0001	156.977	160.747	152.197	156	156	152	167.494	125.273	131.937	164	128	129	0.00455968	0.0199408
CRA01	COL	12	CRA01-COL-12	2020-01-23 12:00:14	2020-01-23 12:00:14	2020-01-23	2020-01-20	2020-01-01	697	96.2108	148.277	150.065	143.191	151	150	147	157.578	126.319	131.33	159	128	129	0.00402455	0.0190377
CRA01	COL	12	CRA01-COL-12	2020-01-23 13:00:14	2020-01-23 13:00:14	2020-01-23	2020-01-20	2020-01-01	912	79.6104	156.461	155.936	151.719	159	158	156	163.825	127.507	130.246	166	128	129	0.00568872	0.0197196
CRA01	COL	12	CRA01-COL-12	2020-01-24 10:00:14	2020-01-24 10:00:14	2020-01-24	2020-01-20	2020-01-01	173	67.0402	154.266	163.445	144.347	157	177	144	167.694	121.769	136.699	178	129	131	0.00245574	0.0113254
CRA01	COL	12	CRA01-COL-12	2020-01-24 11:00:14	2020-01-24 11:00:14	2020-01-24	2020-01-20	2020-01-01	458	67.1186	149.02	157.59	133.932	156	164	137	162.345	121.214	139.275	169	127	133	0.00242218	0.00858846
CRA01	COL	12	CRA01-COL-12	2020-01-24 12:00:14	2020-01-24 12:00:14	2020-01-24	2020-01-20	2020-01-01	255	62.5055	167.925	171.392	146.957	178	182	151	176.294	122.91	139.988	186	126	138	0.00238607	0.00968343
CRA01	COL	12	CRA01-COL-12	2020-01-24 13:00:14	2020-01-24 13:00:14	2020-01-24	2020-01-20	2020-01-01	474	59.5007	175.711	180.274	166.255	182	183	167	185.295	124.165	134.561	190	128	130	0.00454332	0.0143135
CRA01	COL	12	CRA01-COL-12	2020-01-25 10:00:14	2020-01-25 10:00:14	2020-01-25	2020-01-20	2020-01-01	293	79.6007	185.375	193.478	184.986	200	207	210	197.246	123.85	131.273	211	127	125	0.00437408	0.0172804
CRA01	COL	12	CRA01-COL-12	2020-01-25 11:00:14	2020-01-25 11:00:14	2020-01-25	2020-01-20	2020-01-01	1060	99.1691	140.622	148.621	139.354	144	165	129	154.37	123.802	131.855	168	127	126	0.00362481	0.0153416
CRA01	COL	12	CRA01-COL-12	2020-01-25 12:00:14	2020-01-25 12:00:14	2020-01-25	2020-01-20	2020-01-01	992	66.4516	156.833	165.178	153.961	166	169	158	170.823	123.251	132.894	176	128	129	0.00505225	0.0150123
CRA01	COL	12	CRA01-COL-12	2020-01-25 13:00:14	2020-01-25 13:00:14	2020-01-25	2020-01-20	2020-01-01	559	58.1459	168.637	167.692	159.903	175	174	166	174.853	127.152	132.095	182	128	129	0.0056188	0.0199493
CRA01	COL	12	CRA01-COL-12	2020-01-26 10:00:14	2020-01-26 10:00:14	2020-01-26	2020-01-20	2020-01-01	389	64.2378	166.422	166.83	155.71	178	178	161	173.324	126.123	133.625	185	128	130	0.00542299	0.0173981
CRA01	COL	12	CRA01-COL-12	2020-01-26 11:00:14	2020-01-26 11:00:14	2020-01-26	2020-01-20	2020-01-01	1120	65.194	175.021	176.308	170.551	182	181	176	182.748	126.674	130.776	188	128	129	0.00505917	0.0202054
CRA01	COL	12	CRA01-COL-12	2020-01-26 12:00:14	2020-01-26 12:00:14	2020-01-26	2020-01-20	2020-01-01	1325	60.1911	179.54	183.055	173.891	186	189	178	188.529	125.339	132.229	195	128	130	0.00481918	0.0201095
CRA01	COL	12	CRA01-COL-12	2020-01-26 13:00:14	2020-01-26 13:00:14	2020-01-26	2020-01-20	2020-01-01	1166	72.3385	138.594	149.59	142.759	147	155	156	155.292	122.955	130.526	161	127	124	0.00330872	0.0150558
CRA01	COL	12	CRA01-COL-12	2020-01-27 10:00:14	2020-01-27 10:00:14	2020-01-27	2020-01-27	2020-01-01	446	94.4879	158.904	165.948	151.738	176	180	146	170.946	123.37	134.567	185	127	128	0.00416657	0.012672
CRA01	COL	12	CRA01-COL-12	2020-01-27 11:00:14	2020-01-27 11:00:14	2020-01-27	2020-01-27	2020-01-01	594	80.1032	161.049	170.333	155.264	176	183	158	174.896	122.451	134.754	188	127	129	0.0038496	0.0115992
CRA01	COL	12	CRA01-COL-12	2020-01-27 12:00:14	2020-01-27 12:00:14	2020-01-27	2020-01-27	2020-01-01	845	99.4561	168.794	174.65	164.409	174	174	168	180.331	124.327	132.644	181	128	129	0.00536	0.0180873
CRA01	COL	12	CRA01-COL-12	2020-01-27 13:00:14	2020-01-27 13:00:14	2020-01-27	2020-01-27	2020-01-01	290	67.7495	169.848	178.548	154.814	175	176	154	182.583	121.141	139.203	183	126	138	0.00379318	0.0108276
CRA01	COL	12	CRA01-COL-12	2020-01-28 10:00:14	2020-01-28 10:00:14	2020-01-28	2020-01-27	2020-01-01	537	76.4213	160.912	169.752	149.737	162	165	150	174.318	121.639	137.287	173	127	132	0.00251386	0.0105011
CRA01	COL	12	CRA01-COL-12	2020-01-28 11:00:14	2020-01-28 11:00:14	2020-01-28	2020-01-27	2020-01-01	291	66.5011	163.426	183.498	148.955	162	176	151	184.488	115.227	143.368	180	115	146	0.00284295	0.00881662
CRA01	COL	12	CRA01-COL-12	2020-01-28 12:00:14	2020-01-28 12:00:14	2020-01-28	2020-01-27	2020-01-01	311	74.438	157.424	167.743	143.913	160	162	147	172.093	120.399	139.132	169	127	136	0.00267261	0.00966145
CRA01	COL	12	CRA01-COL-12	2020-01-28 13:00:14	2020-01-28 13:00:14	2020-01-28	2020-01-27	2020-01-01	362	64.9697	160.191	172.188	153.24	164	178	149	176.315	120.638	136.459	184	127	134	0.00253665	0.0104974
CRA01	COL	12	CRA01-COL-12	2020-01-29 10:00:14	2020-01-29 10:00:14	2020-01-29	2020-01-27	2020-01-01	424	99.9864	147.733	157.693	134.92	148	152	136	162.642	120.743	138.719	159	128	132	0.00222178	0.00886617
CRA01	COL	12	CRA01-COL-12	2020-01-29 11:00:14	2020-01-29 11:00:14	2020-01-29	2020-01-27	2020-01-01	231	98.995	144.489	164.71	129.065	144	158	129	166.693	114.909	144.221	162	125	145	0.0015331	0.0069294
CRA01	COL	12	CRA01-COL-12	2020-01-29 12:00:14	2020-01-29 12:00:14	2020-01-29	2020-01-27	2020-01-01	705	99.067	165.776	178.382	163.877	175	186	163	182.262	121.258	134.043	191	127	130	0.00407881	0.0126831
CRA01	COL	12	CRA01-COL-12	2020-01-29 13:00:14	2020-01-29 13:00:14	2020-01-29	2020-01-27	2020-01-01	1110	83.6918	156.659	164.731	154.89	164	170	166	170.38	123.489	132.276	175	127	127	0.00408137	0.0164694
CRA01	COL	12	CRA01-COL-12	2020-01-30 10:00:14	2020-01-30 10:00:14	2020-01-30	2020-01-27	2020-01-01	405	79.0681	128.985	156.331	129.746	136	153	135	158.081	113.926	138.877	159	126	131	0.002121	0.00915827
CRA01	COL	12	CRA01-COL-12	2020-01-30 11:00:14	2020-01-30 11:00:14	2020-01-30	2020-01-27	2020-01-01	446	73.7586	180.599	191.554	173.697	185	198	172	194.601	121.206	135.789	200	127	132	0.00334218	0.0111468
CRA01	COL	12	CRA01-COL-12	2020-01-30 12:00:14	2020-01-30 12:00:14	2020-01-30	2020-01-27	2020-01-01	1671	99.9078	159.613	164.959	154.074	171	177	166	170.82	124.341	133.087	183	128	130	0.00502009	0.0168375
CRA01	COL	12	CRA01-COL-12	2020-01-30 13:00:14	2020-01-30 13:00:14	2020-01-30	2020-01-27	2020-01-01	876	81.2412	160.717	166.692	154.409	168	170	159	172.402	123.733	133.799	176	127	131	0.00392346	0.0126318
CRA01	COL	12	CRA01-COL-12	2020-01-31 10:00:14	2020-01-31 10:00:14	2020-01-31	2020-01-27	2020-01-01	1693	77.6272	156.32	165.947	162.852	162	169	174	171.81	124.263	128.505	176	127	124	0.00437409	0.0210467
CRA01	COL	12	CRA01-COL-12	2020-01-31 11:00:14	2020-01-31 11:00:14	2020-01-31	2020-01-27	2020-01-01	1165	99.1414	161.355	168.941	162.238	167	173	167	174.753	124.212	130.619	179	127	128	0.00435766	0.0183603
CRA01	COL	12	CRA01-COL-12	2020-01-31 12:00:14	2020-01-31 12:00:14	2020-01-31	2020-01-27	2020-01-01	703	74.1721	169	186.218	165.117	186	194	181	188.516	118.532	136.949	199	127	131	0.00354562	0.0118551
CRA01	COL	12	CRA01-COL-12	2020-01-31 13:00:14	2020-01-31 13:00:14	2020-01-31	2020-01-27	2020-01-01	1031	77.4579	155.143	165.162	164.22	160	167	174	171.182	124.437	127.404	174	127	123	0.00446821	0.0222784
CRA01	COL	12	CRA01-COL-12	2020-02-01 10:00:14	2020-02-01 10:00:14	2020-02-01	2020-01-27	2020-02-01	639	69.1255	177.48	184.84	180.678	184	191	192	189.895	124.795	129.257	196	127	125	0.00498879	0.0210802
CRA01	COL	12	CRA01-COL-12	2020-02-01 11:00:14	2020-02-01 11:00:14	2020-02-01	2020-01-27	2020-02-01	660	69.3412	179.732	188.109	182.745	186	192	194	192.774	124.25	129.765	197	127	125	0.00504773	0.0198709
CRA01	COL	12	CRA01-COL-12	2020-02-01 12:00:14	2020-02-01 12:00:14	2020-02-01	2020-01-27	2020-02-01	767	68.6345	168.889	177.057	172.231	175	182	184	182.472	124.398	129.546	188	127	125	0.00556441	0.0210483
CRA01	COL	12	CRA01-COL-12	2020-02-01 13:00:14	2020-02-01 13:00:14	2020-02-01	2020-01-27	2020-02-01	420	68.8914	192.031	197.998	192.843	199	205	202	202.305	125.033	129.812	208	127	126	0.00509289	0.0205463
CRA01	COL	12	CRA01-COL-12	2020-02-02 10:00:14	2020-02-02 10:00:14	2020-02-02	2020-01-27	2020-02-01	653	99.2205	130.597	141.462	136.043	133	142	145	147.665	123.296	129.602	150	127	124	0.0042883	0.0166017
CRA01	COL	12	CRA01-COL-12	2020-02-02 11:00:14	2020-02-02 11:00:14	2020-02-02	2020-01-27	2020-02-01	920	71.1932	150.296	159.636	156.103	153	160	167	165.779	124.19	128.828	167	127	125	0.00452121	0.0201632
CRA01	COL	12	CRA01-COL-12	2020-02-02 12:00:14	2020-02-02 12:00:14	2020-02-02	2020-01-27	2020-02-01	1041	77.4416	153.39	166.56	156.404	162	169	171	171.4	121.68	131.859	175	127	126	0.00389227	0.0156718
CRA01	COL	12	CRA01-COL-12	2020-02-02 13:00:14	2020-02-02 13:00:14	2020-02-02	2020-01-27	2020-02-01	710	75.5596	158.231	165.466	157.779	166	171	172	171.455	124.12	131.255	177	127	126	0.00401722	0.0170955
CRA01	COL	12	CRA01-COL-12	2020-02-03 10:00:14	2020-02-03 10:00:14	2020-02-03	2020-02-03	2020-02-01	1945	100.202	143.534	151.719	147.118	145	153	156	158.159	124.363	129.46	160	127	125	0.00497647	0.0202907
CRA01	COL	12	CRA01-COL-12	2020-02-03 11:00:14	2020-02-03 11:00:14	2020-02-03	2020-02-03	2020-02-01	1152	99.3836	165.662	176.885	168.28	173	181	177	181.458	122.701	131.102	187	127	126	0.00413854	0.0167093
CRA01	COL	12	CRA01-COL-12	2020-02-03 12:00:14	2020-02-03 12:00:14	2020-02-03	2020-02-03	2020-02-01	948	99.4637	181.38	188.101	174.864	189	193	192	192.54	123.528	133.956	199	127	127	0.00438706	0.013538
CRA01	COL	12	CRA01-COL-12	2020-02-03 13:00:14	2020-02-03 13:00:14	2020-02-03	2020-02-03	2020-02-01	728	62.6071	181.205	188.387	175.408	186	191	191	192.857	123.349	133.786	196	127	127	0.00481906	0.0140181
CRA01	COL	12	CRA01-COL-12	2020-02-04 10:00:14	2020-02-04 10:00:14	2020-02-04	2020-02-03	2020-02-01	2757	99.6357	125.663	133.051	131.569	130	137	139	140.032	125.238	127.87	144	127	125	0.00420307	0.023158
CRA01	COL	12	CRA01-COL-12	2020-02-04 11:00:14	2020-02-04 11:00:14	2020-02-04	2020-02-03	2020-02-01	3353	99.5616	133.104	138.875	138.876	139	148	144	145.631	126.142	127.164	155	128	125	0.00376408	0.0235907
CRA01	COL	12	CRA01-COL-12	2020-02-04 12:00:14	2020-02-04 12:00:14	2020-02-04	2020-02-03	2020-02-01	2179	80.8224	150.185	156.161	154.072	163	169	169	162.641	125.642	128.348	176	127	126	0.00417878	0.0208965
CRA01	COL	12	CRA01-COL-12	2020-02-04 13:00:14	2020-02-04 13:00:14	2020-02-04	2020-02-03	2020-02-01	1439	64.4869	138.215	147.777	143.175	147	153	152	154.04	123.852	129.372	160	127	125	0.00403478	0.0158445
CRA01	COL	12	CRA01-COL-12	2020-02-05 10:00:14	2020-02-05 10:00:14	2020-02-05	2020-02-03	2020-02-01	2120	99.7811	131.748	138.462	139.415	135	143	147	145.67	125.859	126.667	151	127	124	0.00370866	0.0240618
CRA01	COL	12	CRA01-COL-12	2020-02-05 11:00:14	2020-02-05 11:00:14	2020-02-05	2020-02-03	2020-02-01	629	64.3931	181.507	185.245	180.138	193	197	199	190.542	125.973	130.13	202	127	126	0.00488358	0.0200056
CRA01	COL	12	CRA01-COL-12	2020-02-05 12:00:33	2020-02-05 12:00:33	2020-02-05	2020-02-03	2020-02-01	804	67.9554	176.243	188.852	176.083	185	190	192	192.388	121.496	133.102	196	127	126	0.00425324	0.0146262
CRA01	COL	12	CRA01-COL-12	2020-02-05 13:00:33	2020-02-05 13:00:33	2020-02-05	2020-02-03	2020-02-01	486	99.3794	160.833	177.309	149.695	179	187	156	179.724	117.502	140.405	191	126	140	0.00310728	0.010061
CRA01	COL	12	CRA01-COL-12	2020-02-06 10:00:33	2020-02-06 10:00:33	2020-02-06	2020-02-03	2020-02-01	650	83.2746	169.185	168.892	160.355	175	175	167	175.825	126.829	132.392	182	128	130	0.00473253	0.019638
CRA01	COL	12	CRA01-COL-12	2020-02-06 11:00:33	2020-02-06 11:00:33	2020-02-06	2020-02-03	2020-02-01	681	83.2002	171.245	172.928	162.388	180	181	170	179.06	125.797	133.144	187	128	130	0.00464644	0.0176598
CRA01	COL	12	CRA01-COL-12	2020-02-06 12:00:33	2020-02-06 12:00:33	2020-02-06	2020-02-03	2020-02-01	840	63.6877	185.513	183.904	179.064	189	187	183	190.656	127.817	130.643	194	128	130	0.00555654	0.0224543
CRA01	COL	12	CRA01-COL-12	2020-02-06 13:00:33	2020-02-06 13:00:33	2020-02-06	2020-02-03	2020-02-01	765	76.9792	155.102	162.152	146.646	166	171	153	167.731	123.042	135.4	178	128	131	0.00412459	0.0124997
CRA01	COL	12	CRA01-COL-12	2020-02-07 10:00:33	2020-02-07 10:00:33	2020-02-07	2020-02-03	2020-02-01	2185	99.8622	151.884	154.86	153.007	155	158	161	162.249	126.691	128.638	166	128	128	0.00458279	0.0209564
CRA01	COL	12	CRA01-COL-12	2020-02-07 11:00:33	2020-02-07 11:00:33	2020-02-07	2020-02-03	2020-02-01	1034	81.9159	167.073	175.392	169.235	181	189	183	180.56	124.203	130.168	194	127	126	0.00486243	0.0188471
CRA01	COL	12	CRA01-COL-12	2020-02-07 12:00:33	2020-02-07 12:00:33	2020-02-07	2020-02-03	2020-02-01	1367	74.2624	187.471	191.428	186.963	191	194	193	196.723	125.945	129.827	199	127	128	0.00510517	0.0204116
CRA01	COL	12	CRA01-COL-12	2020-02-07 13:00:33	2020-02-07 13:00:33	2020-02-07	2020-02-03	2020-02-01	1020	63.3708	180.527	188.342	184.478	185	190	192	193.239	124.726	129.11	195	127	126	0.00487189	0.0213135
CRA01	COL	12	CRA01-COL-12	2020-02-08 10:00:33	2020-02-08 10:00:33	2020-02-08	2020-02-03	2020-02-01	1991	88.9003	151.46	157.934	159.154	154	161	166	164.748	126.069	126.56	168	127	124	0.00442002	0.0244744
CRA01	COL	12	CRA01-COL-12	2020-02-08 11:00:33	2020-02-08 11:00:33	2020-02-08	2020-02-03	2020-02-01	1765	76.3774	152.993	159.945	162.233	166	176	176	166.371	126.087	125.912	181	127	125	0.00445715	0.0242384
CRA01	COL	12	CRA01-COL-12	2020-02-08 12:00:33	2020-02-08 12:00:33	2020-02-08	2020-02-03	2020-02-01	1085	86.9857	178.386	185.815	181.514	190	194	194	190.762	124.722	129.381	199	127	127	0.00498015	0.0208122
CRA01	COL	12	CRA01-COL-12	2020-02-08 13:00:33	2020-02-08 13:00:33	2020-02-08	2020-02-03	2020-02-01	246	94.9295	139.87	134.638	135.215	147	142	142	143.585	130.211	128.37	151	130	128	0.00531633	0.0223744
CRA01	COL	12	CRA01-COL-12	2020-02-09 10:00:33	2020-02-09 10:00:33	2020-02-09	2020-02-03	2020-02-01	1074	77.0429	142.342	140.858	139.842	150	150	148	149.173	128.447	128.696	158	128	129	0.00429415	0.0194467
CRA01	COL	12	CRA01-COL-12	2020-02-09 11:00:33	2020-02-09 11:00:33	2020-02-09	2020-02-03	2020-02-01	673	82.2561	175.244	175.36	173.499	184	187	186	182.037	127.695	128.895	193	128	130	0.00567092	0.0219709
CRA01	COL	12	CRA01-COL-12	2020-02-09 12:00:33	2020-02-09 12:00:33	2020-02-09	2020-02-03	2020-02-01	548	83.5819	188.332	185.29	180.575	195	192	187	191.982	128.246	130.845	199	128	131	0.00552997	0.0219741
CRA01	COL	12	CRA01-COL-12	2020-02-09 13:00:33	2020-02-09 13:00:33	2020-02-09	2020-02-03	2020-02-01	912	87.5574	167.034	164.893	162.236	170	168	164	172.793	128.325	129.662	176	128	130	0.00599702	0.0216655
CRA01	COL	12	CRA01-COL-12	2020-02-10 10:00:33	2020-02-10 10:00:33	2020-02-10	2020-02-10	2020-02-01	400	100.119	168.477	168.407	169.518	168	169	171	176.018	128.255	127.395	176	128	127	0.00483175	0.0225898
CRA01	COL	12	CRA01-COL-12	2020-02-10 11:00:33	2020-02-10 11:00:33	2020-02-10	2020-02-10	2020-02-01	167	99.9501	186.269	188.97	189.886	183	186	188	194.928	127.329	127.192	193	127	127	0.00611373	0.0242602
CRA01	COL	12	CRA01-COL-12	2020-02-10 12:00:33	2020-02-10 12:00:33	2020-02-10	2020-02-10	2020-02-01	304	53.5771	153.638	153.312	157.293	174	178	182	160.812	129.062	125.98	185	128	126	0.00487245	0.0239149
CRA01	COL	12	CRA01-COL-12	2020-02-10 13:00:33	2020-02-10 13:00:33	2020-02-10	2020-02-10	2020-02-01	555	58.4431	172.326	180.573	172.276	192	198	198	184.971	123.879	131.209	203	127	126	0.00435663	0.0174
CRA01	COL	12	CRA01-COL-12	2020-02-11 10:00:33	2020-02-11 10:00:33	2020-02-11	2020-02-10	2020-02-01	1786	88.8337	130.205	137.124	136.039	136	142	144	144.161	125.485	127.722	150	127	125	0.00364016	0.0220466
CRA01	COL	12	CRA01-COL-12	2020-02-11 11:00:33	2020-02-11 11:00:33	2020-02-11	2020-02-10	2020-02-01	1686	85.6302	156.38	165.026	160.302	177	184	181	170.371	124.294	129.392	189	127	126	0.004782	0.0202698
CRA01	COL	12	CRA01-COL-12	2020-02-11 12:00:33	2020-02-11 12:00:33	2020-02-11	2020-02-10	2020-02-01	1286	81.2159	172.271	181.831	172.52	193	197	194	186.022	123.179	131.668	201	127	128	0.00529575	0.0178238
CRA01	COL	12	CRA01-COL-12	2020-02-11 13:00:33	2020-02-11 13:00:33	2020-02-11	2020-02-10	2020-02-01	1105	65.708	164.752	176.428	166.922	179	185	186	180.828	122.397	131.665	190	127	126	0.00427841	0.0163129
CRA01	COL	12	CRA01-COL-12	2020-02-12 10:00:33	2020-02-12 10:00:33	2020-02-12	2020-02-10	2020-02-01	681	85.3259	164.736	180.37	163.012	176	184	178	183.492	119.652	135.157	190	127	127	0.00410248	0.0117632
CRA01	COL	12	CRA01-COL-12	2020-02-12 11:00:33	2020-02-12 11:00:33	2020-02-12	2020-02-10	2020-02-01	566	57.4148	174.661	183.972	175.68	187	192	193	188.341	123.406	131.138	198	127	126	0.00431698	0.0173795
CRA01	COL	12	CRA01-COL-12	2020-02-12 12:00:33	2020-02-12 12:00:33	2020-02-12	2020-02-10	2020-02-01	740	99.8254	166.515	175.086	166.659	181	187	186	180.072	123.651	131.335	192	127	126	0.00443586	0.0170332
CRA01	COL	12	CRA01-COL-12	2020-02-12 13:00:33	2020-02-12 13:00:33	2020-02-12	2020-02-10	2020-02-01	411	72.5802	170.91	183.9	172.805	185	191	194	187.535	121.674	132.182	196	127	125	0.00433258	0.0163735
CRA01	COL	12	CRA01-COL-12	2020-02-13 10:00:33	2020-02-13 10:00:33	2020-02-13	2020-02-10	2020-02-01	259	99.0881	141.764	153.741	133.34	140	145	132	158.154	120.382	137.127	151	128	131	0.00213957	0.01023
CRA01	COL	12	CRA01-COL-12	2020-02-13 11:00:33	2020-02-13 11:00:33	2020-02-13	2020-02-10	2020-02-01	271	70.4739	147.207	155.764	132.609	149	156	135	160.594	121.295	138.956	164	128	133	0.00226045	0.00888826
CRA01	COL	12	CRA01-COL-12	2020-02-13 12:00:33	2020-02-13 12:00:33	2020-02-13	2020-02-10	2020-02-01	575	71.3925	154.857	167.744	141.534	163	176	139	171.344	119.315	140.217	181	127	135	0.00187193	0.00903823
CRA01	COL	12	CRA01-COL-12	2020-02-13 13:00:33	2020-02-13 13:00:33	2020-02-13	2020-02-10	2020-02-01	501	73.9837	150.455	171.399	146.581	162	175	151	173.774	116.601	138.607	179	126	132	0.00251733	0.00969754
CRA01	COL	12	CRA01-COL-12	2020-02-14 10:00:33	2020-02-14 10:00:33	2020-02-14	2020-02-10	2020-02-01	222	66.5272	158.892	173.793	146.635	164	171	151	176.923	118.27	140.302	176	127	133	0.00195554	0.0087181
CRA01	COL	12	CRA01-COL-12	2020-02-14 11:00:33	2020-02-14 11:00:33	2020-02-14	2020-02-10	2020-02-01	285	62.8718	143.126	151.902	134.804	142	152	132	157.028	122.274	135.796	160	129	129	0.00200019	0.00983587
CRA01	COL	12	CRA01-COL-12	2020-02-14 12:00:33	2020-02-14 12:00:33	2020-02-14	2020-02-10	2020-02-01	234	67.2115	144.658	159.568	131.214	150	156	133	163.265	118.009	141.068	162	128	134	0.00193249	0.00702755
CRA01	COL	12	CRA01-COL-12	2020-02-14 13:00:33	2020-02-14 13:00:33	2020-02-14	2020-02-10	2020-02-01	582	69.1572	141.363	146.509	137.012	146	149	137	152.942	124.773	132.433	157	128	129	0.00328787	0.0174005
CRA01	COL	12	CRA01-COL-12	2020-02-15 10:00:33	2020-02-15 10:00:33	2020-02-15	2020-02-10	2020-02-01	279	71.1147	154.828	156.165	141.806	163	168	143	162.663	125.419	135.176	175	129	130	0.00362049	0.0129103
CRA01	COL	12	CRA01-COL-12	2020-02-15 11:00:33	2020-02-15 11:00:33	2020-02-15	2020-02-10	2020-02-01	438	71.5597	166.493	171.788	155.219	172	173	161	177.374	123.404	135.959	179	128	131	0.00303901	0.0107627
CRA01	COL	12	CRA01-COL-12	2020-02-15 12:00:33	2020-02-15 12:00:33	2020-02-15	2020-02-10	2020-02-01	519	69.6392	160.549	162.254	151.888	168	169	159	169.031	125.794	133.16	176	129	130	0.0044564	0.0179461
CRA01	COL	12	CRA01-COL-12	2020-02-15 13:00:33	2020-02-15 13:00:33	2020-02-15	2020-02-10	2020-02-01	379	74.0722	150.707	155.599	140.261	157	162	144	161.778	123.86	135.393	169	128	130	0.0027021	0.0100125
CRA01	COL	12	CRA01-COL-12	2020-02-16 10:00:33	2020-02-16 10:00:33	2020-02-16	2020-02-10	2020-02-01	219	91.6789	138.438	147.817	123.37	142	147	128	152.511	120.918	139.534	153	127	133	0.00173223	0.0083499
CRA01	COL	12	CRA01-COL-12	2020-02-16 11:00:33	2020-02-16 11:00:33	2020-02-16	2020-02-10	2020-02-01	434	67.348	144.03	144.864	138.203	150	149	146	152.454	126.77	131.329	158	128	129	0.00361646	0.0178603
CRA01	COL	12	CRA01-COL-12	2020-02-16 12:00:33	2020-02-16 12:00:33	2020-02-16	2020-02-10	2020-02-01	331	67.1979	138.773	140.06	126.036	150	149	132	146.846	125.532	135.057	158	129	130	0.00308845	0.0130692
CRA01	COL	12	CRA01-COL-12	2020-02-16 13:00:33	2020-02-16 13:00:33	2020-02-16	2020-02-10	2020-02-01	268	63.5598	136.959	139.754	122.037	139	145	120	145.869	124.485	136.743	150	128	131	0.00190811	0.0145076
CRA01	COL	12	CRA01-COL-12	2020-02-17 10:00:33	2020-02-17 10:00:33	2020-02-17	2020-02-17	2020-02-01	880	98.7476	138.678	149.57	142.631	145	154	153	155.498	122.959	130.53	160	127	127	0.00329776	0.0150669
CRA01	COL	12	CRA01-COL-12	2020-02-17 11:00:33	2020-02-17 11:00:33	2020-02-17	2020-02-17	2020-02-01	1238	72.1945	147.637	155.481	147.355	153	157	149	161.717	123.927	131.364	165	128	129	0.00387464	0.0158833
CRA01	COL	12	CRA01-COL-12	2020-02-17 12:00:33	2020-02-17 12:00:33	2020-02-17	2020-02-17	2020-02-01	726	69.4203	170.884	182.788	168.898	183	200	171	186.222	121.624	133.687	204	127	127	0.00420591	0.013039
CRA01	COL	12	CRA01-COL-12	2020-02-17 13:00:33	2020-02-17 13:00:33	2020-02-17	2020-02-17	2020-02-01	516	70.1931	141.112	157.847	135.368	142	167	130	160.903	118.517	137.702	170	127	130	0.00219739	0.00970398
CRA01	COL	12	CRA01-COL-12	2020-02-18 10:00:33	2020-02-18 10:00:33	2020-02-18	2020-02-17	2020-02-01	467	62.9031	151.698	171.229	138.454	152	182	142	172.741	115.814	142.512	184	115	143	0.00212532	0.00729969
CRA01	COL	12	CRA01-COL-12	2020-02-18 11:00:33	2020-02-18 11:00:33	2020-02-18	2020-02-17	2020-02-01	415	63.0107	158.783	182.017	142.947	156	198	143	182.039	113.586	145.147	192	112	149	0.00295623	0.00935557
CRA01	COL	12	CRA01-COL-12	2020-02-18 12:00:33	2020-02-18 12:00:33	2020-02-18	2020-02-17	2020-02-01	2835	83.5899	168.584	173.492	169.229	171	175	170	179.578	125.618	129.602	182	128	127	0.00509611	0.0201198
CRA01	COL	12	CRA01-COL-12	2020-02-18 13:00:33	2020-02-18 13:00:33	2020-02-18	2020-02-17	2020-02-01	512	60.6384	159.273	174.051	154.152	170	193	154	177.086	119.65	136.537	196	127	129	0.00255778	0.0106015
CRA01	COL	12	CRA01-COL-12	2020-02-19 10:00:33	2020-02-19 10:00:33	2020-02-19	2020-02-17	2020-02-01	590	99.3794	162.342	179.432	163.598	178	188	176	182.319	119.493	134.141	193	127	126	0.00414836	0.012865
CRA01	COL	12	CRA01-COL-12	2020-02-19 11:00:33	2020-02-19 11:00:33	2020-02-19	2020-02-17	2020-02-01	600	99.2183	162.035	173.607	160.65	182	189	188	177.767	121.957	133.313	194	127	126	0.00390923	0.0124377
CRA01	COL	12	CRA01-COL-12	2020-02-19 12:01:03	2020-02-19 12:01:03	2020-02-19	2020-02-17	2020-02-01	416	49.6615	178.31	193.524	181.767	192	198	201	196.202	120.911	132.286	203	127	126	0.00409449	0.0161398
CRA01	COL	12	CRA01-COL-12	2020-02-19 13:01:03	2020-02-19 13:01:03	2020-02-19	2020-02-17	2020-02-01	610	54.3922	164.884	174.877	168.116	184	190	194	179.531	123.544	130.328	196	127	125	0.00465083	0.0173218
CRA01	COL	12	CRA01-COL-12	2020-02-20 10:01:03	2020-02-20 10:01:03	2020-02-20	2020-02-17	2020-02-01	166	96.4211	135	152.578	128.952	130	162	126	155.645	118.229	138.139	162	128	130	0.00169415	0.00868143
CRA01	COL	12	CRA01-COL-12	2020-02-20 11:01:03	2020-02-20 11:01:03	2020-02-20	2020-02-17	2020-02-01	736	62.054	164.87	177.773	160.904	183	190	175	181.326	120.777	135.167	195	127	127	0.00408406	0.0116646
CRA01	COL	12	CRA01-COL-12	2020-02-20 12:01:03	2020-02-20 12:01:03	2020-02-20	2020-02-17	2020-02-01	720	63.0578	164.885	177.11	160.085	185	192	174	180.656	120.942	135.307	196	127	128	0.00361529	0.0116309
CRA01	COL	12	CRA01-COL-12	2020-02-20 13:01:03	2020-02-20 13:01:03	2020-02-20	2020-02-17	2020-02-01	700	62.003	164.529	178.811	161.636	187	194	181	181.911	120.247	135.199	199	127	126	0.00390625	0.0118176
CRA01	COL	12	CRA01-COL-12	2020-02-21 10:01:03	2020-02-21 10:01:03	2020-02-21	2020-02-17	2020-02-01	2797	98.6827	125.93	134.152	133.755	127	136	140	140.972	125.128	127.18	143	127	124	0.0043071	0.0242699
CRA01	COL	12	CRA01-COL-12	2020-02-21 11:01:03	2020-02-21 11:01:03	2020-02-21	2020-02-17	2020-02-01	1507	84.3826	165.151	172.186	164.4	184	190	185	177.343	124.311	131.118	195	127	127	0.00436209	0.0193614
CRA01	COL	12	CRA01-COL-12	2020-02-21 12:01:03	2020-02-21 12:01:03	2020-02-21	2020-02-17	2020-02-01	1832	76.2045	147.686	153.063	153.398	152	158	161	159.893	126.228	127.184	165	127	125	0.00435089	0.0228669
CRA01	COL	12	CRA01-COL-12	2020-02-21 13:01:03	2020-02-21 13:01:03	2020-02-21	2020-02-17	2020-02-01	2485	99.9098	150.159	154.463	155.872	155	160	160	161.674	126.84	126.721	167	128	125	0.00464012	0.0234928
CRA01	COL	12	CRA01-COL-12	2020-02-22 10:01:03	2020-02-22 10:01:03	2020-02-22	2020-02-17	2020-02-01	473	65.9916	145.738	154.106	149.273	168	175	179	159.592	124.455	129.501	182	127	124	0.00494394	0.0198307
CRA01	COL	12	CRA01-COL-12	2020-02-22 11:01:03	2020-02-22 11:01:03	2020-02-22	2020-02-17	2020-02-01	231	66.4134	122.528	130.398	117.398	113	126	110	135.753	123.537	133.745	134	131	127	0.00376954	0.0158478
CRA01	COL	12	CRA01-COL-12	2020-02-22 12:01:03	2020-02-22 12:01:03	2020-02-22	2020-02-17	2020-02-01	300	62.2964	133.817	140.083	123.323	141	153	130	145.823	123.4	135.953	160	128	130	0.00193494	0.0103159
CRA01	COL	12	CRA01-COL-12	2020-02-22 13:01:03	2020-02-22 13:01:03	2020-02-22	2020-02-17	2020-02-01	323	66.4685	139.545	151.563	140.009	144	171	131	156.155	122.108	132.672	168	127	128	0.00323767	0.0124193
CRA01	COL	12	CRA01-COL-12	2020-02-23 10:01:03	2020-02-23 10:01:03	2020-02-23	2020-02-17	2020-02-01	162	66.7795	155.099	181.457	151.66	156	191	142	182.099	113.926	140.34	189	126	132	0.00316339	0.0103803
CRA01	COL	12	CRA01-COL-12	2020-02-23 11:01:03	2020-02-23 11:01:03	2020-02-23	2020-02-17	2020-02-01	408	69.4264	156.216	168.564	159.926	166	174	180	173.571	122.309	131.091	181	127	124	0.0036439	0.015851
CRA01	COL	12	CRA01-COL-12	2020-02-23 12:01:03	2020-02-23 12:01:03	2020-02-23	2020-02-17	2020-02-01	303	67.6621	169.931	174.31	164.376	175	179	165	179.99	124.911	132.498	186	128	129	0.0047478	0.0188295
CRA01	COL	12	CRA01-COL-12	2020-02-23 13:01:03	2020-02-23 13:01:03	2020-02-23	2020-02-17	2020-02-01	504	69.5326	145.45	165.063	149.536	159	170	153	168.698	118.7	134.016	175	127	129	0.00343906	0.0124586
CRA01	COL	12	CRA01-COL-12	2020-02-24 10:01:03	2020-02-24 10:01:03	2020-02-24	2020-02-24	2020-02-01	774	82.9077	143.81	152.841	149.2	155	162	166	158.811	124.236	128.941	168	127	125	0.00448689	0.0198359
CRA01	COL	12	CRA01-COL-12	2020-02-24 11:01:03	2020-02-24 11:01:03	2020-02-24	2020-02-24	2020-02-01	789	77.1315	161.319	171.677	166.649	176	183	184	176.574	123.63	129.373	189	127	125	0.00449206	0.0175483
CRA01	COL	12	CRA01-COL-12	2020-02-24 12:01:03	2020-02-24 12:01:03	2020-02-24	2020-02-24	2020-02-01	1095	73.2002	176.21	182.261	175.03	185	189	190	187.41	124.711	131.021	194	128	130	0.00456654	0.0197338
CRA01	COL	12	CRA01-COL-12	2020-02-24 13:01:03	2020-02-24 13:01:03	2020-02-24	2020-02-24	2020-02-01	1018	66.3427	156.077	166.122	160.569	166	174	173	171.596	123.659	129.741	180	127	125	0.00460569	0.0173647
CRA01	COL	12	CRA01-COL-12	2020-02-25 10:01:03	2020-02-25 10:01:03	2020-02-25	2020-02-24	2020-02-01	364	66.4274	175.176	175.942	176.341	182	181	178	182.761	127.94	127.72	188	128	128	0.00513822	0.0229328
CRA01	COL	12	CRA01-COL-12	2020-02-25 11:01:03	2020-02-25 11:01:03	2020-02-25	2020-02-24	2020-02-01	449	64.3772	165.49	174.296	170.341	178	185	190	179.403	124.421	128.96	191	127	125	0.00505447	0.0211215
CRA01	COL	12	CRA01-COL-12	2020-02-25 12:01:03	2020-02-25 12:01:03	2020-02-25	2020-02-24	2020-02-01	160	66.3958	197.988	201.731	197.256	200	205	208	206.331	125.944	129.725	210	127	126	0.00510091	0.0204216
CRA01	COL	12	CRA01-COL-12	2020-02-25 13:01:03	2020-02-25 13:01:03	2020-02-25	2020-02-24	2020-02-01	325	62.8213	174.748	178.825	178.938	177	182	183	185.148	126.686	127.462	188	127	126	0.00493048	0.0229174
CRA01	COL	12	CRA01-COL-12	2020-02-26 10:01:03	2020-02-26 10:01:03	2020-02-26	2020-02-24	2020-02-01	153	48.8843	153.359	176.778	146.693	164	182	135	178.261	114.83	140.928	184	126	142	0.00221659	0.00883186
CRA01	COL	12	CRA01-COL-12	2020-02-26 11:01:03	2020-02-26 11:01:03	2020-02-26	2020-02-24	2020-02-01	150	27.9509	119.393	111.48	111.747	114	106	107	121.46	131.147	128.94	116	131	129	0.00419945	0.0260405
CRA01	COL	12	CRA01-COL-12	2020-02-26 12:01:03	2020-02-26 12:01:03	2020-02-26	2020-02-24	2020-02-01	85	62.9768	138.471	176.376	124.612	135	191	124	173.482	106.141	150.282	183	99	156	0.00127046	0.00571296
CRA01	COL	12	CRA01-COL-12	2020-02-26 13:01:03	2020-02-26 13:01:03	2020-02-26	2020-02-24	2020-02-01	401	68.2583	138.88	148.606	127.549	139	145	129	153.277	121.172	137.773	153	128	132	0.00181074	0.00918317
CRA01	COL	12	CRA01-COL-12	2020-02-27 10:01:03	2020-02-27 10:01:03	2020-02-27	2020-02-24	2020-02-01	397	56.4371	135.69	143.28	130.736	133	157	118	148.71	123.443	133.756	159	128	131	0.00320021	0.0113145
CRA01	COL	12	CRA01-COL-12	2020-02-27 11:01:03	2020-02-27 11:01:03	2020-02-27	2020-02-24	2020-02-01	489	71.239	143.364	150.72	136.337	147	160	135	156.331	123.108	134.751	167	128	131	0.00478289	0.0115263
CRA01	COL	12	CRA01-COL-12	2020-02-27 12:01:03	2020-02-27 12:01:03	2020-02-27	2020-02-24	2020-02-01	342	64.294	142.731	150.98	132.325	136	150	127	156.222	122.123	136.784	152	128	132	0.00195361	0.00941007
CRA01	COL	12	CRA01-COL-12	2020-02-27 13:01:03	2020-02-27 13:01:03	2020-02-27	2020-02-24	2020-02-01	281	80.618	138.854	141.737	128.772	135	134	125	148.402	124.868	134.488	144	129	131	0.00288947	0.0140347
CRA01	COL	12	CRA01-COL-12	2020-02-28 10:01:03	2020-02-28 10:01:03	2020-02-28	2020-02-24	2020-02-01	195	53.6681	120.944	119.108	112.179	116	111	107	127.4	127.646	132.005	121	129	131	0.00571405	0.0256438
CRA01	COL	12	CRA01-COL-12	2020-02-28 11:01:03	2020-02-28 11:01:03	2020-02-28	2020-02-24	2020-02-01	244	65.7686	135.48	135.02	125.012	128	120	118	142.652	126.684	133.324	130	130	131	0.00409478	0.015984
CRA01	COL	12	CRA01-COL-12	2020-02-28 12:01:03	2020-02-28 12:01:03	2020-02-28	2020-02-24	2020-02-01	216	63.0318	129.995	132.648	119.343	123	117	113	139.537	124.949	134.694	127	129	132	0.00332891	0.0170583
CRA01	COL	12	CRA01-COL-12	2020-02-28 13:01:03	2020-02-28 13:01:03	2020-02-28	2020-02-24	2020-02-01	317	60.4753	150.211	151.344	145.479	141	134	133	158.262	126.738	130.915	143	129	130	0.00438027	0.0188371
CRA01	COL	12	CRA01-COL-12	2020-02-29 10:01:03	2020-02-29 10:01:03	2020-02-29	2020-02-24	2020-02-01	237	65.8076	125.498	121.43	117.764	113	107	104	130.076	128.996	130.527	117	130	131	0.00415405	0.0240459
CRA01	COL	12	CRA01-COL-12	2020-02-29 11:01:03	2020-02-29 11:01:03	2020-02-29	2020-02-24	2020-02-01	248	55.2594	117.512	120.06	109.181	105	100	100	126.722	125.415	133.5	109	129	131	0.0047338	0.0196792
CRA01	COL	12	CRA01-COL-12	2020-02-29 12:01:03	2020-02-29 12:01:03	2020-02-29	2020-02-24	2020-02-01	306	75.0732	123.778	128.83	116.275	110	107	104	134.886	124.32	134.065	116	129	131	0.00421056	0.0203408
CRA01	COL	12	CRA01-COL-12	2020-02-29 13:01:03	2020-02-29 13:01:03	2020-02-29	2020-02-24	2020-02-01	348	66.8012	130.287	134.172	127.086	125	126	119	140.503	125.615	131.33	136	129	130	0.00404882	0.0199635
CRA01	COL	12	CRA01-COL-12	2020-03-01 10:01:03	2020-03-01 10:01:03	2020-03-01	2020-02-24	2020-03-01	587	81.4785	149.036	152.271	142.247	152	152	144	159.261	125.193	132.901	159	128	130	0.00417909	0.0157526
CRA01	COL	12	CRA01-COL-12	2020-03-01 11:01:03	2020-03-01 11:01:03	2020-03-01	2020-02-24	2020-03-01	1133	78.2096	153.821	157.532	152.431	158	160	150	164.538	125.889	130.257	168	128	129	0.00447871	0.0195416
CRA01	COL	12	CRA01-COL-12	2020-03-01 12:01:03	2020-03-01 12:01:03	2020-03-01	2020-02-24	2020-03-01	691	81.6707	162.181	172.368	156.509	166	172	160	177.106	121.865	135.035	179	127	132	0.0036472	0.0112887
CRA01	COL	12	CRA01-COL-12	2020-03-01 13:01:03	2020-03-01 13:01:03	2020-03-01	2020-02-24	2020-03-01	1673	99.5503	158.336	162.053	153.078	162	165	159	168.689	125.29	132.217	173	128	129	0.00438537	0.0201255
CRA01	COL	12	CRA01-COL-12	2020-03-02 10:01:03	2020-03-02 10:01:03	2020-03-02	2020-03-02	2020-03-01	2175	98.995	148.989	154.84	149.235	154	157	153	161.638	125.035	130.328	165	128	129	0.00432424	0.0188707
CRA01	COL	12	CRA01-COL-12	2020-03-02 11:01:03	2020-03-02 11:01:03	2020-03-02	2020-03-02	2020-03-01	1196	98.9256	148.056	156.345	151.583	154	163	162	162.457	124.273	129.563	170	128	126	0.00470495	0.0193425
CRA01	COL	12	CRA01-COL-12	2020-03-02 12:01:03	2020-03-02 12:01:03	2020-03-02	2020-03-02	2020-03-01	1754	77.4344	144.322	149.686	147.788	144	152	155	156.765	125.827	128.375	160	128	126	0.00392339	0.0202257
CRA01	COL	12	CRA01-COL-12	2020-03-02 13:01:03	2020-03-02 13:01:03	2020-03-02	2020-03-02	2020-03-01	2032	99.6608	142.642	148.375	145.196	139	145	149	155.403	125.486	129.03	153	128	127	0.00395692	0.0192805
CRA01	COL	12	CRA01-COL-12	2020-03-03 10:01:03	2020-03-03 10:01:03	2020-03-03	2020-03-02	2020-03-01	615	83.7032	150.93	157.574	154.102	154	160	164	164.28	125.143	129.026	167	127	125	0.00456487	0.0212746
CRA01	COL	12	CRA01-COL-12	2020-03-03 11:01:03	2020-03-03 11:01:03	2020-03-03	2020-03-02	2020-03-01	1249	99.1124	154.552	160.054	154.477	159	163	163	166.657	125.117	130.298	170	128	128	0.00444207	0.0197708
CRA01	COL	12	CRA01-COL-12	2020-03-03 12:01:03	2020-03-03 12:01:03	2020-03-03	2020-03-02	2020-03-01	1252	75.2085	162.769	168.039	166.911	169	173	176	174.587	126.026	127.945	180	127	125	0.00432802	0.0218979
CRA01	COL	12	CRA01-COL-12	2020-03-03 13:01:03	2020-03-03 13:01:03	2020-03-03	2020-03-02	2020-03-01	833	98.7321	157.208	171.134	160.067	165	173	170	175.522	121.224	132.206	179	127	127	0.0039156	0.0156154
CRA01	COL	12	CRA01-COL-12	2020-03-04 10:01:03	2020-03-04 10:01:03	2020-03-04	2020-03-02	2020-03-01	421	84.718	172.147	178.126	171.962	176	181	184	183.81	124.905	130.447	187	127	126	0.00481095	0.0198949
CRA01	COL	12	CRA01-COL-12	2020-03-04 11:01:03	2020-03-04 11:01:03	2020-03-04	2020-03-02	2020-03-01	510	63.1917	179.025	184.516	180.808	187	192	195	189.843	125.561	129.243	197	127	125	0.00498538	0.0212531
CRA01	COL	12	CRA01-COL-12	2020-03-04 12:01:03	2020-03-04 12:01:03	2020-03-04	2020-03-02	2020-03-01	528	70.6363	163.996	171.735	164.892	168	174	175	177.43	124.178	130.657	180	127	125	0.00412306	0.0174569
CRA01	COL	12	CRA01-COL-12	2020-03-04 13:01:03	2020-03-04 13:01:03	2020-03-04	2020-03-02	2020-03-01	420	72.5137	161.826	171.271	162.4	168	174	175	176.621	123.338	131.543	180	127	124	0.00440532	0.0165424
CRA01	COL	12	CRA01-COL-12	2020-03-05 10:01:03	2020-03-05 10:01:03	2020-03-05	2020-03-02	2020-03-01	500	99.2183	151.44	154.978	136.538	155	157	136	160.868	123.692	137.246	166	128	133	0.00250759	0.0108202
CRA01	COL	12	CRA01-COL-12	2020-03-05 11:01:03	2020-03-05 11:01:03	2020-03-05	2020-03-02	2020-03-01	2084	84.4823	161.325	163.013	156.686	165	164	160	170.201	126.354	131.116	172	128	130	0.00421365	0.0199907
CRA01	COL	12	CRA01-COL-12	2020-03-05 12:01:03	2020-03-05 12:01:03	2020-03-05	2020-03-02	2020-03-01	1100	84.5565	166.163	169.335	158.644	171	173	158	175.354	125.128	133.213	180	128	131	0.00444999	0.0165017
CRA01	COL	12	CRA01-COL-12	2020-03-05 13:01:03	2020-03-05 13:01:03	2020-03-05	2020-03-02	2020-03-01	1112	80.7157	148.103	149.771	140.879	153	153	146	157.157	125.938	132.513	161	128	130	0.00378791	0.0183206
CRA01	COL	12	CRA01-COL-12	2020-03-06 10:01:03	2020-03-06 10:01:03	2020-03-06	2020-03-02	2020-03-01	461	77.326	150.475	157.557	142.924	154	155	145	163.536	123.059	134.859	162	128	130	0.00533738	0.0130958
CRA01	COL	12	CRA01-COL-12	2020-03-06 11:01:03	2020-03-06 11:01:03	2020-03-06	2020-03-02	2020-03-01	1081	72.9673	158.412	160.976	152.907	161	161	157	168.012	125.746	131.912	169	128	130	0.00456813	0.0199824
CRA01	COL	12	CRA01-COL-12	2020-03-06 12:01:03	2020-03-06 12:01:03	2020-03-06	2020-03-02	2020-03-01	1126	76.2775	166.71	169.565	158.283	179	179	167	175.663	125.155	133.566	186	128	131	0.00505896	0.0160672
CRA01	COL	12	CRA01-COL-12	2020-03-06 13:00:56	2020-03-06 13:00:56	2020-03-06	2020-03-02	2020-03-01	1543	91.8028	152.698	155.622	152.04	157	161	160	162.929	126.438	129.57	169	128	129	0.00491164	0.0198786
CRA01	COL	12	CRA01-COL-12	2020-03-07 10:00:56	2020-03-07 10:00:56	2020-03-07	2020-03-02	2020-03-01	2127	99.9413	165.235	164.178	158.056	170	169	165	171.653	127.343	131.386	177	129	131	0.00609715	0.0200228
CRA01	COL	12	CRA01-COL-12	2020-03-07 11:00:56	2020-03-07 11:00:56	2020-03-07	2020-03-02	2020-03-01	1242	98.509	153.667	158.202	155.109	161	162	158	165.21	125.912	129.151	170	128	128	0.00462731	0.021098
CRA01	COL	12	CRA01-COL-12	2020-03-07 12:00:56	2020-03-07 12:00:56	2020-03-07	2020-03-02	2020-03-01	2254	98.4595	164.281	164.353	159.696	177	177	169	171.577	127.215	130.459	184	128	130	0.00574343	0.0200498
CRA01	COL	12	CRA01-COL-12	2020-03-07 13:00:56	2020-03-07 13:00:56	2020-03-07	2020-03-02	2020-03-01	1145	98.4125	142.345	149.052	142.53	149	155	154	155.637	124.627	130.764	163	128	130	0.00351669	0.0176463
CRA01	COL	12	CRA01-COL-12	2020-03-08 10:00:56	2020-03-08 10:00:56	2020-03-08	2020-03-02	2020-03-01	407	98.6155	157.737	164.211	158.853	165	175	158	170.435	124.968	130.098	180	127	127	0.0045116	0.0194821
CRA01	COL	12	CRA01-COL-12	2020-03-08 11:00:56	2020-03-08 11:00:56	2020-03-08	2020-03-02	2020-03-01	267	86.9151	160.453	160.352	147.419	161	158	150	167.682	125.895	134.801	166	128	130	0.00455206	0.016281
CRA01	COL	12	CRA01-COL-12	2020-03-08 12:00:56	2020-03-08 12:00:56	2020-03-08	2020-03-02	2020-03-01	383	90.9681	139.319	145.021	128.373	139	141	126	151.157	123.238	136.123	148	127	132	0.00353099	0.0114345
CRA01	COL	12	CRA01-COL-12	2020-03-08 13:00:56	2020-03-08 13:00:56	2020-03-08	2020-03-02	2020-03-01	471	85.1195	144.42	146.769	135.253	149	146	139	153.953	125.278	133.769	155	128	130	0.00321009	0.0128601
CRA01	COL	12	CRA01-COL-12	2020-03-09 10:00:56	2020-03-09 10:00:56	2020-03-09	2020-03-09	2020-03-01	1199	99.586	156.594	158.446	150.013	168	170	162	165.19	125.999	132.274	177	129	131	0.00435273	0.0198584
CRA01	COL	12	CRA01-COL-12	2020-03-09 11:00:56	2020-03-09 11:00:56	2020-03-09	2020-03-09	2020-03-01	1383	99.9795	142.582	146.891	139.926	146	150	149	153.897	125.337	131.159	157	128	129	0.00342207	0.017775
CRA01	COL	12	CRA01-COL-12	2020-03-09 12:00:56	2020-03-09 12:00:56	2020-03-09	2020-03-09	2020-03-01	1578	79.6034	166.432	168.307	157.198	181	180	164	174.578	125.507	133.565	186	128	131	0.00508565	0.0166123
CRA01	COL	12	CRA01-COL-12	2020-03-09 13:00:56	2020-03-09 13:00:56	2020-03-09	2020-03-09	2020-03-01	1823	82.7602	147.263	150.775	143.533	152	155	152	157.889	125.608	131.404	163	128	129	0.0039132	0.0182322
CRA01	COL	12	CRA01-COL-12	2020-03-10 10:00:56	2020-03-10 10:00:56	2020-03-10	2020-03-09	2020-03-01	457	74.4461	155.387	158.987	146.127	157	156	148	165.619	124.591	134.228	165	128	130	0.00403189	0.0151231
CRA01	COL	12	CRA01-COL-12	2020-03-10 11:00:56	2020-03-10 11:00:56	2020-03-10	2020-03-09	2020-03-01	1008	82.0933	141.247	142.496	135.293	142	141	136	150.305	126.335	131.683	150	128	130	0.00333708	0.0182473
CRA01	COL	12	CRA01-COL-12	2020-03-10 12:00:56	2020-03-10 12:00:56	2020-03-10	2020-03-09	2020-03-01	579	75.5598	137.57	140.634	129.672	140	139	132	147.9	125.107	133.447	147	128	130	0.00411492	0.0152101
CRA01	COL	12	CRA01-COL-12	2020-03-10 13:00:56	2020-03-10 13:00:56	2020-03-10	2020-03-09	2020-03-01	268	69.4602	139.09	146.869	122.198	140	139	127	152.354	121.153	140.142	148	127	136	0.00127701	0.00818696
CRA01	COL	12	CRA01-COL-12	2020-03-11 10:00:56	2020-03-11 10:00:56	2020-03-11	2020-03-09	2020-03-01	377	63.8865	136.96	140.536	121.634	132	136	119	146.958	123.531	137.536	145	126	134	0.00183873	0.011441
CRA01	COL	12	CRA01-COL-12	2020-03-11 11:00:56	2020-03-11 11:00:56	2020-03-11	2020-03-09	2020-03-01	1298	88.9453	142.71	145.375	139.854	151	153	147	152.653	126.153	130.724	161	128	129	0.00339818	0.0175469
CRA01	COL	12	CRA01-COL-12	2020-03-11 12:00:56	2020-03-11 12:00:56	2020-03-11	2020-03-09	2020-03-01	699	66.1155	137.239	145.183	135.867	151	158	127	151.106	123.687	132.1	166	127	130	0.00342369	0.0157497
CRA01	COL	12	CRA01-COL-12	2020-03-11 13:00:56	2020-03-11 13:00:56	2020-03-11	2020-03-09	2020-03-01	398	81.4491	119.812	127.457	105.804	114	120	101	132.947	121.555	138.749	128	126	134	0.00194696	0.0125352
CRA01	COL	12	CRA01-COL-12	2020-03-12 10:00:56	2020-03-12 10:00:56	2020-03-12	2020-03-09	2020-03-01	1313	93.7258	154.478	156.279	149.233	163	166	164	163.319	126.231	131.573	173	128	131	0.00426742	0.0189759
CRA01	COL	12	CRA01-COL-12	2020-03-12 11:00:56	2020-03-12 11:00:56	2020-03-12	2020-03-09	2020-03-01	1063	99.5616	148.265	159.544	146.064	162	169	163	164.39	121.763	133.84	175	127	129	0.00353231	0.0120774
CRA01	COL	12	CRA01-COL-12	2020-03-12 12:00:56	2020-03-12 12:00:56	2020-03-12	2020-03-09	2020-03-01	1102	82.3882	165.203	172.675	157.316	183	188	165	177.495	122.873	135.127	194	127	131	0.0037638	0.01156
CRA01	COL	12	CRA01-COL-12	2020-03-12 13:00:56	2020-03-12 13:00:56	2020-03-12	2020-03-09	2020-03-01	1157	80.9518	127.548	140.305	124.363	137	145	137	145.24	120.857	135.021	152	127	130	0.00297179	0.0118272
CRA01	COL	12	CRA01-COL-12	2020-03-13 10:00:56	2020-03-13 10:00:56	2020-03-13	2020-03-09	2020-03-01	1648	100.321	163.569	169.962	161.081	172	176	174	175.74	124.299	131.896	183	128	128	0.00471203	0.0189948
CRA01	COL	12	CRA01-COL-12	2020-03-13 11:00:56	2020-03-13 11:00:56	2020-03-13	2020-03-09	2020-03-01	1652	86.6358	150.6	153.921	150.83	163	167	169	160.944	126.326	129.254	174	128	127	0.00461238	0.0202279
CRA01	COL	12	CRA01-COL-12	2020-03-13 12:00:56	2020-03-13 12:00:56	2020-03-13	2020-03-09	2020-03-01	949	65.8832	157.051	160.671	151.185	174	179	157	167.003	125.232	132.523	185	128	129	0.00426183	0.0184974
CRA01	COL	12	CRA01-COL-12	2020-03-13 13:00:56	2020-03-13 13:00:56	2020-03-13	2020-03-09	2020-03-01	837	81.2286	143.496	153.661	138.775	157	166	143	158.84	121.924	134.676	173	128	129	0.00352341	0.0108783
CRA01	COL	12	CRA01-COL-12	2020-03-14 10:00:56	2020-03-14 10:00:56	2020-03-14	2020-03-09	2020-03-01	492	66.1187	117.73	122.116	106.476	113	115	104	128.453	123.9	135.841	124	128	130	0.00228512	0.0140224
CRA01	COL	12	CRA01-COL-12	2020-03-14 11:00:56	2020-03-14 11:00:56	2020-03-14	2020-03-09	2020-03-01	394	82.1402	131.964	138.787	117.805	136	142	121	144.393	122.157	138.287	148	128	132	0.0017129	0.0122748
CRA01	COL	12	CRA01-COL-12	2020-03-14 12:00:56	2020-03-14 12:00:56	2020-03-14	2020-03-09	2020-03-01	577	84.0736	151.076	155.719	142.969	155	155	146	162.218	124.25	134.161	163	128	130	0.00400535	0.0138957
CRA01	COL	12	CRA01-COL-12	2020-03-14 13:00:56	2020-03-14 13:00:56	2020-03-14	2020-03-09	2020-03-01	481	82.935	152.123	159.532	145.632	157	158	145	165.387	123.148	134.482	165	127	130	0.00492529	0.0137012
CRA01	COL	12	CRA01-COL-12	2020-03-15 10:00:56	2020-03-15 10:00:56	2020-03-15	2020-03-09	2020-03-01	1372	78.3078	154.001	155.106	150.057	157	155	148	162.725	126.808	130.561	163	129	129	0.00461019	0.0192111
CRA01	COL	12	CRA01-COL-12	2020-03-15 11:00:56	2020-03-15 11:00:56	2020-03-15	2020-03-09	2020-03-01	1100	99.067	164.957	168.185	156.919	173	172	162	174.484	124.983	133.559	179	128	131	0.00505833	0.0159617
CRA01	COL	12	CRA01-COL-12	2020-03-15 12:00:56	2020-03-15 12:00:56	2020-03-15	2020-03-09	2020-03-01	636	79.0862	157.668	164.197	158.544	163	168	170	170.58	124.912	130.272	174	128	127	0.0044813	0.0193103
CRA01	COL	12	CRA01-COL-12	2020-03-15 13:00:56	2020-03-15 13:00:56	2020-03-15	2020-03-09	2020-03-01	468	76.4814	166.671	173.017	160.66	178	182	162	178.397	123.821	133.724	188	128	130	0.00411583	0.01275
CRA01	COL	12	CRA01-COL-12	2020-03-16 10:00:56	2020-03-16 10:00:56	2020-03-16	2020-03-16	2020-03-01	765	85.9548	152.278	156.715	151.797	156	161	150	163.675	125.748	130.145	168	128	129	0.00445705	0.0190013
CRA01	COL	12	CRA01-COL-12	2020-03-16 11:00:56	2020-03-16 11:00:56	2020-03-16	2020-03-16	2020-03-01	1363	98.7941	150.153	151.914	147.802	154	153	147	159.327	126.814	130.039	162	128	129	0.00481483	0.0193185
CRA01	COL	12	CRA01-COL-12	2020-03-16 12:00:56	2020-03-16 12:00:56	2020-03-16	2020-03-16	2020-03-01	414	98.561	176.942	174.099	157.954	173	169	147	180.621	126.469	136.609	178	128	133	0.00447887	0.0168372
CRA01	COL	12	CRA01-COL-12	2020-03-16 13:00:56	2020-03-16 13:00:56	2020-03-16	2020-03-16	2020-03-01	333	79.4308	130.39	133.156	113.634	134	135	115	139.703	123.781	138.162	144	127	134	0.00204179	0.0144191
CRA01	COL	12	CRA01-COL-12	2020-03-17 10:00:56	2020-03-17 10:00:56	2020-03-17	2020-03-16	2020-03-01	1204	99.7666	144.026	144.538	141.4	144	147	150	152.522	127.401	129.689	155	128	130	0.00562435	0.0183749
CRA01	COL	12	CRA01-COL-12	2020-03-17 11:00:56	2020-03-17 11:00:56	2020-03-17	2020-03-16	2020-03-01	1495	84.4756	151.86	153.233	147.775	161	161	148	160.593	126.623	130.73	168	128	130	0.00436751	0.0185898
CRA01	COL	12	CRA01-COL-12	2020-03-17 12:00:56	2020-03-17 12:00:56	2020-03-17	2020-03-16	2020-03-01	1174	80.8345	163.994	165.049	157.181	181	183	162	171.747	126.359	132.028	190	128	130	0.00464504	0.0197325
CRA01	COL	12	CRA01-COL-12	2020-03-17 13:00:56	2020-03-17 13:00:56	2020-03-17	2020-03-16	2020-03-01	1040	73.5698	144.272	151.456	146.751	150	156	159	157.979	124.872	129.676	164	128	125	0.00466511	0.0197625
CRA01	COL	12	CRA01-COL-12	2020-03-18 10:00:56	2020-03-18 10:00:56	2020-03-18	2020-03-16	2020-03-01	1476	99.7511	141.493	141.809	140.121	142	145	145	149.812	127.697	128.921	152	128	130	0.00439691	0.0190494
CRA01	COL	12	CRA01-COL-12	2020-03-18 11:00:56	2020-03-18 11:00:56	2020-03-18	2020-03-16	2020-03-01	1525	99.3967	166.371	166.953	163.931	173	174	173	174.188	127.333	129.553	181	128	129	0.00668718	0.0208981
CRA01	COL	12	CRA01-COL-12	2020-03-18 12:00:56	2020-03-18 12:00:56	2020-03-18	2020-03-16	2020-03-01	1691	93.7684	157.404	159.066	151.36	169	171	155	166.056	126.18	131.899	178	129	130	0.00461425	0.0198806
CRA01	COL	12	CRA01-COL-12	2020-03-18 13:00:39	2020-03-18 13:00:39	2020-03-18	2020-03-16	2020-03-01	1988	80.5017	146.692	150.702	144.499	150	153	153	157.795	125.567	130.909	161	129	130	0.00394381	0.0186318
CRA01	COL	12	CRA01-COL-12	2020-03-19 10:00:39	2020-03-19 10:00:39	2020-03-19	2020-03-16	2020-03-01	3371	99.3669	149.65	149.236	147.934	154	155	157	157.201	127.966	128.799	164	128	130	0.00470054	0.0208252
CRA01	COL	12	CRA01-COL-12	2020-03-19 11:00:39	2020-03-19 11:00:39	2020-03-19	2020-03-16	2020-03-01	1914	66.9964	147.658	151.058	146.172	157	163	149	158.031	125.996	130.165	170	128	129	0.00431412	0.0189592
CRA01	COL	12	CRA01-COL-12	2020-03-19 12:00:39	2020-03-19 12:00:39	2020-03-19	2020-03-16	2020-03-01	1397	62.1789	162.052	166.711	156.621	168	180	155	172.547	124.661	132.708	184	128	130	0.00422248	0.016644
CRA01	COL	12	CRA01-COL-12	2020-03-19 13:00:39	2020-03-19 13:00:39	2020-03-19	2020-03-16	2020-03-01	1823	79.9454	140.871	146.108	142.433	143	149	152	153.113	125.594	129.349	157	128	126	0.00394787	0.017975
CRA01	COL	12	CRA01-COL-12	2020-03-20 10:00:39	2020-03-20 10:00:39	2020-03-20	2020-03-16	2020-03-01	581	60.4115	148.807	154.355	136.895	150	156	142	160.141	123.083	136.454	164	127	132	0.00400695	0.0117953
CRA01	COL	12	CRA01-COL-12	2020-03-20 11:00:39	2020-03-20 11:00:39	2020-03-20	2020-03-16	2020-03-01	573	60.1482	152.988	154.3	142.3	156	157	147	161.274	125.485	134.136	166	127	131	0.00388895	0.0143758
CRA01	COL	12	CRA01-COL-12	2020-03-20 12:00:39	2020-03-20 12:00:39	2020-03-20	2020-03-16	2020-03-01	1161	97.6589	161.827	167.988	154.969	169	173	159	173.517	123.626	134.041	180	128	130	0.00385094	0.012513
CRA01	COL	12	CRA01-COL-12	2020-03-20 13:00:39	2020-03-20 13:00:39	2020-03-20	2020-03-16	2020-03-01	2075	98.0779	136.384	142.495	137.25	142	147	147	149.279	124.985	130.054	155	128	127	0.00368164	0.0186346
CRA01	COL	12	CRA01-COL-12	2020-03-21 10:00:39	2020-03-21 10:00:39	2020-03-21	2020-03-16	2020-03-01	1666	99.3543	142.545	146.355	140.941	142	147	136	153.36	125.759	130.462	154	128	129	0.00370712	0.0169891
CRA01	COL	12	CRA01-COL-12	2020-03-21 11:00:39	2020-03-21 11:00:39	2020-03-21	2020-03-16	2020-03-01	1518	99.1414	158.992	161.104	156.638	165	168	157	167.973	126.495	130.07	176	128	128	0.00475564	0.0200227
CRA01	COL	12	CRA01-COL-12	2020-03-21 12:00:39	2020-03-21 12:00:39	2020-03-21	2020-03-16	2020-03-01	1316	75.2444	169.305	174.784	163.996	170	181	161	180.036	124.278	132.938	185	128	130	0.00501008	0.0174048
CRA01	COL	12	CRA01-COL-12	2020-03-21 13:00:39	2020-03-21 13:00:39	2020-03-21	2020-03-16	2020-03-01	1911	95.5786	152.026	157.13	153.307	158	164	164	163.783	125.587	129.408	171	127	127	0.00456815	0.0196963
CRA01	COL	12	CRA01-COL-12	2020-03-22 10:00:39	2020-03-22 10:00:39	2020-03-22	2020-03-16	2020-03-01	582	95.9715	154.143	157.122	146.808	155	158	148	163.801	125.187	133.019	166	128	131	0.00428564	0.0163517
CRA01	COL	12	CRA01-COL-12	2020-03-22 11:00:39	2020-03-22 11:00:39	2020-03-22	2020-03-16	2020-03-01	506	95.9232	154.069	158.915	144.15	154	159	148	164.812	123.775	135.065	166	128	132	0.00389102	0.0122071
CRA01	COL	12	CRA01-COL-12	2020-03-22 12:00:39	2020-03-22 12:00:39	2020-03-22	2020-03-16	2020-03-01	974	68.7423	171.642	173.802	166.582	176	181	168	179.978	126.035	131.487	187	128	130	0.00465094	0.0198362
CRA01	COL	12	CRA01-COL-12	2020-03-22 13:00:39	2020-03-22 13:00:39	2020-03-22	2020-03-16	2020-03-01	774	98.0639	161.45	163.929	155.65	170	171	159	170.497	125.703	132.047	178	128	130	0.00453878	0.0192613
CRA01	COL	12	CRA01-COL-12	2020-03-23 10:00:39	2020-03-23 10:00:39	2020-03-23	2020-03-23	2020-03-01	2379	97.4642	146.009	148.304	144.157	152	156	147	155.487	126.53	129.969	164	128	129	0.00417371	0.0176805
CRA01	COL	12	CRA01-COL-12	2020-03-23 11:00:39	2020-03-23 11:00:39	2020-03-23	2020-03-23	2020-03-01	1350	65.2357	160.106	162.167	157.447	165	169	158	168.975	126.473	130.264	176	128	129	0.004721	0.0201168
CRA01	COL	12	CRA01-COL-12	2020-03-23 12:00:39	2020-03-23 12:00:39	2020-03-23	2020-03-23	2020-03-01	1371	60.2586	163.046	165.098	160.108	163	167	157	171.595	126.478	130.361	174	128	128	0.00477762	0.0196486
CRA01	COL	12	CRA01-COL-12	2020-03-23 13:00:39	2020-03-23 13:00:39	2020-03-23	2020-03-23	2020-03-01	1366	67.7657	140.06	146.709	139.984	149	155	143	153.149	124.606	130.757	163	128	128	0.00340295	0.0174252
CRA01	COL	12	CRA01-COL-12	2020-03-24 10:00:39	2020-03-24 10:00:39	2020-03-24	2020-03-23	2020-03-01	750	57.3546	150.389	150.724	143.713	152	151	147	158.364	126.736	131.671	160	128	130	0.00445794	0.0190122
CRA01	COL	12	CRA01-COL-12	2020-03-24 11:00:39	2020-03-24 11:00:39	2020-03-24	2020-03-23	2020-03-01	1412	98.2498	168.554	168.588	163.625	172	175	163	175.528	127.147	130.604	183	128	130	0.00542396	0.0195071
CRA01	COL	12	CRA01-COL-12	2020-03-24 12:00:39	2020-03-24 12:00:39	2020-03-24	2020-03-23	2020-03-01	1513	57.7604	155.113	157.612	153.344	161	163	160	164.595	126.433	129.937	171	128	128	0.00485902	0.0201977
CRA01	COL	12	CRA01-COL-12	2020-03-24 13:00:39	2020-03-24 13:00:39	2020-03-24	2020-03-23	2020-03-01	570	56.5229	156.93	157.782	148.396	159	162	150	164.733	126.132	132.782	170	128	131	0.00433013	0.0176334
CRA01	COL	12	CRA01-COL-12	2020-03-25 10:00:39	2020-03-25 10:00:39	2020-03-25	2020-03-23	2020-03-01	2779	99.993	161.18	161.94	159.625	170	172	170	169.11	127.376	129.135	179	128	129	0.00628215	0.0218784
CRA01	COL	12	CRA01-COL-12	2020-03-25 11:00:39	2020-03-25 11:00:39	2020-03-25	2020-03-23	2020-03-01	2500	99.2901	169.603	170.852	168.129	180	183	181	177.636	127.121	129.266	189	128	129	0.00555934	0.0208501
CRA01	COL	12	CRA01-COL-12	2020-03-25 12:00:39	2020-03-25 12:00:39	2020-03-25	2020-03-23	2020-03-01	1087	71.6751	149.098	154.863	140.62	143	149	137	160.175	123.738	134.72	156	128	131	0.00378207	0.0116989
CRA01	COL	12	CRA01-COL-12	2020-03-25 13:00:39	2020-03-25 13:00:39	2020-03-25	2020-03-23	2020-03-01	1045	63.5927	155.108	157.458	143.759	155	160	140	163.589	124.962	134.826	168	128	131	0.00434287	0.0145232
CRA01	COL	12	CRA01-COL-12	2020-03-26 10:00:39	2020-03-26 10:00:39	2020-03-26	2020-03-23	2020-03-01	1193	99.6093	155.288	157.814	145.572	152	156	140	164.271	125.178	134.066	165	129	131	0.00395793	0.0151741
CRA01	COL	12	CRA01-COL-12	2020-03-26 11:00:39	2020-03-26 11:00:39	2020-03-26	2020-03-23	2020-03-01	1209	75.8574	153.77	157.84	150.173	154	166	145	164.148	125.328	131.531	171	128	128	0.00415793	0.0194121
CRA01	COL	12	CRA01-COL-12	2020-03-26 12:00:39	2020-03-26 12:00:39	2020-03-26	2020-03-23	2020-03-01	940	73.4457	146.518	149.171	141.948	142	145	138	156.215	125.969	131.465	152	128	130	0.00369487	0.0175367
CRA01	COL	12	CRA01-COL-12	2020-03-26 13:00:39	2020-03-26 13:00:39	2020-03-26	2020-03-23	2020-03-01	1336	70.2141	153.407	156.802	153.373	167	172	166	163.646	126.329	129.386	179	128	127	0.00468111	0.0203266
CRA01	COL	12	CRA01-COL-12	2020-03-27 10:00:39	2020-03-27 10:00:39	2020-03-27	2020-03-23	2020-03-01	888	70.8233	140.088	142.577	138.233	146	147	133	149.56	126.516	130.107	156	128	129	0.00393681	0.0180046
CRA01	COL	12	CRA01-COL-12	2020-03-27 11:00:39	2020-03-27 11:00:39	2020-03-27	2020-03-23	2020-03-01	573	83.793	133.6	131.998	122.211	129	126	120	139.815	126.993	133.4	135	128	132	0.00541846	0.0195124
CRA01	COL	12	CRA01-COL-12	2020-03-27 12:00:39	2020-03-27 12:00:39	2020-03-27	2020-03-23	2020-03-01	906	96.8873	128.267	128.251	120.627	132	131	123	135.997	126.717	132.142	140	128	130	0.00447293	0.0223321
CRA01	COL	12	CRA01-COL-12	2020-03-27 13:00:39	2020-03-27 13:00:39	2020-03-27	2020-03-23	2020-03-01	790	85.9216	139.451	138.442	130.68	141	140	134	146.32	127.08	132.272	149	128	131	0.00405345	0.0181711
CRA01	COL	12	CRA01-COL-12	2020-03-28 10:00:39	2020-03-28 10:00:39	2020-03-28	2020-03-23	2020-03-01	794	66.2375	136.979	136.96	133.583	143	140	134	144.916	127.471	129.937	149	128	130	0.00518786	0.0196072
CRA01	COL	12	CRA01-COL-12	2020-03-28 11:00:39	2020-03-28 11:00:39	2020-03-28	2020-03-23	2020-03-01	691	65.6162	129.462	130.051	126.24	127	125	119	137.757	127.185	130.117	134	127	131	0.00517379	0.0212122
CRA01	COL	12	CRA01-COL-12	2020-03-28 12:00:39	2020-03-28 12:00:39	2020-03-28	2020-03-23	2020-03-01	940	67.2944	134.779	135.916	133.026	140	138	134	143.653	127.126	129.55	147	128	130	0.00505967	0.0197889
CRA01	COL	12	CRA01-COL-12	2020-03-28 13:00:39	2020-03-28 13:00:39	2020-03-28	2020-03-23	2020-03-01	834	61.2975	138.463	139.914	136.729	144	142	135	147.528	126.981	129.651	151	127	130	0.00474319	0.0186879
CRA01	COL	12	CRA01-COL-12	2020-03-29 10:00:39	2020-03-29 10:00:39	2020-03-29	2020-03-23	2020-03-01	1480	90.157	141.418	139.851	130.886	142	140	133	147.818	127.02	133.014	149	128	132	0.00433164	0.0159234
CRA01	COL	12	CRA01-COL-12	2020-03-29 11:00:39	2020-03-29 11:00:39	2020-03-29	2020-03-23	2020-03-01	1768	76.6118	153.857	154.704	145.572	160	159	149	161.843	126.153	132.763	167	128	131	0.00413471	0.0167898
CRA01	COL	12	CRA01-COL-12	2020-03-29 12:00:39	2020-03-29 12:00:39	2020-03-29	2020-03-23	2020-03-01	1127	61.5948	152.971	156.587	147.327	154	156	142	163.106	125.168	132.51	164	128	131	0.00409769	0.0177255
CRA01	COL	12	CRA01-COL-12	2020-03-29 13:00:39	2020-03-29 13:00:39	2020-03-29	2020-03-23	2020-03-01	955	80.3058	148.682	152.786	144.375	148	149	141	159.475	125.117	132.027	157	128	131	0.0042938	0.0183935
CRA01	COL	12	CRA01-COL-12	2020-03-30 10:00:39	2020-03-30 10:00:39	2020-03-30	2020-03-30	2020-03-01	1031	89.5057	137.361	140.691	135.036	141	142	135	147.954	125.841	130.746	151	128	130	0.00324638	0.0175552
CRA01	COL	12	CRA01-COL-12	2020-03-30 11:00:39	2020-03-30 11:00:39	2020-03-30	2020-03-30	2020-03-01	1160	79.0769	138.12	142.916	136.968	139	142	134	149.858	125.299	130.741	150	128	129	0.00328386	0.0183864
CRA01	COL	12	CRA01-COL-12	2020-03-30 12:00:39	2020-03-30 12:00:39	2020-03-30	2020-03-30	2020-03-01	1065	89.7247	139.317	142.495	136.886	142	143	137	149.768	125.917	130.723	151	128	130	0.00331397	0.0177582
CRA01	COL	12	CRA01-COL-12	2020-03-30 13:00:39	2020-03-30 13:00:39	2020-03-30	2020-03-30	2020-03-01	1130	68.4559	145.637	149.811	141.388	147	148	139	156.617	125.073	132.051	156	128	131	0.00391471	0.017738
CRA01	COL	12	CRA01-COL-12	2020-03-31 10:00:39	2020-03-31 10:00:39	2020-03-31	2020-03-30	2020-03-01	1167	89.4163	133.336	137.32	131.643	135	137	131	144.56	125.617	130.685	146	128	130	0.00343565	0.018602
CRA01	COL	12	CRA01-COL-12	2020-03-31 11:00:39	2020-03-31 11:00:39	2020-03-31	2020-03-30	2020-03-01	990	89.3491	129.943	135.389	127.228	130	132	125	142.14	124.587	131.846	141	127	131	0.00372068	0.0183741
CRA01	COL	12	CRA01-COL-12	2020-03-31 12:00:39	2020-03-31 12:00:39	2020-03-31	2020-03-30	2020-03-01	1182	84.9177	130.892	136.933	129.803	133	138	127	143.641	124.615	131.199	146	127	130	0.00340986	0.0187241
CRA01	COL	12	CRA01-COL-12	2020-03-31 13:00:39	2020-03-31 13:00:39	2020-03-31	2020-03-30	2020-03-01	1170	82.1113	127.738	132.658	125.572	127	130	122	139.701	125.002	131.321	138	127	130	0.00390563	0.0207018
CRA01	COL	12	CRA01-COL-12	2020-04-01 10:00:39	2020-04-01 10:00:39	2020-04-01	2020-03-30	2020-04-01	1223	73.2164	126.923	132.98	124.365	130	135	124	139.733	124.281	132.029	142	127	130	0.00440634	0.0214969
CRA01	COL	12	CRA01-COL-12	2020-04-01 11:00:39	2020-04-01 11:00:39	2020-04-01	2020-03-30	2020-04-01	1240	58.6523	131.233	140.019	129.984	134	144	126	146.015	123.089	132.474	151	127	131	0.00429384	0.0163217
CRA01	COL	12	CRA01-COL-12	2020-04-01 12:00:39	2020-04-01 12:00:39	2020-04-01	2020-03-30	2020-04-01	1405	71.1373	135.219	141.553	133.189	137	140	132	148.121	124.225	131.831	148	127	130	0.00358254	0.0182446
CRA01	COL	12	CRA01-COL-12	2020-04-01 13:00:39	2020-04-01 13:00:39	2020-04-01	2020-03-30	2020-04-01	1087	57.9579	134.174	143.269	131.344	132	140	125	149.008	122.611	133.427	146	126	133	0.00351892	0.0117982
CRA01	COL	12	CRA01-COL-12	2020-04-02 10:00:39	2020-04-02 10:00:39	2020-04-02	2020-03-30	2020-04-01	979	58.387	136.307	143.124	131.11	136	140	128	149.322	123.355	133.699	147	125	133	0.00371277	0.0120665
CRA01	COL	12	CRA01-COL-12	2020-04-02 11:00:39	2020-04-02 11:00:39	2020-04-02	2020-03-30	2020-04-01	718	71.3391	143.727	150.535	131.255	141	146	131	156.199	122.033	137.369	152	124	136	0.00188852	0.00955049
CRA01	COL	12	CRA01-COL-12	2020-04-02 12:00:39	2020-04-02 12:00:39	2020-04-02	2020-03-30	2020-04-01	871	97.5142	148.024	153.095	136.63	146	149	135	159.202	123.207	136.115	156	124	135	0.00398954	0.011234
CRA01	COL	12	CRA01-COL-12	2020-04-02 13:00:39	2020-04-02 13:00:39	2020-04-02	2020-03-30	2020-04-01	762	57.8389	129.927	138.396	120.357	127	132	117	143.974	121.615	136.713	139	123	136	0.00155795	0.0121367
CRA01	COL	12	CRA01-COL-12	2020-04-03 10:00:39	2020-04-03 10:00:39	2020-04-03	2020-03-30	2020-04-01	1545	86.443	155.293	154.052	141.979	158	157	146	161.722	126.334	134.645	165	129	133	0.00406001	0.0153122
CRA01	COL	12	CRA01-COL-12	2020-04-03 11:00:39	2020-04-03 11:00:39	2020-04-03	2020-03-30	2020-04-01	996	89.4971	151.278	153.924	139.575	150	151	136	160.408	124.483	135.316	158	127	134	0.00332974	0.0132602
CRA01	COL	12	CRA01-COL-12	2020-04-03 12:00:39	2020-04-03 12:00:39	2020-04-03	2020-03-30	2020-04-01	951	58.9429	170.699	174.157	156.877	171	173	156	179.66	123.779	136.563	180	126	135	0.00381688	0.0126564
CRA01	COL	12	CRA01-COL-12	2020-04-03 13:00:39	2020-04-03 13:00:39	2020-04-03	2020-03-30	2020-04-01	1078	63.2433	158.385	163.961	150.445	160	166	150	169.737	123.609	134.451	172	127	133	0.00376554	0.0132243
CRA01	COL	12	CRA01-COL-12	2020-04-04 10:01:02	2020-04-04 10:01:02	2020-04-04	2020-03-30	2020-04-01	923	72.7136	137.612	148.972	130.061	136	143	130	153.782	120.628	136.634	151	125	134	0.00168656	0.00904101
CRA01	COL	12	CRA01-COL-12	2020-04-04 11:01:02	2020-04-04 11:01:02	2020-04-04	2020-03-30	2020-04-01	1882	73.5273	136.557	145.352	138.913	136	145	137	151.224	123.748	130.393	152	127	127	0.00364035	0.0156731
CRA01	COL	12	CRA01-COL-12	2020-04-04 12:01:02	2020-04-04 12:01:02	2020-04-04	2020-03-30	2020-04-01	1669	71.329	159.3	163.649	153.573	169	172	158	169.91	124.717	132.848	179	128	131	0.00427648	0.01693
CRA01	COL	12	CRA01-COL-12	2020-04-04 13:01:02	2020-04-04 13:01:02	2020-04-04	2020-03-30	2020-04-01	1288	84.0308	132.217	140.811	129.236	133	141	127	146.747	122.932	133.226	148	127	130	0.00328438	0.0127222
CRA01	COL	12	CRA01-COL-12	2020-04-05 10:01:02	2020-04-05 10:01:02	2020-04-05	2020-03-30	2020-04-01	1733	78.3947	150.735	153.318	145.537	154	157	146	160.31	125.761	131.835	165	128	131	0.00432281	0.0186941
CRA01	COL	12	CRA01-COL-12	2020-04-05 11:01:02	2020-04-05 11:01:02	2020-04-05	2020-03-30	2020-04-01	2453	78.4464	145.752	148.272	145.504	144	148	148	155.793	126.617	129.18	156	128	128	0.00437591	0.0188544
CRA01	COL	12	CRA01-COL-12	2020-04-05 12:01:02	2020-04-05 12:01:02	2020-04-05	2020-03-30	2020-04-01	708	58.2496	187.695	187.527	172.898	188	187	173	193.069	125.542	135.434	193	127	134	0.00401748	0.0145926
CRA01	COL	12	CRA01-COL-12	2020-04-05 13:01:02	2020-04-05 13:01:02	2020-04-05	2020-03-30	2020-04-01	1816	89.1846	145.23	148.97	140.742	152	156	146	155.857	125.24	131.952	163	128	130	0.00381276	0.0179899
CRA01	COL	12	CRA01-COL-12	2020-04-06 10:01:02	2020-04-06 10:01:02	2020-04-06	2020-04-06	2020-04-01	2026	76.6943	142.427	144.632	137.698	145	148	138	151.987	126.06	131.462	156	128	130	0.00329234	0.017671
CRA01	COL	12	CRA01-COL-12	2020-04-06 11:01:02	2020-04-06 11:01:02	2020-04-06	2020-04-06	2020-04-01	1584	65.242	149.465	151.874	149.244	152	154	154	159.381	126.686	129.133	162	128	128	0.00483754	0.0201143
CRA01	COL	12	CRA01-COL-12	2020-04-06 12:01:02	2020-04-06 12:01:02	2020-04-06	2020-04-06	2020-04-01	1395	70.2424	164.984	167.424	159.181	169	172	163	173.874	125.735	132.034	180	128	130	0.00454382	0.019247
CRA01	COL	12	CRA01-COL-12	2020-04-06 13:01:02	2020-04-06 13:01:02	2020-04-06	2020-04-06	2020-04-01	1638	69.2872	149.951	154.449	145.389	157	162	150	161.005	124.889	132.303	169	128	130	0.00414748	0.0183897
CRA01	COL	12	CRA01-COL-12	2020-04-07 10:01:02	2020-04-07 10:01:02	2020-04-07	2020-04-06	2020-04-01	3479	94.7234	153.993	155.246	152.092	159	162	160	162.611	127.05	129.55	170	128	129	0.00547863	0.0200044
CRA01	COL	12	CRA01-COL-12	2020-04-07 11:01:02	2020-04-07 11:01:02	2020-04-07	2020-04-06	2020-04-01	1665	73.8768	150.757	154.255	150.417	154	158	155	161.357	126.097	129.649	165	128	129	0.00472328	0.0193994
CRA01	COL	12	CRA01-COL-12	2020-04-07 12:01:02	2020-04-07 12:01:02	2020-04-07	2020-04-06	2020-04-01	897	64.9165	159.614	163.564	153.74	161	163	152	169.812	124.953	132.661	171	128	130	0.00434153	0.0175255
CRA01	COL	12	CRA01-COL-12	2020-04-07 13:01:02	2020-04-07 13:01:02	2020-04-07	2020-04-06	2020-04-01	1811	89.0753	152.335	155.664	149.785	155	158	150	162.501	125.855	130.731	166	128	129	0.00400533	0.0184175
CRA01	COL	12	CRA01-COL-12	2020-04-08 10:01:02	2020-04-08 10:01:02	2020-04-08	2020-04-06	2020-04-01	2716	78.33	155.244	154.563	149.99	162	162	157	162.284	127.471	130.548	170	129	130	0.00537186	0.0196142
CRA01	COL	12	CRA01-COL-12	2020-04-08 11:01:02	2020-04-08 11:01:02	2020-04-08	2020-04-06	2020-04-01	1327	73.9359	161.354	163.005	157.518	166	167	160	169.94	126.496	130.685	174	128	130	0.00446099	0.0196816
CRA01	COL	12	CRA01-COL-12	2020-04-08 12:01:02	2020-04-08 12:01:02	2020-04-08	2020-04-06	2020-04-01	1653	74.956	172.911	173.289	167.051	181	181	172	179.958	126.826	131.222	187	128	130	0.00498887	0.0207777
CRA01	COL	12	CRA01-COL-12	2020-04-08 13:01:02	2020-04-08 13:01:02	2020-04-08	2020-04-06	2020-04-01	1734	88.7017	163.727	165.121	157.92	170	171	161	171.983	126.294	131.637	178	129	130	0.00443155	0.0198424
CRA01	COL	12	CRA01-COL-12	2020-04-09 10:01:02	2020-04-09 10:01:02	2020-04-09	2020-04-06	2020-04-01	2569	94.4851	147.146	146.418	143.242	150	150	145	154.427	127.752	129.803	159	129	130	0.00521066	0.0179961
CRA01	COL	12	CRA01-COL-12	2020-04-09 11:01:02	2020-04-09 11:01:02	2020-04-09	2020-04-06	2020-04-01	1741	81.4326	165.398	165.231	161.687	169	169	164	172.543	127.479	129.908	177	128	130	0.00595358	0.0207827
CRA01	COL	12	CRA01-COL-12	2020-04-09 12:01:02	2020-04-09 12:01:02	2020-04-09	2020-04-06	2020-04-01	1234	84.0258	162.868	162.613	157.514	165	165	159	169.959	127.25	130.739	173	129	130	0.00554523	0.0202547
CRA01	COL	12	CRA01-COL-12	2020-04-09 13:01:02	2020-04-09 13:01:02	2020-04-09	2020-04-06	2020-04-01	2311	88.6013	154.206	156.577	149.487	161	162	156	163.662	125.984	131.497	170	128	130	0.00410548	0.018978
CRA01	COL	12	CRA01-COL-12	2020-04-10 10:01:02	2020-04-10 10:01:02	2020-04-10	2020-04-06	2020-04-01	2797	97.5321	155.672	155.977	152.383	161	162	157	163.534	127.324	129.886	170	129	129	0.00659375	0.0204626
CRA01	COL	12	CRA01-COL-12	2020-04-10 11:01:02	2020-04-10 11:01:02	2020-04-10	2020-04-06	2020-04-01	1133	71.2258	158.688	158.912	153.142	162	160	156	166.325	126.974	131.02	169	129	130	0.00492946	0.0205179
CRA01	COL	12	CRA01-COL-12	2020-04-10 12:01:02	2020-04-10 12:01:02	2020-04-10	2020-04-06	2020-04-01	1158	70.5072	156.797	157.709	151.536	160	160	154	165.059	126.641	131.157	169	129	130	0.00445237	0.0200517
CRA01	COL	12	CRA01-COL-12	2020-04-10 13:01:02	2020-04-10 13:01:02	2020-04-10	2020-04-06	2020-04-01	1864	76.8932	151.673	155.208	148.1	158	161	153	162.055	125.591	131.393	169	128	130	0.00394373	0.017951
CRA01	COL	12	CRA01-COL-12	2020-04-11 10:01:02	2020-04-11 10:01:02	2020-04-11	2020-04-06	2020-04-01	4100	99.9386	165.369	163.975	161.497	172	171	170	171.605	128.111	129.478	179	128	130	0.00580101	0.0218426
CRA01	COL	12	CRA01-COL-12	2020-04-11 11:01:02	2020-04-11 11:01:02	2020-04-11	2020-04-06	2020-04-01	2177	99.2901	170.333	171.214	166.143	174	176	170	177.956	126.886	130.515	183	128	129	0.00486673	0.020105
CRA01	COL	12	CRA01-COL-12	2020-04-11 12:01:02	2020-04-11 12:01:02	2020-04-11	2020-04-06	2020-04-01	1621	81.1716	160.529	162.323	154.088	164	165	158	169.176	126.006	132.12	173	129	130	0.00457092	0.0202912
CRA01	COL	12	CRA01-COL-12	2020-04-11 13:01:02	2020-04-11 13:01:02	2020-04-11	2020-04-06	2020-04-01	1312	72.7283	161.53	162.283	156.544	166	167	161	169.473	126.768	130.94	174	129	129	0.00462309	0.0206104
CRA01	COL	12	CRA01-COL-12	2020-04-12 10:01:02	2020-04-12 10:01:02	2020-04-12	2020-04-06	2020-04-01	1363	76.8002	157.351	155.896	152.507	161	159	156	163.87	128.005	129.982	168	129	129	0.00530882	0.0210594
CRA01	COL	12	CRA01-COL-12	2020-04-12 11:01:02	2020-04-12 11:01:02	2020-04-12	2020-04-06	2020-04-01	1542	76.1004	141.172	141.46	136.315	144	143	140	149.44	127.073	130.742	152	129	130	0.00404459	0.0178211
CRA01	COL	12	CRA01-COL-12	2020-04-12 12:01:02	2020-04-12 12:01:02	2020-04-12	2020-04-06	2020-04-01	2121	78.0786	155.611	155.573	152.209	158	157	153	163.321	127.48	129.835	165	129	130	0.00590951	0.0203315
CRA01	COL	12	CRA01-COL-12	2020-04-12 13:01:02	2020-04-12 13:01:02	2020-04-12	2020-04-06	2020-04-01	1410	75.5201	140.512	140.607	135.202	143	141	137	148.674	127.118	130.907	150	129	130	0.00414574	0.0181159
CRA01	COL	12	CRA01-COL-12	2020-04-13 10:01:02	2020-04-13 10:01:02	2020-04-13	2020-04-13	2020-04-01	1736	75.9996	132.631	137.498	132.524	133	136	130	144.711	125.539	130.147	145	128	129	0.00394711	0.0194166
CRA01	COL	12	CRA01-COL-12	2020-04-13 11:01:02	2020-04-13 11:01:02	2020-04-13	2020-04-13	2020-04-01	1831	76.4166	131.769	133.975	127.886	132	132	129	141.677	126.25	131.02	141	129	129	0.00368963	0.017949
CRA01	COL	12	CRA01-COL-12	2020-04-13 12:01:02	2020-04-13 12:01:02	2020-04-13	2020-04-13	2020-04-01	1839	72.4149	137.001	138.37	135.5	139	138	135	146.347	127.12	129.403	147	129	129	0.00466012	0.018512
CRA01	COL	12	CRA01-COL-12	2020-04-13 13:01:02	2020-04-13 13:01:02	2020-04-13	2020-04-13	2020-04-01	1915	76.8199	140.454	140.667	138.987	143	141	140	148.957	127.723	128.923	151	129	129	0.00439272	0.0189227
CRA01	COL	12	CRA01-COL-12	2020-04-14 10:01:02	2020-04-14 10:01:02	2020-04-14	2020-04-13	2020-04-01	2139	93.4834	144.378	143.372	137.145	148	146	138	151.41	127.363	131.474	155	129	131	0.00523643	0.0176893
CRA01	COL	12	CRA01-COL-12	2020-04-14 11:01:02	2020-04-14 11:01:02	2020-04-14	2020-04-13	2020-04-01	2018	76.5743	143.254	146.642	140.65	147	147	142	153.854	125.822	130.84	156	129	130	0.00352263	0.0169692
CRA01	COL	12	CRA01-COL-12	2020-04-14 12:01:02	2020-04-14 12:01:02	2020-04-14	2020-04-13	2020-04-01	1796	74.1385	156.307	156.19	150.611	159	158	151	163.747	127.164	130.996	166	129	130	0.00512865	0.0196419
CRA01	COL	12	CRA01-COL-12	2020-04-14 13:01:02	2020-04-14 13:01:02	2020-04-14	2020-04-13	2020-04-01	1648	73.9798	153.564	158.075	149.333	158	161	150	164.55	124.975	132.157	169	129	130	0.0044502	0.0193126
CRA01	COL	12	CRA01-COL-12	2020-04-15 10:01:02	2020-04-15 10:01:02	2020-04-15	2020-04-13	2020-04-01	3345	79.1482	148.5	147.615	143.633	153	152	149	155.712	127.674	130.275	161	129	130	0.00478765	0.0178713
CRA01	COL	12	CRA01-COL-12	2020-04-15 11:01:02	2020-04-15 11:01:02	2020-04-15	2020-04-13	2020-04-01	1527	77.1653	147.452	148.94	145.109	151	150	147	156.541	126.848	129.876	159	128	129	0.00479885	0.0185573
CRA01	COL	12	CRA01-COL-12	2020-04-15 12:00:56	2020-04-15 12:00:56	2020-04-15	2020-04-13	2020-04-01	1636	89.3427	159.177	156.978	153.057	162	160	155	165.102	128.133	130.373	168	129	130	0.00540595	0.021386
CRA01	COL	12	CRA01-COL-12	2020-04-15 13:00:56	2020-04-15 13:00:56	2020-04-15	2020-04-13	2020-04-01	1898	99.4083	149.801	152.669	148.981	154	157	156	160.03	126.399	129.641	165	128	128	0.00473896	0.0195344
CRA01	COL	12	CRA01-COL-12	2020-04-16 10:00:56	2020-04-16 10:00:56	2020-04-16	2020-04-13	2020-04-01	2182	79.9143	159.396	158.209	151.057	163	162	154	165.901	127.208	131.951	170	129	131	0.00590556	0.0203778
CRA01	COL	12	CRA01-COL-12	2020-04-16 11:00:56	2020-04-16 11:00:56	2020-04-16	2020-04-13	2020-04-01	1688	76.5629	166.304	165.72	160.537	169	167	163	173.1	127.311	130.816	175	129	130	0.00597517	0.0202698
CRA01	COL	12	CRA01-COL-12	2020-04-16 12:00:56	2020-04-16 12:00:56	2020-04-16	2020-04-13	2020-04-01	2071	77.5579	175.479	175.323	167.532	180	179	171	182.031	126.734	132.134	186	129	131	0.00536266	0.0204669
CRA01	COL	12	CRA01-COL-12	2020-04-16 13:00:56	2020-04-16 13:00:56	2020-04-16	2020-04-13	2020-04-01	2244	80.3399	159.166	159.721	151.753	164	163	155	167.071	126.446	132.227	171	129	131	0.00459364	0.0201515
CRA01	COL	12	CRA01-COL-12	2020-04-17 10:00:56	2020-04-17 10:00:56	2020-04-17	2020-04-13	2020-04-01	2457	76.2577	156.742	153.959	146.755	160	156	148	162.11	127.768	132.204	165	129	132	0.00529678	0.0200182
CRA01	COL	12	CRA01-COL-12	2020-04-17 11:00:56	2020-04-17 11:00:56	2020-04-17	2020-04-13	2020-04-01	1631	78.3026	162.132	162.984	158.113	166	165	162	170.278	126.87	130.468	173	128	129	0.00485048	0.0202725
CRA01	COL	12	CRA01-COL-12	2020-04-17 12:00:56	2020-04-17 12:00:56	2020-04-17	2020-04-13	2020-04-01	1531	78.3264	165.024	164.897	159.946	168	167	162	172.277	127.208	130.62	175	128	130	0.00568154	0.0196942
CRA01	COL	12	CRA01-COL-12	2020-04-17 13:00:56	2020-04-17 13:00:56	2020-04-17	2020-04-13	2020-04-01	1559	76.2859	168.708	168.301	164.483	172	171	167	175.636	127.492	130.069	179	128	130	0.00567722	0.020237
CRA01	COL	12	CRA01-COL-12	2020-04-18 10:00:56	2020-04-18 10:00:56	2020-04-18	2020-04-13	2020-04-01	1651	81.8751	133.469	136.681	129.75	134	134	130	144.06	125.684	131.345	143	128	130	0.00344851	0.0187818
CRA01	COL	12	CRA01-COL-12	2020-04-18 11:00:56	2020-04-18 11:00:56	2020-04-18	2020-04-13	2020-04-01	2425	99.9217	176.176	169.068	160.692	179	170	163	177.484	129.131	133.289	179	130	133	0.00577245	0.016541
CRA01	COL	12	CRA01-COL-12	2020-04-18 12:00:56	2020-04-18 12:00:56	2020-04-18	2020-04-13	2020-04-01	2330	84.7546	145.559	145.57	141.352	149	147	144	153.658	127.283	130.27	156	128	130	0.00570854	0.0171413
CRA01	COL	12	CRA01-COL-12	2020-04-18 13:00:56	2020-04-18 13:00:56	2020-04-18	2020-04-13	2020-04-01	4299	100.02	135.948	136.181	130.515	137	137	132	144.22	126.932	131.073	146	128	130	0.00376939	0.0196279
CRA01	COL	12	CRA01-COL-12	2020-04-19 10:00:56	2020-04-19 10:00:56	2020-04-19	2020-04-13	2020-04-01	2528	83.2275	149.018	148.505	142.361	152	150	145	156.458	127.098	131.355	159	128	131	0.00455187	0.0179051
CRA01	COL	12	CRA01-COL-12	2020-04-19 11:00:56	2020-04-19 11:00:56	2020-04-19	2020-04-13	2020-04-01	3814	99.6808	165.465	162.753	156.083	169	165	159	170.641	127.812	131.857	174	129	131	0.00536235	0.0219921
CRA01	COL	12	CRA01-COL-12	2020-04-19 12:00:56	2020-04-19 12:00:56	2020-04-19	2020-04-13	2020-04-01	2648	78.9357	170.458	171.417	163.151	174	174	167	178.102	126.232	132.212	181	128	131	0.00451014	0.0195062
CRA01	COL	12	CRA01-COL-12	2020-04-19 13:00:56	2020-04-19 13:00:56	2020-04-19	2020-04-13	2020-04-01	2060	83.2191	153.6	158.365	150.916	159	162	156	164.994	125.054	131.411	170	128	130	0.00408808	0.0192417
CRA01	COL	12	CRA01-COL-12	2020-04-20 10:00:56	2020-04-20 10:00:56	2020-04-20	2020-04-20	2020-04-01	1532	81.7895	132.477	137.811	128.6	134	138	127	144.518	124.492	132.366	146	127	132	0.00344921	0.0188664
CRA01	COL	12	CRA01-COL-12	2020-04-20 11:00:56	2020-04-20 11:00:56	2020-04-20	2020-04-20	2020-04-01	1183	83.2055	135.362	141.104	129.364	132	137	126	147.516	123.845	133.642	144	126	133	0.00343107	0.0123995
CRA01	COL	12	CRA01-COL-12	2020-04-20 12:00:56	2020-04-20 12:00:56	2020-04-20	2020-04-20	2020-04-01	1769	84.0778	134.089	136.986	128.628	134	135	128	144.288	125.475	132.179	143	127	132	0.00370727	0.0197339
CRA01	COL	12	CRA01-COL-12	2020-04-20 13:00:56	2020-04-20 13:00:56	2020-04-20	2020-04-20	2020-04-01	1551	83.1213	133.959	137.27	129.362	134	136	127	144.445	125.426	131.925	143	127	132	0.00375888	0.0196508
CRA01	COL	12	CRA01-COL-12	2020-04-21 10:00:56	2020-04-21 10:00:56	2020-04-21	2020-04-20	2020-04-01	1834	79.7729	150.539	151.473	142.503	153	153	146	158.882	126.058	132.665	161	128	131	0.00423661	0.016958
CRA01	COL	12	CRA01-COL-12	2020-04-21 11:00:56	2020-04-21 11:00:56	2020-04-21	2020-04-20	2020-04-01	1862	80.1031	167.892	168.871	158.006	171	170	162	175.541	125.721	133.542	178	127	132	0.00510551	0.016868
CRA01	COL	12	CRA01-COL-12	2020-04-21 12:00:56	2020-04-21 12:00:56	2020-04-21	2020-04-20	2020-04-01	1273	99.0468	125.115	132.354	117.877	125	130	115	138.567	122.772	135.012	137	126	134	0.00334197	0.013717
CRA01	COL	12	CRA01-COL-12	2020-04-21 13:00:56	2020-04-21 13:00:56	2020-04-21	2020-04-20	2020-04-01	2332	83.8295	136.684	140.041	132.748	140	142	135	147.366	125.503	131.536	150	127	131	0.00321864	0.0181102
CRA01	COL	12	CRA01-COL-12	2020-04-22 10:00:56	2020-04-22 10:00:56	2020-04-22	2020-04-20	2020-04-01	2454	82.3159	157.117	160.241	150.055	161	162	154	166.903	125.11	133.018	170	127	131	0.00432657	0.0171291
CRA01	COL	12	CRA01-COL-12	2020-04-22 11:00:56	2020-04-22 11:00:56	2020-04-22	2020-04-20	2020-04-01	2324	80.0384	167.566	170.774	160.459	170	172	163	176.975	125.071	132.984	179	127	132	0.00441975	0.0165121
CRA01	COL	12	CRA01-COL-12	2020-04-22 12:00:56	2020-04-22 12:00:56	2020-04-22	2020-04-20	2020-04-01	2222	81.1002	170.196	171.012	161.658	173	173	165	177.694	126.07	132.77	180	128	131	0.00440631	0.0176
CRA01	COL	12	CRA01-COL-12	2020-04-22 13:00:56	2020-04-22 13:00:56	2020-04-22	2020-04-20	2020-04-01	1811	80.9412	164.12	171.077	157.009	169	172	161	176.429	123.123	134.564	179	127	133	0.0049895	0.0134208
CRA01	COL	12	CRA01-COL-12	2020-04-23 10:00:56	2020-04-23 10:00:56	2020-04-23	2020-04-20	2020-04-01	1812	83.1213	173.7	174.497	166.101	176	176	171	181.034	126.273	132.268	183	128	131	0.00486156	0.0201583
CRA01	COL	12	CRA01-COL-12	2020-04-23 11:00:56	2020-04-23 11:00:56	2020-04-23	2020-04-20	2020-04-01	2799	81.8857	147.524	149.173	143.622	151	151	147	156.761	126.439	130.793	159	128	130	0.00395462	0.017716
CRA01	COL	12	CRA01-COL-12	2020-04-23 12:00:56	2020-04-23 12:00:56	2020-04-23	2020-04-20	2020-04-01	1859	82.2505	164.132	166.009	156.189	167	168	160	172.706	125.633	132.91	176	128	131	0.00436518	0.0168351
CRA01	COL	12	CRA01-COL-12	2020-04-23 13:00:56	2020-04-23 13:00:56	2020-04-23	2020-04-20	2020-04-01	2021	86.7105	154.549	155.369	147.303	158	158	152	162.742	126.309	132.172	166	128	131	0.00444391	0.0192372
CRA01	COL	12	CRA01-COL-12	2020-04-24 10:00:56	2020-04-24 10:00:56	2020-04-24	2020-04-20	2020-04-01	2441	86.9293	135.595	137.118	131.609	138	138	133	144.942	126.52	130.807	147	128	130	0.00375293	0.0190272
CRA01	COL	12	CRA01-COL-12	2020-04-24 11:00:56	2020-04-24 11:00:56	2020-04-24	2020-04-20	2020-04-01	2296	99.0064	138.219	140.557	134.163	139	140	135	148.152	126.078	131.172	149	128	130	0.00320951	0.0183347
CRA01	COL	12	CRA01-COL-12	2020-04-24 12:00:56	2020-04-24 12:00:56	2020-04-24	2020-04-20	2020-04-01	2816	82.4675	172.75	170.942	163.403	176	174	166	178.21	127.373	132.189	182	129	131	0.00660771	0.0208058
CRA01	COL	12	CRA01-COL-12	2020-04-24 13:00:56	2020-04-24 13:00:56	2020-04-24	2020-04-20	2020-04-01	2393	80.5355	125.88	131.547	123.71	131	134	126	138.435	124.585	131.646	142	128	130	0.00416272	0.0215286
CRA01	COL	12	CRA01-COL-12	2020-04-25 10:00:56	2020-04-25 10:00:56	2020-04-25	2020-04-20	2020-04-01	3864	91.2799	144.015	143.408	138.29	146	146	140	151.448	127.352	130.836	154	128	130	0.00530802	0.0179563
CRA01	COL	12	CRA01-COL-12	2020-04-25 11:00:56	2020-04-25 11:00:56	2020-04-25	2020-04-20	2020-04-01	2990	93.8088	157.634	158.492	154.151	161	162	158	165.973	126.985	130.194	170	128	130	0.00520777	0.0201679
CRA01	COL	12	CRA01-COL-12	2020-04-25 12:00:56	2020-04-25 12:00:56	2020-04-25	2020-04-20	2020-04-01	2738	99.1817	164.648	163.748	159.103	169	167	163	171.294	127.556	130.575	175	129	130	0.00549129	0.0204227
CRA01	COL	12	CRA01-COL-12	2020-04-25 13:00:56	2020-04-25 13:00:56	2020-04-25	2020-04-20	2020-04-01	3261	98.8244	164.658	163.303	157.307	167	165	160	170.849	127.464	131.331	173	129	130	0.00533236	0.0202185
CRA01	COL	12	CRA01-COL-12	2020-04-26 10:00:56	2020-04-26 10:00:56	2020-04-26	2020-04-20	2020-04-01	2178	99.0582	160.916	160.861	154.73	164	163	158	168.367	126.994	131.23	171	128	130	0.00482732	0.0208377
CRA01	COL	12	CRA01-COL-12	2020-04-26 11:00:56	2020-04-26 11:00:56	2020-04-26	2020-04-20	2020-04-01	2436	94.6634	164.503	163.442	158.358	166	165	160	171.11	127.503	130.8	173	128	130	0.00541854	0.0205435
CRA01	COL	12	CRA01-COL-12	2020-04-26 12:00:56	2020-04-26 12:00:56	2020-04-26	2020-04-20	2020-04-01	2399	99.1124	163.202	165.038	155.47	166	166	158	171.861	125.708	132.83	174	129	131	0.00437829	0.0169562
CRA01	COL	12	CRA01-COL-12	2020-04-26 13:00:56	2020-04-26 13:00:56	2020-04-26	2020-04-20	2020-04-01	2341	99.0582	167.299	165.116	157.907	169	165	159	172.82	127.529	132.061	174	129	131	0.00575128	0.0204381
CRA01	COL	12	CRA01-COL-12	2020-04-27 10:00:56	2020-04-27 10:00:56	2020-04-27	2020-04-27	2020-04-01	3907	99.4209	158.266	158.052	149.729	161	160	152	165.526	126.663	132.463	168	129	131	0.00466366	0.019332
CRA01	COL	12	CRA01-COL-12	2020-04-27 11:00:56	2020-04-27 11:00:56	2020-04-27	2020-04-27	2020-04-01	2631	81.4339	163.042	161.326	155.428	166	164	159	169.101	127.587	131.299	172	128	131	0.00522896	0.021473
CRA01	COL	12	CRA01-COL-12	2020-04-27 12:00:56	2020-04-27 12:00:56	2020-04-27	2020-04-27	2020-04-01	3416	99.4209	166.307	168.24	160.393	172	172	165	174.981	125.985	131.916	179	129	130	0.00466017	0.0196553
CRA01	COL	12	CRA01-COL-12	2020-04-27 13:00:56	2020-04-27 13:00:56	2020-04-27	2020-04-27	2020-04-01	3313	99.2901	175.786	177.107	168.524	181	180	173	183.396	126.041	132.339	187	128	131	0.0047881	0.020058
CRA01	COL	12	CRA01-COL-12	2020-04-28 10:00:56	2020-04-28 10:00:56	2020-04-28	2020-04-27	2020-04-01	4030	99.2473	160.103	159.737	150.249	163	161	153	167.131	126.516	133.091	170	129	132	0.00475225	0.0178049
CRA01	COL	12	CRA01-COL-12	2020-04-28 11:00:56	2020-04-28 11:00:56	2020-04-28	2020-04-27	2020-04-01	2739	99.2284	158.82	161.906	155.234	161	162	158	168.727	125.776	131.171	170	128	130	0.00410723	0.0201169
CRA01	COL	12	CRA01-COL-12	2020-04-28 12:00:56	2020-04-28 12:00:56	2020-04-28	2020-04-27	2020-04-01	3958	87.036	169.035	167.025	157.501	174	170	161	174.457	127.103	133.301	178	129	132	0.00552129	0.0174191
CRA01	COL	12	CRA01-COL-12	2020-04-28 13:00:56	2020-04-28 13:00:56	2020-04-28	2020-04-27	2020-04-01	3542	88.6955	178.913	180.18	170.197	185	184	175	186.291	125.825	133.085	190	128	131	0.00486166	0.0176718
CRA01	COL	12	CRA01-COL-12	2020-04-29 10:00:56	2020-04-29 10:00:56	2020-04-29	2020-04-27	2020-04-01	4999	99.5616	154.903	155.304	147.713	158	157	151	162.735	126.568	132.004	166	128	131	0.00470769	0.0191063
CRA01	COL	12	CRA01-COL-12	2020-04-29 11:00:56	2020-04-29 11:00:56	2020-04-29	2020-04-27	2020-04-01	4599	99.9382	163.679	165.665	160.176	168	169	164	172.601	126.378	130.665	176	128	130	0.0042903	0.0194201
CRA01	COL	12	CRA01-COL-12	2020-04-29 12:00:56	2020-04-29 12:00:56	2020-04-29	2020-04-27	2020-04-01	3023	99.0064	168.364	170.937	160.42	174	174	165	177.27	125.305	133.246	181	128	131	0.00447706	0.0166159
CRA01	COL	12	CRA01-COL-12	2020-04-29 13:00:56	2020-04-29 13:00:56	2020-04-29	2020-04-27	2020-04-01	3531	99.6357	175.604	175.772	167.83	181	180	172	182.39	126.58	132.15	187	128	131	0.0052922	0.0202702
CRA01	COL	12	CRA01-COL-12	2020-04-30 10:00:56	2020-04-30 10:00:56	2020-04-30	2020-04-27	2020-04-01	5750	99.7443	153.654	153.967	147.185	158	157	151	161.501	126.742	131.597	165	128	131	0.00448464	0.0191936
CRA01	COL	12	CRA01-COL-12	2020-04-30 11:00:56	2020-04-30 11:00:56	2020-04-30	2020-04-27	2020-04-01	3876	99.8301	159.672	161.199	155.243	163	163	158	168.423	126.466	130.974	171	128	130	0.00444637	0.0202753
CRA01	COL	12	CRA01-COL-12	2020-04-30 12:00:56	2020-04-30 12:00:56	2020-04-30	2020-04-27	2020-04-01	3471	99.0582	166.392	165.622	158.394	169	168	161	172.97	127.073	131.919	176	129	131	0.0053974	0.0203124
CRA01	COL	12	CRA01-COL-12	2020-04-30 13:00:56	2020-04-30 13:00:56	2020-04-30	2020-04-27	2020-04-01	3627	98.9572	181.932	179.906	172.46	185	183	175	186.7	127.421	132.133	190	129	131	0.00615279	0.0212243
CRA01	COL	21	CRA01-COL-21	2019-11-23 10:00:45	2019-11-23 10:00:45	2019-11-23	2019-11-18	2019-11-01	372	84.4424	135.868	129.772	122.473	140	132	125	138.903	129.03	132.715	141	129	132	0.00503399	0.0189207
CRA01	COL	21	CRA01-COL-21	2019-11-23 11:00:45	2019-11-23 11:00:45	2019-11-23	2019-11-18	2019-11-01	376	79.1275	156.088	146.628	132.226	160	149	133	155.763	129.109	136.931	159	129	136	0.00287082	0.0140207
CRA01	COL	21	CRA01-COL-21	2019-11-23 12:00:45	2019-11-23 12:00:45	2019-11-23	2019-11-18	2019-11-01	444	78.5017	165.432	155.619	141.52	172	163	149	164.59	129.286	136.77	172	129	135	0.00385384	0.0163662
CRA01	COL	21	CRA01-COL-21	2019-11-23 13:00:45	2019-11-23 13:00:45	2019-11-23	2019-11-18	2019-11-01	387	42.7201	143.716	136.251	124.979	139	133	124	145.426	128.977	135.021	143	129	134	0.00381577	0.0116218
CRA01	COL	21	CRA01-COL-21	2019-11-24 10:00:45	2019-11-24 10:00:45	2019-11-24	2019-11-18	2019-11-01	528	68.7541	150.235	145.432	137.847	153	148	143	154.252	128.481	132.699	158	128	131	0.00427387	0.0143714
CRA01	COL	21	CRA01-COL-21	2019-11-24 11:00:45	2019-11-24 11:00:45	2019-11-24	2019-11-18	2019-11-01	296	50.376	175.149	164.392	148.645	179	165	146	173.162	129.358	137.689	174	129	137	0.0041333	0.017354
CRA01	COL	21	CRA01-COL-21	2019-11-24 12:00:45	2019-11-24 12:00:45	2019-11-24	2019-11-18	2019-11-01	230	34.8211	170.291	158.53	140.909	174	163	142	167.887	129.404	138.817	172	129	138	0.00404761	0.0173541
CRA01	COL	21	CRA01-COL-21	2019-11-24 13:00:45	2019-11-24 13:00:45	2019-11-24	2019-11-18	2019-11-01	354	35.1142	176.887	166.78	151.709	180	171	157	175.52	129.158	137.218	180	129	136	0.00389435	0.0170898
CRA01	COL	21	CRA01-COL-21	2019-11-25 10:00:45	2019-11-25 10:00:45	2019-11-25	2019-11-25	2019-11-01	381	37.2325	159.533	150.147	135.919	163	156	143	159.48	129.055	136.829	165	129	136	0.00319506	0.0144913
CRA01	COL	21	CRA01-COL-21	2019-11-25 11:00:45	2019-11-25 11:00:45	2019-11-25	2019-11-25	2019-11-01	521	54.7824	168.551	160.818	149.534	171	164	157	169.618	128.921	134.969	173	129	133	0.00517593	0.0163202
CRA01	COL	21	CRA01-COL-21	2019-11-25 12:00:45	2019-11-25 12:00:45	2019-11-25	2019-11-25	2019-11-01	438	38.2002	159.283	150.208	136.991	161	154	143	159.482	129.103	136.24	163	129	135	0.00322815	0.0137503
CRA01	COL	21	CRA01-COL-21	2019-11-25 13:00:45	2019-11-25 13:00:45	2019-11-25	2019-11-25	2019-11-01	404	37.7161	166.525	156.688	142.829	170	162	150	165.916	129.304	136.649	171	129	135	0.00393533	0.0164441
CRA01	COL	21	CRA01-COL-21	2019-11-26 10:00:45	2019-11-26 10:00:45	2019-11-26	2019-11-25	2019-11-01	358	21.1897	171.464	161.866	147.869	175	165	154	170.807	129.151	136.615	174	129	136	0.00382703	0.0162747
CRA01	COL	21	CRA01-COL-21	2019-11-26 11:00:45	2019-11-26 11:00:45	2019-11-26	2019-11-25	2019-11-01	365	25.6811	169.285	160.038	146.441	172	163	152	169.005	129.088	136.416	172	129	136	0.00364908	0.0166106
CRA01	COL	21	CRA01-COL-21	2019-11-26 12:00:45	2019-11-26 12:00:45	2019-11-26	2019-11-25	2019-11-01	470	42.8516	188.583	179.864	166.977	193	184	173	187.666	129.004	135.753	192	129	134	0.00464549	0.0158713
CRA01	COL	21	CRA01-COL-21	2019-11-26 13:00:45	2019-11-26 13:00:45	2019-11-26	2019-11-25	2019-11-01	356	21.9318	185.236	175.702	161.025	188	177	165	183.885	128.98	136.817	185	129	135	0.00465211	0.0177402
CRA01	COL	21	CRA01-COL-21	2019-11-27 10:00:45	2019-11-27 10:00:45	2019-11-27	2019-11-25	2019-11-01	400	29.1527	164.65	155.273	141.275	168	159	146	164.44	129.08	136.645	168	129	136	0.00355043	0.0157379
CRA01	COL	21	CRA01-COL-21	2019-11-27 11:00:45	2019-11-27 11:00:45	2019-11-27	2019-11-25	2019-11-01	376	37.5063	166.378	156.649	142.641	169	160	147	165.811	129.17	136.689	169	129	136	0.00363087	0.016482
CRA01	COL	21	CRA01-COL-21	2019-11-27 12:00:44	2019-11-27 12:00:44	2019-11-27	2019-11-25	2019-11-01	523	26.1965	179.358	171.694	159.948	183	175	166	179.916	128.797	135.099	184	129	133	0.00565364	0.0156805
CRA01	COL	21	CRA01-COL-21	2019-11-27 13:00:44	2019-11-27 13:00:44	2019-11-27	2019-11-25	2019-11-01	379	24.3517	174.288	165.198	152.293	176	167	156	173.929	129.203	136.011	176	129	135	0.00379223	0.0153549
CRA01	COL	21	CRA01-COL-21	2019-11-28 10:00:44	2019-11-28 10:00:44	2019-11-28	2019-11-25	2019-11-01	322	21.2192	156.786	147.177	132.767	162	152	138	156.509	129.171	137.016	162	129	136	0.00298868	0.0148117
CRA01	COL	21	CRA01-COL-21	2019-11-28 11:00:44	2019-11-28 11:00:44	2019-11-28	2019-11-25	2019-11-01	305	37.3163	175.452	164.672	148.925	180	170	152	173.584	129.38	137.698	178	129	137	0.00419816	0.0173213
CRA01	COL	21	CRA01-COL-21	2019-11-28 12:00:44	2019-11-28 12:00:44	2019-11-28	2019-11-25	2019-11-01	363	38.4221	175.702	166.157	152.521	180	171	158	174.882	129.248	136.405	180	129	136	0.00399254	0.0168502
CRA01	COL	21	CRA01-COL-21	2019-11-28 13:00:44	2019-11-28 13:00:44	2019-11-28	2019-11-25	2019-11-01	256	10.6743	161.438	149.027	132.125	167	153	134	158.828	129.797	138.688	164	130	138	0.00351746	0.0153501
CRA01	COL	21	CRA01-COL-21	2019-11-29 10:00:44	2019-11-29 10:00:44	2019-11-29	2019-11-25	2019-11-01	343	67.502	135.359	129.714	121.446	137	130	124	138.95	128.845	133.274	139	129	133	0.00536312	0.0161927
CRA01	COL	21	CRA01-COL-21	2019-11-29 11:00:44	2019-11-29 11:00:44	2019-11-29	2019-11-25	2019-11-01	242	49.5632	187.979	175.764	155.215	193	182	156	183.992	129.037	140.132	190	129	139	0.00499822	0.0183742
CRA01	COL	21	CRA01-COL-21	2019-11-29 12:00:44	2019-11-29 12:00:44	2019-11-29	2019-11-25	2019-11-01	330	76.0412	159.03	146.4	131.261	165	151	131	156.224	130.258	137.733	162	130	136	0.00346864	0.0159464
CRA01	COL	21	CRA01-COL-21	2019-11-29 13:00:44	2019-11-29 13:00:44	2019-11-29	2019-11-25	2019-11-01	263	21.2427	192.875	180.878	163.308	197	185	164	189.125	129.452	138.544	194	129	138	0.00497885	0.0184037
CRA01	COL	21	CRA01-COL-21	2019-11-30 10:00:44	2019-11-30 10:00:44	2019-11-30	2019-11-25	2019-11-01	222	10.4713	154.491	148.086	137.914	157	151	139	157.018	128.622	134.257	160	129	134	0.00425619	0.0133854
CRA01	COL	21	CRA01-COL-21	2019-11-30 11:00:44	2019-11-30 11:00:44	2019-11-30	2019-11-25	2019-11-01	251	47.0772	185.952	172.59	153.076	191	178	154	181.363	129.661	139.785	186	129	138	0.00584646	0.0188517
CRA01	COL	21	CRA01-COL-21	2019-11-30 12:00:44	2019-11-30 12:00:44	2019-11-30	2019-11-25	2019-11-01	263	11.1498	172.513	159.662	142.989	178	164	144	169.205	129.981	138.437	174	130	138	0.00409181	0.0184746
CRA01	COL	21	CRA01-COL-21	2019-11-30 13:00:44	2019-11-30 13:00:44	2019-11-30	2019-11-25	2019-11-01	231	12.54	170.498	157.173	139.091	176	161	139	166.667	129.952	139.212	171	130	138	0.00431722	0.0178221
CRA01	COL	21	CRA01-COL-21	2019-12-01 10:00:44	2019-12-01 10:00:44	2019-12-01	2019-11-25	2019-12-01	497	70.7251	120.728	121.139	123.052	123	123	125	129.439	128.318	126.823	132	128	127	0.00414973	0.0282319
CRA01	COL	21	CRA01-COL-21	2019-12-01 11:00:44	2019-12-01 11:00:44	2019-12-01	2019-11-25	2019-12-01	508	62.7576	182.126	175.506	165.555	192	181	168	183.144	128.752	133.963	189	128	133	0.00556418	0.0162899
CRA01	COL	21	CRA01-COL-21	2019-12-01 12:00:44	2019-12-01 12:00:44	2019-12-01	2019-11-25	2019-12-01	320	33.3805	175.125	163.363	147.734	182	168	152	172.416	129.719	137.734	178	130	136	0.00418472	0.0171515
CRA01	COL	21	CRA01-COL-21	2019-12-01 13:00:44	2019-12-01 13:00:44	2019-12-01	2019-11-25	2019-12-01	598	37.4768	186.187	181.189	173.945	187	183	180	188.614	128.602	132.37	190	128	131	0.00589045	0.0209384
CRA01	COL	21	CRA01-COL-21	2019-12-02 10:00:44	2019-12-02 10:00:44	2019-12-02	2019-12-02	2019-12-01	694	48.3995	155	144.837	131.269	157	147	136	154.637	129.533	136.618	157	129	135	0.00310415	0.0126425
CRA01	COL	21	CRA01-COL-21	2019-12-02 11:00:44	2019-12-02 11:00:44	2019-12-02	2019-12-02	2019-12-01	497	52.0097	144.555	132.913	117.928	146	135	121	143.141	129.95	137.728	146	130	137	0.00236162	0.0171818
CRA01	COL	21	CRA01-COL-21	2019-12-02 12:00:44	2019-12-02 12:00:44	2019-12-02	2019-12-02	2019-12-01	450	51.5098	143.682	131.738	116.498	146	135	118	142.033	130.058	137.949	145	130	138	0.00256442	0.0184201
CRA01	COL	21	CRA01-COL-21	2019-12-02 13:00:44	2019-12-02 13:00:44	2019-12-02	2019-12-02	2019-12-01	509	53.1061	139.57	129.175	115.096	141	131	117	139.187	129.605	137.11	141	129	137	0.00225106	0.0187756
CRA01	COL	21	CRA01-COL-21	2019-12-03 10:00:44	2019-12-03 10:00:44	2019-12-03	2019-12-02	2019-12-01	442	72.2254	124.59	113.851	101.803	126	115	101	123.575	130.201	136.285	126	130	136	0.00276664	0.0192186
CRA01	COL	21	CRA01-COL-21	2019-12-03 11:00:44	2019-12-03 11:00:44	2019-12-03	2019-12-02	2019-12-01	100	74.0356	179.26	169.54	152.39	183	172	154	178.01	128.61	138.2	180	128	137	0.00390196	0.0164243
CRA01	COL	21	CRA01-COL-21	2019-12-03 12:00:44	2019-12-03 12:00:44	2019-12-03	2019-12-02	2019-12-01	479	51.308	169.731	155.265	136.269	171	156	135	165.129	130.265	139.933	166	130	139	0.00429525	0.0182781
CRA01	COL	21	CRA01-COL-21	2019-12-03 13:00:44	2019-12-03 13:00:44	2019-12-03	2019-12-02	2019-12-01	511	46.8403	141.376	130.176	116.139	144	131	116	140.342	129.961	137.196	142	130	136	0.00264908	0.0196887
CRA01	COL	21	CRA01-COL-21	2019-12-04 10:00:44	2019-12-04 10:00:44	2019-12-04	2019-12-02	2019-12-01	563	66.5945	121.478	113.679	101.87	124	115	103	122.6	129.011	135.719	125	129	135	0.00208452	0.0140297
CRA01	COL	21	CRA01-COL-21	2019-12-04 11:00:44	2019-12-04 11:00:44	2019-12-04	2019-12-02	2019-12-01	444	64.4051	155.333	140.475	122.209	163	147	124	150.764	130.646	139.804	158	131	139	0.0038735	0.0199479
CRA01	COL	21	CRA01-COL-21	2019-12-04 12:00:44	2019-12-04 12:00:44	2019-12-04	2019-12-02	2019-12-01	670	46.1574	173.116	163.54	151.127	174	164	153	172.552	129.428	135.734	173	129	134	0.00427928	0.0148711
CRA01	COL	21	CRA01-COL-21	2019-12-04 13:00:44	2019-12-04 13:00:44	2019-12-04	2019-12-02	2019-12-01	465	40.6588	174.645	163.017	146.869	177	165	149	172.335	129.581	137.961	174	129	137	0.00418402	0.0170948
CRA01	COL	21	CRA01-COL-21	2019-12-05 10:00:44	2019-12-05 10:00:44	2019-12-05	2019-12-02	2019-12-01	510	53.3215	119.722	110.961	99.4216	123	115	102	120.2	129.429	135.702	125	129	135	0.00210081	0.0167151
CRA01	COL	21	CRA01-COL-21	2019-12-05 11:00:44	2019-12-05 11:00:44	2019-12-05	2019-12-02	2019-12-01	460	66.5677	158.433	147.733	134.146	161	151	138	157.507	129.735	136.678	161	130	136	0.00355434	0.0153359
CRA01	COL	21	CRA01-COL-21	2019-12-05 12:00:44	2019-12-05 12:00:44	2019-12-05	2019-12-02	2019-12-01	371	33.5411	153.369	141.943	124.58	154	142	124	151.695	129.358	138.852	152	129	138	0.0028789	0.0154275
CRA01	COL	21	CRA01-COL-21	2019-12-05 13:00:44	2019-12-05 13:00:44	2019-12-05	2019-12-02	2019-12-01	441	51.3932	160.141	148.302	133.145	163	151	135	158.22	129.88	137.664	162	130	137	0.00360775	0.0154812
CRA01	COL	21	CRA01-COL-21	2019-12-06 10:00:44	2019-12-06 10:00:44	2019-12-06	2019-12-02	2019-12-01	363	47.8056	116.788	107.121	95.4242	120	110	97	116.548	129.766	135.906	120	130	135	0.00228619	0.0172903
CRA01	COL	21	CRA01-COL-21	2019-12-06 11:00:44	2019-12-06 11:00:44	2019-12-06	2019-12-02	2019-12-01	449	61.2639	166.646	154.069	135.361	170	155	136	163.492	129.584	139.539	166	129	139	0.00402047	0.016575
CRA01	COL	21	CRA01-COL-21	2019-12-06 12:00:44	2019-12-06 12:00:44	2019-12-06	2019-12-02	2019-12-01	369	32.7568	149.967	138.285	122.756	152	141	124	148.279	129.751	137.957	151	130	137	0.00248091	0.0159661
CRA01	COL	21	CRA01-COL-21	2019-12-06 13:00:44	2019-12-06 13:00:44	2019-12-06	2019-12-02	2019-12-01	435	52.1944	174.428	162.416	147.172	177	166	150	171.869	129.867	137.54	175	130	137	0.00417227	0.0168772
CRA01	COL	21	CRA01-COL-21	2019-12-07 10:00:44	2019-12-07 10:00:44	2019-12-07	2019-12-02	2019-12-01	360	50.19	166.022	154.308	138.031	170	158	138	163.922	129.622	138.119	168	129	138	0.00382991	0.0163895
CRA01	COL	21	CRA01-COL-21	2019-12-07 11:00:44	2019-12-07 11:00:44	2019-12-07	2019-12-02	2019-12-01	464	51.9352	164.985	154.806	141.08	168	158	142	164.207	129.468	136.575	167	129	136	0.00397335	0.0162504
CRA01	COL	21	CRA01-COL-21	2019-12-07 12:00:44	2019-12-07 12:00:44	2019-12-07	2019-12-02	2019-12-01	385	51.4418	174.021	162.405	146.512	178	166	149	171.681	129.616	137.842	176	130	138	0.0041394	0.0172531
CRA01	COL	21	CRA01-COL-21	2019-12-07 13:00:44	2019-12-07 13:00:44	2019-12-07	2019-12-02	2019-12-01	489	52.7775	155.834	145.753	133.573	159	150	137	155.521	129.683	135.865	160	130	135	0.0030357	0.0103433
CRA01	COL	21	CRA01-COL-21	2019-12-08 10:00:44	2019-12-08 10:00:44	2019-12-08	2019-12-02	2019-12-01	398	36.8039	167.314	157.013	142.666	171	161	144	166.291	129.322	136.884	171	129	136	0.00403511	0.0172259
CRA01	COL	21	CRA01-COL-21	2019-12-08 11:00:44	2019-12-08 11:00:44	2019-12-08	2019-12-02	2019-12-01	427	38.5033	174.363	164.286	148.916	178	168	152	173.11	129.101	137.321	177	129	137	0.00375725	0.0167415
CRA01	COL	21	CRA01-COL-21	2019-12-08 12:00:44	2019-12-08 12:00:44	2019-12-08	2019-12-02	2019-12-01	490	52.4977	174.429	164.339	150.473	177	168	153	173.276	129.341	136.549	177	129	136	0.00408853	0.0167255
CRA01	COL	21	CRA01-COL-21	2019-12-08 13:00:44	2019-12-08 13:00:44	2019-12-08	2019-12-02	2019-12-01	452	39.9702	172.608	162.23	148.104	177	168	150	171.336	129.425	136.752	177	129	136	0.0042014	0.0168671
CRA01	COL	21	CRA01-COL-21	2019-12-09 10:00:44	2019-12-09 10:00:44	2019-12-09	2019-12-09	2019-12-01	355	82.8735	126.634	120.369	110.963	129	120	109	129.349	128.749	134.037	130	129	134	0.00466615	0.0167959
CRA01	COL	21	CRA01-COL-21	2019-12-09 11:00:44	2019-12-09 11:00:44	2019-12-09	2019-12-09	2019-12-01	2269	43.9137	153.621	151.442	147.928	152	151	147	159.243	128.239	130.064	159	128	130	0.00536663	0.0200491
CRA01	COL	21	CRA01-COL-21	2019-12-09 12:00:44	2019-12-09 12:00:44	2019-12-09	2019-12-09	2019-12-01	1732	61.5874	154.275	148.427	142.031	158	151	144	157.149	129.062	132.166	161	129	132	0.00522794	0.0194359
CRA01	COL	21	CRA01-COL-21	2019-12-09 13:00:44	2019-12-09 13:00:44	2019-12-09	2019-12-09	2019-12-01	1517	58.7964	150.736	149.895	150.133	146	146	147	158.004	128.428	127.914	154	128	129	0.00463819	0.0215745
CRA01	COL	21	CRA01-COL-21	2019-12-10 10:00:44	2019-12-10 10:00:44	2019-12-10	2019-12-09	2019-12-01	2181	51.2334	110.851	111.246	112.122	111	111	112	119.403	128.099	127.421	120	128	127	0.00309854	0.0263707
CRA01	COL	21	CRA01-COL-21	2019-12-10 11:00:44	2019-12-10 11:00:44	2019-12-10	2019-12-09	2019-12-01	2091	46.953	146.13	146.829	147.407	140	141	142	154.634	127.91	127.537	150	128	127	0.00403538	0.0205327
CRA01	COL	21	CRA01-COL-21	2019-12-10 12:00:44	2019-12-10 12:00:44	2019-12-10	2019-12-09	2019-12-01	1173	42.4993	172.562	166.598	159.643	174	168	162	174.783	129.006	132.447	177	129	131	0.00560973	0.0197673
CRA01	COL	21	CRA01-COL-21	2019-12-10 13:00:44	2019-12-10 13:00:44	2019-12-10	2019-12-09	2019-12-01	206	10.3703	172.199	159.141	142.932	174	161	144	168.927	130.073	138.218	171	130	138	0.00421638	0.019309
CRA01	COL	21	CRA01-COL-21	2019-12-11 10:00:44	2019-12-11 10:00:44	2019-12-11	2019-12-09	2019-12-01	302	38.6164	143.099	135.358	127.374	146	137	129	145.056	129.523	133.384	148	129	134	0.00618507	0.0140753
CRA01	COL	21	CRA01-COL-21	2019-12-11 11:00:44	2019-12-11 11:00:44	2019-12-11	2019-12-09	2019-12-01	445	39.8438	179.065	169.766	159.101	181	172	159	178.49	129.56	134.813	180	129	135	0.00598124	0.0158285
CRA01	COL	21	CRA01-COL-21	2019-12-11 12:00:17	2019-12-11 12:00:17	2019-12-11	2019-12-09	2019-12-01	335	13.8686	171.818	160.048	147.725	175	164	151	169.615	130.221	135.967	174	130	137	0.00419383	0.0173267
CRA01	COL	21	CRA01-COL-21	2019-12-11 13:00:17	2019-12-11 13:00:17	2019-12-11	2019-12-09	2019-12-01	404	31.2571	170.381	160.233	147.782	173	163	150	169.453	129.611	135.871	172	129	135	0.00405966	0.0152834
CRA01	COL	21	CRA01-COL-21	2019-12-12 10:00:17	2019-12-12 10:00:17	2019-12-12	2019-12-09	2019-12-01	317	11.755	164.811	152.628	138.312	169	157	141	162.435	130.091	137.177	167	130	137	0.00381554	0.0171511
CRA01	COL	21	CRA01-COL-21	2019-12-12 11:00:17	2019-12-12 11:00:17	2019-12-12	2019-12-09	2019-12-01	482	15.8359	174.432	165.127	153.861	177	168	157	174.01	129.467	135.083	177	129	134	0.00548821	0.0153863
CRA01	COL	21	CRA01-COL-21	2019-12-12 12:00:17	2019-12-12 12:00:17	2019-12-12	2019-12-09	2019-12-01	355	19.2969	166.876	156.87	144.18	171	162	148	166.135	129.53	136.003	171	129	136	0.00400518	0.0149002
CRA01	COL	21	CRA01-COL-21	2019-12-12 13:00:17	2019-12-12 13:00:17	2019-12-12	2019-12-09	2019-12-01	336	25.0251	171.414	160.854	145.863	177	166	150	170	129.348	137.205	175	129	137	0.00397009	0.0173883
CRA01	COL	21	CRA01-COL-21	2019-12-13 10:00:17	2019-12-13 10:00:17	2019-12-13	2019-12-09	2019-12-01	2047	74.9568	106.215	108.739	113.12	104	107	112	116.449	128.017	125.131	115	128	125	0.00343614	0.0299444
CRA01	COL	21	CRA01-COL-21	2019-12-13 11:00:17	2019-12-13 11:00:17	2019-12-13	2019-12-09	2019-12-01	2162	55.4579	130.785	133.14	137.052	126	129	133	141.422	127.914	125.575	138	128	125	0.00420063	0.0248901
CRA01	COL	21	CRA01-COL-21	2019-12-13 12:00:17	2019-12-13 12:00:17	2019-12-13	2019-12-09	2019-12-01	1030	73.0771	172.421	168.676	163.458	173	170	167	176.61	128.513	131.21	178	128	130	0.00527686	0.0211777
CRA01	COL	21	CRA01-COL-21	2019-12-13 13:00:17	2019-12-13 13:00:17	2019-12-13	2019-12-09	2019-12-01	392	59.4756	162.293	156.158	147.026	164	160	151	164.849	128.747	133.638	168	129	133	0.0055906	0.015987
CRA01	COL	21	CRA01-COL-21	2019-12-14 10:00:17	2019-12-14 10:00:17	2019-12-14	2019-12-09	2019-12-01	510	34.5146	172.875	163.771	152.539	178	168	156	172.625	129.398	135.029	177	129	135	0.00551849	0.015643
CRA01	COL	21	CRA01-COL-21	2019-12-14 11:00:17	2019-12-14 11:00:17	2019-12-14	2019-12-09	2019-12-01	1709	78.1922	126.329	130.871	136.197	124	129	135	138.783	127.461	124.527	137	127	124	0.00489955	0.0267506
CRA01	COL	21	CRA01-COL-21	2019-12-14 12:00:17	2019-12-14 12:00:17	2019-12-14	2019-12-09	2019-12-01	381	20.6156	173.108	163.738	152.856	178	169	158	172.698	129.554	134.903	178	129	135	0.00565493	0.0155797
CRA01	COL	21	CRA01-COL-21	2019-12-14 13:00:17	2019-12-14 13:00:17	2019-12-14	2019-12-09	2019-12-01	349	12.6712	175.321	164.997	153.67	180	172	159	174.08	129.834	135.244	180	130	135	0.00477733	0.0148238
CRA01	COL	21	CRA01-COL-21	2019-12-15 10:00:17	2019-12-15 10:00:17	2019-12-15	2019-12-09	2019-12-01	229	10.9496	172.725	161.572	147.214	177	165	151	170.913	129.651	136.965	174	130	136	0.00423873	0.0174719
CRA01	COL	21	CRA01-COL-21	2019-12-15 11:00:17	2019-12-15 11:00:17	2019-12-15	2019-12-09	2019-12-01	321	43.5228	172.352	162.109	150.614	177	168	156	171.293	129.794	135.361	177	130	135	0.00440618	0.0144151
CRA01	COL	21	CRA01-COL-21	2019-12-15 12:00:17	2019-12-15 12:00:17	2019-12-15	2019-12-09	2019-12-01	472	49.7846	177.104	166.972	155.648	180	172	160	175.725	129.775	135.199	181	130	135	0.00514431	0.0150123
CRA01	COL	21	CRA01-COL-21	2019-12-15 13:00:17	2019-12-15 13:00:17	2019-12-15	2019-12-09	2019-12-01	301	13.3201	169.339	157.854	144.641	172	161	146	167.07	130.01	136.382	170	130	136	0.00407207	0.0172603
CRA01	COL	21	CRA01-COL-21	2019-12-16 10:00:17	2019-12-16 10:00:17	2019-12-16	2019-12-16	2019-12-01	1718	84.5161	90.9435	94.5891	100.662	89	93	99	101.949	127.946	124.03	100	128	124	0.00369454	0.0316377
CRA01	COL	21	CRA01-COL-21	2019-12-16 11:00:17	2019-12-16 11:00:17	2019-12-16	2019-12-16	2019-12-01	280	53.2659	115.125	115.304	115.593	113	114	116	123.593	128.189	127.796	123	128	130	0.00308893	0.0253496
CRA01	COL	21	CRA01-COL-21	2019-12-16 12:00:17	2019-12-16 12:00:17	2019-12-16	2019-12-16	2019-12-01	287	59.9271	185.47	174.052	158.937	193	180	160	182.439	129.62	137.272	189	129	137	0.0049334	0.0184938
CRA01	COL	21	CRA01-COL-21	2019-12-16 13:00:17	2019-12-16 13:00:17	2019-12-16	2019-12-16	2019-12-01	373	27.4347	167.654	156.748	145.445	173	163	149	165.89	130.153	135.359	172	130	135	0.00461173	0.0166191
CRA01	COL	21	CRA01-COL-21	2019-12-17 10:00:17	2019-12-17 10:00:17	2019-12-17	2019-12-16	2019-12-01	386	37.9013	172.935	164.075	153.197	177	169	160	172.933	129.365	134.821	178	129	134	0.00572207	0.015719
CRA01	COL	21	CRA01-COL-21	2019-12-17 11:00:17	2019-12-17 11:00:17	2019-12-17	2019-12-16	2019-12-01	317	12.2912	176.741	167.025	154.145	181	172	159	175.839	129.344	135.937	180	129	135	0.00415685	0.0154647
CRA01	COL	21	CRA01-COL-21	2019-12-17 12:00:17	2019-12-17 12:00:17	2019-12-17	2019-12-16	2019-12-01	413	19.7307	155.613	143.511	131.271	160	148	135	153.671	130.433	136.133	158	130	136	0.00333293	0.0132807
CRA01	COL	21	CRA01-COL-21	2019-12-17 13:00:17	2019-12-17 13:00:17	2019-12-17	2019-12-16	2019-12-01	436	67.0915	151.922	139.911	127.844	156	145	132	150.234	130.477	136.128	155	130	136	0.00273541	0.0141298
CRA01	COL	21	CRA01-COL-21	2019-12-18 10:00:17	2019-12-18 10:00:17	2019-12-18	2019-12-16	2019-12-01	334	42.0591	135.877	122.416	110.003	142	129	114	133.006	131.045	136.683	140	131	136	0.00276928	0.0235397
CRA01	COL	21	CRA01-COL-21	2019-12-18 11:00:17	2019-12-18 11:00:17	2019-12-18	2019-12-16	2019-12-01	466	48.9156	149.682	138.328	125.798	154	141	129	148.485	130.165	136.277	152	130	135	0.00282667	0.0146329
CRA01	COL	21	CRA01-COL-21	2019-12-18 12:00:17	2019-12-18 12:00:17	2019-12-18	2019-12-16	2019-12-01	484	40.5124	146.715	135.3	123.221	150	139	126	145.525	130.281	136.064	149	130	136	0.00267356	0.0141147
CRA01	COL	21	CRA01-COL-21	2019-12-18 13:00:17	2019-12-18 13:00:17	2019-12-18	2019-12-16	2019-12-01	254	56.0447	140.051	128.224	116.051	143	130	115	138.697	130.472	136.311	141	130	136	0.0027176	0.0177402
CRA01	COL	21	CRA01-COL-21	2019-12-19 10:00:17	2019-12-19 10:00:17	2019-12-19	2019-12-16	2019-12-01	457	40.8168	153.696	142.792	131.521	158	147	135	152.818	130.136	135.462	158	130	135	0.00344947	0.0124227
CRA01	COL	21	CRA01-COL-21	2019-12-19 11:00:17	2019-12-19 11:00:17	2019-12-19	2019-12-16	2019-12-01	260	10.9067	139.281	125.373	111.846	143	130	114	136.177	131.031	137.304	140	131	137	0.00317395	0.0243931
CRA01	COL	21	CRA01-COL-21	2019-12-19 12:00:17	2019-12-19 12:00:17	2019-12-19	2019-12-16	2019-12-01	479	53.2753	143.662	133.472	122.835	146	136	127	143.545	130.052	135.157	146	130	135	0.00439122	0.0132588
CRA01	COL	21	CRA01-COL-21	2019-12-19 13:00:17	2019-12-19 13:00:17	2019-12-19	2019-12-16	2019-12-01	377	38.7364	145.695	133.788	122.78	150	138	125	144.212	130.629	135.599	149	131	135	0.0028849	0.0165625
CRA01	COL	21	CRA01-COL-21	2019-12-20 10:00:17	2019-12-20 10:00:17	2019-12-20	2019-12-16	2019-12-01	205	99.9413	104.537	101.439	96.9317	112	109	104	109.112	128.415	130.951	117	128	131	0.00209328	0.0319566
CRA01	COL	21	CRA01-COL-21	2019-12-20 11:00:17	2019-12-20 11:00:17	2019-12-20	2019-12-16	2019-12-01	689	60.3346	153.052	143.678	132.17	158	148	136	152.826	129.565	135.37	158	129	135	0.00335581	0.0101614
CRA01	COL	21	CRA01-COL-21	2019-12-20 12:00:17	2019-12-20 12:00:17	2019-12-20	2019-12-16	2019-12-01	450	39.853	163.198	152.2	141.013	167	156	145	161.996	130.153	135.387	166	130	134	0.00414647	0.0147677
CRA01	COL	21	CRA01-COL-21	2019-12-20 13:00:17	2019-12-20 13:00:17	2019-12-20	2019-12-16	2019-12-01	462	40.3114	163.898	152.97	142.203	168	157	146	162.764	130.219	135.156	166	130	134	0.00534836	0.0149555
CRA01	COL	21	CRA01-COL-21	2019-12-21 10:00:17	2019-12-21 10:00:17	2019-12-21	2019-12-16	2019-12-01	162	54.5643	98.8333	97.3395	96.6975	108	108	106	104.691	128.519	128.537	116	128	129	0.00325929	0.0307207
CRA01	COL	21	CRA01-COL-21	2019-12-21 11:00:17	2019-12-21 11:00:17	2019-12-21	2019-12-16	2019-12-01	563	41.6084	165.941	156.883	147.67	170	160	151	166.155	129.757	134.03	170	129	134	0.00537426	0.0151128
CRA01	COL	21	CRA01-COL-21	2019-12-21 12:00:17	2019-12-21 12:00:17	2019-12-21	2019-12-16	2019-12-01	352	40.3269	159.764	151.591	142.449	165	155	144	160.832	129.446	133.881	165	129	133	0.00527837	0.0137097
CRA01	COL	21	CRA01-COL-21	2019-12-21 13:00:17	2019-12-21 13:00:17	2019-12-21	2019-12-16	2019-12-01	593	41.524	157.536	148.482	139.75	163	153	143	158.027	129.865	133.872	163	129	134	0.00523871	0.0136033
CRA01	COL	21	CRA01-COL-21	2019-12-22 10:00:17	2019-12-22 10:00:17	2019-12-22	2019-12-16	2019-12-01	733	88.2526	150.502	142.724	135.356	158	148	138	152.19	129.614	132.982	159	129	133	0.00535223	0.0136392
CRA01	COL	21	CRA01-COL-21	2019-12-22 11:00:17	2019-12-22 11:00:17	2019-12-22	2019-12-16	2019-12-01	648	42.4383	158.282	150.106	142.147	164	155	146	159.424	129.631	133.315	165	129	133	0.00590149	0.0149488
CRA01	COL	21	CRA01-COL-21	2019-12-22 12:00:17	2019-12-22 12:00:17	2019-12-22	2019-12-16	2019-12-01	630	42.3717	152.917	144.19	136.143	158	148	140	153.846	129.878	133.454	158	129	133	0.00584895	0.0119969
CRA01	COL	21	CRA01-COL-21	2019-12-22 13:00:17	2019-12-22 13:00:17	2019-12-22	2019-12-16	2019-12-01	330	39.4463	148.176	136.688	125.745	152	142	130	146.967	130.439	135.461	152	130	135	0.00288087	0.012879
CRA01	COL	21	CRA01-COL-21	2019-12-23 10:00:17	2019-12-23 10:00:17	2019-12-23	2019-12-23	2019-12-01	431	40.361	126.193	117.364	109.74	129	120	113	127.19	130.09	133.476	131	130	133	0.0065636	0.0228522
CRA01	COL	21	CRA01-COL-21	2019-12-23 11:00:17	2019-12-23 11:00:17	2019-12-23	2019-12-23	2019-12-01	647	66.1037	147.011	138.4	127.689	147	139	128	147.777	129.38	134.849	149	129	134	0.00462295	0.0117194
CRA01	COL	21	CRA01-COL-21	2019-12-23 12:00:17	2019-12-23 12:00:17	2019-12-23	2019-12-23	2019-12-01	269	56.679	150.428	135.546	118.305	154	138	118	145.918	130.818	139.338	150	131	139	0.00300677	0.0214876
CRA01	COL	21	CRA01-COL-21	2019-12-23 13:00:17	2019-12-23 13:00:17	2019-12-23	2019-12-23	2019-12-01	328	63.3247	141.57	131.735	120.018	144	132	122	141.366	129.735	135.628	143	129	135	0.00310076	0.0122166
CRA01	COL	21	CRA01-COL-21	2019-12-24 10:00:17	2019-12-24 10:00:17	2019-12-24	2019-12-23	2019-12-01	389	69.3994	106.746	103.943	101.368	106	105	104	112.175	128.676	129.897	113	128	129	0.00400435	0.0268505
CRA01	COL	21	CRA01-COL-21	2019-12-24 11:00:17	2019-12-24 11:00:17	2019-12-24	2019-12-23	2019-12-01	601	55.913	148.161	138.047	126.075	148	136	124	147.524	129.75	135.795	146	129	135	0.00252473	0.0106752
CRA01	COL	21	CRA01-COL-21	2019-12-24 12:00:17	2019-12-24 12:00:17	2019-12-24	2019-12-23	2019-12-01	335	52.9274	129.233	119.887	110.597	131	122	114	129.666	129.97	134.442	132	130	134	0.00409912	0.017267
CRA01	COL	21	CRA01-COL-21	2019-12-24 13:00:17	2019-12-24 13:00:17	2019-12-24	2019-12-23	2019-12-01	367	33.6156	127.095	118.523	112.147	128	121	117	128.36	130.248	132.736	131	130	132	0.00567335	0.0252185
CRA01	COL	21	CRA01-COL-21	2019-12-25 10:00:17	2019-12-25 10:00:17	2019-12-25	2019-12-23	2019-12-01	451	74.0001	118.867	116.978	112.82	117	115	113	125.038	128.011	130.501	124	128	131	0.00475023	0.0255333
CRA01	COL	21	CRA01-COL-21	2019-12-25 11:00:22	2019-12-25 11:00:22	2019-12-25	2019-12-23	2019-12-01	541	99.5754	132.009	125.514	118.399	134	125	116	134.455	129.342	132.58	136	129	134	0.00498654	0.0228623
CRA01	COL	21	CRA01-COL-21	2019-12-25 12:00:22	2019-12-25 12:00:22	2019-12-25	2019-12-23	2019-12-01	418	72.7187	155.218	142.861	128.911	156	143	129	152.758	130.246	137.079	154	130	137	0.00318354	0.0164905
CRA01	COL	21	CRA01-COL-21	2019-12-25 13:00:22	2019-12-25 13:00:22	2019-12-25	2019-12-23	2019-12-01	354	70.4558	134.726	125.944	117.136	134	125	116	135.5	129.833	133.969	135	130	134	0.00413964	0.0141634
CRA01	COL	21	CRA01-COL-21	2019-12-26 10:00:22	2019-12-26 10:00:22	2019-12-26	2019-12-23	2019-12-01	432	59.76	156.243	147.565	138.894	162	153	147	156.972	129.722	133.787	163	129	133	0.00507226	0.0136782
CRA01	COL	21	CRA01-COL-21	2019-12-26 11:00:22	2019-12-26 11:00:22	2019-12-26	2019-12-23	2019-12-01	393	46.7681	162.201	153.649	144.402	166	158	150	162.926	129.527	134.025	167	130	134	0.00518466	0.0136881
CRA01	COL	21	CRA01-COL-21	2019-12-26 12:00:22	2019-12-26 12:00:22	2019-12-26	2019-12-23	2019-12-01	412	32.2685	154.095	145.459	136.864	158	150	142	154.973	129.699	133.743	159	130	133	0.0047842	0.0104383
CRA01	COL	21	CRA01-COL-21	2019-12-26 13:00:22	2019-12-26 13:00:22	2019-12-26	2019-12-23	2019-12-01	393	29.1549	147.163	139.188	130.631	152	143	136	148.702	129.463	133.667	153	129	133	0.00505493	0.0124626
CRA01	COL	21	CRA01-COL-21	2019-12-27 10:00:22	2019-12-27 10:00:22	2019-12-27	2019-12-23	2019-12-01	382	78.1062	140.377	135.063	126.809	141	136	128	144.126	128.466	133.136	145	128	133	0.00459859	0.0146629
CRA01	COL	21	CRA01-COL-21	2019-12-27 11:00:22	2019-12-27 11:00:22	2019-12-27	2019-12-23	2019-12-01	532	75.0067	140.363	135.352	128.353	142	138	131	144.357	128.57	132.387	147	128	133	0.00442041	0.018797
CRA01	COL	21	CRA01-COL-21	2019-12-27 12:00:22	2019-12-27 12:00:22	2019-12-27	2019-12-23	2019-12-01	275	51.6165	167.607	159.887	148.113	171	162	151	168.225	128.778	135.167	171	129	135	0.00482152	0.0143793
CRA01	COL	21	CRA01-COL-21	2019-12-27 13:00:22	2019-12-27 13:00:22	2019-12-27	2019-12-23	2019-12-01	341	43.845	160.252	153.757	145.636	162	155	145	162.545	128.927	133.12	164	129	133	0.00539185	0.0161423
CRA01	COL	21	CRA01-COL-21	2019-12-28 10:00:22	2019-12-28 10:00:22	2019-12-28	2019-12-23	2019-12-01	1013	88.5269	159.962	152.743	147.824	163	155	151	162.123	129.746	131.541	165	130	131	0.00599544	0.0196856
CRA01	COL	21	CRA01-COL-21	2019-12-28 11:00:22	2019-12-28 11:00:22	2019-12-28	2019-12-23	2019-12-01	1073	66.981	140.092	133.366	129.893	143	136	132	143.131	129.886	130.79	146	130	130	0.00547131	0.0187387
CRA01	COL	21	CRA01-COL-21	2019-12-28 12:00:22	2019-12-28 12:00:22	2019-12-28	2019-12-23	2019-12-01	1141	76.0609	167.621	160.53	154.675	170	163	157	169.51	129.554	131.965	172	129	132	0.00636439	0.0212464
CRA01	COL	21	CRA01-COL-21	2019-12-28 13:00:22	2019-12-28 13:00:22	2019-12-28	2019-12-23	2019-12-01	1188	87.0015	155.768	148.636	142.811	159	151	144	158.08	129.588	132.028	161	129	132	0.00617084	0.0199061
CRA01	COL	21	CRA01-COL-21	2019-12-29 10:00:22	2019-12-29 10:00:22	2019-12-29	2019-12-23	2019-12-01	839	88.4436	125.875	120.769	115.569	120	116	111	129.455	129.045	131.454	125	129	132	0.00502005	0.0223584
CRA01	COL	21	CRA01-COL-21	2019-12-29 11:00:22	2019-12-29 11:00:22	2019-12-29	2019-12-23	2019-12-01	886	85.6966	128.581	122.273	113.998	124	117	107	130.576	128.997	133.161	127	129	134	0.00459999	0.0206036
CRA01	COL	21	CRA01-COL-21	2019-12-29 12:00:22	2019-12-29 12:00:22	2019-12-29	2019-12-23	2019-12-01	760	90.1027	148.883	138.317	128.595	153	142	131	148.171	130.28	134.583	152	130	134	0.0043504	0.0136775
CRA01	COL	21	CRA01-COL-21	2019-12-29 13:00:22	2019-12-29 13:00:22	2019-12-29	2019-12-23	2019-12-01	727	81.8124	145.289	138.776	134.613	146	139	135	148.343	129.685	131.076	149	130	131	0.00506558	0.0175154
CRA01	COL	21	CRA01-COL-21	2019-12-30 10:00:22	2019-12-30 10:00:22	2019-12-30	2019-12-30	2019-12-01	600	68.9639	117.293	106.202	101.392	117	105	100	116.778	131.523	132.308	116	131	132	0.00379215	0.0250466
CRA01	COL	21	CRA01-COL-21	2019-12-30 11:00:22	2019-12-30 11:00:22	2019-12-30	2019-12-30	2019-12-01	1116	78.5001	130.38	121.265	115.601	130	120	115	131.494	130.465	132.39	131	130	132	0.00461434	0.0244415
CRA01	COL	21	CRA01-COL-21	2019-12-30 12:00:22	2019-12-30 12:00:22	2019-12-30	2019-12-30	2019-12-01	961	73.3345	135.917	126.368	119.869	137	127	121	136.646	130.463	132.867	137	130	132	0.00640037	0.0215315
CRA01	COL	21	CRA01-COL-21	2019-12-30 13:00:22	2019-12-30 13:00:22	2019-12-30	2019-12-30	2019-12-01	1389	79.2371	140.598	132.413	126.672	142	134	128	142.402	130.068	132.233	144	129	132	0.00571956	0.0201386
CRA01	COL	21	CRA01-COL-21	2019-12-31 10:00:22	2019-12-31 10:00:22	2019-12-31	2019-12-30	2019-12-01	915	74.9175	127.378	118.656	112.657	128	119	114	128.744	130.287	132.54	129	130	132	0.00556999	0.0251444
CRA01	COL	21	CRA01-COL-21	2019-12-31 11:00:22	2019-12-31 11:00:22	2019-12-31	2019-12-30	2019-12-01	802	73.207	138.237	128.338	121.465	139	131	124	138.547	130.567	133.136	141	130	133	0.00551579	0.020722
CRA01	COL	21	CRA01-COL-21	2019-12-31 12:00:22	2019-12-31 12:00:22	2019-12-31	2019-12-30	2019-12-01	788	69.5882	139.179	130.886	125.301	139	132	127	140.74	130.154	132.206	142	130	132	0.00606365	0.0238304
CRA01	COL	21	CRA01-COL-21	2019-12-31 13:00:22	2019-12-31 13:00:22	2019-12-31	2019-12-30	2019-12-01	944	82.5122	136	128.619	122.783	136	131	126	138.261	129.792	132.22	140	129	132	0.0051332	0.0218064
CRA01	COL	21	CRA01-COL-21	2020-01-01 10:00:22	2020-01-01 10:00:22	2020-01-01	2019-12-30	2020-01-01	655	90.1735	139.727	130.901	125.334	141	132	127	140.936	130.356	132.227	142	130	132	0.00585368	0.0232402
CRA01	COL	21	CRA01-COL-21	2020-01-01 11:00:22	2020-01-01 11:00:22	2020-01-01	2019-12-30	2020-01-01	1029	86.7209	158.195	151.896	144.879	163	156	149	160.61	129.069	132.512	165	129	132	0.00541581	0.0184128
CRA01	COL	21	CRA01-COL-21	2020-01-01 12:00:22	2020-01-01 12:00:22	2020-01-01	2019-12-30	2020-01-01	794	78.489	153.749	144.68	135.777	159	150	139	153.897	129.783	133.877	160	130	134	0.00455398	0.0104393
CRA01	COL	21	CRA01-COL-21	2020-01-01 13:00:22	2020-01-01 13:00:22	2020-01-01	2019-12-30	2020-01-01	644	72.7367	149.314	141.222	135.505	153	146	140	150.969	130.023	132.165	156	130	132	0.0056337	0.0197045
CRA01	COL	21	CRA01-COL-21	2020-01-02 10:00:22	2020-01-02 10:00:22	2020-01-02	2019-12-30	2020-01-01	892	98.2867	103.224	100.667	99.8487	101	98	98	108.756	128.952	128.725	107	129	128	0.00321443	0.0296083
CRA01	COL	21	CRA01-COL-21	2020-01-02 11:00:22	2020-01-02 11:00:22	2020-01-02	2019-12-30	2020-01-01	1305	85.3028	140.702	134.431	126.012	144	137	128	142.651	128.921	133.238	147	129	134	0.00497686	0.0131926
CRA01	COL	21	CRA01-COL-21	2020-01-02 12:00:22	2020-01-02 12:00:22	2020-01-02	2019-12-30	2020-01-01	289	57.5588	146.574	135.855	121.723	155	142	127	144.647	129.654	136.969	152	129	137	0.00263534	0.0171079
CRA01	COL	21	CRA01-COL-21	2020-01-02 13:00:22	2020-01-02 13:00:22	2020-01-02	2019-12-30	2020-01-01	432	37.4576	110.132	107.616	105.322	104	102	103	115.917	128.609	129.576	111	129	129	0.00409147	0.0274971
CRA01	COL	21	CRA01-COL-21	2020-01-03 10:00:22	2020-01-03 10:00:22	2020-01-03	2019-12-30	2020-01-01	367	64.9658	123.73	117.624	109.692	122	116	110	126.441	128.899	133.21	126	129	133	0.00498619	0.0204242
CRA01	COL	21	CRA01-COL-21	2020-01-03 11:00:22	2020-01-03 11:00:22	2020-01-03	2019-12-30	2020-01-01	717	71.4132	142.166	137.506	132.982	143	138	133	146.139	128.985	130.926	147	129	131	0.00450011	0.0188303
CRA01	COL	21	CRA01-COL-21	2020-01-03 12:00:22	2020-01-03 12:00:22	2020-01-03	2019-12-30	2020-01-01	501	55.2275	162.2	156.709	150.816	161	156	152	165.244	128.96	131.78	164	129	131	0.00558409	0.0203933
CRA01	COL	21	CRA01-COL-21	2020-01-03 13:00:22	2020-01-03 13:00:22	2020-01-03	2019-12-30	2020-01-01	397	94.7234	145.297	143.884	141.101	152	151	147	152.156	128.025	129.652	159	128	130	0.00504416	0.0189279
CRA01	COL	21	CRA01-COL-21	2020-01-04 10:00:22	2020-01-04 10:00:22	2020-01-04	2019-12-30	2020-01-01	722	74.6946	120.65	116.458	111.449	120	117	112	124.945	128.734	131.253	126	129	131	0.00457109	0.0234555
CRA01	COL	21	CRA01-COL-21	2020-01-04 11:00:22	2020-01-04 11:00:22	2020-01-04	2019-12-30	2020-01-01	841	71.9977	165.863	161.364	155.134	168	164	158	169.68	128.533	131.837	172	128	132	0.00564321	0.0219082
CRA01	COL	21	CRA01-COL-21	2020-01-04 12:00:22	2020-01-04 12:00:22	2020-01-04	2019-12-30	2020-01-01	785	94.8471	174.219	170.45	165.205	176	173	168	178.268	128.428	131.192	180	128	131	0.00513604	0.0216115
CRA01	COL	21	CRA01-COL-21	2020-01-04 13:00:22	2020-01-04 13:00:22	2020-01-04	2019-12-30	2020-01-01	236	84.907	169.22	163.826	156.581	170	166	160	172.237	128.716	132.559	174	129	132	0.0055111	0.0188274
CRA01	COL	21	CRA01-COL-21	2020-01-05 10:00:22	2020-01-05 10:00:22	2020-01-05	2019-12-30	2020-01-01	97	64.8053	148.753	142.814	136.608	147	142	138	152.155	129.144	132.093	151	129	131	0.00492055	0.0175801
CRA01	COL	21	CRA01-COL-21	2020-01-05 11:00:22	2020-01-05 11:00:22	2020-01-05	2019-12-30	2020-01-01	185	59.0954	176.497	170.47	161.551	179	173	165	178.557	128.578	133.432	181	128	133	0.00602723	0.0175639
CRA01	COL	21	CRA01-COL-21	2020-01-05 12:00:22	2020-01-05 12:00:22	2020-01-05	2019-12-30	2020-01-01	179	76.5038	149.788	139.106	129.117	154	140	129	148.894	130.296	134.782	149	130	135	0.00488791	0.0138695
CRA01	COL	21	CRA01-COL-21	2020-01-05 13:00:22	2020-01-05 13:00:22	2020-01-05	2019-12-30	2020-01-01	363	65.0943	140.532	135.474	128.397	138	131	126	144.441	128.623	132.446	141	129	132	0.00463424	0.0176293
CRA01	COL	21	CRA01-COL-21	2020-01-06 10:00:22	2020-01-06 10:00:22	2020-01-06	2020-01-06	2020-01-01	385	88.1699	122.592	120.426	116.369	122	122	120	128.777	128.044	130.475	130	128	130	0.00516353	0.0263012
CRA01	COL	21	CRA01-COL-21	2020-01-06 11:00:22	2020-01-06 11:00:22	2020-01-06	2020-01-06	2020-01-01	554	75.0974	129.495	128.594	125.845	125	125	124	136.973	127.847	129.525	134	128	129	0.00617263	0.0262705
CRA01	COL	21	CRA01-COL-21	2020-01-06 12:00:22	2020-01-06 12:00:22	2020-01-06	2020-01-06	2020-01-01	372	87.3984	160.586	151.425	139.849	162	152	141	160.567	129.384	135.304	162	129	135	0.00432698	0.0134752
CRA01	COL	21	CRA01-COL-21	2020-01-06 13:00:22	2020-01-06 13:00:22	2020-01-06	2020-01-06	2020-01-01	189	47.1868	137.217	130.444	123.995	136	127	121	139.952	129.386	132.397	137	129	133	0.00539557	0.020459
CRA01	COL	21	CRA01-COL-21	2020-01-07 10:00:22	2020-01-07 10:00:22	2020-01-07	2020-01-06	2020-01-01	55	43.0251	152	143.273	134.582	151	142	138	152.964	129.764	133.745	152	130	134	0.00482396	0.0113097
CRA01	COL	21	CRA01-COL-21	2020-01-07 11:00:22	2020-01-07 11:00:22	2020-01-07	2020-01-06	2020-01-01	74	29.6522	137.446	128.365	119.243	142	132	123	138.081	129.932	134.203	142	130	134	0.00441133	0.0126491
CRA01	COL	21	CRA01-COL-21	2020-01-07 12:00:22	2020-01-07 12:00:22	2020-01-07	2020-01-06	2020-01-01	198	63.008	129.409	121.258	116.121	140	132	126	130.768	130.253	131.884	142	130	131	0.00502847	0.0273142
CRA01	COL	21	CRA01-COL-21	2020-01-07 13:00:22	2020-01-07 13:00:22	2020-01-07	2020-01-06	2020-01-01	237	63.781	135.987	130.899	126.878	138	135	134	140.068	129.211	130.844	144	129	131	0.00523579	0.0212535
CRA01	COL	21	CRA01-COL-21	2020-01-08 10:00:22	2020-01-08 10:00:22	2020-01-08	2020-01-06	2020-01-01	553	60.914	138.852	134.347	129.105	144	140	135	143.203	128.716	131.407	149	129	131	0.00458991	0.0162819
CRA01	COL	21	CRA01-COL-21	2020-01-08 11:00:22	2020-01-08 11:00:22	2020-01-08	2020-01-06	2020-01-01	718	99.736	112.602	109.632	103.87	120	116	109	116.798	128.109	131.451	125	128	131	0.00216559	0.0208814
CRA01	COL	21	CRA01-COL-21	2020-01-08 12:01:08	2020-01-08 12:01:08	2020-01-08	2020-01-06	2020-01-01	243	64.8456	141.498	136.914	132.309	145	140	135	145.848	128.86	131.058	149	129	131	0.00438484	0.0183145
CRA01	COL	21	CRA01-COL-21	2020-01-08 13:01:08	2020-01-08 13:01:08	2020-01-08	2020-01-06	2020-01-01	225	78.8544	131.28	127.164	123	134	129	125	136.142	128.747	130.8	139	129	131	0.00536929	0.0233527
CRA01	COL	21	CRA01-COL-21	2020-01-09 10:01:08	2020-01-09 10:01:08	2020-01-09	2020-01-06	2020-01-01	716	98.6713	120.476	116.711	111.538	119	116	112	124.863	128.55	131.274	125	128	131	0.00457357	0.0250353
CRA01	COL	21	CRA01-COL-21	2020-01-09 11:01:08	2020-01-09 11:01:08	2020-01-09	2020-01-06	2020-01-01	227	98.9572	139.075	134.533	128.921	143	138	133	143.335	128.648	131.604	148	129	131	0.00478127	0.0177207
CRA01	COL	21	CRA01-COL-21	2020-01-09 12:01:08	2020-01-09 12:01:08	2020-01-09	2020-01-06	2020-01-01	204	32.7568	162.735	156.775	148.691	169	163	154	165.314	128.735	132.985	172	129	133	0.00548911	0.0167099
CRA01	COL	21	CRA01-COL-21	2020-01-09 13:01:08	2020-01-09 13:01:08	2020-01-09	2020-01-06	2020-01-01	263	44.7975	154.951	150.118	144.278	158	152	145	158.692	128.719	131.673	161	129	132	0.00543457	0.0190978
CRA01	COL	21	CRA01-COL-21	2020-01-10 10:01:08	2020-01-10 10:01:08	2020-01-10	2020-01-06	2020-01-01	301	64.6335	137.299	133.625	130.472	140	136	133	142.605	128.794	130.156	145	129	130	0.00527577	0.0174001
CRA01	COL	21	CRA01-COL-21	2020-01-10 11:01:08	2020-01-10 11:01:08	2020-01-10	2020-01-06	2020-01-01	453	97.0207	150.263	144.272	135.159	151	145	136	153.17	128.587	133.642	154	129	133	0.0047912	0.0120303
CRA01	COL	21	CRA01-COL-21	2020-01-10 12:01:08	2020-01-10 12:01:08	2020-01-10	2020-01-06	2020-01-01	288	80.8232	165.556	160.601	154.733	172	166	159	168.917	128.715	131.708	174	129	132	0.00557435	0.0206119
CRA01	COL	21	CRA01-COL-21	2020-01-10 13:01:08	2020-01-10 13:01:08	2020-01-10	2020-01-06	2020-01-01	201	34.5146	132.328	126.463	120.1	139	134	126	135.512	129.085	132.199	143	129	132	0.00466118	0.0233694
CRA01	COL	21	CRA01-COL-21	2020-01-11 10:01:08	2020-01-11 10:01:08	2020-01-11	2020-01-06	2020-01-01	135	51.2468	124.444	121.711	117.667	126	122	121	130.148	128.304	130.504	132	128	131	0.00415351	0.0250203
CRA01	COL	21	CRA01-COL-21	2020-01-11 11:01:08	2020-01-11 11:01:08	2020-01-11	2020-01-06	2020-01-01	388	41.4569	147.335	141.149	132.206	147	140	131	149.985	128.711	133.557	150	129	134	0.00528227	0.0127919
CRA01	COL	21	CRA01-COL-21	2020-01-11 12:01:08	2020-01-11 12:01:08	2020-01-11	2020-01-06	2020-01-01	583	78.3662	150.461	141.787	130.887	154	145	133	150.768	129.372	134.952	155	129	135	0.00453734	0.0122483
CRA01	COL	21	CRA01-COL-21	2020-01-11 13:01:08	2020-01-11 13:01:08	2020-01-11	2020-01-06	2020-01-01	414	63.123	117.87	113.785	108.812	122	115	110	121.884	128.657	131.246	125	129	132	0.00204297	0.0228018
CRA01	COL	21	CRA01-COL-21	2020-01-12 10:01:08	2020-01-12 10:01:08	2020-01-12	2020-01-06	2020-01-01	112	79.4069	149.268	145.259	141.946	158	152	148	154.179	128.884	130.286	161	129	130	0.00523253	0.0173201
CRA01	COL	21	CRA01-COL-21	2020-01-12 11:01:08	2020-01-12 11:01:08	2020-01-12	2020-01-06	2020-01-01	27	17.5677	142.444	138.185	132.481	143	140	134	147.222	128.556	131.704	149	129	131	0.00437015	0.0181831
CRA01	COL	21	CRA01-COL-21	2020-01-12 12:01:08	2020-01-12 12:01:08	2020-01-12	2020-01-06	2020-01-01	13	21.5059	154.385	148.923	146.231	144	140	137	158.077	129.385	130.154	149	129	130	0.00631257	0.0197783
CRA01	COL	21	CRA01-COL-21	2020-01-12 13:01:08	2020-01-12 13:01:08	2020-01-12	2020-01-06	2020-01-01	95	48.5418	123.189	117.474	112.526	127	122	116	126.579	129.358	131.495	132	129	132	0.00481305	0.0233509
CRA01	COL	21	CRA01-COL-21	2020-01-13 10:01:08	2020-01-13 10:01:08	2020-01-13	2020-01-13	2020-01-01	453	88.0413	134.832	128.801	119.726	138	129	120	137.373	128.689	133.689	139	129	134	0.00505772	0.0167768
CRA01	COL	21	CRA01-COL-21	2020-01-13 11:01:08	2020-01-13 11:01:08	2020-01-13	2020-01-13	2020-01-01	405	58.0767	162.933	155.368	145.8	163	155	144	164.123	129.086	134.002	164	129	134	0.00490228	0.0144734
CRA01	COL	21	CRA01-COL-21	2020-01-13 12:01:08	2020-01-13 12:01:08	2020-01-13	2020-01-13	2020-01-01	1011	70.3439	168.604	164.548	159.408	173	170	165	172.733	128.57	131.2	178	129	131	0.00524047	0.0212083
CRA01	COL	21	CRA01-COL-21	2020-01-13 13:01:08	2020-01-13 13:01:08	2020-01-13	2020-01-13	2020-01-01	468	57.7604	167.077	160.658	152.637	172	165	156	169.207	128.887	132.991	174	129	133	0.00549573	0.0175227
CRA01	COL	21	CRA01-COL-21	2020-01-14 10:01:08	2020-01-14 10:01:08	2020-01-14	2020-01-13	2020-01-01	525	95.5838	129.034	123.364	115.935	132	126	117	131.926	128.848	132.773	136	129	132	0.00396197	0.0210059
CRA01	COL	21	CRA01-COL-21	2020-01-14 11:01:08	2020-01-14 11:01:08	2020-01-14	2020-01-13	2020-01-01	670	74.2069	154.89	148.479	140.993	159	153	145	157.403	129.027	132.806	162	129	133	0.00500213	0.0161556
CRA01	COL	21	CRA01-COL-21	2020-01-14 12:01:08	2020-01-14 12:01:08	2020-01-14	2020-01-13	2020-01-01	259	56.287	172.344	165.506	158.124	174	168	162	173.938	129.151	132.734	177	129	133	0.00550306	0.0174944
CRA01	COL	21	CRA01-COL-21	2020-01-14 13:01:08	2020-01-14 13:01:08	2020-01-14	2020-01-13	2020-01-01	108	48.2344	160.704	156.361	153.537	160	156	152	165.194	129.056	130.046	164	129	130	0.00597762	0.020655
CRA01	COL	21	CRA01-COL-21	2020-01-15 10:01:08	2020-01-15 10:01:08	2020-01-15	2020-01-13	2020-01-01	457	76.692	126.243	123.624	121.274	127	124	122	132.267	128.565	129.611	133	129	129	0.00423077	0.0249861
CRA01	COL	21	CRA01-COL-21	2020-01-15 11:01:08	2020-01-15 11:01:08	2020-01-15	2020-01-13	2020-01-01	1043	99.7268	167.562	160.561	151.618	174	166	155	168.593	128.997	133.533	175	129	133	0.00631072	0.0172734
CRA01	COL	21	CRA01-COL-21	2020-01-15 12:01:08	2020-01-15 12:01:08	2020-01-15	2020-01-13	2020-01-01	144	62.8014	152.736	147.792	140.694	152	148	143	156.806	128.597	132.438	157	128	132	0.00496038	0.0173457
CRA01	COL	21	CRA01-COL-21	2020-01-15 13:01:08	2020-01-15 13:01:08	2020-01-15	2020-01-13	2020-01-01	15	54.966	160.667	151	138.867	166	155	137	160.6	129.467	135.667	165	130	136	0.0039934	0.0131498
CRA01	COL	21	CRA01-COL-21	2020-01-16 10:01:08	2020-01-16 10:01:08	2020-01-16	2020-01-13	2020-01-01	741	81.9589	139.742	136.663	134.073	143	139	136	145.606	128.672	129.772	149	129	130	0.00550841	0.0187961
CRA01	COL	21	CRA01-COL-21	2020-01-16 11:01:08	2020-01-16 11:01:08	2020-01-16	2020-01-13	2020-01-01	638	54.6971	180.218	177.002	172.704	183	181	176	184.522	128.398	130.619	188	128	130	0.00579872	0.0219124
CRA01	COL	21	CRA01-COL-21	2020-01-16 12:01:08	2020-01-16 12:01:08	2020-01-16	2020-01-13	2020-01-01	221	35.6785	141.873	136.348	131.692	142	136	132	145.493	129.258	131.235	146	129	131	0.00494659	0.0175555
CRA01	COL	21	CRA01-COL-21	2020-01-16 13:01:08	2020-01-16 13:01:08	2020-01-16	2020-01-13	2020-01-01	329	68.0174	119.14	114.711	111.614	114	110	109	123.495	129.173	130.228	119	129	130	0.00413913	0.0237233
CRA01	COL	21	CRA01-COL-21	2020-01-17 10:01:08	2020-01-17 10:01:08	2020-01-17	2020-01-13	2020-01-01	256	63.6397	153.312	149.133	145.105	152	149	145	158.051	128.816	130.668	158	129	130	0.00542966	0.0198436
CRA01	COL	21	CRA01-COL-21	2020-01-17 11:01:08	2020-01-17 11:01:08	2020-01-17	2020-01-13	2020-01-01	545	53.7338	179.374	174.89	170.534	183	179	175	182.703	128.861	130.855	187	129	131	0.00600452	0.0216397
CRA01	COL	21	CRA01-COL-21	2020-01-17 12:01:08	2020-01-17 12:01:08	2020-01-17	2020-01-13	2020-01-01	236	42.3317	163.797	158.653	153.479	165	161	157	167.458	128.949	131.381	170	129	131	0.00543386	0.0199073
CRA01	COL	21	CRA01-COL-21	2020-01-17 13:01:08	2020-01-17 13:01:08	2020-01-17	2020-01-13	2020-01-01	109	30.81	158.945	153.532	147.945	160	156	153	162.56	128.954	131.633	165	129	131	0.00551932	0.019677
CRA01	COL	21	CRA01-COL-21	2020-01-18 10:01:08	2020-01-18 10:01:08	2020-01-18	2020-01-13	2020-01-01	544	67.963	130.224	126.294	121.528	132	128	124	134.932	128.64	131.099	138	128	131	0.00458457	0.0251245
CRA01	COL	21	CRA01-COL-21	2020-01-18 11:01:08	2020-01-18 11:01:08	2020-01-18	2020-01-13	2020-01-01	693	73.9143	155.597	151.935	148.351	158	154	151	160.564	128.72	130.368	163	129	130	0.00578447	0.02003
CRA01	COL	21	CRA01-COL-21	2020-01-18 12:01:08	2020-01-18 12:01:08	2020-01-18	2020-01-13	2020-01-01	512	57.4044	172.248	167.307	162.709	176	170	166	175.701	128.959	131.043	179	129	131	0.00551309	0.0211624
CRA01	COL	21	CRA01-COL-21	2020-01-18 13:01:08	2020-01-18 13:01:08	2020-01-18	2020-01-13	2020-01-01	1218	75.7134	160.602	156.191	151.064	163	158	153	164.854	128.687	131.278	167	129	131	0.00536059	0.0207185
CRA01	COL	21	CRA01-COL-21	2020-01-19 10:01:08	2020-01-19 10:01:08	2020-01-19	2020-01-13	2020-01-01	977	84.1621	129.749	126.25	121.89	133	131	128	134.92	128.569	130.805	140	128	131	0.00466622	0.0263589
CRA01	COL	21	CRA01-COL-21	2020-01-19 11:01:08	2020-01-19 11:01:08	2020-01-19	2020-01-13	2020-01-01	328	68.6942	143.622	137.96	131.354	148	142	133	146.534	128.973	132.262	151	129	132	0.00437728	0.0173999
CRA01	COL	21	CRA01-COL-21	2020-01-19 12:01:08	2020-01-19 12:01:08	2020-01-19	2020-01-13	2020-01-01	604	58.0793	165.3	160.823	155.763	165	160	155	169.31	128.722	131.233	169	129	131	0.00532461	0.0210746
CRA01	COL	21	CRA01-COL-21	2020-01-19 13:01:08	2020-01-19 13:01:08	2020-01-19	2020-01-13	2020-01-01	248	39.7021	173.286	168.202	162.778	175	170	165	176.444	128.831	131.468	178	129	131	0.00561172	0.019366
CRA01	COL	21	CRA01-COL-21	2020-01-20 10:01:08	2020-01-20 10:01:08	2020-01-20	2020-01-20	2020-01-01	596	78.1686	137.829	134.086	129.762	144	141	134	142.864	128.641	130.775	150	129	131	0.00474688	0.0181488
CRA01	COL	21	CRA01-COL-21	2020-01-20 11:01:08	2020-01-20 11:01:08	2020-01-20	2020-01-20	2020-01-01	185	94.3836	147.557	142.427	137.351	144	140	137	150.93	129	131.303	149	129	131	0.0044587	0.0173423
CRA01	COL	21	CRA01-COL-21	2020-01-20 12:01:08	2020-01-20 12:01:08	2020-01-20	2020-01-20	2020-01-01	380	53.5859	166.95	163.447	159.782	167	164	161	171.711	128.6	130.368	173	129	131	0.00586466	0.0212336
CRA01	COL	21	CRA01-COL-21	2020-01-20 13:01:08	2020-01-20 13:01:08	2020-01-20	2020-01-20	2020-01-01	447	54.2851	145.28	141.872	137.796	144	140	136	150.707	128.483	130.613	149	128	130	0.00446455	0.0178938
CRA01	COL	21	CRA01-COL-21	2020-01-21 10:01:08	2020-01-21 10:01:08	2020-01-21	2020-01-20	2020-01-01	130	34.4421	142.062	134.469	135.485	154	148	148	144.215	131.192	128.377	158	130	129	0.00439858	0.0249252
CRA01	COL	21	CRA01-COL-21	2020-01-21 11:01:08	2020-01-21 11:01:08	2020-01-21	2020-01-20	2020-01-01	360	52.2875	176.008	171.639	167.281	176	171	167	179.547	128.769	130.869	179	129	131	0.00602315	0.0215785
CRA01	COL	21	CRA01-COL-21	2020-01-21 12:01:08	2020-01-21 12:01:08	2020-01-21	2020-01-20	2020-01-01	57	40.0032	176.404	172.228	168.439	182	173	166	180.298	128.807	130.491	182	129	129	0.00623842	0.0213011
CRA01	COL	21	CRA01-COL-21	2020-01-21 13:01:08	2020-01-21 13:01:08	2020-01-21	2020-01-20	2020-01-01	127	13.5094	168.882	166.441	162.992	166	163	160	174.331	128.315	130.079	172	128	130	0.00565501	0.0210575
CRA01	COL	21	CRA01-COL-21	2020-01-22 10:01:08	2020-01-22 10:01:08	2020-01-22	2020-01-20	2020-01-01	462	79.9032	140.268	135.344	128.84	145	140	134	144.11	128.675	132.091	150	129	132	0.0048343	0.0183219
CRA01	COL	21	CRA01-COL-21	2020-01-22 11:01:08	2020-01-22 11:01:08	2020-01-22	2020-01-20	2020-01-01	159	12.1656	162.509	158.975	155.704	160	156	153	167.503	128.698	130.182	165	129	130	0.00576835	0.0211944
CRA01	COL	21	CRA01-COL-21	2020-01-22 12:00:14	2020-01-22 12:00:14	2020-01-22	2020-01-20	2020-01-01	113	20.7967	174.009	170.991	167.54	173	171	167	178.947	128.478	130.15	179	129	130	0.00592991	0.0217021
CRA01	COL	21	CRA01-COL-21	2020-01-22 13:00:14	2020-01-22 13:00:14	2020-01-22	2020-01-20	2020-01-01	119	14.3179	171.345	168.496	166.437	170	167	165	176.555	128.588	129.403	176	129	130	0.0059072	0.0213959
CRA01	COL	21	CRA01-COL-21	2020-01-23 10:00:14	2020-01-23 10:00:14	2020-01-23	2020-01-20	2020-01-01	256	67.1914	150.68	148.16	145.336	153	150	147	156.918	128.449	129.746	159	128	130	0.00566466	0.020812
CRA01	COL	21	CRA01-COL-21	2020-01-23 11:00:14	2020-01-23 11:00:14	2020-01-23	2020-01-20	2020-01-01	231	58.3632	121.212	119.16	117.818	117	115	112	127.935	128.472	129	124	129	129	0.00439253	0.0263295
CRA01	COL	21	CRA01-COL-21	2020-01-23 12:00:14	2020-01-23 12:00:14	2020-01-23	2020-01-20	2020-01-01	117	57.8407	125.06	120.667	120.581	143	138	135	129.701	129.658	128.573	148	129	129	0.00399919	0.0243726
CRA01	COL	21	CRA01-COL-21	2020-01-23 13:00:14	2020-01-23 13:00:14	2020-01-23	2020-01-20	2020-01-01	444	51.8296	140.977	137.928	135.755	148	145	141	146.806	128.725	129.565	154	129	130	0.00533337	0.0182665
CRA01	COL	21	CRA01-COL-21	2020-01-24 10:00:14	2020-01-24 10:00:14	2020-01-24	2020-01-20	2020-01-01	495	71.2028	167.792	164.945	160.822	173	171	168	172.838	128.339	130.513	179	128	130	0.005324	0.0211441
CRA01	COL	21	CRA01-COL-21	2020-01-24 11:00:14	2020-01-24 11:00:14	2020-01-24	2020-01-20	2020-01-01	320	67.0612	151.762	148.422	145.463	157	154	151	157.197	128.656	129.988	162	129	130	0.00547283	0.0204056
CRA01	COL	21	CRA01-COL-21	2020-01-24 12:00:14	2020-01-24 12:00:14	2020-01-24	2020-01-20	2020-01-01	571	70.2779	170.75	167.788	163.636	177	174	170	175.566	128.361	130.566	181	128	130	0.00534922	0.0212817
CRA01	COL	21	CRA01-COL-21	2020-01-24 13:00:14	2020-01-24 13:00:14	2020-01-24	2020-01-20	2020-01-01	734	97.1965	172.729	169.172	165.684	178	176	172	176.99	128.683	130.257	184	129	130	0.00594722	0.0208549
CRA01	COL	21	CRA01-COL-21	2020-01-25 10:00:14	2020-01-25 10:00:14	2020-01-25	2020-01-20	2020-01-01	432	60.6672	157.565	153.361	150.6	167	163	159	161.847	129.086	129.972	172	129	130	0.00590356	0.0198761
CRA01	COL	21	CRA01-COL-21	2020-01-25 11:00:14	2020-01-25 11:00:14	2020-01-25	2020-01-20	2020-01-01	314	84.1488	165.048	159.72	153.102	169	163	157	168.197	128.818	132.175	172	129	132	0.00571256	0.0207565
CRA01	COL	21	CRA01-COL-21	2020-01-25 12:00:14	2020-01-25 12:00:14	2020-01-25	2020-01-20	2020-01-01	122	75.0068	160.303	154.189	149.615	164	159	153	163.32	129.434	131.148	168	129	131	0.00581691	0.0201003
CRA01	COL	21	CRA01-COL-21	2020-01-25 13:00:14	2020-01-25 13:00:14	2020-01-25	2020-01-20	2020-01-01	477	58.3311	171.075	167.633	163.717	176	173	169	175.463	128.518	130.474	181	129	130	0.00567527	0.0214018
CRA01	COL	21	CRA01-COL-21	2020-01-26 10:00:14	2020-01-26 10:00:14	2020-01-26	2020-01-20	2020-01-01	679	69.7228	165.007	161.685	158.334	174	171	168	169.748	128.647	130.18	179	128	130	0.00578166	0.0217051
CRA01	COL	21	CRA01-COL-21	2020-01-26 11:00:14	2020-01-26 11:00:14	2020-01-26	2020-01-20	2020-01-01	686	69.311	172.535	169.268	165.91	178	175	171	177.017	128.583	130.143	182	128	130	0.00587118	0.0213358
CRA01	COL	21	CRA01-COL-21	2020-01-26 12:00:14	2020-01-26 12:00:14	2020-01-26	2020-01-20	2020-01-01	879	46.99	191.283	187.919	183.49	198	195	190	194.556	128.435	130.672	201	128	131	0.00562471	0.0217842
CRA01	COL	21	CRA01-COL-21	2020-01-26 13:00:14	2020-01-26 13:00:14	2020-01-26	2020-01-20	2020-01-01	310	92.0693	177.584	169.732	160.219	184	174	164	177.871	129.216	133.932	182	129	133	0.0052514	0.0156212
CRA01	COL	21	CRA01-COL-21	2020-01-27 10:00:14	2020-01-27 10:00:14	2020-01-27	2020-01-27	2020-01-01	344	60.542	136.506	131.767	129.451	134	130	126	140.805	129.427	129.826	139	129	130	0.00659878	0.021281
CRA01	COL	21	CRA01-COL-21	2020-01-27 11:00:14	2020-01-27 11:00:14	2020-01-27	2020-01-27	2020-01-01	110	61.0021	159.873	155.073	149.645	163	159	155	163.873	128.773	131.491	168	129	130	0.00540202	0.0188571
CRA01	COL	21	CRA01-COL-21	2020-01-27 12:00:14	2020-01-27 12:00:14	2020-01-27	2020-01-27	2020-01-01	126	74.0626	126.333	120.111	119.595	129	121	116	129.587	130.405	129.048	131	130	130	0.00442749	0.0222837
CRA01	COL	21	CRA01-COL-21	2020-01-27 13:00:14	2020-01-27 13:00:14	2020-01-27	2020-01-27	2020-01-01	34	33.6055	110.294	100.676	101.941	96	86	96	110.559	132.353	128.559	97	133	128	0.00598278	0.0301328
CRA01	COL	21	CRA01-COL-21	2020-01-28 10:00:14	2020-01-28 10:00:14	2020-01-28	2020-01-27	2020-01-01	129	78.2625	152.829	147.442	141.24	152	148	143	156.519	128.884	131.953	157	129	132	0.00526649	0.0180645
CRA01	COL	21	CRA01-COL-21	2020-01-28 11:00:14	2020-01-28 11:00:14	2020-01-28	2020-01-27	2020-01-01	126	59.6702	159.214	155.603	151.175	160	156	150	164.222	128.516	130.817	164	128	131	0.00531105	0.0216809
CRA01	COL	21	CRA01-COL-21	2020-01-28 12:00:14	2020-01-28 12:00:14	2020-01-28	2020-01-27	2020-01-01	82	31.6229	121.805	115.634	113.744	131	126	120	124.902	130.098	129.829	136	130	131	0.0062244	0.0268699
CRA01	COL	21	CRA01-COL-21	2020-01-28 13:00:14	2020-01-28 13:00:14	2020-01-28	2020-01-27	2020-01-01	184	47.0559	134.114	128.136	126.082	145	140	137	137.391	129.924	129.88	149	130	130	0.00702649	0.0253228
CRA01	COL	21	CRA01-COL-21	2020-01-29 10:00:14	2020-01-29 10:00:14	2020-01-29	2020-01-27	2020-01-01	540	76.9709	146.207	143.215	140.809	149	145	142	152.135	128.646	129.678	154	129	130	0.00549617	0.0187219
CRA01	COL	21	CRA01-COL-21	2020-01-29 11:00:14	2020-01-29 11:00:14	2020-01-29	2020-01-27	2020-01-01	50	77.0212	141.9	137.74	131.78	144	142	135	146.62	128.5	131.72	151	128	131	0.00432827	0.0178051
CRA01	COL	21	CRA01-COL-21	2020-01-29 12:00:14	2020-01-29 12:00:14	2020-01-29	2020-01-27	2020-01-01	698	75.0001	151.362	147.97	145.652	155	151	149	156.845	128.819	129.673	160	129	130	0.00599592	0.0204558
CRA01	COL	21	CRA01-COL-21	2020-01-29 13:00:14	2020-01-29 13:00:14	2020-01-29	2020-01-27	2020-01-01	367	83.1995	153.616	146.853	139.49	157	150	141	155.678	129.193	132.796	159	129	133	0.00483628	0.0139909
CRA01	COL	21	CRA01-COL-21	2020-01-30 10:00:14	2020-01-30 10:00:14	2020-01-30	2020-01-27	2020-01-01	850	84.1703	138.984	133.848	125.022	142	135	126	142.46	128.361	133.422	144	128	133	0.0049677	0.0130706
CRA01	COL	21	CRA01-COL-21	2020-01-30 11:00:14	2020-01-30 11:00:14	2020-01-30	2020-01-27	2020-01-01	392	89.318	156.89	154.003	152.301	161	158	157	162.579	128.786	129.276	167	129	130	0.00574626	0.0202923
CRA01	COL	21	CRA01-COL-21	2020-01-30 12:00:14	2020-01-30 12:00:14	2020-01-30	2020-01-27	2020-01-01	543	78.7542	171.11	165.022	157.195	179	172	164	173.144	128.845	132.871	181	129	133	0.00548095	0.0168078
CRA01	COL	21	CRA01-COL-21	2020-01-30 13:00:14	2020-01-30 13:00:14	2020-01-30	2020-01-27	2020-01-01	766	94.2405	163.685	157.941	151.061	166	160	151	166.415	128.873	132.341	169	129	132	0.00543844	0.0200253
CRA01	COL	21	CRA01-COL-21	2020-01-31 10:00:14	2020-01-31 10:00:14	2020-01-31	2020-01-27	2020-01-01	1094	89.7625	147.221	143.19	138.794	149	146	142	151.984	128.72	130.854	154	129	131	0.00460111	0.0177784
CRA01	COL	21	CRA01-COL-21	2020-01-31 11:00:14	2020-01-31 11:00:14	2020-01-31	2020-01-27	2020-01-01	566	63.1096	147.763	144.24	141.143	152	149	145	153.166	128.708	130.106	158	129	130	0.00517289	0.0175794
CRA01	COL	21	CRA01-COL-21	2020-01-31 12:00:14	2020-01-31 12:00:14	2020-01-31	2020-01-27	2020-01-01	134	81.2297	162.336	157	147.164	164	159	150	165.343	128.239	133.866	168	128	134	0.00483913	0.015536
CRA01	COL	21	CRA01-COL-21	2020-01-31 13:00:14	2020-01-31 13:00:14	2020-01-31	2020-01-27	2020-01-01	235	79.1744	127.987	124.191	121.115	135	133	129	132.843	128.919	130.187	142	129	130	0.00395894	0.0235751
CRA01	COL	21	CRA01-COL-21	2020-02-01 10:00:14	2020-02-01 10:00:14	2020-02-01	2020-01-27	2020-02-01	109	58.1937	147.422	143.587	141.431	146	143	141	152.651	129.009	129.606	152	129	130	0.00562861	0.0186063
CRA01	COL	21	CRA01-COL-21	2020-02-01 11:00:14	2020-02-01 11:00:14	2020-02-01	2020-01-27	2020-02-01	139	65.1787	129.763	124.633	124.59	124	121	121	133.914	129.993	128.691	130	130	129	0.00597722	0.0263072
CRA01	COL	21	CRA01-COL-21	2020-02-01 12:00:14	2020-02-01 12:00:14	2020-02-01	2020-01-27	2020-02-01	813	81.0894	148.041	144.339	140.941	152	149	145	153.198	128.764	130.267	158	129	130	0.00519904	0.0172666
CRA01	COL	21	CRA01-COL-21	2020-02-01 13:00:14	2020-02-01 13:00:14	2020-02-01	2020-01-27	2020-02-01	192	80.0272	150.979	145.104	144.297	154	148	142	154.464	130.104	129.172	158	129	130	0.00607974	0.0199295
CRA01	COL	21	CRA01-COL-21	2020-02-02 10:00:14	2020-02-02 10:00:14	2020-02-02	2020-01-27	2020-02-01	759	95.1973	125.441	121.926	117.095	129	125	120	130.25	128.502	131.024	135	128	131	0.00411725	0.0257768
CRA01	COL	21	CRA01-COL-21	2020-02-02 11:00:14	2020-02-02 11:00:14	2020-02-02	2020-01-27	2020-02-01	174	61.6544	153.075	147.489	142.701	158	154	147	155.977	129.299	131.167	162	129	131	0.00525381	0.0178149
CRA01	COL	21	CRA01-COL-21	2020-02-02 12:00:14	2020-02-02 12:00:14	2020-02-02	2020-01-27	2020-02-01	88	77.9337	105.75	100.466	102.784	98	89	94	109.295	130.739	127.33	98	131	128	0.0035094	0.0325333
CRA01	COL	21	CRA01-COL-21	2020-02-02 13:00:14	2020-02-02 13:00:14	2020-02-02	2020-01-27	2020-02-01	564	76.1686	156.227	150.91	146.326	158	152	148	159.649	129.133	131.083	161	129	131	0.00537762	0.0196534
CRA01	COL	21	CRA01-COL-21	2020-02-03 10:00:14	2020-02-03 10:00:14	2020-02-03	2020-02-03	2020-02-01	700	96.9808	149.04	144.114	137.37	150	145	138	152.94	128.641	132.201	154	128	133	0.00469353	0.0176708
CRA01	COL	21	CRA01-COL-21	2020-02-03 11:00:14	2020-02-03 11:00:14	2020-02-03	2020-02-03	2020-02-01	62	30.9274	132.145	123.129	127.387	128	116	119	133.419	132.452	126.903	127	132	127	0.0051429	0.0303628
CRA01	COL	21	CRA01-COL-21	2020-02-03 12:00:14	2020-02-03 12:00:14	2020-02-03	2020-02-03	2020-02-01	129	38.0133	149.581	142.434	142.403	155	149	144	151.798	130.845	128.907	159	130	130	0.00496011	0.0220906
CRA01	COL	21	CRA01-COL-21	2020-02-03 13:00:14	2020-02-03 13:00:14	2020-02-03	2020-02-03	2020-02-01	126	84.8309	186.294	182.508	178.595	182	176	172	189.778	128.722	130.5	184	129	131	0.00605479	0.0214122
CRA01	COL	21	CRA01-COL-21	2020-02-04 10:00:14	2020-02-04 10:00:14	2020-02-04	2020-02-03	2020-02-01	393	88.0143	126.878	125.071	124.046	130	129	128	133.656	128.57	128.738	137	128	129	0.00460657	0.0253549
CRA01	COL	21	CRA01-COL-21	2020-02-04 11:00:14	2020-02-04 11:00:14	2020-02-04	2020-02-03	2020-02-01	103	59.1482	155.612	149.864	141.631	156	152	144	158.66	128.67	133.068	161	128	133	0.00539486	0.0151659
CRA01	COL	21	CRA01-COL-21	2020-02-04 12:00:14	2020-02-04 12:00:14	2020-02-04	2020-02-03	2020-02-01	134	80.5684	165.127	158	151.433	171	163	156	166.597	129.537	132.366	172	129	132	0.00594637	0.0202156
CRA01	COL	21	CRA01-COL-21	2020-02-04 13:00:14	2020-02-04 13:00:14	2020-02-04	2020-02-03	2020-02-01	411	80.6878	158.513	154.258	151.601	165	162	155	162.404	129.19	129.903	170	129	131	0.00634208	0.0202432
CRA01	COL	21	CRA01-COL-21	2020-02-05 10:00:14	2020-02-05 10:00:14	2020-02-05	2020-02-03	2020-02-01	181	76.0264	137.746	134.193	130.834	145	140	136	142.464	128.829	130.243	150	128	130	0.00534851	0.0171563
CRA01	COL	21	CRA01-COL-21	2020-02-05 11:00:14	2020-02-05 11:00:14	2020-02-05	2020-02-03	2020-02-01	104	7.82634	132.596	124.337	126.462	125	119	125	134.288	131.692	127.942	130	131	129	0.00505048	0.0265617
CRA01	COL	21	CRA01-COL-21	2020-02-05 12:00:33	2020-02-05 12:00:33	2020-02-05	2020-02-03	2020-02-01	87	15.5323	122.414	114.678	119.034	119	111	116	124.839	132.069	126.575	122	132	128	0.00457354	0.0360719
CRA01	COL	21	CRA01-COL-21	2020-02-05 13:00:33	2020-02-05 13:00:33	2020-02-05	2020-02-03	2020-02-01	81	6.26508	128.679	117.667	119.951	123	117	115	128.457	132.84	128.21	127	133	130	0.00481865	0.0308365
CRA01	COL	21	CRA01-COL-21	2020-02-06 10:00:33	2020-02-06 10:00:33	2020-02-06	2020-02-03	2020-02-01	141	64.8557	175.759	171.255	169.525	177	172	171	179.539	129.333	129.475	180	129	129	0.00687651	0.0216598
CRA01	COL	21	CRA01-COL-21	2020-02-06 11:00:33	2020-02-06 11:00:33	2020-02-06	2020-02-03	2020-02-01	182	64.6259	165.984	160.187	156.577	174	170	166	168.764	129.555	130.582	178	129	131	0.00625644	0.0211415
CRA01	COL	21	CRA01-COL-21	2020-02-06 12:00:33	2020-02-06 12:00:33	2020-02-06	2020-02-03	2020-02-01	85	28.5702	140.212	132.282	134.212	131	122	128	142.376	131.506	127.871	133	132	130	0.00408666	0.0240612
CRA01	COL	21	CRA01-COL-21	2020-02-06 13:00:33	2020-02-06 13:00:33	2020-02-06	2020-02-03	2020-02-01	1048	80.3276	159.878	156.942	154.909	165	162	160	165.224	128.719	129.392	171	128	129	0.00581382	0.0213655
CRA01	COL	21	CRA01-COL-21	2020-02-07 10:00:33	2020-02-07 10:00:33	2020-02-07	2020-02-03	2020-02-01	1035	86.7453	146.302	145.004	144.011	150	149	148	153.503	128.318	128.679	158	128	129	0.00464927	0.0191636
CRA01	COL	21	CRA01-COL-21	2020-02-07 11:00:33	2020-02-07 11:00:33	2020-02-07	2020-02-03	2020-02-01	17	23.8321	159.412	151.765	140.824	160	151	139	160.765	128.941	134.706	161	129	135	0.00477297	0.013865
CRA01	COL	21	CRA01-COL-21	2020-02-07 12:00:33	2020-02-07 12:00:33	2020-02-07	2020-02-03	2020-02-01	2	13.0001	164.5	157	154.5	164	157	154	166.5	130.5	130	166	130	130	0.00678351	0.0225176
CRA01	COL	21	CRA01-COL-21	2020-02-07 13:00:33	2020-02-07 13:00:33	2020-02-07	2020-02-03	2020-02-01	107	97.0465	177.439	170.43	167.252	178	173	166	178.421	130.168	130.514	181	129	130	0.00695972	0.0224772
CRA01	COL	21	CRA01-COL-21	2020-02-08 10:00:33	2020-02-08 10:00:33	2020-02-08	2020-02-03	2020-02-01	213	74.733	172.986	170.793	166.948	173	170	166	178.437	128.117	130.239	178	128	131	0.00566875	0.0212985
CRA01	COL	21	CRA01-COL-21	2020-02-08 11:00:33	2020-02-08 11:00:33	2020-02-08	2020-02-03	2020-02-01	78	8.5441	145.859	137.128	132.923	136	130	124	146.513	130.526	131.321	140	130	132	0.00523486	0.0196202
CRA01	COL	21	CRA01-COL-21	2020-02-08 12:00:33	2020-02-08 12:00:33	2020-02-08	2020-02-03	2020-02-01	20	40.9208	163.85	153.9	144.5	164	152	138	163.25	130.15	134.2	162	130	134	0.00555964	0.0159538
CRA01	COL	21	CRA01-COL-21	2020-02-08 13:00:33	2020-02-08 13:00:33	2020-02-08	2020-02-03	2020-02-01	22	3.20166	127.273	114.136	106.909	122	110	106	124.864	131.864	133.909	122	132	134	0.00508433	0.0214335
CRA01	COL	21	CRA01-COL-21	2020-02-09 10:00:33	2020-02-09 10:00:33	2020-02-09	2020-02-03	2020-02-01	983	100.124	140.688	139.886	140.037	141	140	140	148.588	128.326	128.028	149	128	128	0.0039321	0.0198279
CRA01	COL	21	CRA01-COL-21	2020-02-09 11:00:33	2020-02-09 11:00:33	2020-02-09	2020-02-03	2020-02-01	657	100.094	181.321	178.385	173.763	186	183	178	185.553	128.269	130.737	190	128	131	0.0056188	0.021875
CRA01	COL	21	CRA01-COL-21	2020-02-09 12:00:33	2020-02-09 12:00:33	2020-02-09	2020-02-03	2020-02-01	387	100.113	183.54	178.899	174.747	196	193	187	186.181	128.966	130.664	199	129	131	0.00599754	0.0214182
CRA01	COL	21	CRA01-COL-21	2020-02-09 13:00:33	2020-02-09 13:00:33	2020-02-09	2020-02-03	2020-02-01	106	99.7926	177.123	172.708	168.528	186	182	176	180.538	128.877	130.67	190	129	131	0.00605424	0.0214078
CRA01	COL	21	CRA01-COL-21	2020-02-10 10:00:33	2020-02-10 10:00:33	2020-02-10	2020-02-10	2020-02-01	3410	100.322	164.905	166.261	167.369	166	168	170	173.722	127.745	127.237	176	128	127	0.0047681	0.0226039
CRA01	COL	21	CRA01-COL-21	2020-02-10 11:00:33	2020-02-10 11:00:33	2020-02-10	2020-02-10	2020-02-01	245	98.0639	183.355	179.886	177.359	195	193	190	186.951	128.939	129.682	200	128	130	0.00670349	0.0220573
CRA01	COL	21	CRA01-COL-21	2020-02-10 12:00:33	2020-02-10 12:00:33	2020-02-10	2020-02-10	2020-02-01	88	39.6698	134.364	126.432	129.92	124	120	122	136.42	131.852	127.034	130	131	128	0.0055117	0.0311487
CRA01	COL	21	CRA01-COL-21	2020-02-10 13:00:33	2020-02-10 13:00:33	2020-02-10	2020-02-10	2020-02-01	83	52.5096	125.542	115.627	119.313	117	106	111	126.277	132.663	127.289	118	133	128	0.00589525	0.0351417
CRA01	COL	21	CRA01-COL-21	2020-02-11 10:00:33	2020-02-11 10:00:33	2020-02-11	2020-02-10	2020-02-01	1818	98.6535	142.574	141.006	139.74	147	145	143	149.433	128.393	128.85	154	128	129	0.00439143	0.0194016
CRA01	COL	21	CRA01-COL-21	2020-02-11 11:00:33	2020-02-11 11:00:33	2020-02-11	2020-02-10	2020-02-01	203	79.4513	186.241	181.079	173.099	195	190	180	188.187	128.448	132.724	197	128	132	0.00556406	0.0195647
CRA01	COL	21	CRA01-COL-21	2020-02-11 12:00:33	2020-02-11 12:00:33	2020-02-11	2020-02-10	2020-02-01	128	71.5018	162.312	153.875	148.211	176	170	159	162.703	130.258	131.914	178	129	133	0.0067191	0.0218445
CRA01	COL	21	CRA01-COL-21	2020-02-11 13:00:33	2020-02-11 13:00:33	2020-02-11	2020-02-10	2020-02-01	723	56.4005	215.974	211.162	206.566	224	221	216	216.123	128.899	130.939	225	128	131	0.00587372	0.0219108
CRA01	COL	21	CRA01-COL-21	2020-02-12 10:00:33	2020-02-12 10:00:33	2020-02-12	2020-02-10	2020-02-01	10	5.70098	171.5	165.1	156.7	183	178	168	173.5	128.9	133.1	186	128	133	0.00558768	0.0174126
CRA01	COL	21	CRA01-COL-21	2020-02-12 11:00:33	2020-02-12 11:00:33	2020-02-12	2020-02-10	2020-02-01	94	47.6682	128.851	120.309	122.819	122	112	117	130.511	131.904	127.691	122	132	129	0.00322569	0.0250692
CRA01	COL	21	CRA01-COL-21	2020-02-12 12:00:33	2020-02-12 12:00:33	2020-02-12	2020-02-10	2020-02-01	122	57.1162	138.795	130.385	131.115	134	126	129	140.148	131.525	128.533	137	132	131	0.00523677	0.0272146
CRA01	COL	21	CRA01-COL-21	2020-02-12 13:00:33	2020-02-12 13:00:33	2020-02-12	2020-02-10	2020-02-01	58	26.1965	130.983	122.793	126.759	120	111	117	132.897	132.121	126.793	122	132	128	0.00416752	0.0302257
CRA01	COL	21	CRA01-COL-21	2020-02-13 10:00:33	2020-02-13 10:00:33	2020-02-13	2020-02-10	2020-02-01	212	42.0965	113.575	107.792	105.858	116	111	106	116.84	130	129.854	120	129	130	0.00449017	0.0253854
CRA01	COL	21	CRA01-COL-21	2020-02-13 11:00:33	2020-02-13 11:00:33	2020-02-13	2020-02-10	2020-02-01	276	23.5479	148.837	145.775	140.649	153	152	146	154.37	128.217	131.12	160	128	131	0.00421458	0.0178765
CRA01	COL	21	CRA01-COL-21	2020-02-13 12:00:33	2020-02-13 12:00:33	2020-02-13	2020-02-10	2020-02-01	74	30.3728	155.419	146.041	132.568	154	146	136	155.486	129.257	136.392	156	129	135	0.00285896	0.0126369
CRA01	COL	21	CRA01-COL-21	2020-02-13 13:00:33	2020-02-13 13:00:33	2020-02-13	2020-02-10	2020-02-01	182	43.495	147.83	139.456	130.324	153	147	137	148.67	129.599	134.011	156	129	134	0.00440151	0.0110086
CRA01	COL	21	CRA01-COL-21	2020-02-14 10:00:33	2020-02-14 10:00:33	2020-02-14	2020-02-10	2020-02-01	173	28.0224	114.775	108.029	110.717	112	104	109	117.89	131.197	127.41	114	131	129	0.00351097	0.0343165
CRA01	COL	21	CRA01-COL-21	2020-02-14 11:00:33	2020-02-14 11:00:33	2020-02-14	2020-02-10	2020-02-01	174	28.5393	117.511	110.443	112.299	114	108	111	120.374	131.241	127.902	118	131	128	0.00319438	0.0265069
CRA01	COL	21	CRA01-COL-21	2020-02-14 12:00:33	2020-02-14 12:00:33	2020-02-14	2020-02-10	2020-02-01	208	49.4293	117.058	110.87	109.913	112	108	106	120.226	130.298	129.298	117	129	130	0.00364839	0.0190153
CRA01	COL	21	CRA01-COL-21	2020-02-14 13:00:33	2020-02-14 13:00:33	2020-02-14	2020-02-10	2020-02-01	400	45.3242	118.513	114.052	113.915	120	118	116	123.145	129.79	128.643	127	129	129	0.00325587	0.0250842
CRA01	COL	21	CRA01-COL-21	2020-02-15 10:00:33	2020-02-15 10:00:33	2020-02-15	2020-02-10	2020-02-01	196	46.704	136.658	129.449	131.332	140	134	133	139.173	131.265	127.862	144	130	129	0.00462693	0.0280592
CRA01	COL	21	CRA01-COL-21	2020-02-15 11:00:33	2020-02-15 11:00:33	2020-02-15	2020-02-10	2020-02-01	202	35.7947	132.639	126.312	127.188	138	135	134	135.98	130.703	128.267	144	130	129	0.00529478	0.0269393
CRA01	COL	21	CRA01-COL-21	2020-02-15 12:00:33	2020-02-15 12:00:33	2020-02-15	2020-02-10	2020-02-01	380	42.4428	143.508	139.582	137.587	145	141	139	148.461	129.171	129.558	151	129	130	0.00549781	0.0181742
CRA01	COL	21	CRA01-COL-21	2020-02-15 13:00:33	2020-02-15 13:00:33	2020-02-15	2020-02-10	2020-02-01	524	54.3783	144.361	140.216	139.008	151	147	144	149.248	129.389	129.158	156	129	129	0.00538649	0.0183838
CRA01	COL	21	CRA01-COL-21	2020-02-16 10:00:33	2020-02-16 10:00:33	2020-02-16	2020-02-10	2020-02-01	168	59.1494	133.321	130.446	128.125	134	132	129	139.464	128.679	129.56	141	128	130	0.00581987	0.0223073
CRA01	COL	21	CRA01-COL-21	2020-02-16 11:00:33	2020-02-16 11:00:33	2020-02-16	2020-02-10	2020-02-01	381	63.1252	128.071	124.937	121.808	129	127	124	133.929	128.643	130.102	136	129	130	0.00546883	0.0251353
CRA01	COL	21	CRA01-COL-21	2020-02-16 12:00:33	2020-02-16 12:00:33	2020-02-16	2020-02-10	2020-02-01	541	59.7648	130.562	127.721	125.135	131	128	126	136.664	128.608	129.745	137	128	130	0.00667151	0.0253247
CRA01	COL	21	CRA01-COL-21	2020-02-16 13:00:33	2020-02-16 13:00:33	2020-02-16	2020-02-10	2020-02-01	500	53.6399	128.278	125.398	123.464	128	126	124	134.418	128.756	129.39	135	128	130	0.00596385	0.0254261
CRA01	COL	21	CRA01-COL-21	2020-02-17 10:00:33	2020-02-17 10:00:33	2020-02-17	2020-02-17	2020-02-01	862	79.4686	141.484	138.084	132.769	143	139	134	146.826	128.282	131.31	149	128	131	0.00394165	0.0171016
CRA01	COL	21	CRA01-COL-21	2020-02-17 11:00:33	2020-02-17 11:00:33	2020-02-17	2020-02-17	2020-02-01	460	72.9453	140.033	137.03	133.559	140	136	133	145.917	128.437	130.243	146	128	130	0.00476763	0.0185416
CRA01	COL	21	CRA01-COL-21	2020-02-17 12:00:33	2020-02-17 12:00:33	2020-02-17	2020-02-17	2020-02-01	131	58.3438	171.702	165.038	156.053	174	168	160	173.511	128.855	133.534	176	129	133	0.00634175	0.0165257
CRA01	COL	21	CRA01-COL-21	2020-02-17 13:00:33	2020-02-17 13:00:33	2020-02-17	2020-02-17	2020-02-01	97	51.3008	165.361	157.701	148.722	169	162	151	166.567	129.206	133.67	170	129	134	0.00554451	0.015955
CRA01	COL	21	CRA01-COL-21	2020-02-18 10:00:33	2020-02-18 10:00:33	2020-02-18	2020-02-17	2020-02-01	1062	70.5791	185.084	181.681	177.751	186	182	179	189.007	128.508	130.448	190	128	131	0.0059789	0.0220359
CRA01	COL	21	CRA01-COL-21	2020-02-18 11:00:33	2020-02-18 11:00:33	2020-02-18	2020-02-17	2020-02-01	230	48.096	185.861	181.052	174.896	184	180	175	188.483	128.635	131.739	188	129	132	0.00600799	0.0210849
CRA01	COL	21	CRA01-COL-21	2020-02-18 12:00:33	2020-02-18 12:00:33	2020-02-18	2020-02-17	2020-02-01	137	41.0129	178.854	172.131	163.438	181	174	165	180.197	128.898	133.372	182	129	133	0.00644538	0.0178243
CRA01	COL	21	CRA01-COL-21	2020-02-18 13:00:33	2020-02-18 13:00:33	2020-02-18	2020-02-17	2020-02-01	200	45.8531	173.815	169.54	163.135	176	171	163	177.55	128.43	131.855	179	128	131	0.00554233	0.0211735
CRA01	COL	21	CRA01-COL-21	2020-02-19 10:00:33	2020-02-19 10:00:33	2020-02-19	2020-02-17	2020-02-01	400	64.2085	179.637	175.613	169.64	181	177	173	183.197	128.417	131.588	185	128	131	0.00583258	0.0217218
CRA01	COL	21	CRA01-COL-21	2020-02-19 11:00:33	2020-02-19 11:00:33	2020-02-19	2020-02-17	2020-02-01	298	44.0029	181.003	176.765	171.688	183	179	175	184.477	128.591	131.128	187	129	131	0.00580645	0.0220317
CRA01	COL	21	CRA01-COL-21	2020-02-19 12:01:03	2020-02-19 12:01:03	2020-02-19	2020-02-17	2020-02-01	113	47.7625	178.31	173.248	165.832	183	177	167	180.77	128.513	132.381	185	128	133	0.00578509	0.0215707
CRA01	COL	21	CRA01-COL-21	2020-02-19 13:01:03	2020-02-19 13:01:03	2020-02-19	2020-02-17	2020-02-01	54	5.70098	168.111	160.611	150.593	180	170	160	169.167	129.019	134.185	179	129	134	0.00503257	0.0159248
CRA01	COL	21	CRA01-COL-21	2020-02-20 10:01:03	2020-02-20 10:01:03	2020-02-20	2020-02-17	2020-02-01	555	46.0115	185.047	182.735	178.895	186	184	180	189.832	128.177	130.263	191	128	130	0.00581631	0.021656
CRA01	COL	21	CRA01-COL-21	2020-02-20 11:01:03	2020-02-20 11:01:03	2020-02-20	2020-02-17	2020-02-01	166	49.5078	138.789	135.765	134.506	125	124	122	144.241	128.867	129.084	133	129	129	0.00496389	0.0194624
CRA01	COL	21	CRA01-COL-21	2020-02-20 12:01:03	2020-02-20 12:01:03	2020-02-20	2020-02-17	2020-02-01	133	56.2006	140.12	135.857	131.286	131	128	126	144.759	128.752	130.977	137	129	132	0.004739	0.0185004
CRA01	COL	21	CRA01-COL-21	2020-02-20 13:01:03	2020-02-20 13:01:03	2020-02-20	2020-02-17	2020-02-01	117	7.3564	143.137	137.581	133.718	140	134	130	146.923	129.436	130.778	144	129	132	0.00525986	0.0175253
CRA01	COL	21	CRA01-COL-21	2020-02-21 10:01:03	2020-02-21 10:01:03	2020-02-21	2020-02-17	2020-02-01	354	99.716	140.556	137.847	133.528	146	143	138	146.294	128.26	130.633	152	128	131	0.00413739	0.0173081
CRA01	COL	21	CRA01-COL-21	2020-02-21 11:01:03	2020-02-21 11:01:03	2020-02-21	2020-02-17	2020-02-01	862	56.8596	158.456	158.639	159.361	156	156	157	166.406	128.088	127.552	164	128	127	0.00465169	0.0228649
CRA01	COL	21	CRA01-COL-21	2020-02-21 12:01:03	2020-02-21 12:01:03	2020-02-21	2020-02-17	2020-02-01	147	66.6803	152.701	147.503	142.429	149	143	137	155.918	128.993	131.32	153	129	131	0.00486802	0.0172493
CRA01	COL	21	CRA01-COL-21	2020-02-21 13:01:03	2020-02-21 13:01:03	2020-02-21	2020-02-17	2020-02-01	533	34.6014	163.758	162.265	164.193	163	163	166	170.336	128.959	127.189	172	129	127	0.00494598	0.0242572
CRA01	COL	21	CRA01-COL-21	2020-02-22 10:01:03	2020-02-22 10:01:03	2020-02-22	2020-02-17	2020-02-01	154	27.6034	106.558	100.955	100.565	100	95	96	110.006	130.156	128.968	104	130	129	0.00458427	0.0269987
CRA01	COL	21	CRA01-COL-21	2020-02-22 11:01:03	2020-02-22 11:01:03	2020-02-22	2020-02-17	2020-02-01	187	89.0984	120.588	116.615	116.299	112	106	107	125.385	129.545	128.738	116	129	129	0.00419446	0.0244344
CRA01	COL	21	CRA01-COL-21	2020-02-22 12:01:03	2020-02-22 12:01:03	2020-02-22	2020-02-17	2020-02-01	550	45.9725	141.687	138.325	136.224	150	147	144	147.133	128.911	129.567	156	129	130	0.0053982	0.0188225
CRA01	COL	21	CRA01-COL-21	2020-02-22 13:01:03	2020-02-22 13:01:03	2020-02-22	2020-02-17	2020-02-01	76	21.0951	98.4605	95.4605	94.9605	84	82	82	103.355	129.066	128.645	89	129	129	0.00282642	0.0299397
CRA01	COL	21	CRA01-COL-21	2020-02-23 10:01:03	2020-02-23 10:01:03	2020-02-23	2020-02-17	2020-02-01	71	59.0339	147.648	144.408	141.577	155	152	152	153.239	128.676	130.014	161	129	128	0.00517313	0.0178252
CRA01	COL	21	CRA01-COL-21	2020-02-23 11:01:03	2020-02-23 11:01:03	2020-02-23	2020-02-17	2020-02-01	321	77.7457	139.717	136.592	133.505	143	140	137	145.436	128.617	130.084	149	128	130	0.00510162	0.0184459
CRA01	COL	21	CRA01-COL-21	2020-02-23 12:01:03	2020-02-23 12:01:03	2020-02-23	2020-02-17	2020-02-01	146	60.5084	165.685	161.932	158.753	173	171	170	170.233	128.801	130.164	179	129	129	0.00580848	0.0207529
CRA01	COL	21	CRA01-COL-21	2020-02-23 13:01:03	2020-02-23 13:01:03	2020-02-23	2020-02-17	2020-02-01	283	63.5886	136.633	135.028	133.417	138	138	138	143.792	128.339	129.074	147	128	130	0.00475611	0.0194816
CRA01	COL	21	CRA01-COL-21	2020-02-24 10:01:03	2020-02-24 10:01:03	2020-02-24	2020-02-24	2020-02-01	232	99.4637	119.737	116.28	110.552	114	114	111	124.737	128.319	131.56	123	128	131	0.00462295	0.0227583
CRA01	COL	21	CRA01-COL-21	2020-02-24 11:01:03	2020-02-24 11:01:03	2020-02-24	2020-02-24	2020-02-01	83	84.8323	154.687	146.747	137.843	167	157	142	155.47	129.422	133.651	165	129	134	0.00495902	0.0114402
CRA01	COL	21	CRA01-COL-21	2020-02-24 12:01:03	2020-02-24 12:01:03	2020-02-24	2020-02-24	2020-02-01	164	87.5037	168.341	163.537	155.829	170	166	162	171.47	128.421	132.72	174	128	132	0.00511205	0.0187557
CRA01	COL	21	CRA01-COL-21	2020-02-24 13:01:03	2020-02-24 13:01:03	2020-02-24	2020-02-24	2020-02-01	126	52.5233	168.69	159.619	147.833	172	162	150	168.421	129.286	135.278	171	129	135	0.00458669	0.0156007
CRA01	COL	21	CRA01-COL-21	2020-02-25 10:01:03	2020-02-25 10:01:03	2020-02-25	2020-02-24	2020-02-01	488	63.123	171.236	168.824	165.986	171	168	166	176.799	128.385	129.717	176	128	130	0.00606287	0.0217453
CRA01	COL	21	CRA01-COL-21	2020-02-25 11:01:03	2020-02-25 11:01:03	2020-02-25	2020-02-24	2020-02-01	79	60.1042	156.051	152.165	147.608	160	158	156	160.62	128.646	131.025	167	128	130	0.00534015	0.0202241
CRA01	COL	21	CRA01-COL-21	2020-02-25 12:01:03	2020-02-25 12:01:03	2020-02-25	2020-02-24	2020-02-01	26	26.306	153.692	146.231	140.308	168	155	144	155.423	129.885	132.192	166	130	132	0.00545578	0.018131
CRA01	COL	21	CRA01-COL-21	2020-02-25 13:01:03	2020-02-25 13:01:03	2020-02-25	2020-02-24	2020-02-01	137	47.8775	129.387	123.445	117.628	142	131	118	132.109	129.234	132.015	141	129	131	0.00392889	0.0242766
CRA01	COL	21	CRA01-COL-21	2020-02-26 10:01:03	2020-02-26 10:01:03	2020-02-26	2020-02-24	2020-02-01	56	33.2964	131.071	126.554	120.107	132	128	124	135.768	128.482	132.125	138	129	132	0.00471017	0.0244249
CRA01	COL	21	CRA01-COL-21	2020-02-26 11:01:03	2020-02-26 11:01:03	2020-02-26	2020-02-24	2020-02-01	165	49.8122	117.988	113.721	108.855	109	106	103	122.339	128.745	131.321	114	129	131	0.00240173	0.0211878
CRA01	COL	21	CRA01-COL-21	2020-02-26 12:01:03	2020-02-26 12:01:03	2020-02-26	2020-02-24	2020-02-01	188	60.8782	135.452	132.069	129.867	136	133	130	141.032	128.894	129.612	142	129	129	0.00599163	0.0213295
CRA01	COL	21	CRA01-COL-21	2020-02-26 13:01:03	2020-02-26 13:01:03	2020-02-26	2020-02-24	2020-02-01	441	84.7836	133.664	129.011	124.719	132	128	124	137.773	128.986	130.887	137	129	130	0.00497616	0.0232094
CRA01	COL	21	CRA01-COL-21	2020-02-27 10:01:03	2020-02-27 10:01:03	2020-02-27	2020-02-24	2020-02-01	227	60.176	122.185	118.203	113.564	119	116	113	126.894	128.683	131.145	125	129	130	0.00479207	0.0257431
CRA01	COL	21	CRA01-COL-21	2020-02-27 11:01:03	2020-02-27 11:01:03	2020-02-27	2020-02-24	2020-02-01	176	72.4611	165.375	158.222	146.585	168	162	150	166.733	128.614	135	170	128	135	0.00500772	0.0150096
CRA01	COL	21	CRA01-COL-21	2020-02-27 12:01:03	2020-02-27 12:01:03	2020-02-27	2020-02-24	2020-02-01	593	63.3029	139.14	135.467	131.916	136	132	129	144.239	128.688	130.405	142	129	130	0.00522701	0.0183009
CRA01	COL	21	CRA01-COL-21	2020-02-27 13:01:03	2020-02-27 13:01:03	2020-02-27	2020-02-24	2020-02-01	232	82.9368	127.168	120.513	114.987	121	115	112	129.905	129.509	131.884	124	129	132	0.00502149	0.024277
CRA01	COL	21	CRA01-COL-21	2020-02-28 10:01:03	2020-02-28 10:01:03	2020-02-28	2020-02-24	2020-02-01	222	83.2948	120.644	117.248	110.959	118	114	111	125.991	128.122	131.959	124	128	133	0.00458122	0.0252559
CRA01	COL	21	CRA01-COL-21	2020-02-28 11:01:03	2020-02-28 11:01:03	2020-02-28	2020-02-24	2020-02-01	83	59.1144	120.012	115.313	102.422	113	107	94	123.699	127.47	135.783	116	127	136	0.00233185	0.0153577
CRA01	COL	21	CRA01-COL-21	2020-02-28 12:01:03	2020-02-28 12:01:03	2020-02-28	2020-02-24	2020-02-01	377	84.3343	141.231	136.316	130.897	134	130	129	145.252	128.809	131.554	139	129	132	0.00476467	0.0165987
CRA01	COL	21	CRA01-COL-21	2020-02-28 13:01:03	2020-02-28 13:01:03	2020-02-28	2020-02-24	2020-02-01	71	19.4487	156.423	149.845	139.521	168	160	149	158.606	128.563	134.352	169	128	134	0.0045608	0.0134774
CRA01	COL	21	CRA01-COL-21	2020-02-29 10:01:03	2020-02-29 10:01:03	2020-02-29	2020-02-24	2020-02-01	309	58.577	130.317	126.055	121.146	128	124	121	134.903	128.728	131.317	134	129	132	0.00447508	0.0237102
CRA01	COL	21	CRA01-COL-21	2020-02-29 11:01:03	2020-02-29 11:01:03	2020-02-29	2020-02-24	2020-02-01	102	70.8309	114.059	109.529	98.5784	99	96	84	117.578	127.716	134.745	103	128	135	0.00286439	0.0177569
CRA01	COL	21	CRA01-COL-21	2020-02-29 12:01:03	2020-02-29 12:01:03	2020-02-29	2020-02-24	2020-02-01	260	79.5771	117.75	112.973	104.85	109	104	100	121.454	128.315	133.138	113	129	133	0.00246106	0.0198499
CRA01	COL	21	CRA01-COL-21	2020-02-29 13:01:03	2020-02-29 13:01:03	2020-02-29	2020-02-24	2020-02-01	224	23.5304	109.893	105.719	96.9509	100	98	92	113.857	127.955	133.513	105	128	134	0.0036416	0.0222426
CRA01	COL	21	CRA01-COL-21	2020-03-01 10:01:03	2020-03-01 10:01:03	2020-03-01	2020-02-24	2020-03-01	356	46.1737	108.927	106.132	98.7331	105	103	100	114.25	127.669	132.525	111	128	132	0.00267462	0.0226764
CRA01	COL	21	CRA01-COL-21	2020-03-01 11:01:03	2020-03-01 11:01:03	2020-03-01	2020-02-24	2020-03-01	422	51.7165	142.893	135.768	123.581	146	139	124	144.701	128.464	135.531	148	129	136	0.00189178	0.0100953
CRA01	COL	21	CRA01-COL-21	2020-03-01 12:01:03	2020-03-01 12:01:03	2020-03-01	2020-02-24	2020-03-01	556	52.451	123.779	119.924	114.308	136	131	126	128.212	128.347	131.662	140	129	132	0.00537197	0.0265206
CRA01	COL	21	CRA01-COL-21	2020-03-01 13:01:03	2020-03-01 13:01:03	2020-03-01	2020-02-24	2020-03-01	576	54.4604	149.785	145.358	137.231	160	153	144	153.738	128.141	132.981	162	129	132	0.00461601	0.0135094
CRA01	COL	21	CRA01-COL-21	2020-03-02 10:01:03	2020-03-02 10:01:03	2020-03-02	2020-03-02	2020-03-01	293	52.0097	104.812	103.761	96.1638	99	98	94	111.119	126.922	132.505	106	128	132	0.00233024	0.0214386
CRA01	COL	21	CRA01-COL-21	2020-03-02 11:01:03	2020-03-02 11:01:03	2020-03-02	2020-03-02	2020-03-01	435	56.6425	142.179	136.662	124.943	144	138	126	145.122	127.906	135.069	147	128	135	0.00336973	0.0123781
CRA01	COL	21	CRA01-COL-21	2020-03-02 12:01:03	2020-03-02 12:01:03	2020-03-02	2020-03-02	2020-03-01	569	52.5267	126.645	123.399	117.592	140	136	131	131.341	128.107	131.666	145	128	131	0.00372009	0.0254262
CRA01	COL	21	CRA01-COL-21	2020-03-02 13:01:03	2020-03-02 13:01:03	2020-03-02	2020-03-02	2020-03-01	343	43.1423	138.566	133.647	121.665	135	130	117	141.878	127.618	135.224	137	128	135	0.0029765	0.0112529
CRA01	COL	21	CRA01-COL-21	2020-03-03 10:01:03	2020-03-03 10:01:03	2020-03-03	2020-03-02	2020-03-01	305	43.8723	100.439	99.0295	91.1148	91	90	83	106.361	126.951	132.738	98	128	133	0.00199234	0.0207546
CRA01	COL	21	CRA01-COL-21	2020-03-03 11:01:03	2020-03-03 11:01:03	2020-03-03	2020-03-02	2020-03-01	579	48.3452	110.921	107.34	100.765	106	103	98	115.515	128.124	132.176	112	128	132	0.00245905	0.024142
CRA01	COL	21	CRA01-COL-21	2020-03-03 12:01:03	2020-03-03 12:01:03	2020-03-03	2020-03-02	2020-03-01	408	57.9872	116.027	112.61	106.135	109	107	101	120.787	128.066	132.096	116	128	133	0.00210095	0.0227002
CRA01	COL	21	CRA01-COL-21	2020-03-03 13:01:03	2020-03-03 13:01:03	2020-03-03	2020-03-02	2020-03-01	447	47.4606	142.459	138.013	127.857	143	137	128	146.282	127.785	134.051	145	128	134	0.00333964	0.0107127
CRA01	COL	21	CRA01-COL-21	2020-03-04 10:01:03	2020-03-04 10:01:03	2020-03-04	2020-03-02	2020-03-01	613	70.037	141.618	137.496	130.863	154	148	142	145.954	128.285	132.144	157	128	132	0.00422392	0.0188435
CRA01	COL	21	CRA01-COL-21	2020-03-04 11:01:03	2020-03-04 11:01:03	2020-03-04	2020-03-02	2020-03-01	549	60.8298	142.051	138.333	132.485	147	142	134	146.738	128.284	131.654	151	128	131	0.00414132	0.0175913
CRA01	COL	21	CRA01-COL-21	2020-03-04 12:01:03	2020-03-04 12:01:03	2020-03-04	2020-03-02	2020-03-01	301	28.9872	107.625	105.176	98.6545	97	94	89	112.944	127.688	132.023	102	128	133	0.00264837	0.0239114
CRA01	COL	21	CRA01-COL-21	2020-03-04 13:01:03	2020-03-04 13:01:03	2020-03-04	2020-03-02	2020-03-01	175	51.2344	137.143	131.954	124.6	142	136	130	140.989	128.606	132.674	146	129	133	0.00500704	0.0180992
CRA01	COL	21	CRA01-COL-21	2020-03-05 10:01:03	2020-03-05 10:01:03	2020-03-05	2020-03-02	2020-03-01	193	52.3188	127.316	123.207	116.109	127	122	115	131.959	128.249	132.466	131	128	132	0.0036057	0.025305
CRA01	COL	21	CRA01-COL-21	2020-03-05 11:01:03	2020-03-05 11:01:03	2020-03-05	2020-03-02	2020-03-01	350	67.5353	147.109	142.623	134.611	150	145	136	151.334	128.217	132.857	154	128	133	0.00415734	0.0145153
CRA01	COL	21	CRA01-COL-21	2020-03-05 12:01:03	2020-03-05 12:01:03	2020-03-05	2020-03-02	2020-03-01	494	51.8002	141.01	137.075	130.308	148	144	138	145.729	128.227	132.17	153	128	132	0.00429337	0.0187363
CRA01	COL	21	CRA01-COL-21	2020-03-05 13:01:03	2020-03-05 13:01:03	2020-03-05	2020-03-02	2020-03-01	232	36.5822	141.509	137.246	131.772	143	139	135	146.185	128.573	131.478	148	129	131	0.00431163	0.0179912
CRA01	COL	21	CRA01-COL-21	2020-03-06 10:01:03	2020-03-06 10:01:03	2020-03-06	2020-03-02	2020-03-01	518	41.1306	121.093	117.983	113.915	128	125	121	126.527	128.413	130.666	134	128	131	0.00446518	0.0263874
CRA01	COL	21	CRA01-COL-21	2020-03-06 11:01:03	2020-03-06 11:01:03	2020-03-06	2020-03-02	2020-03-01	443	36.5822	136.546	132.381	127.158	142	139	134	141.178	128.619	131.348	148	128	131	0.00483712	0.019098
CRA01	COL	21	CRA01-COL-21	2020-03-06 12:01:03	2020-03-06 12:01:03	2020-03-06	2020-03-02	2020-03-01	440	67.6026	150.266	146.855	141.73	150	146	143	155.527	128.316	131.159	155	128	131	0.00426961	0.0181955
CRA01	COL	21	CRA01-COL-21	2020-03-06 13:00:56	2020-03-06 13:00:56	2020-03-06	2020-03-02	2020-03-01	595	77.3693	160.361	154.492	148.329	171	166	158	162.867	129.064	132.012	174	129	132	0.00575011	0.0195727
CRA01	COL	21	CRA01-COL-21	2020-03-07 10:00:56	2020-03-07 10:00:56	2020-03-07	2020-03-02	2020-03-01	368	72.4542	119.682	117.144	113.054	119	118	115	125.807	128.239	130.603	127	128	130	0.00471747	0.0253236
CRA01	COL	21	CRA01-COL-21	2020-03-07 11:00:56	2020-03-07 11:00:56	2020-03-07	2020-03-02	2020-03-01	585	63.7123	133.034	129.041	125.651	136	133	130	137.962	128.901	130.371	142	129	131	0.0055113	0.0224516
CRA01	COL	21	CRA01-COL-21	2020-03-07 12:00:56	2020-03-07 12:00:56	2020-03-07	2020-03-02	2020-03-01	1333	80.2117	147.946	144.35	141.298	146	143	141	153.344	128.749	130.092	152	129	130	0.00527294	0.0174373
CRA01	COL	21	CRA01-COL-21	2020-03-07 13:00:56	2020-03-07 13:00:56	2020-03-07	2020-03-02	2020-03-01	824	64.5608	182.636	176.492	171.052	187	181	175	184.559	129.191	131.626	189	129	132	0.0062179	0.0211699
CRA01	COL	21	CRA01-COL-21	2020-03-08 10:00:56	2020-03-08 10:00:56	2020-03-08	2020-03-02	2020-03-01	85	65.0731	136.482	132.624	128.847	136	133	130	141.906	128.824	130.529	142	129	130	0.00498894	0.0171851
CRA01	COL	21	CRA01-COL-21	2020-03-08 11:00:56	2020-03-08 11:00:56	2020-03-08	2020-03-02	2020-03-01	446	99.592	134.294	131.516	129.637	140	137	134	140.428	128.691	129.35	146	129	129	0.00568719	0.0216999
CRA01	COL	21	CRA01-COL-21	2020-03-08 12:00:56	2020-03-08 12:00:56	2020-03-08	2020-03-02	2020-03-01	494	58.8162	103.326	100.374	99.7045	102	101	101	108.791	129.047	128.773	109	129	129	0.00317383	0.02859
CRA01	COL	21	CRA01-COL-21	2020-03-08 13:00:56	2020-03-08 13:00:56	2020-03-08	2020-03-02	2020-03-01	836	66.1106	121.428	118.306	115.291	128	124	120	126.947	128.635	130.05	133	129	130	0.00466425	0.0252337
CRA01	COL	21	CRA01-COL-21	2020-03-09 10:00:56	2020-03-09 10:00:56	2020-03-09	2020-03-09	2020-03-01	412	99.7662	116.291	109.845	102.867	118	112	106	118.325	129.308	132.74	121	129	132	0.00239398	0.0203857
CRA01	COL	21	CRA01-COL-21	2020-03-09 11:00:56	2020-03-09 11:00:56	2020-03-09	2020-03-09	2020-03-01	630	94.759	138.462	131.259	122.754	147	139	130	140.21	129.262	133.513	148	129	133	0.00593975	0.0173301
CRA01	COL	21	CRA01-COL-21	2020-03-09 12:00:56	2020-03-09 12:00:56	2020-03-09	2020-03-09	2020-03-01	1105	100.015	128.256	123.971	119.858	133	129	125	132.818	128.874	130.786	138	129	131	0.00391283	0.0243288
CRA01	COL	21	CRA01-COL-21	2020-03-09 13:00:56	2020-03-09 13:00:56	2020-03-09	2020-03-09	2020-03-01	555	72.6042	145.355	137.209	129.946	148	140	128	146.333	129.811	132.926	149	130	133	0.0051516	0.0140182
CRA01	COL	21	CRA01-COL-21	2020-03-10 10:00:56	2020-03-10 10:00:56	2020-03-10	2020-03-09	2020-03-01	411	99.6838	134.861	131.82	129.119	140	137	134	140.754	128.659	129.827	146	129	130	0.00602368	0.0214467
CRA01	COL	21	CRA01-COL-21	2020-03-10 11:00:56	2020-03-10 11:00:56	2020-03-10	2020-03-09	2020-03-01	507	69.7586	101.041	98.4201	96.2663	98	95	92	106.428	128.633	129.562	103	129	130	0.0036689	0.0283723
CRA01	COL	21	CRA01-COL-21	2020-03-10 12:00:56	2020-03-10 12:00:56	2020-03-10	2020-03-09	2020-03-01	173	77.8672	96.6474	93.6879	91.3988	93	89	88	101.289	128.769	129.647	97	129	130	0.00377991	0.0297658
CRA01	COL	21	CRA01-COL-21	2020-03-10 13:00:56	2020-03-10 13:00:56	2020-03-10	2020-03-09	2020-03-01	84	73.3656	102.179	100.952	94.6548	93	95	87	108.583	127.202	131.738	102	128	132	0.00276137	0.023743
CRA01	COL	21	CRA01-COL-21	2020-03-11 10:00:56	2020-03-11 10:00:56	2020-03-11	2020-03-09	2020-03-01	370	65.587	132.149	131.041	121.932	131	131	122	139.078	126.689	133.097	138	127	133	0.0045355	0.0194514
CRA01	COL	21	CRA01-COL-21	2020-03-11 11:00:56	2020-03-11 11:00:56	2020-03-11	2020-03-09	2020-03-01	388	90.7332	140.915	136.946	126.969	141	137	127	145.495	127.634	133.915	146	128	134	0.00372656	0.0129424
CRA01	COL	21	CRA01-COL-21	2020-03-11 12:00:56	2020-03-11 12:00:56	2020-03-11	2020-03-09	2020-03-01	275	62.0616	113.833	113.091	105.007	117	117	107	120.887	126.713	132.662	125	127	133	0.00185073	0.0196922
CRA01	COL	21	CRA01-COL-21	2020-03-11 13:00:56	2020-03-11 13:00:56	2020-03-11	2020-03-09	2020-03-01	361	48.8366	116.823	116.424	107.08	120	120	110	124.152	126.341	133.28	129	127	133	0.00308079	0.019781
CRA01	COL	21	CRA01-COL-21	2020-03-12 10:00:56	2020-03-12 10:00:56	2020-03-12	2020-03-09	2020-03-01	909	80.5906	139.986	134.937	129.009	141	137	130	143.927	128.805	131.869	146	129	132	0.00495541	0.0176826
CRA01	COL	21	CRA01-COL-21	2020-03-12 11:00:56	2020-03-12 11:00:56	2020-03-12	2020-03-09	2020-03-01	921	98.7928	156.676	153.166	146.077	159	156	149	161.37	127.97	132.212	164	128	132	0.00494077	0.0208224
CRA01	COL	21	CRA01-COL-21	2020-03-12 12:00:56	2020-03-12 12:00:56	2020-03-12	2020-03-09	2020-03-01	2532	65.2159	144.409	141.834	138.244	145	143	139	150.465	128.28	130.261	152	128	130	0.00452061	0.0178486
CRA01	COL	21	CRA01-COL-21	2020-03-12 13:00:56	2020-03-12 13:00:56	2020-03-12	2020-03-09	2020-03-01	992	66.0304	168.891	164.475	156.468	182	177	170	172.173	128.177	132.793	185	129	132	0.00513349	0.0182482
CRA01	COL	21	CRA01-COL-21	2020-03-13 10:00:56	2020-03-13 10:00:56	2020-03-13	2020-03-09	2020-03-01	805	95.1282	138.401	134.081	127.335	141	138	133	142.83	128.394	132.229	147	128	132	0.00428433	0.0187655
CRA01	COL	21	CRA01-COL-21	2020-03-13 11:00:56	2020-03-13 11:00:56	2020-03-13	2020-03-09	2020-03-01	1156	98.8497	161.619	156.757	150.324	167	161	154	164.951	128.616	132.01	170	129	132	0.00583539	0.0209598
CRA01	COL	21	CRA01-COL-21	2020-03-13 12:00:56	2020-03-13 12:00:56	2020-03-13	2020-03-09	2020-03-01	1368	60.4543	151.942	148.706	145.103	158	155	152	157.124	128.55	130.342	164	129	130	0.00526406	0.0205274
CRA01	COL	21	CRA01-COL-21	2020-03-13 13:00:56	2020-03-13 13:00:56	2020-03-13	2020-03-09	2020-03-01	323	62.4651	125.641	122.876	118.254	117	115	110	131.251	128.204	130.932	124	128	131	0.00358931	0.0252819
CRA01	COL	21	CRA01-COL-21	2020-03-14 10:00:56	2020-03-14 10:00:56	2020-03-14	2020-03-09	2020-03-01	171	37.3264	101.854	97.8947	94.7836	95	91	88	106.246	129	130.316	99	129	130	0.00315159	0.0299844
CRA01	COL	21	CRA01-COL-21	2020-03-14 11:00:56	2020-03-14 11:00:56	2020-03-14	2020-03-09	2020-03-01	88	69.9804	108.432	105.386	103.648	101	101	102	113.67	128.955	129.295	109	129	130	0.00440907	0.0259483
CRA01	COL	21	CRA01-COL-21	2020-03-14 12:00:56	2020-03-14 12:00:56	2020-03-14	2020-03-09	2020-03-01	221	47.7212	113.466	108.955	103.828	109	105	103	117.683	128.81	131.439	114	129	131	0.0022895	0.0204457
CRA01	COL	21	CRA01-COL-21	2020-03-14 13:00:56	2020-03-14 13:00:56	2020-03-14	2020-03-09	2020-03-01	368	82.9547	133.641	130.22	124.601	141	138	134	138.878	128.264	131.503	147	128	131	0.00466442	0.0214953
CRA01	COL	21	CRA01-COL-21	2020-03-15 10:00:56	2020-03-15 10:00:56	2020-03-15	2020-03-09	2020-03-01	1022	88.8269	137.044	131.601	126.729	140	134	129	140.856	129.143	131.357	144	129	131	0.00499721	0.0197631
CRA01	COL	21	CRA01-COL-21	2020-03-15 11:00:56	2020-03-15 11:00:56	2020-03-15	2020-03-09	2020-03-01	649	74.5823	145.216	136.746	126.746	147	138	129	146.025	129.436	134.471	148	129	134	0.00427107	0.0119566
CRA01	COL	21	CRA01-COL-21	2020-03-15 12:00:56	2020-03-15 12:00:56	2020-03-15	2020-03-09	2020-03-01	221	55.0364	115.466	110.145	105.258	113	108	104	118.991	129.172	131.425	117	129	131	0.002176	0.0192986
CRA01	COL	21	CRA01-COL-21	2020-03-15 13:00:56	2020-03-15 13:00:56	2020-03-15	2020-03-09	2020-03-01	174	54.7744	155.54	148.31	140.126	156	150	141	157.414	129.184	133.345	160	129	132	0.00560924	0.0156751
CRA01	COL	21	CRA01-COL-21	2020-03-16 10:00:56	2020-03-16 10:00:56	2020-03-16	2020-03-16	2020-03-01	4	17.5856	103.75	100.75	93.75	99	96	86	108.75	127.75	132.25	104	128	133	0.00224396	0.0247862
CRA01	COL	21	CRA01-COL-21	2020-03-16 11:00:56	2020-03-16 11:00:56	2020-03-16	2020-03-16	2020-03-01	306	63.383	107.637	105.464	101.582	104	101	98	113.542	128.111	130.48	110	128	130	0.00380067	0.0282049
CRA01	COL	21	CRA01-COL-21	2020-03-16 12:00:56	2020-03-16 12:00:56	2020-03-16	2020-03-16	2020-03-01	1438	65.0213	165.961	160.51	152.775	171	165	157	168.975	128.627	132.751	174	129	133	0.00535573	0.0184862
CRA01	COL	21	CRA01-COL-21	2020-03-16 13:00:56	2020-03-16 13:00:56	2020-03-16	2020-03-16	2020-03-01	441	32.8927	116.385	113.748	109.875	117	115	110	122.374	128.259	130.494	123	128	130	0.00313175	0.0247408
CRA01	COL	21	CRA01-COL-21	2020-03-17 10:00:56	2020-03-17 10:00:56	2020-03-17	2020-03-16	2020-03-01	464	78.4475	133.575	128.338	121.853	138	133	126	137.272	128.817	132.198	142	129	132	0.00541616	0.0238815
CRA01	COL	21	CRA01-COL-21	2020-03-17 11:00:56	2020-03-17 11:00:56	2020-03-17	2020-03-16	2020-03-01	930	57.6433	158.641	151.537	143.981	168	160	151	160.289	129.255	132.905	169	129	133	0.00560105	0.0160478
CRA01	COL	21	CRA01-COL-21	2020-03-17 12:00:56	2020-03-17 12:00:56	2020-03-17	2020-03-16	2020-03-01	1876	67.2706	149.389	144.526	138.633	154	148	142	153.317	128.732	131.781	157	129	132	0.00481289	0.0164863
CRA01	COL	21	CRA01-COL-21	2020-03-17 13:00:56	2020-03-17 13:00:56	2020-03-17	2020-03-16	2020-03-01	784	83.3128	140.088	134.17	128.759	145	139	133	143.259	129.204	131.682	149	129	132	0.00490525	0.0178817
CRA01	COL	21	CRA01-COL-21	2020-03-18 10:00:56	2020-03-18 10:00:56	2020-03-18	2020-03-16	2020-03-01	441	71.0444	121.308	116.576	110.719	125	121	115	125.39	128.701	131.875	130	129	132	0.00470905	0.0230157
CRA01	COL	21	CRA01-COL-21	2020-03-18 11:00:56	2020-03-18 11:00:56	2020-03-18	2020-03-16	2020-03-01	1102	75.8585	162.923	155.921	147.966	171	163	155	164.554	129.167	133.083	172	129	133	0.00559957	0.0171593
CRA01	COL	21	CRA01-COL-21	2020-03-18 12:00:56	2020-03-18 12:00:56	2020-03-18	2020-03-16	2020-03-01	2028	80.0157	148.848	142.908	137.223	156	149	143	151.96	129.157	131.825	159	129	132	0.00489422	0.0173796
CRA01	COL	21	CRA01-COL-21	2020-03-18 13:00:39	2020-03-18 13:00:39	2020-03-18	2020-03-16	2020-03-01	1037	98.4125	136.963	130.857	124.573	137	132	125	140.05	129.147	132.183	141	129	132	0.00536797	0.02099
CRA01	COL	21	CRA01-COL-21	2020-03-19 10:00:39	2020-03-19 10:00:39	2020-03-19	2020-03-16	2020-03-01	712	67.5908	116.621	113.124	106.528	119	117	112	121.135	128.083	132.145	126	128	132	0.00209513	0.0228774
CRA01	COL	21	CRA01-COL-21	2020-03-19 11:00:39	2020-03-19 11:00:39	2020-03-19	2020-03-16	2020-03-01	542	47.9675	141.041	137.919	128.21	141	140	128	146.042	127.375	133.646	149	128	134	0.0058041	0.0154408
CRA01	COL	21	CRA01-COL-21	2020-03-19 12:00:39	2020-03-19 12:00:39	2020-03-19	2020-03-16	2020-03-01	554	61.3057	139.585	136.563	127.803	138	135	126	144.579	127.507	133.153	144	128	133	0.00495322	0.0169264
CRA01	COL	21	CRA01-COL-21	2020-03-19 13:00:39	2020-03-19 13:00:39	2020-03-19	2020-03-16	2020-03-01	487	67.5411	128.016	126.099	117.99	129	129	116	134.166	127.267	132.69	136	128	132	0.00543909	0.0233179
CRA01	COL	21	CRA01-COL-21	2020-03-20 10:00:39	2020-03-20 10:00:39	2020-03-20	2020-03-16	2020-03-01	583	36.4007	149.154	148.83	140.156	148	148	140	156.268	126.504	132.702	155	127	132	0.00397475	0.015376
CRA01	COL	21	CRA01-COL-21	2020-03-20 11:00:39	2020-03-20 11:00:39	2020-03-20	2020-03-16	2020-03-01	457	31.7806	141.737	143.007	130.748	134	137	123	150.092	125.254	134.444	144	126	135	0.00290766	0.0142834
CRA01	COL	21	CRA01-COL-21	2020-03-20 12:00:39	2020-03-20 12:00:39	2020-03-20	2020-03-16	2020-03-01	437	28.8744	139.954	140.252	126.977	133	134	122	147.606	125.444	135.105	142	126	135	0.00298611	0.0131823
CRA01	COL	21	CRA01-COL-21	2020-03-20 13:00:39	2020-03-20 13:00:39	2020-03-20	2020-03-16	2020-03-01	427	26.9259	126.646	126.105	113.679	122	122	109	133.628	125.927	134.892	129	126	135	0.00335706	0.0186496
CRA01	COL	21	CRA01-COL-21	2020-03-21 10:00:39	2020-03-21 10:00:39	2020-03-21	2020-03-16	2020-03-01	834	37.236	140.729	139.267	133.011	148	145	140	146.892	127.301	131.643	154	128	131	0.00500675	0.0178816
CRA01	COL	21	CRA01-COL-21	2020-03-21 11:00:39	2020-03-21 11:00:39	2020-03-21	2020-03-16	2020-03-01	752	40.2103	168.113	166.241	157.041	173	169	159	173.106	126.981	133.098	177	128	132	0.00529205	0.0182345
CRA01	COL	21	CRA01-COL-21	2020-03-21 12:00:39	2020-03-21 12:00:39	2020-03-21	2020-03-16	2020-03-01	497	28.2806	143.328	142.881	132.254	137	135	125	150.167	126.199	133.797	143	127	133	0.00318404	0.0145046
CRA01	COL	21	CRA01-COL-21	2020-03-21 13:00:39	2020-03-21 13:00:39	2020-03-21	2020-03-16	2020-03-01	482	21.8057	142.523	141.519	130.541	138	137	127	149.108	126.363	134.046	145	127	134	0.00308626	0.0142394
CRA01	COL	21	CRA01-COL-21	2020-03-22 10:00:39	2020-03-22 10:00:39	2020-03-22	2020-03-16	2020-03-01	424	19.9813	131.323	131.233	124.512	125	126	120	139.137	126.75	131.677	135	127	132	0.00424444	0.0214895
CRA01	COL	21	CRA01-COL-21	2020-03-22 11:00:39	2020-03-22 11:00:39	2020-03-22	2020-03-16	2020-03-01	424	30.332	141.637	139.528	130.712	137	136	129	147.653	127.196	133.017	144	127	133	0.00474858	0.015352
CRA01	COL	21	CRA01-COL-21	2020-03-22 12:00:39	2020-03-22 12:00:39	2020-03-22	2020-03-16	2020-03-01	644	32.6957	152.311	150.343	143.776	153	151	144	158.054	127.509	131.778	160	128	131	0.00528292	0.0196311
CRA01	COL	21	CRA01-COL-21	2020-03-22 13:00:39	2020-03-22 13:00:39	2020-03-22	2020-03-16	2020-03-01	626	43.064	145.944	143.789	137.308	149	147	142	151.925	127.591	131.78	155	128	131	0.00450722	0.0182665
CRA01	COL	21	CRA01-COL-21	2020-03-23 10:00:39	2020-03-23 10:00:39	2020-03-23	2020-03-23	2020-03-01	506	50.1774	109.336	107.658	103.059	107	105	102	115.253	127.783	130.816	114	128	131	0.00275565	0.0280312
CRA01	COL	21	CRA01-COL-21	2020-03-23 11:00:39	2020-03-23 11:00:39	2020-03-23	2020-03-23	2020-03-01	425	54.337	144.861	143.252	135.969	141	139	134	151.226	127.259	132.134	148	128	132	0.00485717	0.0184136
CRA01	COL	21	CRA01-COL-21	2020-03-23 12:00:39	2020-03-23 12:00:39	2020-03-23	2020-03-23	2020-03-01	420	24.3003	116.129	115.167	109.333	113	111	106	123.088	127.31	131.398	119	128	131	0.00364757	0.0218608
CRA01	COL	21	CRA01-COL-21	2020-03-23 13:00:39	2020-03-23 13:00:39	2020-03-23	2020-03-23	2020-03-01	574	34.5524	145.66	141.923	136.026	149	145	140	150.254	128.366	131.629	154	128	131	0.0041771	0.0178811
CRA01	COL	21	CRA01-COL-21	2020-03-24 10:00:39	2020-03-24 10:00:39	2020-03-24	2020-03-23	2020-03-01	431	31.5675	132.079	129.77	124.91	123	122	119	138.107	127.984	130.914	131	128	131	0.00454614	0.023049
CRA01	COL	21	CRA01-COL-21	2020-03-24 11:00:39	2020-03-24 11:00:39	2020-03-24	2020-03-23	2020-03-01	502	42.5736	152.817	147.896	141.884	150	145	138	156.41	128.739	131.819	154	129	132	0.00511075	0.0174884
CRA01	COL	21	CRA01-COL-21	2020-03-24 12:00:39	2020-03-24 12:00:39	2020-03-24	2020-03-23	2020-03-01	503	36.007	128.091	124.66	120.567	123	120	117	133.346	128.6	130.708	129	129	131	0.00411766	0.0247241
CRA01	COL	21	CRA01-COL-21	2020-03-24 13:00:39	2020-03-24 13:00:39	2020-03-24	2020-03-23	2020-03-01	471	29.2063	141.435	137.452	132.034	136	132	127	146.076	128.507	131.454	142	129	132	0.00427993	0.0178045
CRA01	COL	21	CRA01-COL-21	2020-03-25 10:00:39	2020-03-25 10:00:39	2020-03-25	2020-03-23	2020-03-01	386	34.6761	113.127	109.904	108.826	107	105	106	118.199	129.08	129.008	114	129	129	0.0036582	0.0240167
CRA01	COL	21	CRA01-COL-21	2020-03-25 11:00:39	2020-03-25 11:00:39	2020-03-25	2020-03-23	2020-03-01	559	46.5431	152.465	147.597	145.329	155	150	148	156.331	129.447	129.852	159	129	130	0.00652864	0.0184946
CRA01	COL	21	CRA01-COL-21	2020-03-25 12:00:39	2020-03-25 12:00:39	2020-03-25	2020-03-23	2020-03-01	565	54.0522	122.906	118.386	114.172	121	117	112	127.166	128.993	130.929	126	129	131	0.00510524	0.0265713
CRA01	COL	21	CRA01-COL-21	2020-03-25 13:00:39	2020-03-25 13:00:39	2020-03-25	2020-03-23	2020-03-01	500	37.7931	144.714	137.688	132.324	146	140	134	147.02	129.694	131.79	150	129	132	0.00534273	0.0173967
CRA01	COL	21	CRA01-COL-21	2020-03-26 10:00:39	2020-03-26 10:00:39	2020-03-26	2020-03-23	2020-03-01	453	41.3015	127.221	122.073	119.223	126	122	119	131.088	129.475	130.225	131	129	131	0.00465359	0.023475
CRA01	COL	21	CRA01-COL-21	2020-03-26 11:00:39	2020-03-26 11:00:39	2020-03-26	2020-03-23	2020-03-01	452	37.6789	142.746	136.719	135.117	142	135	134	146.038	130.029	129.642	145	130	130	0.006742	0.0217367
CRA01	COL	21	CRA01-COL-21	2020-03-26 12:00:39	2020-03-26 12:00:39	2020-03-26	2020-03-23	2020-03-01	454	33.413	118.317	113.729	113.297	115	110	111	122.758	129.773	128.87	120	130	129	0.00327837	0.0239716
CRA01	COL	21	CRA01-COL-21	2020-03-26 13:00:39	2020-03-26 13:00:39	2020-03-26	2020-03-23	2020-03-01	412	23.7395	138.738	132.005	128.74	134	128	125	141.415	130.002	130.67	139	130	131	0.00596615	0.021307
CRA01	COL	21	CRA01-COL-21	2020-03-27 10:00:39	2020-03-27 10:00:39	2020-03-27	2020-03-23	2020-03-01	561	49.4502	110.651	105.991	104.52	107	102	103	114.884	129.574	129.46	111	130	130	0.00439455	0.0255311
CRA01	COL	21	CRA01-COL-21	2020-03-27 11:00:39	2020-03-27 11:00:39	2020-03-27	2020-03-23	2020-03-01	646	39.2539	124.071	119.892	117.48	123	119	118	128.913	129.161	129.879	128	129	130	0.00485145	0.0240614
CRA01	COL	21	CRA01-COL-21	2020-03-27 12:00:39	2020-03-27 12:00:39	2020-03-27	2020-03-23	2020-03-01	463	34.0772	108.711	104.447	101.555	104	100	98	113.119	129.158	130.171	109	129	130	0.00377131	0.0254499
CRA01	COL	21	CRA01-COL-21	2020-03-27 13:00:39	2020-03-27 13:00:39	2020-03-27	2020-03-23	2020-03-01	605	33.8923	125.491	121.612	119.42	123	120	119	130.64	129.099	129.696	129	129	130	0.00440335	0.0240061
CRA01	COL	21	CRA01-COL-21	2020-03-28 10:00:39	2020-03-28 10:00:39	2020-03-28	2020-03-23	2020-03-01	875	53.5668	131.57	128.586	126.689	134	132	129	137.624	128.771	129.397	141	129	129	0.00560466	0.0228727
CRA01	COL	21	CRA01-COL-21	2020-03-28 11:00:39	2020-03-28 11:00:39	2020-03-28	2020-03-23	2020-03-01	643	64.3666	123.871	121.742	118.617	126	123	120	130.491	128.23	129.991	132	128	130	0.00395397	0.0243042
CRA01	COL	21	CRA01-COL-21	2020-03-28 12:00:39	2020-03-28 12:00:39	2020-03-28	2020-03-23	2020-03-01	562	71.6008	122.891	121.37	118.653	122	121	119	129.961	128.06	129.685	130	128	130	0.0047714	0.0245633
CRA01	COL	21	CRA01-COL-21	2020-03-28 13:00:39	2020-03-28 13:00:39	2020-03-28	2020-03-23	2020-03-01	726	61.5119	127.798	125.584	123.205	130	128	126	134.435	128.395	129.594	137	128	130	0.00608981	0.0271654
CRA01	COL	21	CRA01-COL-21	2020-03-29 10:00:39	2020-03-29 10:00:39	2020-03-29	2020-03-23	2020-03-01	2708	100.023	138.644	135.295	129.786	141	138	133	144.108	128.202	131.41	147	128	131	0.0041651	0.0175994
CRA01	COL	21	CRA01-COL-21	2020-03-29 11:00:39	2020-03-29 11:00:39	2020-03-29	2020-03-23	2020-03-01	2720	86.8333	146.107	141.997	137.116	146	142	136	150.835	128.624	131.131	151	129	131	0.00434552	0.0179094
CRA01	COL	21	CRA01-COL-21	2020-03-29 12:00:39	2020-03-29 12:00:39	2020-03-29	2020-03-23	2020-03-01	1270	80.5729	135.431	133.609	131.754	136	134	134	142.382	128.303	129.262	143	128	129	0.00486355	0.0178655
CRA01	COL	21	CRA01-COL-21	2020-03-29 13:00:39	2020-03-29 13:00:39	2020-03-29	2020-03-23	2020-03-01	861	74.9167	147.312	144.569	139.571	149	146	142	153.214	128.067	131.027	155	128	131	0.00421656	0.0177555
CRA01	COL	21	CRA01-COL-21	2020-03-30 10:00:39	2020-03-30 10:00:39	2020-03-30	2020-03-30	2020-03-01	596	48.995	136.622	133.599	127.955	138	134	130	142.379	128.059	131.475	143	128	131	0.00408768	0.016965
CRA01	COL	21	CRA01-COL-21	2020-03-30 11:00:39	2020-03-30 11:00:39	2020-03-30	2020-03-30	2020-03-01	802	44.5254	133.064	130.865	125.786	135	132	128	139.49	127.869	131.055	141	128	131	0.00439422	0.0223487
CRA01	COL	21	CRA01-COL-21	2020-03-30 12:00:39	2020-03-30 12:00:39	2020-03-30	2020-03-30	2020-03-01	611	37.9804	133.715	131.368	125.666	135	132	127	140.044	127.8	131.406	141	128	131	0.00449324	0.0214133
CRA01	COL	21	CRA01-COL-21	2020-03-30 13:00:39	2020-03-30 13:00:39	2020-03-30	2020-03-30	2020-03-01	817	99.5754	145.132	142.038	135.288	147	143	138	150.66	127.875	132.043	152	128	131	0.00410703	0.0189402
CRA01	COL	21	CRA01-COL-21	2020-03-31 10:00:39	2020-03-31 10:00:39	2020-03-31	2020-03-30	2020-03-01	683	39.147	130.786	128.54	123.343	132	130	125	137.205	127.861	131.16	139	128	131	0.00476733	0.0255847
CRA01	COL	21	CRA01-COL-21	2020-03-31 11:00:39	2020-03-31 11:00:39	2020-03-31	2020-03-30	2020-03-01	726	66.2874	125.123	123.128	117.336	126	125	119	131.712	127.658	131.444	134	128	131	0.00377214	0.023146
CRA01	COL	21	CRA01-COL-21	2020-03-31 12:00:39	2020-03-31 12:00:39	2020-03-31	2020-03-30	2020-03-01	559	38.5198	123.22	121.657	114.914	123	122	115	130.018	127.293	131.905	131	128	132	0.00673978	0.0248939
CRA01	COL	21	CRA01-COL-21	2020-03-31 13:00:39	2020-03-31 13:00:39	2020-03-31	2020-03-30	2020-03-01	720	39.8561	126.258	124.539	117.954	126	124	119	132.936	127.399	131.84	133	128	132	0.00491007	0.0243133
CRA01	COL	21	CRA01-COL-21	2020-04-01 10:00:39	2020-04-01 10:00:39	2020-04-01	2020-03-30	2020-04-01	1222	50.4157	127.302	125.858	120.534	130	128	124	134.35	127.507	131.108	137	128	130	0.00518438	0.0246865
CRA01	COL	21	CRA01-COL-21	2020-04-01 11:00:39	2020-04-01 11:00:39	2020-04-01	2020-03-30	2020-04-01	1084	47.1833	128.298	127.915	121.278	130	129	124	136.083	126.876	131.696	138	128	131	0.00482068	0.0229196
CRA01	COL	21	CRA01-COL-21	2020-04-01 12:00:39	2020-04-01 12:00:39	2020-04-01	2020-03-30	2020-04-01	1183	52.0049	127.455	127.6	119.322	129	129	122	135.601	126.374	132.514	137	127	132	0.00376371	0.0221119
CRA01	COL	21	CRA01-COL-21	2020-04-01 13:00:39	2020-04-01 13:00:39	2020-04-01	2020-03-30	2020-04-01	780	54.8263	122.31	123.706	112.647	123	124	115	131.3	125.349	133.883	132	126	133	0.00328316	0.0182312
CRA01	COL	21	CRA01-COL-21	2020-04-02 10:00:39	2020-04-02 10:00:39	2020-04-02	2020-03-30	2020-04-01	888	51.9718	127.617	128.52	118.652	129	129	120	136.304	125.792	133.26	138	126	133	0.00480026	0.018961
CRA01	COL	21	CRA01-COL-21	2020-04-02 11:00:39	2020-04-02 11:00:39	2020-04-02	2020-03-30	2020-04-01	869	46.0897	144.435	145.505	133.838	146	147	137	152.985	125.41	134.086	154	126	133	0.00310651	0.0130686
CRA01	COL	21	CRA01-COL-21	2020-04-02 12:00:39	2020-04-02 12:00:39	2020-04-02	2020-03-30	2020-04-01	1319	75.2436	149.633	148.894	141.166	151	151	143	156.825	126.824	132.217	159	128	131	0.00424576	0.0197356
CRA01	COL	21	CRA01-COL-21	2020-04-02 13:00:39	2020-04-02 13:00:39	2020-04-02	2020-03-30	2020-04-01	1096	78.1985	128.369	128.751	120.725	128	129	122	136.698	126.342	132.332	136	127	131	0.00488475	0.0234657
CRA01	COL	21	CRA01-COL-21	2020-04-03 10:00:39	2020-04-03 10:00:39	2020-04-03	2020-03-30	2020-04-01	1268	94.3465	137.409	132.076	123.394	139	134	125	141.148	128.361	133.427	143	129	133	0.00517368	0.0163331
CRA01	COL	21	CRA01-COL-21	2020-04-03 11:00:39	2020-04-03 11:00:39	2020-04-03	2020-03-30	2020-04-01	1582	89.3132	163.273	155.845	145.448	167	158	148	164.756	128.841	134.48	168	130	134	0.00488266	0.0145059
CRA01	COL	21	CRA01-COL-21	2020-04-03 12:00:39	2020-04-03 12:00:39	2020-04-03	2020-03-30	2020-04-01	2485	57.7604	168.935	164.762	156.71	173	168	161	172.792	128.052	132.782	176	129	132	0.00501041	0.0185028
CRA01	COL	21	CRA01-COL-21	2020-04-03 13:00:39	2020-04-03 13:00:39	2020-04-03	2020-03-30	2020-04-01	1514	96.773	160.719	157.52	149.313	163	160	152	165.635	127.655	132.758	168	128	132	0.00513014	0.0184446
CRA01	COL	21	CRA01-COL-21	2020-04-04 10:01:02	2020-04-04 10:01:02	2020-04-04	2020-03-30	2020-04-01	1555	51.6747	136.538	134.496	130.269	137	135	131	143.065	127.965	130.561	143	128	130	0.00429029	0.0184611
CRA01	COL	21	CRA01-COL-21	2020-04-04 11:01:02	2020-04-04 11:01:02	2020-04-04	2020-03-30	2020-04-01	1563	86.123	163.831	158.459	150.289	167	162	154	166.885	128.506	132.982	170	129	133	0.00534483	0.0178797
CRA01	COL	21	CRA01-COL-21	2020-04-04 12:01:02	2020-04-04 12:01:02	2020-04-04	2020-03-30	2020-04-01	2649	100.156	149.995	147.33	145.12	155	152	152	155.814	128.551	129.548	161	129	130	0.00552966	0.0193152
CRA01	COL	21	CRA01-COL-21	2020-04-04 13:01:02	2020-04-04 13:01:02	2020-04-04	2020-03-30	2020-04-01	1647	61.8182	163.553	159.664	154.296	167	163	157	167.836	128.432	131.32	172	129	131	0.00507241	0.0210969
CRA01	COL	21	CRA01-COL-21	2020-04-05 10:01:02	2020-04-05 10:01:02	2020-04-05	2020-03-30	2020-04-01	1217	61.4346	144.878	141.582	137.604	148	145	142	150.214	128.517	130.546	154	128	130	0.00447909	0.0182583
CRA01	COL	21	CRA01-COL-21	2020-04-05 11:01:02	2020-04-05 11:01:02	2020-04-05	2020-03-30	2020-04-01	1187	79.91	163.65	158.933	153.794	165	161	157	167.361	128.796	131.28	170	129	131	0.00541048	0.020716
CRA01	COL	21	CRA01-COL-21	2020-04-05 12:01:02	2020-04-05 12:01:02	2020-04-05	2020-03-30	2020-04-01	1040	81.8986	185.682	182.282	179.009	191	187	184	189.39	128.628	130.076	194	129	130	0.00619169	0.0216766
CRA01	COL	21	CRA01-COL-21	2020-04-05 13:01:02	2020-04-05 13:01:02	2020-04-05	2020-03-30	2020-04-01	1282	90.301	154.297	149.807	145.354	158	153	149	158.502	128.856	130.955	162	129	131	0.0053631	0.019949
CRA01	COL	21	CRA01-COL-21	2020-04-06 10:01:02	2020-04-06 10:01:02	2020-04-06	2020-04-06	2020-04-01	1147	99.2032	129.402	125.602	122.629	131	127	124	134.48	128.924	130.136	136	129	129	0.00582198	0.0255078
CRA01	COL	21	CRA01-COL-21	2020-04-06 11:01:02	2020-04-06 11:01:02	2020-04-06	2020-04-06	2020-04-01	1337	94.2988	175.035	169.722	164.109	180	175	169	177.61	128.933	131.584	183	129	131	0.00577265	0.0202334
CRA01	COL	21	CRA01-COL-21	2020-04-06 12:01:02	2020-04-06 12:01:02	2020-04-06	2020-04-06	2020-04-01	1836	95.4739	158.747	156.308	154.49	163	160	159	164.409	128.554	129.26	169	128	129	0.00565182	0.0218326
CRA01	COL	21	CRA01-COL-21	2020-04-06 13:01:02	2020-04-06 13:01:02	2020-04-06	2020-04-06	2020-04-01	1233	89.8736	163.974	159.311	155.571	168	162	159	167.714	129.044	130.556	171	129	130	0.00576297	0.0209493
CRA01	COL	21	CRA01-COL-21	2020-04-07 10:01:02	2020-04-07 10:01:02	2020-04-07	2020-04-06	2020-04-01	1793	100.121	132.007	128.38	125.561	136	133	130	137.067	128.871	130.025	142	129	130	0.00574883	0.0247138
CRA01	COL	21	CRA01-COL-21	2020-04-07 11:01:02	2020-04-07 11:01:02	2020-04-07	2020-04-06	2020-04-01	1649	91.8492	180.633	176.08	172.018	185	181	177	183.622	128.932	130.653	189	129	130	0.00608397	0.0215304
CRA01	COL	21	CRA01-COL-21	2020-04-07 12:01:02	2020-04-07 12:01:02	2020-04-07	2020-04-06	2020-04-01	955	92.8454	165.431	161.861	159.691	170	166	164	170.072	128.95	129.576	175	129	129	0.00630136	0.0217616
CRA01	COL	21	CRA01-COL-21	2020-04-07 13:01:02	2020-04-07 13:01:02	2020-04-07	2020-04-06	2020-04-01	1136	91.5001	166.056	161.686	159.185	170	166	164	170.062	129.145	129.866	174	129	130	0.00642507	0.0211309
CRA01	COL	21	CRA01-COL-21	2020-04-08 10:01:02	2020-04-08 10:01:02	2020-04-08	2020-04-06	2020-04-01	893	92.914	138.166	134.44	132.903	139	136	135	143.339	129.138	129.331	145	129	129	0.00528353	0.0184117
CRA01	COL	21	CRA01-COL-21	2020-04-08 11:01:02	2020-04-08 11:01:02	2020-04-08	2020-04-06	2020-04-01	1653	99.8927	186.525	180.551	176.164	191	186	181	188.212	129.362	131.004	193	129	131	0.00626222	0.0213303
CRA01	COL	21	CRA01-COL-21	2020-04-08 12:01:02	2020-04-08 12:01:02	2020-04-08	2020-04-06	2020-04-01	1854	96.047	163.459	161.553	160.79	167	165	164	169.616	128.57	128.62	173	128	129	0.00524069	0.0228302
CRA01	COL	21	CRA01-COL-21	2020-04-08 13:01:02	2020-04-08 13:01:02	2020-04-08	2020-04-06	2020-04-01	1528	58.4057	175.014	169.455	165.914	180	174	171	177.708	129.369	130.546	183	129	130	0.0062638	0.0202147
CRA01	COL	21	CRA01-COL-21	2020-04-09 10:01:02	2020-04-09 10:01:02	2020-04-09	2020-04-06	2020-04-01	910	88.9551	128.136	124.703	122.93	130	127	126	133.565	129.01	129.404	136	129	129	0.00508187	0.0243922
CRA01	COL	21	CRA01-COL-21	2020-04-09 11:01:02	2020-04-09 11:01:02	2020-04-09	2020-04-06	2020-04-01	1698	84.2367	183.712	178.711	173.811	187	182	177	186.226	128.941	131.128	190	129	131	0.0057688	0.0217702
CRA01	COL	21	CRA01-COL-21	2020-04-09 12:01:02	2020-04-09 12:01:02	2020-04-09	2020-04-06	2020-04-01	1565	66.1601	161.869	158.425	157.564	169	165	164	166.691	129.129	128.882	173	129	129	0.00561672	0.0213832
CRA01	COL	21	CRA01-COL-21	2020-04-09 13:01:02	2020-04-09 13:01:02	2020-04-09	2020-04-06	2020-04-01	1298	57.9265	162.128	156.604	153.168	166	160	157	165.346	129.399	130.524	169	129	130	0.00623181	0.0204377
CRA01	COL	21	CRA01-COL-21	2020-04-10 10:01:02	2020-04-10 10:01:02	2020-04-10	2020-04-06	2020-04-01	1678	91.6625	140.31	136.825	135.5	144	140	139	145.699	129.101	129.175	150	129	129	0.00502098	0.0191418
CRA01	COL	21	CRA01-COL-21	2020-04-10 11:01:02	2020-04-10 11:01:02	2020-04-10	2020-04-06	2020-04-01	1273	54.557	173.159	168.346	168.217	178	173	172	176.739	129.742	128.716	181	130	128	0.0059002	0.0217456
CRA01	COL	21	CRA01-COL-21	2020-04-10 12:01:02	2020-04-10 12:01:02	2020-04-10	2020-04-06	2020-04-01	1035	55.8951	169.121	163.502	162.831	174	169	169	172.274	129.962	129.085	178	130	129	0.00649518	0.0221177
CRA01	COL	21	CRA01-COL-21	2020-04-10 13:01:02	2020-04-10 13:01:02	2020-04-10	2020-04-06	2020-04-01	1162	72.4604	162.624	157.861	156.311	167	163	162	166.531	129.51	129.427	171	129	129	0.00639095	0.0210831
CRA01	COL	21	CRA01-COL-21	2020-04-11 10:01:02	2020-04-11 10:01:02	2020-04-11	2020-04-06	2020-04-01	1580	88.7821	144.177	140.652	139.466	147	144	142	149.444	129.134	129.083	153	129	129	0.00486742	0.0189387
CRA01	COL	21	CRA01-COL-21	2020-04-11 11:01:02	2020-04-11 11:01:02	2020-04-11	2020-04-06	2020-04-01	1870	62.5179	192.66	188.244	185.128	199	194	190	195.136	129.064	130.111	201	129	130	0.00630083	0.0208398
CRA01	COL	21	CRA01-COL-21	2020-04-11 12:01:02	2020-04-11 12:01:02	2020-04-11	2020-04-06	2020-04-01	1581	64.8564	157.505	153.848	152.45	161	158	157	162.398	129.123	129.195	167	129	129	0.00572133	0.0203795
CRA01	COL	21	CRA01-COL-21	2020-04-11 13:01:02	2020-04-11 13:01:02	2020-04-11	2020-04-06	2020-04-01	1236	58.4808	174.643	169.783	169.341	179	175	175	178.102	129.697	128.867	183	129	129	0.00612491	0.0214904
CRA01	COL	21	CRA01-COL-21	2020-04-12 10:01:02	2020-04-12 10:01:02	2020-04-12	2020-04-06	2020-04-01	939	58.8155	159.488	153.183	152.259	164	158	158	162.473	130.173	129.314	168	130	129	0.00686834	0.0220703
CRA01	COL	21	CRA01-COL-21	2020-04-12 11:01:02	2020-04-12 11:01:02	2020-04-12	2020-04-06	2020-04-01	1331	60.89	141.737	136.165	135.876	144	140	139	145.787	130.064	128.886	149	130	129	0.0055976	0.0217967
CRA01	COL	21	CRA01-COL-21	2020-04-12 12:01:02	2020-04-12 12:01:02	2020-04-12	2020-04-06	2020-04-01	1421	61.3271	151.339	146.073	145.125	154	150	149	155.424	129.8	129.193	159	130	129	0.00566726	0.0188127
CRA01	COL	21	CRA01-COL-21	2020-04-12 13:01:02	2020-04-12 13:01:02	2020-04-12	2020-04-06	2020-04-01	888	57.0023	135.43	129.511	128.747	137	132	132	139.251	130.14	129.202	142	130	129	0.00624065	0.0250451
CRA01	COL	21	CRA01-COL-21	2020-04-13 10:01:02	2020-04-13 10:01:02	2020-04-13	2020-04-13	2020-04-01	870	77.0926	130.463	125.403	124.959	133	129	130	134.872	129.849	128.939	139	130	129	0.00637238	0.0253065
CRA01	COL	21	CRA01-COL-21	2020-04-13 11:01:02	2020-04-13 11:01:02	2020-04-13	2020-04-13	2020-04-01	330	61.0185	133.47	127.555	127.018	133	128	128	137.367	130.185	129.1	138	130	129	0.00689076	0.0271788
CRA01	COL	21	CRA01-COL-21	2020-04-13 12:01:02	2020-04-13 12:01:02	2020-04-13	2020-04-13	2020-04-01	485	79.2671	136.998	133.134	132.287	140	138	136	142.412	129.313	128.996	146	129	129	0.00539316	0.0187292
CRA01	COL	21	CRA01-COL-21	2020-04-13 13:01:02	2020-04-13 13:01:02	2020-04-13	2020-04-13	2020-04-01	502	70.755	131.657	125.797	124.873	132	127	126	135.55	130.094	129.295	136	130	130	0.00667773	0.0266847
CRA01	COL	21	CRA01-COL-21	2020-04-14 10:01:02	2020-04-14 10:01:02	2020-04-14	2020-04-13	2020-04-01	911	77.5968	127.175	120.783	116.775	130	123	118	130.144	129.756	131.077	132	130	131	0.00425849	0.024954
CRA01	COL	21	CRA01-COL-21	2020-04-14 11:01:02	2020-04-14 11:01:02	2020-04-14	2020-04-13	2020-04-01	813	54.6009	155.49	149.058	144.397	156	150	144	158.252	129.565	131.299	159	129	131	0.00582321	0.0192986
CRA01	COL	21	CRA01-COL-21	2020-04-14 12:01:02	2020-04-14 12:01:02	2020-04-14	2020-04-13	2020-04-01	1617	68.2441	136.694	131.532	129.888	137	132	129	141.002	129.655	129.561	141	129	130	0.00653525	0.0211865
CRA01	COL	21	CRA01-COL-21	2020-04-14 13:01:02	2020-04-14 13:01:02	2020-04-14	2020-04-13	2020-04-01	1777	69.151	166.456	159.936	156.729	169	162	158	168.994	129.791	130.527	171	129	131	0.00617452	0.0213252
CRA01	COL	21	CRA01-COL-21	2020-04-15 10:01:02	2020-04-15 10:01:02	2020-04-15	2020-04-13	2020-04-01	556	70.2254	121.484	114.786	108.84	119	113	108	124.043	129.516	132.155	122	129	132	0.00307505	0.0235525
CRA01	COL	21	CRA01-COL-21	2020-04-15 11:01:02	2020-04-15 11:01:02	2020-04-15	2020-04-13	2020-04-01	1255	74.6763	143.629	138.308	134.536	144	139	135	147.667	129.297	130.702	149	129	131	0.00509797	0.0172548
CRA01	COL	21	CRA01-COL-21	2020-04-15 12:00:56	2020-04-15 12:00:56	2020-04-15	2020-04-13	2020-04-01	1419	57.6875	150.611	144.738	141.025	151	146	141	154.106	129.495	130.739	155	129	131	0.00555569	0.0168819
CRA01	COL	21	CRA01-COL-21	2020-04-15 13:00:56	2020-04-15 13:00:56	2020-04-15	2020-04-13	2020-04-01	1186	67.587	156.395	151.062	148.487	156	151	148	160.205	129.51	130.05	161	129	130	0.00634103	0.0195927
CRA01	COL	21	CRA01-COL-21	2020-04-16 10:00:56	2020-04-16 10:00:56	2020-04-16	2020-04-13	2020-04-01	731	59.6658	150.115	143.787	141.029	148	142	138	153.119	129.893	130.291	152	130	130	0.0059435	0.0177161
CRA01	COL	21	CRA01-COL-21	2020-04-16 11:00:56	2020-04-16 11:00:56	2020-04-16	2020-04-13	2020-04-01	1084	68.1543	180.825	173.471	168.989	182	175	170	181.905	129.856	131.246	183	130	131	0.00637408	0.0212305
CRA01	COL	21	CRA01-COL-21	2020-04-16 12:00:56	2020-04-16 12:00:56	2020-04-16	2020-04-13	2020-04-01	1088	56.6159	167.321	161.133	158.767	169	163	160	170.034	129.844	130.006	172	129	130	0.00657073	0.0210386
CRA01	COL	21	CRA01-COL-21	2020-04-16 13:00:56	2020-04-16 13:00:56	2020-04-16	2020-04-13	2020-04-01	1273	58.824	171.559	162.959	158.483	174	166	161	172.223	130.288	131.436	175	130	132	0.00650245	0.021622
CRA01	COL	21	CRA01-COL-21	2020-04-17 10:00:56	2020-04-17 10:00:56	2020-04-17	2020-04-13	2020-04-01	956	59.6622	146.158	137.998	133.795	148	140	136	147.848	130.31	131.292	150	130	131	0.00551371	0.019317
CRA01	COL	21	CRA01-COL-21	2020-04-17 11:00:56	2020-04-17 11:00:56	2020-04-17	2020-04-13	2020-04-01	857	59.3508	165.957	160.429	159.664	168	163	162	169.401	129.891	129.116	172	130	129	0.00640281	0.0221886
CRA01	COL	21	CRA01-COL-21	2020-04-17 12:00:56	2020-04-17 12:00:56	2020-04-17	2020-04-13	2020-04-01	1007	75.4678	171.299	165.756	164.768	173	168	167	174.464	129.859	129.217	177	129	129	0.0065279	0.0212474
CRA01	COL	21	CRA01-COL-21	2020-04-17 13:00:56	2020-04-17 13:00:56	2020-04-17	2020-04-13	2020-04-01	1234	68.3466	183.24	178.092	175.681	185	180	177	185.998	129.434	129.862	188	129	130	0.007083	0.0213763
CRA01	COL	21	CRA01-COL-21	2020-04-18 10:00:56	2020-04-18 10:00:56	2020-04-18	2020-04-13	2020-04-01	746	76.0807	134.546	129.968	127.956	135	131	129	139.345	129.35	129.685	141	129	130	0.00637986	0.0221213
CRA01	COL	21	CRA01-COL-21	2020-04-18 11:00:56	2020-04-18 11:00:56	2020-04-18	2020-04-13	2020-04-01	1495	77.4742	180.431	168.457	161.878	182	170	163	178.136	131.183	132.923	179	131	133	0.00605645	0.0209918
CRA01	COL	21	CRA01-COL-21	2020-04-18 12:00:56	2020-04-18 12:00:56	2020-04-18	2020-04-13	2020-04-01	873	85.2818	147.843	144.537	143.533	150	147	146	153.572	129.032	128.986	156	129	129	0.00523987	0.0187381
CRA01	COL	21	CRA01-COL-21	2020-04-18 13:00:56	2020-04-18 13:00:56	2020-04-18	2020-04-13	2020-04-01	619	99.7627	127.632	121.641	115.961	122	117	114	130.911	129.286	131.91	127	129	131	0.00410682	0.0243899
CRA01	COL	21	CRA01-COL-21	2020-04-19 10:00:56	2020-04-19 10:00:56	2020-04-19	2020-04-13	2020-04-01	1270	67.2039	146.04	140.637	137.078	148	143	140	149.995	129.38	130.597	153	129	131	0.00539081	0.0171665
CRA01	COL	21	CRA01-COL-21	2020-04-19 11:00:56	2020-04-19 11:00:56	2020-04-19	2020-04-13	2020-04-01	825	93.5303	148.339	140.503	137.165	150	142	139	150.365	130.339	130.81	152	130	131	0.00562441	0.0192791
CRA01	COL	21	CRA01-COL-21	2020-04-19 12:00:56	2020-04-19 12:00:56	2020-04-19	2020-04-13	2020-04-01	847	73.4496	155.992	149.106	145.25	156	150	146	158.586	129.838	130.908	159	130	131	0.00589014	0.0203506
CRA01	COL	21	CRA01-COL-21	2020-04-19 13:00:56	2020-04-19 13:00:56	2020-04-19	2020-04-13	2020-04-01	1288	72.1544	161.179	155.689	152.057	164	159	154	164.626	129.363	130.606	168	129	131	0.00616115	0.0203574
CRA01	COL	21	CRA01-COL-21	2020-04-20 10:00:56	2020-04-20 10:00:56	2020-04-20	2020-04-20	2020-04-01	1136	71.2221	129.139	124.302	122.103	128	124	122	133.733	129.48	129.837	134	129	130	0.00619268	0.0251767
CRA01	COL	21	CRA01-COL-21	2020-04-20 11:00:56	2020-04-20 11:00:56	2020-04-20	2020-04-20	2020-04-01	807	57.8318	132.311	125.411	122.652	131	125	123	135.265	130.149	130.435	134	130	130	0.00670303	0.0279855
CRA01	COL	21	CRA01-COL-21	2020-04-20 12:00:56	2020-04-20 12:00:56	2020-04-20	2020-04-20	2020-04-01	1649	80.9073	133.577	128.881	127.293	134	131	129	138.377	129.51	129.49	140	129	129	0.00635007	0.0225803
CRA01	COL	21	CRA01-COL-21	2020-04-20 13:00:56	2020-04-20 13:00:56	2020-04-20	2020-04-20	2020-04-01	820	54.261	126.76	121.151	118.185	126	121	119	130.685	129.646	130.356	130	129	130	0.00452134	0.0242534
CRA01	COL	21	CRA01-COL-21	2020-04-21 10:00:56	2020-04-21 10:00:56	2020-04-21	2020-04-20	2020-04-01	1592	91.9911	147.548	142.219	139.193	150	144	141	151.579	129.437	130.317	154	129	130	0.0056672	0.0173968
CRA01	COL	21	CRA01-COL-21	2020-04-21 11:00:56	2020-04-21 11:00:56	2020-04-21	2020-04-20	2020-04-01	1389	96.5325	169.829	163.435	159.143	171	166	161	172.292	129.557	131.054	174	129	131	0.00598409	0.020796
CRA01	COL	21	CRA01-COL-21	2020-04-21 12:00:56	2020-04-21 12:00:56	2020-04-21	2020-04-20	2020-04-01	946	90.5249	131.775	126.651	123.476	132	128	125	135.969	129.384	130.401	138	129	130	0.00598287	0.0220424
CRA01	COL	21	CRA01-COL-21	2020-04-21 13:00:56	2020-04-21 13:00:56	2020-04-21	2020-04-20	2020-04-01	931	57.9009	135.727	130.639	127.94	138	134	130	140.078	129.429	130.121	143	129	130	0.00614568	0.0207549
CRA01	COL	21	CRA01-COL-21	2020-04-22 10:00:56	2020-04-22 10:00:56	2020-04-22	2020-04-20	2020-04-01	1257	71.981	150.429	144.551	141.544	152	147	143	153.965	129.648	130.356	156	129	130	0.00585987	0.0173304
CRA01	COL	21	CRA01-COL-21	2020-04-22 11:00:56	2020-04-22 11:00:56	2020-04-22	2020-04-20	2020-04-01	998	56.9572	166.473	159.831	155.472	168	162	158	168.796	129.654	131.123	171	129	131	0.00590906	0.0214083
CRA01	COL	21	CRA01-COL-21	2020-04-22 12:00:56	2020-04-22 12:00:56	2020-04-22	2020-04-20	2020-04-01	1220	59.519	177.629	172.189	170.24	177	172	170	180.44	129.631	129.73	181	129	130	0.00723734	0.0219762
CRA01	COL	21	CRA01-COL-21	2020-04-22 13:00:56	2020-04-22 13:00:56	2020-04-22	2020-04-20	2020-04-01	932	83.4522	175.094	168.036	164.902	178	171	168	176.842	130.018	130.524	180	129	130	0.0067259	0.022236
CRA01	COL	21	CRA01-COL-21	2020-04-23 10:00:56	2020-04-23 10:00:56	2020-04-23	2020-04-20	2020-04-01	997	82.2439	172.109	166.219	165.055	173	168	168	174.929	129.948	129.354	176	129	129	0.00671655	0.0214731
CRA01	COL	21	CRA01-COL-21	2020-04-23 11:00:56	2020-04-23 11:00:56	2020-04-23	2020-04-20	2020-04-01	1107	74.0413	152.411	146.891	145.124	153	148	147	156.225	129.744	129.641	158	129	130	0.00647158	0.0191644
CRA01	COL	21	CRA01-COL-21	2020-04-23 12:00:56	2020-04-23 12:00:56	2020-04-23	2020-04-20	2020-04-01	1155	58.1172	173.258	167.371	165.941	176	171	170	176.078	129.91	129.51	180	129	129	0.00713596	0.0216
CRA01	COL	21	CRA01-COL-21	2020-04-23 13:00:56	2020-04-23 13:00:56	2020-04-23	2020-04-20	2020-04-01	1054	90.1576	158.996	152.657	150.622	161	156	154	161.978	129.991	129.895	165	129	130	0.00711199	0.021444
CRA01	COL	21	CRA01-COL-21	2020-04-24 10:00:56	2020-04-24 10:00:56	2020-04-24	2020-04-20	2020-04-01	850	58.1422	129.394	123.033	121.661	130	125	123	132.884	130.193	129.616	135	130	130	0.00646804	0.0271981
CRA01	COL	21	CRA01-COL-21	2020-04-24 11:00:56	2020-04-24 11:00:56	2020-04-24	2020-04-20	2020-04-01	1168	59.4729	139.659	134.235	132.267	141	137	134	143.794	129.704	129.792	146	129	130	0.00644983	0.0190908
CRA01	COL	21	CRA01-COL-21	2020-04-24 12:00:56	2020-04-24 12:00:56	2020-04-24	2020-04-20	2020-04-01	1078	56.5089	156.323	148.287	145.016	158	151	148	158.007	130.403	130.772	161	130	131	0.00624212	0.021554
CRA01	COL	21	CRA01-COL-21	2020-04-24 13:00:56	2020-04-24 13:00:56	2020-04-24	2020-04-20	2020-04-01	894	70.5954	127.944	122.306	119.54	129	125	122	131.81	129.674	130.265	134	129	130	0.00451386	0.0236413
CRA01	COL	21	CRA01-COL-21	2020-04-25 10:00:56	2020-04-25 10:00:56	2020-04-25	2020-04-20	2020-04-01	1822	78.952	133.692	129.699	127.48	137	133	130	138.833	129.123	129.72	143	129	130	0.00609583	0.022406
CRA01	COL	21	CRA01-COL-21	2020-04-25 11:00:56	2020-04-25 11:00:56	2020-04-25	2020-04-20	2020-04-01	2041	82.5667	174.438	169.917	168.498	177	173	171	178.157	129.404	129.309	181	129	130	0.00643685	0.0208825
CRA01	COL	21	CRA01-COL-21	2020-04-25 12:00:56	2020-04-25 12:00:56	2020-04-25	2020-04-20	2020-04-01	993	56.4359	144.395	139.205	140.195	146	141	143	148.681	130.167	128.133	151	130	128	0.00498321	0.0221646
CRA01	COL	21	CRA01-COL-21	2020-04-25 13:00:56	2020-04-25 13:00:56	2020-04-25	2020-04-20	2020-04-01	1040	55.0316	167.556	160.316	157.892	170	163	161	169.511	130.234	130.202	173	130	130	0.00735014	0.0230992
CRA01	COL	21	CRA01-COL-21	2020-04-26 10:00:56	2020-04-26 10:00:56	2020-04-26	2020-04-20	2020-04-01	926	73.0771	160.479	154.134	154.041	163	157	157	163.598	130.34	128.883	167	130	129	0.00609045	0.0213073
CRA01	COL	21	CRA01-COL-21	2020-04-26 11:00:56	2020-04-26 11:00:56	2020-04-26	2020-04-20	2020-04-01	1145	61.29	169.493	163.108	161.86	171	165	164	172.135	130.114	129.466	174	130	129	0.00689062	0.0227575
CRA01	COL	21	CRA01-COL-21	2020-04-26 12:00:56	2020-04-26 12:00:56	2020-04-26	2020-04-20	2020-04-01	997	56.5298	162.552	155.895	154.635	165	160	158	165.277	130.206	129.52	169	130	130	0.00770925	0.0234432
CRA01	COL	21	CRA01-COL-21	2020-04-26 13:00:56	2020-04-26 13:00:56	2020-04-26	2020-04-20	2020-04-01	1079	60.9092	174.065	166.118	163.182	176	170	166	175.236	130.336	130.555	178	130	131	0.00671514	0.0218411
CRA01	COL	21	CRA01-COL-21	2020-04-27 10:00:56	2020-04-27 10:00:56	2020-04-27	2020-04-27	2020-04-01	1289	67.3072	146.251	140.071	137.194	147	142	138	149.507	129.815	130.338	151	129	130	0.00557747	0.0180302
CRA01	COL	21	CRA01-COL-21	2020-04-27 11:00:56	2020-04-27 11:00:56	2020-04-27	2020-04-27	2020-04-01	1041	64.0079	166.877	160.137	157.068	170	164	160	169.066	129.928	130.453	173	130	130	0.0064446	0.0214776
CRA01	COL	21	CRA01-COL-21	2020-04-27 12:00:56	2020-04-27 12:00:56	2020-04-27	2020-04-27	2020-04-01	1210	62.007	161.609	156.195	155.716	163	158	157	165.174	129.94	128.979	167	129	129	0.00631295	0.0219196
CRA01	COL	21	CRA01-COL-21	2020-04-27 13:00:56	2020-04-27 13:00:56	2020-04-27	2020-04-27	2020-04-01	1218	62.5825	184.617	176.888	173.846	187	180	177	185.338	130.259	130.553	188	130	130	0.00709005	0.0227075
CRA01	COL	21	CRA01-COL-21	2020-04-28 10:00:56	2020-04-28 10:00:56	2020-04-28	2020-04-27	2020-04-01	1265	88.1473	145.152	138.273	134.47	148	141	137	147.85	129.899	130.941	151	129	131	0.00524031	0.0186725
CRA01	COL	21	CRA01-COL-21	2020-04-28 11:00:56	2020-04-28 11:00:56	2020-04-28	2020-04-27	2020-04-01	1070	56.532	163.807	157.709	158.219	164	159	160	166.911	130.35	128.524	168	130	129	0.00580141	0.022712
CRA01	COL	21	CRA01-COL-21	2020-04-28 12:00:56	2020-04-28 12:00:56	2020-04-28	2020-04-27	2020-04-01	1255	56.2937	159.151	150.229	145.769	162	155	150	159.965	130.506	131.52	164	130	131	0.00617656	0.0212954
CRA01	COL	21	CRA01-COL-21	2020-04-28 13:00:56	2020-04-28 13:00:56	2020-04-28	2020-04-27	2020-04-01	1183	57.2837	193.088	185.235	182.331	192	185	181	193.083	130.326	130.497	193	130	131	0.0069287	0.0222242
CRA01	COL	21	CRA01-COL-21	2020-04-29 10:00:56	2020-04-29 10:00:56	2020-04-29	2020-04-27	2020-04-01	2500	99.8409	141.507	138.75	136.749	145	142	139	147.4	128.712	129.405	151	128	130	0.00491881	0.0182339
CRA01	COL	21	CRA01-COL-21	2020-04-29 11:00:56	2020-04-29 11:00:56	2020-04-29	2020-04-27	2020-04-01	1366	83.8288	163.107	158.243	157.201	165	161	159	166.973	129.615	129.149	170	129	129	0.00621954	0.0217495
CRA01	COL	21	CRA01-COL-21	2020-04-29 12:00:56	2020-04-29 12:00:56	2020-04-29	2020-04-27	2020-04-01	965	66.59	157.85	151.92	149.872	160	155	153	161.094	129.856	129.824	164	129	130	0.00706416	0.0206432
CRA01	COL	21	CRA01-COL-21	2020-04-29 13:00:56	2020-04-29 13:00:56	2020-04-29	2020-04-27	2020-04-01	1175	69.2233	184.814	176.234	172.043	187	179	175	184.818	130.333	131.26	187	130	131	0.00660756	0.0224317
CRA01	COL	21	CRA01-COL-21	2020-04-30 10:00:56	2020-04-30 10:00:56	2020-04-30	2020-04-27	2020-04-01	1514	96.7679	136.956	131.792	129.834	138	134	131	141.079	129.608	129.712	143	129	130	0.00675946	0.021246
CRA01	COL	21	CRA01-COL-21	2020-04-30 11:00:56	2020-04-30 11:00:56	2020-04-30	2020-04-27	2020-04-01	1750	84.9	170.995	165.684	163.826	172	167	165	174.147	129.609	129.614	176	129	130	0.00683814	0.0212169
CRA01	COL	21	CRA01-COL-21	2020-04-30 12:00:56	2020-04-30 12:00:56	2020-04-30	2020-04-27	2020-04-01	1209	62.9843	157.969	151.239	149.398	160	155	152	160.649	130.181	129.857	164	130	130	0.00780078	0.0224959
CRA01	COL	21	CRA01-COL-21	2020-04-30 13:00:56	2020-04-30 13:00:56	2020-04-30	2020-04-27	2020-04-01	1091	68.3617	183.169	175.029	171.597	185	178	175	183.657	130.312	130.811	187	130	131	0.00690782	0.0228661
CRA01	COL	33	CRA01-COL-33	2019-11-23 10:00:45	2019-11-23 10:00:45	2019-11-23	2019-11-18	2019-11-01	715	63.6004	141.524	133.738	130.638	146	135	129	142.905	130.583	130.649	145	129	131	0.00560073	0.0207579
CRA01	COL	33	CRA01-COL-33	2019-11-23 11:00:45	2019-11-23 11:00:45	2019-11-23	2019-11-18	2019-11-01	949	56.8823	140.189	135.851	136.122	152	144	140	144.138	129.854	128.311	154	129	130	0.00499931	0.0207772
CRA01	COL	33	CRA01-COL-33	2019-11-23 12:00:45	2019-11-23 12:00:45	2019-11-23	2019-11-18	2019-11-01	435	55.0961	121.621	116.467	115.108	128	124	120	125.386	129.936	129.572	133	129	130	0.00554358	0.0253345
CRA01	COL	33	CRA01-COL-33	2019-11-23 13:00:45	2019-11-23 13:00:45	2019-11-23	2019-11-18	2019-11-01	522	57.1432	131.784	125.088	124.31	126	116	119	134.557	130.661	129.301	126	129	131	0.00690023	0.0272173
CRA01	COL	33	CRA01-COL-33	2019-11-24 10:00:45	2019-11-24 10:00:45	2019-11-24	2019-11-18	2019-11-01	490	56.6279	132.518	124.227	123.943	123	118	122	134.439	131.294	129.304	128	129	130	0.00717565	0.0282711
CRA01	COL	33	CRA01-COL-33	2019-11-24 11:00:45	2019-11-24 11:00:45	2019-11-24	2019-11-18	2019-11-01	362	50.7002	170.566	159.729	157.152	174	164	164	169.387	131.74	130.934	173	129	130	0.00628956	0.0242687
CRA01	COL	33	CRA01-COL-33	2019-11-24 12:00:45	2019-11-24 12:00:45	2019-11-24	2019-11-18	2019-11-01	197	33.9486	155.579	140.03	132.35	148	124	118	151.162	132.65	134.289	137	134	134	0.00463079	0.0167158
CRA01	COL	33	CRA01-COL-33	2019-11-24 13:00:45	2019-11-24 13:00:45	2019-11-24	2019-11-18	2019-11-01	73	16.9854	180.425	172.507	162.425	184	177	164	180.959	129.055	134.205	185	129	134	0.00562549	0.0163254
CRA01	COL	33	CRA01-COL-33	2019-11-25 10:00:45	2019-11-25 10:00:45	2019-11-25	2019-11-25	2019-11-01	89	11.1019	155.506	148.247	140.157	166	160	149	157.236	129.292	133.169	169	129	133	0.00542821	0.0160745
CRA01	COL	33	CRA01-COL-33	2019-11-25 11:00:45	2019-11-25 11:00:45	2019-11-25	2019-11-25	2019-11-01	116	28.5352	158.466	151.009	144.75	171	164	153	160.147	129.655	132.241	173	129	132	0.00591463	0.0197447
CRA01	COL	33	CRA01-COL-33	2019-11-25 12:00:45	2019-11-25 12:00:45	2019-11-25	2019-11-25	2019-11-01	73	27.6587	159.836	150.178	139.329	168	159	145	159.644	129.726	134.973	168	129	134	0.00546192	0.0138374
CRA01	COL	33	CRA01-COL-33	2019-11-25 13:00:45	2019-11-25 13:00:45	2019-11-25	2019-11-25	2019-11-01	72	27.7715	163.153	154.736	144.792	172	165	149	163.903	129.375	134.264	174	129	134	0.00516693	0.014573
CRA01	COL	33	CRA01-COL-33	2019-11-26 10:00:45	2019-11-26 10:00:45	2019-11-26	2019-11-25	2019-11-01	172	49.3686	162.872	153.32	147.756	167	160	152	162.983	130.564	132.18	169	130	132	0.00608943	0.0224194
CRA01	COL	33	CRA01-COL-33	2019-11-26 11:00:45	2019-11-26 11:00:45	2019-11-26	2019-11-25	2019-11-01	246	35.1071	153.89	136.951	129.89	148	127	122	148.618	133.333	134.183	140	134	134	0.00470762	0.0164816
CRA01	COL	33	CRA01-COL-33	2019-11-26 12:00:45	2019-11-26 12:00:45	2019-11-26	2019-11-25	2019-11-01	241	43.9065	149.1	134.249	129.444	146	126	125	145.481	132.905	132.635	139	134	133	0.00523341	0.0174622
CRA01	COL	33	CRA01-COL-33	2019-11-26 13:00:45	2019-11-26 13:00:45	2019-11-26	2019-11-25	2019-11-01	236	46.5968	163.996	147.25	140.763	159	138	134	158.661	133.199	133.725	151	134	134	0.00567757	0.0193394
CRA01	COL	33	CRA01-COL-33	2019-11-27 10:00:45	2019-11-27 10:00:45	2019-11-27	2019-11-25	2019-11-01	133	49.5102	149.571	140.511	135.06	151	140	137	150.248	130.459	132.053	152	130	133	0.00547083	0.0198744
CRA01	COL	33	CRA01-COL-33	2019-11-27 11:00:45	2019-11-27 11:00:45	2019-11-27	2019-11-25	2019-11-01	133	14.7649	158.985	151.429	145.436	171	165	151	160.617	129.797	132.045	174	129	132	0.00614973	0.0203323
CRA01	COL	33	CRA01-COL-33	2019-11-27 12:00:44	2019-11-27 12:00:44	2019-11-27	2019-11-25	2019-11-01	120	11.927	166.042	159.05	153.492	178	172	162	167.825	129.617	131.742	181	129	132	0.00613289	0.0206715
CRA01	COL	33	CRA01-COL-33	2019-11-27 13:00:44	2019-11-27 13:00:44	2019-11-27	2019-11-25	2019-11-01	172	50.2022	161.785	153.622	148.733	166	158	154	162.959	130.174	131.593	167	130	131	0.00669455	0.0217899
CRA01	COL	33	CRA01-COL-33	2019-11-28 10:00:44	2019-11-28 10:00:44	2019-11-28	2019-11-25	2019-11-01	155	48.1924	135.355	125.813	124.316	131	122	127	136.219	131.535	130.129	134	132	131	0.00664103	0.0279104
CRA01	COL	33	CRA01-COL-33	2019-11-28 11:00:44	2019-11-28 11:00:44	2019-11-28	2019-11-25	2019-11-01	188	63.1052	149.255	132.532	127.479	146	122	119	144.436	133.59	133.122	136	134	134	0.00527139	0.0210625
CRA01	COL	33	CRA01-COL-33	2019-11-28 12:00:44	2019-11-28 12:00:44	2019-11-28	2019-11-25	2019-11-01	204	46.9069	147.368	130.123	125.951	143	121	117	142.27	133.985	132.691	134	134	134	0.00556311	0.0197535
CRA01	COL	33	CRA01-COL-33	2019-11-28 13:00:44	2019-11-28 13:00:44	2019-11-28	2019-11-25	2019-11-01	132	46.9069	143.424	131.758	127.038	138	127	125	142.386	131.682	132.182	138	131	133	0.00568432	0.0215367
CRA01	COL	33	CRA01-COL-33	2019-11-29 10:00:44	2019-11-29 10:00:44	2019-11-29	2019-11-25	2019-11-01	785	57.2745	128.104	120.797	120.382	123	109	112	130.307	130.939	129.139	120	130	130	0.00446794	0.0261693
CRA01	COL	33	CRA01-COL-33	2019-11-29 11:00:44	2019-11-29 11:00:44	2019-11-29	2019-11-25	2019-11-01	688	55.2727	136.715	129.767	132.494	127	117	124	139.688	131.366	127.395	129	130	125	0.00451555	0.0297316
CRA01	COL	33	CRA01-COL-33	2019-11-29 12:00:44	2019-11-29 12:00:44	2019-11-29	2019-11-25	2019-11-01	644	78.4762	105.272	105.874	109.995	106	104	105	113.236	128.837	125.497	113	129	126	0.00332869	0.0302443
CRA01	COL	33	CRA01-COL-33	2019-11-29 13:00:44	2019-11-29 13:00:44	2019-11-29	2019-11-25	2019-11-01	319	47.5947	175.589	159.715	154.762	171	153	149	170.624	133.075	132.749	165	133	134	0.00586577	0.02081
CRA01	COL	33	CRA01-COL-33	2019-11-30 10:00:44	2019-11-30 10:00:44	2019-11-30	2019-11-25	2019-11-01	93	41.8809	123.387	110.591	113.602	119	104	105	122.151	133.688	128.204	117	134	129	0.00766152	0.0326076
CRA01	COL	33	CRA01-COL-33	2019-11-30 11:00:44	2019-11-30 11:00:44	2019-11-30	2019-11-25	2019-11-01	724	55.578	151.236	143.287	142.365	143	137	138	153.286	130.92	129.587	147	129	128	0.00585882	0.0201836
CRA01	COL	33	CRA01-COL-33	2019-11-30 12:00:44	2019-11-30 12:00:44	2019-11-30	2019-11-25	2019-11-01	177	43.1423	146.508	126.746	121.571	143	119	115	139.599	134.78	133.621	134	135	135	0.0100672	0.0261801
CRA01	COL	33	CRA01-COL-33	2019-11-30 13:00:44	2019-11-30 13:00:44	2019-11-30	2019-11-25	2019-11-01	607	55.6859	176.74	168.923	165.555	185	181	176	177.346	130.386	130.835	189	129	131	0.00645958	0.0222084
CRA01	COL	33	CRA01-COL-33	2019-12-01 10:00:44	2019-12-01 10:00:44	2019-12-01	2019-11-25	2019-12-01	717	77.6921	126.232	118.608	119.611	119	108	113	128.491	131.344	128.453	118	130	128	0.00448465	0.032158
CRA01	COL	33	CRA01-COL-33	2019-12-01 11:00:44	2019-12-01 11:00:44	2019-12-01	2019-11-25	2019-12-01	664	55.9111	143.226	138.355	142.485	134	132	141	148.098	130.907	126.446	141	129	125	0.00376286	0.0271497
CRA01	COL	33	CRA01-COL-33	2019-12-01 12:00:44	2019-12-01 12:00:44	2019-12-01	2019-11-25	2019-12-01	383	56.4314	108.493	102.117	103.658	100	95	102	111.227	131.144	128.068	103	131	129	0.00354445	0.0295761
CRA01	COL	33	CRA01-COL-33	2019-12-01 13:00:44	2019-12-01 13:00:44	2019-12-01	2019-11-25	2019-12-01	234	48.2962	153.132	135.897	131.876	150	129	125	147.902	133.915	132.547	143	135	134	0.00524882	0.0192719
CRA01	COL	33	CRA01-COL-33	2019-12-02 10:00:44	2019-12-02 10:00:44	2019-12-02	2019-12-02	2019-12-01	192	53.2636	135.51	114.286	108.526	125	97	94	127.016	135.542	134.302	111	137	134	0.00962518	0.0313974
CRA01	COL	33	CRA01-COL-33	2019-12-02 11:00:44	2019-12-02 11:00:44	2019-12-02	2019-12-02	2019-12-01	66	16.5681	154.727	145.864	133.682	156	147	136	155.47	129.091	135.621	157	129	135	0.00277414	0.00998315
CRA01	COL	33	CRA01-COL-33	2019-12-02 12:00:44	2019-12-02 12:00:44	2019-12-02	2019-12-02	2019-12-01	151	38.6621	129.53	110.781	105.093	118	96	91	122.795	134.642	133.98	106	135	133	0.008596	0.0251613
CRA01	COL	33	CRA01-COL-33	2019-12-02 13:00:44	2019-12-02 13:00:44	2019-12-02	2019-12-02	2019-12-01	166	38.508	120.078	101.036	98.4639	108	84	86	113.127	135.331	132.313	96	136	132	0.00486042	0.0300367
CRA01	COL	33	CRA01-COL-33	2019-12-03 10:00:44	2019-12-03 10:00:44	2019-12-03	2019-12-02	2019-12-01	640	81.0667	142.505	132.764	126.866	149	128	120	142.392	130.752	132.398	141	129	134	0.00510826	0.0210944
CRA01	COL	33	CRA01-COL-33	2019-12-03 11:00:44	2019-12-03 11:00:44	2019-12-03	2019-12-02	2019-12-01	276	80.0563	113.518	108.533	108.5	99	101	104	117.547	130.145	128.529	108	129	127	0.00355372	0.0264057
CRA01	COL	33	CRA01-COL-33	2019-12-03 12:00:44	2019-12-03 12:00:44	2019-12-03	2019-12-02	2019-12-01	292	70.8511	145.88	134.048	127.955	146	139	132	144.678	131.466	132.942	149	131	133	0.00545502	0.0198578
CRA01	COL	33	CRA01-COL-33	2019-12-03 13:00:44	2019-12-03 13:00:44	2019-12-03	2019-12-02	2019-12-01	93	33.4702	152.054	141.183	133.785	154	146	136	151.634	130.828	133.409	156	130	133	0.00535522	0.0165452
CRA01	COL	33	CRA01-COL-33	2019-12-04 10:00:44	2019-12-04 10:00:44	2019-12-04	2019-12-02	2019-12-01	544	75.0601	133.517	123.748	119.272	137	116	112	133.732	131.053	131.667	129	130	133	0.00604019	0.0294401
CRA01	COL	33	CRA01-COL-33	2019-12-04 11:00:44	2019-12-04 11:00:44	2019-12-04	2019-12-02	2019-12-01	244	67.0318	141.975	128.996	124.504	144	119	116	139.971	132.27	132.172	132	131	134	0.00616331	0.0260701
CRA01	COL	33	CRA01-COL-33	2019-12-04 12:00:44	2019-12-04 12:00:44	2019-12-04	2019-12-02	2019-12-01	38	4.0382	185.079	175.842	161.789	186	176	162	184.158	128.947	136.368	184	129	136	0.00463472	0.0175375
CRA01	COL	33	CRA01-COL-33	2019-12-04 13:00:44	2019-12-04 13:00:44	2019-12-04	2019-12-02	2019-12-01	74	26.6056	181.419	168.068	159.608	184	176	166	177.959	131.514	134.149	185	129	135	0.00584018	0.0183954
CRA01	COL	33	CRA01-COL-33	2019-12-05 10:00:44	2019-12-05 10:00:44	2019-12-05	2019-12-02	2019-12-01	667	72.5277	135.567	127.012	121.733	139	124	117	136.769	130.397	131.937	135	129	133	0.00689762	0.0266058
CRA01	COL	33	CRA01-COL-33	2019-12-05 11:00:44	2019-12-05 11:00:44	2019-12-05	2019-12-02	2019-12-01	102	39.2047	172.196	168.667	164	173	169	165	176.755	128.431	130.853	177	128	130	0.00533949	0.0215361
CRA01	COL	33	CRA01-COL-33	2019-12-05 12:00:44	2019-12-05 12:00:44	2019-12-05	2019-12-02	2019-12-01	46	41.1006	169.87	162.109	154.739	171	162	154	171.196	129.435	132.761	172	129	133	0.00583847	0.0177519
CRA01	COL	33	CRA01-COL-33	2019-12-05 13:00:44	2019-12-05 13:00:44	2019-12-05	2019-12-02	2019-12-01	36	3.80799	175.833	167.444	156.111	178	168	155	176.194	129.111	134.917	177	129	135	0.00537832	0.0154542
CRA01	COL	33	CRA01-COL-33	2019-12-06 10:00:44	2019-12-06 10:00:44	2019-12-06	2019-12-02	2019-12-01	493	60.7269	121.164	111.773	111.274	113	108	110	121.931	131.884	129.716	117	129	129	0.00407906	0.0257662
CRA01	COL	33	CRA01-COL-33	2019-12-06 11:00:44	2019-12-06 11:00:44	2019-12-06	2019-12-02	2019-12-01	449	81.639	158.183	148.174	141.59	161	140	133	157.964	130.637	132.771	152	129	133	0.00560402	0.0191462
CRA01	COL	33	CRA01-COL-33	2019-12-06 12:00:44	2019-12-06 12:00:44	2019-12-06	2019-12-02	2019-12-01	90	21.869	151.211	143.322	138.589	162	154	147	152.811	130.122	131.544	164	130	131	0.00578776	0.0190316
CRA01	COL	33	CRA01-COL-33	2019-12-06 13:00:44	2019-12-06 13:00:44	2019-12-06	2019-12-02	2019-12-01	56	8.846	179.214	170.125	163.357	188	178	169	178.893	130.179	132.554	187	129	133	0.00656206	0.0206682
CRA01	COL	33	CRA01-COL-33	2019-12-07 10:00:44	2019-12-07 10:00:44	2019-12-07	2019-12-02	2019-12-01	59	6.94632	178.237	170.305	163.085	185	177	165	179	129.644	132.61	185	129	133	0.00620206	0.0190879
CRA01	COL	33	CRA01-COL-33	2019-12-07 11:00:44	2019-12-07 11:00:44	2019-12-07	2019-12-02	2019-12-01	53	12.1656	183.491	175.17	167.585	186	178	168	183.698	129.642	132.962	186	129	133	0.00639358	0.0180743
CRA01	COL	33	CRA01-COL-33	2019-12-07 12:00:44	2019-12-07 12:00:44	2019-12-07	2019-12-02	2019-12-01	40	3.80799	190.175	181.675	171.075	190	181	170	189.775	129.225	134.475	190	129	134	0.00553439	0.0167348
CRA01	COL	33	CRA01-COL-33	2019-12-07 13:00:44	2019-12-07 13:00:44	2019-12-07	2019-12-02	2019-12-01	184	23.5214	167.81	162.995	160.87	170	166	163	171.772	129.408	129.734	174	129	129	0.00693944	0.0211183
CRA01	COL	33	CRA01-COL-33	2019-12-08 10:00:44	2019-12-08 10:00:44	2019-12-08	2019-12-02	2019-12-01	49	6.7083	188.735	179.816	173.286	197	188	178	188.102	130.041	132.367	196	129	133	0.00661462	0.0222716
CRA01	COL	33	CRA01-COL-33	2019-12-08 11:00:44	2019-12-08 11:00:44	2019-12-08	2019-12-02	2019-12-01	87	10.3629	167.46	156.977	153.989	170	158	159	166.575	131.437	130.793	169	131	131	0.00636245	0.0238608
CRA01	COL	33	CRA01-COL-33	2019-12-08 12:00:44	2019-12-08 12:00:44	2019-12-08	2019-12-02	2019-12-01	96	19.0067	166.802	157.344	154.302	178	170	165	166.823	131.01	130.75	180	130	132	0.00589188	0.024385
CRA01	COL	33	CRA01-COL-33	2019-12-08 13:00:44	2019-12-08 13:00:44	2019-12-08	2019-12-02	2019-12-01	94	11.511	164.574	155.362	152.447	175	170	160	164.766	131.021	130.649	178	130	132	0.00590818	0.0243089
CRA01	COL	33	CRA01-COL-33	2019-12-09 10:00:44	2019-12-09 10:00:44	2019-12-09	2019-12-09	2019-12-01	518	83.313	130.805	121.863	117.871	133	119	117	131.753	130.851	131.361	131	129	132	0.00525809	0.0274553
CRA01	COL	33	CRA01-COL-33	2019-12-09 11:00:44	2019-12-09 11:00:44	2019-12-09	2019-12-09	2019-12-01	496	83.2783	116.631	111.308	113.617	100	101	106	120.625	130.7	127.341	110	129	125	0.00357637	0.0285554
CRA01	COL	33	CRA01-COL-33	2019-12-09 12:00:44	2019-12-09 12:00:44	2019-12-09	2019-12-09	2019-12-01	289	97.8278	115.294	105.9	103.277	117	104	102	115.45	131.398	130.792	114	131	131	0.00419884	0.0280041
CRA01	COL	33	CRA01-COL-33	2019-12-09 13:00:44	2019-12-09 13:00:44	2019-12-09	2019-12-09	2019-12-01	533	50.9314	164.625	159.779	157.15	169	164	162	168.362	129.347	129.994	173	129	130	0.00632344	0.0211797
CRA01	COL	33	CRA01-COL-33	2019-12-10 10:00:44	2019-12-10 10:00:44	2019-12-10	2019-12-09	2019-12-01	654	83.3048	121.754	117.653	115.953	119	110	110	126.246	129.391	129.336	120	129	130	0.0043405	0.0245643
CRA01	COL	33	CRA01-COL-33	2019-12-10 11:00:44	2019-12-10 11:00:44	2019-12-10	2019-12-09	2019-12-01	597	57.2648	128.072	125.223	127.93	115	110	116	134.159	129.801	126.816	120	129	125	0.00476565	0.028963
CRA01	COL	33	CRA01-COL-33	2019-12-10 12:00:44	2019-12-10 12:00:44	2019-12-10	2019-12-09	2019-12-01	311	48.2022	141.955	136.463	135.466	147	143	142	145.817	129.971	129.257	153	129	130	0.00581476	0.0200633
CRA01	COL	33	CRA01-COL-33	2019-12-10 13:00:44	2019-12-10 13:00:44	2019-12-10	2019-12-09	2019-12-01	130	47.2891	164.031	155.838	151.562	174	166	160	165.069	130.362	131.269	175	129	132	0.00624939	0.0219711
CRA01	COL	33	CRA01-COL-33	2019-12-11 10:00:44	2019-12-11 10:00:44	2019-12-11	2019-12-09	2019-12-01	222	28.9839	153.27	146.914	143.077	158	154	150	156.045	129.734	130.829	163	129	131	0.00559259	0.0186853
CRA01	COL	33	CRA01-COL-33	2019-12-11 11:00:44	2019-12-11 11:00:44	2019-12-11	2019-12-09	2019-12-01	143	25.6663	171.273	162.748	161.671	179	174	172	171.979	131.014	129.58	182	130	130	0.00636795	0.0243426
CRA01	COL	33	CRA01-COL-33	2019-12-11 12:00:17	2019-12-11 12:00:17	2019-12-11	2019-12-09	2019-12-01	40	8.85308	191.3	183.25	175.875	195	185	179	191.2	129.575	132.75	193	130	133	0.00619749	0.0184985
CRA01	COL	33	CRA01-COL-33	2019-12-11 13:00:17	2019-12-11 13:00:17	2019-12-11	2019-12-09	2019-12-01	171	42.1729	158.386	141.327	135.982	154	131	126	153.199	133.596	133.292	145	134	134	0.00526708	0.0167464
CRA01	COL	33	CRA01-COL-33	2019-12-12 10:00:17	2019-12-12 10:00:17	2019-12-12	2019-12-09	2019-12-01	96	42.9914	165.604	154.802	150.281	172	164	160	164.792	131.219	131.76	174	130	132	0.00678777	0.0252698
CRA01	COL	33	CRA01-COL-33	2019-12-12 11:00:17	2019-12-12 11:00:17	2019-12-12	2019-12-09	2019-12-01	68	29.5678	163	149.853	150.265	173	160	164	160.676	133.059	129.529	172	133	131	0.00660821	0.0236557
CRA01	COL	33	CRA01-COL-33	2019-12-12 12:00:17	2019-12-12 12:00:17	2019-12-12	2019-12-09	2019-12-01	112	27.6135	175.902	167.375	165.33	182	175	172	176.438	130.759	130.161	184	130	130	0.00659825	0.0231107
CRA01	COL	33	CRA01-COL-33	2019-12-12 13:00:17	2019-12-12 13:00:17	2019-12-12	2019-12-09	2019-12-01	104	11.0172	162.981	151.587	151.731	176	164	162	161.817	132.337	129.356	175	131	130	0.00674671	0.0234041
CRA01	COL	33	CRA01-COL-33	2019-12-13 10:00:17	2019-12-13 10:00:17	2019-12-13	2019-12-09	2019-12-01	636	93.441	120.344	116.061	117.722	111	103	108	125.096	130.186	127.553	113	129	126	0.00418516	0.0295852
CRA01	COL	33	CRA01-COL-33	2019-12-13 11:00:17	2019-12-13 11:00:17	2019-12-13	2019-12-09	2019-12-01	294	43.4196	112.48	112.537	117.371	111	114	121	121.333	129.17	125.432	123	129	124	0.00240936	0.0296855
CRA01	COL	33	CRA01-COL-33	2019-12-13 12:00:17	2019-12-13 12:00:17	2019-12-13	2019-12-09	2019-12-01	248	64.8846	133.625	121.069	118.315	134	122	118	132.113	132.44	131.302	133	133	132	0.00473382	0.0245181
CRA01	COL	33	CRA01-COL-33	2019-12-13 13:00:17	2019-12-13 13:00:17	2019-12-13	2019-12-09	2019-12-01	183	43.2031	157.563	148.721	145.978	168	160	154	158.197	130.891	130.525	170	130	131	0.00602573	0.0223192
CRA01	COL	33	CRA01-COL-33	2019-12-14 10:00:17	2019-12-14 10:00:17	2019-12-14	2019-12-09	2019-12-01	221	36.4727	184.905	181.747	180.982	185	183	183	189.231	129.009	128.751	190	129	129	0.00579209	0.0220069
CRA01	COL	33	CRA01-COL-33	2019-12-14 11:00:17	2019-12-14 11:00:17	2019-12-14	2019-12-09	2019-12-01	217	43.2739	106.005	106.037	113.276	104	107	116	114.765	129.696	123.986	115	129	122	0.00340098	0.0307821
CRA01	COL	33	CRA01-COL-33	2019-12-14 12:00:17	2019-12-14 12:00:17	2019-12-14	2019-12-09	2019-12-01	117	32.7453	160.65	141.188	134.932	155	131	121	153.479	134.402	134.145	144	136	135	0.00676102	0.0187179
CRA01	COL	33	CRA01-COL-33	2019-12-14 13:00:17	2019-12-14 13:00:17	2019-12-14	2019-12-09	2019-12-01	208	35.2882	155.322	138.803	134.534	156	134	125	150.548	133.63	132.567	146	134	133	0.00519843	0.0183499
CRA01	COL	33	CRA01-COL-33	2019-12-15 10:00:17	2019-12-15 10:00:17	2019-12-15	2019-12-09	2019-12-01	26	3.54608	185.615	179.615	175.115	186	181	176	187.615	129.346	131.077	189	129	131	0.00611873	0.0212539
CRA01	COL	33	CRA01-COL-33	2019-12-15 11:00:17	2019-12-15 11:00:17	2019-12-15	2019-12-09	2019-12-01	0	NA	185.615	179.615	175.115	186	181	176	187.615	129.346	131.077	189	129	131	0.00611873	0.0212539
CRA01	COL	33	CRA01-COL-33	2019-12-15 12:00:17	2019-12-15 12:00:17	2019-12-15	2019-12-09	2019-12-01	91	29.6522	129.286	122.44	121.341	138	136	134	131.824	130.604	129.571	145	130	130	0.00535483	0.0254068
CRA01	COL	33	CRA01-COL-33	2019-12-15 13:00:17	2019-12-15 13:00:17	2019-12-15	2019-12-09	2019-12-01	457	61.8756	120.746	121.937	128.344	115	118	127	130.468	129.009	124.269	127	129	123	0.00331442	0.0313037
CRA01	COL	33	CRA01-COL-33	2019-12-16 10:00:17	2019-12-16 10:00:17	2019-12-16	2019-12-16	2019-12-01	768	86.2047	122.392	119.314	120.411	120	111	113	128.095	129.576	127.714	121	129	127	0.00298728	0.0277799
CRA01	COL	33	CRA01-COL-33	2019-12-16 11:00:17	2019-12-16 11:00:17	2019-12-16	2019-12-16	2019-12-01	447	49.8624	103.834	106.092	114.19	89	96	108	114.242	129.148	123.098	104	128	120	0.00377106	0.0336778
CRA01	COL	33	CRA01-COL-33	2019-12-16 12:00:17	2019-12-16 12:00:17	2019-12-16	2019-12-16	2019-12-01	475	54.5338	103.926	105.684	111.794	108	109	114	113.657	128.783	124.312	117	129	124	0.00368693	0.0316371
CRA01	COL	33	CRA01-COL-33	2019-12-16 13:00:17	2019-12-16 13:00:17	2019-12-16	2019-12-16	2019-12-01	102	12.2922	138.284	130.794	127.696	146	141	137	140.245	130.363	130.647	150	130	132	0.00618701	0.0237019
CRA01	COL	33	CRA01-COL-33	2019-12-17 10:00:17	2019-12-17 10:00:17	2019-12-17	2019-12-16	2019-12-01	30	22.8966	179.6	176.467	178.133	178	176	180	184.433	129.5	127.533	184	130	126	0.00560314	0.0234634
CRA01	COL	33	CRA01-COL-33	2019-12-17 11:00:17	2019-12-17 11:00:17	2019-12-17	2019-12-16	2019-12-01	32	3.64225	188.312	182.375	178.906	190	183	178	190.312	129.531	130.562	191	130	130	0.0065715	0.0211869
CRA01	COL	33	CRA01-COL-33	2019-12-17 12:00:17	2019-12-17 12:00:17	2019-12-17	2019-12-16	2019-12-01	173	28.6576	122.919	99.0636	95.8728	113	84	81	112.283	137.353	133.532	98	139	134	0.0055694	0.0333833
CRA01	COL	33	CRA01-COL-33	2019-12-17 13:00:17	2019-12-17 13:00:17	2019-12-17	2019-12-16	2019-12-01	188	29.1549	118.878	96.1755	95.4468	110	80	82	109.16	137.282	131.968	95	138	132	0.00494448	0.0287868
CRA01	COL	33	CRA01-COL-33	2019-12-18 10:00:17	2019-12-18 10:00:17	2019-12-18	2019-12-16	2019-12-01	107	29.5382	146.056	136.084	128.785	158	148	134	146.065	130.533	133.234	158	130	133	0.0052962	0.0163717
CRA01	COL	33	CRA01-COL-33	2019-12-18 11:00:17	2019-12-18 11:00:17	2019-12-18	2019-12-16	2019-12-01	179	30.0376	147.877	138.726	133.743	159	152	141	148.642	130.626	131.844	161	130	132	0.00540187	0.0213653
CRA01	COL	33	CRA01-COL-33	2019-12-18 12:00:17	2019-12-18 12:00:17	2019-12-18	2019-12-16	2019-12-01	293	34.8673	126.925	110.556	108.87	112	94	96	122.147	134.358	131.307	104	134	131	0.00631001	0.0259115
CRA01	COL	33	CRA01-COL-33	2019-12-18 13:00:17	2019-12-18 13:00:17	2019-12-18	2019-12-16	2019-12-01	162	35.5107	141.253	132.407	126.167	149	141	131	142.346	130.309	132.506	151	130	132	0.00559704	0.018651
CRA01	COL	33	CRA01-COL-33	2019-12-19 10:00:17	2019-12-19 10:00:17	2019-12-19	2019-12-16	2019-12-01	281	42.4059	153.263	136.537	130.573	159	135	126	148.196	133.409	133.527	150	134	134	0.00513967	0.0162415
CRA01	COL	33	CRA01-COL-33	2019-12-19 11:00:17	2019-12-19 11:00:17	2019-12-19	2019-12-16	2019-12-01	305	45.2867	140.374	125.784	121.164	145	122	117	137.2	132.905	132.564	135	132	133	0.0062804	0.0247083
CRA01	COL	33	CRA01-COL-33	2019-12-19 12:00:17	2019-12-19 12:00:17	2019-12-19	2019-12-16	2019-12-01	259	41.7044	139.822	125.147	119.676	145	122	116	136.494	132.753	133.066	136	132	133	0.00648077	0.023479
CRA01	COL	33	CRA01-COL-33	2019-12-19 13:00:17	2019-12-19 13:00:17	2019-12-19	2019-12-16	2019-12-01	184	34.0332	147.136	137.886	132.223	156	147	137	147.837	130.538	132.255	158	130	132	0.00514421	0.0205487
CRA01	COL	33	CRA01-COL-33	2019-12-20 10:00:17	2019-12-20 10:00:17	2019-12-20	2019-12-16	2019-12-01	397	74.8884	130.756	120.534	118.03	121	116	115	131.161	131.559	130.746	126	130	129	0.00515478	0.0269278
CRA01	COL	33	CRA01-COL-33	2019-12-20 11:00:17	2019-12-20 11:00:17	2019-12-20	2019-12-16	2019-12-01	280	36.2886	147.15	137.346	134.854	142	133	132	147.939	131.254	130.657	143	129	128	0.00570971	0.0219849
CRA01	COL	33	CRA01-COL-33	2019-12-20 12:00:17	2019-12-20 12:00:17	2019-12-20	2019-12-16	2019-12-01	183	48.5238	164.175	156.126	150.208	174	165	156	165.295	129.907	132.148	174	130	132	0.0062693	0.02136
CRA01	COL	33	CRA01-COL-33	2019-12-20 13:00:17	2019-12-20 13:00:17	2019-12-20	2019-12-16	2019-12-01	160	32.688	165.2	157.062	150.631	175	166	155	166.2	129.875	132.381	176	130	132	0.00598828	0.020373
CRA01	COL	33	CRA01-COL-33	2019-12-21 10:00:17	2019-12-21 10:00:17	2019-12-21	2019-12-16	2019-12-01	327	71.6375	135.287	122.893	116.875	136	125	119	133.703	131.801	133.028	135	130	133	0.00550117	0.0229927
CRA01	COL	33	CRA01-COL-33	2019-12-21 11:00:17	2019-12-21 11:00:17	2019-12-21	2019-12-16	2019-12-01	154	29.125	175.37	156.032	149.474	174	149	144	167.948	134.039	134.032	164	135	134	0.00598203	0.0223748
CRA01	COL	33	CRA01-COL-33	2019-12-21 12:00:17	2019-12-21 12:00:17	2019-12-21	2019-12-16	2019-12-01	147	31.5358	164.694	155.252	150.456	176	166	158	164.782	130.646	131.714	176	130	133	0.00615195	0.0233908
CRA01	COL	33	CRA01-COL-33	2019-12-21 13:00:17	2019-12-21 13:00:17	2019-12-21	2019-12-16	2019-12-01	175	66.0493	159.983	152.234	148.891	172	164	156	161.583	130.326	130.749	173	130	131	0.00640596	0.0211241
CRA01	COL	33	CRA01-COL-33	2019-12-22 10:00:17	2019-12-22 10:00:17	2019-12-22	2019-12-16	2019-12-01	334	56.5505	142.943	127.473	123.916	143	120	116	139.096	133.431	132.126	133	133	132	0.0062641	0.0266471
CRA01	COL	33	CRA01-COL-33	2019-12-22 11:00:17	2019-12-22 11:00:17	2019-12-22	2019-12-16	2019-12-01	337	56.1361	162.516	153.392	149.217	168	162	158	163.119	130.674	131.433	171	130	131	0.0060623	0.0225779
CRA01	COL	33	CRA01-COL-33	2019-12-22 12:00:17	2019-12-22 12:00:17	2019-12-22	2019-12-16	2019-12-01	221	51.5953	152.896	141.52	137.502	158	147	141	152.005	131.656	131.615	158	131	132	0.00594957	0.0206784
CRA01	COL	33	CRA01-COL-33	2019-12-22 13:00:17	2019-12-22 13:00:17	2019-12-22	2019-12-16	2019-12-01	168	36.4178	157.28	146.702	141.31	162	156	148	156.875	131.048	132.286	165	130	133	0.00525473	0.0238866
CRA01	COL	33	CRA01-COL-33	2019-12-23 10:00:17	2019-12-23 10:00:17	2019-12-23	2019-12-23	2019-12-01	253	57.0391	135.85	129.281	125.407	139	133	130	138.885	129.854	131.04	143	129	131	0.00541979	0.0216144
CRA01	COL	33	CRA01-COL-33	2019-12-23 11:00:17	2019-12-23 11:00:17	2019-12-23	2019-12-23	2019-12-01	194	49.2399	151.691	147.603	142.438	160	148	144	155.933	128.649	131.124	158	128	131	0.00475035	0.0183204
CRA01	COL	33	CRA01-COL-33	2019-12-23 12:00:17	2019-12-23 12:00:17	2019-12-23	2019-12-23	2019-12-01	220	72.9847	125.145	121.432	116.564	124	120	116	130.164	128.555	131.109	129	128	131	0.00405401	0.0258682
CRA01	COL	33	CRA01-COL-33	2019-12-23 13:00:17	2019-12-23 13:00:17	2019-12-23	2019-12-23	2019-12-01	121	74.9834	134.62	129	123.983	134	130	125	138.264	129.182	131.463	139	129	132	0.00500955	0.02045
CRA01	COL	33	CRA01-COL-33	2019-12-24 10:00:17	2019-12-24 10:00:17	2019-12-24	2019-12-23	2019-12-01	256	83.5226	151.211	143.008	132.125	153	144	132	151.984	129.215	134.789	154	129	135	0.00427893	0.0121634
CRA01	COL	33	CRA01-COL-33	2019-12-24 11:00:17	2019-12-24 11:00:17	2019-12-24	2019-12-23	2019-12-01	400	85.5819	132.067	126.675	123.198	131	123	120	135.722	129.537	130.458	134	129	130	0.00576242	0.0225835
CRA01	COL	33	CRA01-COL-33	2019-12-24 12:00:17	2019-12-24 12:00:17	2019-12-24	2019-12-23	2019-12-01	167	45.7887	138.904	133.701	129.09	139	134	129	143.072	129.09	131.144	143	129	132	0.00470092	0.017914
CRA01	COL	33	CRA01-COL-33	2019-12-24 13:00:17	2019-12-24 13:00:17	2019-12-24	2019-12-23	2019-12-01	52	62.6998	133.25	126.404	120.5	134	128	124	136.192	129.442	132.154	138	129	132	0.00592304	0.0221689
CRA01	COL	33	CRA01-COL-33	2019-12-25 10:00:17	2019-12-25 10:00:17	2019-12-25	2019-12-23	2019-12-01	651	80.0349	128.114	123.452	118.407	120	114	112	131.949	129	131.141	124	129	130	0.00366573	0.0244049
CRA01	COL	33	CRA01-COL-33	2019-12-25 11:00:22	2019-12-25 11:00:22	2019-12-25	2019-12-23	2019-12-01	249	81.0061	114.671	112.361	112.281	97	96	102	120.378	129.112	128.12	105	129	125	0.00255857	0.0227833
CRA01	COL	33	CRA01-COL-33	2019-12-25 12:00:22	2019-12-25 12:00:22	2019-12-25	2019-12-23	2019-12-01	260	67.8576	138.604	134.904	129.45	138	135	130	143.662	128.396	131.404	144	128	132	0.00421691	0.0174018
CRA01	COL	33	CRA01-COL-33	2019-12-25 13:00:22	2019-12-25 13:00:22	2019-12-25	2019-12-23	2019-12-01	145	79.064	146.855	141.317	131.097	148	142	133	150.055	128.297	134.166	151	128	135	0.00354507	0.0111347
CRA01	COL	33	CRA01-COL-33	2019-12-26 10:00:22	2019-12-26 10:00:22	2019-12-26	2019-12-23	2019-12-01	180	63.8848	165.967	161.2	157.422	168	163	159	169.956	129.111	130.544	172	129	131	0.00581631	0.0206617
CRA01	COL	33	CRA01-COL-33	2019-12-26 11:00:22	2019-12-26 11:00:22	2019-12-26	2019-12-23	2019-12-01	141	44.7215	154.355	148.745	146.518	168	162	156	157.652	129.681	129.858	171	130	131	0.00677591	0.0206435
CRA01	COL	33	CRA01-COL-33	2019-12-26 12:00:22	2019-12-26 12:00:22	2019-12-26	2019-12-23	2019-12-01	75	62.0847	165.747	160.56	156.507	167	162	158	169.387	129.107	130.707	170	129	130	0.00570309	0.0209166
CRA01	COL	33	CRA01-COL-33	2019-12-26 13:00:22	2019-12-26 13:00:22	2019-12-26	2019-12-23	2019-12-01	90	57.471	155.878	149.833	145.222	160	152	148	159.144	129.422	131.222	162	130	131	0.0057378	0.0192653
CRA01	COL	33	CRA01-COL-33	2019-12-27 10:00:22	2019-12-27 10:00:22	2019-12-27	2019-12-23	2019-12-01	203	64.7345	145.01	139.35	133.611	145	139	133	148.734	129.094	131.813	149	129	132	0.00465878	0.0171878
CRA01	COL	33	CRA01-COL-33	2019-12-27 11:00:22	2019-12-27 11:00:22	2019-12-27	2019-12-23	2019-12-01	204	71.7949	140.824	136.652	129.922	142	136	128	145.662	128.373	132.167	145	128	132	0.00430832	0.0187626
CRA01	COL	33	CRA01-COL-33	2019-12-27 12:00:22	2019-12-27 12:00:22	2019-12-27	2019-12-23	2019-12-01	117	80.6431	128.35	124.863	119.487	125	124	119	133.709	128.368	131.35	132	128	132	0.00407242	0.025091
CRA01	COL	33	CRA01-COL-33	2019-12-27 13:00:22	2019-12-27 13:00:22	2019-12-27	2019-12-23	2019-12-01	362	66.1708	157.511	153.431	149.743	161	156	154	162.152	128.867	130.481	165	129	130	0.00566165	0.0198235
CRA01	COL	33	CRA01-COL-33	2019-12-28 10:00:22	2019-12-28 10:00:22	2019-12-28	2019-12-23	2019-12-01	199	62.4521	169.085	164.261	160.05	169	165	162	172.819	128.995	130.824	173	129	131	0.00562015	0.021137
CRA01	COL	33	CRA01-COL-33	2019-12-28 11:00:22	2019-12-28 11:00:22	2019-12-28	2019-12-23	2019-12-01	71	51.4727	146.746	140.296	136.437	148	140	134	150.014	129.704	130.915	150	130	131	0.00521951	0.0181859
CRA01	COL	33	CRA01-COL-33	2019-12-28 12:00:22	2019-12-28 12:00:22	2019-12-28	2019-12-23	2019-12-01	46	28.9008	172	161	154.239	174	163	156	170.804	130.848	132.935	173	131	133	0.00581119	0.020557
CRA01	COL	33	CRA01-COL-33	2019-12-28 13:00:22	2019-12-28 13:00:22	2019-12-28	2019-12-23	2019-12-01	276	62.0726	157.112	151.413	148.25	164	158	155	160.431	129.554	130.384	168	129	130	0.00634508	0.0195479
CRA01	COL	33	CRA01-COL-33	2019-12-29 10:00:22	2019-12-29 10:00:22	2019-12-29	2019-12-23	2019-12-01	128	69.7285	161.359	150.633	137.32	165	154	139	160.109	129.703	136.367	164	130	137	0.00369066	0.0144733
CRA01	COL	33	CRA01-COL-33	2019-12-29 11:00:22	2019-12-29 11:00:22	2019-12-29	2019-12-23	2019-12-01	438	81.9391	115.308	112.751	111.646	90	91	98	120.546	128.986	128.578	99	129	125	0.00284252	0.0228486
CRA01	COL	33	CRA01-COL-33	2019-12-29 12:00:22	2019-12-29 12:00:22	2019-12-29	2019-12-23	2019-12-01	323	83.5208	138.876	135.13	132.375	139	136	133	144.155	128.957	129.923	145	129	130	0.00545306	0.018979
CRA01	COL	33	CRA01-COL-33	2019-12-29 13:00:22	2019-12-29 13:00:22	2019-12-29	2019-12-23	2019-12-01	91	59.3574	146.407	140.857	136.077	146	141	136	150.264	129.176	131.297	151	129	131	0.00451757	0.0171595
CRA01	COL	33	CRA01-COL-33	2019-12-30 10:00:22	2019-12-30 10:00:22	2019-12-30	2019-12-30	2019-12-01	149	54.8035	130.839	123.403	118.329	132	124	118	133.369	129.919	131.805	134	130	132	0.00458753	0.0249073
CRA01	COL	33	CRA01-COL-33	2019-12-30 11:00:22	2019-12-30 11:00:22	2019-12-30	2019-12-30	2019-12-01	292	53.1155	137.452	131.116	126.836	141	135	130	140.781	129.613	131.161	144	130	131	0.00544648	0.0206767
CRA01	COL	33	CRA01-COL-33	2019-12-30 12:00:22	2019-12-30 12:00:22	2019-12-30	2019-12-30	2019-12-01	238	29.4414	150.252	142.739	136.962	152	144	138	152.475	129.761	132.063	154	130	132	0.00542735	0.0185493
CRA01	COL	33	CRA01-COL-33	2019-12-30 13:00:22	2019-12-30 13:00:22	2019-12-30	2019-12-30	2019-12-01	174	26.7457	153.707	145.414	138.632	153	144	138	155.23	129.862	132.678	155	130	133	0.00525921	0.0145192
CRA01	COL	33	CRA01-COL-33	2019-12-31 10:00:22	2019-12-31 10:00:22	2019-12-31	2019-12-30	2019-12-01	280	28.6401	144.357	138.6	136.089	148	141	137	148.179	129.704	130.111	151	130	130	0.00566243	0.0178207
CRA01	COL	33	CRA01-COL-33	2019-12-31 11:00:22	2019-12-31 11:00:22	2019-12-31	2019-12-30	2019-12-01	212	56.0804	149.575	142.495	136.642	153	146	140	152.071	129.566	132.028	156	129	132	0.0054256	0.0178737
CRA01	COL	33	CRA01-COL-33	2019-12-31 12:00:22	2019-12-31 12:00:22	2019-12-31	2019-12-30	2019-12-01	99	24.5205	143.374	135.02	128.434	149	141	132	144.899	129.949	132.606	151	130	133	0.00550348	0.0168353
CRA01	COL	33	CRA01-COL-33	2019-12-31 13:00:22	2019-12-31 13:00:22	2019-12-31	2019-12-30	2019-12-01	163	28.1115	140.724	135.209	129.742	142	137	131	144.613	129.086	131.675	147	129	132	0.00485096	0.0179323
CRA01	COL	33	CRA01-COL-33	2020-01-01 10:00:22	2020-01-01 10:00:22	2020-01-01	2019-12-30	2020-01-01	227	28.2296	150.026	143.762	140.511	156	148	143	153.194	129.78	130.511	158	130	131	0.00553447	0.0176261
CRA01	COL	33	CRA01-COL-33	2020-01-01 11:00:22	2020-01-01 11:00:22	2020-01-01	2019-12-30	2020-01-01	165	35.703	166.77	161.448	156.673	167	161	156	170.176	129.079	131.164	170	129	131	0.00545297	0.0207909
CRA01	COL	33	CRA01-COL-33	2020-01-01 12:00:22	2020-01-01 12:00:22	2020-01-01	2019-12-30	2020-01-01	331	67.3531	151.187	146.175	140.094	151	146	141	155.142	128.798	131.84	155	129	132	0.00500966	0.016981
CRA01	COL	33	CRA01-COL-33	2020-01-01 13:00:22	2020-01-01 13:00:22	2020-01-01	2019-12-30	2020-01-01	138	25.9279	153.616	146.971	140.703	159	152	147	156.246	129.355	132.159	162	129	132	0.00556407	0.018014
CRA01	COL	33	CRA01-COL-33	2020-01-02 10:00:22	2020-01-02 10:00:22	2020-01-02	2019-12-30	2020-01-01	88	81.6839	142.205	135.284	127.989	142	130	126	144.477	129.398	132.659	142	129	133	0.00524746	0.015727
CRA01	COL	33	CRA01-COL-33	2020-01-02 11:00:22	2020-01-02 11:00:22	2020-01-02	2019-12-30	2020-01-01	322	63.2102	113.748	113.146	114.758	104	101	108	121.214	128.748	126.984	112	128	126	0.00289722	0.0289829
CRA01	COL	33	CRA01-COL-33	2020-01-02 12:00:22	2020-01-02 12:00:22	2020-01-02	2019-12-30	2020-01-01	76	76.8148	141.987	134.487	127.842	144	136	130	144.053	129.618	132.487	145	129	134	0.00528659	0.0174982
CRA01	COL	33	CRA01-COL-33	2020-01-02 13:00:22	2020-01-02 13:00:22	2020-01-02	2019-12-30	2020-01-01	74	58.1876	133.095	128.959	125.324	134	129	124	138.216	128.865	130.541	139	129	130	0.00512398	0.0220355
CRA01	COL	33	CRA01-COL-33	2020-01-03 10:00:22	2020-01-03 10:00:22	2020-01-03	2019-12-30	2020-01-01	9	62.8909	168.778	156.778	140.333	165	151	139	166.333	129.444	138.111	161	130	136	0.00396425	0.0171072
CRA01	COL	33	CRA01-COL-33	2020-01-03 11:00:22	2020-01-03 11:00:22	2020-01-03	2019-12-30	2020-01-01	100	49.8536	156.92	150.78	145.03	154	148	144	159.96	129.2	131.82	158	129	132	0.00563294	0.0194534
CRA01	COL	33	CRA01-COL-33	2020-01-03 12:00:22	2020-01-03 12:00:22	2020-01-03	2019-12-30	2020-01-01	0	NA	156.92	150.78	145.03	154	148	144	159.96	129.2	131.82	158	129	132	0.00563294	0.0194534
CRA01	COL	33	CRA01-COL-33	2020-01-03 13:00:22	2020-01-03 13:00:22	2020-01-03	2019-12-30	2020-01-01	150	40.608	146.667	142.647	142.26	151	148	148	151.793	129.453	128.753	156	129	129	0.00500815	0.0193061
CRA01	COL	33	CRA01-COL-33	2020-01-04 10:00:22	2020-01-04 10:00:22	2020-01-04	2019-12-30	2020-01-01	65	48.9746	161.169	153.446	143.723	160	152	143	162.538	129.185	134.092	162	129	135	0.0047456	0.0139112
CRA01	COL	33	CRA01-COL-33	2020-01-04 11:00:22	2020-01-04 11:00:22	2020-01-04	2019-12-30	2020-01-01	200	14.5597	173.845	168.7	165.365	178	174	170	176.975	129.235	130.42	182	129	131	0.00621836	0.020132
CRA01	COL	33	CRA01-COL-33	2020-01-04 12:00:22	2020-01-04 12:00:22	2020-01-04	2019-12-30	2020-01-01	42	35.3837	182.643	177.048	170.714	186	180	172	184.952	128.786	131.929	188	129	132	0.00629082	0.0210962
CRA01	COL	33	CRA01-COL-33	2020-01-04 13:00:22	2020-01-04 13:00:22	2020-01-04	2019-12-30	2020-01-01	189	43.503	164.815	160	157.042	173	169	165	168.577	129.217	130.18	177	129	130	0.00595122	0.0209556
CRA01	COL	33	CRA01-COL-33	2020-01-05 10:00:22	2020-01-05 10:00:22	2020-01-05	2019-12-30	2020-01-01	77	82.6938	153.636	145.143	137.935	154	145	138	154.948	129.844	132.922	155	130	133	0.00514233	0.013234
CRA01	COL	33	CRA01-COL-33	2020-01-05 11:00:22	2020-01-05 11:00:22	2020-01-05	2019-12-30	2020-01-01	18	10.2592	180.778	175.611	168.222	178	172	166	183.5	128.389	132.389	180	129	132	0.00563593	0.0216126
CRA01	COL	33	CRA01-COL-33	2020-01-05 12:00:22	2020-01-05 12:00:22	2020-01-05	2019-12-30	2020-01-01	353	69.975	156.612	151.445	144.518	158	153	146	160.082	128.694	132.286	162	129	132	0.00536558	0.019472
CRA01	COL	33	CRA01-COL-33	2020-01-05 13:00:22	2020-01-05 13:00:22	2020-01-05	2019-12-30	2020-01-01	405	64.821	140.536	137.568	137.131	139	137	136	146.667	129.074	128.578	146	129	129	0.00443935	0.0193673
CRA01	COL	33	CRA01-COL-33	2020-01-06 10:00:22	2020-01-06 10:00:22	2020-01-06	2020-01-06	2020-01-01	316	98.6234	158.133	149.446	139.981	159	148	138	158.62	129.633	134.085	158	129	134	0.00507184	0.0132267
CRA01	COL	33	CRA01-COL-33	2020-01-06 11:00:22	2020-01-06 11:00:22	2020-01-06	2020-01-06	2020-01-01	45	76.0807	164.133	158.911	151.933	165	155	150	167.511	128.6	132.289	165	128	132	0.00552366	0.021036
CRA01	COL	33	CRA01-COL-33	2020-01-06 12:00:22	2020-01-06 12:00:22	2020-01-06	2020-01-06	2020-01-01	272	68.3935	140.511	136.04	133.287	145	139	135	144.824	129.232	130.037	149	129	131	0.00538624	0.0187453
CRA01	COL	33	CRA01-COL-33	2020-01-06 13:00:22	2020-01-06 13:00:22	2020-01-06	2020-01-06	2020-01-01	400	82.4519	115.27	115.415	118.465	109	110	116	123.782	128.688	126.195	119	129	124	0.00290567	0.0310281
CRA01	COL	33	CRA01-COL-33	2020-01-07 10:00:22	2020-01-07 10:00:22	2020-01-07	2020-01-06	2020-01-01	60	61.1924	153.383	144.467	137.433	155	147	140	154.417	130.05	132.883	156	130	133	0.00556272	0.0145838
CRA01	COL	33	CRA01-COL-33	2020-01-07 11:00:22	2020-01-07 11:00:22	2020-01-07	2020-01-06	2020-01-01	122	82.2877	147.016	139.23	137.279	147	140	138	149.311	130.582	130.131	150	130	130	0.005788	0.0201139
CRA01	COL	33	CRA01-COL-33	2020-01-07 12:00:22	2020-01-07 12:00:22	2020-01-07	2020-01-06	2020-01-01	173	42.2168	148.74	141.37	135.231	150	142	136	151.145	129.688	132.254	152	130	132	0.00520091	0.0178176
CRA01	COL	33	CRA01-COL-33	2020-01-07 13:00:22	2020-01-07 13:00:22	2020-01-07	2020-01-06	2020-01-01	249	83.2407	147.831	142.787	139.892	148	142	140	152.233	129.406	130.233	152	129	130	0.00589518	0.0175459
CRA01	COL	33	CRA01-COL-33	2020-01-08 10:00:22	2020-01-08 10:00:22	2020-01-08	2020-01-06	2020-01-01	71	67.2253	146.211	138.099	127.831	147	138	128	147.704	129.225	134.535	148	129	135	0.00350226	0.0116195
CRA01	COL	33	CRA01-COL-33	2020-01-08 11:00:22	2020-01-08 11:00:22	2020-01-08	2020-01-06	2020-01-01	23	62.8212	140.652	134.348	118.087	159	153	128	142.478	127.478	137.609	162	128	139	0.00192162	0.0161027
CRA01	COL	33	CRA01-COL-33	2020-01-08 12:01:08	2020-01-08 12:01:08	2020-01-08	2020-01-06	2020-01-01	167	36.3457	152.994	147.246	142.293	153	147	142	156.587	129.21	131.395	157	129	131	0.00513054	0.0169364
CRA01	COL	33	CRA01-COL-33	2020-01-08 13:01:08	2020-01-08 13:01:08	2020-01-08	2020-01-06	2020-01-01	83	52.318	148.289	141.554	138.084	149	141	137	151.253	129.88	130.735	151	130	131	0.00536805	0.0181743
CRA01	COL	33	CRA01-COL-33	2020-01-09 10:01:08	2020-01-09 10:01:08	2020-01-09	2020-01-06	2020-01-01	199	99.6679	120.648	116.437	114.236	106	104	108	125.221	129.392	129.598	114	129	126	0.00498047	0.0250208
CRA01	COL	33	CRA01-COL-33	2020-01-09 11:01:08	2020-01-09 11:01:08	2020-01-09	2020-01-06	2020-01-01	31	62.1391	155.774	148.129	139.355	158	148	135	157.484	129.355	133.645	158	129	135	0.00569679	0.0151581
CRA01	COL	33	CRA01-COL-33	2020-01-09 12:01:08	2020-01-09 12:01:08	2020-01-09	2020-01-06	2020-01-01	0	NA	155.774	148.129	139.355	158	148	135	157.484	129.355	133.645	158	129	135	0.00569679	0.0151581
CRA01	COL	33	CRA01-COL-33	2020-01-09 13:01:08	2020-01-09 13:01:08	2020-01-09	2020-01-06	2020-01-01	21	9.86164	175.095	164.619	155.381	178	167	154	174.143	130.238	134.19	177	130	135	0.00572059	0.0166987
CRA01	COL	33	CRA01-COL-33	2020-01-10 10:01:08	2020-01-10 10:01:08	2020-01-10	2020-01-06	2020-01-01	128	69.6592	152.062	146.445	142.156	153	148	143	155.789	129.297	130.984	158	129	130	0.00536404	0.0178034
CRA01	COL	33	CRA01-COL-33	2020-01-10 11:01:08	2020-01-10 11:01:08	2020-01-10	2020-01-06	2020-01-01	34	82.8902	143.647	137.559	128.735	143	140	131	146.794	128.676	133.471	149	129	136	0.00515802	0.0121105
CRA01	COL	33	CRA01-COL-33	2020-01-10 12:01:08	2020-01-10 12:01:08	2020-01-10	2020-01-06	2020-01-01	83	37.583	176.386	168.241	164.783	179	170	165	177.361	130.253	130.783	179	130	131	0.00668792	0.022579
CRA01	COL	33	CRA01-COL-33	2020-01-10 13:01:08	2020-01-10 13:01:08	2020-01-10	2020-01-06	2020-01-01	140	44.2946	145.314	140.593	136.386	148	142	137	149.864	128.971	130.843	152	129	131	0.00454633	0.0182323
CRA01	COL	33	CRA01-COL-33	2020-01-11 10:01:08	2020-01-11 10:01:08	2020-01-11	2020-01-06	2020-01-01	252	52.6142	132.722	128.865	128.901	122	120	124	138.016	129.647	128.377	129	130	126	0.00486194	0.0227731
CRA01	COL	33	CRA01-COL-33	2020-01-11 11:01:08	2020-01-11 11:01:08	2020-01-11	2020-01-06	2020-01-01	61	96.8311	128.934	125.639	119.18	129	123	118	134.197	128.082	131.852	132	128	132	0.00436429	0.0261901
CRA01	COL	33	CRA01-COL-33	2020-01-11 12:01:08	2020-01-11 12:01:08	2020-01-11	2020-01-06	2020-01-01	226	57.426	155.611	152.084	147.412	157	153	149	160.619	128.425	130.934	162	128	130	0.0050331	0.020672
CRA01	COL	33	CRA01-COL-33	2020-01-11 13:01:08	2020-01-11 13:01:08	2020-01-11	2020-01-06	2020-01-01	191	98.9339	147.99	143.461	137.801	152	148	141	152.33	128.681	131.555	156	129	132	0.00468145	0.0165451
CRA01	COL	33	CRA01-COL-33	2020-01-12 10:01:08	2020-01-12 10:01:08	2020-01-12	2020-01-06	2020-01-01	187	60.1042	155.604	150.134	146.096	158	153	150	159.305	129.246	130.866	163	129	131	0.00561669	0.0197831
CRA01	COL	33	CRA01-COL-33	2020-01-12 11:01:08	2020-01-12 11:01:08	2020-01-12	2020-01-06	2020-01-01	131	52.9131	156.74	152.824	148.847	159	155	150	161.687	128.687	130.588	164	129	131	0.00557628	0.0200033
CRA01	COL	33	CRA01-COL-33	2020-01-12 12:01:08	2020-01-12 12:01:08	2020-01-12	2020-01-06	2020-01-01	192	44.9695	159.755	154.12	153.38	172	168	165	162.99	130.016	129.062	176	129	129	0.00641782	0.0220135
CRA01	COL	33	CRA01-COL-33	2020-01-12 13:01:08	2020-01-12 13:01:08	2020-01-12	2020-01-06	2020-01-01	72	59.4349	157.819	152.75	148.5	162	157	152	161.667	129.111	130.944	166	129	131	0.00547962	0.0199831
CRA01	COL	33	CRA01-COL-33	2020-01-13 10:01:08	2020-01-13 10:01:08	2020-01-13	2020-01-13	2020-01-01	188	77.6153	159.644	149.394	135.973	162	154	134	158.574	129.564	136.399	162	129	137	0.00370744	0.0143698
CRA01	COL	33	CRA01-COL-33	2020-01-13 11:01:08	2020-01-13 11:01:08	2020-01-13	2020-01-13	2020-01-01	66	80.3904	130.167	125.333	121.091	146	133	120	133.833	129.258	130.652	143	129	132	0.00487414	0.0248983
CRA01	COL	33	CRA01-COL-33	2020-01-13 12:01:08	2020-01-13 12:01:08	2020-01-13	2020-01-13	2020-01-01	93	42.651	173	167.677	163.527	177	172	166	176.161	129.14	130.796	180	129	131	0.00578866	0.0206904
CRA01	COL	33	CRA01-COL-33	2020-01-13 13:01:08	2020-01-13 13:01:08	2020-01-13	2020-01-13	2020-01-01	83	42.0299	158.157	152.602	151.072	172	166	160	161.422	129.867	129.434	175	129	130	0.00646943	0.0207163
CRA01	COL	33	CRA01-COL-33	2020-01-14 10:01:08	2020-01-14 10:01:08	2020-01-14	2020-01-13	2020-01-01	373	84.0384	118.437	116.732	117.85	105	106	112	125.263	129.035	127.424	115	129	125	0.0034676	0.0274384
CRA01	COL	33	CRA01-COL-33	2020-01-14 11:01:08	2020-01-14 11:01:08	2020-01-14	2020-01-13	2020-01-01	29	78.3136	174.483	169.034	162.379	174	168	162	177.241	128.759	132.103	176	128	132	0.00582323	0.0202898
CRA01	COL	33	CRA01-COL-33	2020-01-14 12:01:08	2020-01-14 12:01:08	2020-01-14	2020-01-13	2020-01-01	47	45.544	164.383	159.66	158.34	172	169	165	168.255	129.511	129.319	177	129	127	0.00636894	0.0214227
CRA01	COL	33	CRA01-COL-33	2020-01-14 13:01:08	2020-01-14 13:01:08	2020-01-14	2020-01-13	2020-01-01	70	10.6067	135.543	127.614	127.086	116	110	116	137.243	131.086	129.171	120	131	130	0.00572258	0.0295347
CRA01	COL	33	CRA01-COL-33	2020-01-15 10:01:08	2020-01-15 10:01:08	2020-01-15	2020-01-13	2020-01-01	64	15.5144	147.781	142.469	139.297	149	142	136	151.781	129.406	130.359	152	129	131	0.00565629	0.0174203
CRA01	COL	33	CRA01-COL-33	2020-01-15 11:01:08	2020-01-15 11:01:08	2020-01-15	2020-01-13	2020-01-01	249	76.3709	115.245	113.912	114.972	107	107	110	122.341	128.827	127.49	115	129	126	0.00327834	0.0265046
CRA01	COL	33	CRA01-COL-33	2020-01-15 12:01:08	2020-01-15 12:01:08	2020-01-15	2020-01-13	2020-01-01	131	32.0157	155.382	149.908	145.153	158	152	146	159.13	129.13	131.237	162	129	131	0.00533031	0.0193104
CRA01	COL	33	CRA01-COL-33	2020-01-15 13:01:08	2020-01-15 13:01:08	2020-01-15	2020-01-13	2020-01-01	204	39.0929	147.902	141.672	140.775	161	156	152	151.039	130.221	129.221	165	130	130	0.00604988	0.0203877
CRA01	COL	33	CRA01-COL-33	2020-01-16 10:01:08	2020-01-16 10:01:08	2020-01-16	2020-01-13	2020-01-01	65	44.5254	157.723	150.246	142.723	159	151	143	159.646	129.4	132.892	161	129	133	0.00579545	0.0159506
CRA01	COL	33	CRA01-COL-33	2020-01-16 11:01:08	2020-01-16 11:01:08	2020-01-16	2020-01-13	2020-01-01	39	32.2569	174.026	168.692	166.128	174	168	168	177.333	129.359	129.923	177	129	130	0.0066359	0.0206856
CRA01	COL	33	CRA01-COL-33	2020-01-16 12:01:08	2020-01-16 12:01:08	2020-01-16	2020-01-13	2020-01-01	107	28.7447	159.654	153.879	148.794	163	156	149	162.925	129.168	131.421	165	129	131	0.00540999	0.0188499
CRA01	COL	33	CRA01-COL-33	2020-01-16 13:01:08	2020-01-16 13:01:08	2020-01-16	2020-01-13	2020-01-01	186	35.5986	147.371	143.274	140.355	148	144	141	152.441	129.027	130.108	154	129	130	0.00525283	0.0177786
CRA01	COL	33	CRA01-COL-33	2020-01-17 10:01:08	2020-01-17 10:01:08	2020-01-17	2020-01-13	2020-01-01	41	5.70098	181.293	174.976	169.049	183	177	170	183.341	129.22	131.854	185	129	132	0.00632348	0.0211412
CRA01	COL	33	CRA01-COL-33	2020-01-17 11:01:08	2020-01-17 11:01:08	2020-01-17	2020-01-13	2020-01-01	0	NA	181.293	174.976	169.049	183	177	170	183.341	129.22	131.854	185	129	132	0.00632348	0.0211412
CRA01	COL	33	CRA01-COL-33	2020-01-17 12:01:08	2020-01-17 12:01:08	2020-01-17	2020-01-13	2020-01-01	103	17.5369	174.796	169.505	165.262	177	171	167	177.922	129.117	130.922	180	129	131	0.00574188	0.0208566
CRA01	COL	33	CRA01-COL-33	2020-01-17 13:01:08	2020-01-17 13:01:08	2020-01-17	2020-01-13	2020-01-01	90	12.6195	165.344	160.244	157.056	170	165	162	168.989	129.256	130.278	174	129	131	0.00615365	0.0209061
CRA01	COL	33	CRA01-COL-33	2020-01-18 10:01:08	2020-01-18 10:01:08	2020-01-18	2020-01-13	2020-01-01	445	99.1147	111.733	110.348	112.36	102	103	108	118.908	129.076	126.942	112	129	125	0.00295399	0.0294561
CRA01	COL	33	CRA01-COL-33	2020-01-18 11:01:08	2020-01-18 11:01:08	2020-01-18	2020-01-13	2020-01-01	66	61.984	159.97	154.394	150.742	160	154	150	163.591	129.409	130.636	163	130	131	0.00614846	0.0197446
CRA01	COL	33	CRA01-COL-33	2020-01-18 12:01:08	2020-01-18 12:01:08	2020-01-18	2020-01-13	2020-01-01	73	26.8562	174.918	168.041	161.726	178	171	164	176.658	129.384	132.137	179	129	132	0.00624412	0.0205921
CRA01	COL	33	CRA01-COL-33	2020-01-18 13:01:08	2020-01-18 13:01:08	2020-01-18	2020-01-13	2020-01-01	97	11.662	171.959	166.464	160.66	172	167	160	174.979	128.959	131.66	176	129	131	0.00574312	0.0204623
CRA01	COL	33	CRA01-COL-33	2020-01-19 10:01:08	2020-01-19 10:01:08	2020-01-19	2020-01-13	2020-01-01	225	75.4821	105.24	105.64	110.916	95	98	106	113.942	129.102	124.836	106	129	123	0.00322938	0.0307835
CRA01	COL	33	CRA01-COL-33	2020-01-19 11:01:08	2020-01-19 11:01:08	2020-01-19	2020-01-13	2020-01-01	274	75.0665	100.266	103.018	111.113	94	98	107	111.007	128.821	122.989	106	129	122	0.00362192	0.0343736
CRA01	COL	33	CRA01-COL-33	2020-01-19 12:01:08	2020-01-19 12:01:08	2020-01-19	2020-01-13	2020-01-01	77	25.504	178.87	174.481	169.494	179	174	170	182.455	128.636	131.117	183	129	131	0.0058382	0.0219073
CRA01	COL	33	CRA01-COL-33	2020-01-19 13:01:08	2020-01-19 13:01:08	2020-01-19	2020-01-13	2020-01-01	73	10.6302	137.918	129.027	131.178	141	133	128	138.918	131.904	127.89	143	131	130	0.00468392	0.0266799
CRA01	COL	33	CRA01-COL-33	2020-01-20 10:01:08	2020-01-20 10:01:08	2020-01-20	2020-01-20	2020-01-01	427	74.2453	136.375	134.796	136.239	128	129	134	143.724	128.953	127.34	138	129	125	0.00416072	0.0215739
CRA01	COL	33	CRA01-COL-33	2020-01-20 11:01:08	2020-01-20 11:01:08	2020-01-20	2020-01-20	2020-01-01	312	73.0275	129.426	133.115	139.016	128	132	138	141.381	127.901	124.346	140	128	124	0.0042728	0.0270087
CRA01	COL	33	CRA01-COL-33	2020-01-20 12:01:08	2020-01-20 12:01:08	2020-01-20	2020-01-20	2020-01-01	141	12.3846	146.191	138.738	140.099	166	162	155	148.284	131.199	128.099	171	130	129	0.00409485	0.0241113
CRA01	COL	33	CRA01-COL-33	2020-01-20 13:01:08	2020-01-20 13:01:08	2020-01-20	2020-01-20	2020-01-01	129	21.2907	152.791	147.233	142.721	158	152	147	156.372	129.279	131.132	161	129	131	0.00531881	0.0179936
CRA01	COL	33	CRA01-COL-33	2020-01-21 10:01:08	2020-01-21 10:01:08	2020-01-21	2020-01-20	2020-01-01	65	10.4044	142.508	133.338	133.215	148	135	131	143.046	131.677	129.092	145	132	131	0.00513074	0.0226516
CRA01	COL	33	CRA01-COL-33	2020-01-21 11:01:08	2020-01-21 11:01:08	2020-01-21	2020-01-20	2020-01-01	23	9.8996	166.174	154.87	148.957	178	172	163	164.739	131.261	132.522	181	129	132	0.0064384	0.0225944
CRA01	COL	33	CRA01-COL-33	2020-01-21 12:01:08	2020-01-21 12:01:08	2020-01-21	2020-01-20	2020-01-01	149	41.7973	148.208	148.148	153.611	146	148	154	157.007	129.174	125.168	157	129	124	0.00454334	0.0247826
CRA01	COL	33	CRA01-COL-33	2020-01-21 13:01:08	2020-01-21 13:01:08	2020-01-21	2020-01-20	2020-01-01	29	9.21964	149.379	138.276	134.552	152	139	136	148.379	131.586	131.379	150	132	132	0.00555221	0.0207328
CRA01	COL	33	CRA01-COL-33	2020-01-22 10:01:08	2020-01-22 10:01:08	2020-01-22	2020-01-20	2020-01-01	418	80.4556	119.522	118.809	120.306	106	108	112	127.275	128.672	127.163	116	129	126	0.00376154	0.0299665
CRA01	COL	33	CRA01-COL-33	2020-01-22 11:01:08	2020-01-22 11:01:08	2020-01-22	2020-01-20	2020-01-01	14	66.1212	185.214	184.5	183.5	189	188	186	191.357	128.214	128.571	194	128	130	0.0054342	0.0225045
CRA01	COL	33	CRA01-COL-33	2020-01-22 12:00:14	2020-01-22 12:00:14	2020-01-22	2020-01-20	2020-01-01	32	32.9318	175.969	168.469	159.875	184	177	168	177.031	129.25	133.406	185	129	133	0.00628314	0.016858
CRA01	COL	33	CRA01-COL-33	2020-01-22 13:00:14	2020-01-22 13:00:14	2020-01-22	2020-01-20	2020-01-01	27	17.7131	179.333	173.741	169.704	184	178	171	182	129.296	130.815	186	129	131	0.00633706	0.0213673
CRA01	COL	33	CRA01-COL-33	2020-01-23 10:00:14	2020-01-23 10:00:14	2020-01-23	2020-01-20	2020-01-01	218	64.6259	146.399	140.537	136.853	147	141	137	150.142	129.509	130.734	150	129	130	0.00525433	0.0172735
CRA01	COL	33	CRA01-COL-33	2020-01-23 11:00:14	2020-01-23 11:00:14	2020-01-23	2020-01-20	2020-01-01	266	81.5246	147.876	142.41	141.361	148	143	142	152.09	129.805	129.274	152	130	129	0.00562448	0.018634
CRA01	COL	33	CRA01-COL-33	2020-01-23 12:00:14	2020-01-23 12:00:14	2020-01-23	2020-01-20	2020-01-01	306	73.1609	137.565	132.797	132.637	146	142	140	142.075	129.873	128.68	152	129	128	0.00533008	0.0198794
CRA01	COL	33	CRA01-COL-33	2020-01-23 13:00:14	2020-01-23 13:00:14	2020-01-23	2020-01-20	2020-01-01	246	64.7651	147.146	141.248	140.35	159	154	152	150.565	130.138	129.224	163	129	129	0.00586557	0.0204561
CRA01	COL	33	CRA01-COL-33	2020-01-24 10:00:14	2020-01-24 10:00:14	2020-01-24	2020-01-20	2020-01-01	146	53.8011	158.466	152.521	151.164	173	166	158	161.445	129.986	129.384	175	129	129	0.00655249	0.0211468
CRA01	COL	33	CRA01-COL-33	2020-01-24 11:00:14	2020-01-24 11:00:14	2020-01-24	2020-01-20	2020-01-01	130	56.0205	132.508	126.392	127.038	148	140	134	135.769	130.508	128.415	150	130	128	0.005452	0.0245482
CRA01	COL	33	CRA01-COL-33	2020-01-24 12:00:14	2020-01-24 12:00:14	2020-01-24	2020-01-20	2020-01-01	140	54.2505	167.129	161.829	161.271	182	177	173	170.293	129.879	129.021	186	129	128	0.00639337	0.0217893
CRA01	COL	33	CRA01-COL-33	2020-01-24 13:00:14	2020-01-24 13:00:14	2020-01-24	2020-01-20	2020-01-01	116	55.1183	148.862	141.302	143.026	169	155	149	150.879	131.345	128	166	131	128	0.00440028	0.0227204
CRA01	COL	33	CRA01-COL-33	2020-01-25 10:00:14	2020-01-25 10:00:14	2020-01-25	2020-01-20	2020-01-01	120	43.3504	140.475	132.2	132.817	140	133	134	142.133	131.325	128.7	144	131	129	0.00528352	0.0234591
CRA01	COL	33	CRA01-COL-33	2020-01-25 11:00:14	2020-01-25 11:00:14	2020-01-25	2020-01-20	2020-01-01	8	52.6546	135.875	132.5	120.75	136	133	123	141	127.125	134.625	142	127	135	0.0040564	0.0162135
CRA01	COL	33	CRA01-COL-33	2020-01-25 12:00:14	2020-01-25 12:00:14	2020-01-25	2020-01-20	2020-01-01	69	9.21964	117.797	106.942	108.29	112	101	102	117.174	132.623	128.609	111	133	129	0.00670886	0.0306931
CRA01	COL	33	CRA01-COL-33	2020-01-25 13:00:14	2020-01-25 13:00:14	2020-01-25	2020-01-20	2020-01-01	140	55.1313	158.321	152.229	153.021	178	172	166	161.15	130.421	128.393	181	130	127	0.00533707	0.0218067
CRA01	COL	33	CRA01-COL-33	2020-01-26 10:00:14	2020-01-26 10:00:14	2020-01-26	2020-01-20	2020-01-01	116	37.4834	144.155	135.983	138.121	143	138	140	145.845	131.603	127.948	148	132	128	0.00405143	0.0244967
CRA01	COL	33	CRA01-COL-33	2020-01-26 11:00:14	2020-01-26 11:00:14	2020-01-26	2020-01-20	2020-01-01	69	54.977	152.725	145.435	146.768	175	167	159	154.783	131.116	128.087	176	130	130	0.00435259	0.0227002
CRA01	COL	33	CRA01-COL-33	2020-01-26 12:00:14	2020-01-26 12:00:14	2020-01-26	2020-01-20	2020-01-01	77	36.9122	148.026	138.117	139.532	139	129	129	148.208	132.143	128.429	140	132	129	0.0047746	0.0222597
CRA01	COL	33	CRA01-COL-33	2020-01-26 13:00:14	2020-01-26 13:00:14	2020-01-26	2020-01-20	2020-01-01	510	59.2836	120.559	120.014	124.151	109	111	118	128.245	129.151	125.694	120	129	125	0.00303616	0.0309845
CRA01	COL	33	CRA01-COL-33	2020-01-27 10:00:14	2020-01-27 10:00:14	2020-01-27	2020-01-27	2020-01-01	253	69.1557	145.96	138.708	137.672	160	153	147	148.202	130.625	129.462	163	130	130	0.00532927	0.0205955
CRA01	COL	33	CRA01-COL-33	2020-01-27 11:00:14	2020-01-27 11:00:14	2020-01-27	2020-01-27	2020-01-01	173	32.5961	136.006	128.728	128.942	155	147	139	138.364	130.925	128.78	157	130	129	0.00494616	0.0265367
CRA01	COL	33	CRA01-COL-33	2020-01-27 12:00:14	2020-01-27 12:00:14	2020-01-27	2020-01-27	2020-01-01	236	84.1916	142.055	134.653	135.106	156	148	142	144.386	131	128.686	158	130	129	0.00446111	0.0243547
CRA01	COL	33	CRA01-COL-33	2020-01-27 13:00:14	2020-01-27 13:00:14	2020-01-27	2020-01-27	2020-01-01	186	83.3555	141.344	134.468	136.333	158	149	142	144.054	131.059	127.914	159	131	128	0.00387884	0.02499
CRA01	COL	33	CRA01-COL-33	2020-01-28 10:00:14	2020-01-28 10:00:14	2020-01-28	2020-01-27	2020-01-01	161	59.4924	146.311	137.634	136.391	150	142	136	147.578	131.155	129.696	152	131	131	0.00578241	0.0231974
CRA01	COL	33	CRA01-COL-33	2020-01-28 11:00:14	2020-01-28 11:00:14	2020-01-28	2020-01-27	2020-01-01	205	32.527	146.576	138.551	137.717	156	149	143	148.405	131.015	129.459	159	130	130	0.00500959	0.0219892
CRA01	COL	33	CRA01-COL-33	2020-01-28 12:00:14	2020-01-28 12:00:14	2020-01-28	2020-01-27	2020-01-01	242	53.9492	141.033	134.004	131.967	150	144	140	143.649	130.351	129.971	154	130	130	0.00643467	0.0203391
CRA01	COL	33	CRA01-COL-33	2020-01-28 13:00:14	2020-01-28 13:00:14	2020-01-28	2020-01-27	2020-01-01	193	52.5596	134.15	125.762	125.409	144	136	133	135.772	131.249	129.192	146	131	129	0.00659722	0.0282259
CRA01	COL	33	CRA01-COL-33	2020-01-29 10:00:14	2020-01-29 10:00:14	2020-01-29	2020-01-27	2020-01-01	260	43.8093	141.546	135.119	131.127	146	139	135	144.715	129.719	130.988	149	129	131	0.00548742	0.0187527
CRA01	COL	33	CRA01-COL-33	2020-01-29 11:00:14	2020-01-29 11:00:14	2020-01-29	2020-01-27	2020-01-01	214	60.6487	135.089	127.35	123.888	141	134	129	137.164	130.355	130.883	144	130	131	0.00635437	0.0260108
CRA01	COL	33	CRA01-COL-33	2020-01-29 12:00:14	2020-01-29 12:00:14	2020-01-29	2020-01-27	2020-01-01	192	54.6261	132.776	124.167	123.026	142	134	127	134.286	131.193	129.745	144	131	130	0.00747982	0.0292509
CRA01	COL	33	CRA01-COL-33	2020-01-29 13:00:14	2020-01-29 13:00:14	2020-01-29	2020-01-27	2020-01-01	121	75.7926	132.496	127.231	124.736	126	121	117	136.545	129.545	130.05	131	129	130	0.00621897	0.0227982
CRA01	COL	33	CRA01-COL-33	2020-01-30 10:00:14	2020-01-30 10:00:14	2020-01-30	2020-01-27	2020-01-01	185	48.8714	112.081	108.324	109.627	103	101	106	117.324	129.843	127.697	110	129	126	0.0034385	0.025253
CRA01	COL	33	CRA01-COL-33	2020-01-30 11:00:14	2020-01-30 11:00:14	2020-01-30	2020-01-27	2020-01-01	207	64.731	147.121	139.696	137.749	157	150	144	149.314	130.493	129.952	159	130	131	0.0060077	0.0198466
CRA01	COL	33	CRA01-COL-33	2020-01-30 12:00:14	2020-01-30 12:00:14	2020-01-30	2020-01-27	2020-01-01	221	54.9809	141.036	134.041	130.158	152	143	135	143.312	129.964	130.914	153	130	132	0.00560018	0.0194667
CRA01	COL	33	CRA01-COL-33	2020-01-30 13:00:14	2020-01-30 13:00:14	2020-01-30	2020-01-27	2020-01-01	207	71.5892	127.773	125.111	125.952	124	121	123	134.217	129.169	127.884	130	129	128	0.00441664	0.0250142
CRA01	COL	33	CRA01-COL-33	2020-01-31 10:00:14	2020-01-31 10:00:14	2020-01-31	2020-01-27	2020-01-01	185	21.8281	133.605	126.124	125.8	141	135	132	135.897	130.914	129.086	144	130	130	0.0058699	0.027177
CRA01	COL	33	CRA01-COL-33	2020-01-31 11:00:14	2020-01-31 11:00:14	2020-01-31	2020-01-27	2020-01-01	112	21.4768	125.732	117.312	116.812	134	128	124	127.241	131.304	129.33	138	130	130	0.00640477	0.0324344
CRA01	COL	33	CRA01-COL-33	2020-01-31 12:00:14	2020-01-31 12:00:14	2020-01-31	2020-01-27	2020-01-01	237	41.5484	129.131	126.696	127.511	123	121	124	135.776	129.105	127.873	130	129	127	0.00442055	0.0234253
CRA01	COL	33	CRA01-COL-33	2020-01-31 13:00:14	2020-01-31 13:00:14	2020-01-31	2020-01-27	2020-01-01	260	58.1056	130.562	124.754	123.031	137	132	129	134.196	129.958	129.719	142	129	130	0.00752579	0.0271814
CRA01	COL	33	CRA01-COL-33	2020-02-01 10:00:14	2020-02-01 10:00:14	2020-02-01	2020-01-27	2020-02-01	158	53.8517	134.595	125.848	128.044	140	130	133	136.07	131.854	127.899	141	131	129	0.00532583	0.0262963
CRA01	COL	33	CRA01-COL-33	2020-02-01 11:00:14	2020-02-01 11:00:14	2020-02-01	2020-01-27	2020-02-01	225	34.384	145.462	137.738	138.147	159	152	148	147.573	131.089	128.693	162	130	130	0.00457303	0.0239364
CRA01	COL	33	CRA01-COL-33	2020-02-01 12:00:14	2020-02-01 12:00:14	2020-02-01	2020-01-27	2020-02-01	177	54.0834	128.367	121.429	123.503	139	131	129	131.13	131.22	127.684	142	131	129	0.00344326	0.0256711
CRA01	COL	33	CRA01-COL-33	2020-02-01 13:00:14	2020-02-01 13:00:14	2020-02-01	2020-01-27	2020-02-01	165	53.8076	151.6	142.945	144.824	156	145	150	152.964	131.715	128.042	156	131	129	0.00446115	0.022017
CRA01	COL	33	CRA01-COL-33	2020-02-02 10:00:14	2020-02-02 10:00:14	2020-02-02	2020-01-27	2020-02-01	305	67.8738	135.161	129.121	124.17	132	122	118	138.043	129.508	131.354	132	129	132	0.00532518	0.0206944
CRA01	COL	33	CRA01-COL-33	2020-02-02 11:00:14	2020-02-02 11:00:14	2020-02-02	2020-01-27	2020-02-01	118	26.1392	111.254	109.297	113.203	121	121	124	117.788	129.593	126.034	130	129	126	0.00296206	0.0319051
CRA01	COL	33	CRA01-COL-33	2020-02-02 12:00:14	2020-02-02 12:00:14	2020-02-02	2020-01-27	2020-02-01	104	41.8002	119.01	110.942	110.25	128	120	120	120.404	131.144	129.404	132	131	130	0.00390084	0.0243955
CRA01	COL	33	CRA01-COL-33	2020-02-02 13:00:14	2020-02-02 13:00:14	2020-02-02	2020-01-27	2020-02-01	363	66.8826	129.165	127.259	129.16	129	128	131	136.171	129.14	127.201	138	129	126	0.0047617	0.0247184
CRA01	COL	33	CRA01-COL-33	2020-02-03 10:00:14	2020-02-03 10:00:14	2020-02-03	2020-02-03	2020-02-01	370	57.7264	138.551	135.973	135.162	131	131	132	144.714	128.93	128.724	139	129	126	0.00464453	0.0203249
CRA01	COL	33	CRA01-COL-33	2020-02-03 11:00:14	2020-02-03 11:00:14	2020-02-03	2020-02-03	2020-02-01	130	53.7239	114.5	110.854	119.123	111	106	116	120.169	131.292	123.862	117	131	125	0.00347487	0.0348781
CRA01	COL	33	CRA01-COL-33	2020-02-03 12:00:14	2020-02-03 12:00:14	2020-02-03	2020-02-03	2020-02-01	274	44.3002	152.533	150.774	155.241	155	158	163	159.526	129.573	125.934	166	128	125	0.00514112	0.0245134
CRA01	COL	33	CRA01-COL-33	2020-02-03 13:00:14	2020-02-03 13:00:14	2020-02-03	2020-02-03	2020-02-01	181	45.7631	151.768	148.558	149.768	165	164	163	157.105	129.481	127.746	173	129	127	0.00490377	0.0213735
CRA01	COL	33	CRA01-COL-33	2020-02-04 10:00:14	2020-02-04 10:00:14	2020-02-04	2020-02-03	2020-02-01	440	77.3596	124.798	120.53	122.007	110	106	111	129.42	130.034	127.636	115	129	126	0.00359037	0.0262438
CRA01	COL	33	CRA01-COL-33	2020-02-04 11:00:14	2020-02-04 11:00:14	2020-02-04	2020-02-03	2020-02-01	66	4.95397	30.303	31.8485	41.9697	30	31	42	31.7879	130.045	121.015	30	130	121	0.0106087	0.0391302
CRA01	COL	33	CRA01-COL-33	2020-02-04 12:00:14	2020-02-04 12:00:14	2020-02-04	2020-02-03	2020-02-01	289	44.5284	97.8616	97.7474	104.405	88	90	99	105.924	129.612	124.125	98	129	122	0.00279593	0.0310731
CRA01	COL	33	CRA01-COL-33	2020-02-04 13:00:14	2020-02-04 13:00:14	2020-02-04	2020-02-03	2020-02-01	465	78.2045	103.249	104.563	111.209	90	93	103	112.477	129.043	123.955	101	129	122	0.00311702	0.0308739
CRA01	COL	33	CRA01-COL-33	2020-02-05 10:00:14	2020-02-05 10:00:14	2020-02-05	2020-02-03	2020-02-01	160	42.0863	133.256	126.344	127.006	132	126	129	136.081	130.95	128.525	136	130	128	0.00531101	0.0274132
CRA01	COL	33	CRA01-COL-33	2020-02-05 11:00:14	2020-02-05 11:00:14	2020-02-05	2020-02-03	2020-02-01	133	11.8005	142.767	133.06	135.398	134	125	132	143.068	132.271	127.947	135	132	129	0.00487489	0.0234174
CRA01	COL	33	CRA01-COL-33	2020-02-05 12:00:33	2020-02-05 12:00:33	2020-02-05	2020-02-03	2020-02-01	104	18.8482	134.24	125.087	128.952	125	114	120	135.25	132.385	127.029	126	133	128	0.00646958	0.0309764
CRA01	COL	33	CRA01-COL-33	2020-02-05 13:00:33	2020-02-05 13:00:33	2020-02-05	2020-02-03	2020-02-01	85	41.0671	145.553	140.412	141.753	153	149	155	149.482	130.341	128	159	130	127	0.00455331	0.0209625
CRA01	COL	33	CRA01-COL-33	2020-02-06 10:00:33	2020-02-06 10:00:33	2020-02-06	2020-02-03	2020-02-01	101	40.0313	136.089	126.554	130.822	131	119	126	137.238	132.515	126.931	130	133	126	0.00638504	0.032951
CRA01	COL	33	CRA01-COL-33	2020-02-06 11:00:33	2020-02-06 11:00:33	2020-02-06	2020-02-03	2020-02-01	41	5.0001	127.098	113.073	119.488	125	111	120	125.073	134.805	126.366	124	135	125	0.00684943	0.03946
CRA01	COL	33	CRA01-COL-33	2020-02-06 12:00:33	2020-02-06 12:00:33	2020-02-06	2020-02-03	2020-02-01	20	39.2047	184.8	182.75	185.75	194	196	202	189.95	129.35	126.8	202	128	125	0.00551421	0.0254203
CRA01	COL	33	CRA01-COL-33	2020-02-06 13:00:33	2020-02-06 13:00:33	2020-02-06	2020-02-03	2020-02-01	564	82.9318	128.839	126.95	128.312	126	126	126	135.764	129.021	127.45	136	129	127	0.00441267	0.0246544
CRA01	COL	33	CRA01-COL-33	2020-02-07 10:00:33	2020-02-07 10:00:33	2020-02-07	2020-02-03	2020-02-01	25	22.4132	145.08	143.56	144.96	138	140	142	152.52	128.76	127.4	149	129	125	0.00413196	0.0207652
CRA01	COL	33	CRA01-COL-33	2020-02-07 11:00:33	2020-02-07 11:00:33	2020-02-07	2020-02-03	2020-02-01	26	18.2004	127.077	127.808	130.385	130	130	132	136.308	128.269	126.5	138	129	126	0.00485034	0.026192
CRA01	COL	33	CRA01-COL-33	2020-02-07 12:00:33	2020-02-07 12:00:33	2020-02-07	2020-02-03	2020-02-01	22	33.3205	186.136	180.591	175.455	188	184	177	188.364	129	131.273	192	129	130	0.00587077	0.0212614
CRA01	COL	33	CRA01-COL-33	2020-02-07 13:00:33	2020-02-07 13:00:33	2020-02-07	2020-02-03	2020-02-01	647	48.0107	154.059	154.927	158.722	152	153	157	163.011	128.464	125.855	161	128	126	0.00487325	0.0238716
CRA01	COL	33	CRA01-COL-33	2020-02-08 10:00:33	2020-02-08 10:00:33	2020-02-08	2020-02-03	2020-02-01	549	71.5018	168.749	169.53	172.026	167	169	172	177.169	128.189	126.592	177	128	126	0.00496809	0.0243357
CRA01	COL	33	CRA01-COL-33	2020-02-08 11:00:33	2020-02-08 11:00:33	2020-02-08	2020-02-03	2020-02-01	214	9.88382	120.416	125.537	134.963	117	123	134	133.883	128.131	122.21	132	128	122	0.00458114	0.0323123
CRA01	COL	33	CRA01-COL-33	2020-02-08 12:00:33	2020-02-08 12:00:33	2020-02-08	2020-02-03	2020-02-01	124	19.1698	143.685	145.911	151.734	138	141	149	154.266	128.387	124.605	149	128	124	0.00430259	0.0236111
CRA01	COL	33	CRA01-COL-33	2020-02-08 13:00:33	2020-02-08 13:00:33	2020-02-08	2020-02-03	2020-02-01	628	57.4555	148.385	150.497	155.328	149	151	156	158.545	128.225	125.158	159	128	125	0.00477262	0.023811
CRA01	COL	33	CRA01-COL-33	2020-02-09 10:00:33	2020-02-09 10:00:33	2020-02-09	2020-02-03	2020-02-01	167	66.8112	157.317	153.138	149.713	160	156	153	161.754	128.922	130.329	165	129	130	0.0057871	0.0201707
CRA01	COL	33	CRA01-COL-33	2020-02-09 11:00:33	2020-02-09 11:00:33	2020-02-09	2020-02-03	2020-02-01	175	59.1144	113.874	114.709	117.823	106	109	114	123.097	128.366	126.109	117	128	125	0.00313127	0.0304629
CRA01	COL	33	CRA01-COL-33	2020-02-09 12:00:33	2020-02-09 12:00:33	2020-02-09	2020-02-03	2020-02-01	0	NA	113.874	114.709	117.823	106	109	114	123.097	128.366	126.109	117	128	125	0.00313127	0.0304629
CRA01	COL	33	CRA01-COL-33	2020-02-09 13:00:33	2020-02-09 13:00:33	2020-02-09	2020-02-03	2020-02-01	46	39.6916	160.957	157.261	152.087	164	162	154	165.848	128.457	131.239	170	128	131	0.00504028	0.0212332
CRA01	COL	33	CRA01-COL-33	2020-02-10 10:00:33	2020-02-10 10:00:33	2020-02-10	2020-02-10	2020-02-01	45	11.4019	169.244	159.667	153.489	174	165	151	168.867	130.511	132.422	175	131	133	0.00601229	0.0221127
CRA01	COL	33	CRA01-COL-33	2020-02-10 11:00:33	2020-02-10 11:00:33	2020-02-10	2020-02-10	2020-02-01	38	35.1462	160	150.342	145.579	170	156	146	160.026	130.842	131.763	167	130	133	0.00620029	0.023753
CRA01	COL	33	CRA01-COL-33	2020-02-10 12:00:33	2020-02-10 12:00:33	2020-02-10	2020-02-10	2020-02-01	8	2.91558	166.625	163.625	158.375	166	164	160	171.625	128.375	131.125	172	128	132	0.00503836	0.0215518
CRA01	COL	33	CRA01-COL-33	2020-02-10 13:00:33	2020-02-10 13:00:33	2020-02-10	2020-02-10	2020-02-01	83	26.9284	129.361	120.072	123.542	124	114	122	130.494	132.289	127.277	125	132	127	0.00427819	0.0299094
CRA01	COL	33	CRA01-COL-33	2020-02-11 10:00:33	2020-02-11 10:00:33	2020-02-11	2020-02-10	2020-02-01	6082	100.047	112.617	115.968	123.635	106	110	119	124.103	128.433	123.263	118	128	123	0.00380885	0.0345118
CRA01	COL	33	CRA01-COL-33	2020-02-11 11:00:33	2020-02-11 11:00:33	2020-02-11	2020-02-10	2020-02-01	29	67.6499	130.897	135.138	143.69	125	130	134	142.793	128.345	122.793	138	128	125	0.00431308	0.0268219
CRA01	COL	33	CRA01-COL-33	2020-02-11 12:00:33	2020-02-11 12:00:33	2020-02-11	2020-02-10	2020-02-01	179	9.34103	110.648	112.218	120.145	105	108	118	120.838	129.168	123.33	117	129	122	0.00304085	0.0327158
CRA01	COL	33	CRA01-COL-33	2020-02-11 13:00:33	2020-02-11 13:00:33	2020-02-11	2020-02-10	2020-02-01	396	76.7937	112.932	115.553	125.475	103	107	119	124.045	129.194	122.141	116	129	121	0.00335008	0.0355032
CRA01	COL	33	CRA01-COL-33	2020-02-12 10:00:33	2020-02-12 10:00:33	2020-02-12	2020-02-10	2020-02-01	76	38.1609	179.303	174.5	175.461	198	197	199	182.132	129.895	128.25	204	129	128	0.00599927	0.0232532
CRA01	COL	33	CRA01-COL-33	2020-02-12 11:00:33	2020-02-12 11:00:33	2020-02-12	2020-02-10	2020-02-01	117	96.5208	161.103	153.573	156.12	175	164	158	162.786	131.393	127.581	174	131	127	0.00483048	0.0245565
CRA01	COL	33	CRA01-COL-33	2020-02-12 12:00:33	2020-02-12 12:00:33	2020-02-12	2020-02-10	2020-02-01	251	68.3594	145.741	144.319	147.701	147	148	152	153.159	129.267	126.359	156	129	125	0.00440298	0.0229728
CRA01	COL	33	CRA01-COL-33	2020-02-12 13:00:33	2020-02-12 13:00:33	2020-02-12	2020-02-10	2020-02-01	26	37.7691	161.385	154.269	150.846	166	157	148	163.231	130.038	130.769	166	130	132	0.00638127	0.0222927
CRA01	COL	33	CRA01-COL-33	2020-02-13 10:00:33	2020-02-13 10:00:33	2020-02-13	2020-02-10	2020-02-01	253	61.0922	128.925	122.957	121.885	138	133	128	132.455	130.178	129.312	142	129	130	0.00505658	0.0256052
CRA01	COL	33	CRA01-COL-33	2020-02-13 11:00:33	2020-02-13 11:00:33	2020-02-13	2020-02-10	2020-02-01	72	60.6013	142.417	135.292	132.361	148	142	138	144.986	130.167	130.486	152	130	130	0.00657403	0.0210354
CRA01	COL	33	CRA01-COL-33	2020-02-13 12:00:33	2020-02-13 12:00:33	2020-02-13	2020-02-10	2020-02-01	44	63.5611	155.341	146.273	136.568	152	142	136	155.932	129.545	134.341	152	129	134	0.00453485	0.0108429
CRA01	COL	33	CRA01-COL-33	2020-02-13 13:00:33	2020-02-13 13:00:33	2020-02-13	2020-02-10	2020-02-01	187	80.1133	145.444	140.198	134.626	147	139	134	149.214	128.968	131.631	149	129	132	0.0045974	0.0173022
CRA01	COL	33	CRA01-COL-33	2020-02-14 10:00:33	2020-02-14 10:00:33	2020-02-14	2020-02-10	2020-02-01	156	26.2156	138.135	131.853	133.494	156	150	144	141.231	130.859	127.853	160	130	129	0.00416657	0.025593
CRA01	COL	33	CRA01-COL-33	2020-02-14 11:00:33	2020-02-14 11:00:33	2020-02-14	2020-02-10	2020-02-01	171	77.0098	139.064	131.52	132.205	153	143	141	141.275	131.14	128.538	154	130	130	0.00488392	0.0263377
CRA01	COL	33	CRA01-COL-33	2020-02-14 12:00:33	2020-02-14 12:00:33	2020-02-14	2020-02-10	2020-02-01	208	35.1037	129.168	124.264	124.663	142	136	132	133.404	130.048	128.356	146	130	129	0.00458178	0.0270961
CRA01	COL	33	CRA01-COL-33	2020-02-14 13:00:33	2020-02-14 13:00:33	2020-02-14	2020-02-10	2020-02-01	257	78.4762	123.537	118.626	119.362	134	129	126	127.778	130.132	128.175	138	130	128	0.00367601	0.0297868
CRA01	COL	33	CRA01-COL-33	2020-02-15 10:00:33	2020-02-15 10:00:33	2020-02-15	2020-02-10	2020-02-01	162	42.8318	133.037	125.815	126.568	125	118	122	135.543	130.969	128.469	128	131	129	0.00520368	0.0275868
CRA01	COL	33	CRA01-COL-33	2020-02-15 11:00:33	2020-02-15 11:00:33	2020-02-15	2020-02-10	2020-02-01	191	47.6972	142.597	136.754	136.859	157	152	148	146.042	130.361	128.623	161	129	130	0.00499254	0.021498
CRA01	COL	33	CRA01-COL-33	2020-02-15 12:00:33	2020-02-15 12:00:33	2020-02-15	2020-02-10	2020-02-01	166	38.2149	137.151	130.952	130.12	148	144	140	140.325	130.295	129.193	154	130	129	0.00653768	0.0234292
CRA01	COL	33	CRA01-COL-33	2020-02-15 13:00:33	2020-02-15 13:00:33	2020-02-15	2020-02-10	2020-02-01	124	32.0338	115.952	108.484	112.258	110	102	110	118.387	131.79	126.863	114	132	127	0.00389042	0.0365413
CRA01	COL	33	CRA01-COL-33	2020-02-16 10:00:33	2020-02-16 10:00:33	2020-02-16	2020-02-10	2020-02-01	74	28.9872	141.689	134.973	131.014	140	134	132	144.865	129.811	130.973	143	130	131	0.00540512	0.0193207
CRA01	COL	33	CRA01-COL-33	2020-02-16 11:00:33	2020-02-16 11:00:33	2020-02-16	2020-02-10	2020-02-01	92	49.752	130.109	122.663	120.37	142	134	130	132.272	130.478	130.163	143	130	131	0.00516168	0.0234697
CRA01	COL	33	CRA01-COL-33	2020-02-16 12:00:33	2020-02-16 12:00:33	2020-02-16	2020-02-10	2020-02-01	54	55.1771	131.574	124.537	127.407	146	137	132	134.556	131.333	127.315	148	131	127	0.00552527	0.0298292
CRA01	COL	33	CRA01-COL-33	2020-02-16 13:00:33	2020-02-16 13:00:33	2020-02-16	2020-02-10	2020-02-01	144	46.9309	138.681	133.653	130.285	149	144	137	142.771	129.34	130.465	153	129	131	0.00572788	0.0174156
CRA01	COL	33	CRA01-COL-33	2020-02-17 10:00:33	2020-02-17 10:00:33	2020-02-17	2020-02-17	2020-02-01	77	25.1795	117.143	115.831	118.468	109	110	113	124.571	129.026	126.649	119	129	126	0.0033766	0.0305088
CRA01	COL	33	CRA01-COL-33	2020-02-17 11:00:33	2020-02-17 11:00:33	2020-02-17	2020-02-17	2020-02-01	61	43.5994	145.164	141.197	139.279	149	145	141	150.41	129.098	129.541	154	129	131	0.00546296	0.018408
CRA01	COL	33	CRA01-COL-33	2020-02-17 12:00:33	2020-02-17 12:00:33	2020-02-17	2020-02-17	2020-02-01	18	73.5834	163.167	160.444	157.667	166	164	160	168.944	128.444	129.778	173	128	130	0.00607327	0.0223641
CRA01	COL	33	CRA01-COL-33	2020-02-17 13:00:33	2020-02-17 13:00:33	2020-02-17	2020-02-17	2020-02-01	23	12.7476	134.652	127.696	124.783	131	125	125	137.565	130.087	130.435	135	130	131	0.00662402	0.0256587
CRA01	COL	33	CRA01-COL-33	2020-02-18 10:00:33	2020-02-18 10:00:33	2020-02-18	2020-02-17	2020-02-01	41	5.70098	128.537	120.366	121.317	128	117	122	130.756	131.341	128.585	129	131	130	0.0043731	0.0269984
CRA01	COL	33	CRA01-COL-33	2020-02-18 11:00:33	2020-02-18 11:00:33	2020-02-18	2020-02-17	2020-02-01	174	9.27241	172.655	173.546	176.316	171	172	175	180.994	128.121	126.466	180	128	126	0.00536095	0.025199
CRA01	COL	33	CRA01-COL-33	2020-02-18 12:00:33	2020-02-18 12:00:33	2020-02-18	2020-02-17	2020-02-01	260	37.4434	129.808	129.05	134.108	128	127	132	138.235	129.335	125.388	136	129	125	0.00448375	0.0262905
CRA01	COL	33	CRA01-COL-33	2020-02-18 13:00:33	2020-02-18 13:00:33	2020-02-18	2020-02-17	2020-02-01	0	NA	129.808	129.05	134.108	128	127	132	138.235	129.335	125.388	136	129	125	0.00448375	0.0262905
CRA01	COL	33	CRA01-COL-33	2020-02-19 10:00:33	2020-02-19 10:00:33	2020-02-19	2020-02-17	2020-02-01	186	42.1546	166.565	165.183	167.726	171	171	174	173.167	128.935	126.887	179	128	127	0.00498097	0.0244743
CRA01	COL	33	CRA01-COL-33	2020-02-19 11:00:33	2020-02-19 11:00:33	2020-02-19	2020-02-17	2020-02-01	165	22.2037	130.079	124.055	125.855	121	116	117	133.424	130.703	127.83	126	131	129	0.00445143	0.0254786
CRA01	COL	33	CRA01-COL-33	2020-02-19 12:01:03	2020-02-19 12:01:03	2020-02-19	2020-02-17	2020-02-01	10	2.54961	173.5	165.8	170.9	174	164	174	175.6	131.6	126.3	175	131	128	0.00503469	0.028797
CRA01	COL	33	CRA01-COL-33	2020-02-19 13:01:03	2020-02-19 13:01:03	2020-02-19	2020-02-17	2020-02-01	122	21.101	120.5	113.754	116.803	112	104	108	123.459	131.27	127.254	114	131	128	0.00368855	0.034104
CRA01	COL	33	CRA01-COL-33	2020-02-20 10:01:03	2020-02-20 10:01:03	2020-02-20	2020-02-17	2020-02-01	143	20.7003	125.825	117.385	119.825	122	114	116	127.497	131.783	127.797	124	132	128	0.00411391	0.0303516
CRA01	COL	33	CRA01-COL-33	2020-02-20 11:01:03	2020-02-20 11:01:03	2020-02-20	2020-02-17	2020-02-01	11	3.04148	163.273	158.636	163	165	161	163	168	130.455	126.273	170	130	127	0.00512751	0.0264841
CRA01	COL	33	CRA01-COL-33	2020-02-20 12:01:03	2020-02-20 12:01:03	2020-02-20	2020-02-17	2020-02-01	173	21.101	127.757	120.324	124.919	119	113	120	130.324	131.867	126.491	124	132	127	0.00337486	0.0325453
CRA01	COL	33	CRA01-COL-33	2020-02-20 13:01:03	2020-02-20 13:01:03	2020-02-20	2020-02-17	2020-02-01	137	21.2604	118.891	111.934	116.766	115	108	112	121.891	131.679	126.255	118	131	127	0.00313994	0.0364235
CRA01	COL	33	CRA01-COL-33	2020-02-21 10:01:03	2020-02-21 10:01:03	2020-02-21	2020-02-17	2020-02-01	207	43.5461	108.725	107.498	112.135	99	100	108	116.246	129.541	125.517	109	129	124	0.00295269	0.0307731
CRA01	COL	33	CRA01-COL-33	2020-02-21 11:01:03	2020-02-21 11:01:03	2020-02-21	2020-02-17	2020-02-01	62	48.5413	127.5	117.097	113.71	125	112	108	126.758	131.516	131.242	124	132	131	0.00647793	0.0309791
CRA01	COL	33	CRA01-COL-33	2020-02-21 12:01:03	2020-02-21 12:01:03	2020-02-21	2020-02-17	2020-02-01	315	43.0117	112.962	108.489	114.162	105	102	111	117.962	130.997	125.4	112	130	124	0.00291334	0.0334425
CRA01	COL	33	CRA01-COL-33	2020-02-21 13:01:03	2020-02-21 13:01:03	2020-02-21	2020-02-17	2020-02-01	541	46.9921	130.619	132.458	138.946	121	125	133	140.956	128.667	124.266	133	129	123	0.00455469	0.0269006
CRA01	COL	33	CRA01-COL-33	2020-02-22 10:01:03	2020-02-22 10:01:03	2020-02-22	2020-02-17	2020-02-01	95	41.1215	110.674	104.484	104.642	102	93	91	113.095	130.611	128.779	103	130	129	0.00399978	0.0263861
CRA01	COL	33	CRA01-COL-33	2020-02-22 11:01:03	2020-02-22 11:01:03	2020-02-22	2020-02-17	2020-02-01	278	29.0259	119.572	113.647	116.043	120	112	117	122.701	130.867	127.381	124	130	128	0.00350371	0.033584
CRA01	COL	33	CRA01-COL-33	2020-02-22 12:01:03	2020-02-22 12:01:03	2020-02-22	2020-02-17	2020-02-01	230	23.3346	108.578	102.617	102.952	100	94	99	111.487	130.504	128.539	103	131	128	0.00358732	0.026274
CRA01	COL	33	CRA01-COL-33	2020-02-22 13:01:03	2020-02-22 13:01:03	2020-02-22	2020-02-17	2020-02-01	2	0.5001	114.5	112.5	116	114	112	116	121.5	129.5	126	122	130	126	0.00263087	0.0303525
CRA01	COL	33	CRA01-COL-33	2020-02-23 10:01:03	2020-02-23 10:01:03	2020-02-23	2020-02-17	2020-02-01	201	50.5397	113.363	108.085	109.129	103	99	103	117.144	130.373	128.055	109	130	128	0.0030661	0.0238704
CRA01	COL	33	CRA01-COL-33	2020-02-23 11:01:03	2020-02-23 11:01:03	2020-02-23	2020-02-17	2020-02-01	191	50.1726	102.152	97.1885	99.3979	93	89	93	105.89	130.487	127.351	98	130	127	0.00270765	0.0303603
CRA01	COL	33	CRA01-COL-33	2020-02-23 12:01:03	2020-02-23 12:01:03	2020-02-23	2020-02-17	2020-02-01	198	27.9733	125.949	119.818	120.409	118	112	114	129.449	130.54	128.455	122	131	129	0.00402637	0.0233101
CRA01	COL	33	CRA01-COL-33	2020-02-23 13:01:03	2020-02-23 13:01:03	2020-02-23	2020-02-17	2020-02-01	173	34.5421	103.092	99.5145	101.561	97	93	95	107.832	129.96	127.225	102	130	127	0.00313915	0.0320898
CRA01	COL	33	CRA01-COL-33	2020-02-24 10:01:03	2020-02-24 10:01:03	2020-02-24	2020-02-24	2020-02-01	266	47.8341	104.32	102.959	105.564	88	90	96	110.82	129.188	126.496	98	129	125	0.00290421	0.0310394
CRA01	COL	33	CRA01-COL-33	2020-02-24 11:01:03	2020-02-24 11:01:03	2020-02-24	2020-02-24	2020-02-01	190	71.5682	122.763	118.295	118.121	109	102	108	127	129.774	128.568	112	130	128	0.00392326	0.0266116
CRA01	COL	33	CRA01-COL-33	2020-02-24 12:01:03	2020-02-24 12:01:03	2020-02-24	2020-02-24	2020-02-01	186	72.1007	97.5591	97.4946	102.403	86	88	96	105.398	129.188	125.059	96	129	123	0.00261962	0.030753
CRA01	COL	33	CRA01-COL-33	2020-02-24 13:01:03	2020-02-24 13:01:03	2020-02-24	2020-02-24	2020-02-01	97	53.6681	121.175	114.433	113.897	120	115	116	123.505	130.639	129.062	125	130	130	0.00398303	0.0251988
CRA01	COL	33	CRA01-COL-33	2020-02-25 10:01:03	2020-02-25 10:01:03	2020-02-25	2020-02-24	2020-02-01	172	10.9773	112.017	105.477	107.82	108	100	104	115.076	131.076	127.552	111	131	128	0.00402922	0.0316054
CRA01	COL	33	CRA01-COL-33	2020-02-25 11:01:03	2020-02-25 11:01:03	2020-02-25	2020-02-24	2020-02-01	162	10.5476	100.432	94.0864	96.9938	92	86	92	103.191	131.179	127.167	95	131	127	0.00308061	0.0339482
CRA01	COL	33	CRA01-COL-33	2020-02-25 12:01:03	2020-02-25 12:01:03	2020-02-25	2020-02-24	2020-02-01	164	8.5001	120.628	114.524	118.354	114	108	113	124.402	131.195	126.695	117	131	127	0.00434673	0.0359512
CRA01	COL	33	CRA01-COL-33	2020-02-25 13:01:03	2020-02-25 13:01:03	2020-02-25	2020-02-24	2020-02-01	212	19.9716	110.547	104.929	107.373	102	94	99	114.071	130.84	127.363	104	131	128	0.00422979	0.0354137
CRA01	COL	33	CRA01-COL-33	2020-02-26 10:01:03	2020-02-26 10:01:03	2020-02-26	2020-02-24	2020-02-01	134	55.0841	144.336	141.216	139.642	144	142	141	150.358	128.888	129.231	151	129	130	0.00483518	0.0186506
CRA01	COL	33	CRA01-COL-33	2020-02-26 11:01:03	2020-02-26 11:01:03	2020-02-26	2020-02-24	2020-02-01	184	19.0775	119.299	113.261	112.565	110	104	106	122.418	130.337	129.158	114	130	130	0.00390166	0.0217183
CRA01	COL	33	CRA01-COL-33	2020-02-26 12:01:03	2020-02-26 12:01:03	2020-02-26	2020-02-24	2020-02-01	91	25.3981	131.736	123.89	121.011	139	130	128	133.495	130.516	130.615	141	130	131	0.00622265	0.0256433
CRA01	COL	33	CRA01-COL-33	2020-02-26 13:01:03	2020-02-26 13:01:03	2020-02-26	2020-02-24	2020-02-01	59	47.4053	138.627	137.932	136.136	138	137	134	146.542	127.898	129.068	146	128	129	0.00434181	0.0193044
CRA01	COL	33	CRA01-COL-33	2020-02-27 10:01:03	2020-02-27 10:01:03	2020-02-27	2020-02-24	2020-02-01	126	41.1401	125.698	121	114.889	137	132	124	129.683	128.675	132.056	141	128	132	0.00518642	0.0245366
CRA01	COL	33	CRA01-COL-33	2020-02-27 11:01:03	2020-02-27 11:01:03	2020-02-27	2020-02-24	2020-02-01	53	12.9079	112.925	106.283	100.038	109	105	97	115.17	129.453	132.358	113	129	133	0.00283169	0.0225234
CRA01	COL	33	CRA01-COL-33	2020-02-27 12:01:03	2020-02-27 12:01:03	2020-02-27	2020-02-24	2020-02-01	184	27.0602	117.94	111.902	110.212	111	106	106	121.228	130.049	129.761	116	130	130	0.00417248	0.0249363
CRA01	COL	33	CRA01-COL-33	2020-02-27 13:01:03	2020-02-27 13:01:03	2020-02-27	2020-02-24	2020-02-01	169	8.50321	109.065	104.172	102.266	106	101	100	113.136	129.562	129.734	111	129	130	0.00451184	0.025822
CRA01	COL	33	CRA01-COL-33	2020-02-28 10:01:03	2020-02-28 10:01:03	2020-02-28	2020-02-24	2020-02-01	218	27.5183	113.674	109.11	109.463	108	104	105	118.289	129.867	128.454	114	130	129	0.00390076	0.0242888
CRA01	COL	33	CRA01-COL-33	2020-02-28 11:01:03	2020-02-28 11:01:03	2020-02-28	2020-02-24	2020-02-01	222	16.9888	115.856	111.748	112.068	110	107	108	120.838	129.685	128.356	116	130	129	0.00272014	0.0232931
CRA01	COL	33	CRA01-COL-33	2020-02-28 12:01:03	2020-02-28 12:01:03	2020-02-28	2020-02-24	2020-02-01	202	26.2489	119.559	114.163	114.762	114	110	110	123.653	130.203	128.431	119	130	129	0.00364226	0.0258027
CRA01	COL	33	CRA01-COL-33	2020-02-28 13:01:03	2020-02-28 13:01:03	2020-02-28	2020-02-24	2020-02-01	216	19.4744	119.56	114.838	113.894	112	109	109	123.986	129.69	129.144	118	129	130	0.00377086	0.0245724
CRA01	COL	33	CRA01-COL-33	2020-02-29 10:01:03	2020-02-29 10:01:03	2020-02-29	2020-02-24	2020-02-01	257	21.0941	114.739	109.249	109.852	106	100	103	118.409	130.307	128.405	109	130	128	0.00304969	0.0221385
CRA01	COL	33	CRA01-COL-33	2020-02-29 11:01:03	2020-02-29 11:01:03	2020-02-29	2020-02-24	2020-02-01	253	18.0625	106.775	102.209	100.336	97	93	93	110.704	129.466	129.704	102	129	130	0.00424444	0.0264403
CRA01	COL	33	CRA01-COL-33	2020-02-29 12:01:03	2020-02-29 12:01:03	2020-02-29	2020-02-24	2020-02-01	248	17.1214	103.399	98.7016	97.8911	96	91	92	107.351	129.786	129.101	100	130	130	0.0038748	0.0296461
CRA01	COL	33	CRA01-COL-33	2020-02-29 13:01:03	2020-02-29 13:01:03	2020-02-29	2020-02-24	2020-02-01	237	27.7715	99.8734	95.4557	94.5063	93	89	90	103.823	129.574	129.118	98	129	129	0.00332971	0.029346
CRA01	COL	33	CRA01-COL-33	2020-03-01 10:01:03	2020-03-01 10:01:03	2020-03-01	2020-02-24	2020-03-01	365	46.4571	110.726	107.584	106.74	106	102	104	116.09	129.11	128.885	111	129	129	0.00356178	0.0251641
CRA01	COL	33	CRA01-COL-33	2020-03-01 11:01:03	2020-03-01 11:01:03	2020-03-01	2020-02-24	2020-03-01	250	67.1844	117.692	112.476	109.18	121	117	115	121.34	129.408	130.5	126	129	131	0.00297801	0.0232117
CRA01	COL	33	CRA01-COL-33	2020-03-01 12:01:03	2020-03-01 12:01:03	2020-03-01	2020-02-24	2020-03-01	324	73.2463	136.019	128.312	120.991	137	130	121	137.824	129.59	132.978	140	129	133	0.00523633	0.0161659
CRA01	COL	33	CRA01-COL-33	2020-03-01 13:01:03	2020-03-01 13:01:03	2020-03-01	2020-02-24	2020-03-01	238	62.6778	138.345	134.101	130.546	142	138	134	143.109	128.954	130.458	147	129	131	0.00513213	0.0181269
CRA01	COL	33	CRA01-COL-33	2020-03-02 10:01:03	2020-03-02 10:01:03	2020-03-02	2020-03-02	2020-03-01	601	51.839	128.471	125.552	124.303	137	134	132	134.115	128.907	129.045	143	129	129	0.00546948	0.0254969
CRA01	COL	33	CRA01-COL-33	2020-03-02 11:01:03	2020-03-02 11:01:03	2020-03-02	2020-03-02	2020-03-01	393	75.5397	127.336	121.677	118.402	130	123	122	130.598	129.603	130.473	133	130	131	0.0045547	0.0243826
CRA01	COL	33	CRA01-COL-33	2020-03-02 12:01:03	2020-03-02 12:01:03	2020-03-02	2020-03-02	2020-03-01	90	64.8788	160.922	152.222	144.644	165	155	146	161.478	129.944	133.089	165	130	133	0.00592484	0.0163332
CRA01	COL	33	CRA01-COL-33	2020-03-02 13:01:03	2020-03-02 13:01:03	2020-03-02	2020-03-02	2020-03-01	404	76.0412	121.161	116.931	115.149	127	123	122	125.851	129.342	129.537	133	129	130	0.00483698	0.0247466
CRA01	COL	33	CRA01-COL-33	2020-03-03 10:01:03	2020-03-03 10:01:03	2020-03-03	2020-03-02	2020-03-01	338	33.8896	104.367	101.639	101.695	95	92	93	109.811	129.136	128.399	100	129	129	0.00309375	0.0286432
CRA01	COL	33	CRA01-COL-33	2020-03-03 11:01:03	2020-03-03 11:01:03	2020-03-03	2020-03-02	2020-03-01	351	60.681	106.447	103.929	102.647	98	95	95	111.957	128.761	129.071	103	129	129	0.0042059	0.0262973
CRA01	COL	33	CRA01-COL-33	2020-03-03 12:01:03	2020-03-03 12:01:03	2020-03-03	2020-03-02	2020-03-01	507	75.2364	146.067	143.136	142.122	151	148	148	151.41	128.951	128.919	157	129	130	0.00479278	0.0193174
CRA01	COL	33	CRA01-COL-33	2020-03-03 13:01:03	2020-03-03 13:01:03	2020-03-03	2020-03-02	2020-03-01	377	57.6911	131.671	129.279	128.377	140	139	140	137.671	128.775	128.753	148	129	129	0.00509295	0.0228629
CRA01	COL	33	CRA01-COL-33	2020-03-04 10:01:03	2020-03-04 10:01:03	2020-03-04	2020-03-02	2020-03-01	282	51.8351	109.089	105.379	104.426	101	97	95	113.833	129.298	129.085	105	129	130	0.00442296	0.0250279
CRA01	COL	33	CRA01-COL-33	2020-03-04 11:01:03	2020-03-04 11:01:03	2020-03-04	2020-03-02	2020-03-01	265	39.9626	111.464	109.4	106.974	105	104	101	117.675	128.377	129.638	112	129	130	0.00373902	0.028363
CRA01	COL	33	CRA01-COL-33	2020-03-04 12:01:03	2020-03-04 12:01:03	2020-03-04	2020-03-02	2020-03-01	360	41.5384	109.375	106.878	104.225	95	93	89	114.792	128.439	129.861	100	129	130	0.00408983	0.0275068
CRA01	COL	33	CRA01-COL-33	2020-03-04 13:01:03	2020-03-04 13:01:03	2020-03-04	2020-03-02	2020-03-01	262	35.7002	92.9122	90.374	87.7099	86	83	80	97.8664	128.489	129.916	91	129	130	0.00383647	0.0296208
CRA01	COL	33	CRA01-COL-33	2020-03-05 10:01:03	2020-03-05 10:01:03	2020-03-05	2020-03-02	2020-03-01	407	84.4989	147.577	140.988	133.988	152	144	136	149.867	129.201	132.575	153	129	133	0.00449282	0.0155867
CRA01	COL	33	CRA01-COL-33	2020-03-05 11:01:03	2020-03-05 11:01:03	2020-03-05	2020-03-02	2020-03-01	213	54.4267	117.85	113.742	106.638	113	111	103	122.047	128.249	132.432	119	129	133	0.00206883	0.022854
CRA01	COL	33	CRA01-COL-33	2020-03-05 12:01:03	2020-03-05 12:01:03	2020-03-05	2020-03-02	2020-03-01	105	53.1602	93.981	91.2571	85.6762	90	87	81	98.7619	127.971	131.59	95	128	131	0.00214676	0.0234923
CRA01	COL	33	CRA01-COL-33	2020-03-05 13:01:03	2020-03-05 13:01:03	2020-03-05	2020-03-02	2020-03-01	347	47.4343	112.599	109.977	107.965	105	103	102	118.427	128.617	129.458	112	129	130	0.00373915	0.0250247
CRA01	COL	33	CRA01-COL-33	2020-03-06 10:01:03	2020-03-06 10:01:03	2020-03-06	2020-03-02	2020-03-01	262	34.0038	99.0725	96.6374	95.0954	96	95	93	104.794	128.668	129.191	103	129	129	0.00345629	0.0297066
CRA01	COL	33	CRA01-COL-33	2020-03-06 11:01:03	2020-03-06 11:01:03	2020-03-06	2020-03-02	2020-03-01	178	68.5895	101.848	101.051	98.9045	99	98	96	108.978	127.938	129.32	106	129	130	0.00391816	0.0285619
CRA01	COL	33	CRA01-COL-33	2020-03-06 12:01:03	2020-03-06 12:01:03	2020-03-06	2020-03-02	2020-03-01	121	47.6367	99.2231	96.5372	91.4711	90	87	82	103.893	128.099	131.264	94	128	131	0.00186007	0.0265526
CRA01	COL	33	CRA01-COL-33	2020-03-06 13:00:56	2020-03-06 13:00:56	2020-03-06	2020-03-02	2020-03-01	379	82.4331	110.596	106.992	105.193	108	105	104	115.327	129.103	129.456	114	129	129	0.00413376	0.0256392
CRA01	COL	33	CRA01-COL-33	2020-03-07 10:00:56	2020-03-07 10:00:56	2020-03-07	2020-03-02	2020-03-01	382	71.6398	140.61	135.906	131.948	150	143	138	144.484	129.068	130.741	153	129	131	0.00486278	0.0180582
CRA01	COL	33	CRA01-COL-33	2020-03-07 11:00:56	2020-03-07 11:00:56	2020-03-07	2020-03-02	2020-03-01	650	77.2298	139.529	136.198	135.366	140	136	137	144.863	129.154	128.875	146	129	129	0.00493338	0.0196662
CRA01	COL	33	CRA01-COL-33	2020-03-07 12:00:56	2020-03-07 12:00:56	2020-03-07	2020-03-02	2020-03-01	382	98.6725	132.196	127.034	124.89	125	122	121	135.987	129.573	129.804	132	129	130	0.0065746	0.0231758
CRA01	COL	33	CRA01-COL-33	2020-03-07 13:00:56	2020-03-07 13:00:56	2020-03-07	2020-03-02	2020-03-01	267	46.653	93.6966	91.9401	92.5581	94	92	93	99.6592	128.895	127.929	101	129	128	0.00291372	0.0324554
CRA01	COL	33	CRA01-COL-33	2020-03-08 10:00:56	2020-03-08 10:00:56	2020-03-08	2020-03-02	2020-03-01	642	78.5851	111.983	109.805	109.206	114	112	112	118.327	128.72	128.668	121	129	129	0.00329494	0.0245668
CRA01	COL	33	CRA01-COL-33	2020-03-08 11:00:56	2020-03-08 11:00:56	2020-03-08	2020-03-02	2020-03-01	752	76.0412	131.883	129.673	127.295	134	132	131	138.35	128.376	129.601	141	128	130	0.00552564	0.0234429
CRA01	COL	33	CRA01-COL-33	2020-03-08 12:00:56	2020-03-08 12:00:56	2020-03-08	2020-03-02	2020-03-01	566	85.393	119.956	117.668	114.164	121	118	116	126.152	128.18	130.237	127	128	130	0.00540497	0.02526
CRA01	COL	33	CRA01-COL-33	2020-03-08 13:00:56	2020-03-08 13:00:56	2020-03-08	2020-03-02	2020-03-01	564	27.2456	107.688	106.248	103.074	105	105	103	114.358	127.949	129.982	113	128	130	0.00399687	0.0270919
CRA01	COL	33	CRA01-COL-33	2020-03-09 10:00:56	2020-03-09 10:00:56	2020-03-09	2020-03-09	2020-03-01	1388	99.0582	149.499	142.026	134.611	155	147	137	151.003	129.512	132.949	156	129	133	0.00522174	0.013834
CRA01	COL	33	CRA01-COL-33	2020-03-09 11:00:56	2020-03-09 11:00:56	2020-03-09	2020-03-09	2020-03-01	1032	81.1498	137.629	132.516	127.162	144	138	133	141.381	128.975	131.58	148	129	132	0.00501523	0.0192072
CRA01	COL	33	CRA01-COL-33	2020-03-09 12:00:56	2020-03-09 12:00:56	2020-03-09	2020-03-09	2020-03-01	636	79.0094	138.505	132.263	124.366	140	134	124	141.223	128.965	133.063	144	129	133	0.00512731	0.0160222
CRA01	COL	33	CRA01-COL-33	2020-03-09 13:00:56	2020-03-09 13:00:56	2020-03-09	2020-03-09	2020-03-01	552	79.1582	123.5	119.29	113.049	127	121	116	127.895	128.446	132.016	131	128	132	0.00523032	0.0270947
CRA01	COL	33	CRA01-COL-33	2020-03-10 10:00:56	2020-03-10 10:00:56	2020-03-10	2020-03-09	2020-03-01	357	88.8961	111.801	115.19	99.6695	106	113	93	121.739	123.703	136.244	119	124	137	0.00171172	0.0119908
CRA01	COL	33	CRA01-COL-33	2020-03-10 11:00:56	2020-03-10 11:00:56	2020-03-10	2020-03-09	2020-03-01	554	51.5389	96.9332	98.5018	88.861	91	96	83	105.181	125.408	133.318	103	126	133	0.00203811	0.0172999
CRA01	COL	33	CRA01-COL-33	2020-03-10 12:00:56	2020-03-10 12:00:56	2020-03-10	2020-03-09	2020-03-01	510	59.9509	92.1451	95.1549	83.9765	91	95	81	101.345	124.582	134.02	101	125	134	0.00236725	0.0156563
CRA01	COL	33	CRA01-COL-33	2020-03-10 13:00:56	2020-03-10 13:00:56	2020-03-10	2020-03-09	2020-03-01	506	81.4924	96.7253	100.014	87.6482	94	100	86	106.265	124.253	134.63	106	125	134	0.0023126	0.0154632
CRA01	COL	33	CRA01-COL-33	2020-03-11 10:00:56	2020-03-11 10:00:56	2020-03-11	2020-03-09	2020-03-01	512	17.3831	121.258	126.062	109.211	118	125	106	132.4	122.992	136.641	132	123	137	0.00277972	0.015238
CRA01	COL	33	CRA01-COL-33	2020-03-11 11:00:56	2020-03-11 11:00:56	2020-03-11	2020-03-09	2020-03-01	670	53.3386	121.051	121.073	107.5	122	122	110	128.413	125.464	135.503	130	126	135	0.0028894	0.0160143
CRA01	COL	33	CRA01-COL-33	2020-03-11 12:00:56	2020-03-11 12:00:56	2020-03-11	2020-03-09	2020-03-01	538	26.709	102.502	106.638	91.3755	99	106	86	112.84	123.444	136.065	112	124	137	0.00199443	0.0133561
CRA01	COL	33	CRA01-COL-33	2020-03-11 13:00:56	2020-03-11 13:00:56	2020-03-11	2020-03-09	2020-03-01	494	25.8071	102.296	106.658	88.9575	98	106	85	112.692	122.905	137.431	111	123	138	0.00222726	0.0144885
CRA01	COL	33	CRA01-COL-33	2020-03-12 10:00:56	2020-03-12 10:00:56	2020-03-12	2020-03-09	2020-03-01	739	80.6134	125.2	124.037	108.689	125	123	109	131.399	125.621	136.629	130	126	136	0.00219958	0.0162819
CRA01	COL	33	CRA01-COL-33	2020-03-12 11:00:56	2020-03-12 11:00:56	2020-03-12	2020-03-09	2020-03-01	624	79.3608	123.675	124.982	108.821	123	126	108	131.896	124.498	136.737	134	125	136	0.00209778	0.0163996
CRA01	COL	33	CRA01-COL-33	2020-03-12 12:00:56	2020-03-12 12:00:56	2020-03-12	2020-03-09	2020-03-01	571	55.303	128.06	129.14	112.574	128	129	113	136.065	124.594	136.879	137	125	137	0.00330993	0.018414
CRA01	COL	33	CRA01-COL-33	2020-03-12 13:00:56	2020-03-12 13:00:56	2020-03-12	2020-03-09	2020-03-01	577	76.9595	102.406	104.146	91.2686	102	106	90	110.568	124.799	135.094	113	125	135	0.00256902	0.0140009
CRA01	COL	33	CRA01-COL-33	2020-03-13 10:00:56	2020-03-13 10:00:56	2020-03-13	2020-03-09	2020-03-01	596	28.1515	124.569	125.923	110.174	123	126	109	132.953	124.544	136.477	132	125	137	0.00218065	0.0167776
CRA01	COL	33	CRA01-COL-33	2020-03-13 11:00:56	2020-03-13 11:00:56	2020-03-13	2020-03-09	2020-03-01	562	64.6871	113.093	114.779	102.575	112	116	101	121.772	125.025	134.58	123	125	135	0.00208697	0.0156096
CRA01	COL	33	CRA01-COL-33	2020-03-13 12:00:56	2020-03-13 12:00:56	2020-03-13	2020-03-09	2020-03-01	527	56.6793	121.089	121.748	107.803	121	121	107	128.917	125.163	135.577	130	126	136	0.00291653	0.0153805
CRA01	COL	33	CRA01-COL-33	2020-03-13 13:00:56	2020-03-13 13:00:56	2020-03-13	2020-03-09	2020-03-01	567	73.4099	116.09	118.005	106.519	111	115	102	125.079	125.044	134.139	122	125	134	0.00345698	0.018
CRA01	COL	33	CRA01-COL-33	2020-03-14 10:00:56	2020-03-14 10:00:56	2020-03-14	2020-03-09	2020-03-01	631	76.8417	100.501	105.715	88.3899	97	105	85	111.645	122.618	137.076	110	123	137	0.00238541	0.013657
CRA01	COL	33	CRA01-COL-33	2020-03-14 11:00:56	2020-03-14 11:00:56	2020-03-14	2020-03-09	2020-03-01	753	42.7201	106.283	111.143	94.3254	102	112	88	117.363	122.896	136.834	117	124	137	0.00208998	0.0132817
CRA01	COL	33	CRA01-COL-33	2020-03-14 12:00:56	2020-03-14 12:00:56	2020-03-14	2020-03-09	2020-03-01	678	34.8175	106.861	112.072	93.5693	102	111	86	118.102	122.459	137.702	116	123	138	0.00207357	0.0134483
CRA01	COL	33	CRA01-COL-33	2020-03-14 13:00:56	2020-03-14 13:00:56	2020-03-14	2020-03-09	2020-03-01	617	22.2768	101.536	107.621	87.9595	101	109	85	113.25	121.883	138.254	114	122	139	0.00210329	0.0138789
CRA01	COL	33	CRA01-COL-33	2020-03-15 10:00:56	2020-03-15 10:00:56	2020-03-15	2020-03-09	2020-03-01	762	84.2282	102.441	102.496	88.5787	100	101	88	109.219	125.268	135.934	108	125	136	0.00205915	0.0153235
CRA01	COL	33	CRA01-COL-33	2020-03-15 11:00:56	2020-03-15 11:00:56	2020-03-15	2020-03-09	2020-03-01	730	66.8787	119.368	119.978	103.396	118	120	102	127.019	124.675	137.111	127	125	137	0.00263077	0.0165232
CRA01	COL	33	CRA01-COL-33	2020-03-15 12:00:56	2020-03-15 12:00:56	2020-03-15	2020-03-09	2020-03-01	584	25.6414	99.8356	104.293	87.0017	99	105	85	110.283	122.901	137.195	111	123	138	0.00211332	0.0133805
CRA01	COL	33	CRA01-COL-33	2020-03-15 13:00:56	2020-03-15 13:00:56	2020-03-15	2020-03-09	2020-03-01	596	25.4729	111.683	115.04	97.1124	110	114	97	121.535	123.322	137.582	121	124	138	0.00228686	0.0128905
CRA01	COL	33	CRA01-COL-33	2020-03-16 10:00:56	2020-03-16 10:00:56	2020-03-16	2020-03-16	2020-03-01	736	78.8531	108.682	112.076	96.8927	103	109	91	118.606	123.76	136.092	115	124	136	0.0018232	0.0126783
CRA01	COL	33	CRA01-COL-33	2020-03-16 11:00:56	2020-03-16 11:00:56	2020-03-16	2020-03-16	2020-03-01	696	73.6649	109.629	113.412	95.8017	106	113	92	119.786	123.187	137.339	119	124	137	0.00307909	0.0148717
CRA01	COL	33	CRA01-COL-33	2020-03-16 12:00:56	2020-03-16 12:00:56	2020-03-16	2020-03-16	2020-03-01	732	73.4527	148.734	149.437	127.971	150	151	128	156.049	123.952	139.29	158	124	140	0.00235676	0.00865867
CRA01	COL	33	CRA01-COL-33	2020-03-16 13:00:56	2020-03-16 13:00:56	2020-03-16	2020-03-16	2020-03-01	665	73.0829	112.832	115.247	100.988	111	116	100	122.179	124.355	135.624	123	124	136	0.00264584	0.015433
CRA01	COL	33	CRA01-COL-33	2020-03-17 10:00:56	2020-03-17 10:00:56	2020-03-17	2020-03-16	2020-03-01	1897	88.764	134.105	128.371	119.989	133	127	120	137.205	128.653	133.337	136	129	133	0.00574006	0.0190105
CRA01	COL	33	CRA01-COL-33	2020-03-17 11:00:56	2020-03-17 11:00:56	2020-03-17	2020-03-16	2020-03-01	2411	99.062	144.527	140.2	133.983	147	142	136	148.86	128.458	131.923	152	129	132	0.00439445	0.0181302
CRA01	COL	33	CRA01-COL-33	2020-03-17 12:00:56	2020-03-17 12:00:56	2020-03-17	2020-03-16	2020-03-01	1188	99.2675	148.607	144.514	133.971	150	146	135	152.688	127.587	134.232	155	128	134	0.00385507	0.0124207
CRA01	COL	33	CRA01-COL-33	2020-03-17 13:00:56	2020-03-17 13:00:56	2020-03-17	2020-03-16	2020-03-01	1608	99.6505	126.81	123.258	117.595	128	125	120	131.721	128.274	131.626	134	129	131	0.00378208	0.0254108
CRA01	COL	33	CRA01-COL-33	2020-03-18 10:00:56	2020-03-18 10:00:56	2020-03-18	2020-03-16	2020-03-01	1166	88.284	125.786	121.593	113.096	124	120	113	129.982	128.044	133.256	129	128	133	0.00538583	0.0225259
CRA01	COL	33	CRA01-COL-33	2020-03-18 11:00:56	2020-03-18 11:00:56	2020-03-18	2020-03-16	2020-03-01	969	97.5571	120.525	119.649	112.605	116	117	111	127.437	127.001	132.059	125	127	132	0.00541359	0.0240876
CRA01	COL	33	CRA01-COL-33	2020-03-18 12:00:56	2020-03-18 12:00:56	2020-03-18	2020-03-16	2020-03-01	998	69.479	128.907	125.321	115.242	129	127	117	133.593	127.499	134.013	136	128	134	0.00398506	0.0193841
CRA01	COL	33	CRA01-COL-33	2020-03-18 13:00:39	2020-03-18 13:00:39	2020-03-18	2020-03-16	2020-03-01	866	94.446	107.852	105.864	97.9134	107	107	99	113.417	127.245	132.786	114	127	133	0.00380131	0.0219134
CRA01	COL	33	CRA01-COL-33	2020-03-19 10:00:39	2020-03-19 10:00:39	2020-03-19	2020-03-16	2020-03-01	1269	99.2565	119.03	115.503	107.044	118	115	109	123.579	127.741	133.205	124	128	133	0.00317066	0.0221305
CRA01	COL	33	CRA01-COL-33	2020-03-19 11:00:39	2020-03-19 11:00:39	2020-03-19	2020-03-16	2020-03-01	906	57.5298	101.674	103.499	98.7042	95	98	93	110.273	126.284	130.528	105	127	131	0.00236921	0.023306
CRA01	COL	33	CRA01-COL-33	2020-03-19 12:00:39	2020-03-19 12:00:39	2020-03-19	2020-03-16	2020-03-01	756	61.4393	129.716	129.233	119.276	128	128	116	136.807	126.317	133.521	136	127	133	0.00607104	0.0216615
CRA01	COL	33	CRA01-COL-33	2020-03-19 13:00:39	2020-03-19 13:00:39	2020-03-19	2020-03-16	2020-03-01	731	67.802	94.0657	94.8947	89.4911	87	90	84	101.26	126.532	131.051	96	127	131	0.00203427	0.0233732
CRA01	COL	33	CRA01-COL-33	2020-03-20 10:00:39	2020-03-20 10:00:39	2020-03-20	2020-03-16	2020-03-01	692	20.3247	121.773	125.723	111.26	118	123	106	132.422	123.751	135.41	130	124	135	0.00233656	0.0139361
CRA01	COL	33	CRA01-COL-33	2020-03-20 11:00:39	2020-03-20 11:00:39	2020-03-20	2020-03-16	2020-03-01	705	20.885	123.319	126.772	112.542	118	124	107	133.567	123.996	135.332	131	124	135	0.00251665	0.0148994
CRA01	COL	33	CRA01-COL-33	2020-03-20 12:00:39	2020-03-20 12:00:39	2020-03-20	2020-03-16	2020-03-01	682	20.5169	122.858	125.821	111.421	120	124	109	132.727	124.136	135.51	130	124	135	0.00244761	0.0153398
CRA01	COL	33	CRA01-COL-33	2020-03-20 13:00:39	2020-03-20 13:00:39	2020-03-20	2020-03-16	2020-03-01	576	19.132	63.6007	67.3854	59.3385	62	67	57	71.1892	124.74	132.33	71	125	132	0.0015841	0.01896
CRA01	COL	33	CRA01-COL-33	2020-03-21 10:00:39	2020-03-21 10:00:39	2020-03-21	2020-03-16	2020-03-01	880	29.6817	122.108	121.783	112.272	116	118	106	129.33	126.306	133.368	125	126	133	0.00562176	0.0211732
CRA01	COL	33	CRA01-COL-33	2020-03-21 11:00:39	2020-03-21 11:00:39	2020-03-21	2020-03-16	2020-03-01	875	52.0313	112.037	113.615	105.247	111	114	104	120.842	125.781	132.488	121	126	132	0.00155423	0.0188218
CRA01	COL	33	CRA01-COL-33	2020-03-21 12:00:39	2020-03-21 12:00:39	2020-03-21	2020-03-16	2020-03-01	768	50.0433	129.477	130.167	119.717	128	129	118	137.599	125.793	133.594	137	126	133	0.00558165	0.019582
CRA01	COL	33	CRA01-COL-33	2020-03-21 13:00:39	2020-03-21 13:00:39	2020-03-21	2020-03-16	2020-03-01	653	52.0866	76.9035	79.0061	72.709	74	77	70	84.34	125.801	131.447	82	126	131	0.00154599	0.0181898
CRA01	COL	33	CRA01-COL-33	2020-03-22 10:00:39	2020-03-22 10:00:39	2020-03-22	2020-03-16	2020-03-01	767	52.5596	126.305	127.631	116.486	122	124	110	134.944	125.399	133.94	131	125	134	0.00343534	0.0188206
CRA01	COL	33	CRA01-COL-33	2020-03-22 11:00:39	2020-03-22 11:00:39	2020-03-22	2020-03-16	2020-03-01	724	23.1723	116.986	119.151	108.068	113	117	105	126.337	124.997	133.848	124	125	133	0.00351801	0.0178227
CRA01	COL	33	CRA01-COL-33	2020-03-22 12:00:39	2020-03-22 12:00:39	2020-03-22	2020-03-16	2020-03-01	823	24.314	126.177	127.431	115.498	120	124	111	134.687	125.258	134.375	131	125	134	0.00325096	0.0182533
CRA01	COL	33	CRA01-COL-33	2020-03-22 13:00:39	2020-03-22 13:00:39	2020-03-22	2020-03-16	2020-03-01	773	27.2948	119.358	120.578	109.873	114	117	104	128.003	125.476	133.753	124	125	134	0.00399771	0.0188355
CRA01	COL	33	CRA01-COL-33	2020-03-23 10:00:39	2020-03-23 10:00:39	2020-03-23	2020-03-23	2020-03-01	1012	66.2194	108.659	108.089	99.0208	106	106	96	115.355	126.475	133.24	114	127	133	0.00253243	0.0197693
CRA01	COL	33	CRA01-COL-33	2020-03-23 11:00:39	2020-03-23 11:00:39	2020-03-23	2020-03-23	2020-03-01	945	36.5148	109.756	111.978	103.184	106	110	99	118.843	125.406	132.667	117	126	133	0.00181102	0.0190246
CRA01	COL	33	CRA01-COL-33	2020-03-23 12:00:39	2020-03-23 12:00:39	2020-03-23	2020-03-23	2020-03-01	896	29.6484	124.875	125.263	113.848	119	120	109	132.45	125.689	134.257	128	126	134	0.00289166	0.0176627
CRA01	COL	33	CRA01-COL-33	2020-03-23 13:00:39	2020-03-23 13:00:39	2020-03-23	2020-03-23	2020-03-01	832	27.9509	89.2428	90.5409	82.6514	87	88	78	96.7692	125.925	132.466	94	126	133	0.00193624	0.0183384
CRA01	COL	33	CRA01-COL-33	2020-03-24 10:00:39	2020-03-24 10:00:39	2020-03-24	2020-03-23	2020-03-01	992	45.414	128.704	129.771	117.714	124	127	112	137.032	125.312	134.496	135	125	134	0.00421612	0.0204419
CRA01	COL	33	CRA01-COL-33	2020-03-24 11:00:39	2020-03-24 11:00:39	2020-03-24	2020-03-23	2020-03-01	862	28.218	108.285	109.092	99.471	104	105	95	116.251	125.809	133.356	112	126	133	0.00229031	0.0180301
CRA01	COL	33	CRA01-COL-33	2020-03-24 12:00:39	2020-03-24 12:00:39	2020-03-24	2020-03-23	2020-03-01	982	69.721	120.358	120.253	110.596	115	114	106	127.73	126.211	133.371	122	126	133	0.00487721	0.0209818
CRA01	COL	33	CRA01-COL-33	2020-03-24 13:00:39	2020-03-24 13:00:39	2020-03-24	2020-03-23	2020-03-01	917	28.2785	122.147	123.301	111.341	118	120	106	130.668	125.302	134.441	127	125	135	0.00309692	0.0175474
CRA01	COL	33	CRA01-COL-33	2020-03-25 10:00:39	2020-03-25 10:00:39	2020-03-25	2020-03-23	2020-03-01	1066	49.9165	117.883	116.445	107.577	115	115	104	124.05	126.871	133.156	123	127	133	0.00295279	0.0215881
CRA01	COL	33	CRA01-COL-33	2020-03-25 11:00:39	2020-03-25 11:00:39	2020-03-25	2020-03-23	2020-03-01	950	30.3818	101.243	102.18	94.7747	94	96	87	109.015	126.166	132.127	103	126	132	0.00200585	0.0206806
CRA01	COL	33	CRA01-COL-33	2020-03-25 12:00:39	2020-03-25 12:00:39	2020-03-25	2020-03-23	2020-03-01	885	67.1659	94.8531	95.8045	88.7525	86	88	79	102.208	126.18	131.936	94	126	132	0.00186406	0.0192675
CRA01	COL	33	CRA01-COL-33	2020-03-25 13:00:39	2020-03-25 13:00:39	2020-03-25	2020-03-23	2020-03-01	1010	76.722	105.662	106.1	98.0683	104	104	96	113.388	126.26	132.486	112	126	133	0.00223203	0.0203631
CRA01	COL	33	CRA01-COL-33	2020-03-26 10:00:39	2020-03-26 10:00:39	2020-03-26	2020-03-23	2020-03-01	1026	52.5257	131.576	130.118	120.832	129	129	118	138.06	126.814	133.288	137	127	133	0.00457186	0.0185991
CRA01	COL	33	CRA01-COL-33	2020-03-26 11:00:39	2020-03-26 11:00:39	2020-03-26	2020-03-23	2020-03-01	1008	83.9078	103.543	104.686	99.6419	94	97	91	111.634	126.548	130.713	104	127	131	0.00233663	0.0229162
CRA01	COL	33	CRA01-COL-33	2020-03-26 12:00:39	2020-03-26 12:00:39	2020-03-26	2020-03-23	2020-03-01	1009	38.8354	102.107	101.95	97.5005	91	92	85	108.952	127.142	130.585	99	127	131	0.0031191	0.0276296
CRA01	COL	33	CRA01-COL-33	2020-03-26 13:00:39	2020-03-26 13:00:39	2020-03-26	2020-03-23	2020-03-01	976	28.5045	105.997	105.858	99.7152	102	103	96	113.325	126.833	131.497	111	127	132	0.00237858	0.0203247
CRA01	COL	33	CRA01-COL-33	2020-03-27 10:00:39	2020-03-27 10:00:39	2020-03-27	2020-03-23	2020-03-01	1041	58.4229	99.2651	102.045	90.6878	97	101	87	108.61	124.656	134.069	107	125	134	0.00236836	0.0167441
CRA01	COL	33	CRA01-COL-33	2020-03-27 11:00:39	2020-03-27 11:00:39	2020-03-27	2020-03-23	2020-03-01	1049	28.6218	108.795	112.133	99.1992	107	112	97	118.854	124.187	134.806	118	125	135	0.00267693	0.0147758
CRA01	COL	33	CRA01-COL-33	2020-03-27 12:00:39	2020-03-27 12:00:39	2020-03-27	2020-03-23	2020-03-01	1081	56.2251	100.758	103.483	91.1341	98	102	88	110.037	124.513	134.654	109	125	134	0.00248932	0.0153966
CRA01	COL	33	CRA01-COL-33	2020-03-27 13:00:39	2020-03-27 13:00:39	2020-03-27	2020-03-23	2020-03-01	982	48.0632	110.412	113.999	99.8106	109	113	98	120.662	123.88	135.454	119	124	135	0.00180425	0.0122174
CRA01	COL	33	CRA01-COL-33	2020-03-28 10:00:39	2020-03-28 10:00:39	2020-03-28	2020-03-23	2020-03-01	1392	70.7048	109.504	113.251	100.254	107	113	98	119.907	124.028	134.813	119	124	135	0.00251785	0.0140849
CRA01	COL	33	CRA01-COL-33	2020-03-28 11:00:39	2020-03-28 11:00:39	2020-03-28	2020-03-23	2020-03-01	1162	51.3129	102.596	107.918	92.3184	101	108	92	113.948	122.867	136.117	114	123	136	0.0021884	0.013359
CRA01	COL	33	CRA01-COL-33	2020-03-28 12:00:39	2020-03-28 12:00:39	2020-03-28	2020-03-23	2020-03-01	1284	74.753	104.375	108.772	94.2087	102	108	93	115.055	123.437	135.652	114	124	135	0.00208626	0.0127334
CRA01	COL	33	CRA01-COL-33	2020-03-28 13:00:39	2020-03-28 13:00:39	2020-03-28	2020-03-23	2020-03-01	1220	38.8195	104.95	109.83	94.8246	104	110	95	116.08	123.204	135.793	116	124	135	0.00320622	0.0140332
CRA01	COL	33	CRA01-COL-33	2020-03-29 10:00:39	2020-03-29 10:00:39	2020-03-29	2020-03-23	2020-03-01	1618	64.624	125.416	127.218	107.521	126	128	109	133.805	123.718	138.554	135	124	138	0.0024326	0.0143161
CRA01	COL	33	CRA01-COL-33	2020-03-29 11:00:39	2020-03-29 11:00:39	2020-03-29	2020-03-23	2020-03-01	1797	81.8842	101.733	103.852	90.8664	99	102	89	110.354	124.632	135.103	109	125	134	0.00257991	0.0136261
CRA01	COL	33	CRA01-COL-33	2020-03-29 12:00:39	2020-03-29 12:00:39	2020-03-29	2020-03-23	2020-03-01	1586	58.0869	130.836	133.817	118.175	132	135	118	140.521	123.977	136.108	142	125	135	0.00223443	0.0136153
CRA01	COL	33	CRA01-COL-33	2020-03-29 13:00:39	2020-03-29 13:00:39	2020-03-29	2020-03-23	2020-03-01	1349	34.959	122.812	128.196	110.091	122	129	110	134.46	122.563	137.188	135	122	137	0.00227817	0.014856
CRA01	COL	33	CRA01-COL-33	2020-03-30 10:00:39	2020-03-30 10:00:39	2020-03-30	2020-03-30	2020-03-01	1592	56.9431	113.593	118.686	101.128	112	118	102	124.988	122.71	137.091	124	123	136	0.00262862	0.0136313
CRA01	COL	33	CRA01-COL-33	2020-03-30 11:00:39	2020-03-30 11:00:39	2020-03-30	2020-03-30	2020-03-01	1812	49.1176	117.025	121.678	106.267	115	120	106	128.246	123.265	135.929	126	124	135	0.0037922	0.0156735
CRA01	COL	33	CRA01-COL-33	2020-03-30 12:00:39	2020-03-30 12:00:39	2020-03-30	2020-03-30	2020-03-01	1865	56.4649	119.665	124.114	108.508	118	122	109	130.753	123.341	136.054	129	124	135	0.00275507	0.0142084
CRA01	COL	33	CRA01-COL-33	2020-03-30 13:00:39	2020-03-30 13:00:39	2020-03-30	2020-03-30	2020-03-01	1656	65.0982	123.232	128.384	109.625	121	127	108	134.69	122.53	137.603	133	123	137	0.0022717	0.0145997
CRA01	COL	33	CRA01-COL-33	2020-03-31 10:00:39	2020-03-31 10:00:39	2020-03-31	2020-03-30	2020-03-01	2088	71.3076	114.426	118.978	103.815	113	117	104	125.561	123.338	135.845	124	123	135	0.00268481	0.0122836
CRA01	COL	33	CRA01-COL-33	2020-03-31 11:00:39	2020-03-31 11:00:39	2020-03-31	2020-03-30	2020-03-01	2103	74.7881	114.569	119.377	103.619	112	117	103	125.845	123.121	136.157	123	124	135	0.00351485	0.0140114
CRA01	COL	33	CRA01-COL-33	2020-03-31 12:00:39	2020-03-31 12:00:39	2020-03-31	2020-03-30	2020-03-01	2373	85.5718	115.1	118.959	104.378	113	117	104	125.691	123.723	135.616	123	125	135	0.0024931	0.0118129
CRA01	COL	33	CRA01-COL-33	2020-03-31 13:00:39	2020-03-31 13:00:39	2020-03-31	2020-03-30	2020-03-01	2744	81.486	117.082	119.575	107.954	115	117	109	126.789	124.803	134.169	125	126	133	0.0034545	0.0181794
CRA01	COL	33	CRA01-COL-33	2020-04-01 10:00:39	2020-04-01 10:00:39	2020-04-01	2020-03-30	2020-04-01	2173	66.1211	104.517	110.632	92.3654	102	109	92	116.478	122.101	137.506	115	122	137	0.00196658	0.0134249
CRA01	COL	33	CRA01-COL-33	2020-04-01 11:00:39	2020-04-01 11:00:39	2020-04-01	2020-03-30	2020-04-01	2251	56.6319	104.667	112.883	90.9845	104	113	90	118.182	120.651	139.247	119	121	139	0.00228157	0.0124469
CRA01	COL	33	CRA01-COL-33	2020-04-01 12:00:39	2020-04-01 12:00:39	2020-04-01	2020-03-30	2020-04-01	2333	68.8471	110.785	119.392	97.3725	109	119	97	124.744	120.538	139.155	124	121	138	0.00277422	0.0117378
CRA01	COL	33	CRA01-COL-33	2020-04-01 13:00:39	2020-04-01 13:00:39	2020-04-01	2020-03-30	2020-04-01	2214	54.826	107.755	116.621	93.1883	106	116	93	121.818	120.154	139.915	121	120	139	0.00150883	0.01079
CRA01	COL	33	CRA01-COL-33	2020-04-02 10:00:39	2020-04-02 10:00:39	2020-04-02	2020-03-30	2020-04-01	2320	81.543	110.072	117.775	97.4672	109	118	96	123.355	121.201	138.295	123	121	137	0.00220461	0.0128868
CRA01	COL	33	CRA01-COL-33	2020-04-02 11:00:39	2020-04-02 11:00:39	2020-04-02	2020-03-30	2020-04-01	2217	81.1312	124.493	133.275	110.073	122	133	108	138.558	120.395	139.511	138	120	139	0.00225799	0.012234
CRA01	COL	33	CRA01-COL-33	2020-04-02 12:00:39	2020-04-02 12:00:39	2020-04-02	2020-03-30	2020-04-01	2412	84.2868	125.279	132.216	110.94	123	132	109	137.954	121.422	138.705	138	122	138	0.00220175	0.0118886
CRA01	COL	33	CRA01-COL-33	2020-04-02 13:00:39	2020-04-02 13:00:39	2020-04-02	2020-03-30	2020-04-01	2256	52.0445	110.016	117.951	96.0301	108	118	94	123.381	120.816	139.172	123	121	139	0.00250529	0.0120103
CRA01	COL	33	CRA01-COL-33	2020-04-03 10:00:39	2020-04-03 10:00:39	2020-04-03	2020-03-30	2020-04-01	2245	93.6375	124.008	125.669	101.565	125	127	101	132.085	122.998	141.023	134	123	140	0.00295312	0.0145676
CRA01	COL	33	CRA01-COL-33	2020-04-03 11:00:39	2020-04-03 11:00:39	2020-04-03	2020-03-30	2020-04-01	2384	88.311	107.047	113.052	95.862	105	113	94	118.904	122.359	136.878	118	123	136	0.00227073	0.0139883
CRA01	COL	33	CRA01-COL-33	2020-04-03 12:00:39	2020-04-03 12:00:39	2020-04-03	2020-03-30	2020-04-01	2379	87.2984	145.546	149.317	125.098	142	148	122	155.19	122.249	140.442	154	123	139	0.00145866	0.00762526
CRA01	COL	33	CRA01-COL-33	2020-04-03 13:00:39	2020-04-03 13:00:39	2020-04-03	2020-03-30	2020-04-01	2210	88.1193	126.97	132.702	111.369	124	132	108	138.592	121.867	138.912	137	122	138	0.00236506	0.0127273
CRA01	COL	33	CRA01-COL-33	2020-04-04 10:01:02	2020-04-04 10:01:02	2020-04-04	2020-03-30	2020-04-01	2161	55.8532	117.882	121.969	106.426	115	120	104	128.388	123.472	136.076	126	124	135	0.00224646	0.0137607
CRA01	COL	33	CRA01-COL-33	2020-04-04 11:01:02	2020-04-04 11:01:02	2020-04-04	2020-03-30	2020-04-01	1978	55.3587	77.2482	84.2457	75.6143	76	84	73	88.9171	123.371	132.154	88	124	132	0.00203191	0.0175396
CRA01	COL	33	CRA01-COL-33	2020-04-04 12:01:02	2020-04-04 12:01:02	2020-04-04	2020-03-30	2020-04-01	2138	73.2684	124.902	125.884	108.955	121	124	106	132.756	124.474	137.207	131	125	137	0.00270104	0.0185733
CRA01	COL	33	CRA01-COL-33	2020-04-04 13:01:02	2020-04-04 13:01:02	2020-04-04	2020-03-30	2020-04-01	2147	62.2556	95.483	98.687	86.3861	94	98	84	104.657	124.26	134.649	104	125	134	0.00230188	0.0153821
CRA01	COL	33	CRA01-COL-33	2020-04-05 10:01:02	2020-04-05 10:01:02	2020-04-05	2020-03-30	2020-04-01	2346	93.6057	118.126	119.164	104.829	117	119	104	125.906	124.905	135.823	126	126	136	0.0022463	0.0148865
CRA01	COL	33	CRA01-COL-33	2020-04-05 11:01:02	2020-04-05 11:01:02	2020-04-05	2020-03-30	2020-04-01	2055	61.232	77.871	82.582	74.3304	74	80	71	87.6219	124.374	132.243	85	124	132	0.00226122	0.0196188
CRA01	COL	33	CRA01-COL-33	2020-04-05 12:01:02	2020-04-05 12:01:02	2020-04-05	2020-03-30	2020-04-01	2099	72.7184	167.894	169.864	151.183	168	170	150	175.629	123.97	137.473	176	124	137	0.00299314	0.0117352
CRA01	COL	33	CRA01-COL-33	2020-04-05 13:01:02	2020-04-05 13:01:02	2020-04-05	2020-03-30	2020-04-01	2288	96.1068	93.6381	95.8684	84.3903	91	94	82	101.955	124.838	134.329	100	125	134	0.00207332	0.015207
CRA01	COL	33	CRA01-COL-33	2020-04-06 10:01:02	2020-04-06 10:01:02	2020-04-06	2020-04-06	2020-04-01	2664	99.7911	108.631	108.416	97.8491	107	108	97	115.352	126.039	134	116	126	134	0.00266277	0.0181078
CRA01	COL	33	CRA01-COL-33	2020-04-06 11:01:02	2020-04-06 11:01:02	2020-04-06	2020-04-06	2020-04-01	2296	87.2612	81.338	85.9303	81.1202	78	84	78	91.4839	125.142	130.244	90	125	130	0.00309659	0.0245304
CRA01	COL	33	CRA01-COL-33	2020-04-06 12:01:02	2020-04-06 12:01:02	2020-04-06	2020-04-06	2020-04-01	2407	84.6386	135.528	135.022	121.97	135	135	122	142.467	125.767	135.165	143	126	135	0.00308402	0.0134492
CRA01	COL	33	CRA01-COL-33	2020-04-06 13:01:02	2020-04-06 13:01:02	2020-04-06	2020-04-06	2020-04-01	2008	69.6222	95.0468	96.3446	86.5583	92	94	84	102.81	125.546	133.467	101	126	134	0.00243289	0.0171462
CRA01	COL	33	CRA01-COL-33	2020-04-07 10:01:02	2020-04-07 10:01:02	2020-04-07	2020-04-06	2020-04-01	2435	99.5453	103.034	101.705	93.8136	101	101	93	108.724	127.016	132.668	108	127	132	0.00262674	0.0223493
CRA01	COL	33	CRA01-COL-33	2020-04-07 11:01:02	2020-04-07 11:01:02	2020-04-07	2020-04-06	2020-04-01	2111	99.3681	78.036	80.7129	76.9233	75	78	73	86.351	126.111	129.902	83	126	130	0.00301748	0.0230986
CRA01	COL	33	CRA01-COL-33	2020-04-07 12:01:02	2020-04-07 12:01:02	2020-04-07	2020-04-06	2020-04-01	2437	91.1401	136.677	135.68	125.05	133	133	122	143.467	126.403	133.903	141	127	134	0.00322728	0.0158874
CRA01	COL	33	CRA01-COL-33	2020-04-07 13:01:02	2020-04-07 13:01:02	2020-04-07	2020-04-06	2020-04-01	2543	67.4378	104.01	103.969	96.3516	102	103	95	111.142	126.537	132.362	110	127	132	0.00217194	0.0199501
CRA01	COL	33	CRA01-COL-33	2020-04-08 10:01:02	2020-04-08 10:01:02	2020-04-08	2020-04-06	2020-04-01	2659	97.9763	106.409	104.707	97.8808	103	101	95	112.049	127.35	132.097	109	127	132	0.00406095	0.0229362
CRA01	COL	33	CRA01-COL-33	2020-04-08 11:01:02	2020-04-08 11:01:02	2020-04-08	2020-04-06	2020-04-01	2544	65.9953	100.595	104.153	100.528	97	101	98	111.013	125.912	129.616	109	126	130	0.00329834	0.0229476
CRA01	COL	33	CRA01-COL-33	2020-04-08 12:01:02	2020-04-08 12:01:02	2020-04-08	2020-04-06	2020-04-01	2490	63.5688	134.97	132.518	122.468	132	130	120	140.597	127.05	133.813	138	127	134	0.00469207	0.017724
CRA01	COL	33	CRA01-COL-33	2020-04-08 13:01:02	2020-04-08 13:01:02	2020-04-08	2020-04-06	2020-04-01	2529	69.8427	114.817	113.969	106.809	111	111	104	121.686	126.949	132.133	119	127	132	0.00212515	0.0212802
CRA01	COL	33	CRA01-COL-33	2020-04-09 10:01:02	2020-04-09 10:01:02	2020-04-09	2020-04-06	2020-04-01	2622	97.4837	101.78	100.413	94.7155	98	97	92	107.402	127.424	131.423	105	127	131	0.00239873	0.0210046
CRA01	COL	33	CRA01-COL-33	2020-04-09 11:01:02	2020-04-09 11:01:02	2020-04-09	2020-04-06	2020-04-01	2457	99.8621	92.4249	94.7611	91.9426	87	90	87	101.376	126.502	129.343	97	127	129	0.00341606	0.0240326
CRA01	COL	33	CRA01-COL-33	2020-04-09 12:01:02	2020-04-09 12:01:02	2020-04-09	2020-04-06	2020-04-01	2900	99.9213	138.945	136.098	127.786	137	134	127	144.347	127.541	132.891	143	128	133	0.00476641	0.0168812
CRA01	COL	33	CRA01-COL-33	2020-04-09 13:01:02	2020-04-09 13:01:02	2020-04-09	2020-04-06	2020-04-01	2609	98.2092	100.01	99.202	93.0694	98	97	91	106.44	127.128	131.628	105	127	132	0.00249904	0.021621
CRA01	COL	33	CRA01-COL-33	2020-04-10 10:01:02	2020-04-10 10:01:02	2020-04-10	2020-04-06	2020-04-01	2851	99.7654	108.738	106.911	103.084	105	103	101	114.425	127.971	130.415	112	128	130	0.00393769	0.0281496
CRA01	COL	33	CRA01-COL-33	2020-04-10 11:01:02	2020-04-10 11:01:02	2020-04-10	2020-04-06	2020-04-01	3017	77.4856	135.551	133.028	127.113	132	131	125	141.489	127.844	131.576	139	128	131	0.00439119	0.0183459
CRA01	COL	33	CRA01-COL-33	2020-04-10 12:01:02	2020-04-10 12:01:02	2020-04-10	2020-04-06	2020-04-01	3020	76.5908	138.895	135.853	129.403	137	134	128	144.345	127.946	131.907	143	128	132	0.00439332	0.0194583
CRA01	COL	33	CRA01-COL-33	2020-04-10 13:01:02	2020-04-10 13:01:02	2020-04-10	2020-04-06	2020-04-01	2877	77.0203	107.707	105.58	100.871	105	104	100	113.478	127.937	130.983	112	128	131	0.00292012	0.0286264
CRA01	COL	33	CRA01-COL-33	2020-04-11 10:01:02	2020-04-11 10:01:02	2020-04-11	2020-04-06	2020-04-01	3392	99.7122	114.746	111.736	107.794	112	109	105	119.792	128.429	130.629	118	128	131	0.00210113	0.024177
CRA01	COL	33	CRA01-COL-33	2020-04-11 11:01:02	2020-04-11 11:01:02	2020-04-11	2020-04-06	2020-04-01	3325	79.1486	107.836	107.369	106.855	108	106	107	115.363	128.111	128.411	115	128	128	0.00369793	0.027332
CRA01	COL	33	CRA01-COL-33	2020-04-11 12:01:02	2020-04-11 12:01:02	2020-04-11	2020-04-06	2020-04-01	3053	99.8693	136.253	132.274	126.628	135	131	127	140.922	128.464	131.617	140	128	132	0.00478536	0.020776
CRA01	COL	33	CRA01-COL-33	2020-04-11 13:01:02	2020-04-11 13:01:02	2020-04-11	2020-04-06	2020-04-01	3259	79.8486	139.069	135.349	130.962	139	135	131	144.106	128.589	130.902	144	129	131	0.00472919	0.0186809
CRA01	COL	33	CRA01-COL-33	2020-04-12 10:01:02	2020-04-12 10:01:02	2020-04-12	2020-04-06	2020-04-01	3586	86.0586	138.593	134.832	130.709	139	135	132	143.552	128.655	130.754	144	129	131	0.00473979	0.0180922
CRA01	COL	33	CRA01-COL-33	2020-04-12 11:01:02	2020-04-12 11:01:02	2020-04-12	2020-04-06	2020-04-01	3533	83.7592	122.201	119.78	115.992	120	118	114	128.265	128.203	130.468	127	128	130	0.00538527	0.0263448
CRA01	COL	33	CRA01-COL-33	2020-04-12 12:01:02	2020-04-12 12:01:02	2020-04-12	2020-04-06	2020-04-01	3738	93.0055	132.392	129.592	124.813	131	128	124	138.194	128.157	131.001	138	128	131	0.00461184	0.0226389
CRA01	COL	33	CRA01-COL-33	2020-04-12 13:01:02	2020-04-12 13:01:02	2020-04-12	2020-04-06	2020-04-01	3695	82.2937	122.588	120.17	115.524	123	120	116	128.653	128.045	130.929	129	128	130	0.00491527	0.0269325
CRA01	COL	33	CRA01-COL-33	2020-04-13 10:01:02	2020-04-13 10:01:02	2020-04-13	2020-04-13	2020-04-01	2298	82.9287	107.284	105.493	99.0048	104	102	96	113.431	127.439	131.919	110	128	132	0.00293043	0.022898
CRA01	COL	33	CRA01-COL-33	2020-04-13 11:01:02	2020-04-13 11:01:02	2020-04-13	2020-04-13	2020-04-01	2580	90.1612	109.543	107.372	100.908	107	105	99	115.475	127.616	131.943	113	128	132	0.0025939	0.0236022
CRA01	COL	33	CRA01-COL-33	2020-04-13 12:01:02	2020-04-13 12:01:02	2020-04-13	2020-04-13	2020-04-01	2620	83.9281	109.31	107.231	99.8046	106	104	97	115.236	127.396	132.463	112	128	132	0.00297853	0.0226604
CRA01	COL	33	CRA01-COL-33	2020-04-13 13:01:02	2020-04-13 13:01:02	2020-04-13	2020-04-13	2020-04-01	2096	81.4888	109.564	107.384	99.4227	108	106	97	115.377	127.341	132.802	114	128	133	0.0040658	0.0225563
CRA01	COL	33	CRA01-COL-33	2020-04-14 10:01:02	2020-04-14 10:01:02	2020-04-14	2020-04-13	2020-04-01	2839	87.3997	115.895	111.18	103.696	113	108	102	119.565	128.474	132.811	117	129	133	0.00219821	0.0210555
CRA01	COL	33	CRA01-COL-33	2020-04-14 11:01:02	2020-04-14 11:01:02	2020-04-14	2020-04-13	2020-04-01	2455	80.5919	94.7141	93.4521	89.5153	89	88	84	100.627	127.721	130.458	95	128	130	0.00328605	0.0295786
CRA01	COL	33	CRA01-COL-33	2020-04-14 12:01:02	2020-04-14 12:01:02	2020-04-14	2020-04-13	2020-04-01	2496	76.0719	121.696	116.735	109.807	120	115	110	125.457	128.671	132.499	125	129	133	0.00466308	0.0226633
CRA01	COL	33	CRA01-COL-33	2020-04-14 13:01:02	2020-04-14 13:01:02	2020-04-14	2020-04-13	2020-04-01	2864	88.8211	105.491	102.056	96.4511	102	100	95	110.147	128.308	131.664	108	128	132	0.00252946	0.0234498
CRA01	COL	33	CRA01-COL-33	2020-04-15 10:01:02	2020-04-15 10:01:02	2020-04-15	2020-04-13	2020-04-01	3218	80.4343	115.104	109.961	102.438	112	108	101	118.519	128.628	132.913	117	129	133	0.00262213	0.0198552
CRA01	COL	33	CRA01-COL-33	2020-04-15 11:01:02	2020-04-15 11:01:02	2020-04-15	2020-04-13	2020-04-01	3110	83.0547	119.148	116.904	110.778	116	114	108	125.256	127.717	131.714	123	128	131	0.00461173	0.0242427
CRA01	COL	33	CRA01-COL-33	2020-04-15 12:00:56	2020-04-15 12:00:56	2020-04-15	2020-04-13	2020-04-01	3310	73.6551	130.92	127.569	120.283	128	125	118	136.03	127.952	132.448	134	128	132	0.0048647	0.0229106
CRA01	COL	33	CRA01-COL-33	2020-04-15 13:00:56	2020-04-15 13:00:56	2020-04-15	2020-04-13	2020-04-01	3174	86.5403	117.123	114.621	108.798	114	112	106	122.877	127.88	131.603	120	128	131	0.00234472	0.0236912
CRA01	COL	33	CRA01-COL-33	2020-04-16 10:00:56	2020-04-16 10:00:56	2020-04-16	2020-04-13	2020-04-01	3429	99.3583	131.738	125.708	116.877	130	124	116	134.643	128.699	133.649	133	129	134	0.00481683	0.017999
CRA01	COL	33	CRA01-COL-33	2020-04-16 11:00:56	2020-04-16 11:00:56	2020-04-16	2020-04-13	2020-04-01	3756	87.8159	132.861	131.297	125.329	130	129	124	139.5	127.496	131.473	138	128	131	0.00493385	0.0210731
CRA01	COL	33	CRA01-COL-33	2020-04-16 12:00:56	2020-04-16 12:00:56	2020-04-16	2020-04-13	2020-04-01	3611	99.9353	140.727	136.799	129.834	140	136	128	145.268	128.194	132.288	145	128	132	0.00422436	0.0186695
CRA01	COL	33	CRA01-COL-33	2020-04-16 13:00:56	2020-04-16 13:00:56	2020-04-16	2020-04-13	2020-04-01	3813	85.8598	124.933	121.53	115.416	125	122	117	130.012	128.186	131.849	130	128	131	0.00471108	0.0255582
CRA01	COL	33	CRA01-COL-33	2020-04-17 10:00:56	2020-04-17 10:00:56	2020-04-17	2020-04-13	2020-04-01	3972	87.9022	132.506	125.597	116.122	130	124	115	134.634	128.934	134.122	133	129	134	0.00403586	0.0165544
CRA01	COL	33	CRA01-COL-33	2020-04-17 11:00:56	2020-04-17 11:00:56	2020-04-17	2020-04-13	2020-04-01	3429	86.9832	140.471	137.061	129.826	138	135	129	145.613	127.965	132.364	144	128	132	0.00392225	0.0182947
CRA01	COL	33	CRA01-COL-33	2020-04-17 12:00:56	2020-04-17 12:00:56	2020-04-17	2020-04-13	2020-04-01	3421	99.9642	145.372	141.764	134.368	143	139	133	150.235	128.011	132.443	148	128	132	0.0037906	0.0176981
CRA01	COL	33	CRA01-COL-33	2020-04-17 13:00:56	2020-04-17 13:00:56	2020-04-17	2020-04-13	2020-04-01	3526	89.5964	142.204	139.412	132.531	141	138	133	147.72	127.802	132.072	147	128	132	0.00410544	0.0189244
CRA01	COL	33	CRA01-COL-33	2020-04-18 10:00:56	2020-04-18 10:00:56	2020-04-18	2020-04-13	2020-04-01	3247	90.1232	117.433	116.185	105.111	114	114	103	124.126	126.413	134.322	122	126	134	0.00273988	0.017003
CRA01	COL	33	CRA01-COL-33	2020-04-18 11:00:56	2020-04-18 11:00:56	2020-04-18	2020-04-13	2020-04-01	4730	92.6723	148.877	141.107	128.262	148	140	127	150.37	128.633	135.918	149	129	135	0.00191177	0.00938801
CRA01	COL	33	CRA01-COL-33	2020-04-18 12:00:56	2020-04-18 12:00:56	2020-04-18	2020-04-13	2020-04-01	3420	77.9467	122.094	120.446	110.963	120	119	110	128.651	126.876	133.444	127	127	133	0.00599081	0.0233053
CRA01	COL	33	CRA01-COL-33	2020-04-18 13:00:56	2020-04-18 13:00:56	2020-04-18	2020-04-13	2020-04-01	2455	92.2807	112.081	110.604	95.6244	112	110	96	118.224	125.892	136.577	118	125	136	0.00188391	0.0156896
CRA01	COL	33	CRA01-COL-33	2020-04-19 10:00:56	2020-04-19 10:00:56	2020-04-19	2020-04-13	2020-04-01	4068	83.5019	128.568	126.421	115.913	128	126	115	134.703	126.907	134.064	134	127	133	0.00384593	0.0195166
CRA01	COL	33	CRA01-COL-33	2020-04-19 11:00:56	2020-04-19 11:00:56	2020-04-19	2020-04-13	2020-04-01	4768	91.0465	133.403	129.33	119.083	131	127	118	137.954	127.68	134.16	136	127	134	0.00404649	0.0156334
CRA01	COL	33	CRA01-COL-33	2020-04-19 12:00:56	2020-04-19 12:00:56	2020-04-19	2020-04-13	2020-04-01	4069	88.8382	142.855	139.708	128.378	141	138	127	148.039	127.129	134.534	146	127	134	0.00349961	0.0132958
CRA01	COL	33	CRA01-COL-33	2020-04-19 13:00:56	2020-04-19 13:00:56	2020-04-19	2020-04-13	2020-04-01	3679	84.1274	120.465	117.909	108.604	119	117	108	126.172	127.28	133.527	126	127	133	0.00733253	0.0233423
CRA01	COL	33	CRA01-COL-33	2020-04-20 10:00:56	2020-04-20 10:00:56	2020-04-20	2020-04-20	2020-04-01	3848	98.9871	114.183	112.718	100.81	114	112	101	120.619	126.389	134.872	120	126	134	0.00265933	0.0166894
CRA01	COL	33	CRA01-COL-33	2020-04-20 11:00:56	2020-04-20 11:00:56	2020-04-20	2020-04-20	2020-04-01	2916	96.3952	119.265	117.365	104.099	117	117	103	125.428	126.291	135.633	124	125	135	0.00293156	0.0161052
CRA01	COL	33	CRA01-COL-33	2020-04-20 12:00:56	2020-04-20 12:00:56	2020-04-20	2020-04-20	2020-04-01	3292	93.8549	115.994	114.499	103.398	115	114	103	122.578	126.516	134.399	122	126	134	0.0024602	0.0165212
CRA01	COL	33	CRA01-COL-33	2020-04-20 13:00:56	2020-04-20 13:00:56	2020-04-20	2020-04-20	2020-04-01	3550	95.5223	113.875	112.474	101.173	113	112	101	120.406	126.458	134.501	119	126	134	0.00226781	0.0163409
CRA01	COL	33	CRA01-COL-33	2020-04-21 10:00:56	2020-04-21 10:00:56	2020-04-21	2020-04-20	2020-04-01	2245	61.334	124.518	122.366	110.662	121	120	107	130.601	126.674	134.777	128	125	135	0.0034235	0.0182514
CRA01	COL	33	CRA01-COL-33	2020-04-21 11:00:56	2020-04-21 11:00:56	2020-04-21	2020-04-20	2020-04-01	3564	94.7118	146.909	144.309	131.883	148	144	132	152.445	126.73	134.998	152	126	135	0.00375762	0.0138341
CRA01	COL	33	CRA01-COL-33	2020-04-21 12:00:56	2020-04-21 12:00:56	2020-04-21	2020-04-20	2020-04-01	2339	87.6321	111.883	110.454	97.0577	110	110	96	118.173	126.115	135.712	117	125	136	0.00208667	0.015887
CRA01	COL	33	CRA01-COL-33	2020-04-21 13:00:56	2020-04-21 13:00:56	2020-04-21	2020-04-20	2020-04-01	2293	80.585	110.411	108.659	97.1906	108	108	95	116.581	126.567	134.726	115	125	135	0.00279525	0.0168015
CRA01	COL	33	CRA01-COL-33	2020-04-22 10:00:56	2020-04-22 10:00:56	2020-04-22	2020-04-20	2020-04-01	4584	80.8711	135.767	133.133	123.973	137	134	126	141.517	127.329	133.33	143	127	133	0.00617489	0.0161067
CRA01	COL	33	CRA01-COL-33	2020-04-22 11:00:56	2020-04-22 11:00:56	2020-04-22	2020-04-20	2020-04-01	4578	85.4746	146.677	144.11	134.591	148	146	137	152.334	127.234	133.441	154	127	133	0.00574798	0.0149763
CRA01	COL	33	CRA01-COL-33	2020-04-22 12:00:56	2020-04-22 12:00:56	2020-04-22	2020-04-20	2020-04-01	3994	78.1597	153.455	150.412	139.216	156	153	143	158.481	127.133	134.346	161	127	134	0.00462744	0.0142319
CRA01	COL	33	CRA01-COL-33	2020-04-22 13:00:56	2020-04-22 13:00:56	2020-04-22	2020-04-20	2020-04-01	3599	77.2821	148.05	144.812	133.779	151	147	136	153.074	127.236	134.325	155	127	134	0.00401266	0.0121689
CRA01	COL	33	CRA01-COL-33	2020-04-23 10:00:56	2020-04-23 10:00:56	2020-04-23	2020-04-20	2020-04-01	3567	95.9638	148.428	144.962	136.315	150	147	138	153.335	127.743	133.08	156	127	133	0.00464292	0.0137271
CRA01	COL	33	CRA01-COL-33	2020-04-23 11:00:56	2020-04-23 11:00:56	2020-04-23	2020-04-20	2020-04-01	3946	99.6766	127.101	123.16	117.722	128	124	118	131.96	128.544	131.546	133	128	131	0.00382386	0.0241084
CRA01	COL	33	CRA01-COL-33	2020-04-23 12:00:56	2020-04-23 12:00:56	2020-04-23	2020-04-20	2020-04-01	3708	87.0781	151.883	147.92	139.441	154	150	142	156.349	127.967	133.048	159	127	133	0.0046048	0.0144665
CRA01	COL	33	CRA01-COL-33	2020-04-23 13:00:56	2020-04-23 13:00:56	2020-04-23	2020-04-20	2020-04-01	4337	99.2776	139.972	136.471	128.392	143	140	132	145	127.876	132.825	149	127	132	0.00428144	0.0163546
CRA01	COL	33	CRA01-COL-33	2020-04-24 10:00:56	2020-04-24 10:00:56	2020-04-24	2020-04-20	2020-04-01	3574	81.5967	116.765	111.954	107.091	118	112	108	120.926	129.008	131.395	122	128	131	0.00190476	0.0188975
CRA01	COL	33	CRA01-COL-33	2020-04-24 11:00:56	2020-04-24 11:00:56	2020-04-24	2020-04-20	2020-04-01	4132	85.524	122.676	117.58	112.74	123	119	115	126.643	129.124	131.379	128	128	131	0.00451113	0.0221428
CRA01	COL	33	CRA01-COL-33	2020-04-24 12:00:56	2020-04-24 12:00:56	2020-04-24	2020-04-20	2020-04-01	4801	85.7835	149.315	141.541	133.772	151	142	135	150.863	129.551	133.183	152	129	133	0.00530275	0.0136596
CRA01	COL	33	CRA01-COL-33	2020-04-24 13:00:56	2020-04-24 13:00:56	2020-04-24	2020-04-20	2020-04-01	2891	86.9613	105.606	100.172	94.6091	105	99	94	108.75	129.161	131.923	108	128	132	0.00214469	0.0232452
CRA01	COL	33	CRA01-COL-33	2020-04-25 10:00:56	2020-04-25 10:00:56	2020-04-25	2020-04-20	2020-04-01	5772	99.9391	109.698	105.492	102.222	108	105	102	113.577	129.085	130.403	114	129	130	0.00423311	0.0263573
CRA01	COL	33	CRA01-COL-33	2020-04-25 11:00:56	2020-04-25 11:00:56	2020-04-25	2020-04-20	2020-04-01	6060	100.017	135.2	132.262	130.218	134	132	129	140.841	128.779	129.511	141	128	129	0.00592637	0.0210424
CRA01	COL	33	CRA01-COL-33	2020-04-25 12:00:56	2020-04-25 12:00:56	2020-04-25	2020-04-20	2020-04-01	5704	100.198	150.127	143.9	140.387	152	146	143	153.003	129.735	130.715	156	129	131	0.00540333	0.0175541
CRA01	COL	33	CRA01-COL-33	2020-04-25 13:00:56	2020-04-25 13:00:56	2020-04-25	2020-04-20	2020-04-01	5720	95.6621	128.712	124.716	122.283	131	128	126	133.567	129.134	129.902	138	129	130	0.00557381	0.0246537
CRA01	COL	33	CRA01-COL-33	2020-04-26 10:00:56	2020-04-26 10:00:56	2020-04-26	2020-04-20	2020-04-01	4797	98.7258	147.369	142.188	137.892	150	145	142	151.193	129.196	130.998	155	129	131	0.00475432	0.0176235
CRA01	COL	33	CRA01-COL-33	2020-04-26 11:00:56	2020-04-26 11:00:56	2020-04-26	2020-04-20	2020-04-01	5548	100.101	155.286	150.662	147.082	159	155	152	159.357	129.106	130.519	164	129	130	0.00569185	0.0193955
CRA01	COL	33	CRA01-COL-33	2020-04-26 12:00:56	2020-04-26 12:00:56	2020-04-26	2020-04-20	2020-04-01	5443	99.826	153.022	147.015	142.087	156	151	147	156.019	129.374	131.414	160	129	131	0.0053783	0.0167912
CRA01	COL	33	CRA01-COL-33	2020-04-26 13:00:56	2020-04-26 13:00:56	2020-04-26	2020-04-20	2020-04-01	3969	97.9549	145.875	139.634	134.573	148	143	138	148.859	129.464	131.55	152	129	131	0.00520097	0.0166557
CRA01	COL	33	CRA01-COL-33	2020-04-27 10:00:56	2020-04-27 10:00:56	2020-04-27	2020-04-27	2020-04-01	7977	100.337	145.822	139.962	134.64	148	143	138	148.892	129.277	131.641	153	129	131	0.00505945	0.0173318
CRA01	COL	33	CRA01-COL-33	2020-04-27 11:00:56	2020-04-27 11:00:56	2020-04-27	2020-04-27	2020-04-01	5317	96.935	135.105	131.219	128.914	136	133	131	140.092	129.104	129.792	142	129	130	0.00621433	0.0214032
CRA01	COL	33	CRA01-COL-33	2020-04-27 12:00:56	2020-04-27 12:00:56	2020-04-27	2020-04-27	2020-04-01	6163	100.335	155.182	149.584	145.095	157	152	148	158.38	129.296	131.128	161	129	131	0.00564694	0.0195898
CRA01	COL	33	CRA01-COL-33	2020-04-27 13:00:56	2020-04-27 13:00:56	2020-04-27	2020-04-27	2020-04-01	5198	99.731	145.18	139.461	135.544	147	143	139	148.56	129.491	130.886	152	129	131	0.00524808	0.0175759
CRA01	COL	33	CRA01-COL-33	2020-04-28 10:00:56	2020-04-28 10:00:56	2020-04-28	2020-04-27	2020-04-01	8665	100.322	146.707	140.904	135.698	148	143	140	149.879	129.276	131.577	152	129	131	0.00508159	0.0171829
CRA01	COL	33	CRA01-COL-33	2020-04-28 11:00:56	2020-04-28 11:00:56	2020-04-28	2020-04-27	2020-04-01	5681	97.5943	151.058	146.438	144.146	154	150	148	155.372	129.355	129.864	159	129	130	0.00610431	0.0181735
CRA01	COL	33	CRA01-COL-33	2020-04-28 12:00:56	2020-04-28 12:00:56	2020-04-28	2020-04-27	2020-04-01	7208	100.284	155.991	147.31	139.615	159	151	144	156.656	129.902	133.249	161	129	133	0.00559026	0.0128924
CRA01	COL	33	CRA01-COL-33	2020-04-28 13:00:56	2020-04-28 13:00:56	2020-04-28	2020-04-27	2020-04-01	5052	98.5556	153.768	147.266	142.065	156	151	146	156.3	129.533	131.624	160	129	131	0.00579844	0.0178877
CRA01	COL	33	CRA01-COL-33	2020-04-29 10:00:56	2020-04-29 10:00:56	2020-04-29	2020-04-27	2020-04-01	7814	100.341	124.214	121.091	119.489	122	120	119	129.422	128.966	129.302	129	129	129	0.00451648	0.0235711
CRA01	COL	33	CRA01-COL-33	2020-04-29 11:00:56	2020-04-29 11:00:56	2020-04-29	2020-04-27	2020-04-01	6335	100.249	137.002	134.195	133.646	138	136	135	142.914	129.027	128.692	145	129	129	0.00471259	0.0196838
CRA01	COL	33	CRA01-COL-33	2020-04-29 12:00:56	2020-04-29 12:00:56	2020-04-29	2020-04-27	2020-04-01	5757	99.8501	158.375	151	146.307	160	153	147	160.079	129.949	131.458	162	129	131	0.00613867	0.0198267
CRA01	COL	33	CRA01-COL-33	2020-04-29 13:00:56	2020-04-29 13:00:56	2020-04-29	2020-04-27	2020-04-01	4486	100.081	146.164	139.108	135.472	147	142	138	148.491	130.064	130.911	151	129	131	0.00563615	0.0201023
CRA01	COL	33	CRA01-COL-33	2020-04-30 10:00:56	2020-04-30 10:00:56	2020-04-30	2020-04-27	2020-04-01	7238	100.184	119.259	115.573	114.443	117	114	114	124.061	129.299	129.134	124	129	129	0.00363657	0.023921
CRA01	COL	33	CRA01-COL-33	2020-04-30 11:00:56	2020-04-30 11:00:56	2020-04-30	2020-04-27	2020-04-01	6994	100.206	135.936	132.651	132.516	136	134	134	141.499	129.289	128.525	143	129	128	0.00496712	0.0198143
CRA01	COL	33	CRA01-COL-33	2020-04-30 12:00:56	2020-04-30 12:00:56	2020-04-30	2020-04-27	2020-04-01	4587	98.3941	151.91	143.379	138.865	155	147	143	152.971	130.445	131.543	157	130	131	0.0055489	0.0182607
CRA01	COL	33	CRA01-COL-33	2020-04-30 13:00:56	2020-04-30 13:00:56	2020-04-30	2020-04-27	2020-04-01	4989	100.096	148.613	141.74	138.576	150	144	142	151.112	130.065	130.613	154	129	130	0.00594044	0.0196993
CRA01	COL	48	CRA01-COL-48	2019-11-23 10:00:45	2019-11-23 10:00:45	2019-11-23	2019-11-18	2019-11-01	247	65.1346	80.6194	83.9757	91.7004	79	82	91	90.8907	128.381	123.02	89	128	123	0.00462433	0.0346111
CRA01	COL	48	CRA01-COL-48	2019-11-23 11:00:45	2019-11-23 11:00:45	2019-11-23	2019-11-18	2019-11-01	468	60.5744	115.754	114.917	120.207	94	92	105	122.545	129.647	124.964	102	130	125	0.0025339	0.0322022
CRA01	COL	48	CRA01-COL-48	2019-11-23 12:00:45	2019-11-23 12:00:45	2019-11-23	2019-11-18	2019-11-01	209	67.4207	148.091	143.402	138.053	155	148	142	152.239	128.809	131.421	157	129	131	0.00463568	0.0160781
CRA01	COL	48	CRA01-COL-48	2019-11-23 13:00:45	2019-11-23 13:00:45	2019-11-23	2019-11-18	2019-11-01	45	51.8774	135.556	130.711	121.778	133	128	122	139.578	128.244	133.533	137	128	134	0.0055557	0.0179697
CRA01	COL	48	CRA01-COL-48	2019-11-24 10:00:45	2019-11-24 10:00:45	2019-11-24	2019-11-18	2019-11-01	691	63.5611	109.839	111.014	117.576	110	111	117	119.75	129	124.234	120	129	124	0.00261875	0.0315119
CRA01	COL	48	CRA01-COL-48	2019-11-24 11:00:45	2019-11-24 11:00:45	2019-11-24	2019-11-18	2019-11-01	197	36.9088	154.655	152.142	152.452	154	153	156	161.01	129.076	128.178	162	129	126	0.00494585	0.0212124
CRA01	COL	48	CRA01-COL-48	2019-11-24 12:00:45	2019-11-24 12:00:45	2019-11-24	2019-11-18	2019-11-01	29	4.52779	170.69	159.103	142.759	175	164	147	168.345	129.517	138.207	173	129	138	0.00404205	0.0179601
CRA01	COL	48	CRA01-COL-48	2019-11-24 13:00:45	2019-11-24 13:00:45	2019-11-24	2019-11-18	2019-11-01	74	19.4744	175.946	167.541	157.068	178	170	158	176.054	129.311	134.662	178	129	134	0.00546276	0.0159411
CRA01	COL	48	CRA01-COL-48	2019-11-25 10:00:45	2019-11-25 10:00:45	2019-11-25	2019-11-25	2019-11-01	12	61.3271	165.5	163.833	160.167	166	164	162	171.75	128.083	130.25	172	128	130	0.0055015	0.0213052
CRA01	COL	48	CRA01-COL-48	2019-11-25 11:00:45	2019-11-25 11:00:45	2019-11-25	2019-11-25	2019-11-01	144	43.2349	169.91	168.875	170.917	170	170	176	176.896	128.778	127.097	178	128	128	0.00508077	0.0239224
CRA01	COL	48	CRA01-COL-48	2019-11-25 12:00:45	2019-11-25 12:00:45	2019-11-25	2019-11-25	2019-11-01	133	23.0055	169.09	167.158	166.023	172	171	172	175.248	128.504	128.857	179	129	127	0.00549197	0.021782
CRA01	COL	48	CRA01-COL-48	2019-11-25 13:00:45	2019-11-25 13:00:45	2019-11-25	2019-11-25	2019-11-01	37	4.2721	167.351	164.649	161.919	167	164	161	172.919	128.459	129.757	172	128	130	0.00609187	0.0217437
[truncated: 150,644 more rows]
