# Supplementary material for: Seasonal pigment fluctuation in diploid and polyploid Arabidopsis revealed by machine learning-based phenotyping method PlantServation
Source: Nat Commun. 2023 Sep 22;14:5792. doi: 10.1038/s41467-023-41260-3 (PMC10517152; doi:10.1038/s41467-023-41260-3)
Supplement: Supplementary file 9 — Source Data [file 41467_2023_41260_MOESM9_ESM.zip › Source Data 5.xlsx]

## Sheet: README
README for Source Data 5
sheet			parameters
name	content		corresponding_sheets	name	content
README	explanation of the file (this sheet)		data_removed	site_year	the combination of site and year from which the data was removed prior to plotting and data analyses
data_removed	list of data removed from the plotting and analyses			date	the date for ehich the data was removed
Figs_5_S12_S13_S14_S15_S30b_CH1	plant trait data obtained from images for year 1 in the Swiss site			target	the target of removal
				reason	the reason for removing the data
			Figs_5_S12_S13_S14_S15_S30b_CH1	camera	the camera ID
				species	the species code
				plant_number	the ID number of the plant
				plant	the information of the plant consisting of the camera ID, the species code, and the ID number of the plant
				datetime	the date and time when the data was collected
				raw	the date and time when the data was collected
				day	the day when the data was collected
				week	the week when the data was collected
				month	the month when the data was collected
				area	the segmented area in the number of pixels
				rosette_radius	the radius of the segmented area
				rgb_r_mean	the mean R value of the RGB color space of the segmented area
				rgb_g_mean	the mean G value of the RGB color space of the segmented area
				rgb_b_mean	the mean B value of the RGB color space of the segmented area
				rgb_r_median	the median R value of the RGB color space of the segmented area
				rgb_g_median	the median G value of the RGB color space of the segmented area
				rgb_b_median	the median B value of the RGB color space of the segmented area
				lab_l_mean	the mean L* value of the L*a*b* color space of the segmented area
				lab_a_mean	the mean a* value of the L*a*b* color space of the segmented area
				lab_b_mean	the mean b* value of the L*a*b* color space of the segmented area
				lab_l_median	the median L* value of the L*a*b* color space of the segmented area
				lab_a_median	the median a* value of the L*a*b* color space of the segmented area
				lab_b_median	the median b* value of the L*a*b* color space of the segmented area
				relative_ant_per_area	the estimated anthocyanin content per square mm of a half of the leaf area sampled
				relative_ant_per_weight	the estimated anthocyanin content per mg leaf weight

## Sheet: data_removed
site_year	date	target	reason
Switzerland_yr1	2017-10-27 - 2017-11-09	all plants	before transplanting
Switzerland_yr1	all dates	all images from camera ZHA04 and camera ZHA05	camera moved
Switzerland_yr1	all dates	MED 2, MED 18, MED 123, MED 140, SEP 5, SEP 23, SEP 88, SEP 131, SEP 144, RS7 3, RS7 129, RS8 19, RS8 141, DEN 128, DEN 136, COL 21, COL 132, COL 139	poor segmentation
Switzerland_yr1	2018-02-18 - 2018-03-12	all plants	poor segmentation due to strong light and frost
Switzerland_yr1	2018-03-15 - 2018-03-31	SEP 112, MED 115, RS7 233, DEN 291, RS7 294, RS7 364	dead
Switzerland_yr1	2018-02-07 - 2018-03-04	all images from camera ZHA02	camera moved
Switzerland_yr1	2018-01-03 - 2018-01-21	all images from camera ZHA03	camera moved
Switzerland_yr1	2018-01-06 - 2018-03-31	HAL 13	poor segmentation
Switzerland_yr1	2018-02-02 - 2018-02-02	HAL 1	poor segmentation
Switzerland_yr1	2018-02-03 - 2018-03-31	RS8 121	poor segmentation
Switzerland_yr1	2018-02-03 - 2018-03-31	COL 12	poor segmentation
Switzerland_yr1	2018-02-07 - 2018-03-31	SEP 112	poor segmentation
Switzerland_yr1	2018-02-08 - 2018-03-02	POT 29	poor segmentation
Switzerland_yr1	2018-02-23 - 2018-03-31	HAL 143	poor segmentation
Switzerland_yr1	2018-02-24 - 2018-02-24	POT 10	poor segmentation
Switzerland_yr1	2018-02-26 - 2018-02-26	MUR 135	poor segmentation
Switzerland_yr1	2018-02-28 - 2018-02-28	TKS 122, MUR 135	poor segmentation
Switzerland_yr1	2017-12-09 - 2017-12-11	all images from camera ZHA01	snow
Switzerland_yr1	2017-12-18 - 2017-12-18	all images from camera ZHA01 and camera ZHA03	snow
Switzerland_yr1	2018-01-03 - 2017-01-03	all images from camera ZHA01 and camera ZHA02	interference of a non-target object
Switzerland_yr1	2018-01-04 - 2017-01-04	all images from camera ZHA01 and camera ZHA03	interference of a non-target object
Switzerland_yr1	2018-01-17 - 2017-01-18	all images from camera ZHA01	interference of a non-target object
Switzerland_yr1	2018-01-21 - 2018-01-23	all plants	incomplete or no image due to power cut in Zurich city
Switzerland_yr1	2018-02-08 - 2018-02-10	all plants	snow
Switzerland_yr1	2018-02-12 - 2018-02-13	all plants	snow
Switzerland_yr1	2018-02-15 - 2018-02-15	all plants	snow
Switzerland_yr1	2018-03-18 - 2018-03-21	all images from camera ZHA01, camera ZHA02, and camera ZHA03	snow

## Sheet: Figs_5_S12_S13_S14_S15_S30b_CH1
camera	species	plant_number	plant	datetime	raw	day	week	month	area	rosette_radius	rgb_r_mean	rgb_g_mean	rgb_b_mean	rgb_r_median	rgb_g_median	rgb_b_median	lab_l_mean	lab_a_mean	lab_b_mean	lab_l_median	lab_a_median	lab_b_median	relative_ant_per_area	relative_ant_per_weight
ZHA01	COL	12	ZHA01-COL-12	2017-10-27 12:47:51	2017-10-27 12:47:51	2017-10-27	2017-10-23	2017-10-01	17170	127.538	49.2044	56.5442	40.8566	50	56	41	56.8896	121.699	136.477	58	122	136	0.0015588	0.0105823
ZHA01	COL	12	ZHA01-COL-12	2017-10-28 12:47:51	2017-10-28 12:47:51	2017-10-28	2017-10-23	2017-10-01	0	NA	49.2044	56.5442	40.8566	50	56	41	56.8896	121.699	136.477	58	122	136	0.0015588	0.0105823
ZHA01	COL	12	ZHA01-COL-12	2017-10-29 12:47:51	2017-10-29 12:47:51	2017-10-29	2017-10-23	2017-10-01	0	NA	49.2044	56.5442	40.8566	50	56	41	56.8896	121.699	136.477	58	122	136	0.0015588	0.0105823
ZHA01	COL	12	ZHA01-COL-12	2017-10-30 12:47:51	2017-10-30 12:47:51	2017-10-30	2017-10-30	2017-10-01	8737	123.3	80.2358	88.6468	63.6954	80	88	64	92.4022	119.867	141.267	92	120	141	0.00169151	0.00974078
ZHA01	COL	12	ZHA01-COL-12	2017-10-31 12:47:51	2017-10-31 12:47:51	2017-10-31	2017-10-30	2017-10-01	13749	127.434	70.8845	73.8713	63.5595	72	75	65	78.3861	124.64	133.717	80	125	134	0.001984	0.0142944
ZHA01	COL	12	ZHA01-COL-12	2017-11-01 12:47:51	2017-11-01 12:47:51	2017-11-01	2017-10-30	2017-11-01	13896	128.432	55.9426	59.2226	49.5607	57	61	51	61.8529	124.587	133.432	64	125	133	0.00197899	0.0154608
ZHA01	COL	12	ZHA01-COL-12	2017-11-02 12:47:51	2017-11-02 12:47:51	2017-11-02	2017-10-30	2017-11-01	0	NA	55.9426	59.2226	49.5607	57	61	51	61.8529	124.587	133.432	64	125	133	0.00197899	0.0154608
ZHA01	COL	12	ZHA01-COL-12	2017-11-03 12:47:51	2017-11-03 12:47:51	2017-11-03	2017-10-30	2017-11-01	8140	124.714	46.3106	51.1776	31.5973	47	52	32	51.6511	121.984	139.528	54	123	138	0.00202563	0.0109064
ZHA01	COL	12	ZHA01-COL-12	2017-11-04 12:47:51	2017-11-04 12:47:51	2017-11-04	2017-10-30	2017-11-01	0	NA	46.3106	51.1776	31.5973	47	52	32	51.6511	121.984	139.528	54	123	138	0.00202563	0.0109064
ZHA01	COL	12	ZHA01-COL-12	2017-11-05 12:47:51	2017-11-05 12:47:51	2017-11-05	2017-10-30	2017-11-01	0	NA	46.3106	51.1776	31.5973	47	52	32	51.6511	121.984	139.528	54	123	138	0.00202563	0.0109064
ZHA01	COL	12	ZHA01-COL-12	2017-11-10 12:40:15	2017-11-10 12:40:15	2017-11-10	2017-11-06	2017-11-01	877	52.3207	141.409	164.944	97.9202	155	183	103	163.887	108.737	159.548	181	106	164	0.000455541	0.00242865
ZHA01	COL	12	ZHA01-COL-12	2017-11-11 11:10:15	2017-11-11 11:10:15	2017-11-11	2017-11-06	2017-11-01	1223	51.49	155.249	179.222	93.7923	157	183	97	177.43	106.214	168.523	181	106	168	0.00178846	0.00529063
ZHA01	COL	12	ZHA01-COL-12	2017-11-11 12:40:15	2017-11-11 12:40:15	2017-11-11	2017-11-06	2017-11-01	409	37.3837	159.377	183.501	96.9804	162	187	98	181.416	106.007	168.958	185	106	169	0.00294177	0.00752622
ZHA01	COL	12	ZHA01-COL-12	2017-11-12 11:10:15	2017-11-12 11:10:15	2017-11-12	2017-11-06	2017-11-01	2072	54.0371	145.879	171.669	91.8542	150	177	96	170.01	106.108	165.839	175	106	166	0.00118074	0.00393195
ZHA01	COL	12	ZHA01-COL-12	2017-11-12 12:40:15	2017-11-12 12:40:15	2017-11-12	2017-11-06	2017-11-01	2562	53.1061	142.863	165.692	93.3306	150	175	99	164.924	108.139	162.605	174	107	163	0.00121391	0.00378533
ZHA01	COL	12	ZHA01-COL-12	2017-11-13 11:10:15	2017-11-13 11:10:15	2017-11-13	2017-11-13	2017-11-01	2253	52.901	150.001	172.662	98.8939	155	179	104	171.713	108.027	163.149	178	107	164	0.00116278	0.00364372
ZHA01	COL	12	ZHA01-COL-12	2017-11-13 12:40:15	2017-11-13 12:40:15	2017-11-13	2017-11-13	2017-11-01	2476	52.9111	146.395	168.296	98.8348	153	177	105	167.745	108.816	161.231	176	108	161	0.00138238	0.00506125
ZHA01	COL	12	ZHA01-COL-12	2017-11-14 11:10:15	2017-11-14 11:10:15	2017-11-14	2017-11-13	2017-11-01	2775	58.6367	146.747	165.482	95.1103	154	175	100	165.55	109.97	162.086	174	109	163	0.00129667	0.00451899
ZHA01	COL	12	ZHA01-COL-12	2017-11-14 12:40:15	2017-11-14 12:40:15	2017-11-14	2017-11-13	2017-11-01	1020	45.6302	156.777	177.635	96.7578	161	181	100	176.482	107.909	166.749	180	108	168	0.0011969	0.00399931
ZHA01	COL	12	ZHA01-COL-12	2017-11-15 11:10:15	2017-11-15 11:10:15	2017-11-15	2017-11-13	2017-11-01	1344	50.8719	147.792	168.739	99.5766	152	173	103	168.575	109.171	161.241	173	109	162	0.00140812	0.00574206
ZHA01	COL	12	ZHA01-COL-12	2017-11-15 12:40:15	2017-11-15 12:40:15	2017-11-15	2017-11-13	2017-11-01	2530	58.8601	139.083	157.222	95.517	149	169	102	157.941	111.233	158.014	169	110	159	0.000143014	0.00131643
ZHA01	COL	12	ZHA01-COL-12	2017-11-16 11:10:15	2017-11-16 11:10:15	2017-11-16	2017-11-13	2017-11-01	1185	52.901	143.923	166.516	100.343	147	170	103	166.279	108.845	159.615	169	108	160	0.000821102	0.00449147
ZHA01	COL	12	ZHA01-COL-12	2017-11-16 12:40:15	2017-11-16 12:40:15	2017-11-16	2017-11-13	2017-11-01	2661	60.6672	138.776	154.89	96.6415	148	169	104	156.141	112.515	156.542	169	111	158	0.000342594	0.00200905
ZHA01	COL	12	ZHA01-COL-12	2017-11-17 11:10:15	2017-11-17 11:10:15	2017-11-17	2017-11-13	2017-11-01	32	3.92134	130.25	148.562	55.4062	131	150	54	148.969	107.812	173.594	150	108	173	0.00173426	0.00392615
ZHA01	COL	12	ZHA01-COL-12	2017-11-17 12:40:15	2017-11-17 12:40:15	2017-11-17	2017-11-13	2017-11-01	1614	56.6428	132.552	149.265	93.4715	138	156	99	150.971	112.444	155.404	158	111	157	0.000397051	0.00215699
ZHA01	COL	12	ZHA01-COL-12	2017-11-18 11:10:15	2017-11-18 11:10:15	2017-11-18	2017-11-13	2017-11-01	1322	52.562	137.76	157.495	98.8525	140	161	103	158.481	110.892	156.35	161	111	156	0.000230633	0.00104109
ZHA01	COL	12	ZHA01-COL-12	2017-11-18 12:40:15	2017-11-18 12:40:15	2017-11-18	2017-11-13	2017-11-01	1265	52.9598	137.613	158.343	102.228	139	160	106	159.285	110.837	154.942	160	111	155	0.000385744	0.00174948
ZHA01	COL	12	ZHA01-COL-12	2017-11-19 11:10:15	2017-11-19 11:10:15	2017-11-19	2017-11-13	2017-11-01	3278	54.687	129.699	144.831	99.2703	137	155	105	147.143	114.493	150.387	157	114	151	0.000559546	0.00468168
ZHA01	COL	12	ZHA01-COL-12	2017-11-19 12:40:15	2017-11-19 12:40:15	2017-11-19	2017-11-13	2017-11-01	843	48.8468	149.202	169.005	100.181	151	171	102	169.176	109.651	161.192	171	109	161	0.00141666	0.00579478
ZHA01	COL	12	ZHA01-COL-12	2017-11-20 11:10:15	2017-11-20 11:10:15	2017-11-20	2017-11-20	2017-11-01	2153	54.8975	134.536	147.333	88.915	137	150	93	149.929	113.663	157.335	153	113	158	0.000493262	0.00328853
ZHA01	COL	12	ZHA01-COL-12	2017-11-20 12:40:15	2017-11-20 12:40:15	2017-11-20	2017-11-20	2017-11-01	334	14.3179	150.635	172.793	109.47	151	173	110	172.611	109.464	158.054	173	110	158	0.000634706	0.00365665
ZHA01	COL	12	ZHA01-COL-12	2017-11-21 11:10:15	2017-11-21 11:10:15	2017-11-21	2017-11-20	2017-11-01	3311	60.1593	134.977	151.214	92.3274	141	158	99	152.69	112.34	156.992	160	111	158	0.000461617	0.00246417
ZHA01	COL	12	ZHA01-COL-12	2017-11-21 12:40:15	2017-11-21 12:40:15	2017-11-21	2017-11-20	2017-11-01	3334	63.0083	136.305	153.012	102.86	140	159	107	154.578	113.422	152.316	161	112	154	0.000805541	0.00428255
ZHA01	COL	12	ZHA01-COL-12	2017-11-22 11:10:15	2017-11-22 11:10:15	2017-11-22	2017-11-20	2017-11-01	0	NA	136.305	153.012	102.86	140	159	107	154.578	113.422	152.316	161	112	154	0.000805541	0.00428255
ZHA01	COL	12	ZHA01-COL-12	2017-11-22 12:40:15	2017-11-22 12:40:15	2017-11-22	2017-11-20	2017-11-01	524	33.4157	137.603	151.55	79.3263	137	148	79	153.067	111.681	163.903	150	111	166	0.00101041	0.00181957
ZHA01	COL	12	ZHA01-COL-12	2017-11-23 11:10:15	2017-11-23 11:10:15	2017-11-23	2017-11-20	2017-11-01	242	16.5696	134.368	151.426	79.7025	135	153	79	152.694	110.293	163.512	154	110	164	0.000999631	0.0017267
ZHA01	COL	12	ZHA01-COL-12	2017-11-23 12:40:15	2017-11-23 12:40:15	2017-11-23	2017-11-20	2017-11-01	209	13.0385	110.44	129.526	67.0813	109	129	66	131.029	110.359	159.354	130	110	160	0.000157098	0.00236735
ZHA01	COL	12	ZHA01-COL-12	2017-11-24 11:10:15	2017-11-24 11:10:15	2017-11-24	2017-11-20	2017-11-01	0	NA	110.44	129.526	67.0813	109	129	66	131.029	110.359	159.354	130	110	160	0.000157098	0.00236735
ZHA01	COL	12	ZHA01-COL-12	2017-11-24 12:40:15	2017-11-24 12:40:15	2017-11-24	2017-11-20	2017-11-01	4207	64.5668	126.987	137.445	100.692	129	143	102	140.924	117.805	146.326	146	117	147	0.000653902	0.00594015
ZHA01	COL	12	ZHA01-COL-12	2017-11-25 11:10:15	2017-11-25 11:10:15	2017-11-25	2017-11-20	2017-11-01	4313	56.3455	123.574	140.316	93.0396	131	150	100	142.282	113.602	151.193	152	113	151	0.000557146	0.00472278
ZHA01	COL	12	ZHA01-COL-12	2017-11-25 12:40:15	2017-11-25 12:40:15	2017-11-25	2017-11-20	2017-11-01	2703	54.5789	129.553	148.357	95.8872	134	156	101	149.846	112.102	153.493	157	111	154	0.000424119	0.00266258
ZHA01	COL	12	ZHA01-COL-12	2017-11-26 11:10:15	2017-11-26 11:10:15	2017-11-26	2017-11-20	2017-11-01	5311	56.5047	120.365	133.317	94.6758	129	144	100	136.371	116.391	147.168	147	117	148	0.00107702	0.00583052
ZHA01	COL	12	ZHA01-COL-12	2017-11-26 12:40:15	2017-11-26 12:40:15	2017-11-26	2017-11-20	2017-11-01	2782	54.6468	127.246	145.122	100.621	132	152	104	147.218	113.556	149.495	154	112	151	0.00066071	0.00453246
ZHA01	COL	12	ZHA01-COL-12	2017-11-27 11:10:15	2017-11-27 11:10:15	2017-11-27	2017-11-27	2017-11-01	114	8.32176	151.351	177.237	119.316	154	180	122	176.386	108.798	154.807	179	109	155	0.000819585	0.00425285
ZHA01	COL	12	ZHA01-COL-12	2017-11-27 12:40:15	2017-11-27 12:40:15	2017-11-27	2017-11-27	2017-11-01	2909	53.2542	127.355	144.575	98.7178	133	150	104	146.587	113.637	150.337	153	112	151	0.000617914	0.00470823
ZHA01	COL	12	ZHA01-COL-12	2017-11-28 11:10:15	2017-11-28 11:10:15	2017-11-28	2017-11-27	2017-11-01	4383	57.6657	122.448	136.718	95.0219	130	143	102	139.563	115.354	148.651	147	114	150	0.000726604	0.00590396
ZHA01	COL	12	ZHA01-COL-12	2017-11-28 12:40:15	2017-11-28 12:40:15	2017-11-28	2017-11-27	2017-11-01	4869	55.9159	119.559	133.911	94.6494	127	140	102	136.775	115.699	147.382	143	115	149	0.00100569	0.00689642
ZHA01	COL	12	ZHA01-COL-12	2017-11-29 11:10:15	2017-11-29 11:10:15	2017-11-29	2017-11-27	2017-11-01	5145	56.1254	117.729	131.447	86.6655	124	138	90	134.183	115.175	150.411	142	114	152	0.00060182	0.00628776
ZHA01	COL	12	ZHA01-COL-12	2017-11-29 12:40:15	2017-11-29 12:40:15	2017-11-29	2017-11-27	2017-11-01	5141	56.3317	117.771	131.117	87.008	124	139	90	133.97	115.396	150.153	142	114	151	0.000516124	0.00617453
ZHA01	COL	12	ZHA01-COL-12	2017-11-30 11:10:15	2017-11-30 11:10:15	2017-11-30	2017-11-27	2017-11-01	5766	67.5513	109.697	120.903	90.3278	116	126	93	124.615	118.339	143.267	131	117	145	0.0013474	0.00680455
ZHA01	COL	12	ZHA01-COL-12	2017-11-30 12:40:15	2017-11-30 12:40:15	2017-11-30	2017-11-27	2017-11-01	6141	67.3678	113.453	124.671	90.4954	121	130	96	128.291	117.76	145.154	135	118	146	0.000571501	0.00626149
ZHA01	COL	12	ZHA01-COL-12	2017-12-01 11:10:15	2017-12-01 11:10:15	2017-12-01	2017-11-27	2017-12-01	5535	59.3114	114.2	126.937	90.8152	121	133	96	130.248	116.774	146.031	137	116	147	0.000553123	0.00457809
ZHA01	COL	12	ZHA01-COL-12	2017-12-01 12:40:15	2017-12-01 12:40:15	2017-12-01	2017-11-27	2017-12-01	4761	65.8018	122.542	133.526	95.4014	127	139	98	137.213	117.304	147.104	143	116	149	0.000975382	0.00718677
ZHA01	COL	12	ZHA01-COL-12	2017-12-02 11:10:15	2017-12-02 11:10:15	2017-12-02	2017-11-27	2017-12-01	7113	92.4047	115.063	123.037	95.2488	119	129	96	127.802	120.037	142.199	135	120	143	0.00192368	0.0115477
ZHA01	COL	12	ZHA01-COL-12	2017-12-02 12:40:15	2017-12-02 12:40:15	2017-12-02	2017-11-27	2017-12-01	5744	65.1782	119.859	131.735	95.6605	127	139	101	135.288	117.195	146.006	143	117	147	0.000646029	0.00626275
ZHA01	COL	12	ZHA01-COL-12	2017-12-03 11:10:15	2017-12-03 11:10:15	2017-12-03	2017-11-27	2017-12-01	7610	71.0767	116.357	122.648	94.669	121	128	98	127.741	120.695	142.478	133	121	143	0.00173728	0.0113444
ZHA01	COL	12	ZHA01-COL-12	2017-12-03 12:40:15	2017-12-03 12:40:15	2017-12-03	2017-11-27	2017-12-01	6257	68.7476	119.369	128.029	94.8737	124	134	98	132.453	118.952	144.87	139	119	146	0.000882773	0.00637052
ZHA01	COL	12	ZHA01-COL-12	2017-12-04 11:10:15	2017-12-04 11:10:15	2017-12-04	2017-12-04	2017-12-01	1860	54.1188	122.738	144.474	95.3091	125	149	99	145.784	111.255	151.628	150	111	151	0.000483394	0.00324549
ZHA01	COL	12	ZHA01-COL-12	2017-12-04 12:40:15	2017-12-04 12:40:15	2017-12-04	2017-12-04	2017-12-01	2701	54.6246	124.781	141.098	92.3536	129	147	97	143.418	113.471	152.093	149	112	153	0.000432763	0.0041141
ZHA01	COL	12	ZHA01-COL-12	2017-12-05 11:10:15	2017-12-05 11:10:15	2017-12-05	2017-12-04	2017-12-01	3015	64.0239	123.041	140.015	92.998	127	146	97	142.271	113.49	151.093	148	112	152	0.000519679	0.00469228
ZHA01	COL	12	ZHA01-COL-12	2017-12-05 12:40:15	2017-12-05 12:40:15	2017-12-05	2017-12-04	2017-12-01	724	21.1011	131.407	147.054	76.4199	128	146	74	148.555	111.006	163.307	147	110	164	0.000970135	0.0019999
ZHA01	COL	12	ZHA01-COL-12	2017-12-06 11:10:15	2017-12-06 11:10:15	2017-12-06	2017-12-04	2017-12-01	3210	55.3276	122.55	137.726	95.5393	126	142	100	140.653	114.858	148.819	145	114	150	0.000713974	0.00547644
ZHA01	COL	12	ZHA01-COL-12	2017-12-06 12:40:15	2017-12-06 12:40:15	2017-12-06	2017-12-04	2017-12-01	5229	67.6199	116.19	127.48	90.5873	121	134	93	131.231	117.27	146.614	139	116	148	0.000467473	0.00509798
ZHA01	COL	12	ZHA01-COL-12	2017-12-07 11:10:15	2017-12-07 11:10:15	2017-12-07	2017-12-04	2017-12-01	285	13.3418	116.323	128.011	59.8316	116	128	58	130.751	112.839	163.126	131	112	163	0.00114783	0.00459523
ZHA01	COL	12	ZHA01-COL-12	2017-12-07 12:41:01	2017-12-07 12:41:01	2017-12-07	2017-12-04	2017-12-01	15514	162.965	150.685	144.972	127.807	145	139	123	153.191	127.148	137.821	148	128	137	0.00264948	0.0123447
ZHA01	COL	12	ZHA01-COL-12	2017-12-08 11:11:01	2017-12-08 11:11:01	2017-12-08	2017-12-04	2017-12-01	3568	55.9184	124.496	144.161	90.338	128	149	94	145.659	111.501	154.263	150	110	155	0.000181417	0.00248064
ZHA01	COL	12	ZHA01-COL-12	2017-12-08 12:41:01	2017-12-08 12:41:01	2017-12-08	2017-12-04	2017-12-01	3429	55.982	132.408	149.398	96.8679	135	153	99	151.276	112.812	153.74	155	112	154	0.000456286	0.0027345
ZHA01	COL	12	ZHA01-COL-12	2017-12-09 11:11:01	2017-12-09 11:11:01	2017-12-09	2017-12-04	2017-12-01	2083	59.3239	122.013	130.289	87.0951	118	127	87	134.499	117.475	150.356	131	117	151	0.000566836	0.00631849
ZHA01	COL	12	ZHA01-COL-12	2017-12-09 12:41:01	2017-12-09 12:41:01	2017-12-09	2017-12-04	2017-12-01	3397	61.5397	122.178	130.973	101.962	118	128	100	135.554	119.554	142.53	133	118	143	0.00284535	0.0135746
ZHA01	COL	12	ZHA01-COL-12	2017-12-10 11:11:01	2017-12-10 11:11:01	2017-12-10	2017-12-04	2017-12-01	8728	66.8775	99.6499	103.681	90.4207	101	107	92	109.772	123.86	134.967	113	124	135	0.0025774	0.0141844
ZHA01	COL	12	ZHA01-COL-12	2017-12-10 12:41:01	2017-12-10 12:41:01	2017-12-10	2017-12-04	2017-12-01	9143	70.3722	98.1577	101.829	87.5139	99	105	88	107.849	123.802	135.644	111	124	135	0.00210377	0.0131886
ZHA01	COL	12	ZHA01-COL-12	2017-12-11 11:11:01	2017-12-11 11:11:01	2017-12-11	2017-12-11	2017-12-01	6250	64.712	126.557	137.206	92.3723	134	144	96	140.701	116.454	150.667	149	116	152	0.000525895	0.00475477
ZHA01	COL	12	ZHA01-COL-12	2017-12-11 12:41:01	2017-12-11 12:41:01	2017-12-11	2017-12-11	2017-12-01	6032	69.7608	131.172	141.006	95.6068	138	148	99	144.587	116.791	150.933	153	116	153	0.000542098	0.00481828
ZHA01	COL	12	ZHA01-COL-12	2017-12-12 11:11:01	2017-12-12 11:11:01	2017-12-12	2017-12-11	2017-12-01	5712	59.1345	129.337	143.132	98.9848	134	150	102	145.942	115.316	149.819	153	114	151	0.000594557	0.00500152
ZHA01	COL	12	ZHA01-COL-12	2017-12-12 12:41:01	2017-12-12 12:41:01	2017-12-12	2017-12-11	2017-12-01	6150	59.8351	126.358	139.869	99.7411	133	148	103	142.885	116.001	147.796	151	115	149	0.000541383	0.00513968
ZHA01	COL	12	ZHA01-COL-12	2017-12-13 11:11:01	2017-12-13 11:11:01	2017-12-13	2017-12-11	2017-12-01	3477	54.745	139.043	146.877	101.181	133	141	99	150.62	117.491	151.224	145	117	152	0.000795386	0.00480619
ZHA01	COL	12	ZHA01-COL-12	2017-12-13 12:41:01	2017-12-13 12:41:01	2017-12-13	2017-12-11	2017-12-01	5571	68.2378	145.861	154.306	115.228	143	155	113	157.806	118.3	147.449	158	117	149	0.000869899	0.00330826
ZHA01	COL	12	ZHA01-COL-12	2017-12-14 11:11:01	2017-12-14 11:11:01	2017-12-14	2017-12-11	2017-12-01	6402	81.1127	112.499	122.51	77.3565	117	128	78	126.112	116.624	151.308	133	115	153	0.000517149	0.00586114
ZHA01	COL	12	ZHA01-COL-12	2017-12-14 12:41:01	2017-12-14 12:41:01	2017-12-14	2017-12-11	2017-12-01	6539	58.3946	119.439	133.368	88.0572	125	141	90	136.078	115.089	150.591	144	114	152	0.000927342	0.00567015
ZHA01	COL	12	ZHA01-COL-12	2017-12-15 11:11:01	2017-12-15 11:11:01	2017-12-15	2017-12-11	2017-12-01	5547	66.5821	115.745	124.591	91.4404	117	129	93	128.837	118.768	144.961	133	118	146	0.000791613	0.00617043
ZHA01	COL	12	ZHA01-COL-12	2017-12-15 12:41:01	2017-12-15 12:41:01	2017-12-15	2017-12-11	2017-12-01	838	44.0029	143.817	158.973	91.9523	134	150	83	159.896	111.659	161.109	151	111	161	0.000289622	0.00117746
ZHA01	COL	12	ZHA01-COL-12	2017-12-16 11:11:01	2017-12-16 11:11:01	2017-12-16	2017-12-11	2017-12-01	6701	59.4093	114.678	129.437	87.9175	121	136	92	132.067	115.168	148.603	139	114	150	0.000756246	0.00691088
ZHA01	COL	12	ZHA01-COL-12	2017-12-16 12:41:01	2017-12-16 12:41:01	2017-12-16	2017-12-11	2017-12-01	5771	58.4557	121.832	138.509	95.9236	127	143	99	140.867	114.305	148.749	147	114	150	0.000667506	0.00599082
ZHA01	COL	12	ZHA01-COL-12	2017-12-17 11:11:01	2017-12-17 11:11:01	2017-12-17	2017-12-11	2017-12-01	5356	56.7064	129.326	143.987	102.061	132	149	104	146.69	115.275	148.517	151	114	150	0.000651752	0.00587149
ZHA01	COL	12	ZHA01-COL-12	2017-12-17 12:41:01	2017-12-17 12:41:01	2017-12-17	2017-12-11	2017-12-01	5842	65.7172	128.579	142.575	104.898	133	149	109	145.505	116.18	146.345	152	115	148	0.000615806	0.00556484
ZHA01	COL	12	ZHA01-COL-12	2017-12-18 11:11:01	2017-12-18 11:11:01	2017-12-18	2017-12-18	2017-12-01	8516	75.3122	106.194	110.975	93.0397	109	115	94	116.778	122.849	137.383	121	122	138	0.00207273	0.0136781
ZHA01	COL	12	ZHA01-COL-12	2017-12-18 12:41:01	2017-12-18 12:41:01	2017-12-18	2017-12-18	2017-12-01	6874	60.5489	108.631	116.101	89.0193	115	122	93	120.852	120.254	141.965	128	119	143	0.00147574	0.00970571
ZHA01	COL	12	ZHA01-COL-12	2017-12-19 11:11:01	2017-12-19 11:11:01	2017-12-19	2017-12-18	2017-12-01	5212	57.9344	115.64	125.529	87.9486	119	129	90	129.626	117.599	147.282	134	117	149	0.000568987	0.0056043
ZHA01	COL	12	ZHA01-COL-12	2017-12-19 12:41:01	2017-12-19 12:41:01	2017-12-19	2017-12-18	2017-12-01	4946	57.5256	114.807	127.09	94.1973	118	131	97	130.973	117.39	144.391	134	117	146	0.000645277	0.00510798
ZHA01	COL	12	ZHA01-COL-12	2017-12-20 11:11:01	2017-12-20 11:11:01	2017-12-20	2017-12-18	2017-12-01	6430	69.8951	116.21	131.609	97.8602	122	139	101	134.483	116.144	144.285	142	115	146	0.000727275	0.00658359
ZHA01	COL	12	ZHA01-COL-12	2017-12-20 12:41:01	2017-12-20 12:41:01	2017-12-20	2017-12-18	2017-12-01	6479	68.6048	122.04	136.914	101.67	127	143	104	139.887	116.214	145.046	146	114	147	0.000753526	0.00609185
ZHA01	COL	12	ZHA01-COL-12	2017-12-21 11:11:01	2017-12-21 11:11:01	2017-12-21	2017-12-18	2017-12-01	2584	50.3325	146.075	154.975	96.6246	142	152	92	157.829	115.277	157.559	155	115	158	0.000579759	0.00398651
ZHA01	COL	12	ZHA01-COL-12	2017-12-21 12:41:01	2017-12-21 12:41:01	2017-12-21	2017-12-18	2017-12-01	0	NA	146.075	154.975	96.6246	142	152	92	157.829	115.277	157.559	155	115	158	0.000579759	0.00398651
ZHA01	COL	12	ZHA01-COL-12	2017-12-22 11:11:01	2017-12-22 11:11:01	2017-12-22	2017-12-18	2017-12-01	5835	56.7485	121.733	141.122	85.5628	125	146	87	142.384	111.449	155.186	147	110	157	0.000179579	0.0020484
ZHA01	COL	12	ZHA01-COL-12	2017-12-22 12:41:01	2017-12-22 12:41:01	2017-12-22	2017-12-18	2017-12-01	5129	56.2695	123.624	145.217	86.2611	126	149	88	145.896	110.088	156.641	150	109	158	0.000147396	0.00169233
ZHA01	COL	12	ZHA01-COL-12	2017-12-23 11:11:01	2017-12-23 11:11:01	2017-12-23	2017-12-18	2017-12-01	5647	56.8112	128.514	149.507	92.3269	131	154	95	150.212	110.615	155.644	155	109	157	0.000299886	0.00186803
ZHA01	COL	12	ZHA01-COL-12	2017-12-23 12:41:01	2017-12-23 12:41:01	2017-12-23	2017-12-18	2017-12-01	6052	58.3132	122.986	143.784	93.0687	127	150	97	144.843	111.54	152.465	151	110	154	0.000203521	0.00289251
ZHA01	COL	12	ZHA01-COL-12	2017-12-24 11:11:01	2017-12-24 11:11:01	2017-12-24	2017-12-18	2017-12-01	6010	59.6406	128.355	150.291	96.8469	133	157	102	150.905	110.739	153.628	158	110	154	0.000489704	0.00267173
ZHA01	COL	12	ZHA01-COL-12	2017-12-24 12:41:01	2017-12-24 12:41:01	2017-12-24	2017-12-18	2017-12-01	6889	61.1635	124.408	145.361	96.1723	130	153	101	146.332	111.72	151.592	154	110	153	0.000531756	0.00317427
ZHA01	COL	12	ZHA01-COL-12	2017-12-25 11:11:01	2017-12-25 11:11:01	2017-12-25	2017-12-25	2017-12-01	6514	61.7399	128.268	149.647	96.1352	132	156	100	150.406	110.936	153.712	156	110	155	0.000362179	0.00246838
ZHA01	COL	12	ZHA01-COL-12	2017-12-25 12:41:01	2017-12-25 12:41:01	2017-12-25	2017-12-25	2017-12-01	6451	62.2551	131.814	153.206	99.496	136	160	102	153.778	110.957	153.705	160	110	155	0.000675451	0.00298187
ZHA01	COL	12	ZHA01-COL-12	2017-12-26 11:11:01	2017-12-26 11:11:01	2017-12-26	2017-12-25	2017-12-01	7375	64.1978	126.939	148.951	102.916	133	157	108	149.848	111.823	149.731	157	110	151	0.000610165	0.00329424
ZHA01	COL	12	ZHA01-COL-12	2017-12-26 12:41:01	2017-12-26 12:41:01	2017-12-26	2017-12-25	2017-12-01	6948	64.146	135.498	156.016	99.6172	140	162	104	156.629	110.975	155.124	163	110	156	0.000429667	0.00173693
ZHA01	COL	12	ZHA01-COL-12	2017-12-27 11:11:01	2017-12-27 11:11:01	2017-12-27	2017-12-25	2017-12-01	7951	65.5714	120.205	142.008	92.967	128	151	99	142.863	111.369	151.51	151	109	153	0.000426859	0.00297433
ZHA01	COL	12	ZHA01-COL-12	2017-12-27 12:41:01	2017-12-27 12:41:01	2017-12-27	2017-12-25	2017-12-01	7566	65.6446	123.612	145.748	93.1503	130	153	99	146.438	110.762	153.232	154	109	155	0.000223334	0.00228451
ZHA01	COL	12	ZHA01-COL-12	2017-12-28 11:11:01	2017-12-28 11:11:01	2017-12-28	2017-12-25	2017-12-01	6344	64.554	133.164	154.54	104.265	136	159	109	155.462	111.446	151.937	159	111	152	0.000591379	0.00371253
ZHA01	COL	12	ZHA01-COL-12	2017-12-28 12:41:01	2017-12-28 12:41:01	2017-12-28	2017-12-25	2017-12-01	7279	64.2998	129.37	152.182	102.849	135	159	109	152.709	111.041	151.295	160	110	152	0.00082453	0.00372158
ZHA01	COL	12	ZHA01-COL-12	2017-12-29 11:11:01	2017-12-29 11:11:01	2017-12-29	2017-12-25	2017-12-01	750	53.7688	120.596	136.751	82.3027	112	129	78	138.663	112.659	155.232	131	113	156	0.000541665	0.00296865
ZHA01	COL	12	ZHA01-COL-12	2017-12-29 12:41:01	2017-12-29 12:41:01	2017-12-29	2017-12-25	2017-12-01	5261	62.773	171.802	186.547	138.318	171	187	133	187.112	114.653	150.828	187	114	151	0.00263626	0.00883862
ZHA01	COL	12	ZHA01-COL-12	2017-12-30 11:11:01	2017-12-30 11:11:01	2017-12-30	2017-12-25	2017-12-01	7692	65.8577	119.556	145.322	86.0735	126	153	92	145.049	108.379	156.316	153	107	157	0.000169893	0.0019055
ZHA01	COL	12	ZHA01-COL-12	2017-12-30 12:41:01	2017-12-30 12:41:01	2017-12-30	2017-12-25	2017-12-01	7956	68.9391	120.777	145.46	87.9824	126	153	93	145.386	109.061	155.481	153	107	157	0.000181431	0.00170614
ZHA01	COL	12	ZHA01-COL-12	2017-12-31 11:11:01	2017-12-31 11:11:01	2017-12-31	2017-12-25	2017-12-01	7372	62.6641	131.978	149.788	95.6096	130	149	93	150.953	112.259	154.432	151	111	155	0.000378265	0.00246819
ZHA01	COL	12	ZHA01-COL-12	2017-12-31 12:41:01	2017-12-31 12:41:01	2017-12-31	2017-12-25	2017-12-01	179	28.9872	165.441	183.961	97.5084	163	184	93	182.514	108.38	169.335	183	108	170	0.00297667	0.0075217
ZHA01	COL	12	ZHA01-COL-12	2018-01-01 11:11:01	2018-01-01 11:11:01	2018-01-01	2018-01-01	2018-01-01	7671	66.4323	138.071	160.095	102.748	137	161	103	160.153	110.278	155.325	161	109	156	0.000367385	0.00145049
ZHA01	COL	12	ZHA01-COL-12	2018-01-01 12:41:01	2018-01-01 12:41:01	2018-01-01	2018-01-01	2018-01-01	7319	73.853	164.707	181.634	123.911	164	183	117	181.181	112.471	155.563	183	111	157	0.00208685	0.00673999
ZHA01	COL	12	ZHA01-COL-12	2018-01-02 11:11:01	2018-01-02 11:11:01	2018-01-02	2018-01-01	2018-01-01	6865	64.5341	127.97	147.85	82.5183	123	144	77	148.305	109.901	160.04	145	110	160	0.000288627	0.00152759
ZHA01	COL	12	ZHA01-COL-12	2018-01-02 12:41:01	2018-01-02 12:41:01	2018-01-02	2018-01-01	2018-01-01	8525	73.4139	135.394	156.12	93.989	138	161	96	156.388	110.131	158.036	161	108	160	0.000164083	0.000836211
ZHA01	COL	12	ZHA01-COL-12	2018-01-03 11:11:01	2018-01-03 11:11:01	2018-01-03	2018-01-01	2018-01-01	8836	90.3397	117.219	145.403	87.6404	117	147	85	144.726	107.64	155.417	146	106	157	0.000162896	0.00197411
ZHA01	COL	12	ZHA01-COL-12	2018-01-03 12:41:01	2018-01-03 12:41:01	2018-01-03	2018-01-01	2018-01-01	9080	74.7269	109.197	133.983	76.3079	112	140	77	134.101	108.961	155.854	140	107	158	0.000156433	0.00274331
ZHA01	COL	12	ZHA01-COL-12	2018-01-04 11:11:01	2018-01-04 11:11:01	2018-01-04	2018-01-01	2018-01-01	8160	67.6145	103.1	129.656	72.4069	105	131	74	129.734	108.072	155.735	132	107	157	0.000237518	0.00259938
ZHA01	COL	12	ZHA01-COL-12	2018-01-04 12:41:01	2018-01-04 12:41:01	2018-01-04	2018-01-01	2018-01-01	2366	44.3513	97.0279	115.325	76.8593	102	123	79	117.202	113.943	146.965	125	113	148	0.000485183	0.00505457
ZHA01	COL	12	ZHA01-COL-12	2018-01-05 11:11:01	2018-01-05 11:11:01	2018-01-05	2018-01-01	2018-01-01	8787	68.6317	125.757	151.46	92.638	129	157	96	151.028	108.513	155.929	156	108	156	0.000322526	0.00168761
ZHA01	COL	12	ZHA01-COL-12	2018-01-05 12:41:01	2018-01-05 12:41:01	2018-01-05	2018-01-01	2018-01-01	8223	67.0748	157.54	175.748	116.157	154	175	110	175.618	111.616	156.536	174	111	158	0.000707909	0.00421819
ZHA01	COL	12	ZHA01-COL-12	2018-01-06 11:11:01	2018-01-06 11:11:01	2018-01-06	2018-01-01	2018-01-01	9108	69.9588	113.476	141.81	82.2732	117	147	85	141.229	107.217	156.353	146	107	157	0.000284906	0.00201224
ZHA01	COL	12	ZHA01-COL-12	2018-01-06 12:41:01	2018-01-06 12:41:01	2018-01-06	2018-01-01	2018-01-01	9110	68.9597	113.205	141.11	81.7435	117	147	85	140.617	107.417	156.313	146	107	157	0.00016668	0.00177833
ZHA01	COL	12	ZHA01-COL-12	2018-01-07 11:11:01	2018-01-07 11:11:01	2018-01-07	2018-01-01	2018-01-01	9404	70.611	111.214	138.711	78.393	116	145	82	138.297	107.448	156.893	144	107	157	0.000141973	0.00159111
ZHA01	COL	12	ZHA01-COL-12	2018-01-07 12:41:01	2018-01-07 12:41:01	2018-01-07	2018-01-01	2018-01-01	9501	69.9588	108.569	135.41	76.6433	113	141	81	135.148	107.855	156.272	141	107	157	0.000149989	0.00130848
ZHA01	COL	12	ZHA01-COL-12	2018-01-08 11:11:01	2018-01-08 11:11:01	2018-01-08	2018-01-08	2018-01-01	9813	69.9588	111.835	137.677	80.7192	116	143	84	137.612	108.541	155.362	143	108	156	0.000155391	0.00172727
ZHA01	COL	12	ZHA01-COL-12	2018-01-08 12:41:01	2018-01-08 12:41:01	2018-01-08	2018-01-08	2018-01-01	9052	68.734	150.067	168.614	111.97	147	168	103	168.517	111.79	155.223	168	111	155	0.00101528	0.00603912
ZHA01	COL	12	ZHA01-COL-12	2018-01-09 11:11:01	2018-01-09 11:11:01	2018-01-09	2018-01-08	2018-01-01	9823	72.8436	128.466	154.265	90.9857	132	159	95	153.723	107.911	158.161	158	107	159	0.000432143	0.00132754
ZHA01	COL	12	ZHA01-COL-12	2018-01-09 12:41:01	2018-01-09 12:41:01	2018-01-09	2018-01-08	2018-01-01	9615	69.9588	131.473	155.051	93.021	134	159	95	154.898	108.936	157.743	159	108	159	0.000268293	0.00131898
ZHA01	COL	12	ZHA01-COL-12	2018-01-10 11:11:01	2018-01-10 11:11:01	2018-01-10	2018-01-08	2018-01-01	10056	70.8841	103.013	122.896	76.0554	105	126	78	124.427	112.06	151.194	128	111	152	0.000288154	0.00549045
ZHA01	COL	12	ZHA01-COL-12	2018-01-10 12:41:01	2018-01-10 12:41:01	2018-01-10	2018-01-08	2018-01-01	9544	70.2603	113.674	131.406	75.9044	112	131	74	132.777	111.873	155.732	132	112	156	0.000271725	0.00318354
ZHA01	COL	12	ZHA01-COL-12	2018-01-11 11:11:01	2018-01-11 11:11:01	2018-01-11	2018-01-08	2018-01-01	8701	68.8851	124.027	140.776	76.4482	117	136	70	141.824	111.287	160.018	138	111	160	0.000238667	0.00200685
ZHA01	COL	12	ZHA01-COL-12	2018-01-11 12:41:01	2018-01-11 12:41:01	2018-01-11	2018-01-08	2018-01-01	9109	68.7899	125.505	141.025	81.8011	120	137	75	142.307	112.367	157.609	139	112	157	0.000187424	0.00255565
ZHA01	COL	12	ZHA01-COL-12	2018-01-12 11:11:01	2018-01-12 11:11:01	2018-01-12	2018-01-08	2018-01-01	10169	71.4255	108.242	133.51	89.3085	111	136	92	134.174	110.506	148.875	138	110	149	0.000275955	0.00466453
ZHA01	COL	12	ZHA01-COL-12	2018-01-12 12:41:01	2018-01-12 12:41:01	2018-01-12	2018-01-08	2018-01-01	10008	70.5242	112.035	134.549	84.7047	115	138	88	135.439	110.752	152.129	139	110	153	0.000313239	0.00340628
ZHA01	COL	12	ZHA01-COL-12	2018-01-13 11:11:01	2018-01-13 11:11:01	2018-01-13	2018-01-08	2018-01-01	10174	87.2286	115.314	137.191	88.4051	117	141	90	138.172	111.218	151.582	142	110	152	0.000404399	0.00296533
ZHA01	COL	12	ZHA01-COL-12	2018-01-13 12:41:01	2018-01-13 12:41:01	2018-01-13	2018-01-08	2018-01-01	10048	70.881	113.713	135.773	84.9536	116	139	87	136.757	110.829	152.67	141	110	153	0.000409969	0.00398647
ZHA01	COL	12	ZHA01-COL-12	2018-01-14 11:11:01	2018-01-14 11:11:01	2018-01-14	2018-01-08	2018-01-01	10972	72.2125	113.389	135.757	87.8795	117	141	91	136.741	111.163	151.045	142	110	152	0.000629418	0.00446052
ZHA01	COL	12	ZHA01-COL-12	2018-01-14 12:41:01	2018-01-14 12:41:01	2018-01-14	2018-01-08	2018-01-01	10465	71.6605	131.235	151.693	101.728	135	158	106	152.686	111.792	151.954	159	111	153	0.000749982	0.00360577
ZHA01	COL	12	ZHA01-COL-12	2018-01-15 11:11:01	2018-01-15 11:11:01	2018-01-15	2018-01-15	2018-01-01	10265	73.2309	132.38	151.428	100.403	134	155	101	152.644	112.177	152.666	156	111	153	0.000648007	0.00369761
ZHA01	COL	12	ZHA01-COL-12	2018-01-15 12:41:01	2018-01-15 12:41:01	2018-01-15	2018-01-15	2018-01-01	9722	73.0918	138.133	155.471	102.956	139	158	103	156.878	112.68	153.52	159	112	154	0.000733513	0.00295366
ZHA01	COL	12	ZHA01-COL-12	2018-01-16 11:11:01	2018-01-16 11:11:01	2018-01-16	2018-01-15	2018-01-01	9128	71.3332	114.226	132.117	65.1117	110	130	59	133.06	110.489	161.567	131	110	162	0.00110027	0.00344801
ZHA01	COL	12	ZHA01-COL-12	2018-01-16 12:41:01	2018-01-16 12:41:01	2018-01-16	2018-01-15	2018-01-01	10049	73.2118	119.803	143.074	75.2329	123	147	77	143.157	108.252	161.055	147	108	162	0.000323944	0.00182365
ZHA01	COL	12	ZHA01-COL-12	2018-01-17 11:11:01	2018-01-17 11:11:01	2018-01-17	2018-01-15	2018-01-01	10466	73.3991	115.19	135.303	88.8685	117	138	91	136.881	112.221	150.564	140	111	151	0.000648147	0.00576634
ZHA01	COL	12	ZHA01-COL-12	2018-01-17 12:41:01	2018-01-17 12:41:01	2018-01-17	2018-01-15	2018-01-01	0	NA	115.19	135.303	88.8685	117	138	91	136.881	112.221	150.564	140	111	151	0.000648147	0.00576634
ZHA01	COL	12	ZHA01-COL-12	2018-01-18 11:11:01	2018-01-18 11:11:01	2018-01-18	2018-01-15	2018-01-01	10281	72.9434	105.353	129.78	72.4018	108	134	74	130.017	108.912	156.011	134	108	157	0.000166004	0.00214545
ZHA01	COL	12	ZHA01-COL-12	2018-01-18 12:41:01	2018-01-18 12:41:01	2018-01-18	2018-01-15	2018-01-01	10526	74.5627	117.084	139.763	89.8699	120	144	91	140.521	110.774	151.993	145	110	153	0.000344053	0.00300522
ZHA01	COL	12	ZHA01-COL-12	2018-01-19 11:11:01	2018-01-19 11:11:01	2018-01-19	2018-01-15	2018-01-01	10058	73.6525	136.995	159.581	112.639	136	161	111	159.939	111.528	149.934	161	111	150	0.000599807	0.00325751
ZHA01	COL	12	ZHA01-COL-12	2018-01-19 12:41:01	2018-01-19 12:41:01	2018-01-19	2018-01-15	2018-01-01	10059	73.3664	118.767	139.491	90.9873	122	144	94	140.815	111.767	151.478	146	111	152	0.000443411	0.00325151
ZHA01	COL	12	ZHA01-COL-12	2018-01-20 11:11:01	2018-01-20 11:11:01	2018-01-20	2018-01-15	2018-01-01	9742	72.4734	121.47	136.924	84.4359	122	139	84	138.956	113.247	154.287	141	113	155	0.000413556	0.00396461
ZHA01	COL	12	ZHA01-COL-12	2018-01-20 12:41:01	2018-01-20 12:41:01	2018-01-20	2018-01-15	2018-01-01	10557	73.9776	118.953	139.319	90.0536	122	145	92	140.582	111.796	151.907	146	111	152	0.000361817	0.00305068
ZHA01	COL	12	ZHA01-COL-12	2018-01-21 11:11:01	2018-01-21 11:11:01	2018-01-21	2018-01-15	2018-01-01	10904	75.1872	109.48	133.256	79.0538	112	137	80	133.643	109.64	154.332	137	109	155	0.000129665	0.00279359
ZHA01	COL	12	ZHA01-COL-12	2018-01-21 12:41:01	2018-01-21 12:41:01	2018-01-21	2018-01-15	2018-01-01	10743	73.576	114.497	136.245	85.1172	118	141	87	137.168	110.92	152.846	142	110	154	0.000375295	0.0044468
ZHA01	COL	12	ZHA01-COL-12	2018-01-24 11:10:22	2018-01-24 11:10:22	2018-01-24	2018-01-22	2018-01-01	9818	73.4567	114.879	129.775	70.1117	109	126	64	131.261	112.519	158.247	128	112	159	0.0002154	0.00371065
ZHA01	COL	12	ZHA01-COL-12	2018-01-24 12:40:22	2018-01-24 12:40:22	2018-01-24	2018-01-22	2018-01-01	10276	72.9847	132.341	145.57	88.508	128	143	81	147.053	113.677	156.596	145	113	156	0.000426787	0.00364738
ZHA01	COL	12	ZHA01-COL-12	2018-01-25 11:10:22	2018-01-25 11:10:22	2018-01-25	2018-01-22	2018-01-01	10804	76.1714	121.391	135.689	80.1947	119	136	78	137.579	113.329	155.97	138	113	156	0.00024839	0.00322258
ZHA01	COL	12	ZHA01-COL-12	2018-01-25 12:40:22	2018-01-25 12:40:22	2018-01-25	2018-01-22	2018-01-01	11196	74.7726	115.645	131.671	80.1718	116	134	80	133.648	113.098	153.823	136	112	154	0.000209489	0.00571029
ZHA01	COL	12	ZHA01-COL-12	2018-01-26 11:10:22	2018-01-26 11:10:22	2018-01-26	2018-01-22	2018-01-01	11405	75.306	110.68	128.464	84.9441	108	128	83	130.303	113.478	149.481	131	113	150	0.000490165	0.00571432
ZHA01	COL	12	ZHA01-COL-12	2018-01-26 12:40:22	2018-01-26 12:40:22	2018-01-26	2018-01-22	2018-01-01	11481	74.4458	115.819	129.972	79.2995	119	134	82	132.514	114.008	153.653	137	113	155	0.000501213	0.00553303
ZHA01	COL	12	ZHA01-COL-12	2018-01-27 11:10:22	2018-01-27 11:10:22	2018-01-27	2018-01-22	2018-01-01	11384	74.6767	110.178	129.284	84.5069	113	133	86	131.114	112.817	149.976	135	112	151	0.000248585	0.00434417
ZHA01	COL	12	ZHA01-COL-12	2018-01-27 12:40:22	2018-01-27 12:40:22	2018-01-27	2018-01-22	2018-01-01	11345	75.8794	123.271	137.706	90.1238	127	142	93	140.287	114.386	151.781	145	113	153	0.00077224	0.00459744
ZHA01	COL	12	ZHA01-COL-12	2018-01-28 11:10:22	2018-01-28 11:10:22	2018-01-28	2018-01-22	2018-01-01	11631	76.2172	109.554	127.813	91.6006	109	130	93	130.019	114.45	145.509	132	114	146	0.000605846	0.00545816
ZHA01	COL	12	ZHA01-COL-12	2018-01-28 12:40:22	2018-01-28 12:40:22	2018-01-28	2018-01-22	2018-01-01	11653	76.2394	115.006	130.654	86.9275	118	135	89	133.225	114.373	149.792	138	113	151	0.00060757	0.00632095
ZHA01	COL	12	ZHA01-COL-12	2018-01-29 11:10:22	2018-01-29 11:10:22	2018-01-29	2018-01-29	2018-01-01	9506	73.7112	128.825	139.219	84.2997	122	133	77	141.542	115.087	156.036	136	114	156	0.000487628	0.00444044
ZHA01	COL	12	ZHA01-COL-12	2018-01-29 12:40:22	2018-01-29 12:40:22	2018-01-29	2018-01-29	2018-01-01	9984	73.4176	131.156	139.656	88.3396	122	132	78	142.321	116.393	154.344	136	116	154	0.00041732	0.004473
ZHA01	COL	12	ZHA01-COL-12	2018-01-30 11:10:22	2018-01-30 11:10:22	2018-01-30	2018-01-29	2018-01-01	11621	76.3539	109.852	124.308	85.5929	113	128	88	127.299	115.571	147.387	131	115	148	0.00051429	0.00568172
ZHA01	COL	12	ZHA01-COL-12	2018-01-30 12:40:22	2018-01-30 12:40:22	2018-01-30	2018-01-29	2018-01-01	11633	76.6083	115.963	127.778	82.7782	119	132	85	131.055	115.754	150.986	135	115	152	0.000616755	0.00503924
ZHA01	COL	12	ZHA01-COL-12	2018-01-31 11:10:22	2018-01-31 11:10:22	2018-01-31	2018-01-29	2018-01-01	10736	75.3106	109.127	118.464	75.4209	111	122	77	122.163	116.984	150.517	125	116	151	0.000538654	0.00533384
ZHA01	COL	12	ZHA01-COL-12	2018-01-31 12:40:22	2018-01-31 12:40:22	2018-01-31	2018-01-29	2018-01-01	10841	74.1271	104.21	115.782	80.7507	105	119	82	119.355	117.196	145.954	123	117	146	0.000481662	0.00551414
ZHA01	COL	12	ZHA01-COL-12	2018-02-01 11:10:22	2018-02-01 11:10:22	2018-02-01	2018-01-29	2018-02-01	11112	76.4472	105.78	121.447	74.9894	107	125	75	123.807	113.972	151.479	127	113	152	0.000515003	0.00665157
ZHA01	COL	12	ZHA01-COL-12	2018-02-01 12:40:22	2018-02-01 12:40:22	2018-02-01	2018-01-29	2018-02-01	11178	77.5404	105.427	120.469	74.6193	107	123	75	122.962	114.305	151.253	127	113	152	0.000509867	0.00603954
ZHA01	COL	12	ZHA01-COL-12	2018-02-02 11:10:22	2018-02-02 11:10:22	2018-02-02	2018-01-29	2018-02-01	7737	75.9989	115.462	121.127	76.0423	104	112	66	125.044	118.222	152.072	116	117	151	0.000441676	0.00719534
ZHA01	COL	12	ZHA01-COL-12	2018-02-02 12:40:22	2018-02-02 12:40:22	2018-02-02	2018-01-29	2018-02-01	8182	73.1082	129.515	132.062	90.1212	122	124	82	136.813	120.105	150.407	130	120	150	0.000894906	0.00879102
ZHA01	COL	12	ZHA01-COL-12	2018-02-03 11:11:32	2018-02-03 11:11:32	2018-02-03	2018-01-29	2018-02-01	392	13.5322	105.893	123.036	85.3189	106	124	86	125.931	114.49	146.615	127	114	146	0.000625171	0.00609797
ZHA01	COL	12	ZHA01-COL-12	2018-02-03 11:11:32	2018-02-03 11:11:32	2018-02-03	2018-01-29	2018-02-01	392	13.5322	105.893	123.036	85.3189	106	124	86	125.931	114.49	146.615	127	114	146	0.000625171	0.00609797
ZHA01	COL	12	ZHA01-COL-12	2018-02-03 12:41:32	2018-02-03 12:41:32	2018-02-03	2018-01-29	2018-02-01	7452	74.8914	99.4277	112.114	75.1704	101	115	76	115.446	116.393	146.983	118	116	147	0.000484791	0.00497765
ZHA01	COL	12	ZHA01-COL-12	2018-02-03 12:41:32	2018-02-03 12:41:32	2018-02-03	2018-01-29	2018-02-01	7452	74.8914	99.4277	112.114	75.1704	101	115	76	115.446	116.393	146.983	118	116	147	0.000484791	0.00497765
ZHA01	COL	12	ZHA01-COL-12	2018-02-04 11:11:32	2018-02-04 11:11:32	2018-02-04	2018-01-29	2018-02-01	1619	65.3624	97.6819	110.011	74.9389	96	108	77	113.591	116.779	146.023	112	117	145	0.000685908	0.00546993
ZHA01	COL	12	ZHA01-COL-12	2018-02-04 11:11:32	2018-02-04 11:11:32	2018-02-04	2018-01-29	2018-02-01	1619	65.3624	97.6819	110.011	74.9389	96	108	77	113.591	116.779	146.023	112	117	145	0.000685908	0.00546993
ZHA01	COL	12	ZHA01-COL-12	2018-02-04 12:41:32	2018-02-04 12:41:32	2018-02-04	2018-01-29	2018-02-01	165	13.7569	206.552	207.648	153.048	208	210	157	209.461	118.958	155.091	211	119	153	0.00226776	0.00857641
ZHA01	COL	12	ZHA01-COL-12	2018-02-04 12:41:32	2018-02-04 12:41:32	2018-02-04	2018-01-29	2018-02-01	165	13.7569	206.552	207.648	153.048	208	210	157	209.461	118.958	155.091	211	119	153	0.00226776	0.00857641
ZHA01	COL	12	ZHA01-COL-12	2018-02-05 11:11:32	2018-02-05 11:11:32	2018-02-05	2018-02-05	2018-02-01	7626	76.1811	99.9957	109.171	75.4575	103	113	78	113.276	118.348	145.699	117	118	145	0.000631104	0.006751
ZHA01	COL	12	ZHA01-COL-12	2018-02-05 11:11:32	2018-02-05 11:11:32	2018-02-05	2018-02-05	2018-02-01	7626	76.1811	99.9957	109.171	75.4575	103	113	78	113.276	118.348	145.699	117	118	145	0.000631104	0.006751
ZHA01	COL	12	ZHA01-COL-12	2018-02-05 12:41:32	2018-02-05 12:41:32	2018-02-05	2018-02-05	2018-02-01	5747	74.2716	100.959	110.232	75.7714	103	113	78	114.375	118.197	146.083	117	118	146	0.000629501	0.00597462
ZHA01	COL	12	ZHA01-COL-12	2018-02-05 12:41:32	2018-02-05 12:41:32	2018-02-05	2018-02-05	2018-02-01	5747	74.2716	100.959	110.232	75.7714	103	113	78	114.375	118.197	146.083	117	118	146	0.000629501	0.00597462
ZHA01	COL	12	ZHA01-COL-12	2018-02-06 11:11:32	2018-02-06 11:11:32	2018-02-06	2018-02-05	2018-02-01	6946	75.8874	101.644	112.651	84.2614	104	116	86	116.807	118.442	142.463	121	118	142	0.00170579	0.00978638
ZHA01	COL	12	ZHA01-COL-12	2018-02-06 11:11:32	2018-02-06 11:11:32	2018-02-06	2018-02-05	2018-02-01	6946	75.8874	101.644	112.651	84.2614	104	116	86	116.807	118.442	142.463	121	118	142	0.00170579	0.00978638
ZHA01	COL	12	ZHA01-COL-12	2018-02-06 12:41:32	2018-02-06 12:41:32	2018-02-06	2018-02-05	2018-02-01	1416	58.5574	109.111	122.713	87.6398	109	123	88	126.328	116.359	145.591	126	116	145	0.000532984	0.00510916
ZHA01	COL	12	ZHA01-COL-12	2018-02-06 12:41:32	2018-02-06 12:41:32	2018-02-06	2018-02-05	2018-02-01	1416	58.5574	109.111	122.713	87.6398	109	123	88	126.328	116.359	145.591	126	116	145	0.000532984	0.00510916
ZHA01	COL	12	ZHA01-COL-12	2018-02-07 11:11:32	2018-02-07 11:11:32	2018-02-07	2018-02-05	2018-02-01	161	13.6566	123.186	136.311	94.1491	122	135	93	139.764	115.578	149.019	139	115	150	0.000790472	0.0056065
ZHA01	COL	12	ZHA01-COL-12	2018-02-07 11:11:32	2018-02-07 11:11:32	2018-02-07	2018-02-05	2018-02-01	161	13.6566	123.186	136.311	94.1491	122	135	93	139.764	115.578	149.019	139	115	150	0.000790472	0.0056065
ZHA01	COL	12	ZHA01-COL-12	2018-02-07 12:41:32	2018-02-07 12:41:32	2018-02-07	2018-02-05	2018-02-01	767	38.5888	106.305	119.575	82.9179	106	119	84	123.138	116.233	146.548	123	117	146	0.000545697	0.00584893
ZHA01	COL	12	ZHA01-COL-12	2018-02-07 12:41:32	2018-02-07 12:41:32	2018-02-07	2018-02-05	2018-02-01	767	38.5888	106.305	119.575	82.9179	106	119	84	123.138	116.233	146.548	123	117	146	0.000545697	0.00584893
ZHA01	COL	12	ZHA01-COL-12	2018-02-08 11:11:32	2018-02-08 11:11:32	2018-02-08	2018-02-05	2018-02-01	0	NA	106.305	119.575	82.9179	106	119	84	123.138	116.233	146.548	123	117	146	0.000545697	0.00584893
ZHA01	COL	12	ZHA01-COL-12	2018-02-08 11:11:32	2018-02-08 11:11:32	2018-02-08	2018-02-05	2018-02-01	0	NA	106.305	119.575	82.9179	106	119	84	123.138	116.233	146.548	123	117	146	0.000545697	0.00584893
ZHA01	COL	12	ZHA01-COL-12	2018-02-08 12:41:32	2018-02-08 12:41:32	2018-02-08	2018-02-05	2018-02-01	0	NA	106.305	119.575	82.9179	106	119	84	123.138	116.233	146.548	123	117	146	0.000545697	0.00584893
ZHA01	COL	12	ZHA01-COL-12	2018-02-08 12:41:32	2018-02-08 12:41:32	2018-02-08	2018-02-05	2018-02-01	0	NA	106.305	119.575	82.9179	106	119	84	123.138	116.233	146.548	123	117	146	0.000545697	0.00584893
ZHA01	COL	12	ZHA01-COL-12	2018-02-09 11:11:32	2018-02-09 11:11:32	2018-02-09	2018-02-05	2018-02-01	62218	199.97	181.103	182.917	186.871	190	191	196	189.476	128.082	125.732	198	128	126	0.00526419	0.0250312
ZHA01	COL	12	ZHA01-COL-12	2018-02-09 11:11:32	2018-02-09 11:11:32	2018-02-09	2018-02-05	2018-02-01	62218	199.97	181.103	182.917	186.871	190	191	196	189.476	128.082	125.732	198	128	126	0.00526419	0.0250312
ZHA01	COL	12	ZHA01-COL-12	2018-02-09 12:41:32	2018-02-09 12:41:32	2018-02-09	2018-02-05	2018-02-01	289	17.6177	172.007	176.744	185.581	179	184	196	183.495	128.052	122.91	191	128	123	0.00539367	0.028586
ZHA01	COL	12	ZHA01-COL-12	2018-02-09 12:41:32	2018-02-09 12:41:32	2018-02-09	2018-02-05	2018-02-01	289	17.6177	172.007	176.744	185.581	179	184	196	183.495	128.052	122.91	191	128	123	0.00539367	0.028586
ZHA01	COL	12	ZHA01-COL-12	2018-02-10 11:11:32	2018-02-10 11:11:32	2018-02-10	2018-02-05	2018-02-01	10310	77.0429	78.1984	79.1096	54.5921	80	82	55	83.6855	123.188	142.325	87	123	142	0.00448136	0.0135779
ZHA01	COL	12	ZHA01-COL-12	2018-02-10 11:11:32	2018-02-10 11:11:32	2018-02-10	2018-02-05	2018-02-01	10310	77.0429	78.1984	79.1096	54.5921	80	82	55	83.6855	123.188	142.325	87	123	142	0.00448136	0.0135779
ZHA01	COL	12	ZHA01-COL-12	2018-02-10 12:41:32	2018-02-10 12:41:32	2018-02-10	2018-02-05	2018-02-01	200	15.6925	137.575	156.16	107.08	139	158	108	157.92	112.615	151.56	159	113	151	0.000808285	0.0039648
ZHA01	COL	12	ZHA01-COL-12	2018-02-10 12:41:32	2018-02-10 12:41:32	2018-02-10	2018-02-05	2018-02-01	200	15.6925	137.575	156.16	107.08	139	158	108	157.92	112.615	151.56	159	113	151	0.000808285	0.0039648
ZHA01	COL	12	ZHA01-COL-12	2018-02-11 11:11:32	2018-02-11 11:11:32	2018-02-11	2018-02-05	2018-02-01	243	15.8903	137.683	158.218	104.226	141	162	107	159.284	111.156	153.909	163	111	154	0.000482834	0.00268591
ZHA01	COL	12	ZHA01-COL-12	2018-02-11 11:11:32	2018-02-11 11:11:32	2018-02-11	2018-02-05	2018-02-01	243	15.8903	137.683	158.218	104.226	141	162	107	159.284	111.156	153.909	163	111	154	0.000482834	0.00268591
ZHA01	COL	12	ZHA01-COL-12	2018-02-11 12:41:32	2018-02-11 12:41:32	2018-02-11	2018-02-05	2018-02-01	240	16.2866	138.654	158.912	101.55	141	162	104	159.854	110.825	155.654	163	110	155	0.000367143	0.001452
ZHA01	COL	12	ZHA01-COL-12	2018-02-11 12:41:32	2018-02-11 12:41:32	2018-02-11	2018-02-05	2018-02-01	240	16.2866	138.654	158.912	101.55	141	162	104	159.854	110.825	155.654	163	110	155	0.000367143	0.001452
ZHA01	COL	12	ZHA01-COL-12	2018-02-12 11:11:32	2018-02-12 11:11:32	2018-02-12	2018-02-12	2018-02-01	192	13.6566	148.557	165.417	112.286	151	168	114	166.932	112.88	153.646	170	113	153	0.00120419	0.0061285
ZHA01	COL	12	ZHA01-COL-12	2018-02-12 11:11:32	2018-02-12 11:11:32	2018-02-12	2018-02-12	2018-02-01	192	13.6566	148.557	165.417	112.286	151	168	114	166.932	112.88	153.646	170	113	153	0.00120419	0.0061285
ZHA01	COL	12	ZHA01-COL-12	2018-02-12 12:41:32	2018-02-12 12:41:32	2018-02-12	2018-02-12	2018-02-01	171	13.2854	179.743	193.392	133.883	179	197	138	193.386	113.497	156.526	197	112	156	0.00212872	0.00776157
ZHA01	COL	12	ZHA01-COL-12	2018-02-12 12:41:32	2018-02-12 12:41:32	2018-02-12	2018-02-12	2018-02-01	171	13.2854	179.743	193.392	133.883	179	197	138	193.386	113.497	156.526	197	112	156	0.00212872	0.00776157
ZHA01	COL	12	ZHA01-COL-12	2018-02-13 11:11:32	2018-02-13 11:11:32	2018-02-13	2018-02-12	2018-02-01	13018	199.621	45.2205	41.4403	33.8612	37	34	28	42.4365	128.225	133.223	34	128	132	0.002731	0.0193894
ZHA01	COL	12	ZHA01-COL-12	2018-02-13 11:11:32	2018-02-13 11:11:32	2018-02-13	2018-02-12	2018-02-01	13018	199.621	45.2205	41.4403	33.8612	37	34	28	42.4365	128.225	133.223	34	128	132	0.002731	0.0193894
ZHA01	COL	12	ZHA01-COL-12	2018-02-13 12:41:32	2018-02-13 12:41:32	2018-02-13	2018-02-12	2018-02-01	105	12.8161	131.324	135.019	92.8476	133	138	93	139.4	119.648	150.162	143	119	151	0.000780368	0.00754072
ZHA01	COL	12	ZHA01-COL-12	2018-02-13 12:41:32	2018-02-13 12:41:32	2018-02-13	2018-02-12	2018-02-01	105	12.8161	131.324	135.019	92.8476	133	138	93	139.4	119.648	150.162	143	119	151	0.000780368	0.00754072
ZHA01	COL	12	ZHA01-COL-12	2018-02-14 11:11:32	2018-02-14 11:11:32	2018-02-14	2018-02-12	2018-02-01	0	NA	131.324	135.019	92.8476	133	138	93	139.4	119.648	150.162	143	119	151	0.000780368	0.00754072
ZHA01	COL	12	ZHA01-COL-12	2018-02-14 11:11:32	2018-02-14 11:11:32	2018-02-14	2018-02-12	2018-02-01	0	NA	131.324	135.019	92.8476	133	138	93	139.4	119.648	150.162	143	119	151	0.000780368	0.00754072
ZHA01	COL	12	ZHA01-COL-12	2018-02-14 12:41:32	2018-02-14 12:41:32	2018-02-14	2018-02-12	2018-02-01	0	NA	131.324	135.019	92.8476	133	138	93	139.4	119.648	150.162	143	119	151	0.000780368	0.00754072
ZHA01	COL	12	ZHA01-COL-12	2018-02-14 12:41:32	2018-02-14 12:41:32	2018-02-14	2018-02-12	2018-02-01	0	NA	131.324	135.019	92.8476	133	138	93	139.4	119.648	150.162	143	119	151	0.000780368	0.00754072
ZHA01	COL	12	ZHA01-COL-12	2018-02-15 11:11:32	2018-02-15 11:11:32	2018-02-15	2018-02-12	2018-02-01	0	NA	131.324	135.019	92.8476	133	138	93	139.4	119.648	150.162	143	119	151	0.000780368	0.00754072
ZHA01	COL	12	ZHA01-COL-12	2018-02-15 11:11:32	2018-02-15 11:11:32	2018-02-15	2018-02-12	2018-02-01	0	NA	131.324	135.019	92.8476	133	138	93	139.4	119.648	150.162	143	119	151	0.000780368	0.00754072
ZHA01	COL	12	ZHA01-COL-12	2018-02-15 12:41:32	2018-02-15 12:41:32	2018-02-15	2018-02-12	2018-02-01	1283	43.3245	42.9977	42.5417	34.1161	42	42	34	43.4731	126.42	133.452	43	126	133	0.00245168	0.0175578
ZHA01	COL	12	ZHA01-COL-12	2018-02-15 12:41:32	2018-02-15 12:41:32	2018-02-15	2018-02-12	2018-02-01	1283	43.3245	42.9977	42.5417	34.1161	42	42	34	43.4731	126.42	133.452	43	126	133	0.00245168	0.0175578
ZHA01	COL	12	ZHA01-COL-12	2018-02-16 11:11:32	2018-02-16 11:11:32	2018-02-16	2018-02-12	2018-02-01	408	28.5885	97.3652	99.1054	71.7868	100	101	68	104.816	122.446	143.392	107	122	145	0.00129247	0.00959283
ZHA01	COL	12	ZHA01-COL-12	2018-02-16 11:11:32	2018-02-16 11:11:32	2018-02-16	2018-02-12	2018-02-01	408	28.5885	97.3652	99.1054	71.7868	100	101	68	104.816	122.446	143.392	107	122	145	0.00129247	0.00959283
ZHA01	COL	12	ZHA01-COL-12	2018-02-16 12:41:32	2018-02-16 12:41:32	2018-02-16	2018-02-12	2018-02-01	107	11.885	144.467	163.589	100.944	148	167	103	164.262	110.692	158.327	168	110	159	0.000605891	0.00342966
ZHA01	COL	12	ZHA01-COL-12	2018-02-16 12:41:32	2018-02-16 12:41:32	2018-02-16	2018-02-12	2018-02-01	107	11.885	144.467	163.589	100.944	148	167	103	164.262	110.692	158.327	168	110	159	0.000605891	0.00342966
ZHA01	COL	12	ZHA01-COL-12	2018-02-17 11:11:32	2018-02-17 11:11:32	2018-02-17	2018-02-12	2018-02-01	119	12.54	122.034	138.706	80.6471	126	144	83	140.689	111.95	157.008	145	111	157	0.000174287	0.00221102
ZHA01	COL	12	ZHA01-COL-12	2018-02-17 11:11:32	2018-02-17 11:11:32	2018-02-17	2018-02-12	2018-02-01	119	12.54	122.034	138.706	80.6471	126	144	83	140.689	111.95	157.008	145	111	157	0.000174287	0.00221102
ZHA01	COL	12	ZHA01-COL-12	2018-02-17 12:41:32	2018-02-17 12:41:32	2018-02-17	2018-02-12	2018-02-01	129	11.7048	120.977	139.341	78.0233	124	144	79	140.922	110.891	158.488	145	110	159	0.000223545	0.00246478
ZHA01	COL	12	ZHA01-COL-12	2018-02-17 12:41:32	2018-02-17 12:41:32	2018-02-17	2018-02-12	2018-02-01	129	11.7048	120.977	139.341	78.0233	124	144	79	140.922	110.891	158.488	145	110	159	0.000223545	0.00246478
ZHA01	COL	12	ZHA01-COL-12	2018-02-18 11:11:32	2018-02-18 11:11:32	2018-02-18	2018-02-12	2018-02-01	87	11.7048	127.161	141.184	85.1034	133	149	89	143.655	113.368	156.253	150	112	157	0.000284567	0.00338953
ZHA01	COL	12	ZHA01-COL-12	2018-02-18 11:11:32	2018-02-18 11:11:32	2018-02-18	2018-02-12	2018-02-01	87	11.7048	127.161	141.184	85.1034	133	149	89	143.655	113.368	156.253	150	112	157	0.000284567	0.00338953
ZHA01	COL	12	ZHA01-COL-12	2018-02-18 12:41:32	2018-02-18 12:41:32	2018-02-18	2018-02-12	2018-02-01	106	12.8161	137.302	153.274	99.3113	140	157	101	155.377	112.915	154.519	159	113	155	0.000628191	0.00245466
ZHA01	COL	12	ZHA01-COL-12	2018-02-18 12:41:32	2018-02-18 12:41:32	2018-02-18	2018-02-12	2018-02-01	106	12.8161	137.302	153.274	99.3113	140	157	101	155.377	112.915	154.519	159	113	155	0.000628191	0.00245466
ZHA01	COL	12	ZHA01-COL-12	2018-02-19 11:11:32	2018-02-19 11:11:32	2018-02-19	2018-02-19	2018-02-01	69	7.90579	131.565	141.391	93.5797	132	143	93	145.13	116.159	152.333	147	116	153	0.000390812	0.00432519
ZHA01	COL	12	ZHA01-COL-12	2018-02-19 11:11:32	2018-02-19 11:11:32	2018-02-19	2018-02-19	2018-02-01	69	7.90579	131.565	141.391	93.5797	132	143	93	145.13	116.159	152.333	147	116	153	0.000390812	0.00432519
ZHA01	COL	12	ZHA01-COL-12	2018-02-19 12:41:32	2018-02-19 12:41:32	2018-02-19	2018-02-19	2018-02-01	92	10.1243	132.087	146.424	100.457	134	149	102	149.272	114.739	150.685	152	114	151	0.000734094	0.00442893
ZHA01	COL	12	ZHA01-COL-12	2018-02-19 12:41:32	2018-02-19 12:41:32	2018-02-19	2018-02-19	2018-02-01	92	10.1243	132.087	146.424	100.457	134	149	102	149.272	114.739	150.685	152	114	151	0.000734094	0.00442893
ZHA01	COL	12	ZHA01-COL-12	2018-02-20 11:11:32	2018-02-20 11:11:32	2018-02-20	2018-02-19	2018-02-01	117	11.7048	138.128	151.735	103.906	145	162	110	154.419	114.752	151.641	164	115	152	0.001063	0.00478203
ZHA01	COL	12	ZHA01-COL-12	2018-02-20 11:11:32	2018-02-20 11:11:32	2018-02-20	2018-02-19	2018-02-01	117	11.7048	138.128	151.735	103.906	145	162	110	154.419	114.752	151.641	164	115	152	0.001063	0.00478203
ZHA01	COL	12	ZHA01-COL-12	2018-02-20 12:41:32	2018-02-20 12:41:32	2018-02-20	2018-02-19	2018-02-01	39	7.43313	138.026	152.359	103.538	138	153	104	155.051	114.231	152.103	156	114	152	0.000957742	0.00462091
ZHA01	COL	12	ZHA01-COL-12	2018-02-20 12:41:32	2018-02-20 12:41:32	2018-02-20	2018-02-19	2018-02-01	39	7.43313	138.026	152.359	103.538	138	153	104	155.051	114.231	152.103	156	114	152	0.000957742	0.00462091
ZHA01	COL	12	ZHA01-COL-12	2018-02-21 11:11:32	2018-02-21 11:11:32	2018-02-21	2018-02-19	2018-02-01	7	2.06165	112.429	124.714	90	116	127	91	128.571	117.143	145.429	131	117	146	0.000585289	0.00560511
ZHA01	COL	12	ZHA01-COL-12	2018-02-21 11:11:32	2018-02-21 11:11:32	2018-02-21	2018-02-19	2018-02-01	7	2.06165	112.429	124.714	90	116	127	91	128.571	117.143	145.429	131	117	146	0.000585289	0.00560511
ZHA01	COL	12	ZHA01-COL-12	2018-02-21 12:41:32	2018-02-21 12:41:32	2018-02-21	2018-02-19	2018-02-01	3	1.11813	79.3333	86.3333	54.6667	68	74	44	90	119	146	77	119	146	0.000711032	0.0071647
ZHA01	COL	12	ZHA01-COL-12	2018-02-21 12:41:32	2018-02-21 12:41:32	2018-02-21	2018-02-19	2018-02-01	3	1.11813	79.3333	86.3333	54.6667	68	74	44	90	119	146	77	119	146	0.000711032	0.0071647
ZHA01	COL	12	ZHA01-COL-12	2018-02-22 11:11:32	2018-02-22 11:11:32	2018-02-22	2018-02-19	2018-02-01	759	42.7552	100.982	84.2306	74.2912	99	82	73	94.2464	133.321	136.416	93	133	136	0.00346191	0.024603
ZHA01	COL	12	ZHA01-COL-12	2018-02-22 11:11:32	2018-02-22 11:11:32	2018-02-22	2018-02-19	2018-02-01	759	42.7552	100.982	84.2306	74.2912	99	82	73	94.2464	133.321	136.416	93	133	136	0.00346191	0.024603
ZHA01	COL	12	ZHA01-COL-12	2018-02-22 12:41:32	2018-02-22 12:41:32	2018-02-22	2018-02-19	2018-02-01	1609	82.9943	101.482	85.5463	74.0385	99	83	72	95.2554	132.712	137.131	93	133	137	0.0044504	0.0252524
ZHA01	COL	12	ZHA01-COL-12	2018-02-22 12:41:32	2018-02-22 12:41:32	2018-02-22	2018-02-19	2018-02-01	1609	82.9943	101.482	85.5463	74.0385	99	83	72	95.2554	132.712	137.131	93	133	137	0.0044504	0.0252524
ZHA01	COL	12	ZHA01-COL-12	2018-02-23 11:11:32	2018-02-23 11:11:32	2018-02-23	2018-02-19	2018-02-01	0	NA	101.482	85.5463	74.0385	99	83	72	95.2554	132.712	137.131	93	133	137	0.0044504	0.0252524
ZHA01	COL	12	ZHA01-COL-12	2018-02-23 11:11:32	2018-02-23 11:11:32	2018-02-23	2018-02-19	2018-02-01	0	NA	101.482	85.5463	74.0385	99	83	72	95.2554	132.712	137.131	93	133	137	0.0044504	0.0252524
ZHA01	COL	12	ZHA01-COL-12	2018-02-23 12:41:32	2018-02-23 12:41:32	2018-02-23	2018-02-19	2018-02-01	0	NA	101.482	85.5463	74.0385	99	83	72	95.2554	132.712	137.131	93	133	137	0.0044504	0.0252524
ZHA01	COL	12	ZHA01-COL-12	2018-02-23 12:41:32	2018-02-23 12:41:32	2018-02-23	2018-02-19	2018-02-01	0	NA	101.482	85.5463	74.0385	99	83	72	95.2554	132.712	137.131	93	133	137	0.0044504	0.0252524
ZHA01	COL	12	ZHA01-COL-12	2018-02-24 11:11:32	2018-02-24 11:11:32	2018-02-24	2018-02-19	2018-02-01	0	NA	101.482	85.5463	74.0385	99	83	72	95.2554	132.712	137.131	93	133	137	0.0044504	0.0252524
ZHA01	COL	12	ZHA01-COL-12	2018-02-24 11:11:32	2018-02-24 11:11:32	2018-02-24	2018-02-19	2018-02-01	0	NA	101.482	85.5463	74.0385	99	83	72	95.2554	132.712	137.131	93	133	137	0.0044504	0.0252524
ZHA01	COL	12	ZHA01-COL-12	2018-02-24 12:41:32	2018-02-24 12:41:32	2018-02-24	2018-02-19	2018-02-01	177	12.3857	121.288	109.678	101.141	121	110	101	120.006	131.062	134.401	120	131	134	0.00283582	0.0211208
ZHA01	COL	12	ZHA01-COL-12	2018-02-24 12:41:32	2018-02-24 12:41:32	2018-02-24	2018-02-19	2018-02-01	177	12.3857	121.288	109.678	101.141	121	110	101	120.006	131.062	134.401	120	131	134	0.00283582	0.0211208
ZHA01	COL	12	ZHA01-COL-12	2018-02-25 11:11:32	2018-02-25 11:11:32	2018-02-25	2018-02-19	2018-02-01	0	NA	121.288	109.678	101.141	121	110	101	120.006	131.062	134.401	120	131	134	0.00283582	0.0211208
ZHA01	COL	12	ZHA01-COL-12	2018-02-25 11:11:32	2018-02-25 11:11:32	2018-02-25	2018-02-19	2018-02-01	0	NA	121.288	109.678	101.141	121	110	101	120.006	131.062	134.401	120	131	134	0.00283582	0.0211208
ZHA01	COL	12	ZHA01-COL-12	2018-02-25 12:41:32	2018-02-25 12:41:32	2018-02-25	2018-02-19	2018-02-01	0	NA	121.288	109.678	101.141	121	110	101	120.006	131.062	134.401	120	131	134	0.00283582	0.0211208
ZHA01	COL	12	ZHA01-COL-12	2018-02-25 12:41:32	2018-02-25 12:41:32	2018-02-25	2018-02-19	2018-02-01	0	NA	121.288	109.678	101.141	121	110	101	120.006	131.062	134.401	120	131	134	0.00283582	0.0211208
ZHA01	COL	12	ZHA01-COL-12	2018-02-26 11:11:32	2018-02-26 11:11:32	2018-02-26	2018-02-26	2018-02-01	18	3.04148	116.611	90.0556	63.4444	118	90	65	102.778	135.167	147.444	103	135	148	0.00612189	0.0199688
ZHA01	COL	12	ZHA01-COL-12	2018-02-26 11:11:32	2018-02-26 11:11:32	2018-02-26	2018-02-26	2018-02-01	18	3.04148	116.611	90.0556	63.4444	118	90	65	102.778	135.167	147.444	103	135	148	0.00612189	0.0199688
ZHA01	COL	12	ZHA01-COL-12	2018-02-26 12:41:32	2018-02-26 12:41:32	2018-02-26	2018-02-26	2018-02-01	604	47.8854	123.571	104.902	88.2334	122	103	88	115.376	132.914	140.202	115	133	140	0.00436644	0.0264329
ZHA01	COL	12	ZHA01-COL-12	2018-02-26 12:41:32	2018-02-26 12:41:32	2018-02-26	2018-02-26	2018-02-01	604	47.8854	123.571	104.902	88.2334	122	103	88	115.376	132.914	140.202	115	133	140	0.00436644	0.0264329
ZHA01	COL	12	ZHA01-COL-12	2018-02-27 11:11:32	2018-02-27 11:11:32	2018-02-27	2018-02-26	2018-02-01	0	NA	123.571	104.902	88.2334	122	103	88	115.376	132.914	140.202	115	133	140	0.00436644	0.0264329
ZHA01	COL	12	ZHA01-COL-12	2018-02-27 11:11:32	2018-02-27 11:11:32	2018-02-27	2018-02-26	2018-02-01	0	NA	123.571	104.902	88.2334	122	103	88	115.376	132.914	140.202	115	133	140	0.00436644	0.0264329
ZHA01	COL	12	ZHA01-COL-12	2018-02-27 12:41:32	2018-02-27 12:41:32	2018-02-27	2018-02-26	2018-02-01	40	5.14792	110.225	101.55	90.7	110	101	90	110.9	129.5	135.325	110	129	136	0.00285123	0.0157076
ZHA01	COL	12	ZHA01-COL-12	2018-02-27 12:41:32	2018-02-27 12:41:32	2018-02-27	2018-02-26	2018-02-01	40	5.14792	110.225	101.55	90.7	110	101	90	110.9	129.5	135.325	110	129	136	0.00285123	0.0157076
ZHA01	COL	12	ZHA01-COL-12	2018-02-28 11:11:32	2018-02-28 11:11:32	2018-02-28	2018-02-26	2018-02-01	0	NA	110.225	101.55	90.7	110	101	90	110.9	129.5	135.325	110	129	136	0.00285123	0.0157076
ZHA01	COL	12	ZHA01-COL-12	2018-02-28 11:11:32	2018-02-28 11:11:32	2018-02-28	2018-02-26	2018-02-01	0	NA	110.225	101.55	90.7	110	101	90	110.9	129.5	135.325	110	129	136	0.00285123	0.0157076
ZHA01	COL	12	ZHA01-COL-12	2018-02-28 12:41:32	2018-02-28 12:41:32	2018-02-28	2018-02-26	2018-02-01	12304	199.555	128.285	109.353	96.5206	127	108	95	120.099	133.588	137.962	120	134	138	0.00574848	0.0267437
ZHA01	COL	12	ZHA01-COL-12	2018-02-28 12:41:32	2018-02-28 12:41:32	2018-02-28	2018-02-26	2018-02-01	12304	199.555	128.285	109.353	96.5206	127	108	95	120.099	133.588	137.962	120	134	138	0.00574848	0.0267437
ZHA01	COL	12	ZHA01-COL-12	2018-03-01 11:11:32	2018-03-01 11:11:32	2018-03-01	2018-02-26	2018-03-01	0	NA	128.285	109.353	96.5206	127	108	95	120.099	133.588	137.962	120	134	138	0.00574848	0.0267437
ZHA01	COL	12	ZHA01-COL-12	2018-03-01 11:11:32	2018-03-01 11:11:32	2018-03-01	2018-02-26	2018-03-01	0	NA	128.285	109.353	96.5206	127	108	95	120.099	133.588	137.962	120	134	138	0.00574848	0.0267437
ZHA01	COL	12	ZHA01-COL-12	2018-03-01 12:41:32	2018-03-01 12:41:32	2018-03-01	2018-02-26	2018-03-01	0	NA	128.285	109.353	96.5206	127	108	95	120.099	133.588	137.962	120	134	138	0.00574848	0.0267437
ZHA01	COL	12	ZHA01-COL-12	2018-03-01 12:41:32	2018-03-01 12:41:32	2018-03-01	2018-02-26	2018-03-01	0	NA	128.285	109.353	96.5206	127	108	95	120.099	133.588	137.962	120	134	138	0.00574848	0.0267437
ZHA01	COL	12	ZHA01-COL-12	2018-03-02 11:11:32	2018-03-02 11:11:32	2018-03-02	2018-02-26	2018-03-01	0	NA	128.285	109.353	96.5206	127	108	95	120.099	133.588	137.962	120	134	138	0.00574848	0.0267437
ZHA01	COL	12	ZHA01-COL-12	2018-03-02 11:11:32	2018-03-02 11:11:32	2018-03-02	2018-02-26	2018-03-01	0	NA	128.285	109.353	96.5206	127	108	95	120.099	133.588	137.962	120	134	138	0.00574848	0.0267437
ZHA01	COL	12	ZHA01-COL-12	2018-03-02 12:41:32	2018-03-02 12:41:32	2018-03-02	2018-02-26	2018-03-01	19	3.04148	104.895	89.0526	73.6316	105	89	74	99.4737	131.895	139.474	99	132	139	0.00519767	0.0262144
ZHA01	COL	12	ZHA01-COL-12	2018-03-02 12:41:32	2018-03-02 12:41:32	2018-03-02	2018-02-26	2018-03-01	19	3.04148	104.895	89.0526	73.6316	105	89	74	99.4737	131.895	139.474	99	132	139	0.00519767	0.0262144
ZHA01	COL	12	ZHA01-COL-12	2018-03-03 11:11:32	2018-03-03 11:11:32	2018-03-03	2018-02-26	2018-03-01	0	NA	104.895	89.0526	73.6316	105	89	74	99.4737	131.895	139.474	99	132	139	0.00519767	0.0262144
ZHA01	COL	12	ZHA01-COL-12	2018-03-03 11:11:32	2018-03-03 11:11:32	2018-03-03	2018-02-26	2018-03-01	0	NA	104.895	89.0526	73.6316	105	89	74	99.4737	131.895	139.474	99	132	139	0.00519767	0.0262144
ZHA01	COL	12	ZHA01-COL-12	2018-03-03 12:41:32	2018-03-03 12:41:32	2018-03-03	2018-02-26	2018-03-01	0	NA	104.895	89.0526	73.6316	105	89	74	99.4737	131.895	139.474	99	132	139	0.00519767	0.0262144
ZHA01	COL	12	ZHA01-COL-12	2018-03-03 12:41:32	2018-03-03 12:41:32	2018-03-03	2018-02-26	2018-03-01	0	NA	104.895	89.0526	73.6316	105	89	74	99.4737	131.895	139.474	99	132	139	0.00519767	0.0262144
ZHA01	COL	12	ZHA01-COL-12	2018-03-04 11:11:32	2018-03-04 11:11:32	2018-03-04	2018-02-26	2018-03-01	64	5.41213	95.5156	96.7656	78.2344	96	97	78	103.172	123.906	138.422	104	124	138	0.00180862	0.013254
ZHA01	COL	12	ZHA01-COL-12	2018-03-04 11:11:32	2018-03-04 11:11:32	2018-03-04	2018-02-26	2018-03-01	64	5.41213	95.5156	96.7656	78.2344	96	97	78	103.172	123.906	138.422	104	124	138	0.00180862	0.013254
ZHA01	COL	12	ZHA01-COL-12	2018-03-04 12:41:32	2018-03-04 12:41:32	2018-03-04	2018-02-26	2018-03-01	8	1.41431	131.5	110.875	96.125	127	105	94	123.25	133.625	139.25	118	134	138	0.00631243	0.0285969
ZHA01	COL	12	ZHA01-COL-12	2018-03-04 12:41:32	2018-03-04 12:41:32	2018-03-04	2018-02-26	2018-03-01	8	1.41431	131.5	110.875	96.125	127	105	94	123.25	133.625	139.25	118	134	138	0.00631243	0.0285969
ZHA01	COL	12	ZHA01-COL-12	2018-03-05 11:11:32	2018-03-05 11:11:32	2018-03-05	2018-03-05	2018-03-01	9	1.41431	49.8889	40.2222	41.8889	49	40	41	44	133.111	128.556	43	133	128	0.0062932	0.0304781
ZHA01	COL	12	ZHA01-COL-12	2018-03-05 11:11:32	2018-03-05 11:11:32	2018-03-05	2018-03-05	2018-03-01	9	1.41431	49.8889	40.2222	41.8889	49	40	41	44	133.111	128.556	43	133	128	0.0062932	0.0304781
ZHA01	COL	12	ZHA01-COL-12	2018-03-05 12:41:32	2018-03-05 12:41:32	2018-03-05	2018-03-05	2018-03-01	0	NA	49.8889	40.2222	41.8889	49	40	41	44	133.111	128.556	43	133	128	0.0062932	0.0304781
ZHA01	COL	12	ZHA01-COL-12	2018-03-05 12:41:32	2018-03-05 12:41:32	2018-03-05	2018-03-05	2018-03-01	0	NA	49.8889	40.2222	41.8889	49	40	41	44	133.111	128.556	43	133	128	0.0062932	0.0304781
ZHA01	COL	12	ZHA01-COL-12	2018-03-06 11:11:32	2018-03-06 11:11:32	2018-03-06	2018-03-05	2018-03-01	0	NA	49.8889	40.2222	41.8889	49	40	41	44	133.111	128.556	43	133	128	0.0062932	0.0304781
ZHA01	COL	12	ZHA01-COL-12	2018-03-06 11:11:32	2018-03-06 11:11:32	2018-03-06	2018-03-05	2018-03-01	0	NA	49.8889	40.2222	41.8889	49	40	41	44	133.111	128.556	43	133	128	0.0062932	0.0304781
ZHA01	COL	12	ZHA01-COL-12	2018-03-06 12:41:32	2018-03-06 12:41:32	2018-03-06	2018-03-05	2018-03-01	0	NA	49.8889	40.2222	41.8889	49	40	41	44	133.111	128.556	43	133	128	0.0062932	0.0304781
ZHA01	COL	12	ZHA01-COL-12	2018-03-06 12:41:32	2018-03-06 12:41:32	2018-03-06	2018-03-05	2018-03-01	0	NA	49.8889	40.2222	41.8889	49	40	41	44	133.111	128.556	43	133	128	0.0062932	0.0304781
ZHA01	COL	12	ZHA01-COL-12	2018-03-07 11:11:32	2018-03-07 11:11:32	2018-03-07	2018-03-05	2018-03-01	0	NA	49.8889	40.2222	41.8889	49	40	41	44	133.111	128.556	43	133	128	0.0062932	0.0304781
ZHA01	COL	12	ZHA01-COL-12	2018-03-07 11:11:32	2018-03-07 11:11:32	2018-03-07	2018-03-05	2018-03-01	0	NA	49.8889	40.2222	41.8889	49	40	41	44	133.111	128.556	43	133	128	0.0062932	0.0304781
ZHA01	COL	12	ZHA01-COL-12	2018-03-07 12:41:32	2018-03-07 12:41:32	2018-03-07	2018-03-05	2018-03-01	0	NA	49.8889	40.2222	41.8889	49	40	41	44	133.111	128.556	43	133	128	0.0062932	0.0304781
ZHA01	COL	12	ZHA01-COL-12	2018-03-07 12:41:32	2018-03-07 12:41:32	2018-03-07	2018-03-05	2018-03-01	0	NA	49.8889	40.2222	41.8889	49	40	41	44	133.111	128.556	43	133	128	0.0062932	0.0304781
ZHA01	COL	12	ZHA01-COL-12	2018-03-08 11:11:32	2018-03-08 11:11:32	2018-03-08	2018-03-05	2018-03-01	0	NA	49.8889	40.2222	41.8889	49	40	41	44	133.111	128.556	43	133	128	0.0062932	0.0304781
ZHA01	COL	12	ZHA01-COL-12	2018-03-08 11:11:32	2018-03-08 11:11:32	2018-03-08	2018-03-05	2018-03-01	0	NA	49.8889	40.2222	41.8889	49	40	41	44	133.111	128.556	43	133	128	0.0062932	0.0304781
ZHA01	COL	12	ZHA01-COL-12	2018-03-08 12:41:32	2018-03-08 12:41:32	2018-03-08	2018-03-05	2018-03-01	0	NA	49.8889	40.2222	41.8889	49	40	41	44	133.111	128.556	43	133	128	0.0062932	0.0304781
ZHA01	COL	12	ZHA01-COL-12	2018-03-08 12:41:32	2018-03-08 12:41:32	2018-03-08	2018-03-05	2018-03-01	0	NA	49.8889	40.2222	41.8889	49	40	41	44	133.111	128.556	43	133	128	0.0062932	0.0304781
ZHA01	COL	12	ZHA01-COL-12	2018-03-09 11:11:32	2018-03-09 11:11:32	2018-03-09	2018-03-05	2018-03-01	0	NA	49.8889	40.2222	41.8889	49	40	41	44	133.111	128.556	43	133	128	0.0062932	0.0304781
ZHA01	COL	12	ZHA01-COL-12	2018-03-09 11:11:32	2018-03-09 11:11:32	2018-03-09	2018-03-05	2018-03-01	0	NA	49.8889	40.2222	41.8889	49	40	41	44	133.111	128.556	43	133	128	0.0062932	0.0304781
ZHA01	COL	12	ZHA01-COL-12	2018-03-09 12:41:32	2018-03-09 12:41:32	2018-03-09	2018-03-05	2018-03-01	0	NA	49.8889	40.2222	41.8889	49	40	41	44	133.111	128.556	43	133	128	0.0062932	0.0304781
ZHA01	COL	12	ZHA01-COL-12	2018-03-09 12:41:32	2018-03-09 12:41:32	2018-03-09	2018-03-05	2018-03-01	0	NA	49.8889	40.2222	41.8889	49	40	41	44	133.111	128.556	43	133	128	0.0062932	0.0304781
ZHA01	COL	12	ZHA01-COL-12	2018-03-10 11:11:32	2018-03-10 11:11:32	2018-03-10	2018-03-05	2018-03-01	0	NA	49.8889	40.2222	41.8889	49	40	41	44	133.111	128.556	43	133	128	0.0062932	0.0304781
ZHA01	COL	12	ZHA01-COL-12	2018-03-10 11:11:32	2018-03-10 11:11:32	2018-03-10	2018-03-05	2018-03-01	0	NA	49.8889	40.2222	41.8889	49	40	41	44	133.111	128.556	43	133	128	0.0062932	0.0304781
ZHA01	COL	12	ZHA01-COL-12	2018-03-10 12:41:32	2018-03-10 12:41:32	2018-03-10	2018-03-05	2018-03-01	11	2.69268	122.636	131.727	100.909	121	133	101	136.545	118.909	143.545	137	119	144	0.00165674	0.00583545
ZHA01	COL	12	ZHA01-COL-12	2018-03-10 12:41:32	2018-03-10 12:41:32	2018-03-10	2018-03-05	2018-03-01	11	2.69268	122.636	131.727	100.909	121	133	101	136.545	118.909	143.545	137	119	144	0.00165674	0.00583545
ZHA01	COL	12	ZHA01-COL-12	2018-03-11 11:11:32	2018-03-11 11:11:32	2018-03-11	2018-03-05	2018-03-01	1002	52.1044	139.543	129.923	104.83	132	124	93	138.036	127.334	142.964	134	129	143	0.00422955	0.0158825
ZHA01	COL	12	ZHA01-COL-12	2018-03-11 11:11:32	2018-03-11 11:11:32	2018-03-11	2018-03-05	2018-03-01	1002	52.1044	139.543	129.923	104.83	132	124	93	138.036	127.334	142.964	134	129	143	0.00422955	0.0158825
ZHA01	COL	12	ZHA01-COL-12	2018-03-11 12:41:32	2018-03-11 12:41:32	2018-03-11	2018-03-05	2018-03-01	0	NA	139.543	129.923	104.83	132	124	93	138.036	127.334	142.964	134	129	143	0.00422955	0.0158825
ZHA01	COL	12	ZHA01-COL-12	2018-03-11 12:41:32	2018-03-11 12:41:32	2018-03-11	2018-03-05	2018-03-01	0	NA	139.543	129.923	104.83	132	124	93	138.036	127.334	142.964	134	129	143	0.00422955	0.0158825
ZHA01	COL	12	ZHA01-COL-12	2018-03-12 11:11:32	2018-03-12 11:11:32	2018-03-12	2018-03-12	2018-03-01	0	NA	139.543	129.923	104.83	132	124	93	138.036	127.334	142.964	134	129	143	0.00422955	0.0158825
ZHA01	COL	12	ZHA01-COL-12	2018-03-12 11:11:32	2018-03-12 11:11:32	2018-03-12	2018-03-12	2018-03-01	0	NA	139.543	129.923	104.83	132	124	93	138.036	127.334	142.964	134	129	143	0.00422955	0.0158825
ZHA01	COL	12	ZHA01-COL-12	2018-03-12 12:41:32	2018-03-12 12:41:32	2018-03-12	2018-03-12	2018-03-01	159	47.4606	116.226	117.296	83	113	114	81	123.126	121.572	146.862	120	120	147	0.000654088	0.00687846
ZHA01	COL	12	ZHA01-COL-12	2018-03-12 12:41:32	2018-03-12 12:41:32	2018-03-12	2018-03-12	2018-03-01	159	47.4606	116.226	117.296	83	113	114	81	123.126	121.572	146.862	120	120	147	0.000654088	0.00687846
ZHA01	COL	12	ZHA01-COL-12	2018-03-13 11:11:32	2018-03-13 11:11:32	2018-03-13	2018-03-12	2018-03-01	442	32.427	105.233	101.952	75.1425	102	99	75	108.735	124.667	143.579	106	127	143	0.00150646	0.0127764
ZHA01	COL	12	ZHA01-COL-12	2018-03-13 11:11:32	2018-03-13 11:11:32	2018-03-13	2018-03-12	2018-03-01	442	32.427	105.233	101.952	75.1425	102	99	75	108.735	124.667	143.579	106	127	143	0.00150646	0.0127764
ZHA01	COL	12	ZHA01-COL-12	2018-03-13 12:41:32	2018-03-13 12:41:32	2018-03-13	2018-03-12	2018-03-01	105	13.8655	98.9048	102.981	62.5238	102	103	62	107.629	119.505	150.286	107	118	150	0.000604542	0.00772854
ZHA01	COL	12	ZHA01-COL-12	2018-03-13 12:41:32	2018-03-13 12:41:32	2018-03-13	2018-03-12	2018-03-01	105	13.8655	98.9048	102.981	62.5238	102	103	62	107.629	119.505	150.286	107	118	150	0.000604542	0.00772854
ZHA01	COL	12	ZHA01-COL-12	2018-03-14 11:11:32	2018-03-14 11:11:32	2018-03-14	2018-03-12	2018-03-01	5630	61.6093	133.978	126.639	102.775	123	120	98	134.653	126.672	142.031	128	127	143	0.00255686	0.0162035
ZHA01	COL	12	ZHA01-COL-12	2018-03-14 11:11:32	2018-03-14 11:11:32	2018-03-14	2018-03-12	2018-03-01	5630	61.6093	133.978	126.639	102.775	123	120	98	134.653	126.672	142.031	128	127	143	0.00255686	0.0162035
ZHA01	COL	12	ZHA01-COL-12	2018-03-14 12:41:32	2018-03-14 12:41:32	2018-03-14	2018-03-12	2018-03-01	3	1.11813	195	182.333	147	196	182	144	190	127	147.667	190	127	149	0.00599745	0.0162175
ZHA01	COL	12	ZHA01-COL-12	2018-03-14 12:41:32	2018-03-14 12:41:32	2018-03-14	2018-03-12	2018-03-01	3	1.11813	195	182.333	147	196	182	144	190	127	147.667	190	127	149	0.00599745	0.0162175
ZHA01	COL	12	ZHA01-COL-12	2018-03-15 11:11:32	2018-03-15 11:11:32	2018-03-15	2018-03-12	2018-03-01	488	28.8445	97.6148	98.793	65.5656	96	99	64	104.416	121.781	146.742	104	121	147	0.000676242	0.00766162
ZHA01	COL	12	ZHA01-COL-12	2018-03-15 11:11:32	2018-03-15 11:11:32	2018-03-15	2018-03-12	2018-03-01	488	28.8445	97.6148	98.793	65.5656	96	99	64	104.416	121.781	146.742	104	121	147	0.000676242	0.00766162
ZHA01	COL	12	ZHA01-COL-12	2018-03-15 12:41:32	2018-03-15 12:41:32	2018-03-15	2018-03-12	2018-03-01	550	24.7488	128.656	139.996	98.5473	128	140	96	143.587	116.498	148.787	144	116	148	0.000598463	0.00526983
ZHA01	COL	12	ZHA01-COL-12	2018-03-15 12:41:32	2018-03-15 12:41:32	2018-03-15	2018-03-12	2018-03-01	550	24.7488	128.656	139.996	98.5473	128	140	96	143.587	116.498	148.787	144	116	148	0.000598463	0.00526983
ZHA01	COL	12	ZHA01-COL-12	2018-03-16 11:11:32	2018-03-16 11:11:32	2018-03-16	2018-03-12	2018-03-01	708	23.1356	123.736	136.753	95.1271	124	139	94	140.154	115.739	148.795	142	115	148	0.000684665	0.00532053
ZHA01	COL	12	ZHA01-COL-12	2018-03-16 11:11:32	2018-03-16 11:11:32	2018-03-16	2018-03-12	2018-03-01	708	23.1356	123.736	136.753	95.1271	124	139	94	140.154	115.739	148.795	142	115	148	0.000684665	0.00532053
ZHA01	COL	12	ZHA01-COL-12	2018-03-16 12:41:32	2018-03-16 12:41:32	2018-03-16	2018-03-12	2018-03-01	656	21.1692	133.691	149.456	111.989	132	150	110	152.3	115.413	145.913	153	115	146	0.000815622	0.00486035
ZHA01	COL	12	ZHA01-COL-12	2018-03-16 12:41:32	2018-03-16 12:41:32	2018-03-16	2018-03-12	2018-03-01	656	21.1692	133.691	149.456	111.989	132	150	110	152.3	115.413	145.913	153	115	146	0.000815622	0.00486035
ZHA01	COL	12	ZHA01-COL-12	2018-03-17 11:11:32	2018-03-17 11:11:32	2018-03-17	2018-03-12	2018-03-01	1009	28.5352	124.714	139.866	97.4846	127	144	99	142.795	114.836	148.869	146	114	149	0.000705274	0.00574673
ZHA01	COL	12	ZHA01-COL-12	2018-03-17 11:11:32	2018-03-17 11:11:32	2018-03-17	2018-03-12	2018-03-01	1009	28.5352	124.714	139.866	97.4846	127	144	99	142.795	114.836	148.869	146	114	149	0.000705274	0.00574673
ZHA01	COL	12	ZHA01-COL-12	2018-03-17 12:41:32	2018-03-17 12:41:32	2018-03-17	2018-03-12	2018-03-01	1071	28.443	130.341	145.739	101.954	131	150	104	148.443	114.585	149.444	152	114	150	0.000615731	0.00420058
ZHA01	COL	12	ZHA01-COL-12	2018-03-17 12:41:32	2018-03-17 12:41:32	2018-03-17	2018-03-12	2018-03-01	1071	28.443	130.341	145.739	101.954	131	150	104	148.443	114.585	149.444	152	114	150	0.000615731	0.00420058
ZHA01	COL	12	ZHA01-COL-12	2018-03-18 11:11:32	2018-03-18 11:11:32	2018-03-18	2018-03-12	2018-03-01	13	1.90039	148.846	150.538	150.308	149	150	151	158.538	127.308	127.769	158	127	128	0.00544309	0.0208938
ZHA01	COL	12	ZHA01-COL-12	2018-03-18 11:11:32	2018-03-18 11:11:32	2018-03-18	2018-03-12	2018-03-01	13	1.90039	148.846	150.538	150.308	149	150	151	158.538	127.308	127.769	158	127	128	0.00544309	0.0208938
ZHA01	COL	12	ZHA01-COL-12	2018-03-18 12:41:32	2018-03-18 12:41:32	2018-03-18	2018-03-12	2018-03-01	893	22.6384	110.486	122.458	77.3415	111	124	79	125.901	115.503	151.249	128	115	151	0.000517883	0.00600049
ZHA01	COL	12	ZHA01-COL-12	2018-03-18 12:41:32	2018-03-18 12:41:32	2018-03-18	2018-03-12	2018-03-01	893	22.6384	110.486	122.458	77.3415	111	124	79	125.901	115.503	151.249	128	115	151	0.000517883	0.00600049
ZHA01	COL	12	ZHA01-COL-12	2018-03-19 11:11:32	2018-03-19 11:11:32	2018-03-19	2018-03-19	2018-03-01	0	NA	110.486	122.458	77.3415	111	124	79	125.901	115.503	151.249	128	115	151	0.000517883	0.00600049
ZHA01	COL	12	ZHA01-COL-12	2018-03-19 11:11:32	2018-03-19 11:11:32	2018-03-19	2018-03-19	2018-03-01	0	NA	110.486	122.458	77.3415	111	124	79	125.901	115.503	151.249	128	115	151	0.000517883	0.00600049
ZHA01	COL	12	ZHA01-COL-12	2018-03-19 12:41:32	2018-03-19 12:41:32	2018-03-19	2018-03-19	2018-03-01	20	4.52779	121.95	114.75	102.7	125	118	104	123.8	128.6	135.65	127	129	136	0.00245693	0.0140719
ZHA01	COL	12	ZHA01-COL-12	2018-03-19 12:41:32	2018-03-19 12:41:32	2018-03-19	2018-03-19	2018-03-01	20	4.52779	121.95	114.75	102.7	125	118	104	123.8	128.6	135.65	127	129	136	0.00245693	0.0140719
ZHA01	COL	12	ZHA01-COL-12	2018-03-20 11:11:32	2018-03-20 11:11:32	2018-03-20	2018-03-19	2018-03-01	524	35.2882	154.647	119.469	114.538	154	114	117	136.437	141.17	136.185	131	142	136	0.017696	0.0321827
ZHA01	COL	12	ZHA01-COL-12	2018-03-20 11:11:32	2018-03-20 11:11:32	2018-03-20	2018-03-19	2018-03-01	524	35.2882	154.647	119.469	114.538	154	114	117	136.437	141.17	136.185	131	142	136	0.017696	0.0321827
ZHA01	COL	12	ZHA01-COL-12	2018-03-20 12:41:32	2018-03-20 12:41:32	2018-03-20	2018-03-19	2018-03-01	600	22.6386	143.38	156.283	113.992	141	155	111	159.353	115.862	148.688	158	115	149	0.00093568	0.00438828
ZHA01	COL	12	ZHA01-COL-12	2018-03-20 12:41:32	2018-03-20 12:41:32	2018-03-20	2018-03-19	2018-03-01	600	22.6386	143.38	156.283	113.992	141	155	111	159.353	115.862	148.688	158	115	149	0.00093568	0.00438828
ZHA01	COL	12	ZHA01-COL-12	2018-03-21 11:11:32	2018-03-21 11:11:32	2018-03-21	2018-03-19	2018-03-01	512	20.652	169.273	177.109	128.24	168	176	126	179.865	117.043	152.193	180	117	152	0.00248493	0.00847502
ZHA01	COL	12	ZHA01-COL-12	2018-03-21 11:11:32	2018-03-21 11:11:32	2018-03-21	2018-03-19	2018-03-01	512	20.652	169.273	177.109	128.24	168	176	126	179.865	117.043	152.193	180	117	152	0.00248493	0.00847502
ZHA01	COL	12	ZHA01-COL-12	2018-03-21 12:41:32	2018-03-21 12:41:32	2018-03-21	2018-03-19	2018-03-01	775	24.6478	134.729	148.948	108.381	134	151	108	151.978	115.574	147.775	154	115	148	0.000767876	0.00423019
ZHA01	COL	12	ZHA01-COL-12	2018-03-21 12:41:32	2018-03-21 12:41:32	2018-03-21	2018-03-19	2018-03-01	775	24.6478	134.729	148.948	108.381	134	151	108	151.978	115.574	147.775	154	115	148	0.000767876	0.00423019
ZHA01	COL	12	ZHA01-COL-12	2018-03-22 11:11:32	2018-03-22 11:11:32	2018-03-22	2018-03-19	2018-03-01	416	18.6079	170.981	175.743	127.322	172	176	126	179.192	118.26	152.356	179	118	154	0.00155164	0.00685762
ZHA01	COL	12	ZHA01-COL-12	2018-03-22 11:11:32	2018-03-22 11:11:32	2018-03-22	2018-03-19	2018-03-01	416	18.6079	170.981	175.743	127.322	172	176	126	179.192	118.26	152.356	179	118	154	0.00155164	0.00685762
ZHA01	COL	12	ZHA01-COL-12	2018-03-22 12:41:32	2018-03-22 12:41:32	2018-03-22	2018-03-19	2018-03-01	675	25.3587	133.107	144.736	104.593	132	144	103	148.298	116.569	147.964	148	116	148	0.000585501	0.00367732
ZHA01	COL	12	ZHA01-COL-12	2018-03-22 12:41:32	2018-03-22 12:41:32	2018-03-22	2018-03-19	2018-03-01	675	25.3587	133.107	144.736	104.593	132	144	103	148.298	116.569	147.964	148	116	148	0.000585501	0.00367732
ZHA01	COL	12	ZHA01-COL-12	2018-03-23 11:11:32	2018-03-23 11:11:32	2018-03-23	2018-03-19	2018-03-01	340	17.0854	185.097	185.991	136.076	185	187	134	189.562	119.618	153.356	190	120	154	0.00252947	0.00931328
ZHA01	COL	12	ZHA01-COL-12	2018-03-23 11:11:32	2018-03-23 11:11:32	2018-03-23	2018-03-19	2018-03-01	340	17.0854	185.097	185.991	136.076	185	187	134	189.562	119.618	153.356	190	120	154	0.00252947	0.00931328
ZHA01	COL	12	ZHA01-COL-12	2018-03-23 12:41:32	2018-03-23 12:41:32	2018-03-23	2018-03-19	2018-03-01	257	16.5681	123.374	125.739	85.3696	115	118	77	130.623	120.311	149.63	124	119	150	0.000560057	0.00721008
ZHA01	COL	12	ZHA01-COL-12	2018-03-23 12:41:32	2018-03-23 12:41:32	2018-03-23	2018-03-19	2018-03-01	257	16.5681	123.374	125.739	85.3696	115	118	77	130.623	120.311	149.63	124	119	150	0.000560057	0.00721008
ZHA01	COL	12	ZHA01-COL-12	2018-03-24 11:11:32	2018-03-24 11:11:32	2018-03-24	2018-03-19	2018-03-01	181	11.4367	180.536	180.901	129.188	180	181	129	184.702	119.552	154.464	185	119	155	0.00227006	0.00893711
ZHA01	COL	12	ZHA01-COL-12	2018-03-24 11:11:32	2018-03-24 11:11:32	2018-03-24	2018-03-19	2018-03-01	181	11.4367	180.536	180.901	129.188	180	181	129	184.702	119.552	154.464	185	119	155	0.00227006	0.00893711
ZHA01	COL	12	ZHA01-COL-12	2018-03-24 12:41:32	2018-03-24 12:41:32	2018-03-24	2018-03-19	2018-03-01	555	36.5922	120.769	118.622	87.0523	122	118	83	124.56	123.595	145.532	126	121	146	0.00121399	0.00729924
ZHA01	COL	12	ZHA01-COL-12	2018-03-24 12:41:32	2018-03-24 12:41:32	2018-03-24	2018-03-19	2018-03-01	555	36.5922	120.769	118.622	87.0523	122	118	83	124.56	123.595	145.532	126	121	146	0.00121399	0.00729924
ZHA01	COL	12	ZHA01-COL-12	2018-03-25 11:11:32	2018-03-25 11:11:32	2018-03-25	2018-03-19	2018-03-01	412	27.541	168.274	166.036	122.425	174	172	122	171.33	121.774	150.968	177	121	153	0.001485	0.00618516
ZHA01	COL	12	ZHA01-COL-12	2018-03-25 11:11:32	2018-03-25 11:11:32	2018-03-25	2018-03-19	2018-03-01	412	27.541	168.274	166.036	122.425	174	172	122	171.33	121.774	150.968	177	121	153	0.001485	0.00618516
ZHA01	COL	12	ZHA01-COL-12	2018-03-25 12:41:32	2018-03-25 12:41:32	2018-03-25	2018-03-19	2018-03-01	329	30.2036	126.988	119.927	86.8906	129	118	82	127.182	125.489	147.128	126	122	147	0.000985578	0.00576548
ZHA01	COL	12	ZHA01-COL-12	2018-03-25 12:41:32	2018-03-25 12:41:32	2018-03-25	2018-03-19	2018-03-01	329	30.2036	126.988	119.927	86.8906	129	118	82	127.182	125.489	147.128	126	122	147	0.000985578	0.00576548
ZHA01	COL	12	ZHA01-COL-12	2018-03-26 11:11:32	2018-03-26 11:11:32	2018-03-26	2018-03-26	2018-03-01	781	23.2864	133.446	141.452	97.9641	134	142	96	145.67	117.574	150.243	146	116	151	0.000558519	0.00552508
ZHA01	COL	12	ZHA01-COL-12	2018-03-26 11:11:32	2018-03-26 11:11:32	2018-03-26	2018-03-26	2018-03-01	781	23.2864	133.446	141.452	97.9641	134	142	96	145.67	117.574	150.243	146	116	151	0.000558519	0.00552508
ZHA01	COL	12	ZHA01-COL-12	2018-03-26 12:41:32	2018-03-26 12:41:32	2018-03-26	2018-03-26	2018-03-01	815	42.6645	121.979	128.067	90.6626	119	130	89	133.023	119.232	147.577	134	118	149	0.000573849	0.00712
ZHA01	COL	12	ZHA01-COL-12	2018-03-26 12:41:32	2018-03-26 12:41:32	2018-03-26	2018-03-26	2018-03-01	815	42.6645	121.979	128.067	90.6626	119	130	89	133.023	119.232	147.577	134	118	149	0.000573849	0.00712
ZHA01	COL	12	ZHA01-COL-12	2018-03-27 11:11:32	2018-03-27 11:11:32	2018-03-27	2018-03-26	2018-03-01	631	22.9457	149.632	158.079	110.837	150	159	110	161.647	116.941	151.715	162	116	153	0.000967645	0.00488053
ZHA01	COL	12	ZHA01-COL-12	2018-03-27 11:11:32	2018-03-27 11:11:32	2018-03-27	2018-03-26	2018-03-01	631	22.9457	149.632	158.079	110.837	150	159	110	161.647	116.941	151.715	162	116	153	0.000967645	0.00488053
ZHA01	COL	12	ZHA01-COL-12	2018-03-27 12:41:32	2018-03-27 12:41:32	2018-03-27	2018-03-26	2018-03-01	684	24.7387	117.205	119.539	86.3889	113	118	82	125.101	121.361	145.987	124	120	147	0.00065488	0.00602078
ZHA01	COL	12	ZHA01-COL-12	2018-03-27 12:41:32	2018-03-27 12:41:32	2018-03-27	2018-03-26	2018-03-01	684	24.7387	117.205	119.539	86.3889	113	118	82	125.101	121.361	145.987	124	120	147	0.00065488	0.00602078
ZHA01	COL	12	ZHA01-COL-12	2018-03-28 11:11:32	2018-03-28 11:11:32	2018-03-28	2018-03-26	2018-03-01	983	44.0711	145.635	155.362	110.541	145	157	109	158.857	116.738	150.392	160	116	151	0.000891239	0.00407027
ZHA01	COL	12	ZHA01-COL-12	2018-03-28 11:11:32	2018-03-28 11:11:32	2018-03-28	2018-03-26	2018-03-01	983	44.0711	145.635	155.362	110.541	145	157	109	158.857	116.738	150.392	160	116	151	0.000891239	0.00407027
ZHA01	COL	12	ZHA01-COL-12	2018-03-28 12:41:32	2018-03-28 12:41:32	2018-03-28	2018-03-26	2018-03-01	917	42.5266	152.735	163.473	113.863	153	164	113	166.268	115.739	152.559	167	115	153	0.0013796	0.00713069
ZHA01	COL	12	ZHA01-COL-12	2018-03-28 12:41:32	2018-03-28 12:41:32	2018-03-28	2018-03-26	2018-03-01	917	42.5266	152.735	163.473	113.863	153	164	113	166.268	115.739	152.559	167	115	153	0.0013796	0.00713069
ZHA01	COL	12	ZHA01-COL-12	2018-03-29 11:11:32	2018-03-29 11:11:32	2018-03-29	2018-03-26	2018-03-01	818	42.0745	146.097	155.649	110.815	146	156	109	159.226	116.828	150.412	160	116	152	0.000883295	0.0041412
ZHA01	COL	12	ZHA01-COL-12	2018-03-29 11:11:32	2018-03-29 11:11:32	2018-03-29	2018-03-26	2018-03-01	818	42.0745	146.097	155.649	110.815	146	156	109	159.226	116.828	150.412	160	116	152	0.000883295	0.0041412
ZHA01	COL	12	ZHA01-COL-12	2018-03-29 12:41:32	2018-03-29 12:41:32	2018-03-29	2018-03-26	2018-03-01	424	15.5252	126.689	80.9623	91.1533	128	81	90	101.733	148.59	130.274	102	149	131	0.00874809	0.0349882
ZHA01	COL	12	ZHA01-COL-12	2018-03-29 12:41:32	2018-03-29 12:41:32	2018-03-29	2018-03-26	2018-03-01	424	15.5252	126.689	80.9623	91.1533	128	81	90	101.733	148.59	130.274	102	149	131	0.00874809	0.0349882
ZHA01	COL	12	ZHA01-COL-12	2018-03-30 11:11:32	2018-03-30 11:11:32	2018-03-30	2018-03-26	2018-03-01	701	35.5142	143.126	148.257	104.613	144	152	103	152.877	118.729	150.488	156	118	152	0.00105695	0.00457755
ZHA01	COL	12	ZHA01-COL-12	2018-03-30 11:11:32	2018-03-30 11:11:32	2018-03-30	2018-03-26	2018-03-01	701	35.5142	143.126	148.257	104.613	144	152	103	152.877	118.729	150.488	156	118	152	0.00105695	0.00457755
ZHA01	COL	12	ZHA01-COL-12	2018-03-30 12:41:32	2018-03-30 12:41:32	2018-03-30	2018-03-26	2018-03-01	339	20.5213	134.82	127.236	96.4838	118	112	85	134.59	125.838	145.832	120	124	146	0.00136931	0.00796789
ZHA01	COL	12	ZHA01-COL-12	2018-03-30 12:41:32	2018-03-30 12:41:32	2018-03-30	2018-03-26	2018-03-01	339	20.5213	134.82	127.236	96.4838	118	112	85	134.59	125.838	145.832	120	124	146	0.00136931	0.00796789
ZHA01	COL	12	ZHA01-COL-12	2018-03-31 11:11:32	2018-03-31 11:11:32	2018-03-31	2018-03-26	2018-03-01	1152	31.321	124.292	82.0469	90.3151	127	83	91	101.902	146.646	130.872	104	143	131	0.00772787	0.0352924
ZHA01	COL	12	ZHA01-COL-12	2018-03-31 11:11:32	2018-03-31 11:11:32	2018-03-31	2018-03-26	2018-03-01	1152	31.321	124.292	82.0469	90.3151	127	83	91	101.902	146.646	130.872	104	143	131	0.00772787	0.0352924
ZHA01	COL	12	ZHA01-COL-12	2018-03-31 12:41:32	2018-03-31 12:41:32	2018-03-31	2018-03-26	2018-03-01	685	17.5937	132.511	84.8088	94.2701	134	86	96	106.562	149.061	131.197	109	148	132	0.00786833	0.03505
ZHA01	COL	12	ZHA01-COL-12	2018-03-31 12:41:32	2018-03-31 12:41:32	2018-03-31	2018-03-26	2018-03-01	685	17.5937	132.511	84.8088	94.2701	134	86	96	106.562	149.061	131.197	109	148	132	0.00786833	0.03505
ZHA01	COL	21	ZHA01-COL-21	2017-10-27 12:47:51	2017-10-27 12:47:51	2017-10-27	2017-10-23	2017-10-01	2807	69.8893	54.0816	55.8422	49.6698	56	57	51	58.6591	125.899	131.598	60	126	132	0.00152254	0.0186422
ZHA01	COL	21	ZHA01-COL-21	2017-10-28 12:47:51	2017-10-28 12:47:51	2017-10-28	2017-10-23	2017-10-01	0	NA	54.0816	55.8422	49.6698	56	57	51	58.6591	125.899	131.598	60	126	132	0.00152254	0.0186422
ZHA01	COL	21	ZHA01-COL-21	2017-10-29 12:47:51	2017-10-29 12:47:51	2017-10-29	2017-10-23	2017-10-01	0	NA	54.0816	55.8422	49.6698	56	57	51	58.6591	125.899	131.598	60	126	132	0.00152254	0.0186422
ZHA01	COL	21	ZHA01-COL-21	2017-10-30 12:47:51	2017-10-30 12:47:51	2017-10-30	2017-10-30	2017-10-01	1702	41.4368	63.4371	69.923	54.7027	65	72	57	73.0129	122.122	136.306	76	122	137	0.0017134	0.0108029
ZHA01	COL	21	ZHA01-COL-21	2017-10-31 12:47:51	2017-10-31 12:47:51	2017-10-31	2017-10-30	2017-10-01	680	35.7247	54.8515	58.6956	48.3809	54	58	48	61.3721	124.078	133.903	61	124	134	0.00195798	0.0130733
ZHA01	COL	21	ZHA01-COL-21	2017-11-01 12:47:51	2017-11-01 12:47:51	2017-11-01	2017-10-30	2017-11-01	1552	35.4301	50.2133	52.4923	45.8499	50	53	46	54.8164	125.548	131.831	56	126	132	0.00163634	0.0192653
ZHA01	COL	21	ZHA01-COL-21	2017-11-02 12:47:51	2017-11-02 12:47:51	2017-11-02	2017-10-30	2017-11-01	88	6.96429	21.0568	32.4318	37.0568	21	32	36	29.7727	124.33	123.239	29	124	123	0.00829207	0.0354233
ZHA01	COL	21	ZHA01-COL-21	2017-11-03 12:47:51	2017-11-03 12:47:51	2017-11-03	2017-10-30	2017-11-01	314	14.2216	36.414	38.7643	29.6943	36	39	29	38.2866	124.717	133.752	38	125	134	0.00675391	0.0196719
ZHA01	COL	21	ZHA01-COL-21	2017-11-04 12:47:51	2017-11-04 12:47:51	2017-11-04	2017-10-30	2017-11-01	0	NA	36.414	38.7643	29.6943	36	39	29	38.2866	124.717	133.752	38	125	134	0.00675391	0.0196719
ZHA01	COL	21	ZHA01-COL-21	2017-11-05 12:47:51	2017-11-05 12:47:51	2017-11-05	2017-10-30	2017-11-01	0	NA	36.414	38.7643	29.6943	36	39	29	38.2866	124.717	133.752	38	125	134	0.00675391	0.0196719
ZHA01	COL	21	ZHA01-COL-21	2017-11-10 12:40:15	2017-11-10 12:40:15	2017-11-10	2017-11-06	2017-11-01	1803	45.6965	138.271	161.342	98.5031	146	171	104	161.035	109.179	157.96	171	108	159	0.000210615	0.00119236
ZHA01	COL	21	ZHA01-COL-21	2017-11-11 11:10:15	2017-11-11 11:10:15	2017-11-11	2017-11-06	2017-11-01	2182	32.2839	109.067	134.974	71.3708	109	136	71	135.011	107.496	159.009	136	107	160	9.36786e-05	0.00165457
ZHA01	COL	21	ZHA01-COL-21	2017-11-11 12:40:15	2017-11-11 12:40:15	2017-11-11	2017-11-06	2017-11-01	2175	32.6883	110.03	135.782	67.8593	109	136	69	135.681	107.051	161.173	136	107	162	0.000464353	0.00222491
ZHA01	COL	21	ZHA01-COL-21	2017-11-12 11:10:15	2017-11-12 11:10:15	2017-11-12	2017-11-06	2017-11-01	463	43.6896	141.482	165.333	99.9438	144	170	102	164.981	108.467	159.13	169	108	159	0.000656665	0.00372483
ZHA01	COL	21	ZHA01-COL-21	2017-11-12 12:40:15	2017-11-12 12:40:15	2017-11-12	2017-11-06	2017-11-01	92	10.0624	140.652	150.522	106.978	143	158	111	154.163	116.902	149.891	160	116	150	0.00100977	0.00410821
ZHA01	COL	21	ZHA01-COL-21	2017-11-13 11:10:15	2017-11-13 11:10:15	2017-11-13	2017-11-13	2017-11-01	468	21.0951	135.705	151.842	109.122	156	168	127	153.75	114.545	148.771	172	116	148	0.0011445	0.00488269
ZHA01	COL	21	ZHA01-COL-21	2017-11-13 12:40:15	2017-11-13 12:40:15	2017-11-13	2017-11-13	2017-11-01	505	21.0239	124.19	139.382	95.9782	137	149	109	141.996	114.665	149.55	153	116	147	0.000591782	0.00496193
ZHA01	COL	21	ZHA01-COL-21	2017-11-14 11:10:15	2017-11-14 11:10:15	2017-11-14	2017-11-13	2017-11-01	614	22.136	99.8322	119.252	62.9169	93	116	54	120.761	111.109	156.235	117	110	157	0.000203361	0.0025365
ZHA01	COL	21	ZHA01-COL-21	2017-11-14 12:40:15	2017-11-14 12:40:15	2017-11-14	2017-11-13	2017-11-01	641	22.5611	95.1404	115.465	58.0125	88	111	49	116.697	110.443	156.981	112	108	159	0.000223757	0.00301962
ZHA01	COL	21	ZHA01-COL-21	2017-11-15 11:10:15	2017-11-15 11:10:15	2017-11-15	2017-11-13	2017-11-01	765	25.2334	90.519	113.392	49.0092	89	114	46	113.779	108.545	160.292	114	107	162	0.000330753	0.00307252
ZHA01	COL	21	ZHA01-COL-21	2017-11-15 12:40:15	2017-11-15 12:40:15	2017-11-15	2017-11-13	2017-11-01	513	38.0537	142.982	160.138	107.086	146	164	106	161.727	112.77	153.665	166	112	156	0.000757698	0.00332042
ZHA01	COL	21	ZHA01-COL-21	2017-11-16 11:10:15	2017-11-16 11:10:15	2017-11-16	2017-11-13	2017-11-01	832	26.6683	91.7067	113.45	49.9916	90	115	49	114.054	109.082	160.02	115	107	162	0.000272555	0.00302463
ZHA01	COL	21	ZHA01-COL-21	2017-11-16 12:40:15	2017-11-16 12:40:15	2017-11-16	2017-11-13	2017-11-01	525	38.21	143.975	160.099	108.314	146	165	108	161.91	113.368	153.12	166	112	155	0.000747267	0.00484924
ZHA01	COL	21	ZHA01-COL-21	2017-11-17 11:10:15	2017-11-17 11:10:15	2017-11-17	2017-11-13	2017-11-01	1227	32.2569	98.2429	116.443	54.5208	102	120	57	117.827	110.779	159.549	122	110	160	0.000185277	0.00310755
ZHA01	COL	21	ZHA01-COL-21	2017-11-17 12:40:15	2017-11-17 12:40:15	2017-11-17	2017-11-13	2017-11-01	1131	30.3646	90.3077	112.615	57.7683	91	116	57	113.416	109.881	155.495	116	108	157	0.000258871	0.00336702
ZHA01	COL	21	ZHA01-COL-21	2017-11-18 11:10:15	2017-11-18 11:10:15	2017-11-18	2017-11-13	2017-11-01	1601	30.8708	108.336	133.773	69.9894	112	140	74	133.866	107.651	159.144	140	107	159	0.000156055	0.0028703
ZHA01	COL	21	ZHA01-COL-21	2017-11-18 12:40:15	2017-11-18 12:40:15	2017-11-18	2017-11-13	2017-11-01	1662	32.2065	108.897	133.807	73.0367	114	140	77	134.097	108.244	157.722	140	108	158	0.000116734	0.00246022
ZHA01	COL	21	ZHA01-COL-21	2017-11-19 11:10:15	2017-11-19 11:10:15	2017-11-19	2017-11-13	2017-11-01	2556	39.5381	107.276	135.784	73.7445	110	139	78	135.286	106.656	157.91	139	106	158	0.000145084	0.00181491
ZHA01	COL	21	ZHA01-COL-21	2017-11-19 12:40:15	2017-11-19 12:40:15	2017-11-19	2017-11-13	2017-11-01	2484	39.1217	110.193	137.189	64.0262	109	136	64	136.702	105.919	163.66	136	106	164	0.00130041	0.00367175
ZHA01	COL	21	ZHA01-COL-21	2017-11-20 11:10:15	2017-11-20 11:10:15	2017-11-20	2017-11-20	2017-11-01	2601	42.6267	101.273	124.853	56.0896	98	123	55	125.178	107.75	162.19	123	108	163	0.00101587	0.00401284
ZHA01	COL	21	ZHA01-COL-21	2017-11-20 12:40:15	2017-11-20 12:40:15	2017-11-20	2017-11-20	2017-11-01	2553	41.5259	108.335	135.647	65.1712	106	134	66	135.239	106.12	162.299	134	106	163	0.00101179	0.00265417
ZHA01	COL	21	ZHA01-COL-21	2017-11-21 11:10:15	2017-11-21 11:10:15	2017-11-21	2017-11-20	2017-11-01	2831	44.5477	116.421	141.647	76.1381	115	141	76	141.676	107.621	159.812	141	107	160	0.000206898	0.00170469
ZHA01	COL	21	ZHA01-COL-21	2017-11-21 12:40:15	2017-11-21 12:40:15	2017-11-21	2017-11-20	2017-11-01	2930	46.3088	104.744	131.317	74.0754	102	130	74	131.506	107.991	155.78	130	108	156	0.000210223	0.00218524
ZHA01	COL	21	ZHA01-COL-21	2017-11-22 11:10:15	2017-11-22 11:10:15	2017-11-22	2017-11-20	2017-11-01	1780	39.1951	100.065	118.727	56.9972	102	122	57	119.803	110.612	159.319	123	110	160	0.000176311	0.0030369
ZHA01	COL	21	ZHA01-COL-21	2017-11-22 12:40:15	2017-11-22 12:40:15	2017-11-22	2017-11-20	2017-11-01	1431	36.459	114.628	136.633	85.689	132	155	93	136.494	110.718	152.776	156	111	152	0.000457253	0.00309841
ZHA01	COL	21	ZHA01-COL-21	2017-11-23 11:10:15	2017-11-23 11:10:15	2017-11-23	2017-11-20	2017-11-01	788	28.4606	109.754	132.302	66.1434	111	135	65	132.872	108.585	160.716	135	108	162	0.000338426	0.00270507
ZHA01	COL	21	ZHA01-COL-21	2017-11-23 12:40:15	2017-11-23 12:40:15	2017-11-23	2017-11-20	2017-11-01	733	27.5137	90.4065	112.615	50.4666	86	112	47	113.228	108.995	159.397	112	108	160	0.000229303	0.00302596
ZHA01	COL	21	ZHA01-COL-21	2017-11-24 11:10:15	2017-11-24 11:10:15	2017-11-24	2017-11-20	2017-11-01	978	31.6229	101.584	121.352	61.1258	103	122	60	122.593	110.277	158.399	123	110	159	0.000222597	0.00277607
ZHA01	COL	21	ZHA01-COL-21	2017-11-24 12:40:15	2017-11-24 12:40:15	2017-11-24	2017-11-20	2017-11-01	837	28.2313	79.7575	105.235	52.4492	78	106	51	105.299	108.674	154.407	106	108	156	0.000198382	0.00324082
ZHA01	COL	21	ZHA01-COL-21	2017-11-25 11:10:15	2017-11-25 11:10:15	2017-11-25	2017-11-20	2017-11-01	1234	32.1287	94.4716	126.329	48.1305	92	127	47	124.907	103.543	165.608	125	102	167	0.00106333	0.00409239
ZHA01	COL	21	ZHA01-COL-21	2017-11-25 12:40:15	2017-11-25 12:40:15	2017-11-25	2017-11-20	2017-11-01	1206	30.418	95.7313	125.442	48.835	95	126	49	124.41	104.54	165.187	126	103	167	0.00102642	0.00377846
ZHA01	COL	21	ZHA01-COL-21	2017-11-26 11:10:15	2017-11-26 11:10:15	2017-11-26	2017-11-20	2017-11-01	1481	34.0772	102.562	126.546	69.3288	103	129	71	127.126	109.006	156.207	129	108	157	0.000243306	0.00284629
ZHA01	COL	21	ZHA01-COL-21	2017-11-26 12:40:15	2017-11-26 12:40:15	2017-11-26	2017-11-20	2017-11-01	1419	32.4424	106.878	131.782	73.9697	109	135	76	132.252	108.579	156.192	135	107	157	0.000302067	0.00230083
ZHA01	COL	21	ZHA01-COL-21	2017-11-27 11:10:15	2017-11-27 11:10:15	2017-11-27	2017-11-27	2017-11-01	1600	35.3872	118.979	142.356	87.1681	120	145	87	142.891	109.749	154.601	146	109	155	0.000145331	0.00184509
ZHA01	COL	21	ZHA01-COL-21	2017-11-27 12:40:15	2017-11-27 12:40:15	2017-11-27	2017-11-27	2017-11-01	1382	35.3413	112.601	137.928	85.3936	114	141	86	138.425	109.25	153.266	141	109	153	0.000279537	0.00217592
ZHA01	COL	21	ZHA01-COL-21	2017-11-28 11:10:15	2017-11-28 11:10:15	2017-11-28	2017-11-27	2017-11-01	1782	36.4487	109.288	134.488	74.2054	113	140	77	134.8	108.171	157.412	140	107	157	7.79528e-05	0.0013778
ZHA01	COL	21	ZHA01-COL-21	2017-11-28 12:40:15	2017-11-28 12:40:15	2017-11-28	2017-11-27	2017-11-01	1822	36.9629	110.599	135.7	77.6301	114	142	82	136.021	108.495	156.245	142	108	156	0.000441702	0.00165173
ZHA01	COL	21	ZHA01-COL-21	2017-11-29 11:10:15	2017-11-29 11:10:15	2017-11-29	2017-11-27	2017-11-01	3760	70.2283	119.413	146.509	83.996	121	149	87	146.173	107.34	157.923	149	107	157	0.000138261	0.00141714
ZHA01	COL	21	ZHA01-COL-21	2017-11-29 12:40:15	2017-11-29 12:40:15	2017-11-29	2017-11-27	2017-11-01	3766	70.1089	121.475	147.933	85.2589	123	150	87	147.696	107.59	158.019	150	107	158	0.00014492	0.00134018
ZHA01	COL	21	ZHA01-COL-21	2017-11-30 11:10:15	2017-11-30 11:10:15	2017-11-30	2017-11-27	2017-11-01	3844	70.9367	117.617	143.088	90.9766	119	146	94	143.547	109.365	152.832	146	109	153	0.000192543	0.00248354
ZHA01	COL	21	ZHA01-COL-21	2017-11-30 12:40:15	2017-11-30 12:40:15	2017-11-30	2017-11-27	2017-11-01	3881	71.311	119.073	145.032	89.5712	121	148	92	145.241	108.739	154.478	148	108	155	0.000156631	0.00184912
ZHA01	COL	21	ZHA01-COL-21	2017-12-01 11:10:15	2017-12-01 11:10:15	2017-12-01	2017-11-27	2017-12-01	3992	71.8819	117.248	143.081	86.887	119	146	90	143.289	108.628	154.922	146	108	155	0.00017502	0.00189079
ZHA01	COL	21	ZHA01-COL-21	2017-12-01 12:40:15	2017-12-01 12:40:15	2017-12-01	2017-11-27	2017-12-01	3774	73.3656	119.371	143.864	86.8029	119	145	87	144.274	109.063	155.5	145	109	156	0.000174322	0.00190231
ZHA01	COL	21	ZHA01-COL-21	2017-12-02 11:10:15	2017-12-02 11:10:15	2017-12-02	2017-11-27	2017-12-01	3051	71.7845	108.715	134.209	83.9659	112	138	87	134.801	109.489	152.075	139	109	153	0.000127589	0.00218372
ZHA01	COL	21	ZHA01-COL-21	2017-12-02 12:40:15	2017-12-02 12:40:15	2017-12-02	2017-11-27	2017-12-01	3063	74.3809	116.638	140.693	88.0927	119	143	90	141.465	109.759	153.29	144	109	154	0.000199259	0.00207233
ZHA01	COL	21	ZHA01-COL-21	2017-12-03 11:10:15	2017-12-03 11:10:15	2017-12-03	2017-11-27	2017-12-01	2671	72.1839	111.962	134.067	88.2067	111	134	88	135.656	111.432	150.134	135	111	151	0.000355456	0.00300475
ZHA01	COL	21	ZHA01-COL-21	2017-12-03 12:40:15	2017-12-03 12:40:15	2017-12-03	2017-11-27	2017-12-01	3002	74.9568	112.04	134.793	85.9527	111	134	86	136.063	110.751	151.601	136	110	152	0.000659473	0.00313591
ZHA01	COL	21	ZHA01-COL-21	2017-12-04 11:10:15	2017-12-04 11:10:15	2017-12-04	2017-12-04	2017-12-01	3485	74.1638	118.764	145.746	90.9808	123	150	96	145.767	108.479	153.939	151	108	155	0.000164205	0.00230514
ZHA01	COL	21	ZHA01-COL-21	2017-12-04 12:40:15	2017-12-04 12:40:15	2017-12-04	2017-12-04	2017-12-01	3511	75.263	120.936	145.043	86.2965	125	149	89	145.432	108.986	156.368	150	108	157	0.000190473	0.00160459
ZHA01	COL	21	ZHA01-COL-21	2017-12-05 11:10:15	2017-12-05 11:10:15	2017-12-05	2017-12-04	2017-12-01	3979	74.0645	119.057	144.843	85.7924	122	148	88	144.915	108.286	156.349	148	108	157	0.000177483	0.00198909
ZHA01	COL	21	ZHA01-COL-21	2017-12-05 12:40:15	2017-12-05 12:40:15	2017-12-05	2017-12-04	2017-12-01	4316	75.6106	113.403	135.48	77.5554	108	132	70	136.088	109.826	156.403	133	109	157	0.000444028	0.00166246
ZHA01	COL	21	ZHA01-COL-21	2017-12-06 11:10:15	2017-12-06 11:10:15	2017-12-06	2017-12-04	2017-12-01	3241	42.5442	116.19	141.879	80.1148	116	143	80	141.867	107.855	157.893	143	108	158	0.000124176	0.00138127
ZHA01	COL	21	ZHA01-COL-21	2017-12-06 12:40:15	2017-12-06 12:40:15	2017-12-06	2017-12-04	2017-12-01	3186	42.9914	118.87	144.355	82.0543	120	146	84	144.334	107.934	158.106	146	108	158	0.000141768	0.00191482
ZHA01	COL	21	ZHA01-COL-21	2017-12-07 11:10:15	2017-12-07 11:10:15	2017-12-07	2017-12-04	2017-12-01	3819	47.5113	92.0196	110.485	54.9738	82	103	45	111.347	111.306	156.412	104	111	157	0.000273024	0.0029598
ZHA01	COL	21	ZHA01-COL-21	2017-12-07 12:41:01	2017-12-07 12:41:01	2017-12-07	2017-12-04	2017-12-01	8370	113.525	149.132	141.865	131.539	146	139	129	151.281	128.874	134.409	148	129	134	0.00364366	0.0110005
ZHA01	COL	21	ZHA01-COL-21	2017-12-08 11:11:01	2017-12-08 11:11:01	2017-12-08	2017-12-04	2017-12-01	3110	41.8809	119.081	149.77	74.4434	121	152	76	148.18	104.44	163.805	151	104	163	0.000958542	0.00181256
ZHA01	COL	21	ZHA01-COL-21	2017-12-08 12:41:01	2017-12-08 12:41:01	2017-12-08	2017-12-04	2017-12-01	3188	42.5442	126.814	152.81	85.6719	128	155	87	152.223	107.244	160.204	154	107	160	0.000254207	0.00116908
ZHA01	COL	21	ZHA01-COL-21	2017-12-09 11:11:01	2017-12-09 11:11:01	2017-12-09	2017-12-04	2017-12-01	3569	47.4474	102.827	122.746	75.8184	92	116	67	124.025	111.949	151.259	117	111	152	0.000288327	0.00551991
ZHA01	COL	21	ZHA01-COL-21	2017-12-09 12:41:01	2017-12-09 12:41:01	2017-12-09	2017-12-04	2017-12-01	3458	47.6472	112.944	134.858	92.3488	104	129	88	136.069	112.033	148.304	130	111	148	0.000781195	0.00411433
ZHA01	COL	21	ZHA01-COL-21	2017-12-10 11:11:01	2017-12-10 11:11:01	2017-12-10	2017-12-04	2017-12-01	2563	42.7201	84.6407	102.299	81.0773	85	103	82	105.397	116.908	137.845	106	115	139	0.00158696	0.0111838
ZHA01	COL	21	ZHA01-COL-21	2017-12-10 12:41:01	2017-12-10 12:41:01	2017-12-10	2017-12-04	2017-12-01	2667	42.012	84.339	103.869	78.0724	84	104	79	106.424	115.294	140.227	107	114	141	0.00121653	0.0102791
ZHA01	COL	21	ZHA01-COL-21	2017-12-11 11:11:01	2017-12-11 11:11:01	2017-12-11	2017-12-11	2017-12-01	3565	45.3928	128.388	155.686	81.4811	129	158	83	154.562	105.929	163.483	157	106	163	0.00091315	0.00167392
ZHA01	COL	21	ZHA01-COL-21	2017-12-11 12:41:01	2017-12-11 12:41:01	2017-12-11	2017-12-11	2017-12-01	3546	44.7941	136.847	162.117	92.3125	140	166	97	161.327	107.352	161.283	165	108	160	0.000871238	0.00166014
ZHA01	COL	21	ZHA01-COL-21	2017-12-12 11:11:01	2017-12-12 11:11:01	2017-12-12	2017-12-11	2017-12-01	3359	43.8293	134.264	161.62	94.9917	135	164	96	160.568	106.885	159.514	163	107	159	0.000150344	0.000865461
ZHA01	COL	21	ZHA01-COL-21	2017-12-12 12:41:01	2017-12-12 12:41:01	2017-12-12	2017-12-11	2017-12-01	3453	45.1055	130.547	159.812	87.3006	130	160	87	158.309	105.392	162.347	158	105	163	0.000788319	0.0012958
ZHA01	COL	21	ZHA01-COL-21	2017-12-13 11:11:01	2017-12-13 11:11:01	2017-12-13	2017-12-11	2017-12-01	3716	45.9185	117.828	136.876	84.0013	113	134	79	138.172	111.834	153.9	135	111	155	0.000179893	0.0026943
ZHA01	COL	21	ZHA01-COL-21	2017-12-13 12:41:01	2017-12-13 12:41:01	2017-12-13	2017-12-11	2017-12-01	3294	43.1402	117.983	142.308	83.1685	114	141	80	142.393	108.843	156.567	141	108	157	0.000146154	0.00160536
ZHA01	COL	21	ZHA01-COL-21	2017-12-14 11:11:01	2017-12-14 11:11:01	2017-12-14	2017-12-11	2017-12-01	3686	47.1515	121.598	146.152	74.7276	120	146	74	145.9	107.222	162.688	145	107	163	0.000887381	0.0019495
ZHA01	COL	21	ZHA01-COL-21	2017-12-14 12:41:01	2017-12-14 12:41:01	2017-12-14	2017-12-11	2017-12-01	3432	45.9209	130.833	159.82	88.3077	131	161	88	158.404	105.617	161.865	159	105	162	0.000788319	0.0012958
ZHA01	COL	21	ZHA01-COL-21	2017-12-15 11:11:01	2017-12-15 11:11:01	2017-12-15	2017-12-11	2017-12-01	3793	50.6286	118.699	139.371	92.9768	114	135	89	140.81	111.968	150.416	137	112	151	0.00032863	0.00329507
ZHA01	COL	21	ZHA01-COL-21	2017-12-15 12:41:01	2017-12-15 12:41:01	2017-12-15	2017-12-11	2017-12-01	3718	48.7147	126.004	145.736	87.01	117	138	73	146.06	110.758	156.803	139	110	157	0.000155606	0.00187492
ZHA01	COL	21	ZHA01-COL-21	2017-12-16 11:11:01	2017-12-16 11:11:01	2017-12-16	2017-12-11	2017-12-01	3660	47.5658	128.385	157.085	91.4844	127	157	90	156.033	106.396	159.03	156	106	159	0.000189589	0.00124484
ZHA01	COL	21	ZHA01-COL-21	2017-12-16 12:41:01	2017-12-16 12:41:01	2017-12-16	2017-12-11	2017-12-01	3534	47.024	131.838	160.906	97.0269	130	159	95	159.717	106.537	157.988	158	106	158	0.000139433	0.000809577
ZHA01	COL	21	ZHA01-COL-21	2017-12-17 11:11:01	2017-12-17 11:11:01	2017-12-17	2017-12-11	2017-12-01	3462	47.1011	131.3	157.088	96.3437	127	155	93	156.738	108.192	156.806	155	108	157	0.000233414	0.00133934
ZHA01	COL	21	ZHA01-COL-21	2017-12-17 12:41:01	2017-12-17 12:41:01	2017-12-17	2017-12-11	2017-12-01	3612	48.2002	129.641	155.615	100.619	127	154	99	155.463	108.939	153.886	154	109	154	0.000525655	0.0027328
ZHA01	COL	21	ZHA01-COL-21	2017-12-18 11:11:01	2017-12-18 11:11:01	2017-12-18	2017-12-18	2017-12-01	3368	45.2135	111.356	130.742	86.8714	112	132	88	132.762	112.816	149.427	134	112	150	0.000330074	0.00478407
ZHA01	COL	21	ZHA01-COL-21	2017-12-18 12:41:01	2017-12-18 12:41:01	2017-12-18	2017-12-18	2017-12-01	3354	45.2135	118.095	139.18	91.2248	121	142	94	140.582	111.602	151.166	144	111	152	0.000410887	0.00329364
ZHA01	COL	21	ZHA01-COL-21	2017-12-19 11:11:01	2017-12-19 11:11:01	2017-12-19	2017-12-18	2017-12-01	3388	45.6345	120.624	142.553	88.023	125	147	93	143.465	110.348	154.491	148	110	155	0.00014382	0.00199752
ZHA01	COL	21	ZHA01-COL-21	2017-12-19 12:41:01	2017-12-19 12:41:01	2017-12-19	2017-12-18	2017-12-01	4599	85.3962	117.644	139.162	93.8954	122	144	99	140.572	111.892	149.658	146	111	151	0.000435325	0.0032565
ZHA01	COL	21	ZHA01-COL-21	2017-12-20 11:11:01	2017-12-20 11:11:01	2017-12-20	2017-12-18	2017-12-01	4714	78.4762	126.536	154.092	102.874	131	159	108	153.957	108.868	151.812	159	109	153	0.000864076	0.00366331
ZHA01	COL	21	ZHA01-COL-21	2017-12-20 12:41:01	2017-12-20 12:41:01	2017-12-20	2017-12-18	2017-12-01	4813	78.4835	128.51	156.083	103.729	134	162	110	155.747	108.744	152.324	162	108	153	0.000520798	0.00297884
ZHA01	COL	21	ZHA01-COL-21	2017-12-21 11:11:01	2017-12-21 11:11:01	2017-12-21	2017-12-18	2017-12-01	5231	77.7336	122.601	141.931	82.9163	122	142	81	143.249	110.875	156.997	143	111	158	0.000139632	0.00194213
ZHA01	COL	21	ZHA01-COL-21	2017-12-21 12:41:01	2017-12-21 12:41:01	2017-12-21	2017-12-18	2017-12-01	5265	78.1314	115.046	137.518	88.6684	100	125	74	137.795	110.903	151.616	126	110	152	0.000403333	0.00290975
ZHA01	COL	21	ZHA01-COL-21	2017-12-22 11:11:01	2017-12-22 11:11:01	2017-12-22	2017-12-18	2017-12-01	4847	74.2048	124.546	153.887	82.2793	130	160	92	152.588	105.489	161.948	159	105	163	0.00100923	0.00163805
ZHA01	COL	21	ZHA01-COL-21	2017-12-22 12:41:01	2017-12-22 12:41:01	2017-12-22	2017-12-18	2017-12-01	4696	74.21	125.437	154.244	83.1844	133	162	94	153.015	105.811	161.682	161	105	163	0.000994582	0.00154609
ZHA01	COL	21	ZHA01-COL-21	2017-12-23 11:11:01	2017-12-23 11:11:01	2017-12-23	2017-12-18	2017-12-01	3125	42.7377	134.505	162.72	92.4218	141	169	98	161.274	106.145	161.228	168	107	161	0.000871639	0.00166014
ZHA01	COL	21	ZHA01-COL-21	2017-12-23 12:41:01	2017-12-23 12:41:01	2017-12-23	2017-12-18	2017-12-01	3236	45.6345	128.698	155.564	92.1975	138	164	101	154.686	107.486	158.131	164	107	158	0.000260179	0.00132294
ZHA01	COL	21	ZHA01-COL-21	2017-12-24 11:11:01	2017-12-24 11:11:01	2017-12-24	2017-12-18	2017-12-01	3296	44.8471	128.683	154.266	93.919	136	162	101	153.856	108.342	156.732	162	108	156	0.00039988	0.0016673
ZHA01	COL	21	ZHA01-COL-21	2017-12-24 12:41:01	2017-12-24 12:41:01	2017-12-24	2017-12-18	2017-12-01	3214	44.5927	131.074	157.578	96.3684	138	165	104	156.97	107.904	156.998	164	108	156	0.000212632	0.00145367
ZHA01	COL	21	ZHA01-COL-21	2017-12-25 11:11:01	2017-12-25 11:11:01	2017-12-25	2017-12-25	2017-12-01	3164	52.8904	132.113	157.484	95.7092	138	164	101	157.045	108.214	157.427	163	108	157	0.000186939	0.00124061
ZHA01	COL	21	ZHA01-COL-21	2017-12-25 12:41:01	2017-12-25 12:41:01	2017-12-25	2017-12-25	2017-12-01	3305	54.1873	131.271	156.022	95.5664	133	158	98	155.801	108.639	156.84	158	108	156	0.000286266	0.0014233
ZHA01	COL	21	ZHA01-COL-21	2017-12-26 11:11:01	2017-12-26 11:11:01	2017-12-26	2017-12-25	2017-12-01	3265	55.6979	128.181	154.3	98.5758	134	160	106	153.98	108.752	154.315	160	108	154	0.00054607	0.00221661
ZHA01	COL	21	ZHA01-COL-21	2017-12-26 12:41:01	2017-12-26 12:41:01	2017-12-26	2017-12-25	2017-12-01	3244	55.7607	129.448	152.452	90.9285	133	158	96	152.428	109.15	157.674	158	109	158	0.000289638	0.00129278
ZHA01	COL	21	ZHA01-COL-21	2017-12-27 11:11:01	2017-12-27 11:11:01	2017-12-27	2017-12-25	2017-12-01	2389	62.1954	133.637	151.187	111.552	136	156	114	153.321	114.488	146.848	158	114	148	0.00100044	0.00467885
ZHA01	COL	21	ZHA01-COL-21	2017-12-27 12:41:01	2017-12-27 12:41:01	2017-12-27	2017-12-25	2017-12-01	3169	54.431	123.636	151.693	80.5784	130	158	87	150.598	105.956	161.996	157	106	162	0.000905289	0.00173082
ZHA01	COL	21	ZHA01-COL-21	2017-12-28 11:11:01	2017-12-28 11:11:01	2017-12-28	2017-12-25	2017-12-01	3427	57.7171	142.395	165.215	109.502	150	173	116	165.158	110.262	154.304	173	110	154	0.000859807	0.00444268
ZHA01	COL	21	ZHA01-COL-21	2017-12-28 12:41:01	2017-12-28 12:41:01	2017-12-28	2017-12-25	2017-12-01	3118	56.4027	137.535	162.704	105.109	143	170	111	162.253	109.011	155.106	169	108	155	0.000449767	0.00190336
ZHA01	COL	21	ZHA01-COL-21	2017-12-29 11:11:01	2017-12-29 11:11:01	2017-12-29	2017-12-25	2017-12-01	3219	46.7468	113.995	129.999	81.306	103	123	72	131.927	113.461	152.381	125	113	152	0.000466173	0.00567718
ZHA01	COL	21	ZHA01-COL-21	2017-12-29 12:41:01	2017-12-29 12:41:01	2017-12-29	2017-12-25	2017-12-01	2979	56.0161	164.15	178.458	134.338	164	180	125	179.602	115.405	148.995	181	114	148	0.00297911	0.00937217
ZHA01	COL	21	ZHA01-COL-21	2017-12-30 11:11:01	2017-12-30 11:11:01	2017-12-30	2017-12-25	2017-12-01	3418	56.0804	127.287	156.459	83.6884	135	165	95	154.901	105.437	162.5	164	105	162	0.000903373	0.00162404
ZHA01	COL	21	ZHA01-COL-21	2017-12-30 12:41:01	2017-12-30 12:41:01	2017-12-30	2017-12-25	2017-12-01	3439	56.0804	133.459	161.065	98.3373	141	169	111	159.883	107.356	157.536	168	108	156	0.000158271	0.00100582
ZHA01	COL	21	ZHA01-COL-21	2017-12-31 11:11:01	2017-12-31 11:11:01	2017-12-31	2017-12-25	2017-12-01	3797	53.0873	113.636	136.28	79.8836	112	137	79	136.88	109.799	155.513	138	109	156	0.000483603	0.00351179
ZHA01	COL	21	ZHA01-COL-21	2017-12-31 12:41:01	2017-12-31 12:41:01	2017-12-31	2017-12-25	2017-12-01	2176	70.1212	134.519	150.953	106.572	128	149	103	152.978	114.274	149.495	151	113	148	0.00108873	0.00446053
ZHA01	COL	21	ZHA01-COL-21	2018-01-01 11:11:01	2018-01-01 11:11:01	2018-01-01	2018-01-01	2018-01-01	3898	58.927	131.41	150.413	104.862	132	151	108	151.918	113.023	149.84	153	113	150	0.000658478	0.00372663
ZHA01	COL	21	ZHA01-COL-21	2018-01-01 12:41:01	2018-01-01 12:41:01	2018-01-01	2018-01-01	2018-01-01	5033	74.9834	127.355	149.017	97.5229	119	143	85	148.944	111.108	152.747	144	110	154	0.00028057	0.00255123
ZHA01	COL	21	ZHA01-COL-21	2018-01-02 11:11:01	2018-01-02 11:11:01	2018-01-02	2018-01-01	2018-01-01	6704	72.2929	118.258	141.159	78.1812	111	135	71	141.363	108.91	158.777	136	108	160	0.000227375	0.00225389
ZHA01	COL	21	ZHA01-COL-21	2018-01-02 12:41:01	2018-01-02 12:41:01	2018-01-02	2018-01-01	2018-01-01	6241	72.7497	133.351	158.438	90.0734	134	160	91	157.899	107.545	160.733	160	107	162	0.000195215	0.00130132
ZHA01	COL	21	ZHA01-COL-21	2018-01-03 11:11:01	2018-01-03 11:11:01	2018-01-03	2018-01-01	2018-01-01	8179	81.8597	119.858	151.69	85.3087	122	155	90	150.257	105.155	159.146	154	105	160	0.000179598	0.00151825
ZHA01	COL	21	ZHA01-COL-21	2018-01-03 12:41:01	2018-01-03 12:41:01	2018-01-03	2018-01-01	2018-01-01	7476	67.3147	121.851	151.249	79.6894	125	155	83	150.025	105.438	162.07	154	105	163	0.000945015	0.0017856
ZHA01	COL	21	ZHA01-COL-21	2018-01-04 11:11:01	2018-01-04 11:11:01	2018-01-04	2018-01-01	2018-01-01	7261	101.304	111.421	139.813	78.7718	114	144	81	139.373	106.984	157.184	143	106	159	0.00024756	0.00183568
ZHA01	COL	21	ZHA01-COL-21	2018-01-04 12:41:01	2018-01-04 12:41:01	2018-01-04	2018-01-01	2018-01-01	7040	99.5202	116.753	144.466	81.32	120	149	84	143.971	107.064	158.162	148	106	160	0.000143326	0.00164016
ZHA01	COL	21	ZHA01-COL-21	2018-01-05 11:11:01	2018-01-05 11:11:01	2018-01-05	2018-01-01	2018-01-01	4675	70.5763	124.046	150.896	93.0605	125	152	95	150.627	108.105	155.44	152	108	156	0.000259123	0.00161315
ZHA01	COL	21	ZHA01-COL-21	2018-01-05 12:41:01	2018-01-05 12:41:01	2018-01-05	2018-01-01	2018-01-01	5485	73.731	132.267	152.496	99.5871	120	143	90	153.077	111.392	153.597	144	110	154	0.000763358	0.00273011
ZHA01	COL	21	ZHA01-COL-21	2018-01-06 11:11:01	2018-01-06 11:11:01	2018-01-06	2018-01-01	2018-01-01	4854	69.1991	123.341	152.883	87.9893	128	158	96	151.858	106.201	158.691	157	106	158	0.000177903	0.0017189
ZHA01	COL	21	ZHA01-COL-21	2018-01-06 12:41:01	2018-01-06 12:41:01	2018-01-06	2018-01-01	2018-01-01	3974	50.6655	130.15	157.758	100.074	136	165	107	157.099	108.022	155.002	164	108	155	0.000405801	0.00180838
ZHA01	COL	21	ZHA01-COL-21	2018-01-07 11:11:01	2018-01-07 11:11:01	2018-01-07	2018-01-01	2018-01-01	4271	68.5534	129.954	157.608	97.2208	134	163	102	156.929	107.633	156.385	162	107	156	0.000292144	0.00138235
ZHA01	COL	21	ZHA01-COL-21	2018-01-07 12:41:01	2018-01-07 12:41:01	2018-01-07	2018-01-01	2018-01-01	5648	76.3493	130.998	154.302	101.639	136	162	105	154.5	110.391	152.988	162	109	154	0.000587064	0.00352301
ZHA01	COL	21	ZHA01-COL-21	2018-01-08 11:11:01	2018-01-08 11:11:01	2018-01-08	2018-01-08	2018-01-01	6259	77.1271	127.752	150.897	100.374	134	160	105	151.271	110.725	151.962	160	110	152	0.000526153	0.00371194
ZHA01	COL	21	ZHA01-COL-21	2018-01-08 12:41:01	2018-01-08 12:41:01	2018-01-08	2018-01-08	2018-01-01	6182	82.4622	132.201	154.054	105.898	124	149	96	154.68	111.496	150.859	150	110	152	0.0006877	0.00393107
ZHA01	COL	21	ZHA01-COL-21	2018-01-09 11:11:01	2018-01-09 11:11:01	2018-01-09	2018-01-08	2018-01-01	6355	79.5064	144.021	171.041	102.79	146	175	104	169.673	106.995	160.032	173	107	162	0.000892315	0.00532579
ZHA01	COL	21	ZHA01-COL-21	2018-01-09 12:41:01	2018-01-09 12:41:01	2018-01-09	2018-01-08	2018-01-01	4858	66.743	146.394	167.74	110.912	150	174	115	167.825	110.714	154.964	174	110	155	0.00100733	0.00539766
ZHA01	COL	21	ZHA01-COL-21	2018-01-10 11:11:01	2018-01-10 11:11:01	2018-01-10	2018-01-08	2018-01-01	7484	80.0563	114.377	136.384	82.6821	114	137	83	137.445	110.409	154.186	138	110	155	0.000379491	0.00387301
ZHA01	COL	21	ZHA01-COL-21	2018-01-10 12:41:01	2018-01-10 12:41:01	2018-01-10	2018-01-08	2018-01-01	7529	81.1805	115.714	135.277	77.1715	112	133	74	136.41	110.822	156.788	135	110	158	0.000427756	0.00212136
ZHA01	COL	21	ZHA01-COL-21	2018-01-11 11:11:01	2018-01-11 11:11:01	2018-01-11	2018-01-08	2018-01-01	8397	80.7451	123.18	140.6	80.5361	115	135	72	141.369	111.446	157.856	136	111	158	0.000235181	0.00223005
ZHA01	COL	21	ZHA01-COL-21	2018-01-11 12:41:01	2018-01-11 12:41:01	2018-01-11	2018-01-08	2018-01-01	7874	81.9309	115.639	134.528	78.352	106	127	69	135.313	111.251	155.919	129	110	157	0.00024044	0.00278576
ZHA01	COL	21	ZHA01-COL-21	2018-01-12 11:11:01	2018-01-12 11:11:01	2018-01-12	2018-01-08	2018-01-01	6911	80.7234	121.404	149.953	97.6779	123	152	98	149.692	108.246	152.362	152	108	154	0.000412879	0.00294871
ZHA01	COL	21	ZHA01-COL-21	2018-01-12 12:41:01	2018-01-12 12:41:01	2018-01-12	2018-01-08	2018-01-01	4661	59.8275	133.821	154.328	109.669	140	161	116	155.682	112.592	149.088	163	112	149	0.000871094	0.00410615
ZHA01	COL	21	ZHA01-COL-21	2018-01-13 11:11:01	2018-01-13 11:11:01	2018-01-13	2018-01-08	2018-01-01	4010	56.9507	136.833	158.185	112.464	141	164	118	159.297	112.182	149.457	165	112	150	0.00064648	0.00370005
ZHA01	COL	21	ZHA01-COL-21	2018-01-13 12:41:01	2018-01-13 12:41:01	2018-01-13	2018-01-08	2018-01-01	4673	64.0245	134.892	155.627	108.532	139	162	113	156.803	112.184	150.318	163	112	150	0.000684563	0.00371242
ZHA01	COL	21	ZHA01-COL-21	2018-01-14 11:11:01	2018-01-14 11:11:01	2018-01-14	2018-01-08	2018-01-01	5621	77.6355	123.312	147.95	90.4229	125	151	91	148.311	109.062	155.502	151	108	158	0.000218567	0.00153009
ZHA01	COL	21	ZHA01-COL-21	2018-01-14 12:41:01	2018-01-14 12:41:01	2018-01-14	2018-01-08	2018-01-01	5782	79.1206	142.497	166.833	105.683	143	169	106	166.436	108.894	156.867	168	109	157	0.000858082	0.00485559
ZHA01	COL	21	ZHA01-COL-21	2018-01-15 11:11:01	2018-01-15 11:11:01	2018-01-15	2018-01-15	2018-01-01	6464	85.4533	145.415	166.333	114.321	146	168	116	166.886	111.474	152.595	169	111	154	0.00116601	0.00640283
ZHA01	COL	21	ZHA01-COL-21	2018-01-15 12:41:01	2018-01-15 12:41:01	2018-01-15	2018-01-15	2018-01-01	6281	85.6987	145.371	165.32	110.8	144	166	111	165.939	111.493	154.017	166	111	155	0.000969789	0.00534393
ZHA01	COL	21	ZHA01-COL-21	2018-01-16 11:11:01	2018-01-16 11:11:01	2018-01-16	2018-01-15	2018-01-01	7617	84.7497	129.147	146.331	83.2412	122	142	77	147.054	111.291	159.259	143	110	160	0.000183033	0.00185446
ZHA01	COL	21	ZHA01-COL-21	2018-01-16 12:41:01	2018-01-16 12:41:01	2018-01-16	2018-01-15	2018-01-01	6924	81.2051	133.456	155.054	93.3377	137	161	97	155.395	109.836	157.777	161	108	159	0.000256665	0.00142648
ZHA01	COL	21	ZHA01-COL-21	2018-01-17 11:11:01	2018-01-17 11:11:01	2018-01-17	2018-01-15	2018-01-01	7972	82.8267	129.492	150.14	104.365	132	154	106	151.464	112.328	149.784	155	111	151	0.000618562	0.00405843
ZHA01	COL	21	ZHA01-COL-21	2018-01-17 12:41:01	2018-01-17 12:41:01	2018-01-17	2018-01-15	2018-01-01	7480	85.2072	72.034	80.9071	46.8894	73	83	47	83.346	118.077	146.765	86	117	147	0.00065998	0.00653045
ZHA01	COL	21	ZHA01-COL-21	2018-01-18 11:11:01	2018-01-18 11:11:01	2018-01-18	2018-01-15	2018-01-01	16319	133.437	122.669	147.726	88.5519	127	154	94	147.718	108.748	156.247	154	108	156	0.000181595	0.0014738
ZHA01	COL	21	ZHA01-COL-21	2018-01-18 12:41:01	2018-01-18 12:41:01	2018-01-18	2018-01-15	2018-01-01	6915	71.4324	132.922	156.801	106.072	139	164	112	157.162	110.442	151.843	164	110	152	0.000744511	0.00390602
ZHA01	COL	21	ZHA01-COL-21	2018-01-19 11:11:01	2018-01-19 11:11:01	2018-01-19	2018-01-15	2018-01-01	5919	70.6191	151.154	172.681	133.757	153	175	135	173.265	113.373	145.567	176	113	145	0.0013104	0.00640069
ZHA01	COL	21	ZHA01-COL-21	2018-01-19 12:41:01	2018-01-19 12:41:01	2018-01-19	2018-01-15	2018-01-01	7853	73.4092	135.413	152.99	109.699	140	159	113	154.942	113.966	148.722	161	113	149	0.00104193	0.00480869
ZHA01	COL	21	ZHA01-COL-21	2018-01-20 11:11:01	2018-01-20 11:11:01	2018-01-20	2018-01-15	2018-01-01	4963	66.3316	145.984	158.452	113.714	149	162	117	161.192	115.739	149.93	165	115	150	0.000933378	0.0048679
ZHA01	COL	21	ZHA01-COL-21	2018-01-20 12:41:01	2018-01-20 12:41:01	2018-01-20	2018-01-15	2018-01-01	7568	72.9957	139.728	157.278	112.968	143	162	117	159.084	113.865	149.157	164	113	149	0.0010816	0.00429429
ZHA01	COL	21	ZHA01-COL-21	2018-01-21 11:11:01	2018-01-21 11:11:01	2018-01-21	2018-01-15	2018-01-01	6177	74.7176	128.176	153.375	100.94	131	157	103	153.549	109.619	152.669	157	109	153	0.000703404	0.0031782
ZHA01	COL	21	ZHA01-COL-21	2018-01-21 12:41:01	2018-01-21 12:41:01	2018-01-21	2018-01-15	2018-01-01	13633	131.136	132.304	158.07	97.9768	134	161	101	157.758	108.414	156.416	161	108	156	0.000252436	0.00153212
ZHA01	COL	21	ZHA01-COL-21	2018-01-24 11:10:22	2018-01-24 11:10:22	2018-01-24	2018-01-22	2018-01-01	10174	82.3074	104.495	119.97	62.7188	98	116	57	121.589	112.485	157.275	118	112	158	0.000206557	0.00304498
ZHA01	COL	21	ZHA01-COL-21	2018-01-24 12:40:22	2018-01-24 12:40:22	2018-01-24	2018-01-22	2018-01-01	10497	84.8794	105.647	121.826	72.9473	93	111	64	123.132	113.243	152.746	113	113	153	0.000253733	0.00668901
ZHA01	COL	21	ZHA01-COL-21	2018-01-25 11:10:22	2018-01-25 11:10:22	2018-01-25	2018-01-22	2018-01-01	10062	84.1206	127.353	143.622	87.4496	125	144	88	145.157	112.463	155.895	146	112	157	0.000227552	0.00250042
ZHA01	COL	21	ZHA01-COL-21	2018-01-25 12:40:22	2018-01-25 12:40:22	2018-01-25	2018-01-22	2018-01-01	9535	81.6334	125.556	144.074	90.9223	128	148	92	145.613	111.985	154.038	149	112	155	0.000193522	0.00247772
ZHA01	COL	21	ZHA01-COL-21	2018-01-26 11:10:22	2018-01-26 11:10:22	2018-01-26	2018-01-22	2018-01-01	10335	83.6078	118.131	141.234	89.9258	115	140	89	141.849	110.417	152.615	141	110	152	0.000171019	0.00263467
ZHA01	COL	21	ZHA01-COL-21	2018-01-26 12:40:22	2018-01-26 12:40:22	2018-01-26	2018-01-22	2018-01-01	6499	77.6442	134.951	144.397	101.399	138	149	104	148.061	117.159	149.786	153	116	151	0.000647533	0.00367053
ZHA01	COL	21	ZHA01-COL-21	2018-01-27 11:10:22	2018-01-27 11:10:22	2018-01-27	2018-01-22	2018-01-01	5948	66.3069	123.817	139.334	100.067	126	144	103	142.15	115.232	147.168	147	114	148	0.000686071	0.00620749
ZHA01	COL	21	ZHA01-COL-21	2018-01-27 12:40:22	2018-01-27 12:40:22	2018-01-27	2018-01-22	2018-01-01	9710	84.9604	146.317	166.461	109.018	146	169	108	166.978	111.05	155.437	169	111	156	0.000961842	0.00509674
ZHA01	COL	21	ZHA01-COL-21	2018-01-28 11:10:22	2018-01-28 11:10:22	2018-01-28	2018-01-22	2018-01-01	10174	87.0202	122.686	147.246	104.324	124	149	107	148.098	111.231	147.92	151	111	148	0.000390444	0.00339927
ZHA01	COL	21	ZHA01-COL-21	2018-01-28 12:40:22	2018-01-28 12:40:22	2018-01-28	2018-01-22	2018-01-01	9598	85.3303	135.739	157.117	103.361	137	160	105	157.918	110.967	153.68	161	110	154	0.000595287	0.00294983
ZHA01	COL	21	ZHA01-COL-21	2018-01-29 11:10:22	2018-01-29 11:10:22	2018-01-29	2018-01-29	2018-01-01	10530	82.3651	119.077	134.636	82.3087	114	132	81	136.41	113.204	154.199	134	113	154	0.000489566	0.00445728
ZHA01	COL	21	ZHA01-COL-21	2018-01-29 12:40:22	2018-01-29 12:40:22	2018-01-29	2018-01-29	2018-01-01	10528	83.4982	104.099	119.638	74.8576	94	111	68	121.314	114.1	150.602	114	114	152	0.000542783	0.0049348
ZHA01	COL	21	ZHA01-COL-21	2018-01-30 11:10:22	2018-01-30 11:10:22	2018-01-30	2018-01-29	2018-01-01	17343	127.981	132.743	149.045	106.573	135	153	108	151.375	114.606	148.521	155	113	149	0.000844127	0.00526917
ZHA01	COL	21	ZHA01-COL-21	2018-01-30 12:40:22	2018-01-30 12:40:22	2018-01-30	2018-01-29	2018-01-01	16026	127.39	137.423	152.097	103.498	138	155	104	154.462	114.352	151.856	157	112	153	0.000991565	0.00480626
ZHA01	COL	21	ZHA01-COL-21	2018-01-31 11:10:22	2018-01-31 11:10:22	2018-01-31	2018-01-29	2018-01-01	9935	83.9445	132.245	150.66	94.5144	133	153	98	152.023	111.723	155.406	154	111	156	0.000324745	0.00179038
ZHA01	COL	21	ZHA01-COL-21	2018-01-31 12:40:22	2018-01-31 12:40:22	2018-01-31	2018-01-29	2018-01-01	5925	58.6227	119.296	126.839	98.5612	122	130	102	131.782	119.997	142.524	135	119	142	0.00180075	0.0112139
ZHA01	COL	21	ZHA01-COL-21	2018-02-01 11:10:22	2018-02-01 11:10:22	2018-02-01	2018-01-29	2018-02-01	19372	129.186	125.993	147.146	92.8525	127	149	96	147.854	111.016	154.125	150	109	155	0.000187782	0.00225975
ZHA01	COL	21	ZHA01-COL-21	2018-02-01 12:40:22	2018-02-01 12:40:22	2018-02-01	2018-01-29	2018-02-01	19050	130.013	127.278	148.702	93.2659	130	153	96	149.322	110.745	154.646	154	109	156	0.000243081	0.00187393
ZHA01	COL	21	ZHA01-COL-21	2018-02-02 11:10:22	2018-02-02 11:10:22	2018-02-02	2018-01-29	2018-02-01	11370	95.3416	134.558	148.725	91.8454	136	151	88	150.266	113.346	156.39	153	112	158	0.00041936	0.00291019
ZHA01	COL	21	ZHA01-COL-21	2018-02-02 12:40:22	2018-02-02 12:40:22	2018-02-02	2018-01-29	2018-02-01	10577	114.032	136.133	149.093	101.644	121	138	88	151.111	115.061	151.616	140	115	152	0.000887887	0.00492547
ZHA01	COL	21	ZHA01-COL-21	2018-02-03 11:11:32	2018-02-03 11:11:32	2018-02-03	2018-01-29	2018-02-01	17498	135.428	117.109	132.766	86.5841	118	134	89	135.343	114.103	150.939	137	112	152	0.000826122	0.00628986
ZHA01	COL	21	ZHA01-COL-21	2018-02-03 11:11:32	2018-02-03 11:11:32	2018-02-03	2018-01-29	2018-02-01	17498	135.428	117.109	132.766	86.5841	118	134	89	135.343	114.103	150.939	137	112	152	0.000826122	0.00628986
ZHA01	COL	21	ZHA01-COL-21	2018-02-03 12:41:32	2018-02-03 12:41:32	2018-02-03	2018-01-29	2018-02-01	19086	136.599	115.794	130.865	87.7738	116	132	89	133.626	114.797	149.42	135	113	151	0.000677739	0.00677207
ZHA01	COL	21	ZHA01-COL-21	2018-02-03 12:41:32	2018-02-03 12:41:32	2018-02-03	2018-01-29	2018-02-01	19086	136.599	115.794	130.865	87.7738	116	132	89	133.626	114.797	149.42	135	113	151	0.000677739	0.00677207
ZHA01	COL	21	ZHA01-COL-21	2018-02-04 11:11:32	2018-02-04 11:11:32	2018-02-04	2018-01-29	2018-02-01	11266	108.433	125.94	143.081	91.5535	127	145	92	144.887	112.752	153.424	147	112	155	0.000263421	0.00284677
ZHA01	COL	21	ZHA01-COL-21	2018-02-04 11:11:32	2018-02-04 11:11:32	2018-02-04	2018-01-29	2018-02-01	11266	108.433	125.94	143.081	91.5535	127	145	92	144.887	112.752	153.424	147	112	155	0.000263421	0.00284677
ZHA01	COL	21	ZHA01-COL-21	2018-02-04 12:41:32	2018-02-04 12:41:32	2018-02-04	2018-01-29	2018-02-01	13728	137.464	159.596	167.155	117.015	164	173	116	169.637	117	153.209	175	116	154	0.0013886	0.00740288
ZHA01	COL	21	ZHA01-COL-21	2018-02-04 12:41:32	2018-02-04 12:41:32	2018-02-04	2018-01-29	2018-02-01	13728	137.464	159.596	167.155	117.015	164	173	116	169.637	117	153.209	175	116	154	0.0013886	0.00740288
ZHA01	COL	21	ZHA01-COL-21	2018-02-05 11:11:32	2018-02-05 11:11:32	2018-02-05	2018-02-05	2018-02-01	9925	96.7137	130.898	149.276	94.115	130	149	96	150.857	111.827	154.962	151	112	156	0.000338512	0.00190895
ZHA01	COL	21	ZHA01-COL-21	2018-02-05 11:11:32	2018-02-05 11:11:32	2018-02-05	2018-02-05	2018-02-01	9925	96.7137	130.898	149.276	94.115	130	149	96	150.857	111.827	154.962	151	112	156	0.000338512	0.00190895
ZHA01	COL	21	ZHA01-COL-21	2018-02-05 12:41:32	2018-02-05 12:41:32	2018-02-05	2018-02-05	2018-02-01	10291	97.8635	129.312	148.033	93.2094	129	149	94	149.499	111.72	154.81	151	112	156	0.000311859	0.00195355
ZHA01	COL	21	ZHA01-COL-21	2018-02-05 12:41:32	2018-02-05 12:41:32	2018-02-05	2018-02-05	2018-02-01	10291	97.8635	129.312	148.033	93.2094	129	149	94	149.499	111.72	154.81	151	112	156	0.000311859	0.00195355
ZHA01	COL	21	ZHA01-COL-21	2018-02-06 11:11:32	2018-02-06 11:11:32	2018-02-06	2018-02-05	2018-02-01	8410	94.9659	128.293	149.081	98.288	128	150	101	150.42	111.493	152.431	151	111	153	0.00038824	0.00299251
ZHA01	COL	21	ZHA01-COL-21	2018-02-06 11:11:32	2018-02-06 11:11:32	2018-02-06	2018-02-05	2018-02-01	8410	94.9659	128.293	149.081	98.288	128	150	101	150.42	111.493	152.431	151	111	153	0.00038824	0.00299251
ZHA01	COL	21	ZHA01-COL-21	2018-02-06 12:41:32	2018-02-06 12:41:32	2018-02-06	2018-02-05	2018-02-01	9076	95.8629	128.584	148.922	99.7932	130	151	101	150.33	111.915	151.625	152	112	153	0.000682105	0.003543
ZHA01	COL	21	ZHA01-COL-21	2018-02-06 12:41:32	2018-02-06 12:41:32	2018-02-06	2018-02-05	2018-02-01	9076	95.8629	128.584	148.922	99.7932	130	151	101	150.33	111.915	151.625	152	112	153	0.000682105	0.003543
ZHA01	COL	21	ZHA01-COL-21	2018-02-07 11:11:32	2018-02-07 11:11:32	2018-02-07	2018-02-05	2018-02-01	7851	83.384	99.1382	102.673	81.6379	98	103	81	108.057	122.736	139.483	109	123	139	0.0021626	0.0132581
ZHA01	COL	21	ZHA01-COL-21	2018-02-07 11:11:32	2018-02-07 11:11:32	2018-02-07	2018-02-05	2018-02-01	7851	83.384	99.1382	102.673	81.6379	98	103	81	108.057	122.736	139.483	109	123	139	0.0021626	0.0132581
ZHA01	COL	21	ZHA01-COL-21	2018-02-07 12:41:32	2018-02-07 12:41:32	2018-02-07	2018-02-05	2018-02-01	8639	85.8561	126.587	149.065	83.9234	126	150	85	149.462	108.87	159.65	150	109	160	0.000217416	0.00140687
ZHA01	COL	21	ZHA01-COL-21	2018-02-07 12:41:32	2018-02-07 12:41:32	2018-02-07	2018-02-05	2018-02-01	8639	85.8561	126.587	149.065	83.9234	126	150	85	149.462	108.87	159.65	150	109	160	0.000217416	0.00140687
ZHA01	COL	21	ZHA01-COL-21	2018-02-08 11:11:32	2018-02-08 11:11:32	2018-02-08	2018-02-05	2018-02-01	0	NA	126.587	149.065	83.9234	126	150	85	149.462	108.87	159.65	150	109	160	0.000217416	0.00140687
ZHA01	COL	21	ZHA01-COL-21	2018-02-08 11:11:32	2018-02-08 11:11:32	2018-02-08	2018-02-05	2018-02-01	0	NA	126.587	149.065	83.9234	126	150	85	149.462	108.87	159.65	150	109	160	0.000217416	0.00140687
ZHA01	COL	21	ZHA01-COL-21	2018-02-08 12:41:32	2018-02-08 12:41:32	2018-02-08	2018-02-05	2018-02-01	0	NA	126.587	149.065	83.9234	126	150	85	149.462	108.87	159.65	150	109	160	0.000217416	0.00140687
ZHA01	COL	21	ZHA01-COL-21	2018-02-08 12:41:32	2018-02-08 12:41:32	2018-02-08	2018-02-05	2018-02-01	0	NA	126.587	149.065	83.9234	126	150	85	149.462	108.87	159.65	150	109	160	0.000217416	0.00140687
ZHA01	COL	21	ZHA01-COL-21	2018-02-09 11:11:32	2018-02-09 11:11:32	2018-02-09	2018-02-05	2018-02-01	3470	47.9609	60.302	68.1127	36.2764	59	68	35	69.8343	118.741	146.133	69	119	146	0.000866789	0.0061698
ZHA01	COL	21	ZHA01-COL-21	2018-02-09 11:11:32	2018-02-09 11:11:32	2018-02-09	2018-02-05	2018-02-01	3470	47.9609	60.302	68.1127	36.2764	59	68	35	69.8343	118.741	146.133	69	119	146	0.000866789	0.0061698
ZHA01	COL	21	ZHA01-COL-21	2018-02-09 12:41:32	2018-02-09 12:41:32	2018-02-09	2018-02-05	2018-02-01	4877	57.8582	72.1591	82.3113	43.7706	72	83	43	84.6842	116.883	149.146	85	116	149	0.000656556	0.00593238
ZHA01	COL	21	ZHA01-COL-21	2018-02-09 12:41:32	2018-02-09 12:41:32	2018-02-09	2018-02-05	2018-02-01	4877	57.8582	72.1591	82.3113	43.7706	72	83	43	84.6842	116.883	149.146	85	116	149	0.000656556	0.00593238
ZHA01	COL	21	ZHA01-COL-21	2018-02-10 11:11:32	2018-02-10 11:11:32	2018-02-10	2018-02-05	2018-02-01	20357	142.744	95.0607	102.983	59.3253	95	103	60	106.358	117.7	151.114	107	115	153	0.000460481	0.00569773
ZHA01	COL	21	ZHA01-COL-21	2018-02-10 11:11:32	2018-02-10 11:11:32	2018-02-10	2018-02-05	2018-02-01	20357	142.744	95.0607	102.983	59.3253	95	103	60	106.358	117.7	151.114	107	115	153	0.000460481	0.00569773
ZHA01	COL	21	ZHA01-COL-21	2018-02-10 12:41:32	2018-02-10 12:41:32	2018-02-10	2018-02-05	2018-02-01	10103	88.8553	125.031	146.073	85.1521	126	148	87	146.958	109.955	157.757	149	110	158	0.00016056	0.00170088
ZHA01	COL	21	ZHA01-COL-21	2018-02-10 12:41:32	2018-02-10 12:41:32	2018-02-10	2018-02-05	2018-02-01	10103	88.8553	125.031	146.073	85.1521	126	148	87	146.958	109.955	157.757	149	110	158	0.00016056	0.00170088
ZHA01	COL	21	ZHA01-COL-21	2018-02-11 11:11:32	2018-02-11 11:11:32	2018-02-11	2018-02-05	2018-02-01	17451	135.048	124.515	138.206	93.0073	126	141	95	141.062	115.277	150.333	144	112	153	0.000680329	0.00553902
ZHA01	COL	21	ZHA01-COL-21	2018-02-11 11:11:32	2018-02-11 11:11:32	2018-02-11	2018-02-05	2018-02-01	17451	135.048	124.515	138.206	93.0073	126	141	95	141.062	115.277	150.333	144	112	153	0.000680329	0.00553902
ZHA01	COL	21	ZHA01-COL-21	2018-02-11 12:41:32	2018-02-11 12:41:32	2018-02-11	2018-02-05	2018-02-01	18009	134.122	124.856	138.452	91.6235	125	140	93	141.261	115.086	151.189	143	112	154	0.00065223	0.00543941
ZHA01	COL	21	ZHA01-COL-21	2018-02-11 12:41:32	2018-02-11 12:41:32	2018-02-11	2018-02-05	2018-02-01	18009	134.122	124.856	138.452	91.6235	125	140	93	141.261	115.086	151.189	143	112	154	0.00065223	0.00543941
ZHA01	COL	21	ZHA01-COL-21	2018-02-12 11:11:32	2018-02-12 11:11:32	2018-02-12	2018-02-12	2018-02-01	11768	132.968	130.73	150.722	83.0054	130	152	85	151.457	109.71	161.008	152	109	162	0.000339829	0.00162094
ZHA01	COL	21	ZHA01-COL-21	2018-02-12 11:11:32	2018-02-12 11:11:32	2018-02-12	2018-02-12	2018-02-01	11768	132.968	130.73	150.722	83.0054	130	152	85	151.457	109.71	161.008	152	109	162	0.000339829	0.00162094
ZHA01	COL	21	ZHA01-COL-21	2018-02-12 12:41:32	2018-02-12 12:41:32	2018-02-12	2018-02-12	2018-02-01	14386	136.001	124.816	143.378	84.7815	123	144	82	144.389	111.313	156.818	145	110	158	0.00017733	0.00240255
ZHA01	COL	21	ZHA01-COL-21	2018-02-12 12:41:32	2018-02-12 12:41:32	2018-02-12	2018-02-12	2018-02-01	14386	136.001	124.816	143.378	84.7815	123	144	82	144.389	111.313	156.818	145	110	158	0.00017733	0.00240255
ZHA01	COL	21	ZHA01-COL-21	2018-02-13 11:11:32	2018-02-13 11:11:32	2018-02-13	2018-02-12	2018-02-01	4082	74.7048	59.7616	59.3604	43.9468	47	48	34	61.6624	125.216	137.431	50	126	136	0.00155809	0.0128214
ZHA01	COL	21	ZHA01-COL-21	2018-02-13 11:11:32	2018-02-13 11:11:32	2018-02-13	2018-02-12	2018-02-01	4082	74.7048	59.7616	59.3604	43.9468	47	48	34	61.6624	125.216	137.431	50	126	136	0.00155809	0.0128214
ZHA01	COL	21	ZHA01-COL-21	2018-02-13 12:41:32	2018-02-13 12:41:32	2018-02-13	2018-02-12	2018-02-01	12939	138.605	108.065	120.156	73.6292	108	123	69	121.888	115.385	151.846	125	115	152	0.000544237	0.00498105
ZHA01	COL	21	ZHA01-COL-21	2018-02-13 12:41:32	2018-02-13 12:41:32	2018-02-13	2018-02-12	2018-02-01	12939	138.605	108.065	120.156	73.6292	108	123	69	121.888	115.385	151.846	125	115	152	0.000544237	0.00498105
ZHA01	COL	21	ZHA01-COL-21	2018-02-14 11:11:32	2018-02-14 11:11:32	2018-02-14	2018-02-12	2018-02-01	8590	79.5706	162.708	176.032	127.131	168	183	133	177.582	114.925	151.623	184	115	151	0.00145376	0.00674277
ZHA01	COL	21	ZHA01-COL-21	2018-02-14 11:11:32	2018-02-14 11:11:32	2018-02-14	2018-02-12	2018-02-01	8590	79.5706	162.708	176.032	127.131	168	183	133	177.582	114.925	151.623	184	115	151	0.00145376	0.00674277
ZHA01	COL	21	ZHA01-COL-21	2018-02-14 12:41:32	2018-02-14 12:41:32	2018-02-14	2018-02-12	2018-02-01	8070	79.8656	135.169	150.197	103.782	134	150	104	152.759	114.371	150.736	152	114	151	0.00106089	0.00460227
ZHA01	COL	21	ZHA01-COL-21	2018-02-14 12:41:32	2018-02-14 12:41:32	2018-02-14	2018-02-12	2018-02-01	8070	79.8656	135.169	150.197	103.782	134	150	104	152.759	114.371	150.736	152	114	151	0.00106089	0.00460227
ZHA01	COL	21	ZHA01-COL-21	2018-02-15 11:11:32	2018-02-15 11:11:32	2018-02-15	2018-02-12	2018-02-01	0	NA	135.169	150.197	103.782	134	150	104	152.759	114.371	150.736	152	114	151	0.00106089	0.00460227
ZHA01	COL	21	ZHA01-COL-21	2018-02-15 11:11:32	2018-02-15 11:11:32	2018-02-15	2018-02-12	2018-02-01	0	NA	135.169	150.197	103.782	134	150	104	152.759	114.371	150.736	152	114	151	0.00106089	0.00460227
ZHA01	COL	21	ZHA01-COL-21	2018-02-15 12:41:32	2018-02-15 12:41:32	2018-02-15	2018-02-12	2018-02-01	17494	139.218	51.0212	52.7561	33.4911	47	51	29	53.9324	123.621	139.661	52	123	139	0.00291743	0.0100924
ZHA01	COL	21	ZHA01-COL-21	2018-02-15 12:41:32	2018-02-15 12:41:32	2018-02-15	2018-02-12	2018-02-01	17494	139.218	51.0212	52.7561	33.4911	47	51	29	53.9324	123.621	139.661	52	123	139	0.00291743	0.0100924
ZHA01	COL	21	ZHA01-COL-21	2018-02-16 11:11:32	2018-02-16 11:11:32	2018-02-16	2018-02-12	2018-02-01	16461	140.698	125.845	143.214	80.4278	124	144	81	144.663	111.446	158.926	145	110	160	0.000158419	0.00275204
ZHA01	COL	21	ZHA01-COL-21	2018-02-16 11:11:32	2018-02-16 11:11:32	2018-02-16	2018-02-12	2018-02-01	16461	140.698	125.845	143.214	80.4278	124	144	81	144.663	111.446	158.926	145	110	160	0.000158419	0.00275204
ZHA01	COL	21	ZHA01-COL-21	2018-02-16 12:41:32	2018-02-16 12:41:32	2018-02-16	2018-02-12	2018-02-01	20856	140.427	132.099	147.184	94.2818	130	148	95	149.365	113.882	153.849	149	111	156	0.000576442	0.00391838
ZHA01	COL	21	ZHA01-COL-21	2018-02-16 12:41:32	2018-02-16 12:41:32	2018-02-16	2018-02-12	2018-02-01	20856	140.427	132.099	147.184	94.2818	130	148	95	149.365	113.882	153.849	149	111	156	0.000576442	0.00391838
ZHA01	COL	21	ZHA01-COL-21	2018-02-17 11:11:32	2018-02-17 11:11:32	2018-02-17	2018-02-12	2018-02-01	11663	94.2112	129.022	150.092	80.6975	128	151	81	150.481	109.103	161.748	151	109	162	0.000945654	0.00177889
ZHA01	COL	21	ZHA01-COL-21	2018-02-17 11:11:32	2018-02-17 11:11:32	2018-02-17	2018-02-12	2018-02-01	11663	94.2112	129.022	150.092	80.6975	128	151	81	150.481	109.103	161.748	151	109	162	0.000945654	0.00177889
ZHA01	COL	21	ZHA01-COL-21	2018-02-17 12:41:32	2018-02-17 12:41:32	2018-02-17	2018-02-12	2018-02-01	16315	139.502	124.49	142.344	82.0585	123	144	82	143.765	111.595	157.583	145	110	159	0.000154561	0.00188508
ZHA01	COL	21	ZHA01-COL-21	2018-02-17 12:41:32	2018-02-17 12:41:32	2018-02-17	2018-02-12	2018-02-01	16315	139.502	124.49	142.344	82.0585	123	144	82	143.765	111.595	157.583	145	110	159	0.000154561	0.00188508
ZHA01	COL	21	ZHA01-COL-21	2018-02-18 11:11:32	2018-02-18 11:11:32	2018-02-18	2018-02-12	2018-02-01	19480	160.329	114.281	126.044	76.6341	113	127	75	128.944	115.498	153.01	130	113	155	0.000606766	0.00654785
ZHA01	COL	21	ZHA01-COL-21	2018-02-18 11:11:32	2018-02-18 11:11:32	2018-02-18	2018-02-12	2018-02-01	19480	160.329	114.281	126.044	76.6341	113	127	75	128.944	115.498	153.01	130	113	155	0.000606766	0.00654785
ZHA01	COL	21	ZHA01-COL-21	2018-02-18 12:41:32	2018-02-18 12:41:32	2018-02-18	2018-02-12	2018-02-01	16277	140.527	124.75	139.917	86.9507	125	143	87	142.077	113.539	154.289	145	112	155	0.000372875	0.00403846
ZHA01	COL	21	ZHA01-COL-21	2018-02-18 12:41:32	2018-02-18 12:41:32	2018-02-18	2018-02-12	2018-02-01	16277	140.527	124.75	139.917	86.9507	125	143	87	142.077	113.539	154.289	145	112	155	0.000372875	0.00403846
ZHA01	COL	21	ZHA01-COL-21	2018-02-19 11:11:32	2018-02-19 11:11:32	2018-02-19	2018-02-19	2018-02-01	11664	112.661	131.575	146.163	89.0087	130	146	90	148.373	113.12	156.511	148	113	158	0.000328073	0.0023387
ZHA01	COL	21	ZHA01-COL-21	2018-02-19 11:11:32	2018-02-19 11:11:32	2018-02-19	2018-02-19	2018-02-01	11664	112.661	131.575	146.163	89.0087	130	146	90	148.373	113.12	156.511	148	113	158	0.000328073	0.0023387
ZHA01	COL	21	ZHA01-COL-21	2018-02-19 12:41:32	2018-02-19 12:41:32	2018-02-19	2018-02-19	2018-02-01	13822	139.699	125.271	141.523	91.2822	124	144	92	143.731	113.429	152.741	145	112	155	0.000377879	0.00410312
ZHA01	COL	21	ZHA01-COL-21	2018-02-19 12:41:32	2018-02-19 12:41:32	2018-02-19	2018-02-19	2018-02-01	13822	139.699	125.271	141.523	91.2822	124	144	92	143.731	113.429	152.741	145	112	155	0.000377879	0.00410312
ZHA01	COL	21	ZHA01-COL-21	2018-02-20 11:11:32	2018-02-20 11:11:32	2018-02-20	2018-02-19	2018-02-01	17191	140.508	122.872	135.306	92.5311	121	138	94	138.506	116.146	149.273	140	113	153	0.00073629	0.00491942
ZHA01	COL	21	ZHA01-COL-21	2018-02-20 11:11:32	2018-02-20 11:11:32	2018-02-20	2018-02-19	2018-02-01	17191	140.508	122.872	135.306	92.5311	121	138	94	138.506	116.146	149.273	140	113	153	0.00073629	0.00491942
ZHA01	COL	21	ZHA01-COL-21	2018-02-20 12:41:32	2018-02-20 12:41:32	2018-02-20	2018-02-19	2018-02-01	15022	141.372	123.561	136.44	92.0392	122	138	94	139.633	115.711	150.083	141	113	153	0.000572754	0.00493845
ZHA01	COL	21	ZHA01-COL-21	2018-02-20 12:41:32	2018-02-20 12:41:32	2018-02-20	2018-02-19	2018-02-01	15022	141.372	123.561	136.44	92.0392	122	138	94	139.633	115.711	150.083	141	113	153	0.000572754	0.00493845
ZHA01	COL	21	ZHA01-COL-21	2018-02-21 11:11:32	2018-02-21 11:11:32	2018-02-21	2018-02-19	2018-02-01	14427	136.578	108.19	118.77	88.2946	108	123	89	122.937	118.568	143.303	126	115	146	0.00156203	0.00643275
ZHA01	COL	21	ZHA01-COL-21	2018-02-21 11:11:32	2018-02-21 11:11:32	2018-02-21	2018-02-19	2018-02-01	14427	136.578	108.19	118.77	88.2946	108	123	89	122.937	118.568	143.303	126	115	146	0.00156203	0.00643275
ZHA01	COL	21	ZHA01-COL-21	2018-02-21 12:41:32	2018-02-21 12:41:32	2018-02-21	2018-02-19	2018-02-01	20224	137.917	102.641	109.842	87.6057	102	109	90	114.827	121.415	139.229	114	120	141	0.00235384	0.0127779
ZHA01	COL	21	ZHA01-COL-21	2018-02-21 12:41:32	2018-02-21 12:41:32	2018-02-21	2018-02-19	2018-02-01	20224	137.917	102.641	109.842	87.6057	102	109	90	114.827	121.415	139.229	114	120	141	0.00235384	0.0127779
ZHA01	COL	21	ZHA01-COL-21	2018-02-22 11:11:32	2018-02-22 11:11:32	2018-02-22	2018-02-19	2018-02-01	12422	199.97	97.5379	100.521	76.2797	99	105	76	105.907	122.49	141.271	110	120	143	0.00162868	0.0108462
ZHA01	COL	21	ZHA01-COL-21	2018-02-22 11:11:32	2018-02-22 11:11:32	2018-02-22	2018-02-19	2018-02-01	12422	199.97	97.5379	100.521	76.2797	99	105	76	105.907	122.49	141.271	110	120	143	0.00162868	0.0108462
ZHA01	COL	21	ZHA01-COL-21	2018-02-22 12:41:32	2018-02-22 12:41:32	2018-02-22	2018-02-19	2018-02-01	18348	199.97	92.1462	90.4438	72.2136	92	92	72	96.6182	125.552	138.646	98	126	138	0.00199994	0.0141399
ZHA01	COL	21	ZHA01-COL-21	2018-02-22 12:41:32	2018-02-22 12:41:32	2018-02-22	2018-02-19	2018-02-01	18348	199.97	92.1462	90.4438	72.2136	92	92	72	96.6182	125.552	138.646	98	126	138	0.00199994	0.0141399
ZHA01	COL	21	ZHA01-COL-21	2018-02-23 11:11:32	2018-02-23 11:11:32	2018-02-23	2018-02-19	2018-02-01	5994	66.8462	129.62	144.278	110.139	130	145	111	147.695	116.328	144.432	148	116	145	0.000562486	0.00509106
ZHA01	COL	21	ZHA01-COL-21	2018-02-23 11:11:32	2018-02-23 11:11:32	2018-02-23	2018-02-19	2018-02-01	5994	66.8462	129.62	144.278	110.139	130	145	111	147.695	116.328	144.432	148	116	145	0.000562486	0.00509106
ZHA01	COL	21	ZHA01-COL-21	2018-02-23 12:41:32	2018-02-23 12:41:32	2018-02-23	2018-02-19	2018-02-01	9908	130.719	121.391	131.705	110.66	120	135	110	136.722	120.432	137.952	139	117	142	0.00290309	0.0150483
ZHA01	COL	21	ZHA01-COL-21	2018-02-23 12:41:32	2018-02-23 12:41:32	2018-02-23	2018-02-19	2018-02-01	9908	130.719	121.391	131.705	110.66	120	135	110	136.722	120.432	137.952	139	117	142	0.00290309	0.0150483
ZHA01	COL	21	ZHA01-COL-21	2018-02-24 11:11:32	2018-02-24 11:11:32	2018-02-24	2018-02-19	2018-02-01	5472	64.3599	131.393	144.424	109.642	132	145	110	148.071	116.862	144.946	148	117	145	0.000641812	0.00526718
ZHA01	COL	21	ZHA01-COL-21	2018-02-24 11:11:32	2018-02-24 11:11:32	2018-02-24	2018-02-19	2018-02-01	5472	64.3599	131.393	144.424	109.642	132	145	110	148.071	116.862	144.946	148	117	145	0.000641812	0.00526718
ZHA01	COL	21	ZHA01-COL-21	2018-02-24 12:41:32	2018-02-24 12:41:32	2018-02-24	2018-02-19	2018-02-01	5732	64.0602	134.035	146.246	111.353	134	147	112	150.038	117.198	145.031	151	117	145	0.000761088	0.00541202
ZHA01	COL	21	ZHA01-COL-21	2018-02-24 12:41:32	2018-02-24 12:41:32	2018-02-24	2018-02-19	2018-02-01	5732	64.0602	134.035	146.246	111.353	134	147	112	150.038	117.198	145.031	151	117	145	0.000761088	0.00541202
ZHA01	COL	21	ZHA01-COL-21	2018-02-25 11:11:32	2018-02-25 11:11:32	2018-02-25	2018-02-19	2018-02-01	3673	69.5334	127.966	141.092	111.339	129	142	112	145.075	117.604	142.297	146	118	142	0.00196284	0.00926376
ZHA01	COL	21	ZHA01-COL-21	2018-02-25 11:11:32	2018-02-25 11:11:32	2018-02-25	2018-02-19	2018-02-01	3673	69.5334	127.966	141.092	111.339	129	142	112	145.075	117.604	142.297	146	118	142	0.00196284	0.00926376
ZHA01	COL	21	ZHA01-COL-21	2018-02-25 12:41:32	2018-02-25 12:41:32	2018-02-25	2018-02-19	2018-02-01	3978	71.2216	140.786	151.111	116.342	142	152	116	155.143	117.972	145.125	156	118	145	0.00094668	0.00473875
ZHA01	COL	21	ZHA01-COL-21	2018-02-25 12:41:32	2018-02-25 12:41:32	2018-02-25	2018-02-19	2018-02-01	3978	71.2216	140.786	151.111	116.342	142	152	116	155.143	117.972	145.125	156	118	145	0.00094668	0.00473875
ZHA01	COL	21	ZHA01-COL-21	2018-02-26 11:11:32	2018-02-26 11:11:32	2018-02-26	2018-02-26	2018-02-01	2263	58.2699	114.834	98.6076	91.9099	112	96	90	109.535	133.508	134.17	107	133	134	0.0041057	0.0266635
ZHA01	COL	21	ZHA01-COL-21	2018-02-26 11:11:32	2018-02-26 11:11:32	2018-02-26	2018-02-26	2018-02-01	2263	58.2699	114.834	98.6076	91.9099	112	96	90	109.535	133.508	134.17	107	133	134	0.0041057	0.0266635
ZHA01	COL	21	ZHA01-COL-21	2018-02-26 12:41:32	2018-02-26 12:41:32	2018-02-26	2018-02-26	2018-02-01	16526	176.46	129.425	116.578	102.103	124	108	97	126.023	130.8	137.708	120	132	137	0.00328087	0.0245043
ZHA01	COL	21	ZHA01-COL-21	2018-02-26 12:41:32	2018-02-26 12:41:32	2018-02-26	2018-02-26	2018-02-01	16526	176.46	129.425	116.578	102.103	124	108	97	126.023	130.8	137.708	120	132	137	0.00328087	0.0245043
ZHA01	COL	21	ZHA01-COL-21	2018-02-27 11:11:32	2018-02-27 11:11:32	2018-02-27	2018-02-26	2018-02-01	7050	88.0526	94.5952	84.7183	81.8067	92	82	80	93.5566	131.626	131.128	91	132	131	0.0029051	0.0252509
ZHA01	COL	21	ZHA01-COL-21	2018-02-27 11:11:32	2018-02-27 11:11:32	2018-02-27	2018-02-26	2018-02-01	7050	88.0526	94.5952	84.7183	81.8067	92	82	80	93.5566	131.626	131.128	91	132	131	0.0029051	0.0252509
ZHA01	COL	21	ZHA01-COL-21	2018-02-27 12:41:32	2018-02-27 12:41:32	2018-02-27	2018-02-26	2018-02-01	3117	70.059	133.282	146.573	116.011	136	149	117	150.335	117.479	142.624	153	118	143	0.00166595	0.00672512
ZHA01	COL	21	ZHA01-COL-21	2018-02-27 12:41:32	2018-02-27 12:41:32	2018-02-27	2018-02-26	2018-02-01	3117	70.059	133.282	146.573	116.011	136	149	117	150.335	117.479	142.624	153	118	143	0.00166595	0.00672512
ZHA01	COL	21	ZHA01-COL-21	2018-02-28 11:11:32	2018-02-28 11:11:32	2018-02-28	2018-02-26	2018-02-01	28757	198.275	103.829	94.412	89.1352	100	88	85	103.283	131.035	132.25	99	132	131	0.00215223	0.0259623
ZHA01	COL	21	ZHA01-COL-21	2018-02-28 11:11:32	2018-02-28 11:11:32	2018-02-28	2018-02-26	2018-02-01	28757	198.275	103.829	94.412	89.1352	100	88	85	103.283	131.035	132.25	99	132	131	0.00215223	0.0259623
ZHA01	COL	21	ZHA01-COL-21	2018-02-28 12:41:32	2018-02-28 12:41:32	2018-02-28	2018-02-26	2018-02-01	35277	199.766	126.005	109.378	97.4533	125	107	96	119.9	132.796	137.025	119	134	137	0.00485661	0.0252497
ZHA01	COL	21	ZHA01-COL-21	2018-02-28 12:41:32	2018-02-28 12:41:32	2018-02-28	2018-02-26	2018-02-01	35277	199.766	126.005	109.378	97.4533	125	107	96	119.9	132.796	137.025	119	134	137	0.00485661	0.0252497
ZHA01	COL	21	ZHA01-COL-21	2018-03-01 11:11:32	2018-03-01 11:11:32	2018-03-01	2018-02-26	2018-03-01	0	NA	126.005	109.378	97.4533	125	107	96	119.9	132.796	137.025	119	134	137	0.00485661	0.0252497
ZHA01	COL	21	ZHA01-COL-21	2018-03-01 11:11:32	2018-03-01 11:11:32	2018-03-01	2018-02-26	2018-03-01	0	NA	126.005	109.378	97.4533	125	107	96	119.9	132.796	137.025	119	134	137	0.00485661	0.0252497
ZHA01	COL	21	ZHA01-COL-21	2018-03-01 12:41:32	2018-03-01 12:41:32	2018-03-01	2018-02-26	2018-03-01	0	NA	126.005	109.378	97.4533	125	107	96	119.9	132.796	137.025	119	134	137	0.00485661	0.0252497
ZHA01	COL	21	ZHA01-COL-21	2018-03-01 12:41:32	2018-03-01 12:41:32	2018-03-01	2018-02-26	2018-03-01	0	NA	126.005	109.378	97.4533	125	107	96	119.9	132.796	137.025	119	134	137	0.00485661	0.0252497
ZHA01	COL	21	ZHA01-COL-21	2018-03-02 11:11:32	2018-03-02 11:11:32	2018-03-02	2018-02-26	2018-03-01	0	NA	126.005	109.378	97.4533	125	107	96	119.9	132.796	137.025	119	134	137	0.00485661	0.0252497
ZHA01	COL	21	ZHA01-COL-21	2018-03-02 11:11:32	2018-03-02 11:11:32	2018-03-02	2018-02-26	2018-03-01	0	NA	126.005	109.378	97.4533	125	107	96	119.9	132.796	137.025	119	134	137	0.00485661	0.0252497
ZHA01	COL	21	ZHA01-COL-21	2018-03-02 12:41:32	2018-03-02 12:41:32	2018-03-02	2018-02-26	2018-03-01	7693	135.354	95.7009	100.555	98.419	105	110	113	106.503	125.757	128.978	118	127	127	0.00324587	0.0246931
ZHA01	COL	21	ZHA01-COL-21	2018-03-02 12:41:32	2018-03-02 12:41:32	2018-03-02	2018-02-26	2018-03-01	7693	135.354	95.7009	100.555	98.419	105	110	113	106.503	125.757	128.978	118	127	127	0.00324587	0.0246931
ZHA01	COL	21	ZHA01-COL-21	2018-03-03 11:11:32	2018-03-03 11:11:32	2018-03-03	2018-02-26	2018-03-01	9038	157.727	45.8944	46.3948	40.4114	42	44	37	47.6259	126.549	131.682	45	126	132	0.00172508	0.0207444
ZHA01	COL	21	ZHA01-COL-21	2018-03-03 11:11:32	2018-03-03 11:11:32	2018-03-03	2018-02-26	2018-03-01	9038	157.727	45.8944	46.3948	40.4114	42	44	37	47.6259	126.549	131.682	45	126	132	0.00172508	0.0207444
ZHA01	COL	21	ZHA01-COL-21	2018-03-03 12:41:32	2018-03-03 12:41:32	2018-03-03	2018-02-26	2018-03-01	4718	71.6939	37.915	43.0131	32.5581	37	42	32	42.659	123.296	134.093	41	123	134	0.00269719	0.0156682
ZHA01	COL	21	ZHA01-COL-21	2018-03-03 12:41:32	2018-03-03 12:41:32	2018-03-03	2018-02-26	2018-03-01	4718	71.6939	37.915	43.0131	32.5581	37	42	32	42.659	123.296	134.093	41	123	134	0.00269719	0.0156682
ZHA01	COL	21	ZHA01-COL-21	2018-03-04 11:11:32	2018-03-04 11:11:32	2018-03-04	2018-02-26	2018-03-01	9272	97.3368	34.2372	29.4179	27.9451	30	26	26	28.9763	130.096	129.746	25	130	129	0.00693418	0.0286935
ZHA01	COL	21	ZHA01-COL-21	2018-03-04 11:11:32	2018-03-04 11:11:32	2018-03-04	2018-02-26	2018-03-01	9272	97.3368	34.2372	29.4179	27.9451	30	26	26	28.9763	130.096	129.746	25	130	129	0.00693418	0.0286935
ZHA01	COL	21	ZHA01-COL-21	2018-03-04 12:41:32	2018-03-04 12:41:32	2018-03-04	2018-02-26	2018-03-01	5282	130.155	102.828	91.9091	82.6933	100	89	82	100.111	131.107	134.712	99	131	134	0.00331462	0.0232621
ZHA01	COL	21	ZHA01-COL-21	2018-03-04 12:41:32	2018-03-04 12:41:32	2018-03-04	2018-02-26	2018-03-01	5282	130.155	102.828	91.9091	82.6933	100	89	82	100.111	131.107	134.712	99	131	134	0.00331462	0.0232621
ZHA01	COL	21	ZHA01-COL-21	2018-03-05 11:11:32	2018-03-05 11:11:32	2018-03-05	2018-03-05	2018-03-01	4619	135.408	155.628	154.519	132.69	152	149	128	161.21	124.645	139.713	157	125	140	0.00380955	0.0123622
ZHA01	COL	21	ZHA01-COL-21	2018-03-05 11:11:32	2018-03-05 11:11:32	2018-03-05	2018-03-05	2018-03-01	4619	135.408	155.628	154.519	132.69	152	149	128	161.21	124.645	139.713	157	125	140	0.00380955	0.0123622
ZHA01	COL	21	ZHA01-COL-21	2018-03-05 12:41:32	2018-03-05 12:41:32	2018-03-05	2018-03-05	2018-03-01	7949	147.197	98.9404	87.0018	79.7802	95	84	77	95.4959	131.912	133.855	93	132	133	0.00319996	0.0224466
ZHA01	COL	21	ZHA01-COL-21	2018-03-05 12:41:32	2018-03-05 12:41:32	2018-03-05	2018-03-05	2018-03-01	7949	147.197	98.9404	87.0018	79.7802	95	84	77	95.4959	131.912	133.855	93	132	133	0.00319996	0.0224466
ZHA01	COL	21	ZHA01-COL-21	2018-03-06 11:11:32	2018-03-06 11:11:32	2018-03-06	2018-03-05	2018-03-01	6032	103.316	147.05	148.517	127.243	144	144	122	154.934	123.746	139.19	151	124	140	0.00241325	0.00892363
ZHA01	COL	21	ZHA01-COL-21	2018-03-06 11:11:32	2018-03-06 11:11:32	2018-03-06	2018-03-05	2018-03-01	6032	103.316	147.05	148.517	127.243	144	144	122	154.934	123.746	139.19	151	124	140	0.00241325	0.00892363
ZHA01	COL	21	ZHA01-COL-21	2018-03-06 12:41:32	2018-03-06 12:41:32	2018-03-06	2018-03-05	2018-03-01	6070	108.472	157.427	157.769	138.745	159	157	136	164.327	124.717	138.012	164	125	140	0.00287422	0.0137624
ZHA01	COL	21	ZHA01-COL-21	2018-03-06 12:41:32	2018-03-06 12:41:32	2018-03-06	2018-03-05	2018-03-01	6070	108.472	157.427	157.769	138.745	159	157	136	164.327	124.717	138.012	164	125	140	0.00287422	0.0137624
ZHA01	COL	21	ZHA01-COL-21	2018-03-07 11:11:32	2018-03-07 11:11:32	2018-03-07	2018-03-05	2018-03-01	7145	111.594	166.445	166.551	143.992	166	165	142	172.634	124.068	139.769	171	124	140	0.00421215	0.0107589
ZHA01	COL	21	ZHA01-COL-21	2018-03-07 11:11:32	2018-03-07 11:11:32	2018-03-07	2018-03-05	2018-03-01	7145	111.594	166.445	166.551	143.992	166	165	142	172.634	124.068	139.769	171	124	140	0.00421215	0.0107589
ZHA01	COL	21	ZHA01-COL-21	2018-03-07 12:41:32	2018-03-07 12:41:32	2018-03-07	2018-03-05	2018-03-01	5270	119.864	170.283	166.402	142.323	173	166	142	173.24	125.381	141.091	174	126	142	0.00351305	0.0129148
ZHA01	COL	21	ZHA01-COL-21	2018-03-07 12:41:32	2018-03-07 12:41:32	2018-03-07	2018-03-05	2018-03-01	5270	119.864	170.283	166.402	142.323	173	166	142	173.24	125.381	141.091	174	126	142	0.00351305	0.0129148
ZHA01	COL	21	ZHA01-COL-21	2018-03-08 11:11:32	2018-03-08 11:11:32	2018-03-08	2018-03-05	2018-03-01	30598	183.216	56.8079	49.6803	50.1275	50	43	45	53.7369	131.442	128.729	46	131	128	0.0040546	0.0282023
ZHA01	COL	21	ZHA01-COL-21	2018-03-08 11:11:32	2018-03-08 11:11:32	2018-03-08	2018-03-05	2018-03-01	30598	183.216	56.8079	49.6803	50.1275	50	43	45	53.7369	131.442	128.729	46	131	128	0.0040546	0.0282023
ZHA01	COL	21	ZHA01-COL-21	2018-03-08 12:41:32	2018-03-08 12:41:32	2018-03-08	2018-03-05	2018-03-01	7216	151.803	90.4131	78.3413	69.8872	86	75	67	86.3431	131.77	134.72	83	132	134	0.00339302	0.0222562
ZHA01	COL	21	ZHA01-COL-21	2018-03-08 12:41:32	2018-03-08 12:41:32	2018-03-08	2018-03-05	2018-03-01	7216	151.803	90.4131	78.3413	69.8872	86	75	67	86.3431	131.77	134.72	83	132	134	0.00339302	0.0222562
ZHA01	COL	21	ZHA01-COL-21	2018-03-09 11:11:32	2018-03-09 11:11:32	2018-03-09	2018-03-05	2018-03-01	997	27.1893	171.206	161.479	125.885	175	163	131	169.356	125.797	147.872	172	126	148	0.00281935	0.010817
ZHA01	COL	21	ZHA01-COL-21	2018-03-09 11:11:32	2018-03-09 11:11:32	2018-03-09	2018-03-05	2018-03-01	997	27.1893	171.206	161.479	125.885	175	163	131	169.356	125.797	147.872	172	126	148	0.00281935	0.010817
ZHA01	COL	21	ZHA01-COL-21	2018-03-09 12:41:32	2018-03-09 12:41:32	2018-03-09	2018-03-05	2018-03-01	1457	29.1549	166.5	155.408	120.477	171	159	125	163.802	126.432	147.844	167	127	147	0.00387332	0.00949341
ZHA01	COL	21	ZHA01-COL-21	2018-03-09 12:41:32	2018-03-09 12:41:32	2018-03-09	2018-03-05	2018-03-01	1457	29.1549	166.5	155.408	120.477	171	159	125	163.802	126.432	147.844	167	127	147	0.00387332	0.00949341
ZHA01	COL	21	ZHA01-COL-21	2018-03-10 11:11:32	2018-03-10 11:11:32	2018-03-10	2018-03-05	2018-03-01	1948	32.7186	176.51	166.189	118.843	179	166	121	173.369	124.455	153.938	174	125	153	0.00239093	0.0089181
ZHA01	COL	21	ZHA01-COL-21	2018-03-10 11:11:32	2018-03-10 11:11:32	2018-03-10	2018-03-05	2018-03-01	1948	32.7186	176.51	166.189	118.843	179	166	121	173.369	124.455	153.938	174	125	153	0.00239093	0.0089181
ZHA01	COL	21	ZHA01-COL-21	2018-03-10 12:41:32	2018-03-10 12:41:32	2018-03-10	2018-03-05	2018-03-01	1927	33.3074	170.015	159.182	118.72	171	158	119	167.147	125.581	150.613	166	125	150	0.00314057	0.0104297
ZHA01	COL	21	ZHA01-COL-21	2018-03-10 12:41:32	2018-03-10 12:41:32	2018-03-10	2018-03-05	2018-03-01	1927	33.3074	170.015	159.182	118.72	171	158	119	167.147	125.581	150.613	166	125	150	0.00314057	0.0104297
ZHA01	COL	21	ZHA01-COL-21	2018-03-11 11:11:32	2018-03-11 11:11:32	2018-03-11	2018-03-05	2018-03-01	4198	79.1992	182.362	170.092	133.381	183	170	131	178.017	126.671	148.67	178	128	149	0.00496423	0.0127572
ZHA01	COL	21	ZHA01-COL-21	2018-03-11 11:11:32	2018-03-11 11:11:32	2018-03-11	2018-03-05	2018-03-01	4198	79.1992	182.362	170.092	133.381	183	170	131	178.017	126.671	148.67	178	128	149	0.00496423	0.0127572
ZHA01	COL	21	ZHA01-COL-21	2018-03-11 12:41:32	2018-03-11 12:41:32	2018-03-11	2018-03-05	2018-03-01	2707	64.5965	175.907	162.902	119.866	178	162	119	171.077	126.101	152.177	171	126	152	0.00337797	0.0107993
ZHA01	COL	21	ZHA01-COL-21	2018-03-11 12:41:32	2018-03-11 12:41:32	2018-03-11	2018-03-05	2018-03-01	2707	64.5965	175.907	162.902	119.866	178	162	119	171.077	126.101	152.177	171	126	152	0.00337797	0.0107993
ZHA01	COL	21	ZHA01-COL-21	2018-03-12 11:11:32	2018-03-12 11:11:32	2018-03-12	2018-03-12	2018-03-01	1405	57.9538	188.96	169.979	137.36	201	180	147	179.239	129.846	147.386	190	130	147	0.00562144	0.0180698
ZHA01	COL	21	ZHA01-COL-21	2018-03-12 11:11:32	2018-03-12 11:11:32	2018-03-12	2018-03-12	2018-03-01	1405	57.9538	188.96	169.979	137.36	201	180	147	179.239	129.846	147.386	190	130	147	0.00562144	0.0180698
ZHA01	COL	21	ZHA01-COL-21	2018-03-12 12:41:32	2018-03-12 12:41:32	2018-03-12	2018-03-12	2018-03-01	1242	29.4174	167.514	153.259	105.913	167	156	109	162.022	126.116	154.838	164	126	154	0.00276838	0.00813307
ZHA01	COL	21	ZHA01-COL-21	2018-03-12 12:41:32	2018-03-12 12:41:32	2018-03-12	2018-03-12	2018-03-01	1242	29.4174	167.514	153.259	105.913	167	156	109	162.022	126.116	154.838	164	126	154	0.00276838	0.00813307
ZHA01	COL	21	ZHA01-COL-21	2018-03-13 11:11:32	2018-03-13 11:11:32	2018-03-13	2018-03-12	2018-03-01	1362	29.707	156.316	141.813	98.5257	157	143	100	151.106	126.916	153.097	153	127	153	0.0041802	0.0095976
ZHA01	COL	21	ZHA01-COL-21	2018-03-13 11:11:32	2018-03-13 11:11:32	2018-03-13	2018-03-12	2018-03-01	1362	29.707	156.316	141.813	98.5257	157	143	100	151.106	126.916	153.097	153	127	153	0.0041802	0.0095976
ZHA01	COL	21	ZHA01-COL-21	2018-03-13 12:41:32	2018-03-13 12:41:32	2018-03-13	2018-03-12	2018-03-01	999	25.5222	147.874	134.57	88.8739	148	136	93	143.608	126.17	154.427	145	126	154	0.00254871	0.00798874
ZHA01	COL	21	ZHA01-COL-21	2018-03-13 12:41:32	2018-03-13 12:41:32	2018-03-13	2018-03-12	2018-03-01	999	25.5222	147.874	134.57	88.8739	148	136	93	143.608	126.17	154.427	145	126	154	0.00254871	0.00798874
ZHA01	COL	21	ZHA01-COL-21	2018-03-14 11:11:32	2018-03-14 11:11:32	2018-03-14	2018-03-12	2018-03-01	2201	76.4854	176.988	162.852	130.761	169	157	124	171.314	127.99	146.681	166	129	145	0.00480696	0.0175398
ZHA01	COL	21	ZHA01-COL-21	2018-03-14 11:11:32	2018-03-14 11:11:32	2018-03-14	2018-03-12	2018-03-01	2201	76.4854	176.988	162.852	130.761	169	157	124	171.314	127.99	146.681	166	129	145	0.00480696	0.0175398
ZHA01	COL	21	ZHA01-COL-21	2018-03-14 12:41:32	2018-03-14 12:41:32	2018-03-14	2018-03-12	2018-03-01	13466	183.815	100.698	87.8458	72.3995	95	82	69	95.7119	131.053	138.542	92	132	137	0.00216892	0.0233323
ZHA01	COL	21	ZHA01-COL-21	2018-03-14 12:41:32	2018-03-14 12:41:32	2018-03-14	2018-03-12	2018-03-01	13466	183.815	100.698	87.8458	72.3995	95	82	69	95.7119	131.053	138.542	92	132	137	0.00216892	0.0233323
ZHA01	COL	21	ZHA01-COL-21	2018-03-15 11:11:32	2018-03-15 11:11:32	2018-03-15	2018-03-12	2018-03-01	1544	48.5795	112.189	110.231	74.851	111	109	76	116.82	122.961	147.915	115	122	149	0.00096376	0.00821322
ZHA01	COL	21	ZHA01-COL-21	2018-03-15 11:11:32	2018-03-15 11:11:32	2018-03-15	2018-03-12	2018-03-01	1544	48.5795	112.189	110.231	74.851	111	109	76	116.82	122.961	147.915	115	122	149	0.00096376	0.00821322
ZHA01	COL	21	ZHA01-COL-21	2018-03-15 12:41:32	2018-03-15 12:41:32	2018-03-15	2018-03-12	2018-03-01	913	43.0233	118.496	120.411	76.2453	117	123	76	125.968	120.002	151.977	128	118	152	0.000542784	0.00841253
ZHA01	COL	21	ZHA01-COL-21	2018-03-15 12:41:32	2018-03-15 12:41:32	2018-03-15	2018-03-12	2018-03-01	913	43.0233	118.496	120.411	76.2453	117	123	76	125.968	120.002	151.977	128	118	152	0.000542784	0.00841253
ZHA01	COL	21	ZHA01-COL-21	2018-03-16 11:11:32	2018-03-16 11:11:32	2018-03-16	2018-03-12	2018-03-01	0	NA	118.496	120.411	76.2453	117	123	76	125.968	120.002	151.977	128	118	152	0.000542784	0.00841253
ZHA01	COL	21	ZHA01-COL-21	2018-03-16 11:11:32	2018-03-16 11:11:32	2018-03-16	2018-03-12	2018-03-01	0	NA	118.496	120.411	76.2453	117	123	76	125.968	120.002	151.977	128	118	152	0.000542784	0.00841253
ZHA01	COL	21	ZHA01-COL-21	2018-03-16 12:41:32	2018-03-16 12:41:32	2018-03-16	2018-03-12	2018-03-01	257	12.3647	135.012	123.899	80.8288	135	125	80	132.685	125.65	153.012	133	126	153	0.00208396	0.00841117
ZHA01	COL	21	ZHA01-COL-21	2018-03-16 12:41:32	2018-03-16 12:41:32	2018-03-16	2018-03-12	2018-03-01	257	12.3647	135.012	123.899	80.8288	135	125	80	132.685	125.65	153.012	133	126	153	0.00208396	0.00841117
ZHA01	COL	21	ZHA01-COL-21	2018-03-17 11:11:32	2018-03-17 11:11:32	2018-03-17	2018-03-12	2018-03-01	143	16.447	124.615	142.112	75.7343	124	143	75	143.685	110.671	161.084	144	110	160	0.000324106	0.00205366
ZHA01	COL	21	ZHA01-COL-21	2018-03-17 11:11:32	2018-03-17 11:11:32	2018-03-17	2018-03-12	2018-03-01	143	16.447	124.615	142.112	75.7343	124	143	75	143.685	110.671	161.084	144	110	160	0.000324106	0.00205366
ZHA01	COL	21	ZHA01-COL-21	2018-03-17 12:41:32	2018-03-17 12:41:32	2018-03-17	2018-03-12	2018-03-01	60	6.0209	136.55	122.183	76.6833	137	122	77	131.683	126.75	154.9	133	126	155	0.00323238	0.00961287
ZHA01	COL	21	ZHA01-COL-21	2018-03-17 12:41:32	2018-03-17 12:41:32	2018-03-17	2018-03-12	2018-03-01	60	6.0209	136.55	122.183	76.6833	137	122	77	131.683	126.75	154.9	133	126	155	0.00323238	0.00961287
ZHA01	COL	21	ZHA01-COL-21	2018-03-18 11:11:32	2018-03-18 11:11:32	2018-03-18	2018-03-12	2018-03-01	10513	132.004	208.72	211.253	217.186	214	216	222	215.756	128.264	124.629	220	128	125	0.00523969	0.0255618
ZHA01	COL	21	ZHA01-COL-21	2018-03-18 11:11:32	2018-03-18 11:11:32	2018-03-18	2018-03-12	2018-03-01	10513	132.004	208.72	211.253	217.186	214	216	222	215.756	128.264	124.629	220	128	125	0.00523969	0.0255618
ZHA01	COL	21	ZHA01-COL-21	2018-03-18 12:41:32	2018-03-18 12:41:32	2018-03-18	2018-03-12	2018-03-01	2596	63.1003	120.249	111.805	74.9199	115	115	72	119.831	125.385	149.735	121	127	150	0.00152129	0.00794438
ZHA01	COL	21	ZHA01-COL-21	2018-03-18 12:41:32	2018-03-18 12:41:32	2018-03-18	2018-03-12	2018-03-01	2596	63.1003	120.249	111.805	74.9199	115	115	72	119.831	125.385	149.735	121	127	150	0.00152129	0.00794438
ZHA01	COL	21	ZHA01-COL-21	2018-03-19 11:11:32	2018-03-19 11:11:32	2018-03-19	2018-03-19	2018-03-01	0	NA	120.249	111.805	74.9199	115	115	72	119.831	125.385	149.735	121	127	150	0.00152129	0.00794438
ZHA01	COL	21	ZHA01-COL-21	2018-03-19 11:11:32	2018-03-19 11:11:32	2018-03-19	2018-03-19	2018-03-01	0	NA	120.249	111.805	74.9199	115	115	72	119.831	125.385	149.735	121	127	150	0.00152129	0.00794438
ZHA01	COL	21	ZHA01-COL-21	2018-03-19 12:41:32	2018-03-19 12:41:32	2018-03-19	2018-03-19	2018-03-01	963	21.5904	78.9512	69.3624	60.0104	81	69	59	76.5348	130.324	135.102	77	131	135	0.0027703	0.0181425
ZHA01	COL	21	ZHA01-COL-21	2018-03-19 12:41:32	2018-03-19 12:41:32	2018-03-19	2018-03-19	2018-03-01	963	21.5904	78.9512	69.3624	60.0104	81	69	59	76.5348	130.324	135.102	77	131	135	0.0027703	0.0181425
ZHA01	COL	21	ZHA01-COL-21	2018-03-20 11:11:32	2018-03-20 11:11:32	2018-03-20	2018-03-19	2018-03-01	2953	76.4854	128.148	121.478	87.9875	124	120	87	129.359	125.141	147.293	128	124	148	0.00122226	0.00579054
ZHA01	COL	21	ZHA01-COL-21	2018-03-20 11:11:32	2018-03-20 11:11:32	2018-03-20	2018-03-19	2018-03-01	2953	76.4854	128.148	121.478	87.9875	124	120	87	129.359	125.141	147.293	128	124	148	0.00122226	0.00579054
ZHA01	COL	21	ZHA01-COL-21	2018-03-20 12:41:32	2018-03-20 12:41:32	2018-03-20	2018-03-19	2018-03-01	1329	43.4172	131.59	133.302	83.6652	129	131	81	138.792	119.518	154.454	136	117	156	0.000725534	0.0063082
ZHA01	COL	21	ZHA01-COL-21	2018-03-20 12:41:32	2018-03-20 12:41:32	2018-03-20	2018-03-19	2018-03-01	1329	43.4172	131.59	133.302	83.6652	129	131	81	138.792	119.518	154.454	136	117	156	0.000725534	0.0063082
ZHA01	COL	21	ZHA01-COL-21	2018-03-21 11:11:32	2018-03-21 11:11:32	2018-03-21	2018-03-19	2018-03-01	630	26.5001	103.675	108.067	60.9794	103	107	61	112.74	118.537	153.587	112	119	154	0.000515364	0.00563842
ZHA01	COL	21	ZHA01-COL-21	2018-03-21 11:11:32	2018-03-21 11:11:32	2018-03-21	2018-03-19	2018-03-01	630	26.5001	103.675	108.067	60.9794	103	107	61	112.74	118.537	153.587	112	119	154	0.000515364	0.00563842
ZHA01	COL	21	ZHA01-COL-21	2018-03-21 12:41:32	2018-03-21 12:41:32	2018-03-21	2018-03-19	2018-03-01	1087	31.0041	122.019	131.515	76.8804	121	130	76	134.797	115.546	156.11	133	115	157	0.000436521	0.00440706
ZHA01	COL	21	ZHA01-COL-21	2018-03-21 12:41:32	2018-03-21 12:41:32	2018-03-21	2018-03-19	2018-03-01	1087	31.0041	122.019	131.515	76.8804	121	130	76	134.797	115.546	156.11	133	115	157	0.000436521	0.00440706
ZHA01	COL	21	ZHA01-COL-21	2018-03-22 11:11:32	2018-03-22 11:11:32	2018-03-22	2018-03-19	2018-03-01	0	NA	122.019	131.515	76.8804	121	130	76	134.797	115.546	156.11	133	115	157	0.000436521	0.00440706
ZHA01	COL	21	ZHA01-COL-21	2018-03-22 11:11:32	2018-03-22 11:11:32	2018-03-22	2018-03-19	2018-03-01	0	NA	122.019	131.515	76.8804	121	130	76	134.797	115.546	156.11	133	115	157	0.000436521	0.00440706
ZHA01	COL	21	ZHA01-COL-21	2018-03-22 12:41:32	2018-03-22 12:41:32	2018-03-22	2018-03-19	2018-03-01	57	5.27621	122.474	137.474	69.9298	122	137	69	139.509	111.561	162.211	139	112	162	0.000960681	0.00302653
ZHA01	COL	21	ZHA01-COL-21	2018-03-22 12:41:32	2018-03-22 12:41:32	2018-03-22	2018-03-19	2018-03-01	57	5.27621	122.474	137.474	69.9298	122	137	69	139.509	111.561	162.211	139	112	162	0.000960681	0.00302653
ZHA01	COL	21	ZHA01-COL-21	2018-03-23 11:11:32	2018-03-23 11:11:32	2018-03-23	2018-03-19	2018-03-01	232	11.662	105.478	113.026	58.9526	104	112	58	117.004	116.198	156.849	116	116	157	0.00048968	0.00471446
ZHA01	COL	21	ZHA01-COL-21	2018-03-23 11:11:32	2018-03-23 11:11:32	2018-03-23	2018-03-19	2018-03-01	232	11.662	105.478	113.026	58.9526	104	112	58	117.004	116.198	156.849	116	116	157	0.00048968	0.00471446
ZHA01	COL	21	ZHA01-COL-21	2018-03-23 12:41:32	2018-03-23 12:41:32	2018-03-23	2018-03-19	2018-03-01	0	NA	105.478	113.026	58.9526	104	112	58	117.004	116.198	156.849	116	116	157	0.00048968	0.00471446
ZHA01	COL	21	ZHA01-COL-21	2018-03-23 12:41:32	2018-03-23 12:41:32	2018-03-23	2018-03-19	2018-03-01	0	NA	105.478	113.026	58.9526	104	112	58	117.004	116.198	156.849	116	116	157	0.00048968	0.00471446
ZHA01	COL	21	ZHA01-COL-21	2018-03-24 11:11:32	2018-03-24 11:11:32	2018-03-24	2018-03-19	2018-03-01	207	12.5905	96.7295	100.483	58.57	99	104	58	105.256	119.391	151.198	109	119	153	0.00057097	0.00740802
ZHA01	COL	21	ZHA01-COL-21	2018-03-24 11:11:32	2018-03-24 11:11:32	2018-03-24	2018-03-19	2018-03-01	207	12.5905	96.7295	100.483	58.57	99	104	58	105.256	119.391	151.198	109	119	153	0.00057097	0.00740802
ZHA01	COL	21	ZHA01-COL-21	2018-03-24 12:41:32	2018-03-24 12:41:32	2018-03-24	2018-03-19	2018-03-01	1198	94.6811	124.067	106.412	83.2821	121	102	81	116.317	131.727	143.481	114	132	144	0.00384818	0.0205035
ZHA01	COL	21	ZHA01-COL-21	2018-03-24 12:41:32	2018-03-24 12:41:32	2018-03-24	2018-03-19	2018-03-01	1198	94.6811	124.067	106.412	83.2821	121	102	81	116.317	131.727	143.481	114	132	144	0.00384818	0.0205035
ZHA01	COL	21	ZHA01-COL-21	2018-03-25 11:11:32	2018-03-25 11:11:32	2018-03-25	2018-03-19	2018-03-01	640	39.1033	131.508	130.9	66.9891	122	123	62	135.834	118.825	162.095	128	118	161	0.00139167	0.00639449
ZHA01	COL	21	ZHA01-COL-21	2018-03-25 11:11:32	2018-03-25 11:11:32	2018-03-25	2018-03-19	2018-03-01	640	39.1033	131.508	130.9	66.9891	122	123	62	135.834	118.825	162.095	128	118	161	0.00139167	0.00639449
ZHA01	COL	21	ZHA01-COL-21	2018-03-25 12:41:32	2018-03-25 12:41:32	2018-03-25	2018-03-19	2018-03-01	1309	46.5726	127.845	133.107	71.7212	124	129	70	136.514	116.674	160.018	134	116	160	0.000832427	0.00543546
ZHA01	COL	21	ZHA01-COL-21	2018-03-25 12:41:32	2018-03-25 12:41:32	2018-03-25	2018-03-19	2018-03-01	1309	46.5726	127.845	133.107	71.7212	124	129	70	136.514	116.674	160.018	134	116	160	0.000832427	0.00543546
ZHA01	COL	21	ZHA01-COL-21	2018-03-26 11:11:32	2018-03-26 11:11:32	2018-03-26	2018-03-26	2018-03-01	4365	57.0736	108.756	109.256	67.3278	109	109	67	115.01	121.023	151.265	115	118	152	0.000615468	0.00775745
ZHA01	COL	21	ZHA01-COL-21	2018-03-26 11:11:32	2018-03-26 11:11:32	2018-03-26	2018-03-26	2018-03-01	4365	57.0736	108.756	109.256	67.3278	109	109	67	115.01	121.023	151.265	115	118	152	0.000615468	0.00775745
ZHA01	COL	21	ZHA01-COL-21	2018-03-26 12:41:32	2018-03-26 12:41:32	2018-03-26	2018-03-26	2018-03-01	2371	53.8813	105.86	113.211	64.4585	105	114	64	117.105	117.173	153.947	117	115	154	0.000431111	0.00535852
ZHA01	COL	21	ZHA01-COL-21	2018-03-26 12:41:32	2018-03-26 12:41:32	2018-03-26	2018-03-26	2018-03-01	2371	53.8813	105.86	113.211	64.4585	105	114	64	117.105	117.173	153.947	117	115	154	0.000431111	0.00535852
ZHA01	COL	21	ZHA01-COL-21	2018-03-27 11:11:32	2018-03-27 11:11:32	2018-03-27	2018-03-26	2018-03-01	0	NA	105.86	113.211	64.4585	105	114	64	117.105	117.173	153.947	117	115	154	0.000431111	0.00535852
ZHA01	COL	21	ZHA01-COL-21	2018-03-27 11:11:32	2018-03-27 11:11:32	2018-03-27	2018-03-26	2018-03-01	0	NA	105.86	113.211	64.4585	105	114	64	117.105	117.173	153.947	117	115	154	0.000431111	0.00535852
ZHA01	COL	21	ZHA01-COL-21	2018-03-27 12:41:32	2018-03-27 12:41:32	2018-03-27	2018-03-26	2018-03-01	7	1.2501	139	91.4286	72.4286	133	87	72	110.857	145.429	146.857	106	146	147	0.00813456	0.0262098
ZHA01	COL	21	ZHA01-COL-21	2018-03-27 12:41:32	2018-03-27 12:41:32	2018-03-27	2018-03-26	2018-03-01	7	1.2501	139	91.4286	72.4286	133	87	72	110.857	145.429	146.857	106	146	147	0.00813456	0.0262098
ZHA01	COL	21	ZHA01-COL-21	2018-03-28 11:11:32	2018-03-28 11:11:32	2018-03-28	2018-03-26	2018-03-01	1281	59.5417	134.155	141.08	84.1866	132	146	83	145.521	116.42	157.439	148	111	160	0.000381507	0.00452746
ZHA01	COL	21	ZHA01-COL-21	2018-03-28 11:11:32	2018-03-28 11:11:32	2018-03-28	2018-03-26	2018-03-01	1281	59.5417	134.155	141.08	84.1866	132	146	83	145.521	116.42	157.439	148	111	160	0.000381507	0.00452746
ZHA01	COL	21	ZHA01-COL-21	2018-03-28 12:41:32	2018-03-28 12:41:32	2018-03-28	2018-03-26	2018-03-01	717	47.6592	131.206	144.828	77.5119	133	150	79	147.105	112.272	161.872	151	110	163	0.000968362	0.00288428
ZHA01	COL	21	ZHA01-COL-21	2018-03-28 12:41:32	2018-03-28 12:41:32	2018-03-28	2018-03-26	2018-03-01	717	47.6592	131.206	144.828	77.5119	133	150	79	147.105	112.272	161.872	151	110	163	0.000968362	0.00288428
ZHA01	COL	21	ZHA01-COL-21	2018-03-29 11:11:32	2018-03-29 11:11:32	2018-03-29	2018-03-26	2018-03-01	389	51.4192	135.193	144.946	83.6864	137	153	87	148.62	114.735	159.332	155	110	161	0.000589725	0.00472825
ZHA01	COL	21	ZHA01-COL-21	2018-03-29 11:11:32	2018-03-29 11:11:32	2018-03-29	2018-03-26	2018-03-01	389	51.4192	135.193	144.946	83.6864	137	153	87	148.62	114.735	159.332	155	110	161	0.000589725	0.00472825
ZHA01	COL	21	ZHA01-COL-21	2018-03-29 12:41:32	2018-03-29 12:41:32	2018-03-29	2018-03-26	2018-03-01	4911	66.2649	114.954	120.643	75.6025	115	121	75	125.324	118.44	151.896	126	115	153	0.000515333	0.00656754
ZHA01	COL	21	ZHA01-COL-21	2018-03-29 12:41:32	2018-03-29 12:41:32	2018-03-29	2018-03-26	2018-03-01	4911	66.2649	114.954	120.643	75.6025	115	121	75	125.324	118.44	151.896	126	115	153	0.000515333	0.00656754
ZHA01	COL	21	ZHA01-COL-21	2018-03-30 11:11:32	2018-03-30 11:11:32	2018-03-30	2018-03-26	2018-03-01	13	3.60565	141.923	163.154	83.6923	142	163	83	162.923	107.769	166.538	163	108	167	0.000914507	0.00192343
ZHA01	COL	21	ZHA01-COL-21	2018-03-30 11:11:32	2018-03-30 11:11:32	2018-03-30	2018-03-26	2018-03-01	13	3.60565	141.923	163.154	83.6923	142	163	83	162.923	107.769	166.538	163	108	167	0.000914507	0.00192343
ZHA01	COL	21	ZHA01-COL-21	2018-03-30 12:41:32	2018-03-30 12:41:32	2018-03-30	2018-03-26	2018-03-01	4099	112.465	101.032	88.3125	77.7331	99	86	77	97.0371	131.646	135.886	96	132	135	0.00327346	0.0221995
ZHA01	COL	21	ZHA01-COL-21	2018-03-30 12:41:32	2018-03-30 12:41:32	2018-03-30	2018-03-26	2018-03-01	4099	112.465	101.032	88.3125	77.7331	99	86	77	97.0371	131.646	135.886	96	132	135	0.00327346	0.0221995
ZHA01	COL	21	ZHA01-COL-21	2018-03-31 11:11:32	2018-03-31 11:11:32	2018-03-31	2018-03-26	2018-03-01	667	56.1806	115.94	130.805	63.8546	118	138	64	133.409	111.903	161.979	139	109	164	0.00114533	0.00429213
ZHA01	COL	21	ZHA01-COL-21	2018-03-31 11:11:32	2018-03-31 11:11:32	2018-03-31	2018-03-26	2018-03-01	667	56.1806	115.94	130.805	63.8546	118	138	64	133.409	111.903	161.979	139	109	164	0.00114533	0.00429213
ZHA01	COL	21	ZHA01-COL-21	2018-03-31 12:41:32	2018-03-31 12:41:32	2018-03-31	2018-03-26	2018-03-01	3	0.707207	138.333	61.3333	82.3333	139	59	83	94	163	131.667	93	164	133	0.00869487	0.0311179
ZHA01	COL	21	ZHA01-COL-21	2018-03-31 12:41:32	2018-03-31 12:41:32	2018-03-31	2018-03-26	2018-03-01	3	0.707207	138.333	61.3333	82.3333	139	59	83	94	163	131.667	93	164	133	0.00869487	0.0311179
ZHA01	COL	132	ZHA01-COL-132	2017-10-27 12:47:51	2017-10-27 12:47:51	2017-10-27	2017-10-23	2017-10-01	0	NA	NA	NA	NA	NA	NA	NA	NA	NA	NA	NA	NA	NA	NA	NA
ZHA01	COL	132	ZHA01-COL-132	2017-10-28 12:47:51	2017-10-28 12:47:51	2017-10-28	2017-10-23	2017-10-01	0	NA	NA	NA	NA	NA	NA	NA	NA	NA	NA	NA	NA	NA	NA	NA
ZHA01	COL	132	ZHA01-COL-132	2017-10-29 12:47:51	2017-10-29 12:47:51	2017-10-29	2017-10-23	2017-10-01	0	NA	NA	NA	NA	NA	NA	NA	NA	NA	NA	NA	NA	NA	NA	NA
ZHA01	COL	132	ZHA01-COL-132	2017-10-30 12:47:51	2017-10-30 12:47:51	2017-10-30	2017-10-30	2017-10-01	0	NA	NA	NA	NA	NA	NA	NA	NA	NA	NA	NA	NA	NA	NA	NA
ZHA01	COL	132	ZHA01-COL-132	2017-10-31 12:47:51	2017-10-31 12:47:51	2017-10-31	2017-10-30	2017-10-01	97	11.5975	46.433	46.1443	55.3711	47	47	55	49.5052	130.619	122.165	50	131	122	0.0052812	0.0358936
ZHA01	COL	132	ZHA01-COL-132	2017-11-01 12:47:51	2017-11-01 12:47:51	2017-11-01	2017-10-30	2017-11-01	0	NA	46.433	46.1443	55.3711	47	47	55	49.5052	130.619	122.165	50	131	122	0.0052812	0.0358936
ZHA01	COL	132	ZHA01-COL-132	2017-11-02 12:47:51	2017-11-02 12:47:51	2017-11-02	2017-10-30	2017-11-01	0	NA	46.433	46.1443	55.3711	47	47	55	49.5052	130.619	122.165	50	131	122	0.0052812	0.0358936
ZHA01	COL	132	ZHA01-COL-132	2017-11-03 12:47:51	2017-11-03 12:47:51	2017-11-03	2017-10-30	2017-11-01	0	NA	46.433	46.1443	55.3711	47	47	55	49.5052	130.619	122.165	50	131	122	0.0052812	0.0358936
ZHA01	COL	132	ZHA01-COL-132	2017-11-04 12:47:51	2017-11-04 12:47:51	2017-11-04	2017-10-30	2017-11-01	0	NA	46.433	46.1443	55.3711	47	47	55	49.5052	130.619	122.165	50	131	122	0.0052812	0.0358936
ZHA01	COL	132	ZHA01-COL-132	2017-11-05 12:47:51	2017-11-05 12:47:51	2017-11-05	2017-10-30	2017-11-01	0	NA	46.433	46.1443	55.3711	47	47	55	49.5052	130.619	122.165	50	131	122	0.0052812	0.0358936
ZHA01	COL	132	ZHA01-COL-132	2017-11-10 12:40:15	2017-11-10 12:40:15	2017-11-10	2017-11-06	2017-11-01	1841	41.6314	123.751	144.569	86.9229	141	169	99	144.548	110.71	155.93	168	108	158	0.000182249	0.00231993
ZHA01	COL	132	ZHA01-COL-132	2017-11-11 11:10:15	2017-11-11 11:10:15	2017-11-11	2017-11-06	2017-11-01	1596	42.7318	143.646	165.009	92.0232	154	179	101	164.069	108.654	163.185	177	107	164	0.0011701	0.00345718
ZHA01	COL	132	ZHA01-COL-132	2017-11-11 12:40:15	2017-11-11 12:40:15	2017-11-11	2017-11-06	2017-11-01	1313	39.9303	152.746	174.911	98.8012	160	185	104	173.618	107.986	164.355	183	107	166	0.00111546	0.0040059
ZHA01	COL	132	ZHA01-COL-132	2017-11-12 11:10:15	2017-11-12 11:10:15	2017-11-12	2017-11-06	2017-11-01	1399	43.0328	137.908	161.524	93.133	148	176	101	160.684	108.258	160.718	174	107	162	0.000256638	0.00132418
ZHA01	COL	132	ZHA01-COL-132	2017-11-12 12:40:15	2017-11-12 12:40:15	2017-11-12	2017-11-06	2017-11-01	1903	43.1912	135.23	157.168	92.0347	147	175	101	156.824	109.305	159.386	173	108	161	0.000175374	0.00108815
ZHA01	COL	132	ZHA01-COL-132	2017-11-13 11:10:15	2017-11-13 11:10:15	2017-11-13	2017-11-13	2017-11-01	2155	45.0671	140.032	160.572	94.4585	151	175	101	160.445	109.746	159.938	175	108	161	0.000219435	0.0010374
ZHA01	COL	132	ZHA01-COL-132	2017-11-13 12:40:15	2017-11-13 12:40:15	2017-11-13	2017-11-13	2017-11-01	1685	43.9335	145.383	166.388	102.134	153	179	109	166.204	109.818	158.801	177	109	160	0.000796252	0.00469941
ZHA01	COL	132	ZHA01-COL-132	2017-11-14 11:10:15	2017-11-14 11:10:15	2017-11-14	2017-11-13	2017-11-01	2818	44.1723	129.654	146.019	89.1551	143	163	98	147.119	112.544	156.02	164	111	158	0.000265128	0.00218298
ZHA01	COL	132	ZHA01-COL-132	2017-11-14 12:40:15	2017-11-14 12:40:15	2017-11-14	2017-11-13	2017-11-01	1164	39.5286	137.261	157.791	92.6718	143	166	97	158.051	109.802	159.572	166	108	161	0.000147574	0.0012542
ZHA01	COL	132	ZHA01-COL-132	2017-11-15 11:10:15	2017-11-15 11:10:15	2017-11-15	2017-11-13	2017-11-01	820	32.5731	123.345	144.602	102.017	129	151	107	146.089	112.488	148.133	152	112	149	0.000408855	0.0039934
ZHA01	COL	132	ZHA01-COL-132	2017-11-15 12:40:15	2017-11-15 12:40:15	2017-11-15	2017-11-13	2017-11-01	1172	39.1263	142.88	164.13	101.625	149	173	108	164.176	109.891	157.956	173	109	159	0.000616502	0.00325421
ZHA01	COL	132	ZHA01-COL-132	2017-11-16 11:10:15	2017-11-16 11:10:15	2017-11-16	2017-11-13	2017-11-01	854	32.9015	116.446	138.508	97.1183	122	144	102	140.001	112.189	147.598	146	111	148	0.000451708	0.00452864
ZHA01	COL	132	ZHA01-COL-132	2017-11-16 12:40:15	2017-11-16 12:40:15	2017-11-16	2017-11-13	2017-11-01	759	30.6758	124.632	147.042	103.472	127	150	106	148.468	111.856	148.509	151	112	149	0.000441689	0.00366677
ZHA01	COL	132	ZHA01-COL-132	2017-11-17 11:10:15	2017-11-17 11:10:15	2017-11-17	2017-11-13	2017-11-01	431	23.9009	151.376	164.796	123.037	151	164	121	167.441	115.835	148.151	167	116	148	0.00161726	0.00723003
ZHA01	COL	132	ZHA01-COL-132	2017-11-17 12:40:15	2017-11-17 12:40:15	2017-11-17	2017-11-13	2017-11-01	1193	37.6535	128.071	145.408	91.7167	136	157	99	146.986	112.438	154.405	158	111	155	0.00023858	0.00242267
ZHA01	COL	132	ZHA01-COL-132	2017-11-18 11:10:15	2017-11-18 11:10:15	2017-11-18	2017-11-13	2017-11-01	1921	44.2097	132.632	149.655	95.2858	141	161	103	151.155	112.536	154.681	162	112	155	0.000353607	0.00224954
ZHA01	COL	132	ZHA01-COL-132	2017-11-18 12:40:15	2017-11-18 12:40:15	2017-11-18	2017-11-13	2017-11-01	3612	49.5798	117.726	131.164	86.044	129	146	93	133.578	115.243	150.668	148	114	153	0.000639331	0.00651561
ZHA01	COL	132	ZHA01-COL-132	2017-11-19 11:10:15	2017-11-19 11:10:15	2017-11-19	2017-11-13	2017-11-01	2754	46.0834	125.889	142.681	96.1046	138	157	106	144.418	113.661	150.787	159	113	151	0.000544415	0.00507818
ZHA01	COL	132	ZHA01-COL-132	2017-11-19 12:40:15	2017-11-19 12:40:15	2017-11-19	2017-11-13	2017-11-01	2139	42.2068	134.148	151.088	89.1692	144	164	96	152.147	111.619	158.519	165	111	159	0.000204859	0.00184663
ZHA01	COL	132	ZHA01-COL-132	2017-11-20 11:10:15	2017-11-20 11:10:15	2017-11-20	2017-11-20	2017-11-01	1463	39.4082	128.145	140.489	84.229	137	152	92	143.038	114.109	156.504	155	114	156	0.000316044	0.00381895
ZHA01	COL	132	ZHA01-COL-132	2017-11-20 12:40:15	2017-11-20 12:40:15	2017-11-20	2017-11-20	2017-11-01	2197	41.7254	130.735	148.848	92.1998	142	164	99	149.868	111.834	155.723	165	111	156	0.000328898	0.00197964
ZHA01	COL	132	ZHA01-COL-132	2017-11-21 11:10:15	2017-11-21 11:10:15	2017-11-21	2017-11-20	2017-11-01	1362	40.608	139.309	160.999	98.638	146	170	106	161.088	109.744	157.977	170	109	158	0.000218198	0.00132858
ZHA01	COL	132	ZHA01-COL-132	2017-11-21 12:40:15	2017-11-21 12:40:15	2017-11-21	2017-11-20	2017-11-01	2725	44.7971	132.958	153.652	99.9556	143	168	108	154.063	111.279	153.798	168	110	155	0.000665242	0.00313741
ZHA01	COL	132	ZHA01-COL-132	2017-11-22 11:10:15	2017-11-22 11:10:15	2017-11-22	2017-11-20	2017-11-01	264	19.4487	154.977	163.955	119.14	163	170	126	167.083	117.14	150.28	174	117	151	0.00161042	0.00742998
ZHA01	COL	132	ZHA01-COL-132	2017-11-22 12:40:15	2017-11-22 12:40:15	2017-11-22	2017-11-20	2017-11-01	2618	45.0671	94.3831	113.99	69.2697	96	120	70	115.133	112.377	150.306	121	111	151	0.000346142	0.0051649
ZHA01	COL	132	ZHA01-COL-132	2017-11-23 11:10:15	2017-11-23 11:10:15	2017-11-23	2017-11-20	2017-11-01	601	39.0513	150.411	169.205	109.687	151	173	113	169.829	111.253	156.631	173	111	157	0.000770918	0.0047168
ZHA01	COL	132	ZHA01-COL-132	2017-11-23 12:40:15	2017-11-23 12:40:15	2017-11-23	2017-11-20	2017-11-01	2070	46.2922	122.334	137.875	89.2734	129	146	96	140.119	113.803	152.186	148	114	152	0.000457065	0.00395048
ZHA01	COL	132	ZHA01-COL-132	2017-11-24 11:10:15	2017-11-24 11:10:15	2017-11-24	2017-11-20	2017-11-01	3131	59.5272	120.339	131.743	90.5222	124	139	96	134.992	116.562	148.898	142	116	149	0.000525872	0.00547404
ZHA01	COL	132	ZHA01-COL-132	2017-11-24 12:40:15	2017-11-24 12:40:15	2017-11-24	2017-11-20	2017-11-01	4561	51.3105	107.882	123.323	84.9862	116	134	90	125.114	115.363	146.982	136	114	148	0.000566168	0.00664219
ZHA01	COL	132	ZHA01-COL-132	2017-11-25 11:10:15	2017-11-25 11:10:15	2017-11-25	2017-11-20	2017-11-01	5133	53.5252	120.89	138.765	90.4935	135	154	100	139.925	113.044	151.576	156	112	154	0.000496631	0.0036614
ZHA01	COL	132	ZHA01-COL-132	2017-11-25 12:40:15	2017-11-25 12:40:15	2017-11-25	2017-11-20	2017-11-01	4294	52.1021	127.458	147.739	93.6954	138	162	103	148.347	111.298	154.169	162	110	156	0.000240967	0.00225741
ZHA01	COL	132	ZHA01-COL-132	2017-11-26 11:10:15	2017-11-26 11:10:15	2017-11-26	2017-11-20	2017-11-01	4204	51.3572	129.645	147.868	101.629	139	161	108	149.31	113.308	150.29	162	112	151	0.000528437	0.00387603
ZHA01	COL	132	ZHA01-COL-132	2017-11-26 12:40:15	2017-11-26 12:40:15	2017-11-26	2017-11-20	2017-11-01	4455	52.3497	128.864	146.808	103.453	141	161	113	148.305	113.775	148.859	163	112	150	0.000767535	0.00475887
ZHA01	COL	132	ZHA01-COL-132	2017-11-27 11:10:15	2017-11-27 11:10:15	2017-11-27	2017-11-27	2017-11-01	4144	53.1939	127.904	148.456	103.646	136	161	111	149.546	112.578	149.287	161	111	150	0.0006966	0.00397866
ZHA01	COL	132	ZHA01-COL-132	2017-11-27 12:40:15	2017-11-27 12:40:15	2017-11-27	2017-11-27	2017-11-01	4304	52.773	128.527	147.937	102.84	138	162	111	149.173	112.993	149.585	163	111	151	0.000491367	0.0029273
ZHA01	COL	132	ZHA01-COL-132	2017-11-28 11:10:15	2017-11-28 11:10:15	2017-11-28	2017-11-27	2017-11-01	4509	52.8746	128.539	148.033	99.2519	138	161	108	149.213	112.386	151.517	162	111	153	0.000629705	0.00374184
ZHA01	COL	132	ZHA01-COL-132	2017-11-28 12:40:15	2017-11-28 12:40:15	2017-11-28	2017-11-27	2017-11-01	5539	54.7821	119.595	136.714	93.6996	132	153	102	138.407	114.157	148.961	154	112	151	0.000997988	0.00542912
ZHA01	COL	132	ZHA01-COL-132	2017-11-29 11:10:15	2017-11-29 11:10:15	2017-11-29	2017-11-27	2017-11-01	4450	53.2575	127.753	147.758	93.4667	136	160	100	148.649	111.417	154.331	160	110	155	0.000290461	0.00186783
ZHA01	COL	132	ZHA01-COL-132	2017-11-29 12:40:15	2017-11-29 12:40:15	2017-11-29	2017-11-27	2017-11-01	4157	52.6967	128.502	149.059	93.3688	136	160	100	149.806	110.983	154.985	160	110	156	0.000303244	0.0019223
ZHA01	COL	132	ZHA01-COL-132	2017-11-30 11:10:15	2017-11-30 11:10:15	2017-11-30	2017-11-27	2017-11-01	4679	53.8416	125.444	145.638	101.677	136	160	111	146.884	112.811	148.956	160	111	150	0.000539885	0.00408291
ZHA01	COL	132	ZHA01-COL-132	2017-11-30 12:40:15	2017-11-30 12:40:15	2017-11-30	2017-11-27	2017-11-01	4816	54.0238	124.262	143.936	97.977	134	157	106	145.214	112.692	150.09	158	111	151	0.000352519	0.00315589
ZHA01	COL	132	ZHA01-COL-132	2017-12-01 11:10:15	2017-12-01 11:10:15	2017-12-01	2017-11-27	2017-12-01	4341	53.3581	126.333	145.843	98.6932	137	159	109	147.084	112.57	150.725	160	111	151	0.000461092	0.0034327
ZHA01	COL	132	ZHA01-COL-132	2017-12-01 12:40:15	2017-12-01 12:40:15	2017-12-01	2017-11-27	2017-12-01	4733	54.027	127.611	145.264	99.3643	138	159	108	146.844	113.517	150.245	160	112	151	0.00060103	0.0045851
ZHA01	COL	132	ZHA01-COL-132	2017-12-02 11:10:15	2017-12-02 11:10:15	2017-12-02	2017-11-27	2017-12-01	6069	60.1197	109.926	125.963	87.3302	121	141	96	127.926	115.149	146.99	143	113	149	0.000665352	0.00642838
ZHA01	COL	132	ZHA01-COL-132	2017-12-02 12:40:15	2017-12-02 12:40:15	2017-12-02	2017-11-27	2017-12-01	4623	53.304	123.29	141.461	96.4002	134	156	106	143.006	113.383	149.85	157	112	151	0.000434382	0.00453945
ZHA01	COL	132	ZHA01-COL-132	2017-12-03 11:10:15	2017-12-03 11:10:15	2017-12-03	2017-11-27	2017-12-01	6009	55.5875	116.483	129.55	92.6354	124	141	101	132.481	116.596	146.373	144	115	148	0.000558512	0.00551485
ZHA01	COL	132	ZHA01-COL-132	2017-12-03 12:40:15	2017-12-03 12:40:15	2017-12-03	2017-11-27	2017-12-01	4103	53.1762	132.499	149.817	102.823	141	161	112	151.59	113.489	150.796	163	112	151	0.00081065	0.00459653
ZHA01	COL	132	ZHA01-COL-132	2017-12-04 11:10:15	2017-12-04 11:10:15	2017-12-04	2017-12-04	2017-12-01	3768	51.2298	133.255	154.915	106.166	143	167	117	155.637	111.576	151.114	167	111	151	0.000611871	0.0036084
ZHA01	COL	132	ZHA01-COL-132	2017-12-04 12:40:15	2017-12-04 12:40:15	2017-12-04	2017-12-04	2017-12-01	2972	51.2298	138.352	158.694	104.288	145	167	112	159.524	111.29	154.095	167	110	154	0.000411346	0.00262579
ZHA01	COL	132	ZHA01-COL-132	2017-12-05 11:10:15	2017-12-05 11:10:15	2017-12-05	2017-12-04	2017-12-01	4370	52.6396	128.447	147.471	98.5256	137	159	107	148.817	112.506	151.68	160	111	153	0.000692387	0.00330902
ZHA01	COL	132	ZHA01-COL-132	2017-12-05 12:40:15	2017-12-05 12:40:15	2017-12-05	2017-12-04	2017-12-01	3787	51.2165	109.415	127.781	80.1555	114	135	86	129.466	112.699	151.63	137	111	152	0.00053157	0.00526007
ZHA01	COL	132	ZHA01-COL-132	2017-12-06 11:10:15	2017-12-06 11:10:15	2017-12-06	2017-12-04	2017-12-01	1846	45.8834	135.972	157.464	105.737	140	163	110	158.278	111.117	152.613	164	111	153	0.000496635	0.00321325
ZHA01	COL	132	ZHA01-COL-132	2017-12-06 12:40:15	2017-12-06 12:40:15	2017-12-06	2017-12-04	2017-12-01	3578	51.9954	132.142	152.431	100.456	138	161	108	153.506	111.584	153.013	162	111	153	0.00075538	0.00328113
ZHA01	COL	132	ZHA01-COL-132	2017-12-07 11:10:15	2017-12-07 11:10:15	2017-12-07	2017-12-04	2017-12-01	2987	51.7691	121.579	133.471	88.7258	119	131	86	136.497	115.743	150.712	134	115	151	0.000909806	0.00542803
ZHA01	COL	132	ZHA01-COL-132	2017-12-07 12:41:01	2017-12-07 12:41:01	2017-12-07	2017-12-04	2017-12-01	1714	52.3451	102.12	102.701	104.761	100	100	103	110.915	128.16	126.825	109	128	127	0.00366866	0.0305394
ZHA01	COL	132	ZHA01-COL-132	2017-12-08 11:11:01	2017-12-08 11:11:01	2017-12-08	2017-12-04	2017-12-01	233	10.4023	142.193	172.24	106.747	142	173	107	170.554	106.09	158.416	171	106	159	0.000730593	0.00408336
ZHA01	COL	132	ZHA01-COL-132	2017-12-08 12:41:01	2017-12-08 12:41:01	2017-12-08	2017-12-04	2017-12-01	144	8.37296	147.514	174.868	101.507	146	174	101	173.16	106.257	162.521	172	106	163	0.00110904	0.00360815
ZHA01	COL	132	ZHA01-COL-132	2017-12-09 11:11:01	2017-12-09 11:11:01	2017-12-09	2017-12-04	2017-12-01	0	NA	147.514	174.868	101.507	146	174	101	173.16	106.257	162.521	172	106	163	0.00110904	0.00360815
ZHA01	COL	132	ZHA01-COL-132	2017-12-09 12:41:01	2017-12-09 12:41:01	2017-12-09	2017-12-04	2017-12-01	589	15.6219	117.555	139.261	105.869	120	141	106	141.445	113.688	143.319	143	113	144	0.00120113	0.00560703
ZHA01	COL	132	ZHA01-COL-132	2017-12-10 11:11:01	2017-12-10 11:11:01	2017-12-10	2017-12-04	2017-12-01	187	9.55259	119.69	138.898	104.786	119	140	104	141.61	114.503	144.021	142	113	145	0.000766911	0.00603472
ZHA01	COL	132	ZHA01-COL-132	2017-12-10 12:41:01	2017-12-10 12:41:01	2017-12-10	2017-12-04	2017-12-01	65	5.83105	115.231	138.415	94.2	115	138	94	139.908	111.323	149.031	139	111	149	0.00059923	0.00379989
ZHA01	COL	132	ZHA01-COL-132	2017-12-11 11:11:01	2017-12-11 11:11:01	2017-12-11	2017-12-11	2017-12-01	299	14.2401	145.746	172.455	100.97	148	175	104	171.161	106.625	161.712	173	107	162	0.00119664	0.0036976
ZHA01	COL	132	ZHA01-COL-132	2017-12-11 12:41:01	2017-12-11 12:41:01	2017-12-11	2017-12-11	2017-12-01	199	11.9581	150.593	175.92	104.683	152	177	106	174.628	107.286	161.548	176	107	161	0.00121387	0.00394223
ZHA01	COL	132	ZHA01-COL-132	2017-12-12 11:11:01	2017-12-12 11:11:01	2017-12-12	2017-12-11	2017-12-01	0	NA	150.593	175.92	104.683	152	177	106	174.628	107.286	161.548	176	107	161	0.00121387	0.00394223
ZHA01	COL	132	ZHA01-COL-132	2017-12-12 12:41:01	2017-12-12 12:41:01	2017-12-12	2017-12-11	2017-12-01	0	NA	150.593	175.92	104.683	152	177	106	174.628	107.286	161.548	176	107	161	0.00121387	0.00394223
ZHA01	COL	132	ZHA01-COL-132	2017-12-13 11:11:01	2017-12-13 11:11:01	2017-12-13	2017-12-11	2017-12-01	0	NA	150.593	175.92	104.683	152	177	106	174.628	107.286	161.548	176	107	161	0.00121387	0.00394223
ZHA01	COL	132	ZHA01-COL-132	2017-12-13 12:41:01	2017-12-13 12:41:01	2017-12-13	2017-12-11	2017-12-01	0	NA	150.593	175.92	104.683	152	177	106	174.628	107.286	161.548	176	107	161	0.00121387	0.00394223
ZHA01	COL	132	ZHA01-COL-132	2017-12-14 11:11:01	2017-12-14 11:11:01	2017-12-14	2017-12-11	2017-12-01	235	12.081	137.613	161.043	102.217	138	162	102	161.285	109.374	155.987	162	109	156	0.000418971	0.00180143
ZHA01	COL	132	ZHA01-COL-132	2017-12-14 12:41:01	2017-12-14 12:41:01	2017-12-14	2017-12-11	2017-12-01	499	17.2708	145.437	173.87	108.271	147	176	110	172.385	106.723	158.493	174	106	159	0.000672472	0.00394909
ZHA01	COL	132	ZHA01-COL-132	2017-12-15 11:11:01	2017-12-15 11:11:01	2017-12-15	2017-12-11	2017-12-01	581	18.5069	131.244	154.01	110.219	132	155	110	155.236	111.8	148.382	156	112	149	0.000758051	0.00380735
ZHA01	COL	132	ZHA01-COL-132	2017-12-15 12:41:01	2017-12-15 12:41:01	2017-12-15	2017-12-11	2017-12-01	132	8.74653	124.848	149.076	92	126	150	93	149.705	109.167	155.371	150	109	156	0.000290159	0.00171983
ZHA01	COL	132	ZHA01-COL-132	2017-12-16 11:11:01	2017-12-16 11:11:01	2017-12-16	2017-12-11	2017-12-01	411	16.6342	151.075	178.995	122.27	152	180	123	177.686	108.265	153.878	179	108	154	0.000962192	0.00473455
ZHA01	COL	132	ZHA01-COL-132	2017-12-16 12:41:01	2017-12-16 12:41:01	2017-12-16	2017-12-11	2017-12-01	456	17.4991	150.059	179.678	121.154	152	182	123	177.923	107.456	154.592	180	107	155	0.000834504	0.00431454
ZHA01	COL	132	ZHA01-COL-132	2017-12-17 11:11:01	2017-12-17 11:11:01	2017-12-17	2017-12-11	2017-12-01	411	16.553	149.562	176.414	119.185	151	177	120	175.421	108.474	154.358	176	108	155	0.000857592	0.00447227
ZHA01	COL	132	ZHA01-COL-132	2017-12-17 12:41:01	2017-12-17 12:41:01	2017-12-17	2017-12-11	2017-12-01	228	12.1759	146.123	174.917	120.123	145	175	122	173.763	108.105	152.952	174	108	152	0.000989611	0.00512101
ZHA01	COL	132	ZHA01-COL-132	2017-12-18 11:11:01	2017-12-18 11:11:01	2017-12-18	2017-12-18	2017-12-01	260	13.7671	117.685	139.585	96.0385	118	141	96	141.377	111.973	148.762	143	111	149	0.000482167	0.00403775
ZHA01	COL	132	ZHA01-COL-132	2017-12-18 12:41:01	2017-12-18 12:41:01	2017-12-18	2017-12-18	2017-12-01	98	8.64533	133.367	154.612	108.622	133	155	109	156.02	112.041	149.663	156	112	150	0.000658196	0.00332597
ZHA01	COL	132	ZHA01-COL-132	2017-12-19 11:11:01	2017-12-19 11:11:01	2017-12-19	2017-12-18	2017-12-01	0	NA	133.367	154.612	108.622	133	155	109	156.02	112.041	149.663	156	112	150	0.000658196	0.00332597
ZHA01	COL	132	ZHA01-COL-132	2017-12-19 12:41:01	2017-12-19 12:41:01	2017-12-19	2017-12-18	2017-12-01	48	4.24274	131.042	156.25	110	131	155	109	156.917	110.375	149.354	156	110	149	0.000691417	0.00347733
ZHA01	COL	132	ZHA01-COL-132	2017-12-20 11:11:01	2017-12-20 11:11:01	2017-12-20	2017-12-18	2017-12-01	0	NA	131.042	156.25	110	131	155	109	156.917	110.375	149.354	156	110	149	0.000691417	0.00347733
ZHA01	COL	132	ZHA01-COL-132	2017-12-20 12:41:01	2017-12-20 12:41:01	2017-12-20	2017-12-18	2017-12-01	91	6.28023	145.429	174.824	124.824	147	177	127	174	108.626	150.341	176	109	150	0.00134117	0.00570215
ZHA01	COL	132	ZHA01-COL-132	2017-12-21 11:11:01	2017-12-21 11:11:01	2017-12-21	2017-12-18	2017-12-01	0	NA	145.429	174.824	124.824	147	177	127	174	108.626	150.341	176	109	150	0.00134117	0.00570215
ZHA01	COL	132	ZHA01-COL-132	2017-12-21 12:41:01	2017-12-21 12:41:01	2017-12-21	2017-12-18	2017-12-01	188	9.21725	119.681	147.197	97.6223	123	149	99	147.394	109.053	151.186	149	109	152	0.000429917	0.00294375
ZHA01	COL	132	ZHA01-COL-132	2017-12-22 11:11:01	2017-12-22 11:11:01	2017-12-22	2017-12-18	2017-12-01	443	19.2355	146.621	175.977	112.912	147	176	113	174.339	106.772	157.084	175	107	157	0.00070767	0.00412031
ZHA01	COL	132	ZHA01-COL-132	2017-12-22 12:41:01	2017-12-22 12:41:01	2017-12-22	2017-12-18	2017-12-01	718	22.5275	140.696	171.712	105.312	143	175	109	169.801	105.653	158.756	173	105	159	0.00080749	0.00490298
ZHA01	COL	132	ZHA01-COL-132	2017-12-23 11:11:01	2017-12-23 11:11:01	2017-12-23	2017-12-18	2017-12-01	276	13.998	158.935	184.819	128.431	159	185	128	183.558	109.127	153.761	184	109	154	0.00229247	0.00712864
ZHA01	COL	132	ZHA01-COL-132	2017-12-23 12:41:01	2017-12-23 12:41:01	2017-12-23	2017-12-18	2017-12-01	440	22.0058	149.08	176.168	123.077	153	180	126	175.293	109.043	152.216	179	109	152	0.00111027	0.00521163
ZHA01	COL	132	ZHA01-COL-132	2017-12-24 11:11:01	2017-12-24 11:11:01	2017-12-24	2017-12-18	2017-12-01	0	NA	149.08	176.168	123.077	153	180	126	175.293	109.043	152.216	179	109	152	0.00111027	0.00521163
ZHA01	COL	132	ZHA01-COL-132	2017-12-24 12:41:01	2017-12-24 12:41:01	2017-12-24	2017-12-18	2017-12-01	282	19.5577	148.918	178.06	120.816	152	181	125	176.535	107.702	153.975	180	108	153	0.000902028	0.00479622
ZHA01	COL	132	ZHA01-COL-132	2017-12-25 11:11:01	2017-12-25 11:11:01	2017-12-25	2017-12-25	2017-12-01	360	16.1793	150.036	176.714	122.869	151	178	124	175.881	109.086	152.597	177	109	152	0.00102864	0.00509336
ZHA01	COL	132	ZHA01-COL-132	2017-12-25 12:41:01	2017-12-25 12:41:01	2017-12-25	2017-12-25	2017-12-01	764	24.2299	149.234	176.437	121.754	150	177	123	175.455	108.753	152.988	176	109	153	0.0010537	0.00510852
ZHA01	COL	132	ZHA01-COL-132	2017-12-26 11:11:01	2017-12-26 11:11:01	2017-12-26	2017-12-25	2017-12-01	460	18.6816	148.987	178.08	129.1	150	179	130	177.052	108.893	149.739	178	109	150	0.00136879	0.0056367
ZHA01	COL	132	ZHA01-COL-132	2017-12-26 12:41:01	2017-12-26 12:41:01	2017-12-26	2017-12-25	2017-12-01	1540	51.1201	145.134	172.773	110.39	147	175	113	171.599	107.486	157.01	174	107	157	0.000681846	0.00379528
ZHA01	COL	132	ZHA01-COL-132	2017-12-27 11:11:01	2017-12-27 11:11:01	2017-12-27	2017-12-25	2017-12-01	462	16.7632	145.303	173.284	120.69	146	174	122	172.494	108.71	152.004	173	108	152	0.00107266	0.00514877
ZHA01	COL	132	ZHA01-COL-132	2017-12-27 12:41:01	2017-12-27 12:41:01	2017-12-27	2017-12-25	2017-12-01	855	26.6178	147.226	174.935	122.302	148	176	124	174.089	108.857	151.961	175	109	152	0.00115212	0.00529831
ZHA01	COL	132	ZHA01-COL-132	2017-12-28 11:11:01	2017-12-28 11:11:01	2017-12-28	2017-12-25	2017-12-01	2144	53.5841	150.309	176.264	125.515	154	180	131	175.63	109.864	151.16	180	110	151	0.00121958	0.00558543
ZHA01	COL	132	ZHA01-COL-132	2017-12-28 12:41:01	2017-12-28 12:41:01	2017-12-28	2017-12-25	2017-12-01	527	17.9514	149.917	178.027	125.08	151	179	127	176.913	108.649	151.932	178	108	152	0.00115029	0.00529887
ZHA01	COL	132	ZHA01-COL-132	2017-12-29 11:11:01	2017-12-29 11:11:01	2017-12-29	2017-12-25	2017-12-01	39	4.03123	186.462	202.538	153.282	183	199	150	202.051	113.949	150.795	199	114	151	0.00270572	0.00898041
ZHA01	COL	132	ZHA01-COL-132	2017-12-29 12:41:01	2017-12-29 12:41:01	2017-12-29	2017-12-25	2017-12-01	333	15.6611	141.694	168.162	127.147	137	164	123	168.318	111.06	146.261	164	111	146	0.001424	0.00753243
ZHA01	COL	132	ZHA01-COL-132	2017-12-30 11:11:01	2017-12-30 11:11:01	2017-12-30	2017-12-25	2017-12-01	1878	53.125	136.844	167.412	107.526	139	171	109	166.046	106.618	155.597	169	106	156	0.000886046	0.00426838
ZHA01	COL	132	ZHA01-COL-132	2017-12-30 12:41:01	2017-12-30 12:41:01	2017-12-30	2017-12-25	2017-12-01	1857	53.7332	135.734	166.078	105.021	138	169	107	164.747	106.557	156.254	168	106	157	0.000741632	0.00369042
ZHA01	COL	132	ZHA01-COL-132	2017-12-31 11:11:01	2017-12-31 11:11:01	2017-12-31	2017-12-25	2017-12-01	873	47.0957	140.502	162.356	111.15	138	160	108	162.88	111.093	152.192	161	111	153	0.000679839	0.0039009
ZHA01	COL	132	ZHA01-COL-132	2017-12-31 12:41:01	2017-12-31 12:41:01	2017-12-31	2017-12-25	2017-12-01	770	24.254	121.365	148.212	99.9195	121	148	98	148.362	109.417	150.51	149	109	151	0.000361133	0.00288589
ZHA01	COL	132	ZHA01-COL-132	2018-01-01 11:11:01	2018-01-01 11:11:01	2018-01-01	2018-01-01	2018-01-01	1399	49.8047	143.961	169.813	114.046	144	171	113	169.127	109.06	153.91	170	109	154	0.0011107	0.00644596
ZHA01	COL	132	ZHA01-COL-132	2018-01-01 12:41:01	2018-01-01 12:41:01	2018-01-01	2018-01-01	2018-01-01	1068	47.0957	121.236	147.08	96.8184	116	142	91	147.291	109.467	151.717	142	109	152	0.000538333	0.00302037
ZHA01	COL	132	ZHA01-COL-132	2018-01-02 11:11:01	2018-01-02 11:11:01	2018-01-02	2018-01-01	2018-01-01	1548	51.1201	147.638	168.018	111.38	144	165	107	168.15	110.979	155.012	166	111	155	0.00101097	0.00575057
ZHA01	COL	132	ZHA01-COL-132	2018-01-02 12:41:01	2018-01-02 12:41:01	2018-01-02	2018-01-01	2018-01-01	1902	53.3481	142.174	167.82	100.84	144	171	103	166.968	107.613	159.675	170	107	161	0.000838493	0.0047845
ZHA01	COL	132	ZHA01-COL-132	2018-01-03 11:11:01	2018-01-03 11:11:01	2018-01-03	2018-01-01	2018-01-01	7530	60.8278	119.47	148.326	88.2134	125	154	92	147.383	107.182	156.255	153	105	158	0.000182664	0.00150353
ZHA01	COL	132	ZHA01-COL-132	2018-01-03 12:41:01	2018-01-03 12:41:01	2018-01-03	2018-01-01	2018-01-01	5287	57.5887	116.537	145.29	78.2156	121	152	80	144.307	106.241	159.999	151	105	161	0.000180225	0.00180181
ZHA01	COL	132	ZHA01-COL-132	2018-01-04 11:11:01	2018-01-04 11:11:01	2018-01-04	2018-01-01	2018-01-01	3870	50.8195	101.462	129.067	68.8111	103	133	67	128.802	107.309	157.179	132	106	158	0.000213353	0.00297874
ZHA01	COL	132	ZHA01-COL-132	2018-01-04 12:41:01	2018-01-04 12:41:01	2018-01-04	2018-01-01	2018-01-01	3747	52.1968	105.215	132.735	68.9672	107	137	68	132.366	106.917	158.88	136	106	159	0.000192959	0.00249747
ZHA01	COL	132	ZHA01-COL-132	2018-01-05 11:11:01	2018-01-05 11:11:01	2018-01-05	2018-01-01	2018-01-01	194	22.136	136.835	155.17	100.454	144	166	107	156.021	112.005	154.562	166	111	155	0.000464189	0.00211015
ZHA01	COL	132	ZHA01-COL-132	2018-01-05 12:41:01	2018-01-05 12:41:01	2018-01-05	2018-01-01	2018-01-01	247	12.4198	112.154	139.826	73.502	108	137	72	139.53	106.474	160.113	137	106	160	0.000257841	0.00202491
ZHA01	COL	132	ZHA01-COL-132	2018-01-06 11:11:01	2018-01-06 11:11:01	2018-01-06	2018-01-01	2018-01-01	4373	56.6842	122.086	152.293	88.0048	127	159	93	151.091	105.988	158.329	157	105	159	0.000229651	0.00158467
ZHA01	COL	132	ZHA01-COL-132	2018-01-06 12:41:01	2018-01-06 12:41:01	2018-01-06	2018-01-01	2018-01-01	4784	58.0947	124.221	153.199	91.6378	130	160	96	152.181	106.848	157.041	159	106	157	0.00017664	0.00141982
ZHA01	COL	132	ZHA01-COL-132	2018-01-07 11:11:01	2018-01-07 11:11:01	2018-01-07	2018-01-01	2018-01-01	4348	58.8431	125.558	155.876	89.3385	131	163	95	154.506	105.672	159.36	161	105	160	0.000255557	0.00122781
ZHA01	COL	132	ZHA01-COL-132	2018-01-07 12:41:01	2018-01-07 12:41:01	2018-01-07	2018-01-01	2018-01-01	136	19.1639	148.721	178.059	117.007	150	179	119	176.39	107.147	156.022	177	107	156	0.000789883	0.00404242
ZHA01	COL	132	ZHA01-COL-132	2018-01-08 11:11:01	2018-01-08 11:11:01	2018-01-08	2018-01-08	2018-01-01	2739	54.5308	130.973	159.262	98.4049	135	163	103	158.455	107.247	156.596	163	107	157	0.000180631	0.00115232
ZHA01	COL	132	ZHA01-COL-132	2018-01-08 12:41:01	2018-01-08 12:41:01	2018-01-08	2018-01-08	2018-01-01	1847	54.346	115.073	140.47	92.713	113	138	92	141.09	109.926	150.643	139	110	151	0.000509059	0.00336808
ZHA01	COL	132	ZHA01-COL-132	2018-01-09 11:11:01	2018-01-09 11:11:01	2018-01-09	2018-01-08	2018-01-01	3590	55.8324	134.631	163.662	95.0964	138	167	98	162.254	106.007	160.272	166	106	160	0.000268538	0.00123384
ZHA01	COL	132	ZHA01-COL-132	2018-01-09 12:41:01	2018-01-09 12:41:01	2018-01-09	2018-01-08	2018-01-01	1649	51.8031	133.223	162.912	95.0964	135	164	97	161.557	105.785	159.873	163	106	160	0.000248807	0.00118279
ZHA01	COL	132	ZHA01-COL-132	2018-01-10 11:11:01	2018-01-10 11:11:01	2018-01-10	2018-01-08	2018-01-01	4599	59.045	108.389	131.012	81.0572	109	133	82	132.177	110.624	152.361	134	110	152	0.000256837	0.00304201
ZHA01	COL	132	ZHA01-COL-132	2018-01-10 12:41:01	2018-01-10 12:41:01	2018-01-10	2018-01-08	2018-01-01	16	11.5435	118.062	126.062	80.5	114	124	80	129.625	117.188	151.875	128	117	151	0.000668102	0.00564065
ZHA01	COL	132	ZHA01-COL-132	2018-01-11 11:11:01	2018-01-11 11:11:01	2018-01-11	2018-01-08	2018-01-01	2225	56.0804	102.407	125.275	67.2162	98	121	65	125.958	109.26	156.822	122	109	156	0.000192679	0.00282443
ZHA01	COL	132	ZHA01-COL-132	2018-01-11 12:41:01	2018-01-11 12:41:01	2018-01-11	2018-01-08	2018-01-01	428	18.2484	88.0467	113.002	58.3131	90	114	60	113.486	108.631	155.287	115	108	155	0.00024756	0.00338747
ZHA01	COL	132	ZHA01-COL-132	2018-01-12 11:11:01	2018-01-12 11:11:01	2018-01-12	2018-01-08	2018-01-01	215	22.4612	125.781	146.028	105.758	138	158	117	147.242	113.302	146.916	160	113	148	0.000475983	0.00519661
ZHA01	COL	132	ZHA01-COL-132	2018-01-12 12:41:01	2018-01-12 12:41:01	2018-01-12	2018-01-08	2018-01-01	1493	36.1533	130.475	157.747	102.695	131	158	106	157.405	108.437	153.788	158	109	153	0.000531267	0.00268595
ZHA01	COL	132	ZHA01-COL-132	2018-01-13 11:11:01	2018-01-13 11:11:01	2018-01-13	2018-01-08	2018-01-01	146	14.5775	137.808	165.603	110.288	143	170	115	164.959	108.281	153.589	169	108	153	0.00103755	0.00496713
ZHA01	COL	132	ZHA01-COL-132	2018-01-13 12:41:01	2018-01-13 12:41:01	2018-01-13	2018-01-08	2018-01-01	6043	60.0314	130.672	152.277	101.006	132	156	102	153.175	111.181	152.498	156	109	153	0.00074493	0.00340036
ZHA01	COL	132	ZHA01-COL-132	2018-01-14 11:11:01	2018-01-14 11:11:01	2018-01-14	2018-01-08	2018-01-01	955	42.0239	131.032	161.111	101.504	132	162	103	160.079	106.75	155.716	161	107	156	0.000369049	0.00140166
ZHA01	COL	132	ZHA01-COL-132	2018-01-14 12:41:01	2018-01-14 12:41:01	2018-01-14	2018-01-08	2018-01-01	2218	49.3587	150.071	174	121.178	153	177	125	173.685	110.263	152.515	177	110	152	0.000981216	0.00516456
ZHA01	COL	132	ZHA01-COL-132	2018-01-15 11:11:01	2018-01-15 11:11:01	2018-01-15	2018-01-15	2018-01-01	22	11.5435	149.5	161.636	116.409	152	164	120	164.455	115.773	150.091	166	116	150	0.00156392	0.00686893
ZHA01	COL	132	ZHA01-COL-132	2018-01-15 12:41:01	2018-01-15 12:41:01	2018-01-15	2018-01-15	2018-01-01	8	10.5949	130.75	140.75	97.375	134	144	96	144.375	116.875	150	148	116	149	0.000517041	0.0046864
ZHA01	COL	132	ZHA01-COL-132	2018-01-16 11:11:01	2018-01-16 11:11:01	2018-01-16	2018-01-15	2018-01-01	5071	56.8755	103.31	121.26	62.0669	102	120	60	122.52	111.249	157.956	122	111	158	0.000227157	0.0028018
ZHA01	COL	132	ZHA01-COL-132	2018-01-16 12:41:01	2018-01-16 12:41:01	2018-01-16	2018-01-15	2018-01-01	8090	63.8412	122.046	145.419	77.0286	127	153	80	145.175	108.224	161.178	153	107	162	0.000307547	0.00168188
ZHA01	COL	132	ZHA01-COL-132	2018-01-17 11:11:01	2018-01-17 11:11:01	2018-01-17	2018-01-15	2018-01-01	8585	62.9874	122.724	144.314	96.9256	128	152	102	145.277	111.638	150.661	153	111	151	0.000357707	0.0030269
ZHA01	COL	132	ZHA01-COL-132	2018-01-17 12:41:01	2018-01-17 12:41:01	2018-01-17	2018-01-15	2018-01-01	2360	57.5842	74.4674	88.1945	40.6335	75	89	42	89.9034	114.162	153.521	91	114	153	0.000495145	0.00519823
ZHA01	COL	132	ZHA01-COL-132	2018-01-18 11:11:01	2018-01-18 11:11:01	2018-01-18	2018-01-15	2018-01-01	8439	67.0911	112.842	138.708	77.7608	117	145	81	138.484	108.063	157.341	144	107	158	0.000173424	0.0016663
ZHA01	COL	132	ZHA01-COL-132	2018-01-18 12:41:01	2018-01-18 12:41:01	2018-01-18	2018-01-15	2018-01-01	7959	61.633	121.358	147.823	88.0346	126	154	93	147.328	108.064	156.48	154	107	156	0.00015896	0.001495
ZHA01	COL	132	ZHA01-COL-132	2018-01-19 11:11:01	2018-01-19 11:11:01	2018-01-19	2018-01-15	2018-01-01	7622	64.5279	121.672	150.669	105.832	124	156	111	150.366	109.317	148.406	156	109	148	0.000593739	0.00371458
ZHA01	COL	132	ZHA01-COL-132	2018-01-19 12:41:01	2018-01-19 12:41:01	2018-01-19	2018-01-15	2018-01-01	7314	63.6715	132.421	156.667	101.619	135	162	105	156.798	109.658	154.044	161	109	154	0.000434498	0.00256231
ZHA01	COL	132	ZHA01-COL-132	2018-01-20 11:11:01	2018-01-20 11:11:01	2018-01-20	2018-01-15	2018-01-01	4035	61.5712	123.197	143.772	92.2154	123	144	93	145.141	111.338	153.043	146	111	153	0.000216139	0.00272057
ZHA01	COL	132	ZHA01-COL-132	2018-01-20 12:41:01	2018-01-20 12:41:01	2018-01-20	2018-01-15	2018-01-01	3860	61.5834	133.458	160.674	104.648	134	162	106	160.305	108.349	154.16	161	108	154	0.000420661	0.00265473
ZHA01	COL	132	ZHA01-COL-132	2018-01-21 11:11:01	2018-01-21 11:11:01	2018-01-21	2018-01-15	2018-01-01	8891	67.6911	119.61	145.575	88.7818	123	151	93	145.436	108.572	155.092	151	108	156	0.000172194	0.00168653
ZHA01	COL	132	ZHA01-COL-132	2018-01-21 12:41:01	2018-01-21 12:41:01	2018-01-21	2018-01-15	2018-01-01	7042	64.1539	129.028	155.32	96.3694	132	160	100	154.874	108.263	155.869	159	108	156	0.000469351	0.00172026
ZHA01	COL	132	ZHA01-COL-132	2018-01-24 11:10:22	2018-01-24 11:10:22	2018-01-24	2018-01-22	2018-01-01	6111	63.3671	100.134	119.51	62.7868	95	115	58	120.59	110.835	156.653	117	111	157	0.000144284	0.00236952
ZHA01	COL	132	ZHA01-COL-132	2018-01-24 12:40:22	2018-01-24 12:40:22	2018-01-24	2018-01-22	2018-01-01	5968	64.3753	112.165	129.502	77.9509	106	124	71	131.127	112.54	153.775	126	112	153	0.000238474	0.00457417
ZHA01	COL	132	ZHA01-COL-132	2018-01-25 11:10:22	2018-01-25 11:10:22	2018-01-25	2018-01-22	2018-01-01	9589	69.1255	115.129	130.056	80.6284	114	132	81	132.526	113.87	152.95	134	113	153	0.000442756	0.00607138
ZHA01	COL	132	ZHA01-COL-132	2018-01-25 12:40:22	2018-01-25 12:40:22	2018-01-25	2018-01-22	2018-01-01	9737	69.4672	121.718	137.524	87.3253	124	141	90	139.803	113.521	152.987	143	112	153	0.000404408	0.00431698
ZHA01	COL	132	ZHA01-COL-132	2018-01-26 11:10:22	2018-01-26 11:10:22	2018-01-26	2018-01-22	2018-01-01	10302	72.1712	108.849	127.901	86.8055	111	132	89	129.889	113.419	148.05	134	112	149	0.000338169	0.00614887
ZHA01	COL	132	ZHA01-COL-132	2018-01-26 12:40:22	2018-01-26 12:40:22	2018-01-26	2018-01-22	2018-01-01	7882	64.1244	132.379	147.801	93.618	135	152	98	149.959	113.201	154.841	154	112	155	0.000404177	0.00280098
ZHA01	COL	132	ZHA01-COL-132	2018-01-27 11:10:22	2018-01-27 11:10:22	2018-01-27	2018-01-22	2018-01-01	10831	69.0346	125.051	142.318	97.3797	129	149	102	144.43	113.798	149.888	150	112	151	0.000546755	0.00487611
ZHA01	COL	132	ZHA01-COL-132	2018-01-27 12:40:22	2018-01-27 12:40:22	2018-01-27	2018-01-22	2018-01-01	5725	61.5866	142.3	160.563	107.065	144	163	110	161.888	112.228	153.806	165	112	153	0.000584086	0.00349025
ZHA01	COL	132	ZHA01-COL-132	2018-01-28 11:10:22	2018-01-28 11:10:22	2018-01-28	2018-01-22	2018-01-01	8472	66.4801	118.005	138.814	102.2	121	141	107	140.751	113.526	145.219	143	113	145	0.00071122	0.00581448
ZHA01	COL	132	ZHA01-COL-132	2018-01-28 12:40:22	2018-01-28 12:40:22	2018-01-28	2018-01-22	2018-01-01	9173	66.5325	128.354	144.258	100.26	131	149	105	146.839	114.426	149.531	151	113	150	0.000648353	0.00488236
ZHA01	COL	132	ZHA01-COL-132	2018-01-29 11:10:22	2018-01-29 11:10:22	2018-01-29	2018-01-29	2018-01-01	6121	62.404	112.194	126.571	76.9877	107	121	73	129.046	113.966	153.219	124	114	152	0.000507521	0.00630926
ZHA01	COL	132	ZHA01-COL-132	2018-01-29 12:40:22	2018-01-29 12:40:22	2018-01-29	2018-01-29	2018-01-01	6227	65.2177	88.8682	105.216	65.5304	80	97	60	107.13	114.323	148.295	99	114	148	0.000456398	0.00546132
ZHA01	COL	132	ZHA01-COL-132	2018-01-30 11:10:22	2018-01-30 11:10:22	2018-01-30	2018-01-29	2018-01-01	8526	66.2704	126.377	140.777	99.9469	130	145	104	143.805	115.497	148.117	148	114	149	0.000545369	0.00509613
ZHA01	COL	132	ZHA01-COL-132	2018-01-30 12:40:22	2018-01-30 12:40:22	2018-01-30	2018-01-29	2018-01-01	6788	65.1921	130.82	147.471	96.8493	133	149	101	149.575	113.124	152.889	152	113	153	0.000467496	0.00348644
ZHA01	COL	132	ZHA01-COL-132	2018-01-31 11:10:22	2018-01-31 11:10:22	2018-01-31	2018-01-29	2018-01-01	7170	64.1411	116.748	129.61	84.8523	119	132	88	132.806	115.322	150.742	135	115	151	0.000650262	0.00547158
ZHA01	COL	132	ZHA01-COL-132	2018-01-31 12:40:22	2018-01-31 12:40:22	2018-01-31	2018-01-29	2018-01-01	10157	69.6952	114.359	126.104	89.8996	116	129	93	129.833	117.084	146.334	133	116	147	0.000514146	0.00491141
ZHA01	COL	132	ZHA01-COL-132	2018-02-01 11:10:22	2018-02-01 11:10:22	2018-02-01	2018-01-29	2018-02-01	8816	66.7658	121.728	142.737	87.6466	124	146	91	143.624	110.76	154.841	147	110	155	0.000157599	0.00202683
ZHA01	COL	132	ZHA01-COL-132	2018-02-01 12:40:22	2018-02-01 12:40:22	2018-02-01	2018-01-29	2018-02-01	8206	66.964	121.715	143.722	88.7419	124	146	93	144.538	110.35	154.655	147	110	155	0.000143611	0.00213043
ZHA01	COL	132	ZHA01-COL-132	2018-02-02 11:10:22	2018-02-02 11:10:22	2018-02-02	2018-01-29	2018-02-01	0	NA	121.715	143.722	88.7419	124	146	93	144.538	110.35	154.655	147	110	155	0.000143611	0.00213043
ZHA01	COL	132	ZHA01-COL-132	2018-02-02 12:40:22	2018-02-02 12:40:22	2018-02-02	2018-01-29	2018-02-01	5490	60.8308	98.4541	110.924	69.2228	94	107	67	113.83	115.753	149.676	110	115	149	0.000511371	0.00497819
ZHA01	COL	132	ZHA01-COL-132	2018-02-03 11:11:32	2018-02-03 11:11:32	2018-02-03	2018-01-29	2018-02-01	6819	68.7009	116.31	133.369	87.1373	119	135	90	135.707	113.448	150.903	138	113	151	0.000653476	0.00557401
ZHA01	COL	132	ZHA01-COL-132	2018-02-03 11:11:32	2018-02-03 11:11:32	2018-02-03	2018-01-29	2018-02-01	6819	68.7009	116.31	133.369	87.1373	119	135	90	135.707	113.448	150.903	138	113	151	0.000653476	0.00557401
ZHA01	COL	132	ZHA01-COL-132	2018-02-03 12:41:32	2018-02-03 12:41:32	2018-02-03	2018-01-29	2018-02-01	4926	61.4079	122.112	140.547	93.6876	123	140	97	142.632	112.888	150.855	143	113	151	0.000341413	0.00339373
ZHA01	COL	132	ZHA01-COL-132	2018-02-03 12:41:32	2018-02-03 12:41:32	2018-02-03	2018-01-29	2018-02-01	4926	61.4079	122.112	140.547	93.6876	123	140	97	142.632	112.888	150.855	143	113	151	0.000341413	0.00339373
ZHA01	COL	132	ZHA01-COL-132	2018-02-04 11:11:32	2018-02-04 11:11:32	2018-02-04	2018-01-29	2018-02-01	4374	61.7413	112.204	126.724	92.6104	110	124	92	130.184	116.209	144.826	128	117	144	0.000793291	0.0055225
ZHA01	COL	132	ZHA01-COL-132	2018-02-04 11:11:32	2018-02-04 11:11:32	2018-02-04	2018-01-29	2018-02-01	4374	61.7413	112.204	126.724	92.6104	110	124	92	130.184	116.209	144.826	128	117	144	0.000793291	0.0055225
ZHA01	COL	132	ZHA01-COL-132	2018-02-04 12:41:32	2018-02-04 12:41:32	2018-02-04	2018-01-29	2018-02-01	5584	62.7476	113.522	125.187	86.3777	107	121	83	128.702	116.66	147.756	124	116	147	0.000509123	0.00604025
ZHA01	COL	132	ZHA01-COL-132	2018-02-04 12:41:32	2018-02-04 12:41:32	2018-02-04	2018-01-29	2018-02-01	5584	62.7476	113.522	125.187	86.3777	107	121	83	128.702	116.66	147.756	124	116	147	0.000509123	0.00604025
ZHA01	COL	132	ZHA01-COL-132	2018-02-05 11:11:32	2018-02-05 11:11:32	2018-02-05	2018-02-05	2018-02-01	3372	58.8983	117.74	133.664	90.0356	120	134	94	136.462	114.305	149.585	138	114	149	0.000965962	0.00556741
ZHA01	COL	132	ZHA01-COL-132	2018-02-05 11:11:32	2018-02-05 11:11:32	2018-02-05	2018-02-05	2018-02-01	3372	58.8983	117.74	133.664	90.0356	120	134	94	136.462	114.305	149.585	138	114	149	0.000965962	0.00556741
ZHA01	COL	132	ZHA01-COL-132	2018-02-05 12:41:32	2018-02-05 12:41:32	2018-02-05	2018-02-05	2018-02-01	3958	61.2475	120.687	136.263	93.3686	121	136	94	139.162	114.578	149.184	139	115	149	0.0011075	0.00571678
ZHA01	COL	132	ZHA01-COL-132	2018-02-05 12:41:32	2018-02-05 12:41:32	2018-02-05	2018-02-05	2018-02-01	3958	61.2475	120.687	136.263	93.3686	121	136	94	139.162	114.578	149.184	139	115	149	0.0011075	0.00571678
ZHA01	COL	132	ZHA01-COL-132	2018-02-06 11:11:32	2018-02-06 11:11:32	2018-02-06	2018-02-05	2018-02-01	1280	55.9152	125.658	140.723	105.968	126	140	107	144.111	116.092	144.746	144	116	144	0.000625086	0.00582916
ZHA01	COL	132	ZHA01-COL-132	2018-02-06 11:11:32	2018-02-06 11:11:32	2018-02-06	2018-02-05	2018-02-01	1280	55.9152	125.658	140.723	105.968	126	140	107	144.111	116.092	144.746	144	116	144	0.000625086	0.00582916
ZHA01	COL	132	ZHA01-COL-132	2018-02-06 12:41:32	2018-02-06 12:41:32	2018-02-06	2018-02-05	2018-02-01	6735	63.5143	116.201	130.528	95.2448	118	132	99	133.936	116.216	145.408	136	116	145	0.000577453	0.00653701
ZHA01	COL	132	ZHA01-COL-132	2018-02-06 12:41:32	2018-02-06 12:41:32	2018-02-06	2018-02-05	2018-02-01	6735	63.5143	116.201	130.528	95.2448	118	132	99	133.936	116.216	145.408	136	116	145	0.000577453	0.00653701
ZHA01	COL	132	ZHA01-COL-132	2018-02-07 11:11:32	2018-02-07 11:11:32	2018-02-07	2018-02-05	2018-02-01	7916	68.614	118.975	129.941	97.0149	119	130	97	134.099	117.934	144.545	134	118	145	0.000713966	0.00657569
ZHA01	COL	132	ZHA01-COL-132	2018-02-07 11:11:32	2018-02-07 11:11:32	2018-02-07	2018-02-05	2018-02-01	7916	68.614	118.975	129.941	97.0149	119	130	97	134.099	117.934	144.545	134	118	145	0.000713966	0.00657569
ZHA01	COL	132	ZHA01-COL-132	2018-02-07 12:41:32	2018-02-07 12:41:32	2018-02-07	2018-02-05	2018-02-01	6074	63.0437	124.054	140.538	93.8913	125	140	98	142.976	113.736	150.945	144	114	151	0.000580543	0.00480242
ZHA01	COL	132	ZHA01-COL-132	2018-02-07 12:41:32	2018-02-07 12:41:32	2018-02-07	2018-02-05	2018-02-01	6074	63.0437	124.054	140.538	93.8913	125	140	98	142.976	113.736	150.945	144	114	151	0.000580543	0.00480242
ZHA01	COL	132	ZHA01-COL-132	2018-02-08 11:11:32	2018-02-08 11:11:32	2018-02-08	2018-02-05	2018-02-01	0	NA	124.054	140.538	93.8913	125	140	98	142.976	113.736	150.945	144	114	151	0.000580543	0.00480242
ZHA01	COL	132	ZHA01-COL-132	2018-02-08 11:11:32	2018-02-08 11:11:32	2018-02-08	2018-02-05	2018-02-01	0	NA	124.054	140.538	93.8913	125	140	98	142.976	113.736	150.945	144	114	151	0.000580543	0.00480242
ZHA01	COL	132	ZHA01-COL-132	2018-02-08 12:41:32	2018-02-08 12:41:32	2018-02-08	2018-02-05	2018-02-01	4719	80.1765	155.897	165.698	178.336	155	165	178	172.548	127.195	120.45	172	127	121	0.00524858	0.0276448
ZHA01	COL	132	ZHA01-COL-132	2018-02-08 12:41:32	2018-02-08 12:41:32	2018-02-08	2018-02-05	2018-02-01	4719	80.1765	155.897	165.698	178.336	155	165	178	172.548	127.195	120.45	172	127	121	0.00524858	0.0276448
ZHA01	COL	132	ZHA01-COL-132	2018-02-09 11:11:32	2018-02-09 11:11:32	2018-02-09	2018-02-05	2018-02-01	3131	48.7469	208.725	211.004	214.629	211	213	217	215.602	127.651	125.961	218	128	126	0.00531005	0.0254589
ZHA01	COL	132	ZHA01-COL-132	2018-02-09 11:11:32	2018-02-09 11:11:32	2018-02-09	2018-02-05	2018-02-01	3131	48.7469	208.725	211.004	214.629	211	213	217	215.602	127.651	125.961	218	128	126	0.00531005	0.0254589
ZHA01	COL	132	ZHA01-COL-132	2018-02-09 12:41:32	2018-02-09 12:41:32	2018-02-09	2018-02-05	2018-02-01	606	41.1492	152.896	160.106	168.756	156	164	172	167.198	127.19	122.574	171	127	122	0.00506922	0.0267076
ZHA01	COL	132	ZHA01-COL-132	2018-02-09 12:41:32	2018-02-09 12:41:32	2018-02-09	2018-02-05	2018-02-01	606	41.1492	152.896	160.106	168.756	156	164	172	167.198	127.19	122.574	171	127	122	0.00506922	0.0267076
ZHA01	COL	132	ZHA01-COL-132	2018-02-10 11:11:32	2018-02-10 11:11:32	2018-02-10	2018-02-05	2018-02-01	7402	63.4464	96.6804	103.173	69.8673	99	105	73	107.62	119.469	145.931	110	119	146	0.000757559	0.00780118
ZHA01	COL	132	ZHA01-COL-132	2018-02-10 11:11:32	2018-02-10 11:11:32	2018-02-10	2018-02-05	2018-02-01	7402	63.4464	96.6804	103.173	69.8673	99	105	73	107.62	119.469	145.931	110	119	146	0.000757559	0.00780118
ZHA01	COL	132	ZHA01-COL-132	2018-02-10 12:41:32	2018-02-10 12:41:32	2018-02-10	2018-02-05	2018-02-01	5136	62.6449	121.926	134.137	98.1797	124	135	101	138.005	116.971	145.923	140	117	146	0.000705991	0.00522926
ZHA01	COL	132	ZHA01-COL-132	2018-02-10 12:41:32	2018-02-10 12:41:32	2018-02-10	2018-02-05	2018-02-01	5136	62.6449	121.926	134.137	98.1797	124	135	101	138.005	116.971	145.923	140	117	146	0.000705991	0.00522926
ZHA01	COL	132	ZHA01-COL-132	2018-02-11 11:11:32	2018-02-11 11:11:32	2018-02-11	2018-02-05	2018-02-01	10277	72.624	116.681	125.47	87.8882	118	126	90	129.76	118.142	147.396	131	118	148	0.000503424	0.00553789
ZHA01	COL	132	ZHA01-COL-132	2018-02-11 11:11:32	2018-02-11 11:11:32	2018-02-11	2018-02-05	2018-02-01	10277	72.624	116.681	125.47	87.8882	118	126	90	129.76	118.142	147.396	131	118	148	0.000503424	0.00553789
ZHA01	COL	132	ZHA01-COL-132	2018-02-11 12:41:32	2018-02-11 12:41:32	2018-02-11	2018-02-05	2018-02-01	7369	69.974	116.867	128.658	85.1662	118	129	87	132.133	115.996	150.155	133	116	150	0.000659478	0.00552249
ZHA01	COL	132	ZHA01-COL-132	2018-02-11 12:41:32	2018-02-11 12:41:32	2018-02-11	2018-02-05	2018-02-01	7369	69.974	116.867	128.658	85.1662	118	129	87	132.133	115.996	150.155	133	116	150	0.000659478	0.00552249
ZHA01	COL	132	ZHA01-COL-132	2018-02-12 11:11:32	2018-02-12 11:11:32	2018-02-12	2018-02-12	2018-02-01	7475	66.2853	114.836	125.024	85.4071	117	126	90	129.063	117.218	148.334	131	118	148	0.00053929	0.00592458
ZHA01	COL	132	ZHA01-COL-132	2018-02-12 11:11:32	2018-02-12 11:11:32	2018-02-12	2018-02-12	2018-02-01	7475	66.2853	114.836	125.024	85.4071	117	126	90	129.063	117.218	148.334	131	118	148	0.00053929	0.00592458
ZHA01	COL	132	ZHA01-COL-132	2018-02-12 12:41:32	2018-02-12 12:41:32	2018-02-12	2018-02-12	2018-02-01	4460	62.1237	107.58	120.811	84.6318	106	118	86	124.364	116.41	146.196	123	116	145	0.000481494	0.00546698
ZHA01	COL	132	ZHA01-COL-132	2018-02-12 12:41:32	2018-02-12 12:41:32	2018-02-12	2018-02-12	2018-02-01	4460	62.1237	107.58	120.811	84.6318	106	118	86	124.364	116.41	146.196	123	116	145	0.000481494	0.00546698
ZHA01	COL	132	ZHA01-COL-132	2018-02-13 11:11:32	2018-02-13 11:11:32	2018-02-13	2018-02-12	2018-02-01	971	53.9492	76.4562	67.6962	58.1648	76	67	57	73.4933	130.1	134.976	74	130	135	0.00272319	0.0189643
ZHA01	COL	132	ZHA01-COL-132	2018-02-13 11:11:32	2018-02-13 11:11:32	2018-02-13	2018-02-12	2018-02-01	971	53.9492	76.4562	67.6962	58.1648	76	67	57	73.4933	130.1	134.976	74	130	135	0.00272319	0.0189643
ZHA01	COL	132	ZHA01-COL-132	2018-02-13 12:41:32	2018-02-13 12:41:32	2018-02-13	2018-02-12	2018-02-01	285	14.2497	71.2421	84.8947	63.1754	67	80	61	87.4526	118.004	139	83	118	139	0.00141868	0.0103607
ZHA01	COL	132	ZHA01-COL-132	2018-02-13 12:41:32	2018-02-13 12:41:32	2018-02-13	2018-02-12	2018-02-01	285	14.2497	71.2421	84.8947	63.1754	67	80	61	87.4526	118.004	139	83	118	139	0.00141868	0.0103607
ZHA01	COL	132	ZHA01-COL-132	2018-02-14 11:11:32	2018-02-14 11:11:32	2018-02-14	2018-02-12	2018-02-01	0	NA	71.2421	84.8947	63.1754	67	80	61	87.4526	118.004	139	83	118	139	0.00141868	0.0103607
ZHA01	COL	132	ZHA01-COL-132	2018-02-14 11:11:32	2018-02-14 11:11:32	2018-02-14	2018-02-12	2018-02-01	0	NA	71.2421	84.8947	63.1754	67	80	61	87.4526	118.004	139	83	118	139	0.00141868	0.0103607
ZHA01	COL	132	ZHA01-COL-132	2018-02-14 12:41:32	2018-02-14 12:41:32	2018-02-14	2018-02-12	2018-02-01	858	42.9543	117.182	125.172	99.1865	115	121	100	130.437	120.202	141.14	127	120	141	0.0012812	0.00932983
ZHA01	COL	132	ZHA01-COL-132	2018-02-14 12:41:32	2018-02-14 12:41:32	2018-02-14	2018-02-12	2018-02-01	858	42.9543	117.182	125.172	99.1865	115	121	100	130.437	120.202	141.14	127	120	141	0.0012812	0.00932983
ZHA01	COL	132	ZHA01-COL-132	2018-02-15 11:11:32	2018-02-15 11:11:32	2018-02-15	2018-02-12	2018-02-01	0	NA	117.182	125.172	99.1865	115	121	100	130.437	120.202	141.14	127	120	141	0.0012812	0.00932983
ZHA01	COL	132	ZHA01-COL-132	2018-02-15 11:11:32	2018-02-15 11:11:32	2018-02-15	2018-02-12	2018-02-01	0	NA	117.182	125.172	99.1865	115	121	100	130.437	120.202	141.14	127	120	141	0.0012812	0.00932983
ZHA01	COL	132	ZHA01-COL-132	2018-02-15 12:41:32	2018-02-15 12:41:32	2018-02-15	2018-02-12	2018-02-01	259	16.2789	81.0579	75.0656	74.1969	78	70	72	81.5946	130.467	129.483	79	130	130	0.00325131	0.0249746
ZHA01	COL	132	ZHA01-COL-132	2018-02-15 12:41:32	2018-02-15 12:41:32	2018-02-15	2018-02-12	2018-02-01	259	16.2789	81.0579	75.0656	74.1969	78	70	72	81.5946	130.467	129.483	79	130	130	0.00325131	0.0249746
ZHA01	COL	132	ZHA01-COL-132	2018-02-16 11:11:32	2018-02-16 11:11:32	2018-02-16	2018-02-12	2018-02-01	6517	69.9412	113.983	120.013	82.4494	115	120	84	124.966	119.268	147.835	126	120	147	0.000568728	0.00731545
ZHA01	COL	132	ZHA01-COL-132	2018-02-16 11:11:32	2018-02-16 11:11:32	2018-02-16	2018-02-12	2018-02-01	6517	69.9412	113.983	120.013	82.4494	115	120	84	124.966	119.268	147.835	126	120	147	0.000568728	0.00731545
ZHA01	COL	132	ZHA01-COL-132	2018-02-16 12:41:32	2018-02-16 12:41:32	2018-02-16	2018-02-12	2018-02-01	6142	70.0507	120.124	128.24	92.4323	121	128	95	132.929	118.693	146.451	133	119	146	0.00055824	0.00564307
ZHA01	COL	132	ZHA01-COL-132	2018-02-16 12:41:32	2018-02-16 12:41:32	2018-02-16	2018-02-12	2018-02-01	6142	70.0507	120.124	128.24	92.4323	121	128	95	132.929	118.693	146.451	133	119	146	0.00055824	0.00564307
ZHA01	COL	132	ZHA01-COL-132	2018-02-17 11:11:32	2018-02-17 11:11:32	2018-02-17	2018-02-12	2018-02-01	1034	54.2795	120.916	125.136	99.1799	122	126	101	131.242	121.734	141.625	132	122	140	0.00115667	0.00889636
ZHA01	COL	132	ZHA01-COL-132	2018-02-17 11:11:32	2018-02-17 11:11:32	2018-02-17	2018-02-12	2018-02-01	1034	54.2795	120.916	125.136	99.1799	122	126	101	131.242	121.734	141.625	132	122	140	0.00115667	0.00889636
ZHA01	COL	132	ZHA01-COL-132	2018-02-17 12:41:32	2018-02-17 12:41:32	2018-02-17	2018-02-12	2018-02-01	2643	58.4719	117.953	120.881	97.0813	121	122	100	127.297	122.558	140.764	129	123	140	0.00151761	0.0112659
ZHA01	COL	132	ZHA01-COL-132	2018-02-17 12:41:32	2018-02-17 12:41:32	2018-02-17	2018-02-12	2018-02-01	2643	58.4719	117.953	120.881	97.0813	121	122	100	127.297	122.558	140.764	129	123	140	0.00151761	0.0112659
ZHA01	COL	132	ZHA01-COL-132	2018-02-18 11:11:32	2018-02-18 11:11:32	2018-02-18	2018-02-12	2018-02-01	1706	57.2431	105.764	105.277	91.7884	106	104	93	112.699	125.662	135.663	112	126	135	0.00225565	0.0147061
ZHA01	COL	132	ZHA01-COL-132	2018-02-18 11:11:32	2018-02-18 11:11:32	2018-02-18	2018-02-12	2018-02-01	1706	57.2431	105.764	105.277	91.7884	106	104	93	112.699	125.662	135.663	112	126	135	0.00225565	0.0147061
ZHA01	COL	132	ZHA01-COL-132	2018-02-18 12:41:32	2018-02-18 12:41:32	2018-02-18	2018-02-12	2018-02-01	1068	49.7642	119.629	120.125	106.668	120	120	110	127.673	125.316	135.295	128	126	135	0.00312609	0.0156841
ZHA01	COL	132	ZHA01-COL-132	2018-02-18 12:41:32	2018-02-18 12:41:32	2018-02-18	2018-02-12	2018-02-01	1068	49.7642	119.629	120.125	106.668	120	120	110	127.673	125.316	135.295	128	126	135	0.00312609	0.0156841
ZHA01	COL	132	ZHA01-COL-132	2018-02-19 11:11:32	2018-02-19 11:11:32	2018-02-19	2018-02-19	2018-02-01	20	4.03123	140.85	144.35	122.2	140	144	122	149.25	122.75	139.4	150	123	139	0.0019766	0.00949138
ZHA01	COL	132	ZHA01-COL-132	2018-02-19 11:11:32	2018-02-19 11:11:32	2018-02-19	2018-02-19	2018-02-01	20	4.03123	140.85	144.35	122.2	140	144	122	149.25	122.75	139.4	150	123	139	0.0019766	0.00949138
ZHA01	COL	132	ZHA01-COL-132	2018-02-19 12:41:32	2018-02-19 12:41:32	2018-02-19	2018-02-19	2018-02-01	1918	63.8319	106.577	108.994	96.28	107	107	99	115.99	124.69	134.779	115	126	133	0.00266669	0.0159586
ZHA01	COL	132	ZHA01-COL-132	2018-02-19 12:41:32	2018-02-19 12:41:32	2018-02-19	2018-02-19	2018-02-01	1918	63.8319	106.577	108.994	96.28	107	107	99	115.99	124.69	134.779	115	126	133	0.00266669	0.0159586
ZHA01	COL	132	ZHA01-COL-132	2018-02-20 11:11:32	2018-02-20 11:11:32	2018-02-20	2018-02-19	2018-02-01	2136	57.6824	112.545	112.832	103.586	114	113	106	120.599	126.196	133.053	121	128	131	0.00199567	0.0188991
ZHA01	COL	132	ZHA01-COL-132	2018-02-20 11:11:32	2018-02-20 11:11:32	2018-02-20	2018-02-19	2018-02-01	2136	57.6824	112.545	112.832	103.586	114	113	106	120.599	126.196	133.053	121	128	131	0.00199567	0.0188991
ZHA01	COL	132	ZHA01-COL-132	2018-02-20 12:41:32	2018-02-20 12:41:32	2018-02-20	2018-02-19	2018-02-01	4	1.58124	209.25	208.25	185.5	207	208	184	212	124.25	139.5	211	124	139	0.004271	0.0140055
ZHA01	COL	132	ZHA01-COL-132	2018-02-20 12:41:32	2018-02-20 12:41:32	2018-02-20	2018-02-19	2018-02-01	4	1.58124	209.25	208.25	185.5	207	208	184	212	124.25	139.5	211	124	139	0.004271	0.0140055
ZHA01	COL	132	ZHA01-COL-132	2018-02-21 11:11:32	2018-02-21 11:11:32	2018-02-21	2018-02-19	2018-02-01	83	6.26508	95.494	107.747	73.012	94	106	72	111.41	116.759	145.976	111	117	146	0.000592876	0.00506578
ZHA01	COL	132	ZHA01-COL-132	2018-02-21 11:11:32	2018-02-21 11:11:32	2018-02-21	2018-02-19	2018-02-01	83	6.26508	95.494	107.747	73.012	94	106	72	111.41	116.759	145.976	111	117	146	0.000592876	0.00506578
ZHA01	COL	132	ZHA01-COL-132	2018-02-21 12:41:32	2018-02-21 12:41:32	2018-02-21	2018-02-19	2018-02-01	91	16.3249	92.2857	101.505	82.3956	92	100	85	106.385	120.593	137.549	105	122	135	0.00177304	0.0125386
ZHA01	COL	132	ZHA01-COL-132	2018-02-21 12:41:32	2018-02-21 12:41:32	2018-02-21	2018-02-19	2018-02-01	91	16.3249	92.2857	101.505	82.3956	92	100	85	106.385	120.593	137.549	105	122	135	0.00177304	0.0125386
ZHA01	COL	132	ZHA01-COL-132	2018-02-22 11:11:32	2018-02-22 11:11:32	2018-02-22	2018-02-19	2018-02-01	2788	112.669	87.3967	72.382	67.5118	83	67	62	81.2604	133.609	133.329	76	134	133	0.00392987	0.0262565
ZHA01	COL	132	ZHA01-COL-132	2018-02-22 11:11:32	2018-02-22 11:11:32	2018-02-22	2018-02-19	2018-02-01	2788	112.669	87.3967	72.382	67.5118	83	67	62	81.2604	133.609	133.329	76	134	133	0.00392987	0.0262565
ZHA01	COL	132	ZHA01-COL-132	2018-02-22 12:41:32	2018-02-22 12:41:32	2018-02-22	2018-02-19	2018-02-01	13491	191.032	86.0833	76.5006	70.0361	82	74	68	84.413	130.875	133.356	82	131	133	0.0028949	0.0251309
ZHA01	COL	132	ZHA01-COL-132	2018-02-22 12:41:32	2018-02-22 12:41:32	2018-02-22	2018-02-19	2018-02-01	13491	191.032	86.0833	76.5006	70.0361	82	74	68	84.413	130.875	133.356	82	131	133	0.0028949	0.0251309
ZHA01	COL	132	ZHA01-COL-132	2018-02-23 11:11:32	2018-02-23 11:11:32	2018-02-23	2018-02-19	2018-02-01	1853	50.8059	98.0108	103.264	95.5877	99	102	99	109.693	124.45	131.686	109	123	132	0.00213247	0.0208921
ZHA01	COL	132	ZHA01-COL-132	2018-02-23 11:11:32	2018-02-23 11:11:32	2018-02-23	2018-02-19	2018-02-01	1853	50.8059	98.0108	103.264	95.5877	99	102	99	109.693	124.45	131.686	109	123	132	0.00213247	0.0208921
ZHA01	COL	132	ZHA01-COL-132	2018-02-23 12:41:32	2018-02-23 12:41:32	2018-02-23	2018-02-19	2018-02-01	0	NA	98.0108	103.264	95.5877	99	102	99	109.693	124.45	131.686	109	123	132	0.00213247	0.0208921
ZHA01	COL	132	ZHA01-COL-132	2018-02-23 12:41:32	2018-02-23 12:41:32	2018-02-23	2018-02-19	2018-02-01	0	NA	98.0108	103.264	95.5877	99	102	99	109.693	124.45	131.686	109	123	132	0.00213247	0.0208921
ZHA01	COL	132	ZHA01-COL-132	2018-02-24 11:11:32	2018-02-24 11:11:32	2018-02-24	2018-02-19	2018-02-01	0	NA	98.0108	103.264	95.5877	99	102	99	109.693	124.45	131.686	109	123	132	0.00213247	0.0208921
ZHA01	COL	132	ZHA01-COL-132	2018-02-24 11:11:32	2018-02-24 11:11:32	2018-02-24	2018-02-19	2018-02-01	0	NA	98.0108	103.264	95.5877	99	102	99	109.693	124.45	131.686	109	123	132	0.00213247	0.0208921
ZHA01	COL	132	ZHA01-COL-132	2018-02-24 12:41:32	2018-02-24 12:41:32	2018-02-24	2018-02-19	2018-02-01	0	NA	98.0108	103.264	95.5877	99	102	99	109.693	124.45	131.686	109	123	132	0.00213247	0.0208921
ZHA01	COL	132	ZHA01-COL-132	2018-02-24 12:41:32	2018-02-24 12:41:32	2018-02-24	2018-02-19	2018-02-01	0	NA	98.0108	103.264	95.5877	99	102	99	109.693	124.45	131.686	109	123	132	0.00213247	0.0208921
ZHA01	COL	132	ZHA01-COL-132	2018-02-25 11:11:32	2018-02-25 11:11:32	2018-02-25	2018-02-19	2018-02-01	0	NA	98.0108	103.264	95.5877	99	102	99	109.693	124.45	131.686	109	123	132	0.00213247	0.0208921
ZHA01	COL	132	ZHA01-COL-132	2018-02-25 11:11:32	2018-02-25 11:11:32	2018-02-25	2018-02-19	2018-02-01	0	NA	98.0108	103.264	95.5877	99	102	99	109.693	124.45	131.686	109	123	132	0.00213247	0.0208921
ZHA01	COL	132	ZHA01-COL-132	2018-02-25 12:41:32	2018-02-25 12:41:32	2018-02-25	2018-02-19	2018-02-01	0	NA	98.0108	103.264	95.5877	99	102	99	109.693	124.45	131.686	109	123	132	0.00213247	0.0208921
ZHA01	COL	132	ZHA01-COL-132	2018-02-25 12:41:32	2018-02-25 12:41:32	2018-02-25	2018-02-19	2018-02-01	0	NA	98.0108	103.264	95.5877	99	102	99	109.693	124.45	131.686	109	123	132	0.00213247	0.0208921
ZHA01	COL	132	ZHA01-COL-132	2018-02-26 11:11:32	2018-02-26 11:11:32	2018-02-26	2018-02-26	2018-02-01	4	1.5001	184.5	154	141.75	184	154	142	168.5	137.25	138.5	168	138	138	0.00941556	0.02787
ZHA01	COL	132	ZHA01-COL-132	2018-02-26 11:11:32	2018-02-26 11:11:32	2018-02-26	2018-02-26	2018-02-01	4	1.5001	184.5	154	141.75	184	154	142	168.5	137.25	138.5	168	138	138	0.00941556	0.02787
ZHA01	COL	132	ZHA01-COL-132	2018-02-26 12:41:32	2018-02-26 12:41:32	2018-02-26	2018-02-26	2018-02-01	0	NA	184.5	154	141.75	184	154	142	168.5	137.25	138.5	168	138	138	0.00941556	0.02787
ZHA01	COL	132	ZHA01-COL-132	2018-02-26 12:41:32	2018-02-26 12:41:32	2018-02-26	2018-02-26	2018-02-01	0	NA	184.5	154	141.75	184	154	142	168.5	137.25	138.5	168	138	138	0.00941556	0.02787
ZHA01	COL	132	ZHA01-COL-132	2018-02-27 11:11:32	2018-02-27 11:11:32	2018-02-27	2018-02-26	2018-02-01	890	36.118	94.9876	84.9472	80.4079	95	85	80	93.8517	131.307	132.128	95	131	132	0.00359331	0.0255475
ZHA01	COL	132	ZHA01-COL-132	2018-02-27 11:11:32	2018-02-27 11:11:32	2018-02-27	2018-02-26	2018-02-01	890	36.118	94.9876	84.9472	80.4079	95	85	80	93.8517	131.307	132.128	95	131	132	0.00359331	0.0255475
ZHA01	COL	132	ZHA01-COL-132	2018-02-27 12:41:32	2018-02-27 12:41:32	2018-02-27	2018-02-26	2018-02-01	484	14.8662	107.531	103.192	100.963	108	104	102	112.114	129.227	129.754	113	129	130	0.00409259	0.0258866
ZHA01	COL	132	ZHA01-COL-132	2018-02-27 12:41:32	2018-02-27 12:41:32	2018-02-27	2018-02-26	2018-02-01	484	14.8662	107.531	103.192	100.963	108	104	102	112.114	129.227	129.754	113	129	130	0.00409259	0.0258866
ZHA01	COL	132	ZHA01-COL-132	2018-02-28 11:11:32	2018-02-28 11:11:32	2018-02-28	2018-02-26	2018-02-01	541	18.7217	133.895	120.024	110.621	134	121	112	130.985	131.715	135.1	132	132	135	0.00424535	0.0205962
ZHA01	COL	132	ZHA01-COL-132	2018-02-28 11:11:32	2018-02-28 11:11:32	2018-02-28	2018-02-26	2018-02-01	541	18.7217	133.895	120.024	110.621	134	121	112	130.985	131.715	135.1	132	132	135	0.00424535	0.0205962
ZHA01	COL	132	ZHA01-COL-132	2018-02-28 12:41:32	2018-02-28 12:41:32	2018-02-28	2018-02-26	2018-02-01	2737	55.9161	73.0387	71.491	71.2879	73	71	72	77.3975	128.657	128.313	78	129	128	0.00333912	0.0287096
ZHA01	COL	132	ZHA01-COL-132	2018-02-28 12:41:32	2018-02-28 12:41:32	2018-02-28	2018-02-26	2018-02-01	2737	55.9161	73.0387	71.491	71.2879	73	71	72	77.3975	128.657	128.313	78	129	128	0.00333912	0.0287096
ZHA01	COL	132	ZHA01-COL-132	2018-03-01 11:11:32	2018-03-01 11:11:32	2018-03-01	2018-02-26	2018-03-01	0	NA	73.0387	71.491	71.2879	73	71	72	77.3975	128.657	128.313	78	129	128	0.00333912	0.0287096
ZHA01	COL	132	ZHA01-COL-132	2018-03-01 11:11:32	2018-03-01 11:11:32	2018-03-01	2018-02-26	2018-03-01	0	NA	73.0387	71.491	71.2879	73	71	72	77.3975	128.657	128.313	78	129	128	0.00333912	0.0287096
ZHA01	COL	132	ZHA01-COL-132	2018-03-01 12:41:32	2018-03-01 12:41:32	2018-03-01	2018-02-26	2018-03-01	0	NA	73.0387	71.491	71.2879	73	71	72	77.3975	128.657	128.313	78	129	128	0.00333912	0.0287096
ZHA01	COL	132	ZHA01-COL-132	2018-03-01 12:41:32	2018-03-01 12:41:32	2018-03-01	2018-02-26	2018-03-01	0	NA	73.0387	71.491	71.2879	73	71	72	77.3975	128.657	128.313	78	129	128	0.00333912	0.0287096
ZHA01	COL	132	ZHA01-COL-132	2018-03-02 11:11:32	2018-03-02 11:11:32	2018-03-02	2018-02-26	2018-03-01	45496	199.977	109.268	111.957	116.439	146	153	162	115.693	128.02	125.415	161	128	124	0.00346511	0.0306217
ZHA01	COL	132	ZHA01-COL-132	2018-03-02 11:11:32	2018-03-02 11:11:32	2018-03-02	2018-02-26	2018-03-01	45496	199.977	109.268	111.957	116.439	146	153	162	115.693	128.02	125.415	161	128	124	0.00346511	0.0306217
ZHA01	COL	132	ZHA01-COL-132	2018-03-02 12:41:32	2018-03-02 12:41:32	2018-03-02	2018-02-26	2018-03-01	1365	40.1062	42.9245	42.6916	36.9304	43	44	38	43.7963	126.826	131.799	45	126	132	0.00177315	0.0225761
ZHA01	COL	132	ZHA01-COL-132	2018-03-02 12:41:32	2018-03-02 12:41:32	2018-03-02	2018-02-26	2018-03-01	1365	40.1062	42.9245	42.6916	36.9304	43	44	38	43.7963	126.826	131.799	45	126	132	0.00177315	0.0225761
ZHA01	COL	132	ZHA01-COL-132	2018-03-03 11:11:32	2018-03-03 11:11:32	2018-03-03	2018-02-26	2018-03-01	0	NA	42.9245	42.6916	36.9304	43	44	38	43.7963	126.826	131.799	45	126	132	0.00177315	0.0225761
ZHA01	COL	132	ZHA01-COL-132	2018-03-03 11:11:32	2018-03-03 11:11:32	2018-03-03	2018-02-26	2018-03-01	0	NA	42.9245	42.6916	36.9304	43	44	38	43.7963	126.826	131.799	45	126	132	0.00177315	0.0225761
ZHA01	COL	132	ZHA01-COL-132	2018-03-03 12:41:32	2018-03-03 12:41:32	2018-03-03	2018-02-26	2018-03-01	502	35.419	176.773	183.277	193.845	180	187	197	189.566	127.912	121.759	193	128	122	0.00530175	0.0297554
ZHA01	COL	132	ZHA01-COL-132	2018-03-03 12:41:32	2018-03-03 12:41:32	2018-03-03	2018-02-26	2018-03-01	502	35.419	176.773	183.277	193.845	180	187	197	189.566	127.912	121.759	193	128	122	0.00530175	0.0297554
ZHA01	COL	132	ZHA01-COL-132	2018-03-04 11:11:32	2018-03-04 11:11:32	2018-03-04	2018-02-26	2018-03-01	2369	59.4113	71.4504	74.6902	56.3331	73	77	58	78.6771	123.043	138.496	81	123	139	0.00290632	0.0119309
ZHA01	COL	132	ZHA01-COL-132	2018-03-04 11:11:32	2018-03-04 11:11:32	2018-03-04	2018-02-26	2018-03-01	2369	59.4113	71.4504	74.6902	56.3331	73	77	58	78.6771	123.043	138.496	81	123	139	0.00290632	0.0119309
ZHA01	COL	132	ZHA01-COL-132	2018-03-04 12:41:32	2018-03-04 12:41:32	2018-03-04	2018-02-26	2018-03-01	9	1.58124	93.5556	105.667	93.5556	93	105	93	110.667	121	133	110	121	133	0.00196274	0.0161034
ZHA01	COL	132	ZHA01-COL-132	2018-03-04 12:41:32	2018-03-04 12:41:32	2018-03-04	2018-02-26	2018-03-01	9	1.58124	93.5556	105.667	93.5556	93	105	93	110.667	121	133	110	121	133	0.00196274	0.0161034
ZHA01	COL	132	ZHA01-COL-132	2018-03-05 11:11:32	2018-03-05 11:11:32	2018-03-05	2018-03-05	2018-03-01	0	NA	93.5556	105.667	93.5556	93	105	93	110.667	121	133	110	121	133	0.00196274	0.0161034
ZHA01	COL	132	ZHA01-COL-132	2018-03-05 11:11:32	2018-03-05 11:11:32	2018-03-05	2018-03-05	2018-03-01	0	NA	93.5556	105.667	93.5556	93	105	93	110.667	121	133	110	121	133	0.00196274	0.0161034
ZHA01	COL	132	ZHA01-COL-132	2018-03-05 12:41:32	2018-03-05 12:41:32	2018-03-05	2018-03-05	2018-03-01	1715	58.3948	95.095	98.9942	86.9708	103	107	95	104.019	124.071	134.282	114	124	134	0.00207529	0.0137251
ZHA01	COL	132	ZHA01-COL-132	2018-03-05 12:41:32	2018-03-05 12:41:32	2018-03-05	2018-03-05	2018-03-01	1715	58.3948	95.095	98.9942	86.9708	103	107	95	104.019	124.071	134.282	114	124	134	0.00207529	0.0137251
ZHA01	COL	132	ZHA01-COL-132	2018-03-06 11:11:32	2018-03-06 11:11:32	2018-03-06	2018-03-05	2018-03-01	469	33.155	162.695	159.075	135.599	168	166	144	166.217	125.292	140.783	173	125	140	0.00295461	0.0137666
ZHA01	COL	132	ZHA01-COL-132	2018-03-06 11:11:32	2018-03-06 11:11:32	2018-03-06	2018-03-05	2018-03-01	469	33.155	162.695	159.075	135.599	168	166	144	166.217	125.292	140.783	173	125	140	0.00295461	0.0137666
ZHA01	COL	132	ZHA01-COL-132	2018-03-06 12:41:32	2018-03-06 12:41:32	2018-03-06	2018-03-05	2018-03-01	79	12.0105	121.924	110.911	108.215	124	116	110	120.418	132.013	131.013	126	131	130	0.00332148	0.0214958
ZHA01	COL	132	ZHA01-COL-132	2018-03-06 12:41:32	2018-03-06 12:41:32	2018-03-06	2018-03-05	2018-03-01	79	12.0105	121.924	110.911	108.215	124	116	110	120.418	132.013	131.013	126	131	130	0.00332148	0.0214958
ZHA01	COL	132	ZHA01-COL-132	2018-03-07 11:11:32	2018-03-07 11:11:32	2018-03-07	2018-03-05	2018-03-01	0	NA	121.924	110.911	108.215	124	116	110	120.418	132.013	131.013	126	131	130	0.00332148	0.0214958
ZHA01	COL	132	ZHA01-COL-132	2018-03-07 11:11:32	2018-03-07 11:11:32	2018-03-07	2018-03-05	2018-03-01	0	NA	121.924	110.911	108.215	124	116	110	120.418	132.013	131.013	126	131	130	0.00332148	0.0214958
ZHA01	COL	132	ZHA01-COL-132	2018-03-07 12:41:32	2018-03-07 12:41:32	2018-03-07	2018-03-05	2018-03-01	0	NA	121.924	110.911	108.215	124	116	110	120.418	132.013	131.013	126	131	130	0.00332148	0.0214958
ZHA01	COL	132	ZHA01-COL-132	2018-03-07 12:41:32	2018-03-07 12:41:32	2018-03-07	2018-03-05	2018-03-01	0	NA	121.924	110.911	108.215	124	116	110	120.418	132.013	131.013	126	131	130	0.00332148	0.0214958
ZHA01	COL	132	ZHA01-COL-132	2018-03-08 11:11:32	2018-03-08 11:11:32	2018-03-08	2018-03-05	2018-03-01	0	NA	121.924	110.911	108.215	124	116	110	120.418	132.013	131.013	126	131	130	0.00332148	0.0214958
ZHA01	COL	132	ZHA01-COL-132	2018-03-08 11:11:32	2018-03-08 11:11:32	2018-03-08	2018-03-05	2018-03-01	0	NA	121.924	110.911	108.215	124	116	110	120.418	132.013	131.013	126	131	130	0.00332148	0.0214958
ZHA01	COL	132	ZHA01-COL-132	2018-03-08 12:41:32	2018-03-08 12:41:32	2018-03-08	2018-03-05	2018-03-01	0	NA	121.924	110.911	108.215	124	116	110	120.418	132.013	131.013	126	131	130	0.00332148	0.0214958
ZHA01	COL	132	ZHA01-COL-132	2018-03-08 12:41:32	2018-03-08 12:41:32	2018-03-08	2018-03-05	2018-03-01	0	NA	121.924	110.911	108.215	124	116	110	120.418	132.013	131.013	126	131	130	0.00332148	0.0214958
ZHA01	COL	132	ZHA01-COL-132	2018-03-09 11:11:32	2018-03-09 11:11:32	2018-03-09	2018-03-05	2018-03-01	336	21.0999	135.458	131.839	98.5982	132	128	92	138.429	123.765	146.604	136	123	147	0.00248623	0.00644237
ZHA01	COL	132	ZHA01-COL-132	2018-03-09 11:11:32	2018-03-09 11:11:32	2018-03-09	2018-03-05	2018-03-01	336	21.0999	135.458	131.839	98.5982	132	128	92	138.429	123.765	146.604	136	123	147	0.00248623	0.00644237
ZHA01	COL	132	ZHA01-COL-132	2018-03-09 12:41:32	2018-03-09 12:41:32	2018-03-09	2018-03-05	2018-03-01	307	21.9147	148.391	144.599	108.117	145	144	104	150.98	123.368	148.023	150	123	149	0.00253251	0.00520892
ZHA01	COL	132	ZHA01-COL-132	2018-03-09 12:41:32	2018-03-09 12:41:32	2018-03-09	2018-03-05	2018-03-01	307	21.9147	148.391	144.599	108.117	145	144	104	150.98	123.368	148.023	150	123	149	0.00253251	0.00520892
ZHA01	COL	132	ZHA01-COL-132	2018-03-10 11:11:32	2018-03-10 11:11:32	2018-03-10	2018-03-05	2018-03-01	208	20.5914	149.591	142.716	105.399	146	140	100	149.649	124.548	148.918	146	124	149	0.00247413	0.0092124
ZHA01	COL	132	ZHA01-COL-132	2018-03-10 11:11:32	2018-03-10 11:11:32	2018-03-10	2018-03-05	2018-03-01	208	20.5914	149.591	142.716	105.399	146	140	100	149.649	124.548	148.918	146	124	149	0.00247413	0.0092124
ZHA01	COL	132	ZHA01-COL-132	2018-03-10 12:41:32	2018-03-10 12:41:32	2018-03-10	2018-03-05	2018-03-01	239	19.2355	150.176	142.661	105.431	146	138	101	149.862	124.799	148.929	146	125	149	0.00234267	0.00864884
ZHA01	COL	132	ZHA01-COL-132	2018-03-10 12:41:32	2018-03-10 12:41:32	2018-03-10	2018-03-05	2018-03-01	239	19.2355	150.176	142.661	105.431	146	138	101	149.862	124.799	148.929	146	125	149	0.00234267	0.00864884
ZHA01	COL	132	ZHA01-COL-132	2018-03-11 11:11:32	2018-03-11 11:11:32	2018-03-11	2018-03-05	2018-03-01	346	24.3825	144.749	139.604	105.145	139	135	97	146.301	124.22	147.246	143	124	148	0.00198542	0.00652823
ZHA01	COL	132	ZHA01-COL-132	2018-03-11 11:11:32	2018-03-11 11:11:32	2018-03-11	2018-03-05	2018-03-01	346	24.3825	144.749	139.604	105.145	139	135	97	146.301	124.22	147.246	143	124	148	0.00198542	0.00652823
ZHA01	COL	132	ZHA01-COL-132	2018-03-11 12:41:32	2018-03-11 12:41:32	2018-03-11	2018-03-05	2018-03-01	377	23.2649	148.334	141.538	107.785	144	138	101	148.78	125.021	147.019	145	125	148	0.00127326	0.00571197
ZHA01	COL	132	ZHA01-COL-132	2018-03-11 12:41:32	2018-03-11 12:41:32	2018-03-11	2018-03-05	2018-03-01	377	23.2649	148.334	141.538	107.785	144	138	101	148.78	125.021	147.019	145	125	148	0.00127326	0.00571197
ZHA01	COL	132	ZHA01-COL-132	2018-03-12 11:11:32	2018-03-12 11:11:32	2018-03-12	2018-03-12	2018-03-01	2157	44.2096	134.819	126.903	92.3519	107	109	76	133.842	125.139	147.971	114	125	149	0.00115945	0.00827268
ZHA01	COL	132	ZHA01-COL-132	2018-03-12 11:11:32	2018-03-12 11:11:32	2018-03-12	2018-03-12	2018-03-01	2157	44.2096	134.819	126.903	92.3519	107	109	76	133.842	125.139	147.971	114	125	149	0.00115945	0.00827268
ZHA01	COL	132	ZHA01-COL-132	2018-03-12 12:41:32	2018-03-12 12:41:32	2018-03-12	2018-03-12	2018-03-01	3123	57.3518	118.63	111.826	85.8761	100	100	76	119.165	126.109	143.367	107	126	144	0.00132263	0.0130897
ZHA01	COL	132	ZHA01-COL-132	2018-03-12 12:41:32	2018-03-12 12:41:32	2018-03-12	2018-03-12	2018-03-01	3123	57.3518	118.63	111.826	85.8761	100	100	76	119.165	126.109	143.367	107	126	144	0.00132263	0.0130897
ZHA01	COL	132	ZHA01-COL-132	2018-03-13 11:11:32	2018-03-13 11:11:32	2018-03-13	2018-03-12	2018-03-01	2188	40.6615	106.097	105.966	74.2829	106	104	75	112.119	122.697	145.782	111	123	146	0.00110651	0.00910695
ZHA01	COL	132	ZHA01-COL-132	2018-03-13 11:11:32	2018-03-13 11:11:32	2018-03-13	2018-03-12	2018-03-01	2188	40.6615	106.097	105.966	74.2829	106	104	75	112.119	122.697	145.782	111	123	146	0.00110651	0.00910695
ZHA01	COL	132	ZHA01-COL-132	2018-03-13 12:41:32	2018-03-13 12:41:32	2018-03-13	2018-03-12	2018-03-01	2424	49.5203	110.868	110.847	76.2929	109	108	77	116.917	122.189	147.275	114	123	148	0.000859349	0.00758567
ZHA01	COL	132	ZHA01-COL-132	2018-03-13 12:41:32	2018-03-13 12:41:32	2018-03-13	2018-03-12	2018-03-01	2424	49.5203	110.868	110.847	76.2929	109	108	77	116.917	122.189	147.275	114	123	148	0.000859349	0.00758567
ZHA01	COL	132	ZHA01-COL-132	2018-03-14 11:11:32	2018-03-14 11:11:32	2018-03-14	2018-03-12	2018-03-01	3259	58.5571	112.58	112.485	87.0292	102	106	80	118.551	123.429	142.285	112	123	142	0.00249252	0.0131015
ZHA01	COL	132	ZHA01-COL-132	2018-03-14 11:11:32	2018-03-14 11:11:32	2018-03-14	2018-03-12	2018-03-01	3259	58.5571	112.58	112.485	87.0292	102	106	80	118.551	123.429	142.285	112	123	142	0.00249252	0.0131015
ZHA01	COL	132	ZHA01-COL-132	2018-03-14 12:41:32	2018-03-14 12:41:32	2018-03-14	2018-03-12	2018-03-01	130	8.84363	56.7308	61.4615	42.9692	54	59	40	63.3692	122.192	138.762	62	122	138	0.00163632	0.0108526
ZHA01	COL	132	ZHA01-COL-132	2018-03-14 12:41:32	2018-03-14 12:41:32	2018-03-14	2018-03-12	2018-03-01	130	8.84363	56.7308	61.4615	42.9692	54	59	40	63.3692	122.192	138.762	62	122	138	0.00163632	0.0108526
ZHA01	COL	132	ZHA01-COL-132	2018-03-15 11:11:32	2018-03-15 11:11:32	2018-03-15	2018-03-12	2018-03-01	2272	40.6906	116.979	113.59	77.4613	111	107	75	120.311	123.338	148.544	114	124	149	0.0016905	0.00770219
ZHA01	COL	132	ZHA01-COL-132	2018-03-15 11:11:32	2018-03-15 11:11:32	2018-03-15	2018-03-12	2018-03-01	2272	40.6906	116.979	113.59	77.4613	111	107	75	120.311	123.338	148.544	114	124	149	0.0016905	0.00770219
ZHA01	COL	132	ZHA01-COL-132	2018-03-15 12:41:32	2018-03-15 12:41:32	2018-03-15	2018-03-12	2018-03-01	754	27.5364	103.342	105.41	64.7069	102	102	65	110.534	120.462	150.544	109	121	151	0.000592396	0.00735744
ZHA01	COL	132	ZHA01-COL-132	2018-03-15 12:41:32	2018-03-15 12:41:32	2018-03-15	2018-03-12	2018-03-01	754	27.5364	103.342	105.41	64.7069	102	102	65	110.534	120.462	150.544	109	121	151	0.000592396	0.00735744
ZHA01	COL	132	ZHA01-COL-132	2018-03-16 11:11:32	2018-03-16 11:11:32	2018-03-16	2018-03-12	2018-03-01	405	27.7773	113.015	120.286	68.7556	113	116	70	124.059	116.852	155.252	121	117	156	0.000552594	0.00622538
ZHA01	COL	132	ZHA01-COL-132	2018-03-16 11:11:32	2018-03-16 11:11:32	2018-03-16	2018-03-12	2018-03-01	405	27.7773	113.015	120.286	68.7556	113	116	70	124.059	116.852	155.252	121	117	156	0.000552594	0.00622538
ZHA01	COL	132	ZHA01-COL-132	2018-03-16 12:41:32	2018-03-16 12:41:32	2018-03-16	2018-03-12	2018-03-01	2391	49.15	104.432	106.761	80.1907	105	107	82	112.409	122.352	142.652	114	122	143	0.00207888	0.0117505
ZHA01	COL	132	ZHA01-COL-132	2018-03-16 12:41:32	2018-03-16 12:41:32	2018-03-16	2018-03-12	2018-03-01	2391	49.15	104.432	106.761	80.1907	105	107	82	112.409	122.352	142.652	114	122	143	0.00207888	0.0117505
ZHA01	COL	132	ZHA01-COL-132	2018-03-17 11:11:32	2018-03-17 11:11:32	2018-03-17	2018-03-12	2018-03-01	159	9.55914	150.56	168.761	113.34	152	169	114	169.774	112.044	154.604	170	112	154	0.00103165	0.00586994
ZHA01	COL	132	ZHA01-COL-132	2018-03-17 11:11:32	2018-03-17 11:11:32	2018-03-17	2018-03-12	2018-03-01	159	9.55914	150.56	168.761	113.34	152	169	114	169.774	112.044	154.604	170	112	154	0.00103165	0.00586994
ZHA01	COL	132	ZHA01-COL-132	2018-03-17 12:41:32	2018-03-17 12:41:32	2018-03-17	2018-03-12	2018-03-01	264	22.1473	132.25	121.606	97.1629	126	116	92	130.326	128.114	142.958	126	128	143	0.00222886	0.0148162
ZHA01	COL	132	ZHA01-COL-132	2018-03-17 12:41:32	2018-03-17 12:41:32	2018-03-17	2018-03-12	2018-03-01	264	22.1473	132.25	121.606	97.1629	126	116	92	130.326	128.114	142.958	126	128	143	0.00222886	0.0148162
ZHA01	COL	132	ZHA01-COL-132	2018-03-18 11:11:32	2018-03-18 11:11:32	2018-03-18	2018-03-12	2018-03-01	598	69.1467	107.385	97.3512	78.6472	109	98	79	106.169	128.936	140.229	108	129	140	0.0015994	0.0190432
ZHA01	COL	132	ZHA01-COL-132	2018-03-18 11:11:32	2018-03-18 11:11:32	2018-03-18	2018-03-12	2018-03-01	598	69.1467	107.385	97.3512	78.6472	109	98	79	106.169	128.936	140.229	108	129	140	0.0015994	0.0190432
ZHA01	COL	132	ZHA01-COL-132	2018-03-18 12:41:32	2018-03-18 12:41:32	2018-03-18	2018-03-12	2018-03-01	1649	52.0938	99.6016	97.6349	59.9333	96	92	59	103.378	122.664	149.676	99	123	150	0.000837596	0.00806942
ZHA01	COL	132	ZHA01-COL-132	2018-03-18 12:41:32	2018-03-18 12:41:32	2018-03-18	2018-03-12	2018-03-01	1649	52.0938	99.6016	97.6349	59.9333	96	92	59	103.378	122.664	149.676	99	123	150	0.000837596	0.00806942
ZHA01	COL	132	ZHA01-COL-132	2018-03-19 11:11:32	2018-03-19 11:11:32	2018-03-19	2018-03-19	2018-03-01	0	NA	99.6016	97.6349	59.9333	96	92	59	103.378	122.664	149.676	99	123	150	0.000837596	0.00806942
ZHA01	COL	132	ZHA01-COL-132	2018-03-19 11:11:32	2018-03-19 11:11:32	2018-03-19	2018-03-19	2018-03-01	0	NA	99.6016	97.6349	59.9333	96	92	59	103.378	122.664	149.676	99	123	150	0.000837596	0.00806942
ZHA01	COL	132	ZHA01-COL-132	2018-03-19 12:41:32	2018-03-19 12:41:32	2018-03-19	2018-03-19	2018-03-01	0	NA	99.6016	97.6349	59.9333	96	92	59	103.378	122.664	149.676	99	123	150	0.000837596	0.00806942
ZHA01	COL	132	ZHA01-COL-132	2018-03-19 12:41:32	2018-03-19 12:41:32	2018-03-19	2018-03-19	2018-03-01	0	NA	99.6016	97.6349	59.9333	96	92	59	103.378	122.664	149.676	99	123	150	0.000837596	0.00806942
ZHA01	COL	132	ZHA01-COL-132	2018-03-20 11:11:32	2018-03-20 11:11:32	2018-03-20	2018-03-19	2018-03-01	1522	47.3845	99.6905	101.779	71.4422	104	104	75	107.143	121.869	144.913	111	122	144	0.00110822	0.00996684
ZHA01	COL	132	ZHA01-COL-132	2018-03-20 11:11:32	2018-03-20 11:11:32	2018-03-20	2018-03-19	2018-03-01	1522	47.3845	99.6905	101.779	71.4422	104	104	75	107.143	121.869	144.913	111	122	144	0.00110822	0.00996684
ZHA01	COL	132	ZHA01-COL-132	2018-03-20 12:41:32	2018-03-20 12:41:32	2018-03-20	2018-03-19	2018-03-01	53	19.6788	108.906	93.7358	74.2075	110	92	75	103.226	131	141.434	102	131	142	0.00257488	0.0227034
ZHA01	COL	132	ZHA01-COL-132	2018-03-20 12:41:32	2018-03-20 12:41:32	2018-03-20	2018-03-19	2018-03-01	53	19.6788	108.906	93.7358	74.2075	110	92	75	103.226	131	141.434	102	131	142	0.00257488	0.0227034
ZHA01	COL	132	ZHA01-COL-132	2018-03-21 11:11:32	2018-03-21 11:11:32	2018-03-21	2018-03-19	2018-03-01	0	NA	108.906	93.7358	74.2075	110	92	75	103.226	131	141.434	102	131	142	0.00257488	0.0227034
ZHA01	COL	132	ZHA01-COL-132	2018-03-21 11:11:32	2018-03-21 11:11:32	2018-03-21	2018-03-19	2018-03-01	0	NA	108.906	93.7358	74.2075	110	92	75	103.226	131	141.434	102	131	142	0.00257488	0.0227034
ZHA01	COL	132	ZHA01-COL-132	2018-03-21 12:41:32	2018-03-21 12:41:32	2018-03-21	2018-03-19	2018-03-01	38	8.74653	130.921	119.763	97.7368	133	122	100	129.316	128.5	141.711	132	128	141	0.00192456	0.015876
ZHA01	COL	132	ZHA01-COL-132	2018-03-21 12:41:32	2018-03-21 12:41:32	2018-03-21	2018-03-19	2018-03-01	38	8.74653	130.921	119.763	97.7368	133	122	100	129.316	128.5	141.711	132	128	141	0.00192456	0.015876
ZHA01	COL	132	ZHA01-COL-132	2018-03-22 11:11:32	2018-03-22 11:11:32	2018-03-22	2018-03-19	2018-03-01	4	1.11813	115.5	93.5	62	112	90	62	104.75	132.5	149.25	102	132	150	0.00443375	0.0196437
ZHA01	COL	132	ZHA01-COL-132	2018-03-22 11:11:32	2018-03-22 11:11:32	2018-03-22	2018-03-19	2018-03-01	4	1.11813	115.5	93.5	62	112	90	62	104.75	132.5	149.25	102	132	150	0.00443375	0.0196437
ZHA01	COL	132	ZHA01-COL-132	2018-03-22 12:41:32	2018-03-22 12:41:32	2018-03-22	2018-03-19	2018-03-01	23	3.16238	201.304	196.391	186.478	208	200	191	202.478	128.087	133.609	206	128	134	0.00673107	0.0187007
ZHA01	COL	132	ZHA01-COL-132	2018-03-22 12:41:32	2018-03-22 12:41:32	2018-03-22	2018-03-19	2018-03-01	23	3.16238	201.304	196.391	186.478	208	200	191	202.478	128.087	133.609	206	128	134	0.00673107	0.0187007
ZHA01	COL	132	ZHA01-COL-132	2018-03-23 11:11:32	2018-03-23 11:11:32	2018-03-23	2018-03-19	2018-03-01	0	NA	201.304	196.391	186.478	208	200	191	202.478	128.087	133.609	206	128	134	0.00673107	0.0187007
ZHA01	COL	132	ZHA01-COL-132	2018-03-23 11:11:32	2018-03-23 11:11:32	2018-03-23	2018-03-19	2018-03-01	0	NA	201.304	196.391	186.478	208	200	191	202.478	128.087	133.609	206	128	134	0.00673107	0.0187007
ZHA01	COL	132	ZHA01-COL-132	2018-03-23 12:41:32	2018-03-23 12:41:32	2018-03-23	2018-03-19	2018-03-01	0	NA	201.304	196.391	186.478	208	200	191	202.478	128.087	133.609	206	128	134	0.00673107	0.0187007
ZHA01	COL	132	ZHA01-COL-132	2018-03-23 12:41:32	2018-03-23 12:41:32	2018-03-23	2018-03-19	2018-03-01	0	NA	201.304	196.391	186.478	208	200	191	202.478	128.087	133.609	206	128	134	0.00673107	0.0187007
ZHA01	COL	132	ZHA01-COL-132	2018-03-24 11:11:32	2018-03-24 11:11:32	2018-03-24	2018-03-19	2018-03-01	0	NA	201.304	196.391	186.478	208	200	191	202.478	128.087	133.609	206	128	134	0.00673107	0.0187007
ZHA01	COL	132	ZHA01-COL-132	2018-03-24 11:11:32	2018-03-24 11:11:32	2018-03-24	2018-03-19	2018-03-01	0	NA	201.304	196.391	186.478	208	200	191	202.478	128.087	133.609	206	128	134	0.00673107	0.0187007
ZHA01	COL	132	ZHA01-COL-132	2018-03-24 12:41:32	2018-03-24 12:41:32	2018-03-24	2018-03-19	2018-03-01	0	NA	201.304	196.391	186.478	208	200	191	202.478	128.087	133.609	206	128	134	0.00673107	0.0187007
ZHA01	COL	132	ZHA01-COL-132	2018-03-24 12:41:32	2018-03-24 12:41:32	2018-03-24	2018-03-19	2018-03-01	0	NA	201.304	196.391	186.478	208	200	191	202.478	128.087	133.609	206	128	134	0.00673107	0.0187007
ZHA01	COL	132	ZHA01-COL-132	2018-03-25 11:11:32	2018-03-25 11:11:32	2018-03-25	2018-03-19	2018-03-01	0	NA	201.304	196.391	186.478	208	200	191	202.478	128.087	133.609	206	128	134	0.00673107	0.0187007
ZHA01	COL	132	ZHA01-COL-132	2018-03-25 11:11:32	2018-03-25 11:11:32	2018-03-25	2018-03-19	2018-03-01	0	NA	201.304	196.391	186.478	208	200	191	202.478	128.087	133.609	206	128	134	0.00673107	0.0187007
ZHA01	COL	132	ZHA01-COL-132	2018-03-25 12:41:32	2018-03-25 12:41:32	2018-03-25	2018-03-19	2018-03-01	0	NA	201.304	196.391	186.478	208	200	191	202.478	128.087	133.609	206	128	134	0.00673107	0.0187007
ZHA01	COL	132	ZHA01-COL-132	2018-03-25 12:41:32	2018-03-25 12:41:32	2018-03-25	2018-03-19	2018-03-01	0	NA	201.304	196.391	186.478	208	200	191	202.478	128.087	133.609	206	128	134	0.00673107	0.0187007
ZHA01	COL	132	ZHA01-COL-132	2018-03-26 11:11:32	2018-03-26 11:11:32	2018-03-26	2018-03-26	2018-03-01	11	11.1804	151.455	132.909	117.818	151	133	118	144.636	132.636	138.636	146	133	138	0.00463896	0.0237061
ZHA01	COL	132	ZHA01-COL-132	2018-03-26 11:11:32	2018-03-26 11:11:32	2018-03-26	2018-03-26	2018-03-01	11	11.1804	151.455	132.909	117.818	151	133	118	144.636	132.636	138.636	146	133	138	0.00463896	0.0237061
ZHA01	COL	132	ZHA01-COL-132	2018-03-26 12:41:32	2018-03-26 12:41:32	2018-03-26	2018-03-26	2018-03-01	0	NA	151.455	132.909	117.818	151	133	118	144.636	132.636	138.636	146	133	138	0.00463896	0.0237061
ZHA01	COL	132	ZHA01-COL-132	2018-03-26 12:41:32	2018-03-26 12:41:32	2018-03-26	2018-03-26	2018-03-01	0	NA	151.455	132.909	117.818	151	133	118	144.636	132.636	138.636	146	133	138	0.00463896	0.0237061
ZHA01	COL	132	ZHA01-COL-132	2018-03-27 11:11:32	2018-03-27 11:11:32	2018-03-27	2018-03-26	2018-03-01	17	5.14792	134.824	116.235	92.1765	143	122	100	127.471	131.471	144	135	132	143	0.00402547	0.0201811
ZHA01	COL	132	ZHA01-COL-132	2018-03-27 11:11:32	2018-03-27 11:11:32	2018-03-27	2018-03-26	2018-03-01	17	5.14792	134.824	116.235	92.1765	143	122	100	127.471	131.471	144	135	132	143	0.00402547	0.0201811
ZHA01	COL	132	ZHA01-COL-132	2018-03-27 12:41:32	2018-03-27 12:41:32	2018-03-27	2018-03-26	2018-03-01	0	NA	134.824	116.235	92.1765	143	122	100	127.471	131.471	144	135	132	143	0.00402547	0.0201811
ZHA01	COL	132	ZHA01-COL-132	2018-03-27 12:41:32	2018-03-27 12:41:32	2018-03-27	2018-03-26	2018-03-01	0	NA	134.824	116.235	92.1765	143	122	100	127.471	131.471	144	135	132	143	0.00402547	0.0201811
ZHA01	COL	132	ZHA01-COL-132	2018-03-28 11:11:32	2018-03-28 11:11:32	2018-03-28	2018-03-26	2018-03-01	322	14.5696	145.025	156.829	112.873	145	156	113	160.149	116.127	149.674	160	116	149	0.000931647	0.00419759
ZHA01	COL	132	ZHA01-COL-132	2018-03-28 11:11:32	2018-03-28 11:11:32	2018-03-28	2018-03-26	2018-03-01	322	14.5696	145.025	156.829	112.873	145	156	113	160.149	116.127	149.674	160	116	149	0.000931647	0.00419759
ZHA01	COL	132	ZHA01-COL-132	2018-03-28 12:41:32	2018-03-28 12:41:32	2018-03-28	2018-03-26	2018-03-01	144	10.5219	131.764	114.035	98.0833	136	116	96	124.41	132.389	139.451	128	132	139	0.00596627	0.0247193
ZHA01	COL	132	ZHA01-COL-132	2018-03-28 12:41:32	2018-03-28 12:41:32	2018-03-28	2018-03-26	2018-03-01	144	10.5219	131.764	114.035	98.0833	136	116	96	124.41	132.389	139.451	128	132	139	0.00596627	0.0247193
ZHA01	COL	132	ZHA01-COL-132	2018-03-29 11:11:32	2018-03-29 11:11:32	2018-03-29	2018-03-26	2018-03-01	508	17.5856	141.606	157.843	109.677	145	162	114	159.896	113.768	151.362	165	113	151	0.000853595	0.00463056
ZHA01	COL	132	ZHA01-COL-132	2018-03-29 11:11:32	2018-03-29 11:11:32	2018-03-29	2018-03-26	2018-03-01	508	17.5856	141.606	157.843	109.677	145	162	114	159.896	113.768	151.362	165	113	151	0.000853595	0.00463056
ZHA01	COL	132	ZHA01-COL-132	2018-03-29 12:41:32	2018-03-29 12:41:32	2018-03-29	2018-03-26	2018-03-01	318	12.8375	138.742	154.714	104.896	140	157	107	156.943	113.601	152.299	160	113	153	0.000794208	0.00418312
ZHA01	COL	132	ZHA01-COL-132	2018-03-29 12:41:32	2018-03-29 12:41:32	2018-03-29	2018-03-26	2018-03-01	318	12.8375	138.742	154.714	104.896	140	157	107	156.943	113.601	152.299	160	113	153	0.000794208	0.00418312
ZHA01	COL	132	ZHA01-COL-132	2018-03-30 11:11:32	2018-03-30 11:11:32	2018-03-30	2018-03-26	2018-03-01	672	39.4595	133.022	132.884	99.6458	138	151	102	139.213	122.79	145.987	156	117	147	0.00122454	0.00564314
ZHA01	COL	132	ZHA01-COL-132	2018-03-30 11:11:32	2018-03-30 11:11:32	2018-03-30	2018-03-26	2018-03-01	672	39.4595	133.022	132.884	99.6458	138	151	102	139.213	122.79	145.987	156	117	147	0.00122454	0.00564314
ZHA01	COL	132	ZHA01-COL-132	2018-03-30 12:41:32	2018-03-30 12:41:32	2018-03-30	2018-03-26	2018-03-01	0	NA	133.022	132.884	99.6458	138	151	102	139.213	122.79	145.987	156	117	147	0.00122454	0.00564314
ZHA01	COL	132	ZHA01-COL-132	2018-03-30 12:41:32	2018-03-30 12:41:32	2018-03-30	2018-03-26	2018-03-01	0	NA	133.022	132.884	99.6458	138	151	102	139.213	122.79	145.987	156	117	147	0.00122454	0.00564314
ZHA01	COL	132	ZHA01-COL-132	2018-03-31 11:11:32	2018-03-31 11:11:32	2018-03-31	2018-03-26	2018-03-01	3831	54.8841	132.759	119.17	87.0318	135	116	88	128.777	128.498	147.707	128	128	149	0.00213037	0.0118474
ZHA01	COL	132	ZHA01-COL-132	2018-03-31 11:11:32	2018-03-31 11:11:32	2018-03-31	2018-03-26	2018-03-01	3831	54.8841	132.759	119.17	87.0318	135	116	88	128.777	128.498	147.707	128	128	149	0.00213037	0.0118474
ZHA01	COL	132	ZHA01-COL-132	2018-03-31 12:41:32	2018-03-31 12:41:32	2018-03-31	2018-03-26	2018-03-01	1916	46.5256	134.115	126.067	92.2803	136	126	94	134.571	125.887	147.594	135	123	149	0.00136408	0.0076233
ZHA01	COL	132	ZHA01-COL-132	2018-03-31 12:41:32	2018-03-31 12:41:32	2018-03-31	2018-03-26	2018-03-01	1916	46.5256	134.115	126.067	92.2803	136	126	94	134.571	125.887	147.594	135	123	149	0.00136408	0.0076233
ZHA01	COL	139	ZHA01-COL-139	2017-10-27 12:47:51	2017-10-27 12:47:51	2017-10-27	2017-10-23	2017-10-01	17510	129.169	42.3527	41.4214	37.2821	34	32	31	41.8638	127.628	130.684	32	128	130	0.00244464	0.0296285
ZHA01	COL	139	ZHA01-COL-139	2017-10-28 12:47:51	2017-10-28 12:47:51	2017-10-28	2017-10-23	2017-10-01	6588	120.378	51.2324	83.9699	97.1606	57	93	100	85.7133	120.676	116.368	95	118	120	0.00628591	0.0299211
ZHA01	COL	139	ZHA01-COL-139	2017-10-29 12:47:51	2017-10-29 12:47:51	2017-10-29	2017-10-23	2017-10-01	785	18.5786	42.0064	67.9045	63.6395	44	70	66	67.8395	116.976	127.482	70	117	127	0.00271477	0.0236531
ZHA01	COL	139	ZHA01-COL-139	2017-10-30 12:47:51	2017-10-30 12:47:51	2017-10-30	2017-10-30	2017-10-01	27647	199.904	76.9996	82.6173	64.0043	80	87	66	86.184	122.196	137.965	91	123	137	0.00168663	0.0122237
ZHA01	COL	139	ZHA01-COL-139	2017-10-31 12:47:51	2017-10-31 12:47:51	2017-10-31	2017-10-30	2017-10-01	40654	199.974	62.2966	62.9021	57.1213	59	59	54	66.7399	126.613	131.341	63	126	131	0.00151482	0.0199078
ZHA01	COL	139	ZHA01-COL-139	2017-11-01 12:47:51	2017-11-01 12:47:51	2017-11-01	2017-10-30	2017-11-01	32774	199.973	55.5821	58.6594	49.586	55	58	48	61.2061	124.77	133.141	61	125	133	0.00154036	0.0161924
ZHA01	COL	139	ZHA01-COL-139	2017-11-02 12:47:51	2017-11-02 12:47:51	2017-11-02	2017-10-30	2017-11-01	1750	30.2041	30.9583	54.3983	52.0834	31	55	53	53.248	118.258	126.546	54	119	127	0.00333756	0.0269407
ZHA01	COL	139	ZHA01-COL-139	2017-11-03 12:47:51	2017-11-03 12:47:51	2017-11-03	2017-10-30	2017-11-01	21144	184.837	50.1367	54.6727	36.5863	51	56	35	55.7452	122.439	138.51	58	123	138	0.00170437	0.0107641
ZHA01	COL	139	ZHA01-COL-139	2017-11-04 12:47:51	2017-11-04 12:47:51	2017-11-04	2017-10-30	2017-11-01	16808	171.012	32.553	33.0574	30.0127	32	33	29	32.1314	127.036	130.006	33	127	130	0.00790125	0.0314541
ZHA01	COL	139	ZHA01-COL-139	2017-11-05 12:47:51	2017-11-05 12:47:51	2017-11-05	2017-10-30	2017-11-01	0	NA	32.553	33.0574	30.0127	32	33	29	32.1314	127.036	130.006	33	127	130	0.00790125	0.0314541
ZHA01	COL	139	ZHA01-COL-139	2017-11-10 12:40:15	2017-11-10 12:40:15	2017-11-10	2017-11-06	2017-11-01	14487	115.782	151.181	172.51	116.563	156	177	118	172.582	110.812	154.337	177	110	155	0.000782268	0.00405848
ZHA01	COL	139	ZHA01-COL-139	2017-11-11 11:10:15	2017-11-11 11:10:15	2017-11-11	2017-11-06	2017-11-01	22100	197.586	147.383	168.463	102.487	152	175	105	168.339	109.559	159.584	174	108	161	0.000888291	0.00583
ZHA01	COL	139	ZHA01-COL-139	2017-11-11 12:40:15	2017-11-11 12:40:15	2017-11-11	2017-11-06	2017-11-01	22143	197.487	147.58	168.063	101.225	152	174	104	168.044	109.68	160.102	173	108	162	0.000913665	0.00556428
ZHA01	COL	139	ZHA01-COL-139	2017-11-12 11:10:15	2017-11-12 11:10:15	2017-11-12	2017-11-06	2017-11-01	12618	186.538	142.669	163.6	100.274	147	171	104	163.732	110.013	158.38	171	108	160	0.000549247	0.0031961
ZHA01	COL	139	ZHA01-COL-139	2017-11-12 12:40:15	2017-11-12 12:40:15	2017-11-12	2017-11-06	2017-11-01	12212	184.768	140.798	161.951	98.3018	145	167	103	162.085	109.837	158.594	168	108	160	0.00028356	0.00195792
ZHA01	COL	139	ZHA01-COL-139	2017-11-13 11:10:15	2017-11-13 11:10:15	2017-11-13	2017-11-13	2017-11-01	23802	182.33	147.255	166.588	100.941	152	172	104	166.88	110.269	159.685	172	109	162	0.000832595	0.00486459
ZHA01	COL	139	ZHA01-COL-139	2017-11-13 12:40:15	2017-11-13 12:40:15	2017-11-13	2017-11-13	2017-11-01	24341	181.838	149.704	168.258	106.924	155	176	111	168.763	111.182	157.516	175	110	159	0.000853954	0.0054832
ZHA01	COL	139	ZHA01-COL-139	2017-11-14 11:10:15	2017-11-14 11:10:15	2017-11-14	2017-11-13	2017-11-01	36448	199.962	138.079	146.681	99.948	145	161	104	150.125	117.322	151.397	163	112	158	0.000815429	0.00473788
ZHA01	COL	139	ZHA01-COL-139	2017-11-14 12:40:15	2017-11-14 12:40:15	2017-11-14	2017-11-13	2017-11-01	31880	199.856	168.043	176.549	121.76	175	189	123	178.455	116.33	154.907	189	112	159	0.00111754	0.00570521
ZHA01	COL	139	ZHA01-COL-139	2017-11-15 11:10:15	2017-11-15 11:10:15	2017-11-15	2017-11-13	2017-11-01	39861	199.916	137.135	143.539	103.867	142	153	107	147.906	119.17	148.098	157	114	153	0.000637022	0.00438453
ZHA01	COL	139	ZHA01-COL-139	2017-11-15 12:40:15	2017-11-15 12:40:15	2017-11-15	2017-11-13	2017-11-01	23916	181.415	151.025	168.746	111.022	156	175	115	169.603	111.968	155.768	175	111	157	0.000981509	0.00561873
ZHA01	COL	139	ZHA01-COL-139	2017-11-16 11:10:15	2017-11-16 11:10:15	2017-11-16	2017-11-13	2017-11-01	30709	199.97	139.391	151.661	103.876	147	165	109	154.298	115.59	151.565	166	112	155	0.0010603	0.00461911
ZHA01	COL	139	ZHA01-COL-139	2017-11-16 12:40:15	2017-11-16 12:40:15	2017-11-16	2017-11-13	2017-11-01	23685	182.858	149.633	167.69	108.982	155	174	113	168.481	111.693	156.267	174	111	157	0.000937052	0.00572752
ZHA01	COL	139	ZHA01-COL-139	2017-11-17 11:10:15	2017-11-17 11:10:15	2017-11-17	2017-11-13	2017-11-01	22618	178.305	149.889	160.85	100.736	154	166	104	163.163	114.249	157.992	168	113	159	0.000796052	0.00471436
ZHA01	COL	139	ZHA01-COL-139	2017-11-17 12:40:15	2017-11-17 12:40:15	2017-11-17	2017-11-13	2017-11-01	23424	182.788	142.945	160.503	103.819	147	166	108	161.781	112.115	155.504	167	112	157	0.000433543	0.0019231
ZHA01	COL	139	ZHA01-COL-139	2017-11-18 11:10:15	2017-11-18 11:10:15	2017-11-18	2017-11-13	2017-11-01	30686	198.877	143.451	152.929	104.14	150	164	108	156.173	116.551	152.398	166	114	156	0.00080858	0.00391771
ZHA01	COL	139	ZHA01-COL-139	2017-11-18 12:40:15	2017-11-18 12:40:15	2017-11-18	2017-11-13	2017-11-01	24224	184.259	146.027	162.132	106.535	151	168	110	163.677	112.832	155.062	169	113	156	0.000814667	0.00335015
ZHA01	COL	139	ZHA01-COL-139	2017-11-19 11:10:15	2017-11-19 11:10:15	2017-11-19	2017-11-13	2017-11-01	25294	184.567	144.262	161.31	109.929	149	168	114	162.798	113.07	152.785	169	113	154	0.000782368	0.0042057
ZHA01	COL	139	ZHA01-COL-139	2017-11-19 12:40:15	2017-11-19 12:40:15	2017-11-19	2017-11-13	2017-11-01	26878	199.985	150.603	164.622	102.229	155	171	105	166.188	112.825	158.626	172	113	160	0.000888475	0.00488279
ZHA01	COL	139	ZHA01-COL-139	2017-11-20 11:10:15	2017-11-20 11:10:15	2017-11-20	2017-11-20	2017-11-01	24601	192.76	138.337	146.388	90.8388	143	153	94	149.999	116.05	156.341	156	117	158	0.000604647	0.00373972
ZHA01	COL	139	ZHA01-COL-139	2017-11-20 12:40:15	2017-11-20 12:40:15	2017-11-20	2017-11-20	2017-11-01	24462	184.318	146.809	160.089	104.432	151	166	108	162.282	113.989	155.414	168	115	156	0.000803929	0.0033336
ZHA01	COL	139	ZHA01-COL-139	2017-11-21 11:10:15	2017-11-21 11:10:15	2017-11-21	2017-11-20	2017-11-01	24383	180.035	147.704	159.99	107.307	152	165	111	162.476	114.798	154.008	168	116	154	0.000972546	0.00563948
ZHA01	COL	139	ZHA01-COL-139	2017-11-21 12:40:15	2017-11-21 12:40:15	2017-11-21	2017-11-20	2017-11-01	24448	183.077	154.908	168.218	117.74	159	174	122	170.262	114.754	152.515	176	115	152	0.00125641	0.00621058
ZHA01	COL	139	ZHA01-COL-139	2017-11-22 11:10:15	2017-11-22 11:10:15	2017-11-22	2017-11-20	2017-11-01	22805	180.451	146.994	150.307	97.3925	147	152	96	154.576	118.327	155.435	157	120	156	0.000925136	0.00392862
ZHA01	COL	139	ZHA01-COL-139	2017-11-22 12:40:15	2017-11-22 12:40:15	2017-11-22	2017-11-20	2017-11-01	22792	187.998	180.539	188.112	133.04	186	195	130	189.435	116.475	155.081	196	117	155	0.00233086	0.00801932
ZHA01	COL	139	ZHA01-COL-139	2017-11-23 11:10:15	2017-11-23 11:10:15	2017-11-23	2017-11-20	2017-11-01	23373	181.025	158.657	161.912	113.523	161	165	116	166.337	118.986	152.796	169	121	152	0.00139778	0.0073878
ZHA01	COL	139	ZHA01-COL-139	2017-11-23 12:40:15	2017-11-23 12:40:15	2017-11-23	2017-11-20	2017-11-01	23587	183.077	141.414	145.909	101.777	146	150	106	150.799	119.007	150.846	155	121	150	0.000911982	0.00525785
ZHA01	COL	139	ZHA01-COL-139	2017-11-24 11:10:15	2017-11-24 11:10:15	2017-11-24	2017-11-20	2017-11-01	25977	199.985	137.459	139.934	101.206	138	142	101	145.505	120.596	148.377	147	123	147	0.000671982	0.00533033
ZHA01	COL	139	ZHA01-COL-139	2017-11-24 12:40:15	2017-11-24 12:40:15	2017-11-24	2017-11-20	2017-11-01	23774	184.456	157.436	163.725	122.569	160	165	124	167.727	118.838	148.608	170	121	147	0.00171734	0.0074482
ZHA01	COL	139	ZHA01-COL-139	2017-11-25 11:10:15	2017-11-25 11:10:15	2017-11-25	2017-11-20	2017-11-01	32868	199.038	134.269	136.983	104.983	141	145	109	142.667	121.643	144.675	151	124	144	0.000858228	0.0048726
ZHA01	COL	139	ZHA01-COL-139	2017-11-25 12:40:15	2017-11-25 12:40:15	2017-11-25	2017-11-20	2017-11-01	22745	181.313	144.963	151.585	109.593	148	154	113	156.079	118.5	149.34	159	122	146	0.000947772	0.00383565
ZHA01	COL	139	ZHA01-COL-139	2017-11-26 11:10:15	2017-11-26 11:10:15	2017-11-26	2017-11-20	2017-11-01	24673	184.999	142.755	147.383	114.233	146	150	119	152.766	120.628	144.984	157	124	143	0.00105063	0.00393359
ZHA01	COL	139	ZHA01-COL-139	2017-11-26 12:40:15	2017-11-26 12:40:15	2017-11-26	2017-11-20	2017-11-01	39382	199.985	131.8	131.188	109.961	137	137	114	138.176	124.618	139.462	144	128	136	0.00273644	0.0163783
ZHA01	COL	139	ZHA01-COL-139	2017-11-27 11:10:15	2017-11-27 11:10:15	2017-11-27	2017-11-27	2017-11-01	24577	183.511	144.268	148.432	118.893	147	153	122	154.07	121.368	143.108	158	125	140	0.00118002	0.00400655
ZHA01	COL	139	ZHA01-COL-139	2017-11-27 12:40:15	2017-11-27 12:40:15	2017-11-27	2017-11-27	2017-11-01	26013	192.505	143.408	146.614	118.385	149	151	123	152.539	121.99	142.528	158	126	139	0.0020296	0.00620979
ZHA01	COL	139	ZHA01-COL-139	2017-11-28 11:10:15	2017-11-28 11:10:15	2017-11-28	2017-11-27	2017-11-01	31029	188.112	135.685	136.311	109.059	140	141	113	142.945	123.108	142.533	148	127	139	0.00505318	0.0130816
ZHA01	COL	139	ZHA01-COL-139	2017-11-28 12:40:15	2017-11-28 12:40:15	2017-11-28	2017-11-27	2017-11-01	45807	199.985	125.576	123.766	103.215	131	130	107	130.987	125.198	139.389	138	129	136	0.00243071	0.0146458
ZHA01	COL	139	ZHA01-COL-139	2017-11-29 11:10:15	2017-11-29 11:10:15	2017-11-29	2017-11-27	2017-11-01	25520	183.795	138.415	141.693	109.107	142	145	112	147.512	121.24	144.976	151	125	142	0.000827994	0.00501074
ZHA01	COL	139	ZHA01-COL-139	2017-11-29 12:40:15	2017-11-29 12:40:15	2017-11-29	2017-11-27	2017-11-01	24858	183.664	140.48	143.561	111.921	143	146	115	149.477	121.474	144.457	153	125	141	0.00099736	0.00396239
ZHA01	COL	139	ZHA01-COL-139	2017-11-30 11:10:15	2017-11-30 11:10:15	2017-11-30	2017-11-27	2017-11-01	26155	182.549	139.121	141.98	118.21	144	146	123	148.319	122.802	140.309	154	126	137	0.00157789	0.0099248
ZHA01	COL	139	ZHA01-COL-139	2017-11-30 12:40:15	2017-11-30 12:40:15	2017-11-30	2017-11-27	2017-11-01	27654	199.985	138.382	142.507	114.84	142	145	118	148.458	121.669	142.247	152	126	139	0.00207468	0.00753549
ZHA01	COL	139	ZHA01-COL-139	2017-12-01 11:10:15	2017-12-01 11:10:15	2017-12-01	2017-11-27	2017-12-01	25844	184.071	140.595	143.06	115.612	145	147	120	149.32	122.358	142.315	154	126	139	0.00227404	0.00811709
ZHA01	COL	139	ZHA01-COL-139	2017-12-01 12:40:15	2017-12-01 12:40:15	2017-12-01	2017-11-27	2017-12-01	31599	188.517	146.823	145.901	119.797	152	152	124	152.77	123.922	141.96	159	128	138	0.0026459	0.00809345
ZHA01	COL	139	ZHA01-COL-139	2017-12-02 11:10:15	2017-12-02 11:10:15	2017-12-02	2017-11-27	2017-12-01	25983	183.895	134.572	137.508	114.488	139	142	118	143.909	122.872	139.966	149	127	136	0.00175891	0.0118128
ZHA01	COL	139	ZHA01-COL-139	2017-12-02 12:40:15	2017-12-02 12:40:15	2017-12-02	2017-11-27	2017-12-01	26541	184.796	139.127	140.585	114.825	144	145	119	147.088	123.053	141.594	153	127	138	0.00416465	0.009979
ZHA01	COL	139	ZHA01-COL-139	2017-12-03 11:10:15	2017-12-03 11:10:15	2017-12-03	2017-11-27	2017-12-01	25604	169	134.589	136.421	113.92	139	141	118	143.094	123.377	139.841	148	127	136	0.00274233	0.0119544
ZHA01	COL	139	ZHA01-COL-139	2017-12-03 12:40:15	2017-12-03 12:40:15	2017-12-03	2017-11-27	2017-12-01	25403	185.236	138.427	139.334	114.906	142	142	119	146.118	123.466	140.985	150	128	137	0.0031367	0.0105852
ZHA01	COL	139	ZHA01-COL-139	2017-12-04 11:10:15	2017-12-04 11:10:15	2017-12-04	2017-12-04	2017-12-01	25367	181.087	138.497	141.355	117.725	143	145	122	147.758	122.855	140.271	152	127	136	0.00172075	0.0100755
ZHA01	COL	139	ZHA01-COL-139	2017-12-04 12:40:15	2017-12-04 12:40:15	2017-12-04	2017-12-04	2017-12-01	26291	182.031	138.997	138.829	112.373	143	142	117	145.693	123.59	142.216	151	128	138	0.00353594	0.0105149
ZHA01	COL	139	ZHA01-COL-139	2017-12-05 11:10:15	2017-12-05 11:10:15	2017-12-05	2017-12-04	2017-12-01	28816	199.985	135.692	137.799	111.928	140	141	117	144.231	122.787	141.627	149	127	138	0.00155464	0.00898526
ZHA01	COL	139	ZHA01-COL-139	2017-12-05 12:40:15	2017-12-05 12:40:15	2017-12-05	2017-12-04	2017-12-01	24356	181.804	164.024	159.817	123.706	167	162	124	166.21	123.733	147.33	170	128	144	0.00247199	0.00726377
ZHA01	COL	139	ZHA01-COL-139	2017-12-06 11:10:15	2017-12-06 11:10:15	2017-12-06	2017-12-04	2017-12-01	26182	183.478	135.095	134.614	110.484	139	138	115	141.691	124.066	141.078	146	128	136	0.00320839	0.0119129
ZHA01	COL	139	ZHA01-COL-139	2017-12-06 12:40:15	2017-12-06 12:40:15	2017-12-06	2017-12-04	2017-12-01	31135	182.585	136.03	133.589	111.011	139	137	115	141.139	125.099	140.527	145	129	137	0.00220692	0.0162224
ZHA01	COL	139	ZHA01-COL-139	2017-12-07 11:10:15	2017-12-07 11:10:15	2017-12-07	2017-12-04	2017-12-01	22461	181.059	141.486	134.155	105.676	139	133	103	142.139	126.127	144.254	141	130	142	0.00183876	0.00884298
ZHA01	COL	139	ZHA01-COL-139	2017-12-07 12:41:01	2017-12-07 12:41:01	2017-12-07	2017-12-04	2017-12-01	26885	199.952	163.226	161.084	133.993	165	163	133	167.46	124.212	142.366	170	125	141	0.00371308	0.012271
ZHA01	COL	139	ZHA01-COL-139	2017-12-08 11:11:01	2017-12-08 11:11:01	2017-12-08	2017-12-04	2017-12-01	32860	199.985	135.649	135.856	109.635	141	141	113	142.589	123.544	142.035	149	127	138	0.00300233	0.0108748
ZHA01	COL	139	ZHA01-COL-139	2017-12-08 12:41:01	2017-12-08 12:41:01	2017-12-08	2017-12-04	2017-12-01	31220	195.828	140.966	135.797	111.324	145	139	114	143.828	125.917	141.811	149	130	138	0.00250313	0.0149312
ZHA01	COL	139	ZHA01-COL-139	2017-12-09 11:11:01	2017-12-09 11:11:01	2017-12-09	2017-12-04	2017-12-01	24709	180.719	138.876	131.267	108.536	137	129	107	139.679	127.136	141.255	138	131	139	0.00344122	0.0171807
ZHA01	COL	139	ZHA01-COL-139	2017-12-09 12:41:01	2017-12-09 12:41:01	2017-12-09	2017-12-04	2017-12-01	25797	188.07	140.737	137.046	123.995	142	138	126	145.308	127.188	135.437	148	131	133	0.00228903	0.0118761
ZHA01	COL	139	ZHA01-COL-139	2017-12-10 11:11:01	2017-12-10 11:11:01	2017-12-10	2017-12-04	2017-12-01	31688	193.914	106.793	105.949	99.0412	111	110	103	113.792	127.124	131.992	119	129	130	0.00324821	0.022639
ZHA01	COL	139	ZHA01-COL-139	2017-12-10 12:41:01	2017-12-10 12:41:01	2017-12-10	2017-12-04	2017-12-01	30593	193.83	107.061	105.407	97.4416	111	108	101	113.337	127.27	132.673	117	130	130	0.00371582	0.0219696
ZHA01	COL	139	ZHA01-COL-139	2017-12-11 11:11:01	2017-12-11 11:11:01	2017-12-11	2017-12-11	2017-12-01	30048	199.919	146.613	142.859	117.38	150	146	123	150.573	125.199	142.057	154	128	139	0.00254922	0.0112716
ZHA01	COL	139	ZHA01-COL-139	2017-12-11 12:41:01	2017-12-11 12:41:01	2017-12-11	2017-12-11	2017-12-01	29744	199.985	148.955	145.221	118.896	152	148	124	152.856	125.059	142.469	156	126	141	0.00265626	0.0113801
ZHA01	COL	139	ZHA01-COL-139	2017-12-12 11:11:01	2017-12-12 11:11:01	2017-12-12	2017-12-11	2017-12-01	36745	199.985	139.219	136.339	113.503	142	141	116	143.915	125.287	140.625	149	130	136	0.00203266	0.0156531
ZHA01	COL	139	ZHA01-COL-139	2017-12-12 12:41:01	2017-12-12 12:41:01	2017-12-12	2017-12-11	2017-12-01	34119	199.985	139.676	137.62	115.576	142	142	119	145.124	125.08	140.094	149	129	136	0.00200959	0.0150275
ZHA01	COL	139	ZHA01-COL-139	2017-12-13 11:11:01	2017-12-13 11:11:01	2017-12-13	2017-12-11	2017-12-01	26419	194.109	152.522	142.642	120.095	151	139	117	151.295	128.036	141.296	149	132	139	0.00296267	0.0140166
ZHA01	COL	139	ZHA01-COL-139	2017-12-13 12:41:01	2017-12-13 12:41:01	2017-12-13	2017-12-11	2017-12-01	26157	189.838	161.162	154.452	133.036	164	156	135	162.509	126.955	140.078	165	131	136	0.00343195	0.0138327
ZHA01	COL	139	ZHA01-COL-139	2017-12-14 11:11:01	2017-12-14 11:11:01	2017-12-14	2017-12-11	2017-12-01	39500	199.985	128.842	119.721	100.499	134	124	102	128.801	128.421	139.73	135	132	135	0.00363107	0.0173975
ZHA01	COL	139	ZHA01-COL-139	2017-12-14 12:41:01	2017-12-14 12:41:01	2017-12-14	2017-12-11	2017-12-01	42072	199.985	134.337	129.901	112.314	139	134	114	138.021	126.786	138.049	144	130	134	0.00239261	0.0168146
ZHA01	COL	139	ZHA01-COL-139	2017-12-15 11:11:01	2017-12-15 11:11:01	2017-12-15	2017-12-11	2017-12-01	31604	199.985	130.38	126.24	115.683	130	130	116	134.759	127.79	134.28	138	129	132	0.00364165	0.0180382
ZHA01	COL	139	ZHA01-COL-139	2017-12-15 12:41:01	2017-12-15 12:41:01	2017-12-15	2017-12-11	2017-12-01	23059	183.617	172.074	162.757	136.495	174	164	134	170.482	127.203	142.845	173	131	139	0.00469392	0.0159915
ZHA01	COL	139	ZHA01-COL-139	2017-12-16 11:11:01	2017-12-16 11:11:01	2017-12-16	2017-12-11	2017-12-01	40931	199.985	132.252	128.93	114.224	137	134	118	136.915	126.762	136.376	143	130	133	0.00360417	0.0195776
ZHA01	COL	139	ZHA01-COL-139	2017-12-16 12:41:01	2017-12-16 12:41:01	2017-12-16	2017-12-11	2017-12-01	48131	199.985	131.352	127.607	116.301	137	132	119	135.81	127.516	134.582	142	130	132	0.00386357	0.0159038
ZHA01	COL	139	ZHA01-COL-139	2017-12-17 11:11:01	2017-12-17 11:11:01	2017-12-17	2017-12-11	2017-12-01	36760	199.985	135.021	130.887	116.56	139	136	119	139.231	127.159	136.283	146	130	134	0.00214974	0.0162324
ZHA01	COL	139	ZHA01-COL-139	2017-12-17 12:41:01	2017-12-17 12:41:01	2017-12-17	2017-12-11	2017-12-01	30863	199.985	145.114	141.728	128.295	149	146	131	150	127.042	135.593	155	128	134	0.00240917	0.011629
ZHA01	COL	139	ZHA01-COL-139	2017-12-18 11:11:01	2017-12-18 11:11:01	2017-12-18	2017-12-18	2017-12-01	39406	199.985	112.87	105.981	100.093	118	111	104	115.022	129.757	132.235	121	132	130	0.00294658	0.0234893
ZHA01	COL	139	ZHA01-COL-139	2017-12-18 12:41:01	2017-12-18 12:41:01	2017-12-18	2017-12-18	2017-12-01	38118	199.985	121.934	114.46	107.483	126	120	112	123.789	129.768	132.905	130	132	131	0.0029865	0.0213405
ZHA01	COL	139	ZHA01-COL-139	2017-12-19 11:11:01	2017-12-19 11:11:01	2017-12-19	2017-12-18	2017-12-01	30541	199.985	127.107	118.785	108.153	130	122	112	128.411	129.427	135.031	132	132	133	0.00450599	0.0180196
ZHA01	COL	139	ZHA01-COL-139	2017-12-19 12:41:01	2017-12-19 12:41:01	2017-12-19	2017-12-18	2017-12-01	30066	199.985	126.996	121.354	115.296	130	125	119	130.762	129.199	132.117	135	132	129	0.00394117	0.0245758
ZHA01	COL	139	ZHA01-COL-139	2017-12-20 11:11:01	2017-12-20 11:11:01	2017-12-20	2017-12-18	2017-12-01	40181	199.985	130.72	127.806	121.399	136	134	126	136.264	128.021	131.898	143	129	131	0.00510786	0.0235892
ZHA01	COL	139	ZHA01-COL-139	2017-12-20 12:41:01	2017-12-20 12:41:01	2017-12-20	2017-12-18	2017-12-01	37891	199.985	135.141	130.848	123.841	140	137	128	139.648	128.495	132.377	147	130	131	0.00464913	0.0217675
ZHA01	COL	139	ZHA01-COL-139	2017-12-21 11:11:01	2017-12-21 11:11:01	2017-12-21	2017-12-18	2017-12-01	12986	100.096	165.11	143.331	139.304	167	144	140	156.028	135.536	133.089	157	137	132	0.0110865	0.0259987
ZHA01	COL	139	ZHA01-COL-139	2017-12-21 12:41:01	2017-12-21 12:41:01	2017-12-21	2017-12-18	2017-12-01	21472	183.974	184.272	170.095	153.011	188	173	150	178.815	130.449	138.606	183	133	135	0.00456217	0.01886
ZHA01	COL	139	ZHA01-COL-139	2017-12-22 11:11:01	2017-12-22 11:11:01	2017-12-22	2017-12-18	2017-12-01	31083	199.985	140.787	132.433	117.244	143	136	119	141.867	128.664	137.364	146	131	134	0.0018783	0.014774
ZHA01	COL	139	ZHA01-COL-139	2017-12-22 12:41:01	2017-12-22 12:41:01	2017-12-22	2017-12-18	2017-12-01	41750	199.985	136.433	128.103	114.887	141	133	118	137.368	128.989	136.293	144	130	134	0.0027965	0.0165659
ZHA01	COL	139	ZHA01-COL-139	2017-12-23 11:11:01	2017-12-23 11:11:01	2017-12-23	2017-12-18	2017-12-01	34740	199.985	140.74	132.594	118.752	144	137	123	141.884	128.762	136.607	146	130	135	0.00195308	0.0128736
ZHA01	COL	139	ZHA01-COL-139	2017-12-23 12:41:01	2017-12-23 12:41:01	2017-12-23	2017-12-18	2017-12-01	41780	199.985	134.293	126.777	116.5	139	132	122	135.972	129.145	134.628	142	130	134	0.00389926	0.0130754
ZHA01	COL	139	ZHA01-COL-139	2017-12-24 11:11:01	2017-12-24 11:11:01	2017-12-24	2017-12-18	2017-12-01	32004	199.985	140.325	133.211	122.482	144	136	128	142.546	128.876	134.774	146	130	134	0.00384487	0.0109001
ZHA01	COL	139	ZHA01-COL-139	2017-12-24 12:41:01	2017-12-24 12:41:01	2017-12-24	2017-12-18	2017-12-01	18838	151.238	127.895	122.608	107.162	132	126	110	130.741	127.376	137.106	135	129	136	0.00312622	0.0178382
ZHA01	COL	139	ZHA01-COL-139	2017-12-25 11:11:01	2017-12-25 11:11:01	2017-12-25	2017-12-25	2017-12-01	41361	199.985	132.486	123.968	114.118	138	129	118	133.419	129.6	134.571	139	130	135	0.00367008	0.0159426
ZHA01	COL	139	ZHA01-COL-139	2017-12-25 12:41:01	2017-12-25 12:41:01	2017-12-25	2017-12-25	2017-12-01	28927	199.985	143.068	135.282	126.482	147	139	130	144.942	129.468	133.794	149	131	131	0.00488062	0.0127217
ZHA01	COL	139	ZHA01-COL-139	2017-12-26 11:11:01	2017-12-26 11:11:01	2017-12-26	2017-12-25	2017-12-01	42663	199.985	133.091	125.612	120.736	138	131	125	135.131	130.073	131.71	141	130	132	0.00594123	0.0276891
ZHA01	COL	139	ZHA01-COL-139	2017-12-26 12:41:01	2017-12-26 12:41:01	2017-12-26	2017-12-25	2017-12-01	39813	199.976	138.976	127.819	115.137	145	134	118	137.737	130.138	136.442	145	130	136	0.00253157	0.0167594
ZHA01	COL	139	ZHA01-COL-139	2017-12-27 11:11:01	2017-12-27 11:11:01	2017-12-27	2017-12-25	2017-12-01	46124	199.985	124.75	115.126	108.834	131	121	114	124.78	130.677	132.841	132	131	132	0.00611497	0.0256156
ZHA01	COL	139	ZHA01-COL-139	2017-12-27 12:41:01	2017-12-27 12:41:01	2017-12-27	2017-12-25	2017-12-01	33793	199.97	134.139	124.361	116.213	139	128	122	134.387	130.368	133.826	139	130	133	0.00541323	0.0178344
ZHA01	COL	139	ZHA01-COL-139	2017-12-28 11:11:01	2017-12-28 11:11:01	2017-12-28	2017-12-25	2017-12-01	17742	152.68	147.102	134.147	134.309	150	137	140	145.686	132.989	129.77	148	137	126	0.0059127	0.0217012
ZHA01	COL	139	ZHA01-COL-139	2017-12-28 12:41:01	2017-12-28 12:41:01	2017-12-28	2017-12-25	2017-12-01	45349	199.976	130.333	122.766	116.47	136	130	120	132.093	129.837	132.497	140	130	132	0.00410264	0.0234957
ZHA01	COL	139	ZHA01-COL-139	2017-12-29 11:11:01	2017-12-29 11:11:01	2017-12-29	2017-12-25	2017-12-01	12483	96.8312	149.681	128.606	129.876	149	128	128	141.641	136.299	130.267	141	137	130	0.00969778	0.0236799
ZHA01	COL	139	ZHA01-COL-139	2017-12-29 12:41:01	2017-12-29 12:41:01	2017-12-29	2017-12-25	2017-12-01	21637	183.004	176.826	163.45	159.88	179	165	160	173.508	132.265	131.622	176	134	129	0.00686732	0.0246001
ZHA01	COL	139	ZHA01-COL-139	2017-12-30 11:11:01	2017-12-30 11:11:01	2017-12-30	2017-12-25	2017-12-01	39303	199.886	127.884	117.917	113.691	133	122	118	127.961	131.14	131.732	133	131	131	0.00660047	0.0335468
ZHA01	COL	139	ZHA01-COL-139	2017-12-30 12:41:01	2017-12-30 12:41:01	2017-12-30	2017-12-25	2017-12-01	32944	199.93	137.336	126.554	121.806	142	130	126	136.994	131.341	132.084	142	131	132	0.00766632	0.0319892
ZHA01	COL	139	ZHA01-COL-139	2017-12-31 11:11:01	2017-12-31 11:11:01	2017-12-31	2017-12-25	2017-12-01	23117	184.101	153.776	140.4	130.04	152	137	127	150.441	131.333	135.302	149	133	133	0.00435228	0.0154611
ZHA01	COL	139	ZHA01-COL-139	2017-12-31 12:41:01	2017-12-31 12:41:01	2017-12-31	2017-12-25	2017-12-01	23396	185.236	157.242	145.537	136.845	157	144	134	154.939	130.855	134.229	154	133	132	0.00402722	0.0131626
ZHA01	COL	139	ZHA01-COL-139	2018-01-01 11:11:01	2018-01-01 11:11:01	2018-01-01	2018-01-01	2018-01-01	25121	186.631	148.603	135.418	128.324	148	134	127	145.957	131.819	133.631	146	134	131	0.00529029	0.0165796
ZHA01	COL	139	ZHA01-COL-139	2018-01-01 12:41:01	2018-01-01 12:41:01	2018-01-01	2018-01-01	2018-01-01	21973	185.055	152.663	138.768	132.545	150	136	129	149	132.133	133.26	147	134	131	0.00515459	0.0163032
ZHA01	COL	139	ZHA01-COL-139	2018-01-02 11:11:01	2018-01-02 11:11:01	2018-01-02	2018-01-01	2018-01-01	23993	194.464	152.307	133.233	123.248	150	128	119	144.604	133.691	136.038	142	135	134	0.00320119	0.0212455
ZHA01	COL	139	ZHA01-COL-139	2018-01-02 12:41:01	2018-01-02 12:41:01	2018-01-02	2018-01-01	2018-01-01	26303	191.607	145.317	128.712	119.87	151	132	123	140.412	132.893	135.122	145	134	133	0.0054729	0.0224916
ZHA01	COL	139	ZHA01-COL-139	2018-01-03 11:11:01	2018-01-03 11:11:01	2018-01-03	2018-01-01	2018-01-01	40686	199.972	115.749	113.797	103.322	119	114	107	121.668	126.99	134.011	124	129	131	0.00306401	0.0182192
ZHA01	COL	139	ZHA01-COL-139	2018-01-03 12:41:01	2018-01-03 12:41:01	2018-01-03	2018-01-01	2018-01-01	59508	199.973	112.606	105.845	95.2403	116	106	97	114.24	128.922	134.794	116	130	133	0.00373121	0.0172626
ZHA01	COL	139	ZHA01-COL-139	2018-01-04 11:11:01	2018-01-04 11:11:01	2018-01-04	2018-01-01	2018-01-01	16836	134.183	119.531	115.43	111.465	123	118	115	124.373	128.914	130.668	128	129	130	0.00380268	0.0245306
ZHA01	COL	139	ZHA01-COL-139	2018-01-04 12:41:01	2018-01-04 12:41:01	2018-01-04	2018-01-01	2018-01-01	47991	199.97	116.388	112.121	103.296	119	112	106	120.655	128.074	133.423	122	129	132	0.00298361	0.0206503
ZHA01	COL	139	ZHA01-COL-139	2018-01-05 11:11:01	2018-01-05 11:11:01	2018-01-05	2018-01-01	2018-01-01	23889	198.757	138.25	130.201	120.044	144	137	124	139.538	129.358	134.551	147	130	134	0.00408348	0.015269
ZHA01	COL	139	ZHA01-COL-139	2018-01-05 12:41:01	2018-01-05 12:41:01	2018-01-05	2018-01-01	2018-01-01	27160	197.804	154.593	141.021	124.29	158	142	121	150.352	130.394	138.854	154	131	138	0.00294195	0.017706
ZHA01	COL	139	ZHA01-COL-139	2018-01-06 11:11:01	2018-01-06 11:11:01	2018-01-06	2018-01-01	2018-01-01	22279	158.747	135.635	130.75	119.372	138	133	123	139.609	127.938	134.776	143	128	134	0.00367484	0.015331
ZHA01	COL	139	ZHA01-COL-139	2018-01-06 12:41:01	2018-01-06 12:41:01	2018-01-06	2018-01-01	2018-01-01	33283	199.151	132.244	126.577	115.65	136	128	119	135.5	128.312	134.683	138	129	134	0.00359754	0.0156397
ZHA01	COL	139	ZHA01-COL-139	2018-01-07 11:11:01	2018-01-07 11:11:01	2018-01-07	2018-01-01	2018-01-01	32077	199.069	127.937	121.362	109.511	133	123	115	130.249	128.515	135.334	133	130	134	0.00281091	0.0150013
ZHA01	COL	139	ZHA01-COL-139	2018-01-07 12:41:01	2018-01-07 12:41:01	2018-01-07	2018-01-01	2018-01-01	36963	198.944	129.846	122.547	111.127	134	124	114	131.558	128.858	135.222	135	130	135	0.00307076	0.0142409
ZHA01	COL	139	ZHA01-COL-139	2018-01-08 11:11:01	2018-01-08 11:11:01	2018-01-08	2018-01-08	2018-01-01	33928	199.826	132.478	124.802	114.551	136	126	116	134.126	129.198	134.62	137	130	135	0.00358739	0.0163375
ZHA01	COL	139	ZHA01-COL-139	2018-01-08 12:41:01	2018-01-08 12:41:01	2018-01-08	2018-01-08	2018-01-01	19148	180.136	169.92	158.299	141.695	171	161	138	166.836	129.584	138.267	170	131	136	0.00406149	0.0173769
ZHA01	COL	139	ZHA01-COL-139	2018-01-09 11:11:01	2018-01-09 11:11:01	2018-01-09	2018-01-08	2018-01-01	31325	196.597	147.823	137.841	124.983	151	139	128	147.646	129.615	136.202	150	131	136	0.00249407	0.0124974
ZHA01	COL	139	ZHA01-COL-139	2018-01-09 12:41:01	2018-01-09 12:41:01	2018-01-09	2018-01-08	2018-01-01	20936	157.264	155.646	146.329	130.293	158	149	131	155.783	128.798	137.741	159	127	138	0.00260823	0.0125298
ZHA01	COL	139	ZHA01-COL-139	2018-01-10 11:11:01	2018-01-10 11:11:01	2018-01-10	2018-01-08	2018-01-01	34722	199.965	113.886	105.753	98.5831	116	108	100	115.151	129.995	133.159	118	131	132	0.00335859	0.0221579
ZHA01	COL	139	ZHA01-COL-139	2018-01-10 12:41:01	2018-01-10 12:41:01	2018-01-10	2018-01-08	2018-01-01	29083	185.973	124.818	114.189	100.403	125	118	99	123.74	129.827	137.169	128	131	137	0.0025238	0.019158
ZHA01	COL	139	ZHA01-COL-139	2018-01-11 11:11:01	2018-01-11 11:11:01	2018-01-11	2018-01-08	2018-01-01	24223	180.206	133.226	120.032	98.3515	126	117	92	129.645	129.595	141.805	126	131	141	0.00243269	0.0169145
ZHA01	COL	139	ZHA01-COL-139	2018-01-11 12:41:01	2018-01-11 12:41:01	2018-01-11	2018-01-08	2018-01-01	30218	199.578	128.306	117.105	98.2204	124	115	93	126.053	129.216	139.972	124	130	138	0.00173529	0.0165862
ZHA01	COL	139	ZHA01-COL-139	2018-01-12 11:11:01	2018-01-12 11:11:01	2018-01-12	2018-01-08	2018-01-01	59955	199.985	122.675	120.565	112.466	127	122	115	128.556	127.404	132.7	132	129	132	0.00656518	0.0248111
ZHA01	COL	139	ZHA01-COL-139	2018-01-12 12:41:01	2018-01-12 12:41:01	2018-01-12	2018-01-08	2018-01-01	55800	199.985	126.381	121.891	108.602	130	123	112	130.155	127.417	135.871	133	130	135	0.00234815	0.0157927
ZHA01	COL	139	ZHA01-COL-139	2018-01-13 11:11:01	2018-01-13 11:11:01	2018-01-13	2018-01-08	2018-01-01	31686	199.941	130.108	125.873	113.651	135	129	118	134.226	127.548	135.211	139	129	135	0.003224	0.0149027
ZHA01	COL	139	ZHA01-COL-139	2018-01-13 12:41:01	2018-01-13 12:41:01	2018-01-13	2018-01-08	2018-01-01	48162	199.971	129.036	124.885	109.696	132	127	112	133.058	126.987	136.834	136	129	136	0.00238843	0.0170184
ZHA01	COL	139	ZHA01-COL-139	2018-01-14 11:11:01	2018-01-14 11:11:01	2018-01-14	2018-01-08	2018-01-01	50143	199.98	125.632	122.862	110.178	131	125	114	130.752	126.893	135.274	135	129	134	0.00287534	0.0162238
ZHA01	COL	139	ZHA01-COL-139	2018-01-14 12:41:01	2018-01-14 12:41:01	2018-01-14	2018-01-08	2018-01-01	28933	199.871	150.241	143.258	131.955	155	145	135	152.329	128.718	134.947	155	130	135	0.00411511	0.0110137
ZHA01	COL	139	ZHA01-COL-139	2018-01-15 11:11:01	2018-01-15 11:11:01	2018-01-15	2018-01-15	2018-01-01	23602	164.601	148.462	141.485	131.286	152	146	134	150.667	128.894	134.404	156	129	135	0.00354155	0.0112485
ZHA01	COL	139	ZHA01-COL-139	2018-01-15 12:41:01	2018-01-15 12:41:01	2018-01-15	2018-01-15	2018-01-01	22854	157.291	154.314	146.378	133.344	158	151	134	155.581	128.734	135.996	161	128	136	0.00246352	0.00976405
ZHA01	COL	139	ZHA01-COL-139	2018-01-16 11:11:01	2018-01-16 11:11:01	2018-01-16	2018-01-15	2018-01-01	24868	192.214	120.485	108.653	87.9076	116	107	83	118.136	129.318	141.298	117	131	140	0.00137251	0.0187995
ZHA01	COL	139	ZHA01-COL-139	2018-01-16 12:41:01	2018-01-16 12:41:01	2018-01-16	2018-01-15	2018-01-01	44348	199.871	132.751	124.299	105.535	137	125	109	133.24	128.14	139.355	136	130	138	0.00235122	0.0170957
ZHA01	COL	139	ZHA01-COL-139	2018-01-17 11:11:01	2018-01-17 11:11:01	2018-01-17	2018-01-15	2018-01-01	29246	198.98	133.73	131.905	122.075	137	133	126	139.982	126.981	133.486	142	129	132	0.00563853	0.0193035
ZHA01	COL	139	ZHA01-COL-139	2018-01-17 12:41:01	2018-01-17 12:41:01	2018-01-17	2018-01-15	2018-01-01	32060	195.016	69.4813	62.1582	57.7416	65	56	52	67.6875	130.386	131.854	63	131	132	0.00214809	0.0232934
ZHA01	COL	139	ZHA01-COL-139	2018-01-18 11:11:01	2018-01-18 11:11:01	2018-01-18	2018-01-15	2018-01-01	42110	199.278	124.641	119.845	107.956	129	120	112	128.362	127.823	135.144	130	130	134	0.00437013	0.0175333
ZHA01	COL	139	ZHA01-COL-139	2018-01-18 12:41:01	2018-01-18 12:41:01	2018-01-18	2018-01-15	2018-01-01	28860	198.855	136.496	133.535	119.305	140	134	122	141.792	126.733	136.035	144	129	135	0.00215976	0.0139473
ZHA01	COL	139	ZHA01-COL-139	2018-01-19 11:11:01	2018-01-19 11:11:01	2018-01-19	2018-01-15	2018-01-01	22625	166.203	143.977	147.569	139.057	142	149	139	154.489	125.269	132.024	156	126	132	0.00362807	0.0176215
ZHA01	COL	139	ZHA01-COL-139	2018-01-19 12:41:01	2018-01-19 12:41:01	2018-01-19	2018-01-15	2018-01-01	44342	199.975	130.566	127.124	114.384	135	129	116	135.367	127.159	135.368	140	130	134	0.00313137	0.0149358
ZHA01	COL	139	ZHA01-COL-139	2018-01-20 11:11:01	2018-01-20 11:11:01	2018-01-20	2018-01-15	2018-01-01	18642	160.727	144.566	138.012	123.765	144	140	122	147.018	128.039	136.47	148	127	138	0.00160182	0.0115287
ZHA01	COL	139	ZHA01-COL-139	2018-01-20 12:41:01	2018-01-20 12:41:01	2018-01-20	2018-01-15	2018-01-01	57538	199.985	127.161	122.565	110.266	131	125	112	130.903	127.682	135.329	135	130	134	0.00261198	0.0151182
ZHA01	COL	139	ZHA01-COL-139	2018-01-21 11:11:01	2018-01-21 11:11:01	2018-01-21	2018-01-15	2018-01-01	48719	199.976	121.472	118.467	107.946	124	118	110	126.576	127.364	134.173	128	130	132	0.00589821	0.020769
ZHA01	COL	139	ZHA01-COL-139	2018-01-21 12:41:01	2018-01-21 12:41:01	2018-01-21	2018-01-15	2018-01-01	60393	199.985	121.64	117.373	107.15	125	118	109	125.588	127.92	134.187	129	130	133	0.00427341	0.0186291
ZHA01	COL	139	ZHA01-COL-139	2018-01-24 11:10:22	2018-01-24 11:10:22	2018-01-24	2018-01-22	2018-01-01	22420	159.145	142.619	131.025	108.402	138	126	102	140.056	128.784	141.769	136	131	142	0.00279551	0.0172374
ZHA01	COL	139	ZHA01-COL-139	2018-01-24 12:40:22	2018-01-24 12:40:22	2018-01-24	2018-01-22	2018-01-01	24578	168.416	116.418	109.355	94.2687	112	109	93	117.85	128.243	137.353	117	130	137	0.00193832	0.0186718
ZHA01	COL	139	ZHA01-COL-139	2018-01-25 11:10:22	2018-01-25 11:10:22	2018-01-25	2018-01-22	2018-01-01	32464	199.911	132.969	122.735	105.078	131	123	104	132.013	129.055	139.027	133	132	138	0.00217396	0.0175061
ZHA01	COL	139	ZHA01-COL-139	2018-01-25 12:40:22	2018-01-25 12:40:22	2018-01-25	2018-01-22	2018-01-01	52397	199.965	119.179	109.623	97.5485	121	111	99	118.919	129.746	136.056	122	132	135	0.00210812	0.0177831
ZHA01	COL	139	ZHA01-COL-139	2018-01-26 11:10:22	2018-01-26 11:10:22	2018-01-26	2018-01-22	2018-01-01	21581	162.945	126.853	125.015	117.49	126	127	117	133.392	127.449	132.341	135	128	133	0.00470939	0.0248406
ZHA01	COL	139	ZHA01-COL-139	2018-01-26 12:40:22	2018-01-26 12:40:22	2018-01-26	2018-01-22	2018-01-01	39306	199.965	132.363	122.448	107.34	136	124	110	131.947	129.344	137.598	136	132	137	0.00230545	0.0192045
ZHA01	COL	139	ZHA01-COL-139	2018-01-27 11:10:22	2018-01-27 11:10:22	2018-01-27	2018-01-22	2018-01-01	55481	199.977	126.989	122.701	111.256	129	123	112	130.972	127.71	134.817	133	130	134	0.00371742	0.0179266
ZHA01	COL	139	ZHA01-COL-139	2018-01-27 12:40:22	2018-01-27 12:40:22	2018-01-27	2018-01-22	2018-01-01	51386	199.965	141.083	130.813	117.491	144	132	119	140.5	129.71	136.584	143	132	136	0.0027121	0.0170006
ZHA01	COL	139	ZHA01-COL-139	2018-01-28 11:10:22	2018-01-28 11:10:22	2018-01-28	2018-01-22	2018-01-01	56187	199.826	116.395	112.401	108.962	118	114	111	120.814	129.075	130.393	123	131	129	0.0034647	0.0221113
ZHA01	COL	139	ZHA01-COL-139	2018-01-28 12:40:22	2018-01-28 12:40:22	2018-01-28	2018-01-22	2018-01-01	36684	199.965	130.244	124.557	113.752	135	127	117	133.307	128.399	134.628	138	131	134	0.00326228	0.017185
ZHA01	COL	139	ZHA01-COL-139	2018-01-29 11:10:22	2018-01-29 11:10:22	2018-01-29	2018-01-29	2018-01-01	20189	156.411	142.93	135.524	110.491	140	134	105	143.63	126.592	142.535	142	127	143	0.0034556	0.0152513
ZHA01	COL	139	ZHA01-COL-139	2018-01-29 12:40:22	2018-01-29 12:40:22	2018-01-29	2018-01-29	2018-01-01	29388	199.332	114.338	108.768	91.0838	111	105	88	116.561	127.192	138.584	114	130	137	0.00239163	0.0172254
ZHA01	COL	139	ZHA01-COL-139	2018-01-30 11:10:22	2018-01-30 11:10:22	2018-01-30	2018-01-29	2018-01-01	51967	199.965	129.882	123.741	112.838	133	125	116	132.669	128.514	134.789	136	131	134	0.00370527	0.0170219
ZHA01	COL	139	ZHA01-COL-139	2018-01-30 12:40:22	2018-01-30 12:40:22	2018-01-30	2018-01-29	2018-01-01	42658	199.965	138.444	130.28	112.338	141	134	114	139.267	128.146	138.804	144	132	138	0.00216377	0.0181412
ZHA01	COL	139	ZHA01-COL-139	2018-01-31 11:10:22	2018-01-31 11:10:22	2018-01-31	2018-01-29	2018-01-01	41988	199.965	125.276	117.741	100.188	126	120	101	126.499	127.979	138.697	129	131	138	0.00240644	0.0168131
ZHA01	COL	139	ZHA01-COL-139	2018-01-31 12:40:22	2018-01-31 12:40:22	2018-01-31	2018-01-29	2018-01-01	47427	199.965	124.245	118.349	105.116	125	122	106	126.95	128.021	136.098	131	131	135	0.00264641	0.0164946
ZHA01	COL	139	ZHA01-COL-139	2018-02-01 11:10:22	2018-02-01 11:10:22	2018-02-01	2018-01-29	2018-02-01	20766	141.45	137.382	141.844	114.332	141	145	118	147.873	121.721	142.127	150	119	146	0.00173154	0.006863
ZHA01	COL	139	ZHA01-COL-139	2018-02-01 12:40:22	2018-02-01 12:40:22	2018-02-01	2018-01-29	2018-02-01	25983	198.754	137.139	138.798	113.516	139	139	118	145.462	123.16	141.302	146	123	142	0.00430897	0.0093611
ZHA01	COL	139	ZHA01-COL-139	2018-02-02 11:10:22	2018-02-02 11:10:22	2018-02-02	2018-01-29	2018-02-01	20669	151.767	131.619	126.946	98.9287	128	125	92	134.243	125.074	144.021	132	123	146	0.00159793	0.010228
ZHA01	COL	139	ZHA01-COL-139	2018-02-02 12:40:22	2018-02-02 12:40:22	2018-02-02	2018-01-29	2018-02-01	19646	133.271	127.296	123.789	99.9578	125	123	98	131.353	125.353	141.47	131	124	145	0.00189904	0.0126543
ZHA01	COL	139	ZHA01-COL-139	2018-02-03 11:11:32	2018-02-03 11:11:32	2018-02-03	2018-01-29	2018-02-01	10732	148.837	112.46	124.777	88.9541	114	131	91	128.085	116.912	146.025	134	115	147	0.000577237	0.00524488
ZHA01	COL	139	ZHA01-COL-139	2018-02-03 11:11:32	2018-02-03 11:11:32	2018-02-03	2018-01-29	2018-02-01	10732	148.837	112.46	124.777	88.9541	114	131	91	128.085	116.912	146.025	134	115	147	0.000577237	0.00524488
ZHA01	COL	139	ZHA01-COL-139	2018-02-03 12:41:32	2018-02-03 12:41:32	2018-02-03	2018-01-29	2018-02-01	10652	151.712	103.544	113.03	83.5631	106	118	86	116.843	119.098	143.065	122	116	145	0.00131908	0.00916923
ZHA01	COL	139	ZHA01-COL-139	2018-02-03 12:41:32	2018-02-03 12:41:32	2018-02-03	2018-01-29	2018-02-01	10652	151.712	103.544	113.03	83.5631	106	118	86	116.843	119.098	143.065	122	116	145	0.00131908	0.00916923
ZHA01	COL	139	ZHA01-COL-139	2018-02-04 11:11:32	2018-02-04 11:11:32	2018-02-04	2018-01-29	2018-02-01	10026	133.544	105.501	116.91	83.8777	103	118	84	120.478	117.573	144.846	122	116	146	0.00078739	0.00598755
ZHA01	COL	139	ZHA01-COL-139	2018-02-04 11:11:32	2018-02-04 11:11:32	2018-02-04	2018-01-29	2018-02-01	10026	133.544	105.501	116.91	83.8777	103	118	84	120.478	117.573	144.846	122	116	146	0.00078739	0.00598755
ZHA01	COL	139	ZHA01-COL-139	2018-02-04 12:41:32	2018-02-04 12:41:32	2018-02-04	2018-01-29	2018-02-01	7140	136.063	119.524	125.736	87.0867	118	126	87	130.293	118.984	148.337	130	117	148	0.000452553	0.00585944
ZHA01	COL	139	ZHA01-COL-139	2018-02-04 12:41:32	2018-02-04 12:41:32	2018-02-04	2018-01-29	2018-02-01	7140	136.063	119.524	125.736	87.0867	118	126	87	130.293	118.984	148.337	130	117	148	0.000452553	0.00585944
ZHA01	COL	139	ZHA01-COL-139	2018-02-05 11:11:32	2018-02-05 11:11:32	2018-02-05	2018-02-05	2018-02-01	9494	117.929	116.286	128.417	91.6577	117	132	94	131.888	116.772	146.509	135	116	147	0.000604896	0.00537989
ZHA01	COL	139	ZHA01-COL-139	2018-02-05 11:11:32	2018-02-05 11:11:32	2018-02-05	2018-02-05	2018-02-01	9494	117.929	116.286	128.417	91.6577	117	132	94	131.888	116.772	146.509	135	116	147	0.000604896	0.00537989
ZHA01	COL	139	ZHA01-COL-139	2018-02-05 12:41:32	2018-02-05 12:41:32	2018-02-05	2018-02-05	2018-02-01	11013	153.542	118.351	129.943	93.4489	120	134	96	133.571	117.077	146.387	138	115	147	0.000538523	0.00620902
ZHA01	COL	139	ZHA01-COL-139	2018-02-05 12:41:32	2018-02-05 12:41:32	2018-02-05	2018-02-05	2018-02-01	11013	153.542	118.351	129.943	93.4489	120	134	96	133.571	117.077	146.387	138	115	147	0.000538523	0.00620902
ZHA01	COL	139	ZHA01-COL-139	2018-02-06 11:11:32	2018-02-06 11:11:32	2018-02-06	2018-02-05	2018-02-01	16183	144.001	123.555	130.743	107.792	129	132	114	136.101	121.149	139.577	139	118	143	0.00259282	0.0132865
ZHA01	COL	139	ZHA01-COL-139	2018-02-06 11:11:32	2018-02-06 11:11:32	2018-02-06	2018-02-05	2018-02-01	16183	144.001	123.555	130.743	107.792	129	132	114	136.101	121.149	139.577	139	118	143	0.00259282	0.0132865
ZHA01	COL	139	ZHA01-COL-139	2018-02-06 12:41:32	2018-02-06 12:41:32	2018-02-06	2018-02-05	2018-02-01	17879	162.022	122.344	129.105	106.261	126	135	110	134.561	121.331	139.625	142	118	142	0.00251565	0.0122734
ZHA01	COL	139	ZHA01-COL-139	2018-02-06 12:41:32	2018-02-06 12:41:32	2018-02-06	2018-02-05	2018-02-01	17879	162.022	122.344	129.105	106.261	126	135	110	134.561	121.331	139.625	142	118	142	0.00251565	0.0122734
ZHA01	COL	139	ZHA01-COL-139	2018-02-07 11:11:32	2018-02-07 11:11:32	2018-02-07	2018-02-05	2018-02-01	9004	142.874	109.477	116.137	92.3651	110	116	91	120.791	121.195	140.274	122	119	141	0.00132135	0.0111415
ZHA01	COL	139	ZHA01-COL-139	2018-02-07 11:11:32	2018-02-07 11:11:32	2018-02-07	2018-02-05	2018-02-01	9004	142.874	109.477	116.137	92.3651	110	116	91	120.791	121.195	140.274	122	119	141	0.00132135	0.0111415
ZHA01	COL	139	ZHA01-COL-139	2018-02-07 12:41:32	2018-02-07 12:41:32	2018-02-07	2018-02-05	2018-02-01	13374	144.807	127.496	136.035	104.125	132	139	108	140.804	119.28	144.123	144	115	148	0.000823632	0.00602553
ZHA01	COL	139	ZHA01-COL-139	2018-02-07 12:41:32	2018-02-07 12:41:32	2018-02-07	2018-02-05	2018-02-01	13374	144.807	127.496	136.035	104.125	132	139	108	140.804	119.28	144.123	144	115	148	0.000823632	0.00602553
ZHA01	COL	139	ZHA01-COL-139	2018-02-08 11:11:32	2018-02-08 11:11:32	2018-02-08	2018-02-05	2018-02-01	0	NA	127.496	136.035	104.125	132	139	108	140.804	119.28	144.123	144	115	148	0.000823632	0.00602553
ZHA01	COL	139	ZHA01-COL-139	2018-02-08 11:11:32	2018-02-08 11:11:32	2018-02-08	2018-02-05	2018-02-01	0	NA	127.496	136.035	104.125	132	139	108	140.804	119.28	144.123	144	115	148	0.000823632	0.00602553
ZHA01	COL	139	ZHA01-COL-139	2018-02-08 12:41:32	2018-02-08 12:41:32	2018-02-08	2018-02-05	2018-02-01	255	30.4293	103.647	109	118.851	100	106	115	116.761	128.188	121.824	113	128	122	0.00378011	0.0334999
ZHA01	COL	139	ZHA01-COL-139	2018-02-08 12:41:32	2018-02-08 12:41:32	2018-02-08	2018-02-05	2018-02-01	255	30.4293	103.647	109	118.851	100	106	115	116.761	128.188	121.824	113	128	122	0.00378011	0.0334999
ZHA01	COL	139	ZHA01-COL-139	2018-02-09 11:11:32	2018-02-09 11:11:32	2018-02-09	2018-02-05	2018-02-01	38932	199.985	57.5787	51.5238	47.444	49	42	37	54.6154	130.007	131.613	45	130	131	0.00227412	0.0246367
ZHA01	COL	139	ZHA01-COL-139	2018-02-09 11:11:32	2018-02-09 11:11:32	2018-02-09	2018-02-05	2018-02-01	38932	199.985	57.5787	51.5238	47.444	49	42	37	54.6154	130.007	131.613	45	130	131	0.00227412	0.0246367
ZHA01	COL	139	ZHA01-COL-139	2018-02-09 12:41:32	2018-02-09 12:41:32	2018-02-09	2018-02-05	2018-02-01	54927	199.985	58.0201	51.5184	42.7499	57	49	41	55.209	129.331	134.464	54	130	134	0.00220649	0.0171933
ZHA01	COL	139	ZHA01-COL-139	2018-02-09 12:41:32	2018-02-09 12:41:32	2018-02-09	2018-02-05	2018-02-01	54927	199.985	58.0201	51.5184	42.7499	57	49	41	55.209	129.331	134.464	54	130	134	0.00220649	0.0171933
ZHA01	COL	139	ZHA01-COL-139	2018-02-10 11:11:32	2018-02-10 11:11:32	2018-02-10	2018-02-05	2018-02-01	16127	150.994	85.0901	89.4101	60.1269	89	95	63	92.9281	121.203	144.053	100	120	146	0.00117247	0.00891516
ZHA01	COL	139	ZHA01-COL-139	2018-02-10 11:11:32	2018-02-10 11:11:32	2018-02-10	2018-02-05	2018-02-01	16127	150.994	85.0901	89.4101	60.1269	89	95	63	92.9281	121.203	144.053	100	120	146	0.00117247	0.00891516
ZHA01	COL	139	ZHA01-COL-139	2018-02-10 12:41:32	2018-02-10 12:41:32	2018-02-10	2018-02-05	2018-02-01	7880	110.801	113.548	127.587	90.7735	120	137	97	130.453	116.079	146.326	140	115	147	0.000527033	0.00483609
ZHA01	COL	139	ZHA01-COL-139	2018-02-10 12:41:32	2018-02-10 12:41:32	2018-02-10	2018-02-05	2018-02-01	7880	110.801	113.548	127.587	90.7735	120	137	97	130.453	116.079	146.326	140	115	147	0.000527033	0.00483609
ZHA01	COL	139	ZHA01-COL-139	2018-02-11 11:11:32	2018-02-11 11:11:32	2018-02-11	2018-02-05	2018-02-01	8175	114.285	115.962	129.787	91.6992	121	137	96	132.613	116.069	146.959	140	114	148	0.000611774	0.00616179
ZHA01	COL	139	ZHA01-COL-139	2018-02-11 11:11:32	2018-02-11 11:11:32	2018-02-11	2018-02-05	2018-02-01	8175	114.285	115.962	129.787	91.6992	121	137	96	132.613	116.069	146.959	140	114	148	0.000611774	0.00616179
ZHA01	COL	139	ZHA01-COL-139	2018-02-11 12:41:32	2018-02-11 12:41:32	2018-02-11	2018-02-05	2018-02-01	7837	119.877	107.786	120.753	81.559	113	128	85	123.428	116.191	147.862	132	115	148	0.000488334	0.0061474
ZHA01	COL	139	ZHA01-COL-139	2018-02-11 12:41:32	2018-02-11 12:41:32	2018-02-11	2018-02-05	2018-02-01	7837	119.877	107.786	120.753	81.559	113	128	85	123.428	116.191	147.862	132	115	148	0.000488334	0.0061474
ZHA01	COL	139	ZHA01-COL-139	2018-02-12 11:11:32	2018-02-12 11:11:32	2018-02-12	2018-02-12	2018-02-01	17018	148.054	121.064	125.681	93.4502	128	131	101	131.061	120.752	144.978	137	117	148	0.00062045	0.00602693
ZHA01	COL	139	ZHA01-COL-139	2018-02-12 11:11:32	2018-02-12 11:11:32	2018-02-12	2018-02-12	2018-02-01	17018	148.054	121.064	125.681	93.4502	128	131	101	131.061	120.752	144.978	137	117	148	0.00062045	0.00602693
ZHA01	COL	139	ZHA01-COL-139	2018-02-12 12:41:32	2018-02-12 12:41:32	2018-02-12	2018-02-12	2018-02-01	8601	132.877	119.65	134.522	83.8264	122	140	88	136.722	113.876	153.385	142	113	154	0.000711151	0.00563482
ZHA01	COL	139	ZHA01-COL-139	2018-02-12 12:41:32	2018-02-12 12:41:32	2018-02-12	2018-02-12	2018-02-01	8601	132.877	119.65	134.522	83.8264	122	140	88	136.722	113.876	153.385	142	113	154	0.000711151	0.00563482
ZHA01	COL	139	ZHA01-COL-139	2018-02-13 11:11:32	2018-02-13 11:11:32	2018-02-13	2018-02-12	2018-02-01	2884	59.4812	75.9951	61.1064	63.0035	73	57	59	69.078	134.897	129.315	66	134	129	0.00555424	0.0307351
ZHA01	COL	139	ZHA01-COL-139	2018-02-13 11:11:32	2018-02-13 11:11:32	2018-02-13	2018-02-12	2018-02-01	2884	59.4812	75.9951	61.1064	63.0035	73	57	59	69.078	134.897	129.315	66	134	129	0.00555424	0.0307351
ZHA01	COL	139	ZHA01-COL-139	2018-02-13 12:41:32	2018-02-13 12:41:32	2018-02-13	2018-02-12	2018-02-01	11801	130.495	114.58	118.588	77.1607	110	119	72	122.768	119.663	150.036	123	118	151	0.000777672	0.0075619
ZHA01	COL	139	ZHA01-COL-139	2018-02-13 12:41:32	2018-02-13 12:41:32	2018-02-13	2018-02-12	2018-02-01	11801	130.495	114.58	118.588	77.1607	110	119	72	122.768	119.663	150.036	123	118	151	0.000777672	0.0075619
ZHA01	COL	139	ZHA01-COL-139	2018-02-14 11:11:32	2018-02-14 11:11:32	2018-02-14	2018-02-12	2018-02-01	5480	114.696	122.107	130.544	100.622	122	131	104	135.123	119.383	143.189	136	119	143	0.00122436	0.00739043
ZHA01	COL	139	ZHA01-COL-139	2018-02-14 11:11:32	2018-02-14 11:11:32	2018-02-14	2018-02-12	2018-02-01	5480	114.696	122.107	130.544	100.622	122	131	104	135.123	119.383	143.189	136	119	143	0.00122436	0.00739043
ZHA01	COL	139	ZHA01-COL-139	2018-02-14 12:41:32	2018-02-14 12:41:32	2018-02-14	2018-02-12	2018-02-01	11702	116.771	123.177	128.174	102.265	127	131	111	133.682	121.395	141.535	138	121	143	0.00117524	0.00961535
ZHA01	COL	139	ZHA01-COL-139	2018-02-14 12:41:32	2018-02-14 12:41:32	2018-02-14	2018-02-12	2018-02-01	11702	116.771	123.177	128.174	102.265	127	131	111	133.682	121.395	141.535	138	121	143	0.00117524	0.00961535
ZHA01	COL	139	ZHA01-COL-139	2018-02-15 11:11:32	2018-02-15 11:11:32	2018-02-15	2018-02-12	2018-02-01	0	NA	123.177	128.174	102.265	127	131	111	133.682	121.395	141.535	138	121	143	0.00117524	0.00961535
ZHA01	COL	139	ZHA01-COL-139	2018-02-15 11:11:32	2018-02-15 11:11:32	2018-02-15	2018-02-12	2018-02-01	0	NA	123.177	128.174	102.265	127	131	111	133.682	121.395	141.535	138	121	143	0.00117524	0.00961535
ZHA01	COL	139	ZHA01-COL-139	2018-02-15 12:41:32	2018-02-15 12:41:32	2018-02-15	2018-02-12	2018-02-01	522	68.3521	69.182	66.6418	56.9847	67	66	53	71.5287	127.22	134.249	70	128	134	0.00254958	0.0170873
ZHA01	COL	139	ZHA01-COL-139	2018-02-15 12:41:32	2018-02-15 12:41:32	2018-02-15	2018-02-12	2018-02-01	522	68.3521	69.182	66.6418	56.9847	67	66	53	71.5287	127.22	134.249	70	128	134	0.00254958	0.0170873
ZHA01	COL	139	ZHA01-COL-139	2018-02-16 11:11:32	2018-02-16 11:11:32	2018-02-16	2018-02-12	2018-02-01	12339	126.306	116.486	125.561	87.9205	122	133	94	129.36	118.023	147.355	138	117	148	0.000594961	0.00571461
ZHA01	COL	139	ZHA01-COL-139	2018-02-16 11:11:32	2018-02-16 11:11:32	2018-02-16	2018-02-12	2018-02-01	12339	126.306	116.486	125.561	87.9205	122	133	94	129.36	118.023	147.355	138	117	148	0.000594961	0.00571461
ZHA01	COL	139	ZHA01-COL-139	2018-02-16 12:41:32	2018-02-16 12:41:32	2018-02-16	2018-02-12	2018-02-01	12911	131.8	119.032	128.717	92.4032	125	137	97	132.465	118.055	146.435	141	117	147	0.000566801	0.00570589
ZHA01	COL	139	ZHA01-COL-139	2018-02-16 12:41:32	2018-02-16 12:41:32	2018-02-16	2018-02-12	2018-02-01	12911	131.8	119.032	128.717	92.4032	125	137	97	132.465	118.055	146.435	141	117	147	0.000566801	0.00570589
ZHA01	COL	139	ZHA01-COL-139	2018-02-17 11:11:32	2018-02-17 11:11:32	2018-02-17	2018-02-12	2018-02-01	5962	106.819	102.809	112.144	78.7251	102	113	75	115.72	118.477	145.338	117	118	145	0.00062946	0.0076509
ZHA01	COL	139	ZHA01-COL-139	2018-02-17 11:11:32	2018-02-17 11:11:32	2018-02-17	2018-02-12	2018-02-01	5962	106.819	102.809	112.144	78.7251	102	113	75	115.72	118.477	145.338	117	118	145	0.00062946	0.0076509
ZHA01	COL	139	ZHA01-COL-139	2018-02-17 12:41:32	2018-02-17 12:41:32	2018-02-17	2018-02-12	2018-02-01	10992	116.315	122.418	131.058	96.3617	131	139	106	135.241	118.611	145.753	144	118	146	0.0006068	0.00538664
ZHA01	COL	139	ZHA01-COL-139	2018-02-17 12:41:32	2018-02-17 12:41:32	2018-02-17	2018-02-12	2018-02-01	10992	116.315	122.418	131.058	96.3617	131	139	106	135.241	118.611	145.753	144	118	146	0.0006068	0.00538664
ZHA01	COL	139	ZHA01-COL-139	2018-02-18 11:11:32	2018-02-18 11:11:32	2018-02-18	2018-02-12	2018-02-01	5862	74.9225	121.426	111.91	103.719	120	111	103	121.823	130.21	133.867	121	130	134	0.00294418	0.0177182
ZHA01	COL	139	ZHA01-COL-139	2018-02-18 11:11:32	2018-02-18 11:11:32	2018-02-18	2018-02-12	2018-02-01	5862	74.9225	121.426	111.91	103.719	120	111	103	121.823	130.21	133.867	121	130	134	0.00294418	0.0177182
ZHA01	COL	139	ZHA01-COL-139	2018-02-18 12:41:32	2018-02-18 12:41:32	2018-02-18	2018-02-12	2018-02-01	12357	117.465	109.437	112.776	90.3014	117	120	102	118.038	122.729	139.963	126	121	141	0.00165529	0.0130485
ZHA01	COL	139	ZHA01-COL-139	2018-02-18 12:41:32	2018-02-18 12:41:32	2018-02-18	2018-02-12	2018-02-01	12357	117.465	109.437	112.776	90.3014	117	120	102	118.038	122.729	139.963	126	121	141	0.00165529	0.0130485
ZHA01	COL	139	ZHA01-COL-139	2018-02-19 11:11:32	2018-02-19 11:11:32	2018-02-19	2018-02-19	2018-02-01	8669	123.804	102.994	104.771	84.3942	102	106	81	110.35	123.61	139.25	112	123	140	0.00246075	0.0124203
ZHA01	COL	139	ZHA01-COL-139	2018-02-19 11:11:32	2018-02-19 11:11:32	2018-02-19	2018-02-19	2018-02-01	8669	123.804	102.994	104.771	84.3942	102	106	81	110.35	123.61	139.25	112	123	140	0.00246075	0.0124203
ZHA01	COL	139	ZHA01-COL-139	2018-02-19 12:41:32	2018-02-19 12:41:32	2018-02-19	2018-02-19	2018-02-01	8866	124.753	103.81	108.866	87.7948	103	111	86	113.76	122.206	139.086	116	121	140	0.00232093	0.0132388
ZHA01	COL	139	ZHA01-COL-139	2018-02-19 12:41:32	2018-02-19 12:41:32	2018-02-19	2018-02-19	2018-02-01	8866	124.753	103.81	108.866	87.7948	103	111	86	113.76	122.206	139.086	116	121	140	0.00232093	0.0132388
ZHA01	COL	139	ZHA01-COL-139	2018-02-20 11:11:32	2018-02-20 11:11:32	2018-02-20	2018-02-19	2018-02-01	8006	123.665	102.95	107.827	85.006	104	110	85	112.785	121.967	140.092	115	121	141	0.00147355	0.012758
ZHA01	COL	139	ZHA01-COL-139	2018-02-20 11:11:32	2018-02-20 11:11:32	2018-02-20	2018-02-19	2018-02-01	8006	123.665	102.95	107.827	85.006	104	110	85	112.785	121.967	140.092	115	121	141	0.00147355	0.012758
ZHA01	COL	139	ZHA01-COL-139	2018-02-20 12:41:32	2018-02-20 12:41:32	2018-02-20	2018-02-19	2018-02-01	10211	132.32	101.948	104.842	86.479	102	109	86	110.098	123.556	137.917	114	123	138	0.00190592	0.012937
ZHA01	COL	139	ZHA01-COL-139	2018-02-20 12:41:32	2018-02-20 12:41:32	2018-02-20	2018-02-19	2018-02-01	10211	132.32	101.948	104.842	86.479	102	109	86	110.098	123.556	137.917	114	123	138	0.00190592	0.012937
ZHA01	COL	139	ZHA01-COL-139	2018-02-21 11:11:32	2018-02-21 11:11:32	2018-02-21	2018-02-19	2018-02-01	6727	128.39	81.252	83.0082	74.107	82	84	75	88.2263	125.533	132.978	90	125	133	0.0017783	0.017332
ZHA01	COL	139	ZHA01-COL-139	2018-02-21 11:11:32	2018-02-21 11:11:32	2018-02-21	2018-02-19	2018-02-01	6727	128.39	81.252	83.0082	74.107	82	84	75	88.2263	125.533	132.978	90	125	133	0.0017783	0.017332
ZHA01	COL	139	ZHA01-COL-139	2018-02-21 12:41:32	2018-02-21 12:41:32	2018-02-21	2018-02-19	2018-02-01	6651	132.307	83.1084	84.4235	73.0301	83	86	72	89.8184	125.293	134.511	92	125	135	0.00182424	0.0148976
ZHA01	COL	139	ZHA01-COL-139	2018-02-21 12:41:32	2018-02-21 12:41:32	2018-02-21	2018-02-19	2018-02-01	6651	132.307	83.1084	84.4235	73.0301	83	86	72	89.8184	125.293	134.511	92	125	135	0.00182424	0.0148976
ZHA01	COL	139	ZHA01-COL-139	2018-02-22 11:11:32	2018-02-22 11:11:32	2018-02-22	2018-02-19	2018-02-01	14662	181.895	123.766	112.395	106.307	122	110	103	122.466	131.45	132.907	121	131	134	0.00387537	0.0248876
ZHA01	COL	139	ZHA01-COL-139	2018-02-22 11:11:32	2018-02-22 11:11:32	2018-02-22	2018-02-19	2018-02-01	14662	181.895	123.766	112.395	106.307	122	110	103	122.466	131.45	132.907	121	131	134	0.00387537	0.0248876
ZHA01	COL	139	ZHA01-COL-139	2018-02-22 12:41:32	2018-02-22 12:41:32	2018-02-22	2018-02-19	2018-02-01	6452	120.406	108.958	102.822	91.2333	110	105	95	111.186	128.402	135.291	114	129	134	0.00282928	0.0137159
ZHA01	COL	139	ZHA01-COL-139	2018-02-22 12:41:32	2018-02-22 12:41:32	2018-02-22	2018-02-19	2018-02-01	6452	120.406	108.958	102.822	91.2333	110	105	95	111.186	128.402	135.291	114	129	134	0.00282928	0.0137159
ZHA01	COL	139	ZHA01-COL-139	2018-02-23 11:11:32	2018-02-23 11:11:32	2018-02-23	2018-02-19	2018-02-01	33555	187.332	140.069	133.94	124.708	143	135	125	142.568	128.658	133.789	145	129	134	0.00415142	0.0105847
ZHA01	COL	139	ZHA01-COL-139	2018-02-23 11:11:32	2018-02-23 11:11:32	2018-02-23	2018-02-19	2018-02-01	33555	187.332	140.069	133.94	124.708	143	135	125	142.568	128.658	133.789	145	129	134	0.00415142	0.0105847
ZHA01	COL	139	ZHA01-COL-139	2018-02-23 12:41:32	2018-02-23 12:41:32	2018-02-23	2018-02-19	2018-02-01	23395	180.892	137.43	132.926	124.396	142	136	127	141.116	128.152	133.174	145	129	134	0.00482626	0.0178833
ZHA01	COL	139	ZHA01-COL-139	2018-02-23 12:41:32	2018-02-23 12:41:32	2018-02-23	2018-02-19	2018-02-01	23395	180.892	137.43	132.926	124.396	142	136	127	141.116	128.152	133.174	145	129	134	0.00482626	0.0178833
ZHA01	COL	139	ZHA01-COL-139	2018-02-24 11:11:32	2018-02-24 11:11:32	2018-02-24	2018-02-19	2018-02-01	6817	130.035	107.109	103.082	94.2268	106	104	94	111.045	127.971	133.557	112	129	133	0.00355921	0.0216754
ZHA01	COL	139	ZHA01-COL-139	2018-02-24 11:11:32	2018-02-24 11:11:32	2018-02-24	2018-02-19	2018-02-01	6817	130.035	107.109	103.082	94.2268	106	104	94	111.045	127.971	133.557	112	129	133	0.00355921	0.0216754
ZHA01	COL	139	ZHA01-COL-139	2018-02-24 12:41:32	2018-02-24 12:41:32	2018-02-24	2018-02-19	2018-02-01	6130	132.024	110.249	105.675	96.2892	108	105	96	113.853	128.1	133.925	114	129	133	0.00317825	0.0196695
ZHA01	COL	139	ZHA01-COL-139	2018-02-24 12:41:32	2018-02-24 12:41:32	2018-02-24	2018-02-19	2018-02-01	6130	132.024	110.249	105.675	96.2892	108	105	96	113.853	128.1	133.925	114	129	133	0.00317825	0.0196695
ZHA01	COL	139	ZHA01-COL-139	2018-02-25 11:11:32	2018-02-25 11:11:32	2018-02-25	2018-02-19	2018-02-01	9512	134.593	108.673	105.135	101.284	109	105	102	113.347	128.739	130.656	114	129	131	0.00285505	0.0278927
ZHA01	COL	139	ZHA01-COL-139	2018-02-25 11:11:32	2018-02-25 11:11:32	2018-02-25	2018-02-19	2018-02-01	9512	134.593	108.673	105.135	101.284	109	105	102	113.347	128.739	130.656	114	129	131	0.00285505	0.0278927
ZHA01	COL	139	ZHA01-COL-139	2018-02-25 12:41:32	2018-02-25 12:41:32	2018-02-25	2018-02-19	2018-02-01	7660	164.201	129.442	124.477	114.054	132	128	118	132.93	128.031	134.342	136	128	134	0.00318821	0.0172134
ZHA01	COL	139	ZHA01-COL-139	2018-02-25 12:41:32	2018-02-25 12:41:32	2018-02-25	2018-02-19	2018-02-01	7660	164.201	129.442	124.477	114.054	132	128	118	132.93	128.031	134.342	136	128	134	0.00318821	0.0172134
ZHA01	COL	139	ZHA01-COL-139	2018-02-26 11:11:32	2018-02-26 11:11:32	2018-02-26	2018-02-26	2018-02-01	2161	104.452	137.009	133.347	125.64	137	135	124	141.695	128.003	132.67	143	128	134	0.00416539	0.0157576
ZHA01	COL	139	ZHA01-COL-139	2018-02-26 11:11:32	2018-02-26 11:11:32	2018-02-26	2018-02-26	2018-02-01	2161	104.452	137.009	133.347	125.64	137	135	124	141.695	128.003	132.67	143	128	134	0.00416539	0.0157576
ZHA01	COL	139	ZHA01-COL-139	2018-02-26 12:41:32	2018-02-26 12:41:32	2018-02-26	2018-02-26	2018-02-01	6486	141.303	140.175	131.845	119.737	134	128	117	140.144	129.07	135.615	137	130	135	0.0025597	0.0141377
ZHA01	COL	139	ZHA01-COL-139	2018-02-26 12:41:32	2018-02-26 12:41:32	2018-02-26	2018-02-26	2018-02-01	6486	141.303	140.175	131.845	119.737	134	128	117	140.144	129.07	135.615	137	130	135	0.0025597	0.0141377
ZHA01	COL	139	ZHA01-COL-139	2018-02-27 11:11:32	2018-02-27 11:11:32	2018-02-27	2018-02-26	2018-02-01	9225	163.47	110.944	105.871	99.7986	113	108	103	113.893	128.919	132.074	117	129	131	0.00282227	0.0220459
ZHA01	COL	139	ZHA01-COL-139	2018-02-27 11:11:32	2018-02-27 11:11:32	2018-02-27	2018-02-26	2018-02-01	9225	163.47	110.944	105.871	99.7986	113	108	103	113.893	128.919	132.074	117	129	131	0.00282227	0.0220459
ZHA01	COL	139	ZHA01-COL-139	2018-02-27 12:41:32	2018-02-27 12:41:32	2018-02-27	2018-02-26	2018-02-01	13692	167.115	109.643	106.646	102.027	109	107	103	114.425	128.355	130.975	116	129	131	0.00288293	0.0283876
ZHA01	COL	139	ZHA01-COL-139	2018-02-27 12:41:32	2018-02-27 12:41:32	2018-02-27	2018-02-26	2018-02-01	13692	167.115	109.643	106.646	102.027	109	107	103	114.425	128.355	130.975	116	129	131	0.00288293	0.0283876
ZHA01	COL	139	ZHA01-COL-139	2018-02-28 11:11:32	2018-02-28 11:11:32	2018-02-28	2018-02-26	2018-02-01	1991	76.0029	121.053	116.14	113.28	122	119	116	125.399	129.418	130.282	128	130	130	0.00552251	0.0244613
ZHA01	COL	139	ZHA01-COL-139	2018-02-28 11:11:32	2018-02-28 11:11:32	2018-02-28	2018-02-26	2018-02-01	1991	76.0029	121.053	116.14	113.28	122	119	116	125.399	129.418	130.282	128	130	130	0.00552251	0.0244613
ZHA01	COL	139	ZHA01-COL-139	2018-02-28 12:41:32	2018-02-28 12:41:32	2018-02-28	2018-02-26	2018-02-01	19034	199.415	144.263	129.803	117.905	144	130	117	139.913	131.543	136.438	141	132	136	0.00321956	0.023332
ZHA01	COL	139	ZHA01-COL-139	2018-02-28 12:41:32	2018-02-28 12:41:32	2018-02-28	2018-02-26	2018-02-01	19034	199.415	144.263	129.803	117.905	144	130	117	139.913	131.543	136.438	141	132	136	0.00321956	0.023332
ZHA01	COL	139	ZHA01-COL-139	2018-03-01 11:11:32	2018-03-01 11:11:32	2018-03-01	2018-02-26	2018-03-01	0	NA	144.263	129.803	117.905	144	130	117	139.913	131.543	136.438	141	132	136	0.00321956	0.023332
ZHA01	COL	139	ZHA01-COL-139	2018-03-01 11:11:32	2018-03-01 11:11:32	2018-03-01	2018-02-26	2018-03-01	0	NA	144.263	129.803	117.905	144	130	117	139.913	131.543	136.438	141	132	136	0.00321956	0.023332
ZHA01	COL	139	ZHA01-COL-139	2018-03-01 12:41:32	2018-03-01 12:41:32	2018-03-01	2018-02-26	2018-03-01	0	NA	144.263	129.803	117.905	144	130	117	139.913	131.543	136.438	141	132	136	0.00321956	0.023332
ZHA01	COL	139	ZHA01-COL-139	2018-03-01 12:41:32	2018-03-01 12:41:32	2018-03-01	2018-02-26	2018-03-01	0	NA	144.263	129.803	117.905	144	130	117	139.913	131.543	136.438	141	132	136	0.00321956	0.023332
ZHA01	COL	139	ZHA01-COL-139	2018-03-02 11:11:32	2018-03-02 11:11:32	2018-03-02	2018-02-26	2018-03-01	214	10.3929	169.93	175.43	185.103	171	176	185	182.336	127.972	122.383	183	128	122	0.0051821	0.0287688
ZHA01	COL	139	ZHA01-COL-139	2018-03-02 11:11:32	2018-03-02 11:11:32	2018-03-02	2018-02-26	2018-03-01	214	10.3929	169.93	175.43	185.103	171	176	185	182.336	127.972	122.383	183	128	122	0.0051821	0.0287688
ZHA01	COL	139	ZHA01-COL-139	2018-03-02 12:41:32	2018-03-02 12:41:32	2018-03-02	2018-02-26	2018-03-01	8673	73.9257	201.77	208.645	216.791	202	209	217	212.75	127.093	122.957	213	127	123	0.00544473	0.0263575
ZHA01	COL	139	ZHA01-COL-139	2018-03-02 12:41:32	2018-03-02 12:41:32	2018-03-02	2018-02-26	2018-03-01	8673	73.9257	201.77	208.645	216.791	202	209	217	212.75	127.093	122.957	213	127	123	0.00544473	0.0263575
ZHA01	COL	139	ZHA01-COL-139	2018-03-03 11:11:32	2018-03-03 11:11:32	2018-03-03	2018-02-26	2018-03-01	0	NA	201.77	208.645	216.791	202	209	217	212.75	127.093	122.957	213	127	123	0.00544473	0.0263575
ZHA01	COL	139	ZHA01-COL-139	2018-03-03 11:11:32	2018-03-03 11:11:32	2018-03-03	2018-02-26	2018-03-01	0	NA	201.77	208.645	216.791	202	209	217	212.75	127.093	122.957	213	127	123	0.00544473	0.0263575
ZHA01	COL	139	ZHA01-COL-139	2018-03-03 12:41:32	2018-03-03 12:41:32	2018-03-03	2018-02-26	2018-03-01	35	5.59027	105.314	100.886	108.457	99	92	100	109.743	131.4	124.371	102	131	125	0.00339728	0.0341882
ZHA01	COL	139	ZHA01-COL-139	2018-03-03 12:41:32	2018-03-03 12:41:32	2018-03-03	2018-02-26	2018-03-01	35	5.59027	105.314	100.886	108.457	99	92	100	109.743	131.4	124.371	102	131	125	0.00339728	0.0341882
ZHA01	COL	139	ZHA01-COL-139	2018-03-04 11:11:32	2018-03-04 11:11:32	2018-03-04	2018-02-26	2018-03-01	11650	97.2138	68.9156	65.1036	59.1761	67	63	58	70.2285	128.552	132.085	68	129	131	0.00229918	0.0241684
ZHA01	COL	139	ZHA01-COL-139	2018-03-04 11:11:32	2018-03-04 11:11:32	2018-03-04	2018-02-26	2018-03-01	11650	97.2138	68.9156	65.1036	59.1761	67	63	58	70.2285	128.552	132.085	68	129	131	0.00229918	0.0241684
ZHA01	COL	139	ZHA01-COL-139	2018-03-04 12:41:32	2018-03-04 12:41:32	2018-03-04	2018-02-26	2018-03-01	3740	94.4525	118.703	107.772	100.095	116	107	99	117.21	130.966	133.846	117	131	134	0.00337191	0.0210854
ZHA01	COL	139	ZHA01-COL-139	2018-03-04 12:41:32	2018-03-04 12:41:32	2018-03-04	2018-02-26	2018-03-01	3740	94.4525	118.703	107.772	100.095	116	107	99	117.21	130.966	133.846	117	131	134	0.00337191	0.0210854
ZHA01	COL	139	ZHA01-COL-139	2018-03-05 11:11:32	2018-03-05 11:11:32	2018-03-05	2018-03-05	2018-03-01	8159	150.832	173.641	162.117	139.558	183	169	146	170.271	128.585	141.325	178	128	142	0.00421484	0.015644
ZHA01	COL	139	ZHA01-COL-139	2018-03-05 11:11:32	2018-03-05 11:11:32	2018-03-05	2018-03-05	2018-03-01	8159	150.832	173.641	162.117	139.558	183	169	146	170.271	128.585	141.325	178	128	142	0.00421484	0.015644
ZHA01	COL	139	ZHA01-COL-139	2018-03-05 12:41:32	2018-03-05 12:41:32	2018-03-05	2018-03-05	2018-03-01	4999	125.528	199.061	192.779	170.936	214	208	184	197.91	126.649	139.868	213	126	140	0.00524852	0.0160966
ZHA01	COL	139	ZHA01-COL-139	2018-03-05 12:41:32	2018-03-05 12:41:32	2018-03-05	2018-03-05	2018-03-01	4999	125.528	199.061	192.779	170.936	214	208	184	197.91	126.649	139.868	213	126	140	0.00524852	0.0160966
ZHA01	COL	139	ZHA01-COL-139	2018-03-06 11:11:32	2018-03-06 11:11:32	2018-03-06	2018-03-05	2018-03-01	6928	130.321	156.062	151.38	131.825	165	157	137	158.922	126.376	138.938	166	126	140	0.00302746	0.0135413
ZHA01	COL	139	ZHA01-COL-139	2018-03-06 11:11:32	2018-03-06 11:11:32	2018-03-06	2018-03-05	2018-03-01	6928	130.321	156.062	151.38	131.825	165	157	137	158.922	126.376	138.938	166	126	140	0.00302746	0.0135413
ZHA01	COL	139	ZHA01-COL-139	2018-03-06 12:41:32	2018-03-06 12:41:32	2018-03-06	2018-03-05	2018-03-01	7995	138.716	162.598	156.314	137.312	169	158	141	164.098	127.068	138.812	167	126	140	0.00390998	0.0146031
ZHA01	COL	139	ZHA01-COL-139	2018-03-06 12:41:32	2018-03-06 12:41:32	2018-03-06	2018-03-05	2018-03-01	7995	138.716	162.598	156.314	137.312	169	158	141	164.098	127.068	138.812	167	126	140	0.00390998	0.0146031
ZHA01	COL	139	ZHA01-COL-139	2018-03-07 11:11:32	2018-03-07 11:11:32	2018-03-07	2018-03-05	2018-03-01	7142	141.739	166.937	159.331	139.769	175	163	143	167.213	127.528	139.234	172	127	140	0.0039562	0.0153475
ZHA01	COL	139	ZHA01-COL-139	2018-03-07 11:11:32	2018-03-07 11:11:32	2018-03-07	2018-03-05	2018-03-01	7142	141.739	166.937	159.331	139.769	175	163	143	167.213	127.528	139.234	172	127	140	0.0039562	0.0153475
ZHA01	COL	139	ZHA01-COL-139	2018-03-07 12:41:32	2018-03-07 12:41:32	2018-03-07	2018-03-05	2018-03-01	6049	141.967	178.406	171.499	151.179	186	173	156	178.765	127.135	139.368	183	127	141	0.00452719	0.0154928
ZHA01	COL	139	ZHA01-COL-139	2018-03-07 12:41:32	2018-03-07 12:41:32	2018-03-07	2018-03-05	2018-03-01	6049	141.967	178.406	171.499	151.179	186	173	156	178.765	127.135	139.368	183	127	141	0.00452719	0.0154928
ZHA01	COL	139	ZHA01-COL-139	2018-03-08 11:11:32	2018-03-08 11:11:32	2018-03-08	2018-03-05	2018-03-01	1953	47.2885	202.802	197.118	173.105	217	213	184	202.141	126.019	140.754	217	126	142	0.00439166	0.0161031
ZHA01	COL	139	ZHA01-COL-139	2018-03-08 11:11:32	2018-03-08 11:11:32	2018-03-08	2018-03-05	2018-03-01	1953	47.2885	202.802	197.118	173.105	217	213	184	202.141	126.019	140.754	217	126	142	0.00439166	0.0161031
ZHA01	COL	139	ZHA01-COL-139	2018-03-08 12:41:32	2018-03-08 12:41:32	2018-03-08	2018-03-05	2018-03-01	2275	58.6196	213.985	208.384	185.935	222	219	195	212.829	126.223	139.875	222	126	140	0.0046468	0.0159412
ZHA01	COL	139	ZHA01-COL-139	2018-03-08 12:41:32	2018-03-08 12:41:32	2018-03-08	2018-03-05	2018-03-01	2275	58.6196	213.985	208.384	185.935	222	219	195	212.829	126.223	139.875	222	126	140	0.0046468	0.0159412
ZHA01	COL	139	ZHA01-COL-139	2018-03-09 11:11:32	2018-03-09 11:11:32	2018-03-09	2018-03-05	2018-03-01	4103	75.9952	181.099	177.097	156.47	189	185	163	183.542	125.987	139.014	191	125	141	0.00469629	0.0162276
ZHA01	COL	139	ZHA01-COL-139	2018-03-09 11:11:32	2018-03-09 11:11:32	2018-03-09	2018-03-05	2018-03-01	4103	75.9952	181.099	177.097	156.47	189	185	163	183.542	125.987	139.014	191	125	141	0.00469629	0.0162276
ZHA01	COL	139	ZHA01-COL-139	2018-03-09 12:41:32	2018-03-09 12:41:32	2018-03-09	2018-03-05	2018-03-01	605	25.8119	150.362	136.769	123.162	156	142	125	147.289	131.04	136.927	155	133	141	0.00261537	0.0214209
ZHA01	COL	139	ZHA01-COL-139	2018-03-09 12:41:32	2018-03-09 12:41:32	2018-03-09	2018-03-05	2018-03-01	605	25.8119	150.362	136.769	123.162	156	142	125	147.289	131.04	136.927	155	133	141	0.00261537	0.0214209
ZHA01	COL	139	ZHA01-COL-139	2018-03-10 11:11:32	2018-03-10 11:11:32	2018-03-10	2018-03-05	2018-03-01	3474	87.6642	188.461	178.054	146.885	197	185	153	185.077	126.814	145.313	193	126	146	0.00534403	0.0156806
ZHA01	COL	139	ZHA01-COL-139	2018-03-10 11:11:32	2018-03-10 11:11:32	2018-03-10	2018-03-05	2018-03-01	3474	87.6642	188.461	178.054	146.885	197	185	153	185.077	126.814	145.313	193	126	146	0.00534403	0.0156806
ZHA01	COL	139	ZHA01-COL-139	2018-03-10 12:41:32	2018-03-10 12:41:32	2018-03-10	2018-03-05	2018-03-01	3979	86.7296	175.498	168.226	138.055	192	179	149	174.701	125.665	144.629	187	125	144	0.00281716	0.00928071
ZHA01	COL	139	ZHA01-COL-139	2018-03-10 12:41:32	2018-03-10 12:41:32	2018-03-10	2018-03-05	2018-03-01	3979	86.7296	175.498	168.226	138.055	192	179	149	174.701	125.665	144.629	187	125	144	0.00281716	0.00928071
ZHA01	COL	139	ZHA01-COL-139	2018-03-11 11:11:32	2018-03-11 11:11:32	2018-03-11	2018-03-05	2018-03-01	7419	149.138	168.362	160.793	135.896	180	168	144	168.25	126.623	142.049	178	126	143	0.00455188	0.0157088
ZHA01	COL	139	ZHA01-COL-139	2018-03-11 11:11:32	2018-03-11 11:11:32	2018-03-11	2018-03-05	2018-03-01	7419	149.138	168.362	160.793	135.896	180	168	144	168.25	126.623	142.049	178	126	143	0.00455188	0.0157088
ZHA01	COL	139	ZHA01-COL-139	2018-03-11 12:41:32	2018-03-11 12:41:32	2018-03-11	2018-03-05	2018-03-01	6755	136.927	169.113	159.58	131.171	187	170	143	167.05	126.79	144.238	180	127	144	0.00429527	0.01325
ZHA01	COL	139	ZHA01-COL-139	2018-03-11 12:41:32	2018-03-11 12:41:32	2018-03-11	2018-03-05	2018-03-01	6755	136.927	169.113	159.58	131.171	187	170	143	167.05	126.79	144.238	180	127	144	0.00429527	0.01325
ZHA01	COL	139	ZHA01-COL-139	2018-03-12 11:11:32	2018-03-12 11:11:32	2018-03-12	2018-03-12	2018-03-01	6785	114.483	152.915	151.399	115.636	167	158	120	156.807	122.404	147.295	166	123	147	0.00122809	0.0031798
ZHA01	COL	139	ZHA01-COL-139	2018-03-12 11:11:32	2018-03-12 11:11:32	2018-03-12	2018-03-12	2018-03-01	6785	114.483	152.915	151.399	115.636	167	158	120	156.807	122.404	147.295	166	123	147	0.00122809	0.0031798
ZHA01	COL	139	ZHA01-COL-139	2018-03-12 12:41:32	2018-03-12 12:41:32	2018-03-12	2018-03-12	2018-03-01	6298	127.883	141.245	139.075	107.362	158	145	116	145.215	123.254	145.477	154	123	145	0.00321182	0.00566233
ZHA01	COL	139	ZHA01-COL-139	2018-03-12 12:41:32	2018-03-12 12:41:32	2018-03-12	2018-03-12	2018-03-01	6298	127.883	141.245	139.075	107.362	158	145	116	145.215	123.254	145.477	154	123	145	0.00321182	0.00566233
ZHA01	COL	139	ZHA01-COL-139	2018-03-13 11:11:32	2018-03-13 11:11:32	2018-03-13	2018-03-12	2018-03-01	7129	142.602	149.058	148.617	115.729	161	153	115	154.237	122.438	145.699	160	123	146	0.0012604	0.0035162
ZHA01	COL	139	ZHA01-COL-139	2018-03-13 11:11:32	2018-03-13 11:11:32	2018-03-13	2018-03-12	2018-03-01	7129	142.602	149.058	148.617	115.729	161	153	115	154.237	122.438	145.699	160	123	146	0.0012604	0.0035162
ZHA01	COL	139	ZHA01-COL-139	2018-03-13 12:41:32	2018-03-13 12:41:32	2018-03-13	2018-03-12	2018-03-01	6231	104.261	145.645	146.433	111.839	153	151	110	151.693	121.659	146.483	158	122	146	0.000939168	0.00370461
ZHA01	COL	139	ZHA01-COL-139	2018-03-13 12:41:32	2018-03-13 12:41:32	2018-03-13	2018-03-12	2018-03-01	6231	104.261	145.645	146.433	111.839	153	151	110	151.693	121.659	146.483	158	122	146	0.000939168	0.00370461
ZHA01	COL	139	ZHA01-COL-139	2018-03-14 11:11:32	2018-03-14 11:11:32	2018-03-14	2018-03-12	2018-03-01	10515	161.447	145.631	149.209	117.877	152	152	115	153.858	121.095	144.4	158	122	144	0.00105949	0.00301601
ZHA01	COL	139	ZHA01-COL-139	2018-03-14 11:11:32	2018-03-14 11:11:32	2018-03-14	2018-03-12	2018-03-01	10515	161.447	145.631	149.209	117.877	152	152	115	153.858	121.095	144.4	158	122	144	0.00105949	0.00301601
ZHA01	COL	139	ZHA01-COL-139	2018-03-14 12:41:32	2018-03-14 12:41:32	2018-03-14	2018-03-12	2018-03-01	6437	106.87	160.733	163.986	113.097	158	167	107	167.072	118.536	154.217	170	119	155	0.00127789	0.00732131
ZHA01	COL	139	ZHA01-COL-139	2018-03-14 12:41:32	2018-03-14 12:41:32	2018-03-14	2018-03-12	2018-03-01	6437	106.87	160.733	163.986	113.097	158	167	107	167.072	118.536	154.217	170	119	155	0.00127789	0.00732131
ZHA01	COL	139	ZHA01-COL-139	2018-03-15 11:11:32	2018-03-15 11:11:32	2018-03-15	2018-03-12	2018-03-01	9640	148.503	145.299	143.116	104.99	151	150	108	149.169	122.38	148.818	157	124	150	0.00111169	0.00556379
ZHA01	COL	139	ZHA01-COL-139	2018-03-15 11:11:32	2018-03-15 11:11:32	2018-03-15	2018-03-12	2018-03-01	9640	148.503	145.299	143.116	104.99	151	150	108	149.169	122.38	148.818	157	124	150	0.00111169	0.00556379
ZHA01	COL	139	ZHA01-COL-139	2018-03-15 12:41:32	2018-03-15 12:41:32	2018-03-15	2018-03-12	2018-03-01	6702	144.674	128.194	132.799	90.7068	124	137	89	137.07	118.987	150.292	141	117	151	0.000791933	0.00781566
ZHA01	COL	139	ZHA01-COL-139	2018-03-15 12:41:32	2018-03-15 12:41:32	2018-03-15	2018-03-12	2018-03-01	6702	144.674	128.194	132.799	90.7068	124	137	89	137.07	118.987	150.292	141	117	151	0.000791933	0.00781566
ZHA01	COL	139	ZHA01-COL-139	2018-03-16 11:11:32	2018-03-16 11:11:32	2018-03-16	2018-03-12	2018-03-01	7009	136.203	136.708	143.579	91.3909	128	144	80	146.788	116.819	155.049	147	115	156	0.000497519	0.00420613
ZHA01	COL	139	ZHA01-COL-139	2018-03-16 11:11:32	2018-03-16 11:11:32	2018-03-16	2018-03-12	2018-03-01	7009	136.203	136.708	143.579	91.3909	128	144	80	146.788	116.819	155.049	147	115	156	0.000497519	0.00420613
ZHA01	COL	139	ZHA01-COL-139	2018-03-16 12:41:32	2018-03-16 12:41:32	2018-03-16	2018-03-12	2018-03-01	7172	125.894	122.186	131.378	82.5927	114	131	74	134.317	116.243	153.309	133	114	153	0.000443718	0.00569084
ZHA01	COL	139	ZHA01-COL-139	2018-03-16 12:41:32	2018-03-16 12:41:32	2018-03-16	2018-03-12	2018-03-01	7172	125.894	122.186	131.378	82.5927	114	131	74	134.317	116.243	153.309	133	114	153	0.000443718	0.00569084
ZHA01	COL	139	ZHA01-COL-139	2018-03-17 11:11:32	2018-03-17 11:11:32	2018-03-17	2018-03-12	2018-03-01	7954	123.172	129.443	133.868	89.1294	131	139	89	138.206	118.808	151.657	144	117	152	0.000635406	0.00498335
ZHA01	COL	139	ZHA01-COL-139	2018-03-17 11:11:32	2018-03-17 11:11:32	2018-03-17	2018-03-12	2018-03-01	7954	123.172	129.443	133.868	89.1294	131	139	89	138.206	118.808	151.657	144	117	152	0.000635406	0.00498335
ZHA01	COL	139	ZHA01-COL-139	2018-03-17 12:41:32	2018-03-17 12:41:32	2018-03-17	2018-03-12	2018-03-01	7190	121.175	126.287	132.343	86.1246	127	139	86	136.267	117.907	152.317	143	116	153	0.00073616	0.00559362
ZHA01	COL	139	ZHA01-COL-139	2018-03-17 12:41:32	2018-03-17 12:41:32	2018-03-17	2018-03-12	2018-03-01	7190	121.175	126.287	132.343	86.1246	127	139	86	136.267	117.907	152.317	143	116	153	0.00073616	0.00559362
ZHA01	COL	139	ZHA01-COL-139	2018-03-18 11:11:32	2018-03-18 11:11:32	2018-03-18	2018-03-12	2018-03-01	4731	62.3098	122.078	106.389	90.8081	124	107	90	117.098	131.664	139.088	118	131	139	0.00401776	0.0240762
ZHA01	COL	139	ZHA01-COL-139	2018-03-18 11:11:32	2018-03-18 11:11:32	2018-03-18	2018-03-12	2018-03-01	4731	62.3098	122.078	106.389	90.8081	124	107	90	117.098	131.664	139.088	118	131	139	0.00401776	0.0240762
ZHA01	COL	139	ZHA01-COL-139	2018-03-18 12:41:32	2018-03-18 12:41:32	2018-03-18	2018-03-12	2018-03-01	9111	155.261	181.676	169.096	152.717	171	152	129	177.298	130.254	138.606	163	128	140	0.0044542	0.0184049
ZHA01	COL	139	ZHA01-COL-139	2018-03-18 12:41:32	2018-03-18 12:41:32	2018-03-18	2018-03-12	2018-03-01	9111	155.261	181.676	169.096	152.717	171	152	129	177.298	130.254	138.606	163	128	140	0.0044542	0.0184049
ZHA01	COL	139	ZHA01-COL-139	2018-03-19 11:11:32	2018-03-19 11:11:32	2018-03-19	2018-03-19	2018-03-01	281	23.3232	111.751	112.829	120.712	114	114	120	121.089	129.384	123.48	122	129	123	0.0030837	0.0330892
ZHA01	COL	139	ZHA01-COL-139	2018-03-19 11:11:32	2018-03-19 11:11:32	2018-03-19	2018-03-19	2018-03-01	281	23.3232	111.751	112.829	120.712	114	114	120	121.089	129.384	123.48	122	129	123	0.0030837	0.0330892
ZHA01	COL	139	ZHA01-COL-139	2018-03-19 12:41:32	2018-03-19 12:41:32	2018-03-19	2018-03-19	2018-03-01	317	23.4828	78.2461	73.5205	81.2208	64	57	66	80.3817	131.817	124.098	64	131	124	0.0036075	0.0311199
ZHA01	COL	139	ZHA01-COL-139	2018-03-19 12:41:32	2018-03-19 12:41:32	2018-03-19	2018-03-19	2018-03-01	317	23.4828	78.2461	73.5205	81.2208	64	57	66	80.3817	131.817	124.098	64	131	124	0.0036075	0.0311199
ZHA01	COL	139	ZHA01-COL-139	2018-03-20 11:11:32	2018-03-20 11:11:32	2018-03-20	2018-03-19	2018-03-01	14469	169.559	148.184	142.173	112.057	158	146	116	149.294	125.109	145.082	156	126	145	0.00107065	0.00610078
ZHA01	COL	139	ZHA01-COL-139	2018-03-20 11:11:32	2018-03-20 11:11:32	2018-03-20	2018-03-19	2018-03-01	14469	169.559	148.184	142.173	112.057	158	146	116	149.294	125.109	145.082	156	126	145	0.00107065	0.00610078
ZHA01	COL	139	ZHA01-COL-139	2018-03-20 12:41:32	2018-03-20 12:41:32	2018-03-20	2018-03-19	2018-03-01	13476	159.346	160.029	157.603	118.079	171	162	126	163.17	122.284	149.307	170	125	149	0.00159226	0.00588005
ZHA01	COL	139	ZHA01-COL-139	2018-03-20 12:41:32	2018-03-20 12:41:32	2018-03-20	2018-03-19	2018-03-01	13476	159.346	160.029	157.603	118.079	171	162	126	163.17	122.284	149.307	170	125	149	0.00159226	0.00588005
ZHA01	COL	139	ZHA01-COL-139	2018-03-21 11:11:32	2018-03-21 11:11:32	2018-03-21	2018-03-19	2018-03-01	10358	125.624	137.988	136.375	93.4536	129	136	86	141.973	121.434	151.521	141	120	152	0.000734916	0.00584208
ZHA01	COL	139	ZHA01-COL-139	2018-03-21 11:11:32	2018-03-21 11:11:32	2018-03-21	2018-03-19	2018-03-01	10358	125.624	137.988	136.375	93.4536	129	136	86	141.973	121.434	151.521	141	120	152	0.000734916	0.00584208
ZHA01	COL	139	ZHA01-COL-139	2018-03-21 12:41:32	2018-03-21 12:41:32	2018-03-21	2018-03-19	2018-03-01	9977	128.352	151.147	156.054	108.325	144	158	104	159.79	118.202	152.675	161	116	153	0.000822323	0.00454746
ZHA01	COL	139	ZHA01-COL-139	2018-03-21 12:41:32	2018-03-21 12:41:32	2018-03-21	2018-03-19	2018-03-01	9977	128.352	151.147	156.054	108.325	144	158	104	159.79	118.202	152.675	161	116	153	0.000822323	0.00454746
ZHA01	COL	139	ZHA01-COL-139	2018-03-22 11:11:32	2018-03-22 11:11:32	2018-03-22	2018-03-19	2018-03-01	7641	120.177	146.453	146.812	94.9789	139	146	88	151.788	119.528	155.571	151	117	156	0.000690519	0.0048652
ZHA01	COL	139	ZHA01-COL-139	2018-03-22 11:11:32	2018-03-22 11:11:32	2018-03-22	2018-03-19	2018-03-01	7641	120.177	146.453	146.812	94.9789	139	146	88	151.788	119.528	155.571	151	117	156	0.000690519	0.0048652
ZHA01	COL	139	ZHA01-COL-139	2018-03-22 12:41:32	2018-03-22 12:41:32	2018-03-22	2018-03-19	2018-03-01	12395	164.305	160.334	160.207	117.436	159	160	110	165.113	120.95	150.621	165	121	151	0.00152501	0.00698379
ZHA01	COL	139	ZHA01-COL-139	2018-03-22 12:41:32	2018-03-22 12:41:32	2018-03-22	2018-03-19	2018-03-01	12395	164.305	160.334	160.207	117.436	159	160	110	165.113	120.95	150.621	165	121	151	0.00152501	0.00698379
ZHA01	COL	139	ZHA01-COL-139	2018-03-23 11:11:32	2018-03-23 11:11:32	2018-03-23	2018-03-19	2018-03-01	7105	119.366	138.213	139.037	80.9489	129	137	71	143.83	118.653	158.87	141	116	160	0.0004333	0.00557893
ZHA01	COL	139	ZHA01-COL-139	2018-03-23 11:11:32	2018-03-23 11:11:32	2018-03-23	2018-03-19	2018-03-01	7105	119.366	138.213	139.037	80.9489	129	137	71	143.83	118.653	158.87	141	116	160	0.0004333	0.00557893
ZHA01	COL	139	ZHA01-COL-139	2018-03-23 12:41:32	2018-03-23 12:41:32	2018-03-23	2018-03-19	2018-03-01	7953	127.193	164.728	166.707	102.781	160	169	94	170.042	117.535	160.829	172	115	163	0.000889562	0.00517413
ZHA01	COL	139	ZHA01-COL-139	2018-03-23 12:41:32	2018-03-23 12:41:32	2018-03-23	2018-03-19	2018-03-01	7953	127.193	164.728	166.707	102.781	160	169	94	170.042	117.535	160.829	172	115	163	0.000889562	0.00517413
ZHA01	COL	139	ZHA01-COL-139	2018-03-24 11:11:32	2018-03-24 11:11:32	2018-03-24	2018-03-19	2018-03-01	8589	116.01	135.568	134.58	83.584	130	134	76	139.74	120.301	155.626	139	119	157	0.000529817	0.00603373
ZHA01	COL	139	ZHA01-COL-139	2018-03-24 11:11:32	2018-03-24 11:11:32	2018-03-24	2018-03-19	2018-03-01	8589	116.01	135.568	134.58	83.584	130	134	76	139.74	120.301	155.626	139	119	157	0.000529817	0.00603373
ZHA01	COL	139	ZHA01-COL-139	2018-03-24 12:41:32	2018-03-24 12:41:32	2018-03-24	2018-03-19	2018-03-01	11060	149.584	159.237	161.841	102.26	156	165	94	165.256	117.869	158.675	168	116	160	0.00102335	0.00615382
ZHA01	COL	139	ZHA01-COL-139	2018-03-24 12:41:32	2018-03-24 12:41:32	2018-03-24	2018-03-19	2018-03-01	11060	149.584	159.237	161.841	102.26	156	165	94	165.256	117.869	158.675	168	116	160	0.00102335	0.00615382
ZHA01	COL	139	ZHA01-COL-139	2018-03-25 11:11:32	2018-03-25 11:11:32	2018-03-25	2018-03-19	2018-03-01	7769	131.668	109.654	111.068	65.2794	105	108	59	115.902	120.029	153.229	114	119	154	0.000545749	0.00784718
ZHA01	COL	139	ZHA01-COL-139	2018-03-25 11:11:32	2018-03-25 11:11:32	2018-03-25	2018-03-19	2018-03-01	7769	131.668	109.654	111.068	65.2794	105	108	59	115.902	120.029	153.229	114	119	154	0.000545749	0.00784718
ZHA01	COL	139	ZHA01-COL-139	2018-03-25 12:41:32	2018-03-25 12:41:32	2018-03-25	2018-03-19	2018-03-01	21200	178.455	166.514	158.033	122.333	168	159	125	165.197	125.444	147.914	166	130	143	0.00243717	0.00884773
ZHA01	COL	139	ZHA01-COL-139	2018-03-25 12:41:32	2018-03-25 12:41:32	2018-03-25	2018-03-19	2018-03-01	21200	178.455	166.514	158.033	122.333	168	159	125	165.197	125.444	147.914	166	130	143	0.00243717	0.00884773
ZHA01	COL	139	ZHA01-COL-139	2018-03-26 11:11:32	2018-03-26 11:11:32	2018-03-26	2018-03-26	2018-03-01	14934	181.825	127.511	123.301	91.9139	122	125	83	130.274	124.357	145.966	130	125	146	0.00219833	0.00689628
ZHA01	COL	139	ZHA01-COL-139	2018-03-26 11:11:32	2018-03-26 11:11:32	2018-03-26	2018-03-26	2018-03-01	14934	181.825	127.511	123.301	91.9139	122	125	83	130.274	124.357	145.966	130	125	146	0.00219833	0.00689628
ZHA01	COL	139	ZHA01-COL-139	2018-03-26 12:41:32	2018-03-26 12:41:32	2018-03-26	2018-03-26	2018-03-01	12972	189.885	129.624	126.442	91.4925	122	124	84	132.912	123.379	147.651	130	123	148	0.00203273	0.00835035
ZHA01	COL	139	ZHA01-COL-139	2018-03-26 12:41:32	2018-03-26 12:41:32	2018-03-26	2018-03-26	2018-03-01	12972	189.885	129.624	126.442	91.4925	122	124	84	132.912	123.379	147.651	130	123	148	0.00203273	0.00835035
ZHA01	COL	139	ZHA01-COL-139	2018-03-27 11:11:32	2018-03-27 11:11:32	2018-03-27	2018-03-26	2018-03-01	14443	160.102	138.649	135.227	94.6535	136	138	91	141.512	122.622	150.438	144	122	151	0.000745032	0.00616787
ZHA01	COL	139	ZHA01-COL-139	2018-03-27 11:11:32	2018-03-27 11:11:32	2018-03-27	2018-03-26	2018-03-01	14443	160.102	138.649	135.227	94.6535	136	138	91	141.512	122.622	150.438	144	122	151	0.000745032	0.00616787
ZHA01	COL	139	ZHA01-COL-139	2018-03-27 12:41:32	2018-03-27 12:41:32	2018-03-27	2018-03-26	2018-03-01	14036	147.249	146.286	144.733	101.212	136	142	91	150.111	121.422	151.548	146	121	152	0.00106855	0.00492132
ZHA01	COL	139	ZHA01-COL-139	2018-03-27 12:41:32	2018-03-27 12:41:32	2018-03-27	2018-03-26	2018-03-01	14036	147.249	146.286	144.733	101.212	136	142	91	150.111	121.422	151.548	146	121	152	0.00106855	0.00492132
ZHA01	COL	139	ZHA01-COL-139	2018-03-28 11:11:32	2018-03-28 11:11:32	2018-03-28	2018-03-26	2018-03-01	16754	147.221	142.825	138.368	96.3517	138	142	93	145.083	122.846	151.276	148	122	151	0.000841623	0.00563755
ZHA01	COL	139	ZHA01-COL-139	2018-03-28 11:11:32	2018-03-28 11:11:32	2018-03-28	2018-03-26	2018-03-01	16754	147.221	142.825	138.368	96.3517	138	142	93	145.083	122.846	151.276	148	122	151	0.000841623	0.00563755
ZHA01	COL	139	ZHA01-COL-139	2018-03-28 12:41:32	2018-03-28 12:41:32	2018-03-28	2018-03-26	2018-03-01	10860	129.207	120.577	124.544	73.3884	119	127	71	129.149	118.263	155.344	132	117	156	0.000825938	0.00668959
ZHA01	COL	139	ZHA01-COL-139	2018-03-28 12:41:32	2018-03-28 12:41:32	2018-03-28	2018-03-26	2018-03-01	10860	129.207	120.577	124.544	73.3884	119	127	71	129.149	118.263	155.344	132	117	156	0.000825938	0.00668959
ZHA01	COL	139	ZHA01-COL-139	2018-03-29 11:11:32	2018-03-29 11:11:32	2018-03-29	2018-03-26	2018-03-01	15267	154.516	131.914	133.436	84.4497	127	136	79	138.806	119.461	154.335	140	116	155	0.000695159	0.00630629
ZHA01	COL	139	ZHA01-COL-139	2018-03-29 11:11:32	2018-03-29 11:11:32	2018-03-29	2018-03-26	2018-03-01	15267	154.516	131.914	133.436	84.4497	127	136	79	138.806	119.461	154.335	140	116	155	0.000695159	0.00630629
ZHA01	COL	139	ZHA01-COL-139	2018-03-29 12:41:32	2018-03-29 12:41:32	2018-03-29	2018-03-26	2018-03-01	14409	150.616	133.887	135.58	86.9688	126	137	79	140.823	119.437	154.021	140	117	155	0.000517574	0.00621494
ZHA01	COL	139	ZHA01-COL-139	2018-03-29 12:41:32	2018-03-29 12:41:32	2018-03-29	2018-03-26	2018-03-01	14409	150.616	133.887	135.58	86.9688	126	137	79	140.823	119.437	154.021	140	117	155	0.000517574	0.00621494
ZHA01	COL	139	ZHA01-COL-139	2018-03-30 11:11:32	2018-03-30 11:11:32	2018-03-30	2018-03-26	2018-03-01	15820	151.325	124.335	125.358	77.1156	118	128	70	130.655	119.766	154.195	132	117	155	0.000564371	0.00700221
ZHA01	COL	139	ZHA01-COL-139	2018-03-30 11:11:32	2018-03-30 11:11:32	2018-03-30	2018-03-26	2018-03-01	15820	151.325	124.335	125.358	77.1156	118	128	70	130.655	119.766	154.195	132	117	155	0.000564371	0.00700221
ZHA01	COL	139	ZHA01-COL-139	2018-03-30 12:41:32	2018-03-30 12:41:32	2018-03-30	2018-03-26	2018-03-01	15802	146.492	164.845	167.994	115.894	158	172	104	170.986	118.488	154.743	173	117	155	0.0010672	0.00524102
ZHA01	COL	139	ZHA01-COL-139	2018-03-30 12:41:32	2018-03-30 12:41:32	2018-03-30	2018-03-26	2018-03-01	15802	146.492	164.845	167.994	115.894	158	172	104	170.986	118.488	154.743	173	117	155	0.0010672	0.00524102
ZHA01	COL	139	ZHA01-COL-139	2018-03-31 11:11:32	2018-03-31 11:11:32	2018-03-31	2018-03-26	2018-03-01	16525	154.008	127.877	137.364	81.6684	129	142	81	140.823	115.468	156.635	145	112	158	0.000407756	0.00423118
ZHA01	COL	139	ZHA01-COL-139	2018-03-31 11:11:32	2018-03-31 11:11:32	2018-03-31	2018-03-26	2018-03-01	16525	154.008	127.877	137.364	81.6684	129	142	81	140.823	115.468	156.635	145	112	158	0.000407756	0.00423118
ZHA01	COL	139	ZHA01-COL-139	2018-03-31 12:41:32	2018-03-31 12:41:32	2018-03-31	2018-03-26	2018-03-01	19378	158.122	125.882	132.904	81.21	126	137	81	137.054	116.948	154.983	142	113	157	0.000682548	0.00603084
ZHA01	COL	139	ZHA01-COL-139	2018-03-31 12:41:32	2018-03-31 12:41:32	2018-03-31	2018-03-26	2018-03-01	19378	158.122	125.882	132.904	81.21	126	137	81	137.054	116.948	154.983	142	113	157	0.000682548	0.00603084
ZHA01	DEN	8	ZHA01-DEN-8	2017-10-27 12:47:51	2017-10-27 12:47:51	2017-10-27	2017-10-23	2017-10-01	4866	78.8923	52.6796	60.046	48.6233	56	66	51	61.6498	122.454	133.956	69	123	134	0.001973	0.0128544
ZHA01	DEN	8	ZHA01-DEN-8	2017-10-28 12:47:51	2017-10-28 12:47:51	2017-10-28	2017-10-23	2017-10-01	0	NA	52.6796	60.046	48.6233	56	66	51	61.6498	122.454	133.956	69	123	134	0.001973	0.0128544
ZHA01	DEN	8	ZHA01-DEN-8	2017-10-29 12:47:51	2017-10-29 12:47:51	2017-10-29	2017-10-23	2017-10-01	0	NA	52.6796	60.046	48.6233	56	66	51	61.6498	122.454	133.956	69	123	134	0.001973	0.0128544
ZHA01	DEN	8	ZHA01-DEN-8	2017-10-30 12:47:51	2017-10-30 12:47:51	2017-10-30	2017-10-30	2017-10-01	2639	59.5211	55.3755	59.1417	51.834	55	59	51	61.9496	124.782	131.981	62	125	132	0.00168247	0.0199322
ZHA01	DEN	8	ZHA01-DEN-8	2017-10-31 12:47:51	2017-10-31 12:47:51	2017-10-31	2017-10-30	2017-10-01	11577	135.08	53.4893	50.6103	52.8375	48	45	48	54.228	129.796	127.034	48	130	127	0.00330875	0.0324299
ZHA01	DEN	8	ZHA01-DEN-8	2017-11-01 12:47:51	2017-11-01 12:47:51	2017-11-01	2017-10-30	2017-11-01	921	44.8136	47.0109	48.3768	45.4104	47	49	45	50.506	126.717	129.651	51	126	130	0.0033718	0.0246674
ZHA01	DEN	8	ZHA01-DEN-8	2017-11-02 12:47:51	2017-11-02 12:47:51	2017-11-02	2017-10-30	2017-11-01	165	9.21964	21.0424	31.8061	32.0909	21	32	32	28.5273	123.236	126.17	28	123	126	0.00787771	0.0343682
ZHA01	DEN	8	ZHA01-DEN-8	2017-11-03 12:47:51	2017-11-03 12:47:51	2017-11-03	2017-10-30	2017-11-01	0	NA	21.0424	31.8061	32.0909	21	32	32	28.5273	123.236	126.17	28	123	126	0.00787771	0.0343682
ZHA01	DEN	8	ZHA01-DEN-8	2017-11-04 12:47:51	2017-11-04 12:47:51	2017-11-04	2017-10-30	2017-11-01	0	NA	21.0424	31.8061	32.0909	21	32	32	28.5273	123.236	126.17	28	123	126	0.00787771	0.0343682
ZHA01	DEN	8	ZHA01-DEN-8	2017-11-05 12:47:51	2017-11-05 12:47:51	2017-11-05	2017-10-30	2017-11-01	0	NA	21.0424	31.8061	32.0909	21	32	32	28.5273	123.236	126.17	28	123	126	0.00787771	0.0343682
ZHA01	DEN	8	ZHA01-DEN-8	2017-11-10 12:40:15	2017-11-10 12:40:15	2017-11-10	2017-11-06	2017-11-01	20600	149.106	120.309	141.414	90.8832	125	148	96	142.536	111.368	152.439	149	111	153	0.000221723	0.00254068
ZHA01	DEN	8	ZHA01-DEN-8	2017-11-11 11:10:15	2017-11-11 11:10:15	2017-11-11	2017-11-06	2017-11-01	20923	148.446	117.258	138.242	79.075	120	143	82	139.083	110.208	157.031	144	109	158	0.000243995	0.00196326
ZHA01	DEN	8	ZHA01-DEN-8	2017-11-11 12:40:15	2017-11-11 12:40:15	2017-11-11	2017-11-06	2017-11-01	21291	145.637	116.71	137.82	75.5034	121	144	80	138.538	109.798	158.609	144	109	160	0.000230043	0.00212305
ZHA01	DEN	8	ZHA01-DEN-8	2017-11-12 11:10:15	2017-11-12 11:10:15	2017-11-12	2017-11-06	2017-11-01	22191	148.852	116.591	140.464	78.1289	120	147	82	140.588	108.666	158.27	147	108	159	0.000245192	0.00189478
ZHA01	DEN	8	ZHA01-DEN-8	2017-11-12 12:40:15	2017-11-12 12:40:15	2017-11-12	2017-11-06	2017-11-01	23328	165.478	117.986	140.423	80.5216	123	148	86	140.867	109.558	157.187	148	109	158	0.00018068	0.00180854
ZHA01	DEN	8	ZHA01-DEN-8	2017-11-13 11:10:15	2017-11-13 11:10:15	2017-11-13	2017-11-13	2017-11-01	20311	148.308	121.819	144.917	82.4358	126	151	87	145.215	109.012	158.303	151	108	159	0.00015243	0.00171876
ZHA01	DEN	8	ZHA01-DEN-8	2017-11-13 12:40:15	2017-11-13 12:40:15	2017-11-13	2017-11-13	2017-11-01	21497	148.962	123.368	144.713	88.6343	128	152	94	145.565	110.552	155.195	152	109	156	0.000188459	0.00209251
ZHA01	DEN	8	ZHA01-DEN-8	2017-11-14 11:10:15	2017-11-14 11:10:15	2017-11-14	2017-11-13	2017-11-01	22081	150.857	119.335	141.237	79.4701	123	147	82	141.827	109.543	158.163	147	109	159	0.000157668	0.00156191
ZHA01	DEN	8	ZHA01-DEN-8	2017-11-14 12:40:15	2017-11-14 12:40:15	2017-11-14	2017-11-13	2017-11-01	21525	150.857	135.401	155.834	90.5216	136	160	89	155.988	109.866	159.675	160	109	161	0.000224052	0.00111571
ZHA01	DEN	8	ZHA01-DEN-8	2017-11-15 11:10:15	2017-11-15 11:10:15	2017-11-15	2017-11-13	2017-11-01	22350	150.751	121.93	141.859	87.3783	126	148	92	143.123	111.321	154.624	149	110	156	0.000181681	0.00211691
ZHA01	DEN	8	ZHA01-DEN-8	2017-11-15 12:40:15	2017-11-15 12:40:15	2017-11-15	2017-11-13	2017-11-01	23270	150.601	121.891	140.737	87.6842	125	147	93	142.291	111.925	154.03	148	111	155	0.000169094	0.00235947
ZHA01	DEN	8	ZHA01-DEN-8	2017-11-16 11:10:15	2017-11-16 11:10:15	2017-11-16	2017-11-13	2017-11-01	22289	150.455	121.739	141.128	88.5968	125	146	93	142.606	111.789	153.696	147	110	155	0.000287208	0.00229717
ZHA01	DEN	8	ZHA01-DEN-8	2017-11-16 12:40:15	2017-11-16 12:40:15	2017-11-16	2017-11-13	2017-11-01	23126	169.558	124.453	142.88	89.9758	128	148	95	144.502	112.162	153.934	149	110	155	0.000200952	0.00329432
ZHA01	DEN	8	ZHA01-DEN-8	2017-11-17 11:10:15	2017-11-17 11:10:15	2017-11-17	2017-11-13	2017-11-01	20653	150.336	115.422	128.588	74.2143	117	132	76	131.312	113.933	155.76	134	113	157	0.000426903	0.00465318
ZHA01	DEN	8	ZHA01-DEN-8	2017-11-17 12:40:15	2017-11-17 12:40:15	2017-11-17	2017-11-13	2017-11-01	23039	149.835	114.543	132.749	83.3441	118	137	88	134.649	112.583	152.425	139	111	154	0.000196335	0.00473691
ZHA01	DEN	8	ZHA01-DEN-8	2017-11-18 11:10:15	2017-11-18 11:10:15	2017-11-18	2017-11-13	2017-11-01	24724	152.302	120.357	137.621	83.6785	125	143	90	139.35	112.42	154.753	145	111	156	0.000321465	0.00302045
ZHA01	DEN	8	ZHA01-DEN-8	2017-11-18 12:40:15	2017-11-18 12:40:15	2017-11-18	2017-11-13	2017-11-01	25839	152.289	118.352	135.953	84.9999	123	142	91	137.75	112.684	153.201	144	112	155	0.000295148	0.00297449
ZHA01	DEN	8	ZHA01-DEN-8	2017-11-19 11:10:15	2017-11-19 11:10:15	2017-11-19	2017-11-13	2017-11-01	26184	165.836	111.997	132.396	81.8193	117	139	87	133.625	111.58	152.745	141	111	154	0.00017043	0.0037564
ZHA01	DEN	8	ZHA01-DEN-8	2017-11-19 12:40:15	2017-11-19 12:40:15	2017-11-19	2017-11-13	2017-11-01	24424	149.66	116.934	136.068	72.513	121	142	77	137.102	110.456	159.506	143	109	161	0.000355951	0.00386665
ZHA01	DEN	8	ZHA01-DEN-8	2017-11-20 11:10:15	2017-11-20 11:10:15	2017-11-20	2017-11-20	2017-11-01	24778	167.549	107.858	121.812	65.8993	111	127	70	124.169	113.451	156.617	129	112	158	0.000352081	0.00491767
ZHA01	DEN	8	ZHA01-DEN-8	2017-11-20 12:40:15	2017-11-20 12:40:15	2017-11-20	2017-11-20	2017-11-01	24282	150.658	117.932	136.294	80.6102	122	142	85	137.766	111.74	155.554	144	111	156	0.000215155	0.00240126
ZHA01	DEN	8	ZHA01-DEN-8	2017-11-21 11:10:15	2017-11-21 11:10:15	2017-11-21	2017-11-20	2017-11-01	24726	151.139	117.77	136.263	79.6314	120	140	81	137.651	111.546	156.044	142	110	157	0.000204886	0.00223586
ZHA01	DEN	8	ZHA01-DEN-8	2017-11-21 12:40:15	2017-11-21 12:40:15	2017-11-21	2017-11-20	2017-11-01	24433	151.434	117.188	137.463	83.3868	118	140	83	138.543	111.171	154.49	141	110	155	0.000244426	0.00250017
ZHA01	DEN	8	ZHA01-DEN-8	2017-11-22 11:10:15	2017-11-22 11:10:15	2017-11-22	2017-11-20	2017-11-01	11337	138.119	107.444	124.032	59.8575	102	121	53	125.544	111.245	160.578	122	111	161	0.000360418	0.00391477
ZHA01	DEN	8	ZHA01-DEN-8	2017-11-22 12:40:15	2017-11-22 12:40:15	2017-11-22	2017-11-20	2017-11-01	9630	136.824	124.694	144.959	74.5192	120	143	68	145.024	109.21	162.604	143	108	163	0.000885133	0.00242441
ZHA01	DEN	8	ZHA01-DEN-8	2017-11-23 11:10:15	2017-11-23 11:10:15	2017-11-23	2017-11-20	2017-11-01	21747	149.358	128.299	139.938	85.1631	130	144	87	142.783	114.597	155.796	147	114	157	0.000390074	0.00400322
ZHA01	DEN	8	ZHA01-DEN-8	2017-11-23 12:40:15	2017-11-23 12:40:15	2017-11-23	2017-11-20	2017-11-01	24031	149.674	108.97	120.321	73.824	112	125	77	123.533	115.681	152.057	128	115	153	0.000444221	0.00643544
ZHA01	DEN	8	ZHA01-DEN-8	2017-11-24 11:10:15	2017-11-24 11:10:15	2017-11-24	2017-11-20	2017-11-01	22761	148.867	111.177	121.176	77.0823	110	123	77	124.793	116.581	150.875	126	116	152	0.000617842	0.00681768
ZHA01	DEN	8	ZHA01-DEN-8	2017-11-24 12:40:15	2017-11-24 12:40:15	2017-11-24	2017-11-20	2017-11-01	23518	148.965	123.908	138.882	92.1379	123	140	93	141.344	114.35	151.189	143	114	152	0.000555393	0.00526114
ZHA01	DEN	8	ZHA01-DEN-8	2017-11-25 11:10:15	2017-11-25 11:10:15	2017-11-25	2017-11-20	2017-11-01	28829	170.872	113.091	129.434	78.5237	119	137	85	131.411	113.174	153.438	139	112	155	0.00024634	0.00534719
ZHA01	DEN	8	ZHA01-DEN-8	2017-11-25 12:40:15	2017-11-25 12:40:15	2017-11-25	2017-11-20	2017-11-01	29056	161.175	113.94	130.188	78.0126	120	138	85	132.093	113.008	154.129	140	112	155	0.000305127	0.00449512
ZHA01	DEN	8	ZHA01-DEN-8	2017-11-26 11:10:15	2017-11-26 11:10:15	2017-11-26	2017-11-20	2017-11-01	24468	152.33	121.886	136.613	92.0409	126	142	98	139.267	114.736	150.163	145	114	150	0.00077206	0.00517796
ZHA01	DEN	8	ZHA01-DEN-8	2017-11-26 12:40:15	2017-11-26 12:40:15	2017-11-26	2017-11-20	2017-11-01	28631	154.038	119.593	133.051	93.2644	126	140	100	135.992	115.912	147.829	144	115	149	0.000860321	0.00556711
ZHA01	DEN	8	ZHA01-DEN-8	2017-11-27 11:10:15	2017-11-27 11:10:15	2017-11-27	2017-11-27	2017-11-01	24652	150.971	119.075	133.997	91.4613	120	138	95	136.77	114.943	149.094	141	114	150	0.00128781	0.00707491
ZHA01	DEN	8	ZHA01-DEN-8	2017-11-27 12:40:15	2017-11-27 12:40:15	2017-11-27	2017-11-27	2017-11-01	27147	152.641	119.449	132.915	91.8882	123	139	97	135.984	115.755	148.495	142	115	149	0.000872811	0.00587647
ZHA01	DEN	8	ZHA01-DEN-8	2017-11-28 11:10:15	2017-11-28 11:10:15	2017-11-28	2017-11-27	2017-11-01	25121	152.215	119.913	133.638	88.7793	123	139	94	136.583	115.069	150.512	142	114	151	0.000909396	0.00595358
ZHA01	DEN	8	ZHA01-DEN-8	2017-11-28 12:40:15	2017-11-28 12:40:15	2017-11-28	2017-11-27	2017-11-01	25616	150.17	117.543	131.788	88.8915	121	137	94	134.673	115.134	149.447	141	114	150	0.0006692	0.00590336
ZHA01	DEN	8	ZHA01-DEN-8	2017-11-29 11:10:15	2017-11-29 11:10:15	2017-11-29	2017-11-27	2017-11-01	26533	168.87	116.212	130.931	82.7878	121	137	88	133.413	114.204	152.206	140	113	153	0.000530134	0.00618067
ZHA01	DEN	8	ZHA01-DEN-8	2017-11-29 12:40:15	2017-11-29 12:40:15	2017-11-29	2017-11-27	2017-11-01	27799	153.448	117.15	130.964	85.0697	122	137	90	133.671	114.899	151.101	140	114	152	0.000596231	0.00655322
ZHA01	DEN	8	ZHA01-DEN-8	2017-11-30 11:10:15	2017-11-30 11:10:15	2017-11-30	2017-11-27	2017-11-01	30896	154.633	114.528	127.59	90.6184	121	135	98	130.709	116.497	146.463	139	116	147	0.000481664	0.00472423
ZHA01	DEN	8	ZHA01-DEN-8	2017-11-30 12:40:15	2017-11-30 12:40:15	2017-11-30	2017-11-27	2017-11-01	30334	154.042	114.72	127.271	87.7752	121	135	94	130.393	116.322	147.9	138	115	149	0.000434286	0.0051201
ZHA01	DEN	8	ZHA01-DEN-8	2017-12-01 11:10:15	2017-12-01 11:10:15	2017-12-01	2017-11-27	2017-12-01	27724	166.512	118.517	130.781	89.3571	123	137	96	134.051	116.151	148.901	140	115	150	0.000586142	0.00721088
ZHA01	DEN	8	ZHA01-DEN-8	2017-12-01 12:40:15	2017-12-01 12:40:15	2017-12-01	2017-11-27	2017-12-01	27255	152.849	121.76	133.23	91.5424	125	139	97	136.65	116.457	149.079	142	116	150	0.00122853	0.00586807
ZHA01	DEN	8	ZHA01-DEN-8	2017-12-02 11:10:15	2017-12-02 11:10:15	2017-12-02	2017-11-27	2017-12-01	27194	147.493	113.786	126.805	87.9748	118	132	94	130.006	116.202	147.541	136	115	148	0.000513236	0.00564371
ZHA01	DEN	8	ZHA01-DEN-8	2017-12-02 12:40:15	2017-12-02 12:40:15	2017-12-02	2017-11-27	2017-12-01	25771	159.228	120.221	131.982	90.6014	125	138	97	135.326	116.384	148.925	141	116	149	0.000633856	0.00635005
ZHA01	DEN	8	ZHA01-DEN-8	2017-12-03 11:10:15	2017-12-03 11:10:15	2017-12-03	2017-11-27	2017-12-01	24453	159.676	114.209	125.589	86.7284	118	130	92	129.158	116.835	147.79	134	116	148	0.0005863	0.00582808
ZHA01	DEN	8	ZHA01-DEN-8	2017-12-03 12:40:15	2017-12-03 12:40:15	2017-12-03	2017-11-27	2017-12-01	23545	145.609	119.24	130.397	89.8806	123	135	96	133.95	116.735	148.579	139	116	149	0.000487293	0.00717589
ZHA01	DEN	8	ZHA01-DEN-8	2017-12-04 11:10:15	2017-12-04 11:10:15	2017-12-04	2017-12-04	2017-12-01	26598	162.673	119.03	131.822	92.4478	123	137	98	135.066	116.275	147.726	141	115	148	0.000511688	0.00561842
ZHA01	DEN	8	ZHA01-DEN-8	2017-12-04 12:40:15	2017-12-04 12:40:15	2017-12-04	2017-12-04	2017-12-01	26019	154.496	121.302	131.828	88.9457	125	137	95	135.409	116.663	149.876	141	116	150	0.000771535	0.00565372
ZHA01	DEN	8	ZHA01-DEN-8	2017-12-05 11:10:15	2017-12-05 11:10:15	2017-12-05	2017-12-04	2017-12-01	23974	151.788	121.565	133.723	91.0098	125	138	97	137.034	116.046	149.548	142	115	150	0.000912915	0.00622962
ZHA01	DEN	8	ZHA01-DEN-8	2017-12-05 12:40:15	2017-12-05 12:40:15	2017-12-05	2017-12-04	2017-12-01	22521	163.937	125.675	133.472	84.3008	121	131	81	137.131	116.934	153.452	135	116	154	0.000617648	0.00614901
ZHA01	DEN	8	ZHA01-DEN-8	2017-12-06 11:10:15	2017-12-06 11:10:15	2017-12-06	2017-12-04	2017-12-01	25463	146.405	119.352	129.299	88.5809	124	134	96	133.042	117.178	148.852	138	117	149	0.000567057	0.00621323
ZHA01	DEN	8	ZHA01-DEN-8	2017-12-06 12:40:15	2017-12-06 12:40:15	2017-12-06	2017-12-04	2017-12-01	26129	151.356	120.102	130.382	89.3421	124	135	96	134.042	117.032	148.955	139	116	149	0.000558456	0.00713355
ZHA01	DEN	8	ZHA01-DEN-8	2017-12-07 11:10:15	2017-12-07 11:10:15	2017-12-07	2017-12-04	2017-12-01	7452	129.009	116.709	122.051	76.1712	111	117	71	126.575	118.219	152.445	122	117	152	0.000439043	0.00650088
ZHA01	DEN	8	ZHA01-DEN-8	2017-12-07 12:41:01	2017-12-07 12:41:01	2017-12-07	2017-12-04	2017-12-01	24243	174.148	135.328	136.932	107.762	131	133	103	142.958	122.295	143.452	140	122	144	0.0010002	0.00444629
ZHA01	DEN	8	ZHA01-DEN-8	2017-12-08 11:11:01	2017-12-08 11:11:01	2017-12-08	2017-12-04	2017-12-01	24992	146.356	116.851	130.477	80.6187	120	136	86	133.103	114.455	153.192	138	114	155	0.000455809	0.00549625
ZHA01	DEN	8	ZHA01-DEN-8	2017-12-08 12:41:01	2017-12-08 12:41:01	2017-12-08	2017-12-04	2017-12-01	26151	146.24	123.858	134.182	86.8034	127	139	92	137.447	116.184	152.2	142	115	152	0.000722762	0.00551672
ZHA01	DEN	8	ZHA01-DEN-8	2017-12-09 11:11:01	2017-12-09 11:11:01	2017-12-09	2017-12-04	2017-12-01	18954	143.319	109.917	115.071	74.6661	106	114	73	119.473	119.145	149.632	118	119	150	0.000576444	0.00735266
ZHA01	DEN	8	ZHA01-DEN-8	2017-12-09 12:41:01	2017-12-09 12:41:01	2017-12-09	2017-12-04	2017-12-01	22398	138.843	110.726	118.476	88.5645	109	120	90	122.929	119.631	143.521	125	119	143	0.00125256	0.00641334
ZHA01	DEN	8	ZHA01-DEN-8	2017-12-10 11:11:01	2017-12-10 11:11:01	2017-12-10	2017-12-04	2017-12-01	16387	125.564	92.7777	102.936	77.2305	98	109	83	106.821	119.127	141.28	114	119	141	0.00141351	0.00974801
ZHA01	DEN	8	ZHA01-DEN-8	2017-12-10 12:41:01	2017-12-10 12:41:01	2017-12-10	2017-12-04	2017-12-01	19703	125.344	91.1375	99.8739	75.7283	96	105	81	103.997	119.97	140.62	110	119	141	0.00144914	0.0106139
ZHA01	DEN	8	ZHA01-DEN-8	2017-12-11 11:11:01	2017-12-11 11:11:01	2017-12-11	2017-12-11	2017-12-01	24897	145.631	125.892	134.303	87.2908	130	139	93	138.079	117.005	152.242	143	116	153	0.000451913	0.00443693
ZHA01	DEN	8	ZHA01-DEN-8	2017-12-11 12:41:01	2017-12-11 12:41:01	2017-12-11	2017-12-11	2017-12-01	25668	147.402	132.348	139.935	93.906	137	145	100	143.817	117.546	151.646	150	117	152	0.000633794	0.00528473
ZHA01	DEN	8	ZHA01-DEN-8	2017-12-12 11:11:01	2017-12-12 11:11:01	2017-12-12	2017-12-11	2017-12-01	27116	150.068	126.336	136.506	92.3363	131	142	98	139.918	116.713	150.432	146	116	151	0.000573265	0.00476473
ZHA01	DEN	8	ZHA01-DEN-8	2017-12-12 12:41:01	2017-12-12 12:41:01	2017-12-12	2017-12-11	2017-12-01	26705	150.687	125.879	136.347	93.7587	130	142	99	139.767	116.816	149.571	146	116	150	0.000656419	0.00459393
ZHA01	DEN	8	ZHA01-DEN-8	2017-12-13 11:11:01	2017-12-13 11:11:01	2017-12-13	2017-12-11	2017-12-01	12660	124.153	101.766	109.423	73.5938	96	105	72	113.359	118.738	146.872	109	118	146	0.000506184	0.00595013
ZHA01	DEN	8	ZHA01-DEN-8	2017-12-13 12:41:01	2017-12-13 12:41:01	2017-12-13	2017-12-11	2017-12-01	22816	141.252	127.036	135.008	94.0589	124	136	94	138.959	118.012	149.045	140	118	149	0.00118296	0.00604234
ZHA01	DEN	8	ZHA01-DEN-8	2017-12-14 11:11:01	2017-12-14 11:11:01	2017-12-14	2017-12-11	2017-12-01	27796	153.04	114.585	119.944	74.9926	118	125	81	124.38	118.537	151.878	129	118	153	0.000500317	0.00671611
ZHA01	DEN	8	ZHA01-DEN-8	2017-12-14 12:41:01	2017-12-14 12:41:01	2017-12-14	2017-12-11	2017-12-01	27778	154.823	120.262	130.473	86.7174	125	136	92	133.93	116.746	150.337	140	116	151	0.000497978	0.00610553
ZHA01	DEN	8	ZHA01-DEN-8	2017-12-15 11:11:01	2017-12-15 11:11:01	2017-12-15	2017-12-11	2017-12-01	24836	144.1	106.54	113.232	84.0268	108	117	88	117.827	120.207	143.344	122	120	143	0.00146955	0.0083199
ZHA01	DEN	8	ZHA01-DEN-8	2017-12-15 12:41:01	2017-12-15 12:41:01	2017-12-15	2017-12-11	2017-12-01	16161	140.777	125.574	132.937	83.7866	121	130	78	136.272	117.206	153.426	134	117	154	0.000772642	0.00540161
ZHA01	DEN	8	ZHA01-DEN-8	2017-12-16 11:11:01	2017-12-16 11:11:01	2017-12-16	2017-12-11	2017-12-01	25911	145.051	118.79	130.054	88.0189	124	136	94	133.344	116.491	149.325	140	116	150	0.000633847	0.00626974
ZHA01	DEN	8	ZHA01-DEN-8	2017-12-16 12:41:01	2017-12-16 12:41:01	2017-12-16	2017-12-11	2017-12-01	24158	142.411	122.253	134.004	92.7881	127	140	99	137.264	116.435	148.745	144	116	149	0.000915828	0.00666947
ZHA01	DEN	8	ZHA01-DEN-8	2017-12-17 11:11:01	2017-12-17 11:11:01	2017-12-17	2017-12-11	2017-12-01	24958	144.455	122.847	132.287	94.7399	127	138	100	136.224	117.938	147.102	143	117	147	0.0011012	0.00633834
ZHA01	DEN	8	ZHA01-DEN-8	2017-12-17 12:41:01	2017-12-17 12:41:01	2017-12-17	2017-12-11	2017-12-01	25016	145.132	122.466	132.206	98.4195	127	139	105	136.249	118.413	145.043	143	118	145	0.00120882	0.00646292
ZHA01	DEN	8	ZHA01-DEN-8	2017-12-18 11:11:01	2017-12-18 11:11:01	2017-12-18	2017-12-18	2017-12-01	27614	144.8	96.5136	100.637	74.5345	102	106	80	105.5	121.678	142.215	112	122	143	0.00203981	0.0111514
ZHA01	DEN	8	ZHA01-DEN-8	2017-12-18 12:41:01	2017-12-18 12:41:01	2017-12-18	2017-12-18	2017-12-01	26413	146.433	105.923	110.086	82.8154	110	115	88	115.352	121.521	142.666	121	121	143	0.00177363	0.0101944
ZHA01	DEN	8	ZHA01-DEN-8	2017-12-19 11:11:01	2017-12-19 11:11:01	2017-12-19	2017-12-18	2017-12-01	21429	139.456	114.272	117.287	84.7555	118	123	91	122.774	121.207	145.58	129	121	146	0.000761594	0.0066674
ZHA01	DEN	8	ZHA01-DEN-8	2017-12-19 12:41:01	2017-12-19 12:41:01	2017-12-19	2017-12-18	2017-12-01	22613	139.389	111.35	116.397	87.9242	116	123	94	121.582	120.998	143.118	128	121	143	0.00133846	0.0078301
ZHA01	DEN	8	ZHA01-DEN-8	2017-12-20 11:11:01	2017-12-20 11:11:01	2017-12-20	2017-12-18	2017-12-01	25585	148.944	118.63	128.3	99.2962	124	135	106	132.493	119.137	142.548	139	119	143	0.00175321	0.0111946
ZHA01	DEN	8	ZHA01-DEN-8	2017-12-20 12:41:01	2017-12-20 12:41:01	2017-12-20	2017-12-18	2017-12-01	24120	148.084	122.861	132.304	101.868	128	139	108	136.584	119.066	143.27	143	119	143	0.00210967	0.00758518
ZHA01	DEN	8	ZHA01-DEN-8	2017-12-21 11:11:01	2017-12-21 11:11:01	2017-12-21	2017-12-18	2017-12-01	3014	80.2076	125.478	126.819	87.6248	123	126	85	132.579	120.96	149.054	131	121	148	0.000695362	0.00810891
ZHA01	DEN	8	ZHA01-DEN-8	2017-12-21 12:41:01	2017-12-21 12:41:01	2017-12-21	2017-12-18	2017-12-01	6303	94.8276	140.054	146.569	99.2358	136	144	95	150.267	117.848	152.173	148	118	152	0.000686461	0.00454182
ZHA01	DEN	8	ZHA01-DEN-8	2017-12-22 11:11:01	2017-12-22 11:11:01	2017-12-22	2017-12-18	2017-12-01	16475	133.457	123.086	133.931	83.3817	128	140	89	137.144	115.528	153.813	143	115	154	0.000579641	0.00595884
ZHA01	DEN	8	ZHA01-DEN-8	2017-12-22 12:41:01	2017-12-22 12:41:01	2017-12-22	2017-12-18	2017-12-01	24280	147.062	120.044	128.007	83.2893	125	135	89	131.879	117.58	151.137	139	117	152	0.000621202	0.00585816
ZHA01	DEN	8	ZHA01-DEN-8	2017-12-23 11:11:01	2017-12-23 11:11:01	2017-12-23	2017-12-18	2017-12-01	25336	145.805	123.268	130.045	89.7028	127	137	94	134.282	118.694	148.93	141	119	149	0.000523242	0.0070503
ZHA01	DEN	8	ZHA01-DEN-8	2017-12-23 12:41:01	2017-12-23 12:41:01	2017-12-23	2017-12-18	2017-12-01	26069	147.345	122.354	129.047	93.9756	127	135	99	133.508	119.492	146.159	140	119	146	0.000673288	0.00699509
ZHA01	DEN	8	ZHA01-DEN-8	2017-12-24 11:11:01	2017-12-24 11:11:01	2017-12-24	2017-12-18	2017-12-01	22451	139.629	125.662	133.031	96.7099	130	139	104	137.375	119.006	146.697	144	119	147	0.000997491	0.0071688
ZHA01	DEN	8	ZHA01-DEN-8	2017-12-24 12:41:01	2017-12-24 12:41:01	2017-12-24	2017-12-18	2017-12-01	20451	140.489	126.83	134.298	97.9539	132	141	105	138.674	118.962	146.681	145	119	146	0.00106372	0.00580337
ZHA01	DEN	8	ZHA01-DEN-8	2017-12-25 11:11:01	2017-12-25 11:11:01	2017-12-25	2017-12-25	2017-12-01	18493	136.964	126.451	133.237	95.7069	132	140	103	137.743	119.03	147.431	145	119	147	0.000684762	0.00532754
ZHA01	DEN	8	ZHA01-DEN-8	2017-12-25 12:41:01	2017-12-25 12:41:01	2017-12-25	2017-12-25	2017-12-01	19219	142.002	126.996	134.052	96.6446	131	141	104	138.485	118.949	147.31	146	119	147	0.000761362	0.00555724
ZHA01	DEN	8	ZHA01-DEN-8	2017-12-26 11:11:01	2017-12-26 11:11:01	2017-12-26	2017-12-25	2017-12-01	19802	135.454	126.158	135.058	100.967	133	144	108	139.168	118.7	145.309	148	119	145	0.000857128	0.0055456
ZHA01	DEN	8	ZHA01-DEN-8	2017-12-26 12:41:01	2017-12-26 12:41:01	2017-12-26	2017-12-25	2017-12-01	19002	134.851	130.132	136.475	93.0667	135	143	99	140.834	118.376	150.531	148	118	150	0.000565292	0.00610206
ZHA01	DEN	8	ZHA01-DEN-8	2017-12-27 11:11:01	2017-12-27 11:11:01	2017-12-27	2017-12-25	2017-12-01	21296	140.365	123.657	130.245	95.1676	129	135	102	134.848	119.427	146.199	141	119	146	0.000589206	0.00609056
ZHA01	DEN	8	ZHA01-DEN-8	2017-12-27 12:41:01	2017-12-27 12:41:01	2017-12-27	2017-12-25	2017-12-01	21969	140.517	123.327	129.24	94.2634	128	136	101	133.99	119.744	146.224	141	119	147	0.000646442	0.00714462
ZHA01	DEN	8	ZHA01-DEN-8	2017-12-28 11:11:01	2017-12-28 11:11:01	2017-12-28	2017-12-25	2017-12-01	19494	140.625	129.124	135.134	98.5752	134	142	105	139.896	119.494	146.974	147	119	147	0.000780421	0.00635155
ZHA01	DEN	8	ZHA01-DEN-8	2017-12-28 12:41:01	2017-12-28 12:41:01	2017-12-28	2017-12-25	2017-12-01	18068	140.645	125.848	134.919	98.2553	131	142	105	139.011	118.247	146.642	146	118	147	0.000863554	0.00551022
ZHA01	DEN	8	ZHA01-DEN-8	2017-12-29 11:11:01	2017-12-29 11:11:01	2017-12-29	2017-12-25	2017-12-01	5777	98.7773	84.0623	89.6571	59.2877	77	83	59	93.203	120.224	144.643	87	120	144	0.00105895	0.00914965
ZHA01	DEN	8	ZHA01-DEN-8	2017-12-29 12:41:01	2017-12-29 12:41:01	2017-12-29	2017-12-25	2017-12-01	8735	113.542	130.829	138.435	100.243	124	133	101	142.593	118.588	147.481	138	119	147	0.000601346	0.00521365
ZHA01	DEN	8	ZHA01-DEN-8	2017-12-30 11:11:01	2017-12-30 11:11:01	2017-12-30	2017-12-25	2017-12-01	18761	131.975	118.555	127.369	83.1209	124	134	89	131.124	117.181	150.897	138	117	151	0.000596683	0.00539006
ZHA01	DEN	8	ZHA01-DEN-8	2017-12-30 12:41:01	2017-12-30 12:41:01	2017-12-30	2017-12-25	2017-12-01	18348	131.975	123.148	131.708	88.4285	128	138	94	135.572	117.448	150.32	142	118	150	0.000719899	0.00668019
ZHA01	DEN	8	ZHA01-DEN-8	2017-12-31 11:11:01	2017-12-31 11:11:01	2017-12-31	2017-12-25	2017-12-01	3835	88.1846	145.304	152.05	93.8754	142	150	91	155.216	116.336	157.654	153	117	157	0.00067373	0.00364997
ZHA01	DEN	8	ZHA01-DEN-8	2017-12-31 12:41:01	2017-12-31 12:41:01	2017-12-31	2017-12-25	2017-12-01	2712	79.1866	150.391	159.469	100.37	150	159	96	161.941	115.301	157.518	161	116	158	0.00062193	0.0040804
ZHA01	DEN	8	ZHA01-DEN-8	2018-01-01 11:11:01	2018-01-01 11:11:01	2018-01-01	2018-01-01	2018-01-01	13017	122.603	126.764	132.856	87.7493	125	133	89	136.997	118.253	151.531	138	118	152	0.000925985	0.00700443
ZHA01	DEN	8	ZHA01-DEN-8	2018-01-01 12:41:01	2018-01-01 12:41:01	2018-01-01	2018-01-01	2018-01-01	2416	66.1341	138.984	148.154	91.7554	136	147	86	150.891	115.599	156.438	149	116	157	0.00060333	0.00378529
ZHA01	DEN	8	ZHA01-DEN-8	2018-01-02 11:11:01	2018-01-02 11:11:01	2018-01-02	2018-01-01	2018-01-01	3011	89.4533	134.516	139.055	87.3112	131	135	80	143.269	118.125	154.805	140	118	155	0.000533527	0.00521958
ZHA01	DEN	8	ZHA01-DEN-8	2018-01-02 12:41:01	2018-01-02 12:41:01	2018-01-02	2018-01-01	2018-01-01	20937	143.195	125.452	125.223	84.7494	128	131	88	131.178	121.591	149.99	137	122	151	0.000522114	0.00636471
ZHA01	DEN	8	ZHA01-DEN-8	2018-01-03 11:11:01	2018-01-03 11:11:01	2018-01-03	2018-01-01	2018-01-01	19442	133.123	109.244	116.745	81.4303	114	121	87	120.972	118.982	146.499	127	119	146	0.000444902	0.00519516
ZHA01	DEN	8	ZHA01-DEN-8	2018-01-03 12:41:01	2018-01-03 12:41:01	2018-01-03	2018-01-01	2018-01-01	21503	150.337	111.087	113.94	77.1898	113	117	80	119.148	120.807	147.886	123	121	148	0.000448958	0.00711327
ZHA01	DEN	8	ZHA01-DEN-8	2018-01-04 11:11:01	2018-01-04 11:11:01	2018-01-04	2018-01-01	2018-01-01	19399	138.669	100.637	105.276	77.0765	102	107	81	110.263	121.128	143.27	113	121	143	0.00137422	0.00894771
ZHA01	DEN	8	ZHA01-DEN-8	2018-01-04 12:41:01	2018-01-04 12:41:01	2018-01-04	2018-01-01	2018-01-01	20435	139.87	109.737	113.44	82.6879	111	115	87	118.753	121.165	144.626	121	121	145	0.000840269	0.00806186
ZHA01	DEN	8	ZHA01-DEN-8	2018-01-05 11:11:01	2018-01-05 11:11:01	2018-01-05	2018-01-01	2018-01-01	22738	144.594	122.001	125.316	91.8353	122	128	93	130.894	121.07	145.832	134	121	146	0.0005707	0.00525305
ZHA01	DEN	8	ZHA01-DEN-8	2018-01-05 12:41:01	2018-01-05 12:41:01	2018-01-05	2018-01-01	2018-01-01	7299	93.9448	141.778	143.2	89.8028	136	139	85	148.003	119.132	156.192	144	119	157	0.000587604	0.00472818
ZHA01	DEN	8	ZHA01-DEN-8	2018-01-06 11:11:01	2018-01-06 11:11:01	2018-01-06	2018-01-01	2018-01-01	24708	150.659	115.435	120.795	84.5062	118	124	88	125.674	119.854	147.154	129	119	148	0.000643586	0.00717393
ZHA01	DEN	8	ZHA01-DEN-8	2018-01-06 12:41:01	2018-01-06 12:41:01	2018-01-06	2018-01-01	2018-01-01	25499	153.009	117.709	122.448	89.2766	120	125	93	127.621	120.603	145.511	131	120	146	0.000581679	0.00625574
ZHA01	DEN	8	ZHA01-DEN-8	2018-01-07 11:11:01	2018-01-07 11:11:01	2018-01-07	2018-01-01	2018-01-01	25096	150.659	117.467	122.641	86.5136	121	127	90	127.473	119.934	147.06	132	119	148	0.000571593	0.00688512
ZHA01	DEN	8	ZHA01-DEN-8	2018-01-07 12:41:01	2018-01-07 12:41:01	2018-01-07	2018-01-01	2018-01-01	24484	147.214	118.711	123.493	88.0854	121	126	92	128.522	120.197	146.706	132	120	148	0.00059761	0.00705963
ZHA01	DEN	8	ZHA01-DEN-8	2018-01-08 11:11:01	2018-01-08 11:11:01	2018-01-08	2018-01-08	2018-01-01	23787	146.588	119.781	124.524	90.1466	122	127	94	129.698	120.369	146.153	133	120	148	0.000553513	0.0057858
ZHA01	DEN	8	ZHA01-DEN-8	2018-01-08 12:41:01	2018-01-08 12:41:01	2018-01-08	2018-01-08	2018-01-01	10275	128.171	140.232	142.415	91.2815	136	140	88	146.858	119.206	154.809	145	119	155	0.000595477	0.00570177
ZHA01	DEN	8	ZHA01-DEN-8	2018-01-09 11:11:01	2018-01-09 11:11:01	2018-01-09	2018-01-08	2018-01-01	24777	146.685	131.671	132.957	92.8074	133	136	95	138.713	120.981	149.462	142	120	152	0.00106467	0.00702554
ZHA01	DEN	8	ZHA01-DEN-8	2018-01-09 12:41:01	2018-01-09 12:41:01	2018-01-09	2018-01-08	2018-01-01	20754	148.525	134.504	135.578	94.1255	134	139	96	141.287	120.88	150.117	144	120	152	0.000672304	0.00688491
ZHA01	DEN	8	ZHA01-DEN-8	2018-01-10 11:11:01	2018-01-10 11:11:01	2018-01-10	2018-01-08	2018-01-01	20642	148.425	105.764	106.22	78.6776	107	109	81	112.423	123.073	143.449	115	122	145	0.00314945	0.0113754
ZHA01	DEN	8	ZHA01-DEN-8	2018-01-10 12:41:01	2018-01-10 12:41:01	2018-01-10	2018-01-08	2018-01-01	10418	132.953	111.503	113.115	68.8511	110	115	69	118.331	120.201	152.322	120	120	153	0.000477172	0.00772894
ZHA01	DEN	8	ZHA01-DEN-8	2018-01-11 11:11:01	2018-01-11 11:11:01	2018-01-11	2018-01-08	2018-01-01	2619	86.7076	114.671	117.326	63.8763	110	115	60	122.11	118.614	156.749	120	117	158	0.000485593	0.00506449
ZHA01	DEN	8	ZHA01-DEN-8	2018-01-11 12:41:01	2018-01-11 12:41:01	2018-01-11	2018-01-08	2018-01-01	2610	91.8709	123.762	125.312	73.3333	120	123	69	130.465	119.216	155.915	128	118	157	0.000587997	0.00636939
ZHA01	DEN	8	ZHA01-DEN-8	2018-01-12 11:11:01	2018-01-12 11:11:01	2018-01-12	2018-01-08	2018-01-01	24441	151.625	109.574	115.479	90.805	113	118	97	120.621	121.296	140.933	124	120	141	0.00158278	0.010452
ZHA01	DEN	8	ZHA01-DEN-8	2018-01-12 12:41:01	2018-01-12 12:41:01	2018-01-12	2018-01-08	2018-01-01	23633	148.005	115.078	117.464	89.7213	117	119	96	123.358	122.256	143.04	126	121	144	0.00150818	0.00908502
ZHA01	DEN	8	ZHA01-DEN-8	2018-01-13 11:11:01	2018-01-13 11:11:01	2018-01-13	2018-01-08	2018-01-01	20170	147.017	117.251	120.519	91.864	120	123	99	126.311	121.792	143.369	129	121	145	0.000874694	0.00503253
ZHA01	DEN	8	ZHA01-DEN-8	2018-01-13 12:41:01	2018-01-13 12:41:01	2018-01-13	2018-01-08	2018-01-01	21859	151.582	117.367	119.595	91.0801	119	121	96	125.593	122.232	143.442	128	121	145	0.00105769	0.00664679
ZHA01	DEN	8	ZHA01-DEN-8	2018-01-14 11:11:01	2018-01-14 11:11:01	2018-01-14	2018-01-08	2018-01-01	15381	136.314	111.684	116.36	85.2298	114	119	90	121.573	120.785	144.658	125	120	145	0.000880496	0.00667037
ZHA01	DEN	8	ZHA01-DEN-8	2018-01-14 12:41:01	2018-01-14 12:41:01	2018-01-14	2018-01-08	2018-01-01	21034	142.602	131.061	130.181	101.265	134	134	108	136.859	123.47	143.851	141	123	145	0.00415209	0.0119294
ZHA01	DEN	8	ZHA01-DEN-8	2018-01-15 11:11:01	2018-01-15 11:11:01	2018-01-15	2018-01-15	2018-01-01	12243	128.496	126.695	126.926	94.3491	127	128	99	133.269	122.48	145.746	135	122	148	0.00100444	0.00818226
ZHA01	DEN	8	ZHA01-DEN-8	2018-01-15 12:41:01	2018-01-15 12:41:01	2018-01-15	2018-01-15	2018-01-01	8635	121.452	127.576	125.313	91.0688	128	125	96	132.22	123.319	146.963	132	123	149	0.00247675	0.00851593
ZHA01	DEN	8	ZHA01-DEN-8	2018-01-16 11:11:01	2018-01-16 11:11:01	2018-01-16	2018-01-15	2018-01-01	8472	145.435	103.653	100.433	58.442	101	102	54	106.57	122.78	151.914	108	122	154	0.000745436	0.00837467
ZHA01	DEN	8	ZHA01-DEN-8	2018-01-16 12:41:01	2018-01-16 12:41:01	2018-01-16	2018-01-15	2018-01-01	19488	150.659	117.524	118.293	76.6399	119	120	81	124.118	121.022	150.708	126	120	153	0.000636398	0.00815929
ZHA01	DEN	8	ZHA01-DEN-8	2018-01-17 11:11:01	2018-01-17 11:11:01	2018-01-17	2018-01-15	2018-01-01	24012	166.515	111.214	113.49	90.9019	113	114	95	119.628	123.064	140.271	122	123	141	0.00303611	0.0140219
ZHA01	DEN	8	ZHA01-DEN-8	2018-01-17 12:41:01	2018-01-17 12:41:01	2018-01-17	2018-01-15	2018-01-01	0	NA	111.214	113.49	90.9019	113	114	95	119.628	123.064	140.271	122	123	141	0.00303611	0.0140219
ZHA01	DEN	8	ZHA01-DEN-8	2018-01-18 11:11:01	2018-01-18 11:11:01	2018-01-18	2018-01-15	2018-01-01	17561	140.01	108.915	113.55	77.8779	111	116	82	118.634	120.145	147.135	122	120	148	0.000607232	0.00704104
ZHA01	DEN	8	ZHA01-DEN-8	2018-01-18 12:41:01	2018-01-18 12:41:01	2018-01-18	2018-01-15	2018-01-01	20135	152.48	115.104	118.942	87.1612	118	122	90	124.495	121.107	145.014	129	120	146	0.000781578	0.00747536
ZHA01	DEN	8	ZHA01-DEN-8	2018-01-19 11:11:01	2018-01-19 11:11:01	2018-01-19	2018-01-15	2018-01-01	17106	136.374	118.672	126.344	100.09	118	127	104	131.135	120.495	141.297	132	120	142	0.00123093	0.00874776
ZHA01	DEN	8	ZHA01-DEN-8	2018-01-19 12:41:01	2018-01-19 12:41:01	2018-01-19	2018-01-15	2018-01-01	25807	165.714	117.954	118.781	95.6326	120	120	100	125.435	123.7	140.634	128	123	141	0.00120071	0.00965516
ZHA01	DEN	8	ZHA01-DEN-8	2018-01-20 11:11:01	2018-01-20 11:11:01	2018-01-20	2018-01-15	2018-01-01	22506	151.392	111.978	108.026	83.0504	111	108	85	115.429	125.376	142.52	116	125	144	0.00221721	0.0142502
ZHA01	DEN	8	ZHA01-DEN-8	2018-01-20 12:41:01	2018-01-20 12:41:01	2018-01-20	2018-01-15	2018-01-01	25971	151.329	119.128	119.667	95.8223	121	121	100	126.32	123.686	141.052	129	123	142	0.00195642	0.0105833
ZHA01	DEN	8	ZHA01-DEN-8	2018-01-21 11:11:01	2018-01-21 11:11:01	2018-01-21	2018-01-15	2018-01-01	26263	165.718	109.626	111.694	86.5688	112	113	90	117.728	122.846	141.702	121	122	143	0.00166664	0.0121827
ZHA01	DEN	8	ZHA01-DEN-8	2018-01-21 12:41:01	2018-01-21 12:41:01	2018-01-21	2018-01-15	2018-01-01	27635	155.338	113.194	113.761	90.7311	116	115	96	120.254	123.793	140.705	123	123	141	0.00121541	0.0111234
ZHA01	DEN	8	ZHA01-DEN-8	2018-01-24 11:10:22	2018-01-24 11:10:22	2018-01-24	2018-01-22	2018-01-01	807	57.2474	140.694	148.201	80.176	144	155	81	151.033	114.86	162.627	158	115	163	0.00128196	0.00510783
ZHA01	DEN	8	ZHA01-DEN-8	2018-01-24 12:40:22	2018-01-24 12:40:22	2018-01-24	2018-01-22	2018-01-01	13289	138.121	128.011	125.486	81.4684	123	122	74	131.201	122.092	152.307	129	121	154	0.000555786	0.0072339
ZHA01	DEN	8	ZHA01-DEN-8	2018-01-25 11:10:22	2018-01-25 11:10:22	2018-01-25	2018-01-22	2018-01-01	20870	149.201	109.346	106.535	73.7964	107	106	73	113.016	123.724	146.715	113	123	148	0.00125318	0.00806833
ZHA01	DEN	8	ZHA01-DEN-8	2018-01-25 12:40:22	2018-01-25 12:40:22	2018-01-25	2018-01-22	2018-01-01	21298	151.879	114.571	112.254	81.7865	114	113	84	119.071	123.865	145.25	120	123	147	0.00105931	0.0100543
ZHA01	DEN	8	ZHA01-DEN-8	2018-01-26 11:10:22	2018-01-26 11:10:22	2018-01-26	2018-01-22	2018-01-01	21105	156.256	107.487	107.692	85.4144	106	109	87	114.187	124.022	140.536	115	122	141	0.00136305	0.0132912
ZHA01	DEN	8	ZHA01-DEN-8	2018-01-26 12:40:22	2018-01-26 12:40:22	2018-01-26	2018-01-22	2018-01-01	21453	150.583	118.624	114.635	84.6952	121	116	91	122.039	124.629	145.162	124	123	147	0.000849085	0.00975334
ZHA01	DEN	8	ZHA01-DEN-8	2018-01-27 11:10:22	2018-01-27 11:10:22	2018-01-27	2018-01-22	2018-01-01	23340	153.601	112.141	115.275	90.0884	115	116	96	121.225	122.365	141.59	123	121	143	0.00137388	0.010227
ZHA01	DEN	8	ZHA01-DEN-8	2018-01-27 12:40:22	2018-01-27 12:40:22	2018-01-27	2018-01-22	2018-01-01	27488	156.52	125.124	120.371	96.453	127	122	101	128.284	125.84	141.834	130	125	143	0.00178102	0.0137318
ZHA01	DEN	8	ZHA01-DEN-8	2018-01-28 11:10:22	2018-01-28 11:10:22	2018-01-28	2018-01-22	2018-01-01	20696	152.863	103.125	106.248	88.3929	105	109	91	112.251	123.512	137.705	116	122	139	0.00210438	0.0132755
ZHA01	DEN	8	ZHA01-DEN-8	2018-01-28 12:40:22	2018-01-28 12:40:22	2018-01-28	2018-01-22	2018-01-01	27723	158.227	113.068	110.509	90.4869	115	112	95	117.943	125.55	139.571	121	124	140	0.00188089	0.0151651
ZHA01	DEN	8	ZHA01-DEN-8	2018-01-29 11:10:22	2018-01-29 11:10:22	2018-01-29	2018-01-29	2018-01-01	12632	127.447	110.475	106.034	70.182	105	102	68	112.631	124.046	148.643	109	123	150	0.00139616	0.00851986
ZHA01	DEN	8	ZHA01-DEN-8	2018-01-29 12:40:22	2018-01-29 12:40:22	2018-01-29	2018-01-29	2018-01-01	8169	123.671	125.711	120.57	79.1671	119	114	73	126.976	123.536	151.386	121	123	152	0.00123547	0.00785625
ZHA01	DEN	8	ZHA01-DEN-8	2018-01-30 11:10:22	2018-01-30 11:10:22	2018-01-30	2018-01-29	2018-01-01	26532	157.398	110.751	108.665	89.9633	113	110	94	116.106	125.545	138.831	119	124	139	0.00200741	0.0157486
ZHA01	DEN	8	ZHA01-DEN-8	2018-01-30 12:40:22	2018-01-30 12:40:22	2018-01-30	2018-01-29	2018-01-01	22221	154.922	120.391	115.837	89.1699	121	117	93	123.599	125.292	143.45	125	124	145	0.00124053	0.0102428
ZHA01	DEN	8	ZHA01-DEN-8	2018-01-31 11:10:22	2018-01-31 11:10:22	2018-01-31	2018-01-29	2018-01-01	18826	154.262	107.892	104.013	78.7757	108	106	81	111.287	125.216	142.888	113	123	144	0.00208533	0.0128885
ZHA01	DEN	8	ZHA01-DEN-8	2018-01-31 12:40:22	2018-01-31 12:40:22	2018-01-31	2018-01-29	2018-01-01	22673	155.693	106.848	103.986	85.2033	107	105	88	111.36	125.818	139.117	113	124	140	0.00242082	0.0144408
ZHA01	DEN	8	ZHA01-DEN-8	2018-02-01 11:10:22	2018-02-01 11:10:22	2018-02-01	2018-01-29	2018-02-01	22397	154.517	109.078	110.315	78.9179	111	112	81	116.43	122.198	145.396	119	120	147	0.00103091	0.00931566
ZHA01	DEN	8	ZHA01-DEN-8	2018-02-01 12:40:22	2018-02-01 12:40:22	2018-02-01	2018-01-29	2018-02-01	19712	154.175	109.752	110.31	79.4623	112	112	84	116.704	122.575	145.194	119	120	146	0.000971696	0.0103626
ZHA01	DEN	8	ZHA01-DEN-8	2018-02-02 11:10:22	2018-02-02 11:10:22	2018-02-02	2018-01-29	2018-02-01	2910	101.622	122.665	115.365	77.3261	123	115	79	123.133	124.985	149.908	123	122	152	0.00148816	0.00895153
ZHA01	DEN	8	ZHA01-DEN-8	2018-02-02 12:40:22	2018-02-02 12:40:22	2018-02-02	2018-01-29	2018-02-01	2312	85.0295	130.252	119.124	85.8862	131	120	85	128.056	127.353	147.553	128	123	152	0.00227977	0.0115263
ZHA01	DEN	8	ZHA01-DEN-8	2018-02-03 11:11:32	2018-02-03 11:11:32	2018-02-03	2018-01-29	2018-02-01	20386	152.218	102.117	101.126	78.9499	105	102	83	107.794	124.49	140.765	110	123	141	0.00167598	0.0144104
ZHA01	DEN	8	ZHA01-DEN-8	2018-02-03 11:11:32	2018-02-03 11:11:32	2018-02-03	2018-01-29	2018-02-01	20386	152.218	102.117	101.126	78.9499	105	102	83	107.794	124.49	140.765	110	123	141	0.00167598	0.0144104
ZHA01	DEN	8	ZHA01-DEN-8	2018-02-03 12:41:32	2018-02-03 12:41:32	2018-02-03	2018-01-29	2018-02-01	18970	163.67	102.018	101.865	80.5387	104	102	84	108.448	124.288	140.146	110	124	140	0.00179409	0.0155151
ZHA01	DEN	8	ZHA01-DEN-8	2018-02-03 12:41:32	2018-02-03 12:41:32	2018-02-03	2018-01-29	2018-02-01	18970	163.67	102.018	101.865	80.5387	104	102	84	108.448	124.288	140.146	110	124	140	0.00179409	0.0155151
ZHA01	DEN	8	ZHA01-DEN-8	2018-02-04 11:11:32	2018-02-04 11:11:32	2018-02-04	2018-01-29	2018-02-01	18843	152.152	102.598	98.6155	79.5845	101	98	81	105.936	126.248	139.507	106	125	140	0.0023921	0.0159626
ZHA01	DEN	8	ZHA01-DEN-8	2018-02-04 11:11:32	2018-02-04 11:11:32	2018-02-04	2018-01-29	2018-02-01	18843	152.152	102.598	98.6155	79.5845	101	98	81	105.936	126.248	139.507	106	125	140	0.0023921	0.0159626
ZHA01	DEN	8	ZHA01-DEN-8	2018-02-04 12:41:32	2018-02-04 12:41:32	2018-02-04	2018-01-29	2018-02-01	9814	106.174	124.712	117.155	80.4089	122	114	81	124.607	125.184	149.282	122	124	150	0.00167634	0.00850319
ZHA01	DEN	8	ZHA01-DEN-8	2018-02-04 12:41:32	2018-02-04 12:41:32	2018-02-04	2018-01-29	2018-02-01	9814	106.174	124.712	117.155	80.4089	122	114	81	124.607	125.184	149.282	122	124	150	0.00167634	0.00850319
ZHA01	DEN	8	ZHA01-DEN-8	2018-02-05 11:11:32	2018-02-05 11:11:32	2018-02-05	2018-02-05	2018-02-01	22376	165.028	101.036	96.4673	77.3354	103	98	81	103.924	126.504	139.636	106	126	139	0.00355541	0.0150059
ZHA01	DEN	8	ZHA01-DEN-8	2018-02-05 11:11:32	2018-02-05 11:11:32	2018-02-05	2018-02-05	2018-02-01	22376	165.028	101.036	96.4673	77.3354	103	98	81	103.924	126.504	139.636	106	126	139	0.00355541	0.0150059
ZHA01	DEN	8	ZHA01-DEN-8	2018-02-05 12:41:32	2018-02-05 12:41:32	2018-02-05	2018-02-05	2018-02-01	21250	157.125	103.545	99.2752	80.2874	105	101	84	106.832	126.408	139.462	109	126	139	0.00235827	0.0159046
ZHA01	DEN	8	ZHA01-DEN-8	2018-02-05 12:41:32	2018-02-05 12:41:32	2018-02-05	2018-02-05	2018-02-01	21250	157.125	103.545	99.2752	80.2874	105	101	84	106.832	126.408	139.462	109	126	139	0.00235827	0.0159046
ZHA01	DEN	8	ZHA01-DEN-8	2018-02-06 11:11:32	2018-02-06 11:11:32	2018-02-06	2018-02-05	2018-02-01	15980	142.617	97.9086	95.5966	78.5305	99	96	80	102.616	125.857	138.193	104	125	139	0.00189096	0.0148877
ZHA01	DEN	8	ZHA01-DEN-8	2018-02-06 11:11:32	2018-02-06 11:11:32	2018-02-06	2018-02-05	2018-02-01	15980	142.617	97.9086	95.5966	78.5305	99	96	80	102.616	125.857	138.193	104	125	139	0.00189096	0.0148877
ZHA01	DEN	8	ZHA01-DEN-8	2018-02-06 12:41:32	2018-02-06 12:41:32	2018-02-06	2018-02-05	2018-02-01	22380	161.886	101.367	96.9255	84.7145	102	98	87	104.701	127.592	135.682	106	127	135	0.00216959	0.0164903
ZHA01	DEN	8	ZHA01-DEN-8	2018-02-06 12:41:32	2018-02-06 12:41:32	2018-02-06	2018-02-05	2018-02-01	22380	161.886	101.367	96.9255	84.7145	102	98	87	104.701	127.592	135.682	106	127	135	0.00216959	0.0164903
ZHA01	DEN	8	ZHA01-DEN-8	2018-02-07 11:11:32	2018-02-07 11:11:32	2018-02-07	2018-02-05	2018-02-01	22742	170.618	88.9829	83.5775	68.6921	89	83	68	90.3255	127.577	137.561	91	127	137	0.00166335	0.0180347
ZHA01	DEN	8	ZHA01-DEN-8	2018-02-07 11:11:32	2018-02-07 11:11:32	2018-02-07	2018-02-05	2018-02-01	22742	170.618	88.9829	83.5775	68.6921	89	83	68	90.3255	127.577	137.561	91	127	137	0.00166335	0.0180347
ZHA01	DEN	8	ZHA01-DEN-8	2018-02-07 12:41:32	2018-02-07 12:41:32	2018-02-07	2018-02-05	2018-02-01	26425	152.265	98.3709	93.666	75.2605	99	95	78	101.054	126.693	139.278	103	126	139	0.00298837	0.0151089
ZHA01	DEN	8	ZHA01-DEN-8	2018-02-07 12:41:32	2018-02-07 12:41:32	2018-02-07	2018-02-05	2018-02-01	26425	152.265	98.3709	93.666	75.2605	99	95	78	101.054	126.693	139.278	103	126	139	0.00298837	0.0151089
ZHA01	DEN	8	ZHA01-DEN-8	2018-02-08 11:11:32	2018-02-08 11:11:32	2018-02-08	2018-02-05	2018-02-01	0	NA	98.3709	93.666	75.2605	99	95	78	101.054	126.693	139.278	103	126	139	0.00298837	0.0151089
ZHA01	DEN	8	ZHA01-DEN-8	2018-02-08 11:11:32	2018-02-08 11:11:32	2018-02-08	2018-02-05	2018-02-01	0	NA	98.3709	93.666	75.2605	99	95	78	101.054	126.693	139.278	103	126	139	0.00298837	0.0151089
ZHA01	DEN	8	ZHA01-DEN-8	2018-02-08 12:41:32	2018-02-08 12:41:32	2018-02-08	2018-02-05	2018-02-01	428	44.0137	95.4696	99.5537	108.297	93	98	107	106.759	128.481	122.428	105	129	122	0.00379079	0.0355632
ZHA01	DEN	8	ZHA01-DEN-8	2018-02-08 12:41:32	2018-02-08 12:41:32	2018-02-08	2018-02-05	2018-02-01	428	44.0137	95.4696	99.5537	108.297	93	98	107	106.759	128.481	122.428	105	129	122	0.00379079	0.0355632
ZHA01	DEN	8	ZHA01-DEN-8	2018-02-09 11:11:32	2018-02-09 11:11:32	2018-02-09	2018-02-05	2018-02-01	44635	198.812	135.938	136.683	139.214	148	149	153	143.643	128.3	126.658	158	128	126	0.00412372	0.022845
ZHA01	DEN	8	ZHA01-DEN-8	2018-02-09 11:11:32	2018-02-09 11:11:32	2018-02-09	2018-02-05	2018-02-01	44635	198.812	135.938	136.683	139.214	148	149	153	143.643	128.3	126.658	158	128	126	0.00412372	0.022845
ZHA01	DEN	8	ZHA01-DEN-8	2018-02-09 12:41:32	2018-02-09 12:41:32	2018-02-09	2018-02-05	2018-02-01	16736	172.49	52.3337	47.1102	39.236	49	43	36	49.9644	128.88	133.86	46	128	133	0.00269428	0.0180345
ZHA01	DEN	8	ZHA01-DEN-8	2018-02-09 12:41:32	2018-02-09 12:41:32	2018-02-09	2018-02-05	2018-02-01	16736	172.49	52.3337	47.1102	39.236	49	43	36	49.9644	128.88	133.86	46	128	133	0.00269428	0.0180345
ZHA01	DEN	8	ZHA01-DEN-8	2018-02-10 11:11:32	2018-02-10 11:11:32	2018-02-10	2018-02-05	2018-02-01	55802	196.193	66.5182	58.1893	48.4107	66	57	47	63.3372	129.894	135.289	63	130	134	0.00238789	0.0187876
ZHA01	DEN	8	ZHA01-DEN-8	2018-02-10 11:11:32	2018-02-10 11:11:32	2018-02-10	2018-02-05	2018-02-01	55802	196.193	66.5182	58.1893	48.4107	66	57	47	63.3372	129.894	135.289	63	130	134	0.00238789	0.0187876
ZHA01	DEN	8	ZHA01-DEN-8	2018-02-10 12:41:32	2018-02-10 12:41:32	2018-02-10	2018-02-05	2018-02-01	28301	165.022	93.9217	88.5053	76.3563	95	90	78	95.9946	128.015	135.936	98	127	135	0.00199161	0.0180769
ZHA01	DEN	8	ZHA01-DEN-8	2018-02-10 12:41:32	2018-02-10 12:41:32	2018-02-10	2018-02-05	2018-02-01	28301	165.022	93.9217	88.5053	76.3563	95	90	78	95.9946	128.015	135.936	98	127	135	0.00199161	0.0180769
ZHA01	DEN	8	ZHA01-DEN-8	2018-02-11 11:11:32	2018-02-11 11:11:32	2018-02-11	2018-02-05	2018-02-01	28538	157.697	100.668	93.9108	80.8594	101	94	81	101.993	128.454	136.564	103	127	136	0.00181304	0.0177809
ZHA01	DEN	8	ZHA01-DEN-8	2018-02-11 11:11:32	2018-02-11 11:11:32	2018-02-11	2018-02-05	2018-02-01	28538	157.697	100.668	93.9108	80.8594	101	94	81	101.993	128.454	136.564	103	127	136	0.00181304	0.0177809
ZHA01	DEN	8	ZHA01-DEN-8	2018-02-11 12:41:32	2018-02-11 12:41:32	2018-02-11	2018-02-05	2018-02-01	28917	166.806	98.4585	91.1416	78.4301	99	92	80	99.2501	128.778	136.494	101	127	136	0.0022188	0.01879
ZHA01	DEN	8	ZHA01-DEN-8	2018-02-11 12:41:32	2018-02-11 12:41:32	2018-02-11	2018-02-05	2018-02-01	28917	166.806	98.4585	91.1416	78.4301	99	92	80	99.2501	128.778	136.494	101	127	136	0.0022188	0.01879
ZHA01	DEN	8	ZHA01-DEN-8	2018-02-12 11:11:32	2018-02-12 11:11:32	2018-02-12	2018-02-12	2018-02-01	31196	160.765	97.1438	89.2856	75.4069	98	91	77	97.3508	128.786	137.279	99	128	136	0.00215413	0.019303
ZHA01	DEN	8	ZHA01-DEN-8	2018-02-12 11:11:32	2018-02-12 11:11:32	2018-02-12	2018-02-12	2018-02-01	31196	160.765	97.1438	89.2856	75.4069	98	91	77	97.3508	128.786	137.279	99	128	136	0.00215413	0.019303
ZHA01	DEN	8	ZHA01-DEN-8	2018-02-12 12:41:32	2018-02-12 12:41:32	2018-02-12	2018-02-12	2018-02-01	29170	158.575	88.3388	82.4778	70.9763	87	81	71	89.5728	128.325	135.686	89	127	135	0.00222222	0.018317
ZHA01	DEN	8	ZHA01-DEN-8	2018-02-12 12:41:32	2018-02-12 12:41:32	2018-02-12	2018-02-12	2018-02-01	29170	158.575	88.3388	82.4778	70.9763	87	81	71	89.5728	128.325	135.686	89	127	135	0.00222222	0.018317
ZHA01	DEN	8	ZHA01-DEN-8	2018-02-13 11:11:32	2018-02-13 11:11:32	2018-02-13	2018-02-12	2018-02-01	1295	82.3287	71.6533	57.7992	50.8695	63	52	45	64.2533	132.929	134.482	58	132	134	0.00399963	0.0220718
ZHA01	DEN	8	ZHA01-DEN-8	2018-02-13 11:11:32	2018-02-13 11:11:32	2018-02-13	2018-02-12	2018-02-01	1295	82.3287	71.6533	57.7992	50.8695	63	52	45	64.2533	132.929	134.482	58	132	134	0.00399963	0.0220718
ZHA01	DEN	8	ZHA01-DEN-8	2018-02-13 12:41:32	2018-02-13 12:41:32	2018-02-13	2018-02-12	2018-02-01	454	57.8015	46.1123	47.7533	35.7401	43	44	34	48.6982	124.771	135.419	45	125	135	0.00174546	0.0128843
ZHA01	DEN	8	ZHA01-DEN-8	2018-02-13 12:41:32	2018-02-13 12:41:32	2018-02-13	2018-02-12	2018-02-01	454	57.8015	46.1123	47.7533	35.7401	43	44	34	48.6982	124.771	135.419	45	125	135	0.00174546	0.0128843
ZHA01	DEN	8	ZHA01-DEN-8	2018-02-14 11:11:32	2018-02-14 11:11:32	2018-02-14	2018-02-12	2018-02-01	21527	151.311	107.627	97.1646	89.1997	101	92	83	106.301	130.819	134.166	101	130	133	0.00362871	0.0247575
ZHA01	DEN	8	ZHA01-DEN-8	2018-02-14 11:11:32	2018-02-14 11:11:32	2018-02-14	2018-02-12	2018-02-01	21527	151.311	107.627	97.1646	89.1997	101	92	83	106.301	130.819	134.166	101	130	133	0.00362871	0.0247575
ZHA01	DEN	8	ZHA01-DEN-8	2018-02-14 12:41:32	2018-02-14 12:41:32	2018-02-14	2018-02-12	2018-02-01	29400	166.396	95.4528	86.0341	80.1353	94	85	79	94.7409	130.87	132.929	94	130	132	0.00275808	0.0265131
ZHA01	DEN	8	ZHA01-DEN-8	2018-02-14 12:41:32	2018-02-14 12:41:32	2018-02-14	2018-02-12	2018-02-01	29400	166.396	95.4528	86.0341	80.1353	94	85	79	94.7409	130.87	132.929	94	130	132	0.00275808	0.0265131
ZHA01	DEN	8	ZHA01-DEN-8	2018-02-15 11:11:32	2018-02-15 11:11:32	2018-02-15	2018-02-12	2018-02-01	0	NA	95.4528	86.0341	80.1353	94	85	79	94.7409	130.87	132.929	94	130	132	0.00275808	0.0265131
ZHA01	DEN	8	ZHA01-DEN-8	2018-02-15 11:11:32	2018-02-15 11:11:32	2018-02-15	2018-02-12	2018-02-01	0	NA	95.4528	86.0341	80.1353	94	85	79	94.7409	130.87	132.929	94	130	132	0.00275808	0.0265131
ZHA01	DEN	8	ZHA01-DEN-8	2018-02-15 12:41:32	2018-02-15 12:41:32	2018-02-15	2018-02-12	2018-02-01	1473	62.6998	70.3136	64.6477	62.5689	65	60	57	70.1399	130.134	130.087	66	130	130	0.003063	0.026345
ZHA01	DEN	8	ZHA01-DEN-8	2018-02-15 12:41:32	2018-02-15 12:41:32	2018-02-15	2018-02-12	2018-02-01	1473	62.6998	70.3136	64.6477	62.5689	65	60	57	70.1399	130.134	130.087	66	130	130	0.003063	0.026345
ZHA01	DEN	8	ZHA01-DEN-8	2018-02-16 11:11:32	2018-02-16 11:11:32	2018-02-16	2018-02-12	2018-02-01	31629	162.066	95.4139	84.0678	71.2968	93	83	68	92.6885	130.624	137.235	92	130	136	0.00248874	0.0216093
ZHA01	DEN	8	ZHA01-DEN-8	2018-02-16 11:11:32	2018-02-16 11:11:32	2018-02-16	2018-02-12	2018-02-01	31629	162.066	95.4139	84.0678	71.2968	93	83	68	92.6885	130.624	137.235	92	130	136	0.00248874	0.0216093
ZHA01	DEN	8	ZHA01-DEN-8	2018-02-16 12:41:32	2018-02-16 12:41:32	2018-02-16	2018-02-12	2018-02-01	28590	162.566	104.325	94.2003	82.3862	103	94	81	103.232	130.162	136.321	103	129	135	0.00206069	0.0188516
ZHA01	DEN	8	ZHA01-DEN-8	2018-02-16 12:41:32	2018-02-16 12:41:32	2018-02-16	2018-02-12	2018-02-01	28590	162.566	104.325	94.2003	82.3862	103	94	81	103.232	130.162	136.321	103	129	135	0.00206069	0.0188516
ZHA01	DEN	8	ZHA01-DEN-8	2018-02-17 11:11:32	2018-02-17 11:11:32	2018-02-17	2018-02-12	2018-02-01	30423	174.504	93.8578	83.1116	74.1982	93	83	73	91.7867	130.968	134.99	92	129	134	0.0031346	0.022559
ZHA01	DEN	8	ZHA01-DEN-8	2018-02-17 11:11:32	2018-02-17 11:11:32	2018-02-17	2018-02-12	2018-02-01	30423	174.504	93.8578	83.1116	74.1982	93	83	73	91.7867	130.968	134.99	92	129	134	0.0031346	0.022559
ZHA01	DEN	8	ZHA01-DEN-8	2018-02-17 12:41:32	2018-02-17 12:41:32	2018-02-17	2018-02-12	2018-02-01	29510	181.028	95.2913	84.1063	74.1652	93	83	72	92.888	130.966	135.627	92	129	135	0.00270846	0.0221347
ZHA01	DEN	8	ZHA01-DEN-8	2018-02-17 12:41:32	2018-02-17 12:41:32	2018-02-17	2018-02-12	2018-02-01	29510	181.028	95.2913	84.1063	74.1652	93	83	72	92.888	130.966	135.627	92	129	135	0.00270846	0.0221347
ZHA01	DEN	8	ZHA01-DEN-8	2018-02-18 11:11:32	2018-02-18 11:11:32	2018-02-18	2018-02-12	2018-02-01	27905	168.694	94.1192	82.1734	74.333	92	80	73	91.0045	131.67	134.542	90	130	134	0.0031312	0.0214685
ZHA01	DEN	8	ZHA01-DEN-8	2018-02-18 11:11:32	2018-02-18 11:11:32	2018-02-18	2018-02-12	2018-02-01	27905	168.694	94.1192	82.1734	74.333	92	80	73	91.0045	131.67	134.542	90	130	134	0.0031312	0.0214685
ZHA01	DEN	8	ZHA01-DEN-8	2018-02-18 12:41:32	2018-02-18 12:41:32	2018-02-18	2018-02-12	2018-02-01	27670	168.206	96.6242	86.4793	81.4498	97	86	83	95.483	131.296	132.555	96	130	131	0.00322029	0.0246727
ZHA01	DEN	8	ZHA01-DEN-8	2018-02-18 12:41:32	2018-02-18 12:41:32	2018-02-18	2018-02-12	2018-02-01	27670	168.206	96.6242	86.4793	81.4498	97	86	83	95.483	131.296	132.555	96	130	131	0.00322029	0.0246727
ZHA01	DEN	8	ZHA01-DEN-8	2018-02-19 11:11:32	2018-02-19 11:11:32	2018-02-19	2018-02-19	2018-02-01	28540	162.945	92.172	79.9234	75.663	91	79	75	89.1054	132.418	132.513	88	131	132	0.00383269	0.0246452
ZHA01	DEN	8	ZHA01-DEN-8	2018-02-19 11:11:32	2018-02-19 11:11:32	2018-02-19	2018-02-19	2018-02-01	28540	162.945	92.172	79.9234	75.663	91	79	75	89.1054	132.418	132.513	88	131	132	0.00383269	0.0246452
ZHA01	DEN	8	ZHA01-DEN-8	2018-02-19 12:41:32	2018-02-19 12:41:32	2018-02-19	2018-02-19	2018-02-01	28994	160.606	93.2185	83.4324	80.5173	93	83	80	92.2821	131.573	131.289	93	131	130	0.00287636	0.0251088
ZHA01	DEN	8	ZHA01-DEN-8	2018-02-19 12:41:32	2018-02-19 12:41:32	2018-02-19	2018-02-19	2018-02-01	28994	160.606	93.2185	83.4324	80.5173	93	83	80	92.2821	131.573	131.289	93	131	130	0.00287636	0.0251088
ZHA01	DEN	8	ZHA01-DEN-8	2018-02-20 11:11:32	2018-02-20 11:11:32	2018-02-20	2018-02-19	2018-02-01	28190	181.976	95.918	85.187	80.899	95	85	81	94.2763	131.695	132.226	95	131	131	0.00322979	0.0243643
ZHA01	DEN	8	ZHA01-DEN-8	2018-02-20 11:11:32	2018-02-20 11:11:32	2018-02-20	2018-02-19	2018-02-01	28190	181.976	95.918	85.187	80.899	95	85	81	94.2763	131.695	132.226	95	131	131	0.00322979	0.0243643
ZHA01	DEN	8	ZHA01-DEN-8	2018-02-20 12:41:32	2018-02-20 12:41:32	2018-02-20	2018-02-19	2018-02-01	28650	163.54	94.594	84.1057	81.0204	93	83	80	93.1808	131.817	131.489	93	131	131	0.00299974	0.0237889
ZHA01	DEN	8	ZHA01-DEN-8	2018-02-20 12:41:32	2018-02-20 12:41:32	2018-02-20	2018-02-19	2018-02-01	28650	163.54	94.594	84.1057	81.0204	93	83	80	93.1808	131.817	131.489	93	131	131	0.00299974	0.0237889
ZHA01	DEN	8	ZHA01-DEN-8	2018-02-21 11:11:32	2018-02-21 11:11:32	2018-02-21	2018-02-19	2018-02-01	2818	98.0052	93.8556	78.8169	72.8691	87	73	68	88.3027	133.281	133.905	83	133	134	0.00351596	0.0237394
ZHA01	DEN	8	ZHA01-DEN-8	2018-02-21 11:11:32	2018-02-21 11:11:32	2018-02-21	2018-02-19	2018-02-01	2818	98.0052	93.8556	78.8169	72.8691	87	73	68	88.3027	133.281	133.905	83	133	134	0.00351596	0.0237394
ZHA01	DEN	8	ZHA01-DEN-8	2018-02-21 12:41:32	2018-02-21 12:41:32	2018-02-21	2018-02-19	2018-02-01	25944	178.839	81.8277	73.4049	70.8631	80	72	71	80.9559	131.096	130.875	80	130	130	0.00240043	0.027731
ZHA01	DEN	8	ZHA01-DEN-8	2018-02-21 12:41:32	2018-02-21 12:41:32	2018-02-21	2018-02-19	2018-02-01	25944	178.839	81.8277	73.4049	70.8631	80	72	71	80.9559	131.096	130.875	80	130	130	0.00240043	0.027731
ZHA01	DEN	8	ZHA01-DEN-8	2018-02-22 11:11:32	2018-02-22 11:11:32	2018-02-22	2018-02-19	2018-02-01	2009	62.4441	101.068	87.1677	80.5087	97	82	77	96.7501	132.646	134.009	92	133	134	0.00465265	0.0242828
ZHA01	DEN	8	ZHA01-DEN-8	2018-02-22 11:11:32	2018-02-22 11:11:32	2018-02-22	2018-02-19	2018-02-01	2009	62.4441	101.068	87.1677	80.5087	97	82	77	96.7501	132.646	134.009	92	133	134	0.00465265	0.0242828
ZHA01	DEN	8	ZHA01-DEN-8	2018-02-22 12:41:32	2018-02-22 12:41:32	2018-02-22	2018-02-19	2018-02-01	7597	193.208	101.078	89.5565	81.3946	99	87	79	98.846	131.277	134.45	97	131	134	0.00337738	0.0228016
ZHA01	DEN	8	ZHA01-DEN-8	2018-02-22 12:41:32	2018-02-22 12:41:32	2018-02-22	2018-02-19	2018-02-01	7597	193.208	101.078	89.5565	81.3946	99	87	79	98.846	131.277	134.45	97	131	134	0.00337738	0.0228016
ZHA01	DEN	8	ZHA01-DEN-8	2018-02-23 11:11:32	2018-02-23 11:11:32	2018-02-23	2018-02-19	2018-02-01	23	9.19249	101.826	93.2174	70.9565	100	84	70	99.8696	127.696	142.043	90	130	142	0.00294741	0.0172931
ZHA01	DEN	8	ZHA01-DEN-8	2018-02-23 11:11:32	2018-02-23 11:11:32	2018-02-23	2018-02-19	2018-02-01	23	9.19249	101.826	93.2174	70.9565	100	84	70	99.8696	127.696	142.043	90	130	142	0.00294741	0.0172931
ZHA01	DEN	8	ZHA01-DEN-8	2018-02-23 12:41:32	2018-02-23 12:41:32	2018-02-23	2018-02-19	2018-02-01	15	7.61587	108.667	104.333	79.3333	130	131	102	110.467	125.533	142.733	142	126	142	0.00201677	0.0125811
ZHA01	DEN	8	ZHA01-DEN-8	2018-02-23 12:41:32	2018-02-23 12:41:32	2018-02-23	2018-02-19	2018-02-01	15	7.61587	108.667	104.333	79.3333	130	131	102	110.467	125.533	142.733	142	126	142	0.00201677	0.0125811
ZHA01	DEN	8	ZHA01-DEN-8	2018-02-24 11:11:32	2018-02-24 11:11:32	2018-02-24	2018-02-19	2018-02-01	4	0.707207	138.75	126.75	108.5	138	125	107	136.75	129.5	139.5	135	130	140	0.00387006	0.0206119
ZHA01	DEN	8	ZHA01-DEN-8	2018-02-24 11:11:32	2018-02-24 11:11:32	2018-02-24	2018-02-19	2018-02-01	4	0.707207	138.75	126.75	108.5	138	125	107	136.75	129.5	139.5	135	130	140	0.00387006	0.0206119
ZHA01	DEN	8	ZHA01-DEN-8	2018-02-24 12:41:32	2018-02-24 12:41:32	2018-02-24	2018-02-19	2018-02-01	4	1.11813	43	35.25	20.75	44	34	18	35.5	129.75	137.75	34	130	136	0.00686469	0.0189519
ZHA01	DEN	8	ZHA01-DEN-8	2018-02-24 12:41:32	2018-02-24 12:41:32	2018-02-24	2018-02-19	2018-02-01	4	1.11813	43	35.25	20.75	44	34	18	35.5	129.75	137.75	34	130	136	0.00686469	0.0189519
ZHA01	DEN	8	ZHA01-DEN-8	2018-02-25 11:11:32	2018-02-25 11:11:32	2018-02-25	2018-02-19	2018-02-01	626	29.7322	98.639	87.2348	80.6613	98	86	80	96.655	131.481	133.53	95	132	133	0.00390114	0.0233988
ZHA01	DEN	8	ZHA01-DEN-8	2018-02-25 11:11:32	2018-02-25 11:11:32	2018-02-25	2018-02-19	2018-02-01	626	29.7322	98.639	87.2348	80.6613	98	86	80	96.655	131.481	133.53	95	132	133	0.00390114	0.0233988
ZHA01	DEN	8	ZHA01-DEN-8	2018-02-25 12:41:32	2018-02-25 12:41:32	2018-02-25	2018-02-19	2018-02-01	3413	77.1953	110.038	97.3856	93.7105	108	93	93	107.619	132.505	131.924	105	131	132	0.00489438	0.0277241
ZHA01	DEN	8	ZHA01-DEN-8	2018-02-25 12:41:32	2018-02-25 12:41:32	2018-02-25	2018-02-19	2018-02-01	3413	77.1953	110.038	97.3856	93.7105	108	93	93	107.619	132.505	131.924	105	131	132	0.00489438	0.0277241
ZHA01	DEN	8	ZHA01-DEN-8	2018-02-26 11:11:32	2018-02-26 11:11:32	2018-02-26	2018-02-26	2018-02-01	5596	92.9006	139.387	122.296	114.217	139	122	114	133.883	133.294	134.814	134	133	135	0.00493122	0.0187753
ZHA01	DEN	8	ZHA01-DEN-8	2018-02-26 11:11:32	2018-02-26 11:11:32	2018-02-26	2018-02-26	2018-02-01	5596	92.9006	139.387	122.296	114.217	139	122	114	133.883	133.294	134.814	134	133	135	0.00493122	0.0187753
ZHA01	DEN	8	ZHA01-DEN-8	2018-02-26 12:41:32	2018-02-26 12:41:32	2018-02-26	2018-02-26	2018-02-01	1649	72.007	128.231	110.204	94.0194	125	109	94	120.773	132.629	139.662	120	133	139	0.00651397	0.0250286
ZHA01	DEN	8	ZHA01-DEN-8	2018-02-26 12:41:32	2018-02-26 12:41:32	2018-02-26	2018-02-26	2018-02-01	1649	72.007	128.231	110.204	94.0194	125	109	94	120.773	132.629	139.662	120	133	139	0.00651397	0.0250286
ZHA01	DEN	8	ZHA01-DEN-8	2018-02-27 11:11:32	2018-02-27 11:11:32	2018-02-27	2018-02-26	2018-02-01	153	23.2595	126.007	117.948	112.523	124	117	112	127.804	130.098	132.098	128	130	132	0.00591737	0.0286847
ZHA01	DEN	8	ZHA01-DEN-8	2018-02-27 11:11:32	2018-02-27 11:11:32	2018-02-27	2018-02-26	2018-02-01	153	23.2595	126.007	117.948	112.523	124	117	112	127.804	130.098	132.098	128	130	132	0.00591737	0.0286847
ZHA01	DEN	8	ZHA01-DEN-8	2018-02-27 12:41:32	2018-02-27 12:41:32	2018-02-27	2018-02-26	2018-02-01	7098	169.125	108.162	98.6564	93.8505	108	98	93	107.748	131.003	132.113	108	131	132	0.00249493	0.0282143
ZHA01	DEN	8	ZHA01-DEN-8	2018-02-27 12:41:32	2018-02-27 12:41:32	2018-02-27	2018-02-26	2018-02-01	7098	169.125	108.162	98.6564	93.8505	108	98	93	107.748	131.003	132.113	108	131	132	0.00249493	0.0282143
ZHA01	DEN	8	ZHA01-DEN-8	2018-02-28 11:11:32	2018-02-28 11:11:32	2018-02-28	2018-02-26	2018-02-01	10772	174.879	108.774	92.2709	85.5027	106	89	82	102.708	133.695	134.386	101	134	134	0.00346035	0.0259519
ZHA01	DEN	8	ZHA01-DEN-8	2018-02-28 11:11:32	2018-02-28 11:11:32	2018-02-28	2018-02-26	2018-02-01	10772	174.879	108.774	92.2709	85.5027	106	89	82	102.708	133.695	134.386	101	134	134	0.00346035	0.0259519
ZHA01	DEN	8	ZHA01-DEN-8	2018-02-28 12:41:32	2018-02-28 12:41:32	2018-02-28	2018-02-26	2018-02-01	23518	199.985	127.098	108.648	97.1449	129	109	97	119.192	133.563	137.099	122	134	137	0.00497267	0.0275136
ZHA01	DEN	8	ZHA01-DEN-8	2018-02-28 12:41:32	2018-02-28 12:41:32	2018-02-28	2018-02-26	2018-02-01	23518	199.985	127.098	108.648	97.1449	129	109	97	119.192	133.563	137.099	122	134	137	0.00497267	0.0275136
ZHA01	DEN	8	ZHA01-DEN-8	2018-03-01 11:11:32	2018-03-01 11:11:32	2018-03-01	2018-02-26	2018-03-01	0	NA	127.098	108.648	97.1449	129	109	97	119.192	133.563	137.099	122	134	137	0.00497267	0.0275136
ZHA01	DEN	8	ZHA01-DEN-8	2018-03-01 11:11:32	2018-03-01 11:11:32	2018-03-01	2018-02-26	2018-03-01	0	NA	127.098	108.648	97.1449	129	109	97	119.192	133.563	137.099	122	134	137	0.00497267	0.0275136
ZHA01	DEN	8	ZHA01-DEN-8	2018-03-01 12:41:32	2018-03-01 12:41:32	2018-03-01	2018-02-26	2018-03-01	0	NA	127.098	108.648	97.1449	129	109	97	119.192	133.563	137.099	122	134	137	0.00497267	0.0275136
ZHA01	DEN	8	ZHA01-DEN-8	2018-03-01 12:41:32	2018-03-01 12:41:32	2018-03-01	2018-02-26	2018-03-01	0	NA	127.098	108.648	97.1449	129	109	97	119.192	133.563	137.099	122	134	137	0.00497267	0.0275136
ZHA01	DEN	8	ZHA01-DEN-8	2018-03-02 11:11:32	2018-03-02 11:11:32	2018-03-02	2018-02-26	2018-03-01	0	NA	127.098	108.648	97.1449	129	109	97	119.192	133.563	137.099	122	134	137	0.00497267	0.0275136
ZHA01	DEN	8	ZHA01-DEN-8	2018-03-02 11:11:32	2018-03-02 11:11:32	2018-03-02	2018-02-26	2018-03-01	0	NA	127.098	108.648	97.1449	129	109	97	119.192	133.563	137.099	122	134	137	0.00497267	0.0275136
ZHA01	DEN	8	ZHA01-DEN-8	2018-03-02 12:41:32	2018-03-02 12:41:32	2018-03-02	2018-02-26	2018-03-01	856	29.5297	191.523	198.523	206.95	191	198	207	203.549	127.171	122.813	203	127	123	0.00533259	0.0265545
ZHA01	DEN	8	ZHA01-DEN-8	2018-03-02 12:41:32	2018-03-02 12:41:32	2018-03-02	2018-02-26	2018-03-01	856	29.5297	191.523	198.523	206.95	191	198	207	203.549	127.171	122.813	203	127	123	0.00533259	0.0265545
ZHA01	DEN	8	ZHA01-DEN-8	2018-03-03 11:11:32	2018-03-03 11:11:32	2018-03-03	2018-02-26	2018-03-01	0	NA	191.523	198.523	206.95	191	198	207	203.549	127.171	122.813	203	127	123	0.00533259	0.0265545
ZHA01	DEN	8	ZHA01-DEN-8	2018-03-03 11:11:32	2018-03-03 11:11:32	2018-03-03	2018-02-26	2018-03-01	0	NA	191.523	198.523	206.95	191	198	207	203.549	127.171	122.813	203	127	123	0.00533259	0.0265545
ZHA01	DEN	8	ZHA01-DEN-8	2018-03-03 12:41:32	2018-03-03 12:41:32	2018-03-03	2018-02-26	2018-03-01	0	NA	191.523	198.523	206.95	191	198	207	203.549	127.171	122.813	203	127	123	0.00533259	0.0265545
ZHA01	DEN	8	ZHA01-DEN-8	2018-03-03 12:41:32	2018-03-03 12:41:32	2018-03-03	2018-02-26	2018-03-01	0	NA	191.523	198.523	206.95	191	198	207	203.549	127.171	122.813	203	127	123	0.00533259	0.0265545
ZHA01	DEN	8	ZHA01-DEN-8	2018-03-04 11:11:32	2018-03-04 11:11:32	2018-03-04	2018-02-26	2018-03-01	1832	47.8794	56.9552	53.1201	46.0737	53	50	43	56.732	128.25	133.051	54	128	133	0.00236868	0.0207726
ZHA01	DEN	8	ZHA01-DEN-8	2018-03-04 11:11:32	2018-03-04 11:11:32	2018-03-04	2018-02-26	2018-03-01	1832	47.8794	56.9552	53.1201	46.0737	53	50	43	56.732	128.25	133.051	54	128	133	0.00236868	0.0207726
ZHA01	DEN	8	ZHA01-DEN-8	2018-03-04 12:41:32	2018-03-04 12:41:32	2018-03-04	2018-02-26	2018-03-01	2059	66.4268	106.091	96.8844	92.1297	105	97	92	105.883	130.877	132.018	106	131	132	0.00264079	0.0295959
ZHA01	DEN	8	ZHA01-DEN-8	2018-03-04 12:41:32	2018-03-04 12:41:32	2018-03-04	2018-02-26	2018-03-01	2059	66.4268	106.091	96.8844	92.1297	105	97	92	105.883	130.877	132.018	106	131	132	0.00264079	0.0295959
ZHA01	DEN	8	ZHA01-DEN-8	2018-03-05 11:11:32	2018-03-05 11:11:32	2018-03-05	2018-03-05	2018-03-01	19144	161.352	108.372	96.9212	89.8203	106	95	89	106.286	131.459	133.76	105	131	133	0.00329931	0.023507
ZHA01	DEN	8	ZHA01-DEN-8	2018-03-05 11:11:32	2018-03-05 11:11:32	2018-03-05	2018-03-05	2018-03-01	19144	161.352	108.372	96.9212	89.8203	106	95	89	106.286	131.459	133.76	105	131	133	0.00329931	0.023507
ZHA01	DEN	8	ZHA01-DEN-8	2018-03-05 12:41:32	2018-03-05 12:41:32	2018-03-05	2018-03-05	2018-03-01	10402	149.402	132.586	123.436	111.178	135	126	115	132.201	129.509	136.08	136	130	136	0.002388	0.0165441
ZHA01	DEN	8	ZHA01-DEN-8	2018-03-05 12:41:32	2018-03-05 12:41:32	2018-03-05	2018-03-05	2018-03-01	10402	149.402	132.586	123.436	111.178	135	126	115	132.201	129.509	136.08	136	130	136	0.002388	0.0165441
ZHA01	DEN	8	ZHA01-DEN-8	2018-03-06 11:11:32	2018-03-06 11:11:32	2018-03-06	2018-03-05	2018-03-01	22689	152.953	96.1926	88.8901	83.3741	97	89	86	97.242	130.023	132.306	98	129	132	0.00230643	0.0252583
ZHA01	DEN	8	ZHA01-DEN-8	2018-03-06 11:11:32	2018-03-06 11:11:32	2018-03-06	2018-03-05	2018-03-01	22689	152.953	96.1926	88.8901	83.3741	97	89	86	97.242	130.023	132.306	98	129	132	0.00230643	0.0252583
ZHA01	DEN	8	ZHA01-DEN-8	2018-03-06 12:41:32	2018-03-06 12:41:32	2018-03-06	2018-03-05	2018-03-01	26414	156.021	96.0702	89.1286	85.6246	97	89	88	97.5008	130.252	131.067	99	130	131	0.00237694	0.0288852
ZHA01	DEN	8	ZHA01-DEN-8	2018-03-06 12:41:32	2018-03-06 12:41:32	2018-03-06	2018-03-05	2018-03-01	26414	156.021	96.0702	89.1286	85.6246	97	89	88	97.5008	130.252	131.067	99	130	131	0.00237694	0.0288852
ZHA01	DEN	8	ZHA01-DEN-8	2018-03-07 11:11:32	2018-03-07 11:11:32	2018-03-07	2018-03-05	2018-03-01	21145	166.854	101.46	93.7568	88.2872	102	92	90	102.434	130.217	132.298	102	129	133	0.00221802	0.0239848
ZHA01	DEN	8	ZHA01-DEN-8	2018-03-07 11:11:32	2018-03-07 11:11:32	2018-03-07	2018-03-05	2018-03-01	21145	166.854	101.46	93.7568	88.2872	102	92	90	102.434	130.217	132.298	102	129	133	0.00221802	0.0239848
ZHA01	DEN	8	ZHA01-DEN-8	2018-03-07 12:41:32	2018-03-07 12:41:32	2018-03-07	2018-03-05	2018-03-01	25296	156.09	102.321	93.0183	87.5787	102	92	89	102.002	130.896	132.523	102	130	133	0.0025661	0.0263941
ZHA01	DEN	8	ZHA01-DEN-8	2018-03-07 12:41:32	2018-03-07 12:41:32	2018-03-07	2018-03-05	2018-03-01	25296	156.09	102.321	93.0183	87.5787	102	92	89	102.002	130.896	132.523	102	130	133	0.0025661	0.0263941
ZHA01	DEN	8	ZHA01-DEN-8	2018-03-08 11:11:32	2018-03-08 11:11:32	2018-03-08	2018-03-05	2018-03-01	17101	147.963	107.634	93.1608	84.4276	104	88	81	102.959	132.529	135.194	99	132	135	0.00420291	0.0246619
ZHA01	DEN	8	ZHA01-DEN-8	2018-03-08 11:11:32	2018-03-08 11:11:32	2018-03-08	2018-03-05	2018-03-01	17101	147.963	107.634	93.1608	84.4276	104	88	81	102.959	132.529	135.194	99	132	135	0.00420291	0.0246619
ZHA01	DEN	8	ZHA01-DEN-8	2018-03-08 12:41:32	2018-03-08 12:41:32	2018-03-08	2018-03-05	2018-03-01	17045	195.08	103.999	90.0511	82.888	100	86	78	98.9626	132.536	134.276	96	131	134	0.00460735	0.0248659
[truncated: 77,038 more rows]
