# Supplementary material for: Seasonal pigment fluctuation in diploid and polyploid Arabidopsis revealed by machine learning-based phenotyping method PlantServation
Source: Nat Commun. 2023 Sep 22;14:5792. doi: 10.1038/s41467-023-41260-3 (PMC10517152; doi:10.1038/s41467-023-41260-3)
Supplement: Supplementary file 9 — Source Data [file 41467_2023_41260_MOESM9_ESM.zip › Source Data 6.xlsx]

## Sheet: README
README for Source Data 6
sheet			parameters
name	content		corresponding_sheets	name	content
README	explanation of the file (this sheet)		data_removed	site_year	the combination of site and year from which the data was removed prior to plotting and data analyses
data_removed	list of data removed from the plotting and analyses			date	the date for ehich the data was removed
Figs_5_S12_S13_S14_S15_S30b_CH2	plant trait data obtained from images for year 2 in the Swiss site			target	the target of removal
				reason	the reason for removing the data
			Figs_5_S12_S13_S14_S15_S30b_CH2	camera	the camera ID
				species	the species code
				plant_number	the ID number of the plant
				plant	the information of the plant consisting of the camera ID, the species code, and the ID number of the plant
				datetime	the date and time when the data was collected
				raw	the date and time when the data was collected
				day	the day when the data was collected
				week	the week when the data was collected
				month	the month when the data was collected
				area	the segmented area in the number of pixels
				rosette_radius	the radius of the segmented area
				rgb_r_mean	the mean R value of the RGB color space of the segmented area
				rgb_g_mean	the mean G value of the RGB color space of the segmented area
				rgb_b_mean	the mean B value of the RGB color space of the segmented area
				rgb_r_median	the median R value of the RGB color space of the segmented area
				rgb_g_median	the median G value of the RGB color space of the segmented area
				rgb_b_median	the median B value of the RGB color space of the segmented area
				lab_l_mean	the mean L* value of the L*a*b* color space of the segmented area
				lab_a_mean	the mean a* value of the L*a*b* color space of the segmented area
				lab_b_mean	the mean b* value of the L*a*b* color space of the segmented area
				lab_l_median	the median L* value of the L*a*b* color space of the segmented area
				lab_a_median	the median a* value of the L*a*b* color space of the segmented area
				lab_b_median	the median b* value of the L*a*b* color space of the segmented area
				relative_ant_per_area	the estimated anthocyanin content per square mm of a half of the leaf area sampled
				relative_ant_per_weight	the estimated anthocyanin content per mg leaf weight

## Sheet: data_removed
site_year	date	target	reason
Switzerland_yr2	all dates	all images from camera ZHA07	plant-ID association not confirmed at analyses
Switzerland_yr2	2018-10-27 - 2018-11-02	all images	before transplanting
Switzerland_yr2	2018-11-03 - 2018-11-19	DEN 53, DEN 64, DEN 75, DEN 85	before transplanting
Switzerland_yr2	2019-02-14 - 2019-02-14	all images from camera ZHA02	poor segmentation
Switzerland_yr2	2019-03-20 - 2019-03-20	all images from camera ZHA04	poor segmentation
Switzerland_yr2	2019-03-30 - 2019-03-31	all images from camera ZHA04	poor segmentation
Switzerland_yr2	2019-03-10 - 2019-03-12	all images from camera ZHA04	camera moved
Switzerland_yr2	2019-03-20 - 2019-03-31	all images from camera ZHA08	poor segmentation
Switzerland_yr2	all dates	MED 18, 123	poor segmentation
Switzerland_yr2	2018-11-25 - 2019-01-15	MED 54	poor segmentation
Switzerland_yr2	2019-03-12 - 2019-03-12	MED 54	poor segmentation
Switzerland_yr2	2019-01-01 - 2019-02-13	MED 54	poor segmentation
Switzerland_yr2	all dates	SEP 144	poor segmentation
Switzerland_yr2	2019-03-18 - 2019-03-31	SEP 57	poor segmentation
Switzerland_yr2	2019-02-14 - 2019-02-14	MAI 9	poor segmentation
Switzerland_yr2	2019-02-07 - 2019-02-08	MAI 22	camera moved
Switzerland_yr2	2018-12-02 - 2018-12-03	POT 10	interference of a non-target object
Switzerland_yr2	2019-01-01 - 2019-02-11	POT 133	poor segmentation
Switzerland_yr2	2018-12-09 - 2018-12-10	all images from camera ZHA02	interference of a non-target object
Switzerland_yr2	2018-12-11 - 2018-12-11	all images	frost
Switzerland_yr2	2018-12-16 - 2018-12-20	all images	snow
Switzerland_yr2	2019-01-03 - 2019-01-13	all images	snow
Switzerland_yr2	2019-01-15 - 2019-01-15	all images	frost
Switzerland_yr2	2019-01-18 - 2019-01-18	all images	frost
Switzerland_yr2	2019-01-24 - 2019-01-26	all images	snow
Switzerland_yr2	2019-01-28 - 2019-01-29	all images	snow
Switzerland_yr2	2019-01-30 - 2019-01-30	all images from camera ZHA02, camera ZHA03, and camera ZHA08	snow
Switzerland_yr2	2019-01-31 - 2019-01-31	all images	snow
Switzerland_yr2	2019-02-01 - 2019-02-02	all images from camera ZHA02 and camera ZHA03	snow
Switzerland_yr2	2019-02-03 - 2019-02-09	all images	snow
Switzerland_yr2	2019-02-11 - 2019-02-11	all images	snow
Switzerland_yr2	2019-02-15 - 2019-03-02	all images from camera ZHA04	vapor
Switzerland_yr2	2019-03-04 - 2019-03-04	all images from camera ZHA04	vapor
Switzerland_yr2	2019-03-06 - 2019-03-06	all images from camera ZHA04	vapor
Switzerland_yr2	2019-03-08 - 2019-03-08	all images from camera ZHA04	vapor
Switzerland_yr2	2019-03-11 - 2019-03-11	all images from camera ZHA03, camera ZHA04, and camera ZHA08	vapor

## Sheet: Figs_5_S12_S13_S14_S15_S30b_CH2
camera	species	plant_number	plant	datetime	raw	day	week	month	area	rosette_radius	rgb_r_mean	rgb_g_mean	rgb_b_mean	rgb_r_median	rgb_g_median	rgb_b_median	lab_l_mean	lab_a_mean	lab_b_mean	lab_l_median	lab_a_median	lab_b_median	relative_ant_per_area	relative_ant_per_weight
ZHA02	COL	12	ZHA02-COL-12	2018-10-27 11:11:23	2018-10-27 11:11:23	2018-10-27	2018-10-22	2018-10-01	317	39.0801	102.445	87.8423	76.9338	100	85	77	97.6057	132.202	136.42	95	132	136	0.00353764	0.0235528
ZHA02	COL	12	ZHA02-COL-12	2018-10-27 12:41:23	2018-10-27 12:41:23	2018-10-27	2018-10-22	2018-10-01	363	46.3817	107.347	81.1322	68.6997	106	82	69	93.7273	137.187	139.482	94	137	140	0.00981013	0.0301102
ZHA02	COL	12	ZHA02-COL-12	2018-10-28 11:11:23	2018-10-28 11:11:23	2018-10-28	2018-10-22	2018-10-01	295	34.688	104.403	83.8576	73.8983	105	83	71	95.2102	135.034	136.98	95	135	137	0.0086266	0.0279844
ZHA02	COL	12	ZHA02-COL-12	2018-10-28 12:41:23	2018-10-28 12:41:23	2018-10-28	2018-10-22	2018-10-01	324	39.7776	107.96	85.6759	79.0062	106	83	75	97.6142	136.306	135.398	96	136	136	0.00786734	0.0292587
ZHA02	COL	12	ZHA02-COL-12	2018-10-29 11:11:23	2018-10-29 11:11:23	2018-10-29	2018-10-29	2018-10-01	209	28.2578	108.325	83.9569	72.0383	108	84	71	96.5024	136.359	138.89	96	136	140	0.0101406	0.0303649
ZHA02	COL	12	ZHA02-COL-12	2018-10-29 12:41:23	2018-10-29 12:41:23	2018-10-29	2018-10-29	2018-10-01	220	67.8752	110.7	92.1682	84.4636	106	89	81	103.695	134.514	135.436	98	136	137	0.00639918	0.0259425
ZHA02	COL	12	ZHA02-COL-12	2018-10-30 11:11:23	2018-10-30 11:11:23	2018-10-30	2018-10-29	2018-10-01	161	22.3216	107.82	93.5776	86.4037	99	81	70	102.689	132.77	134.149	92	133	133	0.00351744	0.0234627
ZHA02	COL	12	ZHA02-COL-12	2018-10-30 12:41:23	2018-10-30 12:41:23	2018-10-30	2018-10-29	2018-10-01	462	99.8613	102.766	87.1255	83.4481	95	79	75	97.1515	133.989	132.433	90	134	131	0.00498032	0.0275601
ZHA02	COL	12	ZHA02-COL-12	2018-10-31 11:11:23	2018-10-31 11:11:23	2018-10-31	2018-10-29	2018-10-01	135	70.6046	114.259	103.452	100.304	102	86	83	112.393	131.807	131.378	97	132	131	0.00392496	0.0256361
ZHA02	COL	12	ZHA02-COL-12	2018-10-31 12:41:23	2018-10-31 12:41:23	2018-10-31	2018-10-29	2018-10-01	10	27.6135	110.3	100.5	87.5	114	101	84	110	129.6	136.8	111	130	142	0.00223474	0.0181246
ZHA02	COL	12	ZHA02-COL-12	2018-11-01 11:11:23	2018-11-01 11:11:23	2018-11-01	2018-10-29	2018-11-01	55	12.6591	158.127	137.564	126.564	163	138	127	149.636	134.018	136.8	151	134	137	0.00365965	0.0210566
ZHA02	COL	12	ZHA02-COL-12	2018-11-01 12:41:23	2018-11-01 12:41:23	2018-11-01	2018-10-29	2018-11-01	18	4.03123	100.5	102.722	103.222	103	104	105	110.5	127.222	127.444	112	127	127	0.00402266	0.0280871
ZHA02	COL	12	ZHA02-COL-12	2018-11-02 11:11:23	2018-11-02 11:11:23	2018-11-02	2018-10-29	2018-11-01	462	88.4817	119.706	104.056	98.9545	112	95	90	114.998	133.582	133.119	107	133	133	0.00464112	0.0319247
ZHA02	COL	12	ZHA02-COL-12	2018-11-02 12:41:23	2018-11-02 12:41:23	2018-11-02	2018-10-29	2018-11-01	545	100.435	110.466	97.2202	93.1908	103	92	86	107.45	132.78	132.239	102	133	132	0.00414176	0.0266987
ZHA02	COL	12	ZHA02-COL-12	2018-11-03 11:11:23	2018-11-03 11:11:23	2018-11-03	2018-10-29	2018-11-01	18728	125.6	126.105	150.967	97.8444	129	156	100	151.216	109.652	153.112	156	109	154	0.000377362	0.00301286
ZHA02	COL	12	ZHA02-COL-12	2018-11-03 12:41:23	2018-11-03 12:41:23	2018-11-03	2018-10-29	2018-11-01	18140	126.097	121.798	147.139	95.402	125	152	97	147.539	109.613	152.452	152	108	153	0.000241657	0.00266673
ZHA02	COL	12	ZHA02-COL-12	2018-11-04 11:11:23	2018-11-04 11:11:23	2018-11-04	2018-10-29	2018-11-01	19434	127.191	112.824	130.173	93.7581	115	134	96	132.976	114.827	145.643	136	114	146	0.000714585	0.00609893
ZHA02	COL	12	ZHA02-COL-12	2018-11-04 12:41:23	2018-11-04 12:41:23	2018-11-04	2018-10-29	2018-11-01	19198	126.314	112.008	129.647	94.2271	114	133	96	132.447	114.858	145.094	136	114	146	0.000736236	0.00672698
ZHA02	COL	12	ZHA02-COL-12	2018-11-05 11:11:23	2018-11-05 11:11:23	2018-11-05	2018-11-05	2018-11-01	19599	126.729	111.134	123.521	97.0609	113	127	99	127.801	118.371	140.942	131	118	140	0.00161933	0.0106194
ZHA02	COL	12	ZHA02-COL-12	2018-11-05 12:41:23	2018-11-05 12:41:23	2018-11-05	2018-11-05	2018-11-01	19245	125.928	107.765	119.93	95.0665	109	123	97	124.331	118.677	140.161	128	119	140	0.00132594	0.00992884
ZHA02	COL	12	ZHA02-COL-12	2018-11-06 11:11:23	2018-11-06 11:11:23	2018-11-06	2018-11-05	2018-11-01	20833	127.389	106.426	114.729	92.5589	110	118	97	119.883	120.653	139.237	124	121	139	0.0022478	0.0121919
ZHA02	COL	12	ZHA02-COL-12	2018-11-06 12:41:23	2018-11-06 12:41:23	2018-11-06	2018-11-05	2018-11-01	20535	126.824	111.738	120.417	98.8142	114	123	102	125.687	120.652	138.781	129	121	138	0.00227533	0.0119777
ZHA02	COL	12	ZHA02-COL-12	2018-11-07 11:11:23	2018-11-07 11:11:23	2018-11-07	2018-11-05	2018-11-01	21000	126.461	150.344	150.048	128.289	151	148	124	156.233	124.308	139.507	156	125	139	0.00271666	0.0122555
ZHA02	COL	12	ZHA02-COL-12	2018-11-07 12:41:23	2018-11-07 12:41:23	2018-11-07	2018-11-05	2018-11-01	21952	137.024	70.4836	81.471	76.8775	69	81	77	85.4535	122.689	129.223	85	123	129	0.0032029	0.0219455
ZHA02	COL	12	ZHA02-COL-12	2018-11-08 11:11:23	2018-11-08 11:11:23	2018-11-08	2018-11-05	2018-11-01	21047	126.487	127.183	127.206	105.369	122	121	101	133.817	124.151	139.85	128	124	139	0.00237631	0.0152088
ZHA02	COL	12	ZHA02-COL-12	2018-11-08 12:41:23	2018-11-08 12:41:23	2018-11-08	2018-11-05	2018-11-01	20689	125.363	85.9513	92.0397	81.7492	88	94	84	97.5029	123.56	133.101	100	124	133	0.00210292	0.0162472
ZHA02	COL	12	ZHA02-COL-12	2018-11-09 11:11:23	2018-11-09 11:11:23	2018-11-09	2018-11-05	2018-11-01	21619	125.268	111.398	116.647	103.609	114	120	106	123.077	123.574	134.511	126	124	134	0.00214346	0.012979
ZHA02	COL	12	ZHA02-COL-12	2018-11-09 12:41:23	2018-11-09 12:41:23	2018-11-09	2018-11-05	2018-11-01	21624	126.458	86.7217	95.5269	88.9637	85	94	89	100.767	123.289	130.576	100	124	130	0.00281476	0.0229121
ZHA02	COL	12	ZHA02-COL-12	2018-11-10 11:11:23	2018-11-10 11:11:23	2018-11-10	2018-11-05	2018-11-01	21040	128.069	108.595	114.362	98.9759	110	116	101	120.495	122.931	135.768	123	123	136	0.00195179	0.0127968
ZHA02	COL	12	ZHA02-COL-12	2018-11-10 12:41:23	2018-11-10 12:41:23	2018-11-10	2018-11-05	2018-11-01	20933	128.413	107.814	113.961	99.6603	108	115	102	120.104	122.984	135.129	122	123	135	0.00273097	0.0130648
ZHA02	COL	12	ZHA02-COL-12	2018-11-11 11:11:23	2018-11-11 11:11:23	2018-11-11	2018-11-05	2018-11-01	22415	126.713	119.535	126.982	101.284	121	130	102	132.284	120.622	141.027	136	120	140	0.00157563	0.0111264
ZHA02	COL	12	ZHA02-COL-12	2018-11-11 12:41:23	2018-11-11 12:41:23	2018-11-11	2018-11-05	2018-11-01	22575	127.72	71.979	83.3407	74.8405	72	85	76	87.0474	121.797	131.459	89	122	131	0.00170901	0.0170169
ZHA02	COL	12	ZHA02-COL-12	2018-11-12 11:11:23	2018-11-12 11:11:23	2018-11-12	2018-11-12	2018-11-01	24290	128.967	111.531	121.99	89.6078	110	122	86	126.066	118.257	144.388	126	117	145	0.000776828	0.00568121
ZHA02	COL	12	ZHA02-COL-12	2018-11-12 12:41:22	2018-11-12 12:41:22	2018-11-12	2018-11-12	2018-11-01	24859	129.307	115.027	129.13	100.069	117	133	102	132.887	117.457	141.984	137	116	142	0.00124165	0.00950003
ZHA02	COL	12	ZHA02-COL-12	2018-11-13 11:11:23	2018-11-13 11:11:23	2018-11-13	2018-11-12	2018-11-01	25719	130.216	108.682	125.673	84.4255	112	131	87	128.263	114.284	148.322	133	113	150	0.000520745	0.00656905
ZHA02	COL	12	ZHA02-COL-12	2018-11-13 12:41:23	2018-11-13 12:41:23	2018-11-13	2018-11-12	2018-11-01	25671	129.129	112.802	129.259	86.6627	116	135	89	131.906	114.341	148.993	137	113	150	0.000688425	0.00642784
ZHA02	COL	12	ZHA02-COL-12	2018-11-14 11:11:23	2018-11-14 11:11:23	2018-11-14	2018-11-12	2018-11-01	28039	131.909	129.324	151.7	99.6662	134	160	103	152.466	110.852	152.716	160	109	154	0.000568728	0.00311456
ZHA02	COL	12	ZHA02-COL-12	2018-11-14 12:41:23	2018-11-14 12:41:23	2018-11-14	2018-11-12	2018-11-01	28032	131.664	117.874	139.973	90.3334	122	148	93	141.115	111.136	151.837	148	109	153	0.000546012	0.00333028
ZHA02	COL	12	ZHA02-COL-12	2018-11-15 11:11:23	2018-11-15 11:11:23	2018-11-15	2018-11-12	2018-11-01	28803	132.892	116.448	142.31	84.8498	121	150	87	142.452	108.553	155.474	149	107	157	0.000171669	0.00171951
ZHA02	COL	12	ZHA02-COL-12	2018-11-15 12:41:23	2018-11-15 12:41:23	2018-11-15	2018-11-12	2018-11-01	29081	133.097	115.975	141.895	85.5887	120	150	88	142.059	108.683	154.88	149	107	156	0.000174424	0.00181972
ZHA02	COL	12	ZHA02-COL-12	2018-11-16 11:11:23	2018-11-16 11:11:23	2018-11-16	2018-11-12	2018-11-01	30166	133.629	118.62	144.759	93.3915	123	152	96	145.046	109.332	152.223	152	108	152	0.000236918	0.00281143
ZHA02	COL	12	ZHA02-COL-12	2018-11-16 12:41:23	2018-11-16 12:41:23	2018-11-16	2018-11-12	2018-11-01	30100	133.662	120.334	146.176	95.5057	125	153	99	146.536	109.558	151.861	153	109	152	0.000527986	0.00307644
ZHA02	COL	12	ZHA02-COL-12	2018-11-17 11:11:23	2018-11-17 11:11:23	2018-11-17	2018-11-12	2018-11-01	30049	133.456	123.309	148.806	99.3121	128	156	103	149.25	109.913	151.198	156	109	152	0.000486912	0.00324927
ZHA02	COL	12	ZHA02-COL-12	2018-11-17 12:41:23	2018-11-17 12:41:23	2018-11-17	2018-11-12	2018-11-01	29915	133.456	101.21	126.867	86.2264	102	129	87	127.768	110.828	147.107	130	110	148	0.000379148	0.00428904
ZHA02	COL	12	ZHA02-COL-12	2018-11-18 11:11:23	2018-11-18 11:11:23	2018-11-18	2018-11-12	2018-11-01	30149	134.518	119.935	144.23	97.4892	124	151	101	145.119	110.686	150.018	151	110	150	0.000252607	0.00289908
ZHA02	COL	12	ZHA02-COL-12	2018-11-18 12:41:23	2018-11-18 12:41:23	2018-11-18	2018-11-12	2018-11-01	30015	134.769	120.653	144.456	97.7147	124	150	101	145.439	110.872	150.058	151	110	150	0.000261136	0.00288512
ZHA02	COL	12	ZHA02-COL-12	2018-11-19 11:11:23	2018-11-19 11:11:23	2018-11-19	2018-11-19	2018-11-01	30123	134.744	117.618	142.785	95.8313	121	149	99	143.543	110.281	150.09	149	109	150	0.000228371	0.00278168
ZHA02	COL	12	ZHA02-COL-12	2018-11-19 12:41:23	2018-11-19 12:41:23	2018-11-19	2018-11-19	2018-11-01	30229	135.181	120.402	144.992	97.4379	124	151	101	145.791	110.457	150.406	151	109	151	0.000324342	0.00343535
ZHA02	COL	12	ZHA02-COL-12	2018-11-20 11:11:23	2018-11-20 11:11:23	2018-11-20	2018-11-19	2018-11-01	30235	135.928	118.763	140.903	94.2962	123	147	98	142.248	111.485	150.278	148	110	151	0.00022302	0.00278532
ZHA02	COL	12	ZHA02-COL-12	2018-11-20 12:41:23	2018-11-20 12:41:23	2018-11-20	2018-11-19	2018-11-01	30173	135.821	118.185	140.693	94.0434	122	147	98	141.984	111.339	150.266	147	110	151	0.000229515	0.00280566
ZHA02	COL	12	ZHA02-COL-12	2018-11-21 11:10:15	2018-11-21 11:10:15	2018-11-21	2018-11-19	2018-11-01	30873	136.613	110.852	133.558	84.6491	114	138	86	134.779	110.825	151.655	139	110	152	0.000281875	0.00250287
ZHA02	COL	12	ZHA02-COL-12	2018-11-21 12:40:15	2018-11-21 12:40:15	2018-11-21	2018-11-19	2018-11-01	30818	136.271	115.492	137.124	90.9617	119	142	94	138.628	111.696	150.209	143	111	151	0.000382782	0.00320446
ZHA02	COL	12	ZHA02-COL-12	2018-11-22 11:10:15	2018-11-22 11:10:15	2018-11-22	2018-11-19	2018-11-01	31520	136.672	118.938	139.804	91.5861	122	144	94	141.318	111.745	151.301	146	111	152	0.000433888	0.00354478
ZHA02	COL	12	ZHA02-COL-12	2018-11-22 12:40:15	2018-11-22 12:40:15	2018-11-22	2018-11-19	2018-11-01	31602	136.779	122.101	143.311	93.7141	126	149	97	144.636	111.464	151.883	149	111	152	0.000342505	0.00308672
ZHA02	COL	12	ZHA02-COL-12	2018-11-23 11:10:15	2018-11-23 11:10:15	2018-11-23	2018-11-19	2018-11-01	32233	136.942	116.826	139.075	88.3534	121	145	91	140.233	110.824	152.489	146	110	154	0.00021222	0.00265716
ZHA02	COL	12	ZHA02-COL-12	2018-11-23 12:40:15	2018-11-23 12:40:15	2018-11-23	2018-11-19	2018-11-01	31969	136.876	113.027	133.981	83.6529	116	139	85	135.461	111.325	152.569	140	110	153	0.000292792	0.00332378
ZHA02	COL	12	ZHA02-COL-12	2018-11-24 11:10:15	2018-11-24 11:10:15	2018-11-24	2018-11-19	2018-11-01	32593	136.809	119.116	141.659	93.7712	121	145	96	142.791	111.154	150.902	146	110	151	0.000324702	0.00309226
ZHA02	COL	12	ZHA02-COL-12	2018-11-24 12:40:15	2018-11-24 12:40:15	2018-11-24	2018-11-19	2018-11-01	32113	136.508	82.2509	102.83	70.4391	79	101	69	104.268	113.727	143.781	103	113	144	0.00100704	0.00625397
ZHA02	COL	12	ZHA02-COL-12	2018-11-25 11:10:15	2018-11-25 11:10:15	2018-11-25	2018-11-19	2018-11-01	33560	136.94	116.098	136.77	86.6507	120	142	90	138.286	111.486	152.439	144	111	153	0.000178382	0.00254769
ZHA02	COL	12	ZHA02-COL-12	2018-11-25 12:40:15	2018-11-25 12:40:15	2018-11-25	2018-11-19	2018-11-01	33546	136.906	112.291	132.869	84.9058	116	138	88	134.522	111.778	151.413	139	111	152	0.000235947	0.00406423
ZHA02	COL	12	ZHA02-COL-12	2018-11-26 11:10:15	2018-11-26 11:10:15	2018-11-26	2018-11-26	2018-11-01	33480	136.739	110.473	132.519	80.226	114	137	83	133.724	110.58	153.555	138	110	154	0.000254308	0.00353767
ZHA02	COL	12	ZHA02-COL-12	2018-11-26 12:40:15	2018-11-26 12:40:15	2018-11-26	2018-11-26	2018-11-01	33305	136.807	106.719	128.678	79.0407	110	134	83	130.013	110.928	152.28	135	110	153	0.000132043	0.00263308
ZHA02	COL	12	ZHA02-COL-12	2018-11-27 11:10:15	2018-11-27 11:10:15	2018-11-27	2018-11-26	2018-11-01	34070	137.458	117.582	140.173	80.9025	121	145	82	140.886	109.532	156.88	145	109	157	0.000187545	0.00181947
ZHA02	COL	12	ZHA02-COL-12	2018-11-27 12:40:15	2018-11-27 12:40:15	2018-11-27	2018-11-26	2018-11-01	33956	137.566	111.934	133.268	79.3341	116	139	82	134.498	110.663	154.464	140	110	155	0.000126233	0.00289501
ZHA02	COL	12	ZHA02-COL-12	2018-11-28 11:10:15	2018-11-28 11:10:15	2018-11-28	2018-11-26	2018-11-01	34453	137.671	115.075	135.314	86.9796	118	140	89	136.987	111.907	151.566	142	111	152	0.000693935	0.0049791
ZHA02	COL	12	ZHA02-COL-12	2018-11-28 12:40:15	2018-11-28 12:40:15	2018-11-28	2018-11-26	2018-11-01	34424	137.656	118.01	138.385	90.8432	122	144	94	140.03	112.019	151.043	145	111	151	0.000379201	0.0034192
ZHA02	COL	12	ZHA02-COL-12	2018-11-29 11:10:15	2018-11-29 11:10:15	2018-11-29	2018-11-26	2018-11-01	35313	138.299	111.981	132.742	83.7071	115	138	86	134.324	111.551	151.964	139	111	153	0.000190275	0.0035329
ZHA02	COL	12	ZHA02-COL-12	2018-11-29 12:40:15	2018-11-29 12:40:15	2018-11-29	2018-11-26	2018-11-01	35081	137.781	112.334	133.439	83.3813	115	138	85	134.902	111.295	152.442	139	110	153	0.000120756	0.00238147
ZHA02	COL	12	ZHA02-COL-12	2018-11-30 11:10:15	2018-11-30 11:10:15	2018-11-30	2018-11-26	2018-11-01	35330	137.777	109.081	129.866	78.0949	112	134	80	131.334	111.134	153.489	135	110	154	0.000206037	0.00293162
ZHA02	COL	12	ZHA02-COL-12	2018-11-30 12:40:15	2018-11-30 12:40:15	2018-11-30	2018-11-26	2018-11-01	35477	137.763	113.724	135.532	82.7089	117	140	85	136.723	110.661	153.749	141	110	154	0.000517482	0.00388103
ZHA02	COL	12	ZHA02-COL-12	2018-12-01 11:10:15	2018-12-01 11:10:15	2018-12-01	2018-11-26	2018-12-01	36498	138.131	119.349	140.054	89.3691	121	143	91	141.427	111.462	152.626	144	111	153	0.000218713	0.00270076
ZHA02	COL	12	ZHA02-COL-12	2018-12-01 12:40:15	2018-12-01 12:40:15	2018-12-01	2018-11-26	2018-12-01	36729	137.657	95.0144	115.081	77.6674	89	111	74	116.63	113.323	146.294	113	113	146	0.000522636	0.00564138
ZHA02	COL	12	ZHA02-COL-12	2018-12-02 11:10:15	2018-12-02 11:10:15	2018-12-02	2018-11-26	2018-12-01	38055	137.991	112.379	135.225	78.0668	115	139	81	136.126	109.678	155.945	140	108	156	0.000454637	0.00172896
ZHA02	COL	12	ZHA02-COL-12	2018-12-02 12:40:15	2018-12-02 12:40:15	2018-12-02	2018-11-26	2018-12-01	38268	138.073	114.323	138.111	79.8827	117	142	83	138.783	109.198	156.306	143	108	157	0.000378158	0.00188576
ZHA02	COL	12	ZHA02-COL-12	2018-12-03 11:10:15	2018-12-03 11:10:15	2018-12-03	2018-12-03	2018-12-01	39487	138.507	110.521	134.06	84.0458	114	139	87	135.045	110.37	152.153	140	109	153	0.000157951	0.00226629
ZHA02	COL	12	ZHA02-COL-12	2018-12-03 12:40:15	2018-12-03 12:40:15	2018-12-03	2018-12-03	2018-12-01	39676	138.549	115.126	138.005	90.6345	119	143	94	139.238	111.061	150.726	144	110	151	0.00054133	0.00336521
ZHA02	COL	12	ZHA02-COL-12	2018-12-04 11:10:15	2018-12-04 11:10:15	2018-12-04	2018-12-03	2018-12-01	40629	138.897	93.6779	111.759	64.9974	92	112	63	113.464	112.709	151.715	114	112	152	0.000486015	0.00465571
ZHA02	COL	12	ZHA02-COL-12	2018-12-04 12:40:15	2018-12-04 12:40:15	2018-12-04	2018-12-03	2018-12-01	40636	138.896	114.97	138.209	90.3534	118	143	94	139.369	110.822	150.953	144	110	151	0.000519243	0.00337558
ZHA02	COL	12	ZHA02-COL-12	2018-12-05 11:10:15	2018-12-05 11:10:15	2018-12-05	2018-12-03	2018-12-01	42021	140.115	111.77	136.816	82.3722	115	141	85	137.326	109.161	154.257	141	108	155	0.000380285	0.00356105
ZHA02	COL	12	ZHA02-COL-12	2018-12-05 12:40:15	2018-12-05 12:40:15	2018-12-05	2018-12-03	2018-12-01	42063	140.243	112.087	136.192	85.4884	115	140	89	137.065	110.041	152.424	141	109	153	0.000345228	0.00411066
ZHA02	COL	12	ZHA02-COL-12	2018-12-06 11:10:15	2018-12-06 11:10:15	2018-12-06	2018-12-03	2018-12-01	43151	141.607	109.943	138.258	78.9065	113	143	82	138.021	107.208	156.412	143	106	157	0.000164632	0.00166777
ZHA02	COL	12	ZHA02-COL-12	2018-12-06 12:40:15	2018-12-06 12:40:15	2018-12-06	2018-12-03	2018-12-01	43234	142.019	123.502	154.38	96.0109	126	159	98	153.354	106.604	155.143	158	106	156	0.000562533	0.00169705
ZHA02	COL	12	ZHA02-COL-12	2018-12-07 11:10:15	2018-12-07 11:10:15	2018-12-07	2018-12-03	2018-12-01	38272	200.609	114.216	140.028	92.4056	117	144	96	140.727	109.885	150.505	144	109	150	0.000254606	0.00303369
ZHA02	COL	12	ZHA02-COL-12	2018-12-07 12:40:15	2018-12-07 12:40:15	2018-12-07	2018-12-03	2018-12-01	37966	200.563	109.01	134.2	85.6228	111	137	87	135.006	109.887	151.238	138	109	151	0.000200039	0.00248718
ZHA02	COL	12	ZHA02-COL-12	2018-12-08 11:10:15	2018-12-08 11:10:15	2018-12-08	2018-12-03	2018-12-01	39480	199.217	110.925	135.524	88.5791	114	139	92	136.494	110.363	150.397	140	110	151	0.000576003	0.00327268
ZHA02	COL	12	ZHA02-COL-12	2018-12-08 12:40:15	2018-12-08 12:40:15	2018-12-08	2018-12-03	2018-12-01	39124	199.245	111.453	135.822	88.6856	114	139	91	136.842	110.437	150.516	140	110	151	0.000553502	0.00470777
ZHA02	COL	12	ZHA02-COL-12	2018-12-09 11:10:15	2018-12-09 11:10:15	2018-12-09	2018-12-03	2018-12-01	45614	144.32	123.518	151.237	98.3645	126	154	101	151.063	108.544	152.727	155	108	153	0.000396054	0.00288829
ZHA02	COL	12	ZHA02-COL-12	2018-12-09 12:40:15	2018-12-09 12:40:15	2018-12-09	2018-12-03	2018-12-01	63468	200.498	197.945	202.214	211.08	203	207	216	207.465	128.038	122.999	212	128	123	0.00522963	0.0282013
ZHA02	COL	12	ZHA02-COL-12	2018-12-10 11:10:15	2018-12-10 11:10:15	2018-12-10	2018-12-10	2018-12-01	47511	200.194	131.407	150.802	116.943	134	154	109	153.206	114.852	143.736	157	113	147	0.00110214	0.00475795
ZHA02	COL	12	ZHA02-COL-12	2018-12-10 12:40:15	2018-12-10 12:40:15	2018-12-10	2018-12-10	2018-12-01	45494	171.954	113.107	138.422	88.5443	117	142	92	139.079	109.699	151.788	143	109	152	0.000589352	0.00303322
ZHA02	COL	12	ZHA02-COL-12	2018-12-11 11:10:15	2018-12-11 11:10:15	2018-12-11	2018-12-10	2018-12-01	41185	146.111	93.9374	111.116	74.5897	90	108	69	113.362	114.631	146.22	111	114	147	0.000637524	0.00570506
ZHA02	COL	12	ZHA02-COL-12	2018-12-11 12:40:15	2018-12-11 12:40:15	2018-12-11	2018-12-10	2018-12-01	45137	144.508	105.991	128.054	75.2933	98	122	67	128.288	110.466	153.854	123	110	154	0.000243321	0.00417469
ZHA02	COL	12	ZHA02-COL-12	2018-12-12 11:10:15	2018-12-12 11:10:15	2018-12-12	2018-12-10	2018-12-01	45862	143.625	87.5963	102.119	71.1788	87	102	70	105.125	116.382	143.705	106	116	144	0.000963998	0.00670227
ZHA02	COL	12	ZHA02-COL-12	2018-12-12 12:40:15	2018-12-12 12:40:15	2018-12-12	2018-12-10	2018-12-01	45173	143.514	115.453	138.192	90.7205	107	132	82	138.658	111.11	150.678	133	110	151	0.00069434	0.00337392
ZHA02	COL	12	ZHA02-COL-12	2018-12-13 11:10:15	2018-12-13 11:10:15	2018-12-13	2018-12-10	2018-12-01	43922	140.295	84.7831	102.248	67.3698	79	97	63	104.028	114.571	145.494	99	114	146	0.000596392	0.00588276
ZHA02	COL	12	ZHA02-COL-12	2018-12-13 12:40:15	2018-12-13 12:40:15	2018-12-13	2018-12-10	2018-12-01	43853	139.79	127.7	149.719	102.59	120	144	95	150.293	111.602	150.287	145	111	150	0.000505221	0.00328445
ZHA02	COL	12	ZHA02-COL-12	2018-12-14 11:10:15	2018-12-14 11:10:15	2018-12-14	2018-12-10	2018-12-01	42238	139.41	97.4628	120.89	84.3026	99	123	86	122.589	112.198	145.343	125	111	145	0.000421341	0.00543239
ZHA02	COL	12	ZHA02-COL-12	2018-12-14 12:40:15	2018-12-14 12:40:15	2018-12-14	2018-12-10	2018-12-01	42396	138.712	101.037	124.068	86.4493	102	126	88	125.804	112.26	145.849	128	111	146	0.000450771	0.00565373
ZHA02	COL	12	ZHA02-COL-12	2018-12-15 11:10:15	2018-12-15 11:10:15	2018-12-15	2018-12-10	2018-12-01	40625	136.545	96.3027	119.239	84.8097	98	121	86	121.134	112.709	144.259	123	112	144	0.000599255	0.00467595
ZHA02	COL	12	ZHA02-COL-12	2018-12-15 12:40:15	2018-12-15 12:40:15	2018-12-15	2018-12-10	2018-12-01	39730	135.52	103.759	124.387	87.3579	105	126	88	126.589	113.287	145.787	128	113	146	0.000407037	0.0053868
ZHA02	COL	12	ZHA02-COL-12	2018-12-16 11:10:15	2018-12-16 11:10:15	2018-12-16	2018-12-10	2018-12-01	0	NA	103.759	124.387	87.3579	105	126	88	126.589	113.287	145.787	128	113	146	0.000407037	0.0053868
ZHA02	COL	12	ZHA02-COL-12	2018-12-16 12:40:15	2018-12-16 12:40:15	2018-12-16	2018-12-10	2018-12-01	0	NA	103.759	124.387	87.3579	105	126	88	126.589	113.287	145.787	128	113	146	0.000407037	0.0053868
ZHA02	COL	12	ZHA02-COL-12	2018-12-17 11:10:15	2018-12-17 11:10:15	2018-12-17	2018-12-17	2018-12-01	999	55.6444	123.275	137.362	161.47	127	141	166	145.076	128.504	113.741	149	129	113	0.00640252	0.0322615
ZHA02	COL	12	ZHA02-COL-12	2018-12-17 12:40:15	2018-12-17 12:40:15	2018-12-17	2018-12-17	2018-12-01	16816	158.017	68.6673	76.7066	74.1864	64	72	67	79.5871	124.01	128.894	77	124	130	0.00310709	0.0226463
ZHA02	COL	12	ZHA02-COL-12	2018-12-18 11:10:49	2018-12-18 11:10:49	2018-12-18	2018-12-17	2018-12-01	29106	121.495	45.2876	55.9086	40.4568	41	52	35	55.9447	119.966	136.362	52	119	137	0.00155634	0.0106541
ZHA02	COL	12	ZHA02-COL-12	2018-12-18 12:40:49	2018-12-18 12:40:49	2018-12-18	2018-12-17	2018-12-01	28798	122.684	36.8072	46.2478	31.347	35	45	28	45.0312	120.456	136.329	43	120	137	0.00168402	0.011679
ZHA02	COL	12	ZHA02-COL-12	2018-12-19 11:10:49	2018-12-19 11:10:49	2018-12-19	2018-12-17	2018-12-01	31923	125.856	36.8992	45.3298	31.651	35	44	29	44.2548	121.139	135.696	43	121	136	0.00171834	0.0122262
ZHA02	COL	12	ZHA02-COL-12	2018-12-19 12:40:49	2018-12-19 12:40:49	2018-12-19	2018-12-17	2018-12-01	33872	179.264	43.2426	52.3485	37.4672	39	49	32	52.0926	120.689	136.303	48	120	137	0.00166503	0.0113477
ZHA02	COL	12	ZHA02-COL-12	2018-12-20 11:10:49	2018-12-20 11:10:49	2018-12-20	2018-12-17	2018-12-01	45470	142.416	95.8736	112.875	62.9307	97	115	63	114.912	112.716	153.513	117	112	154	0.000389059	0.00444841
ZHA02	COL	12	ZHA02-COL-12	2018-12-20 12:40:49	2018-12-20 12:40:49	2018-12-20	2018-12-17	2018-12-01	45628	141.997	107.016	126.961	83.5628	108	129	85	128.874	112.617	149.239	131	112	150	0.000414722	0.00619969
ZHA02	COL	12	ZHA02-COL-12	2018-12-21 11:10:49	2018-12-21 11:10:49	2018-12-21	2018-12-17	2018-12-01	45022	144.001	109.221	129.946	91.1611	112	133	94	132.055	113.061	146.6	135	112	147	0.000474763	0.00569542
ZHA02	COL	12	ZHA02-COL-12	2018-12-21 12:40:49	2018-12-21 12:40:49	2018-12-21	2018-12-17	2018-12-01	45023	170.605	105.463	128.849	78.1497	107	132	81	129.919	110.2	152.712	133	109	153	0.000204373	0.00337046
ZHA02	COL	12	ZHA02-COL-12	2018-12-22 11:10:49	2018-12-22 11:10:49	2018-12-22	2018-12-17	2018-12-01	47866	173.602	108.653	135.001	77.5108	110	138	79	135.216	108.219	155.753	138	107	157	0.000162248	0.0016533
ZHA02	COL	12	ZHA02-COL-12	2018-12-22 12:40:49	2018-12-22 12:40:49	2018-12-22	2018-12-17	2018-12-01	48159	173.996	105.052	128.609	72.96	107	132	75	129.416	109.463	155.303	133	108	156	0.000294442	0.00310313
ZHA02	COL	12	ZHA02-COL-12	2018-12-23 11:10:49	2018-12-23 11:10:49	2018-12-23	2018-12-17	2018-12-01	41013	200.561	105.479	130.918	77.1713	108	134	80	131.482	109.021	154.025	135	107	155	0.000143493	0.00236729
ZHA02	COL	12	ZHA02-COL-12	2018-12-23 12:40:49	2018-12-23 12:40:49	2018-12-23	2018-12-17	2018-12-01	41088	200.561	108.542	133.795	78.3976	111	137	81	134.317	108.926	154.803	138	107	156	0.000123233	0.00256701
ZHA02	COL	12	ZHA02-COL-12	2018-12-24 11:10:49	2018-12-24 11:10:49	2018-12-24	2018-12-24	2018-12-01	42066	200.596	102.507	128.497	73.9631	104	132	77	128.949	108.701	154.428	132	107	155	0.000248323	0.00316689
ZHA02	COL	12	ZHA02-COL-12	2018-12-24 12:40:49	2018-12-24 12:40:49	2018-12-24	2018-12-24	2018-12-01	42094	200.595	106.951	130.336	79.1803	108	133	80	131.322	110.226	152.88	134	108	154	0.00017556	0.00309822
ZHA02	COL	12	ZHA02-COL-12	2018-12-25 11:10:49	2018-12-25 11:10:49	2018-12-25	2018-12-24	2018-12-01	42019	200.584	101.908	124.308	76.2531	103	127	78	125.679	110.948	151.547	128	109	152	0.000365282	0.00456547
ZHA02	COL	12	ZHA02-COL-12	2018-12-25 12:40:49	2018-12-25 12:40:49	2018-12-25	2018-12-24	2018-12-01	41871	200.584	105.751	127.915	80.7849	107	130	82	129.394	111.242	150.97	132	109	152	0.000434826	0.00352621
ZHA02	COL	12	ZHA02-COL-12	2018-12-26 11:10:49	2018-12-26 11:10:49	2018-12-26	2018-12-24	2018-12-01	41690	200.521	110.817	131.986	89.5538	112	134	92	133.856	112.4	148.436	136	110	150	0.000285993	0.00647996
ZHA02	COL	12	ZHA02-COL-12	2018-12-26 12:40:49	2018-12-26 12:40:49	2018-12-26	2018-12-24	2018-12-01	41322	200.676	108.632	129.253	88.1483	109	130	89	131.222	112.791	147.843	133	111	149	0.000265176	0.00481071
ZHA02	COL	12	ZHA02-COL-12	2018-12-27 11:10:49	2018-12-27 11:10:49	2018-12-27	2018-12-24	2018-12-01	48610	144.594	109.735	130.329	88.6717	112	133	91	132.361	112.704	148.143	135	111	149	0.000372334	0.00558998
ZHA02	COL	12	ZHA02-COL-12	2018-12-27 12:40:49	2018-12-27 12:40:49	2018-12-27	2018-12-24	2018-12-01	41462	200.55	110.227	130.57	90.383	112	133	92	132.727	113.063	147.37	135	111	149	0.000362624	0.00597588
ZHA02	COL	12	ZHA02-COL-12	2018-12-28 11:10:49	2018-12-28 11:10:49	2018-12-28	2018-12-24	2018-12-01	48594	144.459	106.941	127.512	84.8546	106	128	85	129.37	112.529	148.738	130	111	149	0.000329402	0.00584782
ZHA02	COL	12	ZHA02-COL-12	2018-12-28 12:40:49	2018-12-28 12:40:49	2018-12-28	2018-12-24	2018-12-01	47908	144.222	99.9493	117.797	78.0393	92	112	70	119.256	114.015	147.538	114	113	148	0.000417279	0.0056079
ZHA02	COL	12	ZHA02-COL-12	2018-12-29 11:10:49	2018-12-29 11:10:49	2018-12-29	2018-12-24	2018-12-01	48405	144.973	107.434	124.022	89.1676	109	126	92	127.12	115.285	145.072	130	113	146	0.000609309	0.00625574
ZHA02	COL	12	ZHA02-COL-12	2018-12-29 12:40:49	2018-12-29 12:40:49	2018-12-29	2018-12-24	2018-12-01	48636	144.665	106.579	122.852	88.5382	108	125	91	126.015	115.474	144.838	129	114	146	0.000803514	0.0060634
ZHA02	COL	12	ZHA02-COL-12	2018-12-30 11:10:49	2018-12-30 11:10:49	2018-12-30	2018-12-24	2018-12-01	42084	200.473	109.09	123.324	91.9182	110	125	94	127.026	116.766	143.472	129	115	145	0.00072033	0.00517664
ZHA02	COL	12	ZHA02-COL-12	2018-12-30 12:40:49	2018-12-30 12:40:49	2018-12-30	2018-12-24	2018-12-01	41713	200.506	107.818	121.109	90.4451	109	123	93	125.018	117.238	143.23	127	115	145	0.00119017	0.00702519
ZHA02	COL	12	ZHA02-COL-12	2018-12-31 11:10:49	2018-12-31 11:10:49	2018-12-31	2018-12-31	2018-12-01	48486	171.855	107.569	122.277	83.5562	108	125	86	125.543	115.431	147.41	128	114	149	0.000517279	0.00616058
ZHA02	COL	12	ZHA02-COL-12	2018-12-31 12:40:49	2018-12-31 12:40:49	2018-12-31	2018-12-31	2018-12-01	48467	144.281	105.09	119.079	81.999	106	121	85	122.523	115.957	146.686	124	114	148	0.000551812	0.00504571
ZHA02	COL	12	ZHA02-COL-12	2019-01-01 11:10:49	2019-01-01 11:10:49	2019-01-01	2018-12-31	2019-01-01	43760	200.695	100.493	111.796	84.5899	101	114	86	116.091	118.548	141.757	118	117	142	0.00125219	0.00923895
ZHA02	COL	12	ZHA02-COL-12	2019-01-01 12:40:49	2019-01-01 12:40:49	2019-01-01	2018-12-31	2019-01-01	43549	200.78	103.441	114.866	90.9982	104	117	93	119.425	119.109	139.834	121	118	140	0.00167144	0.0114565
ZHA02	COL	12	ZHA02-COL-12	2019-01-02 11:10:49	2019-01-02 11:10:49	2019-01-02	2018-12-31	2019-01-01	43800	200.78	105.076	117.282	90.0002	105	120	91	121.538	118.275	141.568	124	117	142	0.00119792	0.00765057
ZHA02	COL	12	ZHA02-COL-12	2019-01-02 12:40:49	2019-01-02 12:40:49	2019-01-02	2018-12-31	2019-01-01	43883	200.778	102.683	113.711	88.8888	103	116	91	118.26	119.106	140.418	121	118	141	0.0013396	0.0110491
ZHA02	COL	12	ZHA02-COL-12	2019-01-03 11:10:49	2019-01-03 11:10:49	2019-01-03	2018-12-31	2019-01-01	999	199.616	159.984	164.565	174.584	158	163	173	172.209	128.438	122.291	170	129	122	0.00492809	0.02861
ZHA02	COL	12	ZHA02-COL-12	2019-01-03 12:40:49	2019-01-03 12:40:49	2019-01-03	2018-12-31	2019-01-01	760	199.079	141.237	145.876	152.863	136	142	151	153.804	127.721	123.736	150	128	124	0.00437866	0.0247278
ZHA02	COL	12	ZHA02-COL-12	2019-01-04 11:10:49	2019-01-04 11:10:49	2019-01-04	2018-12-31	2019-01-01	633	199.39	162.276	167.882	178.524	159	166	177	175.114	128.139	121.765	174	128	122	0.00504604	0.0282603
ZHA02	COL	12	ZHA02-COL-12	2019-01-04 12:40:49	2019-01-04 12:40:49	2019-01-04	2018-12-31	2019-01-01	828	199.39	164.676	167.496	172.607	168	171	175	174.901	127.982	124.993	178	128	125	0.00486725	0.0250284
ZHA02	COL	12	ZHA02-COL-12	2019-01-05 11:10:49	2019-01-05 11:10:49	2019-01-05	2018-12-31	2019-01-01	0	NA	164.676	167.496	172.607	168	171	175	174.901	127.982	124.993	178	128	125	0.00486725	0.0250284
ZHA02	COL	12	ZHA02-COL-12	2019-01-05 12:40:49	2019-01-05 12:40:49	2019-01-05	2018-12-31	2019-01-01	45	27.0417	145.267	154.6	168.733	145	154	169	162.267	127.667	119.578	162	128	119	0.00523106	0.0287608
ZHA02	COL	12	ZHA02-COL-12	2019-01-06 11:10:49	2019-01-06 11:10:49	2019-01-06	2018-12-31	2019-01-01	31802	166.114	78.6308	84.6067	87.2909	83	89	92	89.1464	126.159	125.959	95	127	125	0.00342338	0.029156
ZHA02	COL	12	ZHA02-COL-12	2019-01-06 12:40:49	2019-01-06 12:40:49	2019-01-06	2018-12-31	2019-01-01	38090	168.54	34.909	39.8797	35.1995	30	36	28	38.973	124.63	130.402	34	124	131	0.00734629	0.0287927
ZHA02	COL	12	ZHA02-COL-12	2019-01-07 11:10:49	2019-01-07 11:10:49	2019-01-07	2019-01-07	2019-01-01	48961	144.494	43.1643	48.0234	31.1052	42	49	31	48.2925	122.358	138.091	49	121	139	0.00182633	0.011498
ZHA02	COL	12	ZHA02-COL-12	2019-01-07 12:40:49	2019-01-07 12:40:49	2019-01-07	2019-01-07	2019-01-01	48010	144.907	42.3142	48.0307	32.299	42	49	32	48.1505	122.155	137.199	49	121	138	0.00177822	0.0119166
ZHA02	COL	12	ZHA02-COL-12	2019-01-08 11:10:49	2019-01-08 11:10:49	2019-01-08	2019-01-07	2019-01-01	48328	145.824	66.6602	73.4234	43.5309	66	75	44	76.1497	119.705	144.846	77	118	147	0.00145044	0.00814386
ZHA02	COL	12	ZHA02-COL-12	2019-01-08 12:40:49	2019-01-08 12:40:49	2019-01-08	2019-01-07	2019-01-01	41687	200.886	91.5706	99.9106	66.5329	92	101	67	104.04	118.738	145.812	106	117	147	0.000609286	0.00647508
ZHA02	COL	12	ZHA02-COL-12	2019-01-09 11:10:49	2019-01-09 11:10:49	2019-01-09	2019-01-07	2019-01-01	42470	200.828	46.8986	52.8125	35.1113	46	54	35	53.6096	121.812	138.266	54	121	139	0.00166226	0.0109395
ZHA02	COL	12	ZHA02-COL-12	2019-01-09 12:40:49	2019-01-09 12:40:49	2019-01-09	2019-01-07	2019-01-01	41724	200.819	109.618	118.255	84.7493	110	120	85	122.946	118.757	145.356	125	117	147	0.000668498	0.00560028
ZHA02	COL	12	ZHA02-COL-12	2019-01-10 11:10:49	2019-01-10 11:10:49	2019-01-10	2019-01-07	2019-01-01	100	10.2957	102.77	118.73	143.92	104	120	145	126.48	128.23	112.46	128	128	112	0.00709342	0.0382233
ZHA02	COL	12	ZHA02-COL-12	2019-01-10 12:40:49	2019-01-10 12:40:49	2019-01-10	2019-01-07	2019-01-01	5678	89.8569	115.386	121.657	131.78	118	124	133	129.572	127.857	121.717	132	128	122	0.00440769	0.0342159
ZHA02	COL	12	ZHA02-COL-12	2019-01-11 11:10:49	2019-01-11 11:10:49	2019-01-11	2019-01-07	2019-01-01	2248	115.812	150.093	157.714	168.289	152	159	170	165.125	127.408	121.479	167	127	121	0.00542436	0.0275557
ZHA02	COL	12	ZHA02-COL-12	2019-01-11 12:40:49	2019-01-11 12:40:49	2019-01-11	2019-01-07	2019-01-01	3388	72.1111	146.45	153.469	163.35	149	156	166	161.063	127.524	121.931	164	128	122	0.00498376	0.0264209
ZHA02	COL	12	ZHA02-COL-12	2019-01-12 11:10:49	2019-01-12 11:10:49	2019-01-12	2019-01-07	2019-01-01	0	NA	146.45	153.469	163.35	149	156	166	161.063	127.524	121.931	164	128	122	0.00498376	0.0264209
ZHA02	COL	12	ZHA02-COL-12	2019-01-12 12:40:49	2019-01-12 12:40:49	2019-01-12	2019-01-07	2019-01-01	225	43.3873	151.013	160.071	175.791	149	158	175	167.564	127.938	118.658	166	128	119	0.00586192	0.0313188
ZHA02	COL	12	ZHA02-COL-12	2019-01-13 11:10:49	2019-01-13 11:10:49	2019-01-13	2019-01-07	2019-01-01	42515	200.694	34.9887	37.7343	24.6608	35	38	25	36.6393	123.999	136.133	37	124	137	0.00629832	0.0163378
ZHA02	COL	12	ZHA02-COL-12	2019-01-13 12:40:49	2019-01-13 12:40:49	2019-01-13	2019-01-07	2019-01-01	43387	200.828	45.4092	49.1866	31.4277	45	49	32	49.8481	122.781	138.695	50	122	139	0.00190431	0.0115147
ZHA02	COL	12	ZHA02-COL-12	2019-01-14 11:10:52	2019-01-14 11:10:52	2019-01-14	2019-01-14	2019-01-01	42719	200.813	111.062	123.277	97.3438	111	125	100	127.681	118.618	140.654	129	118	142	0.00130182	0.00984231
ZHA02	COL	12	ZHA02-COL-12	2019-01-14 12:40:49	2019-01-14 12:40:49	2019-01-14	2019-01-14	2019-01-01	42516	200.818	109.904	121.214	87.074	110	123	89	125.336	117.66	145.259	127	116	146	0.000563285	0.00612617
ZHA02	COL	12	ZHA02-COL-12	2019-01-15 11:10:49	2019-01-15 11:10:49	2019-01-15	2019-01-14	2019-01-01	42611	200.813	103.299	113.403	83.2783	104	115	85	117.861	118.692	143.401	119	117	145	0.000853835	0.00681367
ZHA02	COL	12	ZHA02-COL-12	2019-01-15 12:40:49	2019-01-15 12:40:49	2019-01-15	2019-01-14	2019-01-01	39987	200.63	120.667	129.602	98.0382	114	123	91	133.746	119.081	143.93	128	118	144	0.000945594	0.00687348
ZHA02	COL	12	ZHA02-COL-12	2019-01-16 11:10:49	2019-01-16 11:10:49	2019-01-16	2019-01-14	2019-01-01	39353	200.506	93.7416	98.5797	71.5745	89	95	66	103.21	121.293	142.596	100	121	142	0.00179975	0.010138
ZHA02	COL	12	ZHA02-COL-12	2019-01-16 12:40:49	2019-01-16 12:40:49	2019-01-16	2019-01-14	2019-01-01	40423	200.341	103.766	112.279	89.6834	98	107	83	116.596	120.57	139.389	112	120	139	0.00207486	0.0123373
ZHA02	COL	12	ZHA02-COL-12	2019-01-17 11:10:49	2019-01-17 11:10:49	2019-01-17	2019-01-14	2019-01-01	42848	200.649	104.335	113.578	91.9719	105	113	93	118.679	120.447	138.784	119	119	139	0.0018167	0.0127165
ZHA02	COL	12	ZHA02-COL-12	2019-01-17 12:40:49	2019-01-17 12:40:49	2019-01-17	2019-01-14	2019-01-01	41154	200.808	107.383	117.045	91.9339	107	117	93	121.898	119.727	140.591	122	119	141	0.00155048	0.0099653
ZHA02	COL	12	ZHA02-COL-12	2019-01-18 11:10:49	2019-01-18 11:10:49	2019-01-18	2019-01-14	2019-01-01	37916	200.638	61.4174	62.8972	45.9144	55	57	41	65.5161	124.171	138.004	60	124	137	0.00168188	0.0115849
ZHA02	COL	12	ZHA02-COL-12	2019-01-18 12:40:49	2019-01-18 12:40:49	2019-01-18	2019-01-14	2019-01-01	41128	200.828	105.257	110.441	89.2725	104	110	89	116.166	122.124	139.125	116	122	139	0.00210417	0.0132303
ZHA02	COL	12	ZHA02-COL-12	2019-01-19 11:10:49	2019-01-19 11:10:49	2019-01-19	2019-01-14	2019-01-01	38466	200.675	87.3705	93.5765	81.9509	83	91	79	98.7626	123.27	133.818	96	123	134	0.00334903	0.015088
ZHA02	COL	12	ZHA02-COL-12	2019-01-19 12:40:49	2019-01-19 12:40:49	2019-01-19	2019-01-14	2019-01-01	37838	200.552	98.5416	102.383	88.7056	93	97	82	107.824	123.959	135.129	103	124	135	0.00246372	0.0132268
ZHA02	COL	12	ZHA02-COL-12	2019-01-20 11:10:49	2019-01-20 11:10:49	2019-01-20	2019-01-14	2019-01-01	39654	200.808	93.2133	98.6637	86.5572	92	97	86	104.494	123.537	134.144	103	123	134	0.00226499	0.0138131
ZHA02	COL	12	ZHA02-COL-12	2019-01-20 12:40:49	2019-01-20 12:40:49	2019-01-20	2019-01-14	2019-01-01	39282	200.694	99.0465	103.77	89.6536	98	103	90	109.86	123.496	135.326	110	123	136	0.00211283	0.0120983
ZHA02	COL	12	ZHA02-COL-12	2019-01-21 11:10:49	2019-01-21 11:10:49	2019-01-21	2019-01-21	2019-01-01	40375	200.54	98.8882	102.335	90.3411	98	102	91	108.777	124.375	134.303	109	124	135	0.00270221	0.0165319
ZHA02	COL	12	ZHA02-COL-12	2019-01-21 12:40:49	2019-01-21 12:40:49	2019-01-21	2019-01-21	2019-01-01	38260	200.828	99.7888	101.114	89.6689	97	99	87	107.635	125.331	134.263	106	125	134	0.00241314	0.0166
ZHA02	COL	12	ZHA02-COL-12	2019-01-22 11:10:49	2019-01-22 11:10:49	2019-01-22	2019-01-21	2019-01-01	37254	200.819	89.1098	93.6408	87.0902	87	91	86	99.7717	124.954	131.13	97	125	131	0.00185418	0.0236179
ZHA02	COL	12	ZHA02-COL-12	2019-01-22 12:40:49	2019-01-22 12:40:49	2019-01-22	2019-01-21	2019-01-01	38607	200.886	90.0403	93.683	87.9604	88	91	87	100.032	125.473	130.773	98	125	131	0.00184741	0.0241114
ZHA02	COL	12	ZHA02-COL-12	2019-01-23 11:10:49	2019-01-23 11:10:49	2019-01-23	2019-01-21	2019-01-01	37378	200.819	89.1178	93.1271	88.6586	87	92	88	99.403	125.586	129.994	98	125	130	0.00295001	0.0232286
ZHA02	COL	12	ZHA02-COL-12	2019-01-23 12:40:49	2019-01-23 12:40:49	2019-01-23	2019-01-21	2019-01-01	38310	200.819	89.0573	92.686	88.9606	87	92	89	98.9919	125.893	129.619	98	126	130	0.00333317	0.0234393
ZHA02	COL	12	ZHA02-COL-12	2019-01-24 11:10:49	2019-01-24 11:10:49	2019-01-24	2019-01-21	2019-01-01	924	180.03	103.171	101.824	99.1483	107	106	104	109.679	128.029	129.727	115	128	129	0.00414695	0.028692
ZHA02	COL	12	ZHA02-COL-12	2019-01-24 12:40:49	2019-01-24 12:40:49	2019-01-24	2019-01-21	2019-01-01	338	108.955	79.6893	83.8373	92.3964	80	84	93	90.0858	128.447	122.343	91	129	122	0.0046355	0.0378014
ZHA02	COL	12	ZHA02-COL-12	2019-01-25 11:10:49	2019-01-25 11:10:49	2019-01-25	2019-01-21	2019-01-01	33612	200.373	80.0837	80.0864	78.4515	68	68	61	84.5864	127.715	129.115	73	128	129	0.00391258	0.028061
ZHA02	COL	12	ZHA02-COL-12	2019-01-25 12:40:49	2019-01-25 12:40:49	2019-01-25	2019-01-21	2019-01-01	43277	200.729	41.505	52.8469	67.8599	30	38	49	53.5816	127.818	117.378	38	128	119	0.00788582	0.0391896
ZHA02	COL	12	ZHA02-COL-12	2019-01-26 11:10:49	2019-01-26 11:10:49	2019-01-26	2019-01-21	2019-01-01	34316	200.918	36.1654	39.6315	45.044	28	30	35	39.2707	127.993	123.998	29	128	124	0.00820218	0.0261935
ZHA02	COL	12	ZHA02-COL-12	2019-01-26 12:40:49	2019-01-26 12:40:49	2019-01-26	2019-01-21	2019-01-01	36278	200.694	32.3065	33.1297	31.4855	31	32	30	32.1996	127.279	128.965	30	127	129	0.00823954	0.032641
ZHA02	COL	12	ZHA02-COL-12	2019-01-27 11:10:49	2019-01-27 11:10:49	2019-01-27	2019-01-21	2019-01-01	36469	200.835	95.6014	98.2457	91.8959	94	97	93	104.992	125.789	131.23	104	126	131	0.00162847	0.0211475
ZHA02	COL	12	ZHA02-COL-12	2019-01-27 12:40:49	2019-01-27 12:40:49	2019-01-27	2019-01-21	2019-01-01	36424	200.841	98.452	100.892	94.9586	97	99	95	107.808	125.949	131.001	107	126	131	0.00196478	0.0236828
ZHA02	COL	12	ZHA02-COL-12	2019-01-28 11:10:49	2019-01-28 11:10:49	2019-01-28	2019-01-28	2019-01-01	43680	201.018	36.4017	36.7683	38.458	34	34	36	36.9803	128.355	126.805	35	128	126	0.00884133	0.0312134
ZHA02	COL	12	ZHA02-COL-12	2019-01-28 12:40:49	2019-01-28 12:40:49	2019-01-28	2019-01-28	2019-01-01	39307	201.005	36.5857	36.4583	36.1363	35	35	35	36.6298	128.061	128.222	36	128	128	0.00820357	0.0282881
ZHA02	COL	12	ZHA02-COL-12	2019-01-29 11:10:49	2019-01-29 11:10:49	2019-01-29	2019-01-28	2019-01-01	35843	201.004	38.5881	36.5219	34.5452	34	33	31	36.8167	128.585	129.553	33	128	129	0.00815373	0.0285783
ZHA02	COL	12	ZHA02-COL-12	2019-01-29 12:40:49	2019-01-29 12:40:49	2019-01-29	2019-01-28	2019-01-01	29967	199.343	40.587	37.9443	34.973	37	35	32	38.6829	128.591	130.32	36	128	130	0.00770082	0.0287448
ZHA02	COL	12	ZHA02-COL-12	2019-01-30 11:10:49	2019-01-30 11:10:49	2019-01-30	2019-01-28	2019-01-01	36262	200.642	35.1082	33.7869	33.2482	33	32	32	33.6172	128.539	128.514	31	128	128	0.00828778	0.0322526
ZHA02	COL	12	ZHA02-COL-12	2019-01-30 12:40:49	2019-01-30 12:40:49	2019-01-30	2019-01-28	2019-01-01	36030	200.872	34.7306	37.8953	44.7971	33	35	43	38.2165	128.503	122.967	36	128	123	0.00958027	0.0348551
ZHA02	COL	12	ZHA02-COL-12	2019-01-31 11:10:49	2019-01-31 11:10:49	2019-01-31	2019-01-28	2019-01-01	3780	197.049	74.6595	84.7955	99.0325	60	69	78	89.5056	127.572	118.636	74	128	119	0.00674882	0.0377222
ZHA02	COL	12	ZHA02-COL-12	2019-01-31 12:40:49	2019-01-31 12:40:49	2019-01-31	2019-01-28	2019-01-01	33395	200.953	47.2538	47.4311	50.318	37	37	40	48.8392	128.786	126.127	38	129	125	0.00388328	0.0320772
ZHA02	COL	12	ZHA02-COL-12	2019-02-01 11:10:49	2019-02-01 11:10:49	2019-02-01	2019-01-28	2019-02-01	36507	200.711	46.3715	43.4475	40.1058	44	41	39	45.4979	128.625	130.6	43	128	130	0.0026687	0.0300432
ZHA02	COL	12	ZHA02-COL-12	2019-02-01 12:40:49	2019-02-01 12:40:49	2019-02-01	2019-01-28	2019-02-01	37402	200.804	50.4063	47.5696	44.9322	48	45	44	50.4145	128.742	130.096	48	128	130	0.00358255	0.0284038
ZHA02	COL	12	ZHA02-COL-12	2019-02-02 11:10:49	2019-02-02 11:10:49	2019-02-02	2019-01-28	2019-02-01	38257	200.714	98.5308	96.4779	93.2025	97	95	93	104.41	128.239	130.135	103	128	130	0.00343252	0.0283585
ZHA02	COL	12	ZHA02-COL-12	2019-02-02 12:40:49	2019-02-02 12:40:49	2019-02-02	2019-01-28	2019-02-01	38417	200.727	97.6269	96.0454	94.5608	96	94	95	103.928	128.404	129.052	103	128	128	0.00377764	0.0294334
ZHA02	COL	12	ZHA02-COL-12	2019-02-03 11:10:49	2019-02-03 11:10:49	2019-02-03	2019-01-28	2019-02-01	21524	193.197	130.748	138.495	152.417	135	143	158	146.295	128.172	119.664	151	128	119	0.00454704	0.0289775
ZHA02	COL	12	ZHA02-COL-12	2019-02-03 12:40:49	2019-02-03 12:40:49	2019-02-03	2019-01-28	2019-02-01	8200	190.246	142.651	150.559	165.398	147	155	171	158.365	128.301	119.283	163	128	119	0.00539773	0.0300805
ZHA02	COL	12	ZHA02-COL-12	2019-02-04 11:10:49	2019-02-04 11:10:49	2019-02-04	2019-02-04	2019-02-01	478	80.0657	121.519	132.843	147.096	122	134	148	140.301	127.033	118.95	142	127	119	0.00580959	0.0290765
ZHA02	COL	12	ZHA02-COL-12	2019-02-04 12:40:49	2019-02-04 12:40:49	2019-02-04	2019-02-04	2019-02-01	3943	78.5001	137.893	141.756	148.864	144	148	157	149.808	127.994	123.831	156	128	123	0.00391973	0.0247303
ZHA02	COL	12	ZHA02-COL-12	2019-02-05 11:10:49	2019-02-05 11:10:49	2019-02-05	2019-02-04	2019-02-01	2488	111.759	133.799	140.211	152.521	164	173	188	145.826	128.392	120.618	180	128	119	0.0045275	0.0293698
ZHA02	COL	12	ZHA02-COL-12	2019-02-05 12:40:49	2019-02-05 12:40:49	2019-02-05	2019-02-04	2019-02-01	4699	168.132	86.4112	88.0504	94.458	47	41	47	91.7714	128.896	124.146	44	129	125	0.00341115	0.0328168
ZHA02	COL	12	ZHA02-COL-12	2019-02-06 11:10:49	2019-02-06 11:10:49	2019-02-06	2019-02-04	2019-02-01	0	NA	86.4112	88.0504	94.458	47	41	47	91.7714	128.896	124.146	44	129	125	0.00341115	0.0328168
ZHA02	COL	12	ZHA02-COL-12	2019-02-06 12:40:49	2019-02-06 12:40:49	2019-02-06	2019-02-04	2019-02-01	1399	124.204	137.916	143.906	150.694	143	150	159	151.308	127.244	123.648	158	127	123	0.00461293	0.0248772
ZHA02	COL	12	ZHA02-COL-12	2019-02-07 11:10:49	2019-02-07 11:10:49	2019-02-07	2019-02-04	2019-02-01	4790	123.249	56.5779	56.253	61.8251	40	38	43	58.924	129.595	124.595	40	130	125	0.003278	0.0304672
ZHA02	COL	12	ZHA02-COL-12	2019-02-07 12:40:49	2019-02-07 12:40:49	2019-02-07	2019-02-04	2019-02-01	6236	190.652	104.203	109.26	119.351	151	159	173	113.147	128.518	121.935	167	128	121	0.00390698	0.0362062
ZHA02	COL	12	ZHA02-COL-12	2019-02-08 11:10:49	2019-02-08 11:10:49	2019-02-08	2019-02-04	2019-02-01	37802	199.187	95.1426	95.0088	99.5025	72	67	65	99.7378	129.194	125.612	74	129	125	0.00287796	0.0322693
ZHA02	COL	12	ZHA02-COL-12	2019-02-08 12:40:49	2019-02-08 12:40:49	2019-02-08	2019-02-04	2019-02-01	47400	199.792	147.01	149.291	154.141	170	174	181	154.984	128.135	125.164	181	128	125	0.00427002	0.0229292
ZHA02	COL	12	ZHA02-COL-12	2019-02-09 11:10:49	2019-02-09 11:10:49	2019-02-09	2019-02-04	2019-02-01	40073	200.789	69.1937	61.9454	61.4175	67	60	61	68.3121	131.083	129.437	67	131	129	0.0030846	0.0259497
ZHA02	COL	12	ZHA02-COL-12	2019-02-09 12:40:49	2019-02-09 12:40:49	2019-02-09	2019-02-04	2019-02-01	38288	200.585	97.7977	90.9174	93.189	94	87	90	99.7229	131.328	127.652	97	131	126	0.00369025	0.0308233
ZHA02	COL	12	ZHA02-COL-12	2019-02-10 11:10:49	2019-02-10 11:10:49	2019-02-10	2019-02-04	2019-02-01	39035	200.718	104.216	95.9689	102.577	102	94	102	106.072	132.686	125.441	104	132	125	0.0040327	0.0363959
ZHA02	COL	12	ZHA02-COL-12	2019-02-10 12:40:49	2019-02-10 12:40:49	2019-02-10	2019-02-04	2019-02-01	38378	200.773	101.65	93.5915	100.003	99	92	99	103.499	132.588	125.51	102	132	125	0.00430241	0.0335625
ZHA02	COL	12	ZHA02-COL-12	2019-02-11 11:10:49	2019-02-11 11:10:49	2019-02-11	2019-02-11	2019-02-01	38640	200.838	105.176	93.9274	98.1494	103	93	99	104.473	133.431	127.264	104	133	126	0.00569715	0.0358533
ZHA02	COL	12	ZHA02-COL-12	2019-02-11 12:40:49	2019-02-11 12:40:49	2019-02-11	2019-02-11	2019-02-01	38817	200.9	113.598	102.875	107.566	111	102	108	113.71	133.214	126.908	113	133	126	0.00815824	0.0409062
ZHA02	COL	12	ZHA02-COL-12	2019-02-12 11:10:49	2019-02-12 11:10:49	2019-02-12	2019-02-11	2019-02-01	40256	200.613	90.7475	81.4438	87.5758	86	79	85	90.6956	133.132	125.806	88	133	125	0.005814	0.0339197
ZHA02	COL	12	ZHA02-COL-12	2019-02-12 12:40:49	2019-02-12 12:40:49	2019-02-12	2019-02-11	2019-02-01	39906	200.746	109.209	97.6165	103.937	103	93	100	108.162	133.923	126.077	104	133	125	0.00555829	0.0389637
ZHA02	COL	12	ZHA02-COL-12	2019-02-13 11:10:49	2019-02-13 11:10:49	2019-02-13	2019-02-11	2019-02-01	38043	200.379	81.1983	71.1398	78.3193	77	68	76	79.6403	133.784	125.246	77	133	125	0.00527564	0.0351264
ZHA02	COL	12	ZHA02-COL-12	2019-02-13 12:40:49	2019-02-13 12:40:49	2019-02-13	2019-02-11	2019-02-01	34850	200.448	103.003	92.855	99.8382	98	88	96	102.251	133.625	125.374	99	133	124	0.00416192	0.035143
ZHA02	COL	12	ZHA02-COL-12	2019-02-14 11:10:08	2019-02-14 11:10:08	2019-02-14	2019-02-11	2019-02-01	36420	200.075	108.442	96.9658	105.04	105	95	103	107.624	134.245	125.063	106	134	124	0.00503459	0.036914
ZHA02	COL	12	ZHA02-COL-12	2019-02-14 12:40:08	2019-02-14 12:40:08	2019-02-14	2019-02-11	2019-02-01	50559	197.9	135.017	138.45	118.493	128	133	109	142.418	123.157	138.286	139	123	138	0.00349289	0.0136052
ZHA02	COL	12	ZHA02-COL-12	2019-02-15 11:10:08	2019-02-15 11:10:08	2019-02-15	2019-02-11	2019-02-01	35183	200.232	106.942	95.6608	104.585	104	94	103	106.26	134.369	124.546	105	134	124	0.00510853	0.0378618
ZHA02	COL	12	ZHA02-COL-12	2019-02-15 12:40:08	2019-02-15 12:40:08	2019-02-15	2019-02-11	2019-02-01	32312	200.313	154.108	138.565	145.527	155	140	145	149.96	135.23	126.343	152	135	126	0.00768877	0.0315939
ZHA02	COL	12	ZHA02-COL-12	2019-02-16 11:10:08	2019-02-16 11:10:08	2019-02-16	2019-02-11	2019-02-01	36226	200.325	101.789	90.9682	99.5491	100	90	99	101.168	134.176	124.645	101	134	124	0.0048219	0.0372197
ZHA02	COL	12	ZHA02-COL-12	2019-02-16 12:40:08	2019-02-16 12:40:08	2019-02-16	2019-02-11	2019-02-01	32859	200.646	152.864	139.078	147.825	155	141	149	150.076	134.923	125.156	153	135	125	0.00674893	0.0314891
ZHA02	COL	12	ZHA02-COL-12	2019-02-17 11:10:08	2019-02-17 11:10:08	2019-02-17	2019-02-11	2019-02-01	35079	200.127	101.526	89.6709	98.105	99	89	98	100.028	134.576	124.875	100	134	124	0.00837114	0.0378385
ZHA02	COL	12	ZHA02-COL-12	2019-02-17 12:40:08	2019-02-17 12:40:08	2019-02-17	2019-02-11	2019-02-01	31491	200.236	159.402	145.189	153.789	163	149	157	156.21	135.037	125.295	161	135	125	0.00725418	0.032111
ZHA02	COL	12	ZHA02-COL-12	2019-02-18 11:08:21	2019-02-18 11:08:21	2019-02-18	2019-02-18	2019-02-01	34535	199.797	89.9434	76.033	84.6972	87	75	84	85.9156	135.656	124.995	85	135	124	0.00661176	0.0381717
ZHA02	COL	12	ZHA02-COL-12	2019-02-18 12:38:21	2019-02-18 12:38:21	2019-02-18	2019-02-18	2019-02-01	29258	200.222	141.104	125.861	133.517	142	127	135	137.353	135.421	125.881	140	135	125	0.0118949	0.0371777
ZHA02	COL	12	ZHA02-COL-12	2019-02-19 11:08:21	2019-02-19 11:08:21	2019-02-19	2019-02-18	2019-02-01	33413	199.915	111.069	94.393	102.307	108	93	102	106.143	136.357	125.923	105	136	125	0.00693311	0.0411278
ZHA02	COL	12	ZHA02-COL-12	2019-02-19 12:38:21	2019-02-19 12:38:21	2019-02-19	2019-02-18	2019-02-01	30606	200.239	132.697	117.482	123.843	132	118	125	128.785	135.244	126.545	130	135	125	0.00626922	0.0401844
ZHA02	COL	12	ZHA02-COL-12	2019-02-20 11:08:21	2019-02-20 11:08:21	2019-02-20	2019-02-18	2019-02-01	33943	200.084	95.3584	80.7551	88.6407	90	77	87	91.1306	135.751	125.528	88	136	124	0.00635124	0.037404
ZHA02	COL	12	ZHA02-COL-12	2019-02-20 12:38:21	2019-02-20 12:38:21	2019-02-20	2019-02-18	2019-02-01	27534	199.968	134.487	118.675	124.422	134	118	125	130.188	135.365	126.95	131	135	126	0.00704988	0.0364293
ZHA02	COL	12	ZHA02-COL-12	2019-02-21 11:08:21	2019-02-21 11:08:21	2019-02-21	2019-02-18	2019-02-01	33636	199.981	100.048	84.5834	91.1915	94	81	90	95.2647	135.802	126.404	92	136	125	0.0072663	0.0410892
ZHA02	COL	12	ZHA02-COL-12	2019-02-21 12:38:21	2019-02-21 12:38:21	2019-02-21	2019-02-18	2019-02-01	25172	200.016	134.539	120.036	125.6	135	120	127	131.161	134.811	126.868	133	135	126	0.00631207	0.0349041
ZHA02	COL	12	ZHA02-COL-12	2019-02-22 11:08:21	2019-02-22 11:08:21	2019-02-22	2019-02-18	2019-02-01	32062	200.028	105.419	91.976	99.4454	101	87	98	103.093	135.036	125.664	99	135	124	0.005597	0.0347169
ZHA02	COL	12	ZHA02-COL-12	2019-02-22 12:38:21	2019-02-22 12:38:21	2019-02-22	2019-02-18	2019-02-01	31208	199.721	104.414	91.6916	99.197	100	87	98	102.521	134.773	125.495	99	135	124	0.00562026	0.0352705
ZHA02	COL	12	ZHA02-COL-12	2019-02-23 11:08:21	2019-02-23 11:08:21	2019-02-23	2019-02-18	2019-02-01	31856	200.105	139.931	122.369	128.539	136	120	127	134.827	136.064	127.011	133	136	125	0.0107575	0.0344088
ZHA02	COL	12	ZHA02-COL-12	2019-02-23 12:38:21	2019-02-23 12:38:21	2019-02-23	2019-02-18	2019-02-01	26908	200.282	126.423	110.029	114.245	127	110	115	121.521	135.42	127.907	123	136	127	0.00768679	0.0312064
ZHA02	COL	12	ZHA02-COL-12	2019-02-24 11:08:21	2019-02-24 11:08:21	2019-02-24	2019-02-18	2019-02-01	25862	199.73	114.871	100.274	106.248	113	99	106	111.479	135.151	126.659	111	135	125	0.00824229	0.0438317
ZHA02	COL	12	ZHA02-COL-12	2019-02-24 12:38:21	2019-02-24 12:38:21	2019-02-24	2019-02-18	2019-02-01	19804	199.741	135.514	121.056	124.841	135	121	126	132.279	134.47	127.849	134	135	127	0.00623497	0.0254661
ZHA02	COL	12	ZHA02-COL-12	2019-02-25 11:08:21	2019-02-25 11:08:21	2019-02-25	2019-02-25	2019-02-01	26877	199.668	85.9322	75.4422	81.2767	81	72	80	84.222	133.764	126.011	81	134	125	0.0055748	0.0367221
ZHA02	COL	12	ZHA02-COL-12	2019-02-25 12:38:21	2019-02-25 12:38:21	2019-02-25	2019-02-25	2019-02-01	19012	200.053	130.379	116.283	118.559	130	116	120	127.264	134.103	128.618	128	134	127	0.00616447	0.0323719
ZHA02	COL	12	ZHA02-COL-12	2019-02-26 11:08:21	2019-02-26 11:08:21	2019-02-26	2019-02-25	2019-02-01	25488	199.578	111.752	96.3336	98.9835	106	92	98	107.307	134.916	128.609	103	135	127	0.00632621	0.0330921
ZHA02	COL	12	ZHA02-COL-12	2019-02-26 12:38:21	2019-02-26 12:38:21	2019-02-26	2019-02-25	2019-02-01	18846	199.44	119.162	104.259	106.46	113	100	104	114.806	134.547	128.714	112	135	127	0.00902636	0.0363946
ZHA02	COL	12	ZHA02-COL-12	2019-02-27 11:08:21	2019-02-27 11:08:21	2019-02-27	2019-02-25	2019-02-01	21714	199.585	109.306	95.2686	96.8196	104	91	94	105.715	134.174	129.021	103	135	128	0.00569606	0.0337293
ZHA02	COL	12	ZHA02-COL-12	2019-02-27 12:38:21	2019-02-27 12:38:21	2019-02-27	2019-02-25	2019-02-01	18047	199.621	118.309	103.728	104.025	110	97	100	113.732	134.122	129.602	109	134	128	0.00656137	0.0363404
ZHA02	COL	12	ZHA02-COL-12	2019-02-28 11:08:21	2019-02-28 11:08:21	2019-02-28	2019-02-25	2019-02-01	21471	199.877	109.17	95.1661	94.7417	100	89	91	105.415	133.791	130.083	99	134	129	0.00530549	0.0305008
ZHA02	COL	12	ZHA02-COL-12	2019-02-28 12:38:21	2019-02-28 12:38:21	2019-02-28	2019-02-25	2019-02-01	15980	199.205	147.529	130.559	126.815	143	127	126	141.946	134.037	132.239	139	134	131	0.00566005	0.0217824
ZHA02	COL	12	ZHA02-COL-12	2019-03-01 11:08:21	2019-03-01 11:08:21	2019-03-01	2019-02-25	2019-03-01	24609	200.091	133.509	118.034	112.935	126	115	113	129.261	133.352	132.762	126	134	131	0.00480307	0.0238158
ZHA02	COL	12	ZHA02-COL-12	2019-03-01 12:38:21	2019-03-01 12:38:21	2019-03-01	2019-02-25	2019-03-01	26067	200.053	132.285	116.027	109.466	127	113	110	127.292	133.424	133.708	125	134	132	0.00519462	0.0242172
ZHA02	COL	12	ZHA02-COL-12	2019-03-02 11:08:21	2019-03-02 11:08:21	2019-03-02	2019-02-25	2019-03-01	28093	200.193	143.789	127.378	118.381	139	126	117	138.575	132.993	134.952	137	133	135	0.00608684	0.0222323
ZHA02	COL	12	ZHA02-COL-12	2019-03-02 12:38:21	2019-03-02 12:38:21	2019-03-02	2019-02-25	2019-03-01	27898	199.886	133.035	118.057	111.635	131	120	112	129.137	132.957	133.446	131	133	134	0.00561081	0.0235767
ZHA02	COL	12	ZHA02-COL-12	2019-03-03 11:08:21	2019-03-03 11:08:21	2019-03-03	2019-02-25	2019-03-01	23043	199.933	148.62	127.498	119.006	147	125	113	139.616	134.965	135.527	138	136	135	0.00896839	0.0258811
ZHA02	COL	12	ZHA02-COL-12	2019-03-03 12:38:21	2019-03-03 12:38:21	2019-03-03	2019-02-25	2019-03-01	20834	199.852	152.782	134.762	125.725	148	131	126	145.747	133.613	135.169	143	134	135	0.00467497	0.018701
ZHA02	COL	12	ZHA02-COL-12	2019-03-04 11:08:22	2019-03-04 11:08:22	2019-03-04	2019-03-04	2019-03-01	24402	199.966	144.568	130.005	121.142	140	129	121	140.77	132.186	134.614	140	133	135	0.00525938	0.0217282
ZHA02	COL	12	ZHA02-COL-12	2019-03-04 12:38:21	2019-03-04 12:38:21	2019-03-04	2019-03-04	2019-03-01	25964	199.886	150.888	129.704	115.092	151	135	117	141.648	133.966	138.662	147	134	140	0.00473426	0.0241981
ZHA02	COL	12	ZHA02-COL-12	2019-03-05 11:08:21	2019-03-05 11:08:21	2019-03-05	2019-03-04	2019-03-01	18429	199.751	176.805	153.919	142.959	176	151	145	165.774	134.961	136.821	165	136	137	0.00734934	0.0269333
ZHA02	COL	12	ZHA02-COL-12	2019-03-05 12:38:21	2019-03-05 12:38:21	2019-03-05	2019-03-04	2019-03-01	14501	199.672	168.521	149.28	139.383	166	146	141	160.301	133.776	135.706	159	134	136	0.00428196	0.0220563
ZHA02	COL	12	ZHA02-COL-12	2019-03-06 11:08:21	2019-03-06 11:08:21	2019-03-06	2019-03-04	2019-03-01	19759	199.886	164.602	140.403	126.762	161	137	124	152.985	135.194	138.468	150	136	140	0.0084002	0.0256788
ZHA02	COL	12	ZHA02-COL-12	2019-03-06 12:38:21	2019-03-06 12:38:21	2019-03-06	2019-03-04	2019-03-01	17365	200.338	156.001	134.648	122.542	150	130	121	146.446	134.406	137.274	142	135	138	0.00510827	0.023046
ZHA02	COL	12	ZHA02-COL-12	2019-03-07 11:08:21	2019-03-07 11:08:21	2019-03-07	2019-03-04	2019-03-01	24660	199.793	164.056	141.036	123.616	167	147	124	153.167	134.139	140.299	158	135	142	0.00531666	0.0224178
ZHA02	COL	12	ZHA02-COL-12	2019-03-07 12:38:21	2019-03-07 12:38:21	2019-03-07	2019-03-04	2019-03-01	16421	199.676	173.238	152.032	136.951	171	149	136	162.986	133.716	138.749	162	135	140	0.00524654	0.0229913
ZHA02	COL	12	ZHA02-COL-12	2019-03-08 11:08:21	2019-03-08 11:08:21	2019-03-08	2019-03-04	2019-03-01	25318	199.886	164.166	139.457	120.203	170	145	120	151.863	134.573	141.549	157	135	144	0.00754673	0.0235654
ZHA02	COL	12	ZHA02-COL-12	2019-03-08 12:38:21	2019-03-08 12:38:21	2019-03-08	2019-03-04	2019-03-01	24169	199.758	164.837	141.183	123.503	167	145	123	153.483	134.362	140.525	157	135	143	0.00634083	0.0226485
ZHA02	COL	12	ZHA02-COL-12	2019-03-09 11:08:21	2019-03-09 11:08:21	2019-03-09	2019-03-04	2019-03-01	16620	199.721	137.892	120.453	113.67	132	118	112	132.308	133.847	134.034	131	135	134	0.00396551	0.0225675
ZHA02	COL	12	ZHA02-COL-12	2019-03-09 12:38:21	2019-03-09 12:38:21	2019-03-09	2019-03-04	2019-03-01	19104	159.099	141.75	119.292	110.427	138	116	109	132.174	135.543	135.865	129	135	136	0.0112348	0.0281288
ZHA02	COL	12	ZHA02-COL-12	2019-03-10 11:08:21	2019-03-10 11:08:21	2019-03-10	2019-03-04	2019-03-01	24187	200.03	154.879	131.461	112.174	153	134	112	143.726	134.183	141.599	147	134	143	0.00514557	0.0237201
ZHA02	COL	12	ZHA02-COL-12	2019-03-10 12:38:21	2019-03-10 12:38:21	2019-03-10	2019-03-04	2019-03-01	24876	200.055	155.251	131.148	111.347	152	133	110	143.594	134.373	141.981	146	135	143	0.00594349	0.0236259
ZHA02	COL	12	ZHA02-COL-12	2019-03-11 11:08:21	2019-03-11 11:08:21	2019-03-11	2019-03-11	2019-03-01	26620	164.488	153.112	128.697	113.552	151	127	113	141.588	135.204	139.543	140	135	141	0.00888918	0.0270064
ZHA02	COL	12	ZHA02-COL-12	2019-03-11 12:38:21	2019-03-11 12:38:21	2019-03-11	2019-03-11	2019-03-01	21917	200.221	139.796	119.297	105.178	137	118	104	131.389	133.87	138.635	131	135	139	0.00522595	0.0261527
ZHA02	COL	12	ZHA02-COL-12	2019-03-12 11:08:21	2019-03-12 11:08:21	2019-03-12	2019-03-11	2019-03-01	16641	199.886	184.124	159.61	144.592	187	161	146	171.47	134.859	139.109	174	135	140	0.00863491	0.0252528
ZHA02	COL	12	ZHA02-COL-12	2019-03-12 12:38:21	2019-03-12 12:38:21	2019-03-12	2019-03-11	2019-03-01	21319	200.177	140.608	121.547	110.811	137	121	110	133.414	133.79	136.482	132	134	137	0.00308676	0.0234118
ZHA02	COL	12	ZHA02-COL-12	2019-03-13 11:08:21	2019-03-13 11:08:21	2019-03-13	2019-03-11	2019-03-01	19978	199.698	135.173	116.618	109.548	132	117	111	128.654	134.273	134.439	130	135	135	0.00531623	0.0250319
ZHA02	COL	12	ZHA02-COL-12	2019-03-13 12:38:21	2019-03-13 12:38:21	2019-03-13	2019-03-11	2019-03-01	20406	199.886	143.595	120.439	107.703	143	122	109	133.333	135.184	138.221	136	136	139	0.0112273	0.0282973
ZHA02	COL	12	ZHA02-COL-12	2019-03-14 11:08:21	2019-03-14 11:08:21	2019-03-14	2019-03-11	2019-03-01	23793	200.358	146.355	122.696	105.739	145	126	107	135.425	134.706	140.598	139	135	142	0.0102676	0.0263396
ZHA02	COL	12	ZHA02-COL-12	2019-03-14 12:38:21	2019-03-14 12:38:21	2019-03-14	2019-03-11	2019-03-01	24274	158.971	149.153	122.404	105.91	150	123	107	135.834	136.017	140.801	137	135	142	0.0137576	0.0293008
ZHA02	COL	12	ZHA02-COL-12	2019-03-15 11:08:21	2019-03-15 11:08:21	2019-03-15	2019-03-11	2019-03-01	25413	198.23	156.257	130.647	114.589	156	130	114	143.913	135.5	140.328	144	134	141	0.00986193	0.0280143
ZHA02	COL	12	ZHA02-COL-12	2019-03-15 12:38:21	2019-03-15 12:38:21	2019-03-15	2019-03-11	2019-03-01	26068	197.732	155.588	129.961	113.583	155	129	112	143.231	135.459	140.515	143	133	141	0.00977065	0.0279376
ZHA02	COL	12	ZHA02-COL-12	2019-03-16 11:08:21	2019-03-16 11:08:21	2019-03-16	2019-03-11	2019-03-01	19875	112.956	138.519	107.611	98.612	138	106	100	122.433	139.133	137.686	123	139	138	0.0125503	0.0327405
ZHA02	COL	12	ZHA02-COL-12	2019-03-16 12:38:21	2019-03-16 12:38:21	2019-03-16	2019-03-11	2019-03-01	16535	98.7427	146.204	118.128	112.977	146	117	113	132.464	138.384	134.843	133	138	135	0.0101859	0.0275099
ZHA02	COL	12	ZHA02-COL-12	2019-03-17 11:08:21	2019-03-17 11:08:21	2019-03-17	2019-03-11	2019-03-01	18028	157.292	144.55	121.644	114.744	144	120	115	134.891	135.898	134.969	134	135	136	0.0149952	0.0283948
ZHA02	COL	12	ZHA02-COL-12	2019-03-17 12:38:21	2019-03-17 12:38:21	2019-03-17	2019-03-11	2019-03-01	17979	152.278	143.298	120.59	112.526	143	120	113	133.7	135.653	135.585	133	134	137	0.0121215	0.0276307
ZHA02	COL	12	ZHA02-COL-12	2019-03-18 11:08:21	2019-03-18 11:08:21	2019-03-18	2019-03-18	2019-03-01	18160	152.179	143.894	120.215	112.498	144	118	113	133.531	136.132	135.548	132	134	137	0.0114861	0.0266697
ZHA02	COL	12	ZHA02-COL-12	2019-03-18 12:38:21	2019-03-18 12:38:21	2019-03-18	2019-03-18	2019-03-01	17500	155.975	142.358	117.97	110.225	142	115	112	131.545	136.425	135.72	129	135	137	0.0117754	0.0276219
ZHA02	COL	12	ZHA02-COL-12	2019-03-19 11:08:21	2019-03-19 11:08:21	2019-03-19	2019-03-18	2019-03-01	15990	195.064	150.081	117.025	103.326	149	116	103	132.345	139.135	140.423	131	138	141	0.0102423	0.0279142
ZHA02	COL	12	ZHA02-COL-12	2019-03-19 12:38:21	2019-03-19 12:38:21	2019-03-19	2019-03-18	2019-03-01	13572	147.717	143.232	120.328	115.114	142	118	115	133.423	136.287	133.99	132	135	135	0.0106352	0.0273398
ZHA02	COL	12	ZHA02-COL-12	2019-03-20 11:10:56	2019-03-20 11:10:56	2019-03-20	2019-03-18	2019-03-01	13593	143.59	139.2	109.496	98.805	139	107	100	123.869	138.362	138.29	123	137	138	0.0120321	0.0321668
ZHA02	COL	12	ZHA02-COL-12	2019-03-20 12:40:56	2019-03-20 12:40:56	2019-03-20	2019-03-18	2019-03-01	12389	140.969	102.832	82.6709	78.6621	99	79	77	93.8678	135.95	133.296	91	135	133	0.00506574	0.0299963
ZHA02	COL	12	ZHA02-COL-12	2019-03-21 11:10:56	2019-03-21 11:10:56	2019-03-21	2019-03-18	2019-03-01	10480	91.2208	146.484	117.361	107.123	145	115	107	131.736	138.088	137.771	130	137	138	0.0113439	0.0288684
ZHA02	COL	12	ZHA02-COL-12	2019-03-21 12:40:56	2019-03-21 12:40:56	2019-03-21	2019-03-18	2019-03-01	10841	143.514	108.599	89.6564	84.2677	107	88	84	100.848	135.084	133.807	100	134	134	0.00590676	0.0264338
ZHA02	COL	12	ZHA02-COL-12	2019-03-22 11:10:56	2019-03-22 11:10:56	2019-03-22	2019-03-18	2019-03-01	9658	86.2476	114.084	94.0344	89.3402	112	93	89	105.782	135.664	133.513	105	135	134	0.00591213	0.0316571
ZHA02	COL	12	ZHA02-COL-12	2019-03-22 12:40:56	2019-03-22 12:40:56	2019-03-22	2019-03-18	2019-03-01	9663	96.4998	102.447	84.894	79.3782	102	84	78	95.4452	134.577	133.695	95	134	134	0.00849141	0.0264933
ZHA02	COL	12	ZHA02-COL-12	2019-03-23 11:10:56	2019-03-23 11:10:56	2019-03-23	2019-03-18	2019-03-01	8956	139.887	151.147	122.116	107.676	151	121	107	136.225	137.338	139.954	135	136	140	0.0137587	0.0296082
ZHA02	COL	12	ZHA02-COL-12	2019-03-23 12:40:56	2019-03-23 12:40:56	2019-03-23	2019-03-18	2019-03-01	10132	93.897	107.498	90.023	81.5978	107	90	80	100.689	133.926	135.322	101	133	136	0.00407757	0.0261165
ZHA02	COL	12	ZHA02-COL-12	2019-03-24 11:10:56	2019-03-24 11:10:56	2019-03-24	2019-03-18	2019-03-01	9471	142.346	150.285	121.85	104.641	149	120	103	135.68	136.678	141.414	135	136	142	0.0141345	0.028982
ZHA02	COL	12	ZHA02-COL-12	2019-03-24 12:40:56	2019-03-24 12:40:56	2019-03-24	2019-03-18	2019-03-01	10412	124.682	112.123	94.5506	83.3389	110	93	82	105.343	133.434	136.918	104	133	137	0.00457943	0.0279598
ZHA02	COL	12	ZHA02-COL-12	2019-03-25 11:10:56	2019-03-25 11:10:56	2019-03-25	2019-03-25	2019-03-01	9110	196.075	130.768	108.722	98.1905	129	107	97	121.192	135.24	136.975	120	134	137	0.00974408	0.0299457
ZHA02	COL	12	ZHA02-COL-12	2019-03-25 12:40:56	2019-03-25 12:40:56	2019-03-25	2019-03-25	2019-03-01	11186	198.394	137.019	118.508	106.752	138	119	107	130.25	133.43	136.977	131	132	137	0.00379083	0.0251115
ZHA02	COL	12	ZHA02-COL-12	2019-03-26 11:10:56	2019-03-26 11:10:56	2019-03-26	2019-03-25	2019-03-01	9834	92.5048	152.766	123.388	104.858	153	124	105	137.426	136.809	142.286	138	136	142	0.0134653	0.0300315
ZHA02	COL	12	ZHA02-COL-12	2019-03-26 12:40:56	2019-03-26 12:40:56	2019-03-26	2019-03-25	2019-03-01	9674	129.097	131.006	105.828	89.6597	130	106	88	118.803	135.708	140.73	119	135	141	0.00951279	0.0308264
ZHA02	COL	12	ZHA02-COL-12	2019-03-27 11:10:56	2019-03-27 11:10:56	2019-03-27	2019-03-25	2019-03-01	9581	156.211	149.873	121.943	103.262	150	121	103	135.578	136.219	142.178	135	136	142	0.0123213	0.0278118
ZHA02	COL	12	ZHA02-COL-12	2019-03-27 12:40:56	2019-03-27 12:40:56	2019-03-27	2019-03-25	2019-03-01	9020	89.2133	120.926	100.605	86.8777	121	100	86	112.223	134.108	138.687	113	134	139	0.0065594	0.0288811
ZHA02	COL	12	ZHA02-COL-12	2019-03-28 11:10:56	2019-03-28 11:10:56	2019-03-28	2019-03-25	2019-03-01	8714	81.8454	157.143	127.962	108.77	158	129	109	141.801	136.566	142.51	143	136	142	0.00993089	0.0263343
ZHA02	COL	12	ZHA02-COL-12	2019-03-28 12:40:56	2019-03-28 12:40:56	2019-03-28	2019-03-25	2019-03-01	8934	138.521	100.875	84.3143	73.5766	101	84	72	94.2476	133.184	136.689	95	133	136	0.00371145	0.0247517
ZHA02	COL	12	ZHA02-COL-12	2019-03-29 11:10:56	2019-03-29 11:10:56	2019-03-29	2019-03-25	2019-03-01	7651	75.8717	154.948	126.485	106.939	156	127	106	140.203	136.235	142.628	141	136	143	0.0103762	0.0279438
ZHA02	COL	12	ZHA02-COL-12	2019-03-29 12:40:56	2019-03-29 12:40:56	2019-03-29	2019-03-25	2019-03-01	7353	146.509	101.236	84.009	73.9555	101	84	73	94.2278	133.592	136.414	95	133	136	0.00356329	0.0255967
ZHA02	COL	12	ZHA02-COL-12	2019-03-30 11:10:56	2019-03-30 11:10:56	2019-03-30	2019-03-25	2019-03-01	7053	135.788	155.41	127.195	105.065	156	127	105	140.721	135.771	144.013	142	136	144	0.0102701	0.0253185
ZHA02	COL	12	ZHA02-COL-12	2019-03-30 12:40:56	2019-03-30 12:40:56	2019-03-30	2019-03-25	2019-03-01	7612	131.524	107.47	90.6115	77.0512	107	90	76	101.011	132.753	138.289	101	133	138	0.00619102	0.0261589
ZHA02	COL	12	ZHA02-COL-12	2019-03-31 11:10:56	2019-03-31 11:10:56	2019-03-31	2019-03-25	2019-03-01	10156	184.174	137.322	113.632	95.7257	136	111	93	125.906	134.644	141.255	125	134	141	0.00801633	0.0240974
ZHA02	COL	12	ZHA02-COL-12	2019-03-31 12:40:56	2019-03-31 12:40:56	2019-03-31	2019-03-25	2019-03-01	10467	187.435	109.533	94.3929	83.2089	109	94	82	104.607	132.357	136.581	105	132	137	0.00375802	0.0245298
ZHA02	COL	21	ZHA02-COL-21	2018-10-27 11:11:23	2018-10-27 11:11:23	2018-10-27	2018-10-22	2018-10-01	123	111.611	108.073	101.089	102.65	103	98	100	110.829	131.138	128.024	107	131	127	0.00343503	0.0297196
ZHA02	COL	21	ZHA02-COL-21	2018-10-27 12:41:23	2018-10-27 12:41:23	2018-10-27	2018-10-22	2018-10-01	1259	185.096	77.8872	72.884	76.5727	78	72	75	80.1358	131.019	126.426	80	131	125	0.00299027	0.0325744
ZHA02	COL	21	ZHA02-COL-21	2018-10-28 11:11:23	2018-10-28 11:11:23	2018-10-28	2018-10-22	2018-10-01	557	151.268	88.0898	83.2172	85.4111	86	81	84	91.447	130.524	127.393	89	130	127	0.00303238	0.030629
ZHA02	COL	21	ZHA02-COL-21	2018-10-28 12:41:23	2018-10-28 12:41:23	2018-10-28	2018-10-22	2018-10-01	245	170.86	89.9388	85.6204	87.4653	86	84	84	93.8245	130.224	127.535	92	129	128	0.00321415	0.0288305
ZHA02	COL	21	ZHA02-COL-21	2018-10-29 11:11:23	2018-10-29 11:11:23	2018-10-29	2018-10-29	2018-10-01	622	115.933	77.3489	73.3505	77	78	76	78	80.3955	130.65	126.254	83	131	125	0.00300697	0.0308664
ZHA02	COL	21	ZHA02-COL-21	2018-10-29 12:41:23	2018-10-29 12:41:23	2018-10-29	2018-10-29	2018-10-01	905	109.995	96.6221	89.0674	90.2685	92	86	88	98.1691	131.42	128.331	95	131	128	0.00347367	0.0288126
ZHA02	COL	21	ZHA02-COL-21	2018-10-30 11:11:23	2018-10-30 11:11:23	2018-10-30	2018-10-29	2018-10-01	744	66.6109	87.453	79.2554	83.2849	86	79	83	88.2608	132.332	126.867	88	131	126	0.00509491	0.0329494
ZHA02	COL	21	ZHA02-COL-21	2018-10-30 12:41:23	2018-10-30 12:41:23	2018-10-30	2018-10-29	2018-10-01	876	133.844	90.2911	82.3824	84.3208	90	82	83	91.3573	131.753	128.035	91	131	128	0.00323433	0.029032
ZHA02	COL	21	ZHA02-COL-21	2018-10-31 11:11:23	2018-10-31 11:11:23	2018-10-31	2018-10-29	2018-10-01	1003	136.866	91.8524	85.6959	86.6311	91	85	86	94.347	130.834	128.321	94	130	128	0.00382149	0.0304354
ZHA02	COL	21	ZHA02-COL-21	2018-10-31 12:41:23	2018-10-31 12:41:23	2018-10-31	2018-10-29	2018-10-01	567	132.84	97.3845	91.0723	90.1975	96	90	90	99.9947	130.541	129.377	99	130	129	0.00336713	0.027094
ZHA02	COL	21	ZHA02-COL-21	2018-11-01 11:11:23	2018-11-01 11:11:23	2018-11-01	2018-10-29	2018-11-01	715	157.173	198.755	182.255	172.007	200	184	174	191.751	132.555	135.229	194	132	134	0.00618538	0.0211932
ZHA02	COL	21	ZHA02-COL-21	2018-11-01 12:41:23	2018-11-01 12:41:23	2018-11-01	2018-10-29	2018-11-01	1151	113.218	94.7871	97.2563	99.6142	96	98	101	104.398	127.811	126.295	106	127	127	0.0035165	0.0342565
ZHA02	COL	21	ZHA02-COL-21	2018-11-02 11:11:23	2018-11-02 11:11:23	2018-11-02	2018-10-29	2018-11-01	1577	107.021	123.334	114.759	114.939	125	116	116	124.729	131.628	128.982	126	131	129	0.00566475	0.0280774
ZHA02	COL	21	ZHA02-COL-21	2018-11-02 12:41:23	2018-11-02 12:41:23	2018-11-02	2018-10-29	2018-11-01	1452	107.883	124.187	116.283	115.043	124	116	114	126.229	131.075	129.715	127	131	130	0.00608273	0.0299427
ZHA02	COL	21	ZHA02-COL-21	2018-11-03 11:11:23	2018-11-03 11:11:23	2018-11-03	2018-10-29	2018-11-01	12374	124.795	121.305	145.483	88.5695	124	150	89	145.705	109.363	155.264	150	108	156	0.000161278	0.00184793
ZHA02	COL	21	ZHA02-COL-21	2018-11-03 12:41:23	2018-11-03 12:41:23	2018-11-03	2018-10-29	2018-11-01	12119	103.727	117.429	141.856	85.701	120	146	87	142.228	109.319	154.96	146	108	156	0.000151422	0.0017149
ZHA02	COL	21	ZHA02-COL-21	2018-11-04 11:11:23	2018-11-04 11:11:23	2018-11-04	2018-10-29	2018-11-01	12747	129.937	111.696	129.221	85.521	113	133	87	131.482	113.652	149.532	135	113	150	0.000510032	0.0055177
ZHA02	COL	21	ZHA02-COL-21	2018-11-04 12:41:23	2018-11-04 12:41:23	2018-11-04	2018-10-29	2018-11-01	12578	103.615	110.981	128.7	84.949	112	132	86	130.972	113.546	149.558	134	113	150	0.000489075	0.00554145
ZHA02	COL	21	ZHA02-COL-21	2018-11-05 11:11:23	2018-11-05 11:11:23	2018-11-05	2018-11-05	2018-11-01	13014	130.506	108.526	121.186	87.8794	110	124	89	124.91	117.108	144.696	128	117	145	0.000798177	0.00661237
ZHA02	COL	21	ZHA02-COL-21	2018-11-05 12:41:23	2018-11-05 12:41:23	2018-11-05	2018-11-05	2018-11-01	12931	130.466	103.327	115.211	84.5106	104	117	85	119.136	117.758	143.522	121	117	143	0.00080686	0.00643599
ZHA02	COL	21	ZHA02-COL-21	2018-11-06 11:11:23	2018-11-06 11:11:23	2018-11-06	2018-11-05	2018-11-01	13479	131.626	109.452	117.402	90.7856	112	121	94	122.47	120.053	141.66	126	120	142	0.00152221	0.00926318
ZHA02	COL	21	ZHA02-COL-21	2018-11-06 12:41:23	2018-11-06 12:41:23	2018-11-06	2018-11-05	2018-11-01	13713	135.384	112.7	120.235	94.5765	114	123	97	125.522	120.415	141.144	128	120	141	0.00127537	0.00873176
ZHA02	COL	21	ZHA02-COL-21	2018-11-07 11:11:23	2018-11-07 11:11:23	2018-11-07	2018-11-05	2018-11-01	12816	111.194	140.564	140.345	117.314	135	135	112	146.612	124.17	140.301	142	125	140	0.00226711	0.0121883
ZHA02	COL	21	ZHA02-COL-21	2018-11-07 12:41:23	2018-11-07 12:41:23	2018-11-07	2018-11-05	2018-11-01	14828	157.295	67.0505	76.8436	70.0892	64	75	67	80.253	122.625	130.722	78	123	130	0.00174199	0.020965
ZHA02	COL	21	ZHA02-COL-21	2018-11-08 11:11:23	2018-11-08 11:11:23	2018-11-08	2018-11-05	2018-11-01	13303	102.367	115.415	117.434	93.9606	112	115	90	123.447	123.097	140.657	121	124	140	0.00301511	0.0128366
ZHA02	COL	21	ZHA02-COL-21	2018-11-08 12:41:23	2018-11-08 12:41:23	2018-11-08	2018-11-05	2018-11-01	13692	102.041	82.9804	89.4798	75.2976	83	90	74	94.3683	122.626	135.361	95	123	135	0.00197614	0.0120766
ZHA02	COL	21	ZHA02-COL-21	2018-11-09 11:11:23	2018-11-09 11:11:23	2018-11-09	2018-11-05	2018-11-01	15007	137.675	106.916	112.194	96.5863	109	114	99	118.342	123.067	135.98	121	124	135	0.00309183	0.0138842
ZHA02	COL	21	ZHA02-COL-21	2018-11-09 12:41:23	2018-11-09 12:41:23	2018-11-09	2018-11-05	2018-11-01	14073	126.441	83.2032	91.9616	83.7647	80	90	81	96.7374	122.908	131.588	95	123	131	0.0021562	0.0179133
ZHA02	COL	21	ZHA02-COL-21	2018-11-10 11:11:23	2018-11-10 11:11:23	2018-11-10	2018-11-05	2018-11-01	14975	127.95	104.49	111.088	93.7574	107	114	96	116.808	122.252	136.786	120	123	136	0.00189887	0.0130921
ZHA02	COL	21	ZHA02-COL-21	2018-11-10 12:41:23	2018-11-10 12:41:23	2018-11-10	2018-11-05	2018-11-01	14575	103.486	101.296	109.302	92.4119	103	112	94	114.692	121.745	136.387	117	122	136	0.00191733	0.0128188
ZHA02	COL	21	ZHA02-COL-21	2018-11-11 11:11:23	2018-11-11 11:11:23	2018-11-11	2018-11-05	2018-11-01	15902	136.388	115.44	124.801	97.9615	118	127	100	129.582	119.72	141.388	133	120	141	0.00128758	0.0086982
ZHA02	COL	21	ZHA02-COL-21	2018-11-11 12:41:23	2018-11-11 12:41:23	2018-11-11	2018-11-05	2018-11-01	15955	138.61	74.9865	86.1123	75.4078	71	83	73	89.5988	121.49	132.712	87	121	132	0.00165133	0.0160658
ZHA02	COL	21	ZHA02-COL-21	2018-11-12 11:11:23	2018-11-12 11:11:23	2018-11-12	2018-11-12	2018-11-01	17015	119.985	109.418	120.024	87.7699	106	118	83	123.883	118.251	144.326	122	117	146	0.000831135	0.00655569
ZHA02	COL	21	ZHA02-COL-21	2018-11-12 12:41:22	2018-11-12 12:41:22	2018-11-12	2018-11-12	2018-11-01	17472	117.645	108.295	123.228	93.2944	110	125	94	126.745	116.943	142.457	129	116	144	0.00160772	0.00976619
ZHA02	COL	21	ZHA02-COL-21	2018-11-13 11:11:23	2018-11-13 11:11:23	2018-11-13	2018-11-12	2018-11-01	17515	111.706	103.166	121.763	74.5534	106	123	77	123.724	112.771	151.375	126	111	153	0.000340688	0.00604429
ZHA02	COL	21	ZHA02-COL-21	2018-11-13 12:41:23	2018-11-13 12:41:23	2018-11-13	2018-11-12	2018-11-01	17881	112.075	108.165	125.209	77.9012	112	126	82	127.484	113.451	151.472	129	111	154	0.000577336	0.00635399
ZHA02	COL	21	ZHA02-COL-21	2018-11-14 11:11:23	2018-11-14 11:11:23	2018-11-14	2018-11-12	2018-11-01	19477	138.369	122.253	143.535	89.9625	125	145	93	144.538	111.032	153.827	146	109	155	0.000171355	0.00256856
ZHA02	COL	21	ZHA02-COL-21	2018-11-14 12:41:23	2018-11-14 12:41:23	2018-11-14	2018-11-12	2018-11-01	19424	138.693	111.901	132.948	83.2287	115	135	86	134.338	111.513	152.161	137	109	154	0.000174327	0.00355246
ZHA02	COL	21	ZHA02-COL-21	2018-11-15 11:11:23	2018-11-15 11:11:23	2018-11-15	2018-11-12	2018-11-01	19847	139.575	109.992	134.565	76.9518	114	138	80	134.988	109.034	155.858	139	107	158	0.000111074	0.00140588
ZHA02	COL	21	ZHA02-COL-21	2018-11-15 12:41:23	2018-11-15 12:41:23	2018-11-15	2018-11-12	2018-11-01	20021	140.726	111.676	136.229	80.5316	116	140	84	136.749	109.303	154.843	141	107	156	0.000402088	0.00308232
ZHA02	COL	21	ZHA02-COL-21	2018-11-16 11:11:23	2018-11-16 11:11:23	2018-11-16	2018-11-12	2018-11-01	20968	150.64	113.59	138.416	85.9735	118	143	90	138.988	109.646	153.106	144	108	154	0.000412951	0.00270966
ZHA02	COL	21	ZHA02-COL-21	2018-11-16 12:41:23	2018-11-16 12:41:23	2018-11-16	2018-11-12	2018-11-01	20650	145.963	115.093	139.715	86.8519	119	145	91	140.306	109.665	153.318	145	108	154	0.000408683	0.00244609
ZHA02	COL	21	ZHA02-COL-21	2018-11-17 11:11:23	2018-11-17 11:11:23	2018-11-17	2018-11-12	2018-11-01	20721	138.212	117.066	141.996	89.4173	121	147	94	142.5	109.607	153.066	147	108	154	0.000207454	0.00238999
ZHA02	COL	21	ZHA02-COL-21	2018-11-17 12:41:23	2018-11-17 12:41:23	2018-11-17	2018-11-12	2018-11-01	20489	137.692	96.1102	120.714	78.7006	99	125	80	121.677	110.948	148.126	126	110	149	0.000213633	0.00369942
ZHA02	COL	21	ZHA02-COL-21	2018-11-18 11:11:23	2018-11-18 11:11:23	2018-11-18	2018-11-12	2018-11-01	20956	118.847	115.283	139.517	90.0516	119	144	94	140.303	110.26	151.596	145	109	152	0.000636977	0.00334553
ZHA02	COL	21	ZHA02-COL-21	2018-11-18 12:41:23	2018-11-18 12:41:23	2018-11-18	2018-11-12	2018-11-01	21053	118.806	116.045	139.611	89.3088	120	145	93	140.485	110.406	152.098	146	109	153	0.000308575	0.00296764
ZHA02	COL	21	ZHA02-COL-21	2018-11-19 11:11:23	2018-11-19 11:11:23	2018-11-19	2018-11-19	2018-11-01	21191	138.268	112.639	137.519	88.1801	117	143	92	138.219	109.996	151.514	143	109	152	0.000392761	0.00282943
ZHA02	COL	21	ZHA02-COL-21	2018-11-19 12:41:23	2018-11-19 12:41:23	2018-11-19	2018-11-19	2018-11-01	21123	137.768	115.014	139.295	89.6967	120	145	94	140.08	110.234	151.649	145	109	153	0.000443203	0.00295112
ZHA02	COL	21	ZHA02-COL-21	2018-11-20 11:11:23	2018-11-20 11:11:23	2018-11-20	2018-11-19	2018-11-01	20993	140.167	116.389	137.998	89.3874	120	143	94	139.36	111.403	151.459	144	110	153	0.00053256	0.00339316
ZHA02	COL	21	ZHA02-COL-21	2018-11-20 12:41:23	2018-11-20 12:41:23	2018-11-20	2018-11-19	2018-11-01	20931	119.144	116.224	138.132	89.0843	120	143	94	139.422	111.228	151.649	144	110	153	0.000540521	0.0032193
ZHA02	COL	21	ZHA02-COL-21	2018-11-21 11:10:15	2018-11-21 11:10:15	2018-11-21	2018-11-19	2018-11-01	21069	119.096	106.823	128.668	78.4001	110	133	80	129.941	110.954	152.581	134	110	153	0.000205335	0.00317691
ZHA02	COL	21	ZHA02-COL-21	2018-11-21 12:40:15	2018-11-21 12:40:15	2018-11-21	2018-11-19	2018-11-01	21182	119.256	110.737	131.952	84.1278	114	136	88	133.446	111.592	151.27	138	110	152	0.00030719	0.0039059
ZHA02	COL	21	ZHA02-COL-21	2018-11-22 11:10:15	2018-11-22 11:10:15	2018-11-22	2018-11-19	2018-11-01	21643	130.648	114.174	134.189	85.4206	118	139	89	135.819	111.976	151.817	140	111	153	0.000489182	0.00336604
ZHA02	COL	21	ZHA02-COL-21	2018-11-22 12:40:15	2018-11-22 12:40:15	2018-11-22	2018-11-19	2018-11-01	21909	150.119	118.336	138.077	88.9015	122	143	94	139.713	112.098	151.938	144	111	153	0.000296023	0.00328694
ZHA02	COL	21	ZHA02-COL-21	2018-11-23 11:10:15	2018-11-23 11:10:15	2018-11-23	2018-11-19	2018-11-01	21856	130.992	109.759	130.233	78.5976	114	135	82	131.691	111.341	153.4	137	110	155	0.0002894	0.00325632
ZHA02	COL	21	ZHA02-COL-21	2018-11-23 12:40:15	2018-11-23 12:40:15	2018-11-23	2018-11-19	2018-11-01	22289	150.31	110.145	129.556	80.0684	115	135	84	131.284	112.079	152.392	136	111	153	0.000166612	0.00351488
ZHA02	COL	21	ZHA02-COL-21	2018-11-24 11:10:15	2018-11-24 11:10:15	2018-11-24	2018-11-19	2018-11-01	22543	150.841	112.967	134.259	87.6187	115	138	90	135.696	111.805	150.551	140	111	151	0.000367519	0.003303
ZHA02	COL	21	ZHA02-COL-21	2018-11-24 12:40:15	2018-11-24 12:40:15	2018-11-24	2018-11-19	2018-11-01	22356	142.822	76.8396	95.7783	66.3379	74	95	64	97.2711	114.82	142.471	97	114	143	0.00186405	0.00855444
ZHA02	COL	21	ZHA02-COL-21	2018-11-25 11:10:15	2018-11-25 11:10:15	2018-11-25	2018-11-19	2018-11-01	22556	120.924	112.928	133.457	79.9215	117	139	84	134.859	111.076	154.301	140	110	155	0.000108202	0.00200988
ZHA02	COL	21	ZHA02-COL-21	2018-11-25 12:40:15	2018-11-25 12:40:15	2018-11-25	2018-11-19	2018-11-01	22475	128.99	109.668	130.131	79.4706	114	135	83	131.662	111.457	152.907	137	110	154	0.000221386	0.00340895
ZHA02	COL	21	ZHA02-COL-21	2018-11-26 11:10:15	2018-11-26 11:10:15	2018-11-26	2018-11-26	2018-11-01	22575	121.056	106.585	128.567	74.9551	110	133	78	129.668	110.446	154.328	134	109	155	0.000211776	0.00306589
ZHA02	COL	21	ZHA02-COL-21	2018-11-26 12:40:15	2018-11-26 12:40:15	2018-11-26	2018-11-26	2018-11-01	22537	120.677	103.792	126.103	73.2724	108	131	78	127.175	110.359	153.962	132	109	155	0.000210185	0.00377535
ZHA02	COL	21	ZHA02-COL-21	2018-11-27 11:10:15	2018-11-27 11:10:15	2018-11-27	2018-11-26	2018-11-01	23176	122.022	112.106	134.264	72.7116	116	139	74	134.967	109.416	158.199	139	108	159	9.25656e-05	0.00124527
ZHA02	COL	21	ZHA02-COL-21	2018-11-27 12:40:15	2018-11-27 12:40:15	2018-11-27	2018-11-26	2018-11-01	23111	121.712	108.663	130.023	71.6912	113	136	75	131.053	110.092	156.772	137	109	158	0.000132164	0.00209478
ZHA02	COL	21	ZHA02-COL-21	2018-11-28 11:10:15	2018-11-28 11:10:15	2018-11-28	2018-11-26	2018-11-01	23463	130.943	111.423	131.381	80.2311	115	135	83	132.991	111.64	153.152	137	111	154	0.000246267	0.00399019
ZHA02	COL	21	ZHA02-COL-21	2018-11-28 12:40:15	2018-11-28 12:40:15	2018-11-28	2018-11-26	2018-11-01	24116	152.4	114.466	133.917	85.0397	118	138	88	135.704	112.222	151.937	140	111	153	0.000364843	0.00430652
ZHA02	COL	21	ZHA02-COL-21	2018-11-29 11:10:15	2018-11-29 11:10:15	2018-11-29	2018-11-26	2018-11-01	24168	140.289	108.692	128.737	78.5204	112	133	80	130.376	111.678	152.755	135	111	154	0.000160775	0.00353683
ZHA02	COL	21	ZHA02-COL-21	2018-11-29 12:40:15	2018-11-29 12:40:15	2018-11-29	2018-11-26	2018-11-01	24437	156.145	110.291	130.372	80.3761	114	135	83	132.024	111.757	152.561	136	110	153	0.000275419	0.00370462
ZHA02	COL	21	ZHA02-COL-21	2018-11-30 11:10:15	2018-11-30 11:10:15	2018-11-30	2018-11-26	2018-11-01	23932	131.085	105.247	125.558	73.22	108	129	74	127.075	111.256	153.936	131	110	155	0.00022728	0.0039217
ZHA02	COL	21	ZHA02-COL-21	2018-11-30 12:40:15	2018-11-30 12:40:15	2018-11-30	2018-11-26	2018-11-01	24162	122.149	109.898	131.947	76.6301	113	136	79	133.011	110.248	155.08	137	109	156	0.000197017	0.00256401
ZHA02	COL	21	ZHA02-COL-21	2018-12-01 11:10:15	2018-12-01 11:10:15	2018-12-01	2018-11-26	2018-12-01	25251	131.2	116.002	136.247	85.3072	117	138	87	137.68	111.661	152.849	139	111	153	0.000197933	0.00287293
ZHA02	COL	21	ZHA02-COL-21	2018-12-01 12:40:15	2018-12-01 12:40:15	2018-12-01	2018-11-26	2018-12-01	26004	156.996	106.9	126.017	85.2315	100	120	78	127.588	113.467	147.882	122	113	148	0.000496234	0.00629873
ZHA02	COL	21	ZHA02-COL-21	2018-12-02 11:10:15	2018-12-02 11:10:15	2018-12-02	2018-11-26	2018-12-01	26540	134.267	106.536	130.504	69.1406	110	135	73	130.974	108.713	157.965	135	107	159	0.000124918	0.00182856
ZHA02	COL	21	ZHA02-COL-21	2018-12-02 12:40:15	2018-12-02 12:40:15	2018-12-02	2018-11-26	2018-12-01	26512	133.43	108.421	133.204	71.0195	112	137	74	133.498	108.317	158.218	138	107	159	0.000215224	0.00258251
ZHA02	COL	21	ZHA02-COL-21	2018-12-03 11:10:15	2018-12-03 11:10:15	2018-12-03	2018-12-03	2018-12-01	27031	126.809	107.648	131.684	80.591	112	136	85	132.403	110.067	152.633	137	109	153	0.000182382	0.00325759
ZHA02	COL	21	ZHA02-COL-21	2018-12-03 12:40:15	2018-12-03 12:40:15	2018-12-03	2018-12-03	2018-12-01	27058	126.595	111.1	134.858	85.856	115	139	91	135.757	110.499	151.5	140	109	152	0.000480491	0.00335561
ZHA02	COL	21	ZHA02-COL-21	2018-12-04 11:10:15	2018-12-04 11:10:15	2018-12-04	2018-12-03	2018-12-01	28361	125.365	88.8567	106.121	60.6215	87	105	59	107.573	113.23	151.201	107	112	152	0.000324205	0.00519068
ZHA02	COL	21	ZHA02-COL-21	2018-12-04 12:40:15	2018-12-04 12:40:15	2018-12-04	2018-12-03	2018-12-01	28657	134.666	105.424	130.36	77.7476	109	134	80	130.934	109.432	153.433	135	108	154	0.000163806	0.00263791
ZHA02	COL	21	ZHA02-COL-21	2018-12-05 11:10:15	2018-12-05 11:10:15	2018-12-05	2018-12-03	2018-12-01	29539	135.328	106.21	131.801	77.0691	110	136	80	132.095	108.89	154.43	136	108	155	0.000237803	0.00255125
ZHA02	COL	21	ZHA02-COL-21	2018-12-05 12:40:15	2018-12-05 12:40:15	2018-12-05	2018-12-03	2018-12-01	29714	143.983	106.04	131.334	79.2181	110	136	82	131.823	109.367	153.105	136	108	154	0.000274131	0.00314069
ZHA02	COL	21	ZHA02-COL-21	2018-12-06 11:10:15	2018-12-06 11:10:15	2018-12-06	2018-12-03	2018-12-01	30221	133.757	102.306	130.957	68.8173	107	136	73	130.509	106.694	157.932	136	106	159	0.000126195	0.00185254
ZHA02	COL	21	ZHA02-COL-21	2018-12-06 12:40:15	2018-12-06 12:40:15	2018-12-06	2018-12-03	2018-12-01	30392	150.388	116.014	146.57	86.7325	119	151	90	145.618	106.485	156.092	150	105	156	0.000176962	0.00161674
ZHA02	COL	21	ZHA02-COL-21	2018-12-07 11:10:15	2018-12-07 11:10:15	2018-12-07	2018-12-03	2018-12-01	40007	200.825	102.492	125.858	79.263	105	130	82	126.934	110.883	150.527	131	110	151	0.000295743	0.00398896
ZHA02	COL	21	ZHA02-COL-21	2018-12-07 12:40:15	2018-12-07 12:40:15	2018-12-07	2018-12-03	2018-12-01	39440	200.802	108.312	130.95	83.9828	110	133	86	132.109	111.192	150.661	134	110	151	0.000390683	0.0032968
ZHA02	COL	21	ZHA02-COL-21	2018-12-08 11:10:15	2018-12-08 11:10:15	2018-12-08	2018-12-03	2018-12-01	40667	201.009	108.476	130.984	85.0189	110	134	88	132.311	111.353	150.158	135	111	151	0.000245031	0.0030846
ZHA02	COL	21	ZHA02-COL-21	2018-12-08 12:40:15	2018-12-08 12:40:15	2018-12-08	2018-12-03	2018-12-01	40580	200.973	113.724	135.833	89.7246	115	139	93	137.168	111.593	150.129	140	111	150	0.00046335	0.0045045
ZHA02	COL	21	ZHA02-COL-21	2018-12-09 11:10:15	2018-12-09 11:10:15	2018-12-09	2018-12-03	2018-12-01	29590	135.8	115.596	142.716	91.3573	120	148	95	142.688	108.912	152.19	148	108	152	0.000250952	0.00251953
ZHA02	COL	21	ZHA02-COL-21	2018-12-09 12:40:15	2018-12-09 12:40:15	2018-12-09	2018-12-03	2018-12-01	29999	151.874	108.356	132.615	81.9253	113	138	86	133.304	109.965	152.457	139	109	153	0.000214183	0.00344663
ZHA02	COL	21	ZHA02-COL-21	2018-12-10 11:10:15	2018-12-10 11:10:15	2018-12-10	2018-12-10	2018-12-01	51085	200.65	152.051	158.281	159.431	151	157	158	165.194	126.056	126.625	164	128	125	0.00441237	0.0244135
ZHA02	COL	21	ZHA02-COL-21	2018-12-10 12:40:15	2018-12-10 12:40:15	2018-12-10	2018-12-10	2018-12-01	28639	181.534	107.348	131.914	81.795	111	137	85	132.577	109.942	152.122	138	109	152	0.000223415	0.00307784
ZHA02	COL	21	ZHA02-COL-21	2018-12-11 11:10:15	2018-12-11 11:10:15	2018-12-11	2018-12-10	2018-12-01	23827	157.44	113.386	127.708	96.0626	110	125	89	130.604	116.912	143.622	129	116	145	0.000773735	0.00479341
ZHA02	COL	21	ZHA02-COL-21	2018-12-11 12:40:15	2018-12-11 12:40:15	2018-12-11	2018-12-10	2018-12-01	29774	170.43	101.241	120.625	71.7933	90	112	61	120.879	112.161	152.121	114	112	152	0.000245128	0.00518812
ZHA02	COL	21	ZHA02-COL-21	2018-12-12 11:10:15	2018-12-12 11:10:15	2018-12-12	2018-12-10	2018-12-01	30589	174.263	88.4216	101.128	74.27	88	101	73	104.354	117.863	141.627	105	117	142	0.00126125	0.007851
ZHA02	COL	21	ZHA02-COL-21	2018-12-12 12:40:15	2018-12-12 12:40:15	2018-12-12	2018-12-10	2018-12-01	29710	172.413	111.941	131.523	90.0748	100	122	78	132.353	113.303	147.942	124	113	147	0.000334681	0.00683448
ZHA02	COL	21	ZHA02-COL-21	2018-12-13 11:10:15	2018-12-13 11:10:15	2018-12-13	2018-12-10	2018-12-01	28730	165.197	79.5735	94.3408	65.0017	71	87	59	96.0276	116.54	142.841	89	116	142	0.00171342	0.00773766
ZHA02	COL	21	ZHA02-COL-21	2018-12-13 12:40:15	2018-12-13 12:40:15	2018-12-13	2018-12-10	2018-12-01	30018	175.946	128.092	145.917	104.939	116	136	93	146.948	114.23	147.621	139	114	147	0.000608225	0.00591081
ZHA02	COL	21	ZHA02-COL-21	2018-12-14 11:10:15	2018-12-14 11:10:15	2018-12-14	2018-12-10	2018-12-01	27280	125.975	96.7032	119.632	82.3628	99	122	86	121.277	112.307	145.786	124	112	146	0.000335752	0.004332
ZHA02	COL	21	ZHA02-COL-21	2018-12-14 12:40:15	2018-12-14 12:40:15	2018-12-14	2018-12-10	2018-12-01	28460	175.509	100.13	122.219	84.564	102	125	88	123.963	112.658	146.003	127	112	146	0.000462112	0.00542698
ZHA02	COL	21	ZHA02-COL-21	2018-12-15 11:10:15	2018-12-15 11:10:15	2018-12-15	2018-12-10	2018-12-01	26416	136.867	94.9908	117.249	81.7439	97	120	85	119.095	112.814	144.959	122	112	145	0.000523997	0.00602866
ZHA02	COL	21	ZHA02-COL-21	2018-12-15 12:40:15	2018-12-15 12:40:15	2018-12-15	2018-12-10	2018-12-01	26470	172.478	102.848	122.985	85.3712	104	124	87	125.075	113.427	146.175	126	113	146	0.000574189	0.00642318
ZHA02	COL	21	ZHA02-COL-21	2018-12-16 11:10:15	2018-12-16 11:10:15	2018-12-16	2018-12-10	2018-12-01	73	21.0239	114.904	129.863	151.63	114	129	151	137.274	127.616	114.562	137	128	115	0.00724962	0.0346089
ZHA02	COL	21	ZHA02-COL-21	2018-12-16 12:40:15	2018-12-16 12:40:15	2018-12-16	2018-12-10	2018-12-01	1661	149.6	115.154	133.173	162.22	133	154	186	140.004	128.559	110.469	161	128	110	0.00690156	0.0340805
ZHA02	COL	21	ZHA02-COL-21	2018-12-17 11:10:15	2018-12-17 11:10:15	2018-12-17	2018-12-17	2018-12-01	18696	138.008	105.108	117.091	137.573	107	120	141	124.7	128.386	115.379	128	128	115	0.00714	0.0389213
ZHA02	COL	21	ZHA02-COL-21	2018-12-17 12:40:15	2018-12-17 12:40:15	2018-12-17	2018-12-17	2018-12-01	13593	161.914	96.4465	103.37	105.71	103	109	114	109.455	125.8	126.067	117	127	124	0.00312458	0.0293415
ZHA02	COL	21	ZHA02-COL-21	2018-12-18 11:10:49	2018-12-18 11:10:49	2018-12-18	2018-12-17	2018-12-01	22438	175.52	45.1709	54.6669	37.4116	43	54	34	54.7405	120.14	137.569	54	120	138	0.00155808	0.0106432
ZHA02	COL	21	ZHA02-COL-21	2018-12-18 12:40:49	2018-12-18 12:40:49	2018-12-18	2018-12-17	2018-12-01	22602	119.362	36.0621	44.7729	28.1945	36	45	27	43.4154	120.461	137.46	44	120	138	0.00182362	0.0123626
ZHA02	COL	21	ZHA02-COL-21	2018-12-19 11:10:49	2018-12-19 11:10:49	2018-12-19	2018-12-17	2018-12-01	22778	195.019	37.0872	44.7644	31.0425	34	43	27	43.509	121.499	135.78	42	121	136	0.00174857	0.0124612
ZHA02	COL	21	ZHA02-COL-21	2018-12-19 12:40:49	2018-12-19 12:40:49	2018-12-19	2018-12-17	2018-12-01	27622	176.639	49.2132	57.4484	43.5592	41	51	31	57.6636	121.394	135.746	51	121	137	0.00153612	0.0106605
ZHA02	COL	21	ZHA02-COL-21	2018-12-20 11:10:49	2018-12-20 11:10:49	2018-12-20	2018-12-17	2018-12-01	29783	178.839	94.5679	110.693	63.2273	96	114	64	112.754	113.437	152.299	116	113	153	0.000356876	0.00511796
ZHA02	COL	21	ZHA02-COL-21	2018-12-20 12:40:49	2018-12-20 12:40:49	2018-12-20	2018-12-17	2018-12-01	30550	179.848	108.614	127.461	84.4227	111	131	87	129.391	113.205	149.097	133	112	150	0.00053954	0.00649419
ZHA02	COL	21	ZHA02-COL-21	2018-12-21 11:10:49	2018-12-21 11:10:49	2018-12-21	2018-12-17	2018-12-01	31094	182.722	103.018	123.56	84.3393	107	128	88	125.505	113.022	146.998	130	112	147	0.000400427	0.00572356
ZHA02	COL	21	ZHA02-COL-21	2018-12-21 12:40:49	2018-12-21 12:40:49	2018-12-21	2018-12-17	2018-12-01	30724	180.777	103.595	127.99	72.5968	108	132	77	128.588	109.209	155.037	133	108	156	0.000258659	0.00358701
ZHA02	COL	21	ZHA02-COL-21	2018-12-22 11:10:49	2018-12-22 11:10:49	2018-12-22	2018-12-17	2018-12-01	32706	179.711	108.63	136.295	76.4891	111	140	80	136.112	107.531	156.615	140	107	157	0.000412291	0.00161377
ZHA02	COL	21	ZHA02-COL-21	2018-12-22 12:40:49	2018-12-22 12:40:49	2018-12-22	2018-12-17	2018-12-01	32718	179.774	106.175	131.634	71.6847	110	135	75	131.876	108.288	157.104	136	107	158	0.000233938	0.00210098
ZHA02	COL	21	ZHA02-COL-21	2018-12-23 11:10:49	2018-12-23 11:10:49	2018-12-23	2018-12-17	2018-12-01	42112	200.787	108.671	134.244	75.3665	108	135	74	134.369	108.398	156.5	135	108	157	0.00012268	0.00240227
ZHA02	COL	21	ZHA02-COL-21	2018-12-23 12:40:49	2018-12-23 12:40:49	2018-12-23	2018-12-17	2018-12-01	43159	200.898	112.811	138.176	78.1989	112	139	77	138.253	108.391	156.955	139	108	158	0.00013625	0.00158975
ZHA02	COL	21	ZHA02-COL-21	2018-12-24 11:10:49	2018-12-24 11:10:49	2018-12-24	2018-12-24	2018-12-01	41173	200.607	103.286	129.628	68.5736	104	132	70	129.596	107.743	157.673	132	107	159	0.000185791	0.00226593
ZHA02	COL	21	ZHA02-COL-21	2018-12-24 12:40:49	2018-12-24 12:40:49	2018-12-24	2018-12-24	2018-12-01	41745	200.609	116.317	138.516	87.1427	115	139	87	139.419	110.818	152.833	140	110	153	0.000258608	0.00299522
ZHA02	COL	21	ZHA02-COL-21	2018-12-25 11:10:49	2018-12-25 11:10:49	2018-12-25	2018-12-24	2018-12-01	45567	201.039	103.3	126.563	72.9203	105	129	75	127.42	109.886	154.275	130	109	155	0.000241567	0.00344274
ZHA02	COL	21	ZHA02-COL-21	2018-12-25 12:40:49	2018-12-25 12:40:49	2018-12-25	2018-12-24	2018-12-01	46040	200.771	106.158	128.843	76.2621	108	132	78	129.824	110.298	153.708	133	110	154	0.000239119	0.00313477
ZHA02	COL	21	ZHA02-COL-21	2018-12-26 11:10:49	2018-12-26 11:10:49	2018-12-26	2018-12-24	2018-12-01	46307	200.696	118.092	139.091	92.3257	120	142	95	140.463	111.965	150.53	144	111	151	0.000496664	0.0035559
ZHA02	COL	21	ZHA02-COL-21	2018-12-26 12:40:49	2018-12-26 12:40:49	2018-12-26	2018-12-24	2018-12-01	46585	200.877	119.577	139.628	95.1534	119	140	96	141.089	112.706	149.4	142	112	150	0.000620108	0.00410737
ZHA02	COL	21	ZHA02-COL-21	2018-12-27 11:10:49	2018-12-27 11:10:49	2018-12-27	2018-12-24	2018-12-01	35606	181.122	106.357	130.224	82.102	110	135	86	131.228	110.477	151.208	136	109	152	0.000242197	0.00300213
ZHA02	COL	21	ZHA02-COL-21	2018-12-27 12:40:49	2018-12-27 12:40:49	2018-12-27	2018-12-24	2018-12-01	47147	200.996	117.004	137.831	91.8304	119	141	95	139.31	112.128	150.177	143	112	151	0.000463078	0.00339344
ZHA02	COL	21	ZHA02-COL-21	2018-12-28 11:10:49	2018-12-28 11:10:49	2018-12-28	2018-12-24	2018-12-01	35315	179.039	102.519	125.949	76.8611	100	125	76	126.74	110.483	151.84	126	110	152	0.000386392	0.00418126
ZHA02	COL	21	ZHA02-COL-21	2018-12-28 12:40:49	2018-12-28 12:40:49	2018-12-28	2018-12-24	2018-12-01	33609	170.989	111.561	129.692	87.4409	97	117	70	130.107	113.67	148.592	119	113	148	0.00049517	0.00629245
ZHA02	COL	21	ZHA02-COL-21	2018-12-29 11:10:49	2018-12-29 11:10:49	2018-12-29	2018-12-24	2018-12-01	35717	181.377	104.28	126.224	80.5303	108	130	84	127.693	111.538	150.239	132	111	150	0.000284928	0.00413082
ZHA02	COL	21	ZHA02-COL-21	2018-12-29 12:40:49	2018-12-29 12:40:49	2018-12-29	2018-12-24	2018-12-01	35610	182.844	103.727	125.492	80.2259	107	130	84	127.021	111.661	150.051	131	111	150	0.000254105	0.00454249
ZHA02	COL	21	ZHA02-COL-21	2018-12-30 11:10:49	2018-12-30 11:10:49	2018-12-30	2018-12-24	2018-12-01	48669	200.991	111.9	131.541	85.8139	114	135	90	133.342	112.543	150.322	137	112	150	0.00029274	0.0055285
ZHA02	COL	21	ZHA02-COL-21	2018-12-30 12:40:49	2018-12-30 12:40:49	2018-12-30	2018-12-24	2018-12-01	48651	201.028	110.643	129.349	84.5571	113	132	89	131.357	113.018	149.989	135	113	150	0.000245653	0.00426272
ZHA02	COL	21	ZHA02-COL-21	2018-12-31 11:10:49	2018-12-31 11:10:49	2018-12-31	2018-12-31	2018-12-01	35313	180.267	104.057	126.875	72.3631	108	130	76	127.827	109.967	154.723	132	110	155	0.000232206	0.00346387
ZHA02	COL	21	ZHA02-COL-21	2018-12-31 12:40:49	2018-12-31 12:40:49	2018-12-31	2018-12-31	2018-12-01	35764	139.483	101.474	123.332	70.0374	105	127	73	124.486	110.499	154.283	128	110	154	0.000202469	0.00443585
ZHA02	COL	21	ZHA02-COL-21	2019-01-01 11:10:49	2019-01-01 11:10:49	2019-01-01	2018-12-31	2019-01-01	48338	200.783	98.7357	118.205	73.7658	102	122	77	120.032	112.634	150.02	124	112	150	0.00030082	0.00456963
ZHA02	COL	21	ZHA02-COL-21	2019-01-01 12:40:49	2019-01-01 12:40:49	2019-01-01	2018-12-31	2019-01-01	48479	200.9	100.909	120.018	78.2702	104	124	81	122.076	113.208	148.562	126	113	148	0.000269566	0.00525467
ZHA02	COL	21	ZHA02-COL-21	2019-01-02 11:10:49	2019-01-02 11:10:49	2019-01-02	2018-12-31	2019-01-01	49542	200.9	104.263	124.521	78.5809	107	128	82	126.226	112.216	150.547	130	111	151	0.00037861	0.00619184
ZHA02	COL	21	ZHA02-COL-21	2019-01-02 12:40:49	2019-01-02 12:40:49	2019-01-02	2018-12-31	2019-01-01	49610	200.9	102.148	121.115	78.4458	105	124	81	123.147	113.144	149.046	127	112	149	0.000418541	0.00630039
ZHA02	COL	21	ZHA02-COL-21	2019-01-03 11:10:49	2019-01-03 11:10:49	2019-01-03	2018-12-31	2019-01-01	434	141.967	172.629	175.922	180.41	172	175	180	182.882	127.687	125.369	182	128	125	0.0053823	0.0258872
ZHA02	COL	21	ZHA02-COL-21	2019-01-03 12:40:49	2019-01-03 12:40:49	2019-01-03	2018-12-31	2019-01-01	5440	171.542	174.131	175.389	180.64	175	177	182	182.75	128.551	125.134	184	129	125	0.00541723	0.0261305
ZHA02	COL	21	ZHA02-COL-21	2019-01-04 11:10:49	2019-01-04 11:10:49	2019-01-04	2018-12-31	2019-01-01	6632	199.592	169.467	173.668	183.094	170	174	184	180.896	128.369	122.625	181	128	123	0.00528878	0.0289917
ZHA02	COL	21	ZHA02-COL-21	2019-01-04 12:40:49	2019-01-04 12:40:49	2019-01-04	2018-12-31	2019-01-01	360	198.339	168.903	169.469	170.575	173	173	176	176.806	128.067	127.419	181	128	127	0.00473283	0.0227231
ZHA02	COL	21	ZHA02-COL-21	2019-01-05 11:10:49	2019-01-05 11:10:49	2019-01-05	2018-12-31	2019-01-01	122	15.2972	146.844	161.746	187.295	147	162	188	168.77	128.393	112.902	169	129	113	0.00686063	0.0329642
ZHA02	COL	21	ZHA02-COL-21	2019-01-05 12:40:49	2019-01-05 12:40:49	2019-01-05	2018-12-31	2019-01-01	0	NA	146.844	161.746	187.295	147	162	188	168.77	128.393	112.902	169	129	113	0.00686063	0.0329642
ZHA02	COL	21	ZHA02-COL-21	2019-01-06 11:10:49	2019-01-06 11:10:49	2019-01-06	2018-12-31	2019-01-01	39994	199.719	73.917	80.6905	79.4512	69	75	76	84.4805	124.896	128.236	80	126	127	0.00319731	0.0273605
ZHA02	COL	21	ZHA02-COL-21	2019-01-06 12:40:49	2019-01-06 12:40:49	2019-01-06	2018-12-31	2019-01-01	34652	171.63	44.5226	52.1136	44.3225	31	40	26	51.8082	122.869	132.17	38	122	134	0.00206273	0.0184231
ZHA02	COL	21	ZHA02-COL-21	2019-01-07 11:10:49	2019-01-07 11:10:49	2019-01-07	2019-01-07	2019-01-01	35912	137.823	44.118	54.1602	26.4869	45	55	27	53.6291	118.201	143.726	54	118	144	0.00133305	0.00698565
ZHA02	COL	21	ZHA02-COL-21	2019-01-07 12:40:49	2019-01-07 12:40:49	2019-01-07	2019-01-07	2019-01-01	36611	138.719	43.5201	54.5293	28.543	45	55	30	53.9341	118.015	142.544	55	117	143	0.00191771	0.00891561
ZHA02	COL	21	ZHA02-COL-21	2019-01-08 11:10:49	2019-01-08 11:10:49	2019-01-08	2019-01-07	2019-01-01	36933	139.336	65.9296	81.7393	35.0819	68	83	37	82.4458	113.404	152.762	84	113	153	0.000456977	0.00546381
ZHA02	COL	21	ZHA02-COL-21	2019-01-08 12:40:49	2019-01-08 12:40:49	2019-01-08	2019-01-07	2019-01-01	41534	191.547	87.9992	107.878	51.847	90	110	54	108.95	110.753	156.45	112	110	157	0.000211343	0.00325649
ZHA02	COL	21	ZHA02-COL-21	2019-01-09 11:10:49	2019-01-09 11:10:49	2019-01-09	2019-01-07	2019-01-01	41850	193.259	46.6705	60.2421	29.3998	47	61	30	59.7351	116.165	144.978	61	116	145	0.00101356	0.00698178
ZHA02	COL	21	ZHA02-COL-21	2019-01-09 12:40:49	2019-01-09 12:40:49	2019-01-09	2019-01-07	2019-01-01	42226	192.658	107.113	127.576	73.2376	110	130	76	128.92	110.933	154.885	132	110	156	0.000318992	0.00373852
ZHA02	COL	21	ZHA02-COL-21	2019-01-10 11:10:49	2019-01-10 11:10:49	2019-01-10	2019-01-07	2019-01-01	673	72.2722	117.244	133.7	163.435	120	136	166	141.608	129.055	110.276	144	129	110	0.00657255	0.0320084
ZHA02	COL	21	ZHA02-COL-21	2019-01-10 12:40:49	2019-01-10 12:40:49	2019-01-10	2019-01-07	2019-01-01	289	89.8068	145.855	152.363	165.464	140	147	160	160.284	128.36	120.388	155	128	120	0.00504938	0.0301096
ZHA02	COL	21	ZHA02-COL-21	2019-01-11 11:10:49	2019-01-11 11:10:49	2019-01-11	2019-01-07	2019-01-01	0	NA	145.855	152.363	165.464	140	147	160	160.284	128.36	120.388	155	128	120	0.00504938	0.0301096
ZHA02	COL	21	ZHA02-COL-21	2019-01-11 12:40:49	2019-01-11 12:40:49	2019-01-11	2019-01-07	2019-01-01	0	NA	145.855	152.363	165.464	140	147	160	160.284	128.36	120.388	155	128	120	0.00504938	0.0301096
ZHA02	COL	21	ZHA02-COL-21	2019-01-12 11:10:49	2019-01-12 11:10:49	2019-01-12	2019-01-07	2019-01-01	27	3.20166	112.852	128.444	149.407	114	129	150	135.63	127.259	114.741	137	127	115	0.00720762	0.0323932
ZHA02	COL	21	ZHA02-COL-21	2019-01-12 12:40:49	2019-01-12 12:40:49	2019-01-12	2019-01-07	2019-01-01	5891	198.278	64.0137	70.1453	69.7153	39	46	39	72.4843	125.285	127.824	46	125	130	0.00312559	0.0277409
ZHA02	COL	21	ZHA02-COL-21	2019-01-13 11:10:49	2019-01-13 11:10:49	2019-01-13	2019-01-07	2019-01-01	42345	149.027	33.0419	41.4642	18.7451	34	42	20	39.258	119.59	141.04	40	119	141	0.00490024	0.0140737
ZHA02	COL	21	ZHA02-COL-21	2019-01-13 12:40:49	2019-01-13 12:40:49	2019-01-13	2019-01-07	2019-01-01	42904	187.284	43.151	54.1774	23.8419	44	55	25	53.3061	117.38	145.049	54	117	145	0.000993171	0.00726857
ZHA02	COL	21	ZHA02-COL-21	2019-01-14 11:10:52	2019-01-14 11:10:52	2019-01-14	2019-01-14	2019-01-01	44325	193.869	109.359	132.862	85.839	112	135	89	133.915	110.811	150.563	136	110	151	0.000209473	0.00367018
ZHA02	COL	21	ZHA02-COL-21	2019-01-14 12:40:49	2019-01-14 12:40:49	2019-01-14	2019-01-14	2019-01-01	44371	193.397	108.561	133.582	75.5925	111	136	79	133.919	108.71	156.086	136	108	156	0.000154252	0.0026268
ZHA02	COL	21	ZHA02-COL-21	2019-01-15 11:10:49	2019-01-15 11:10:49	2019-01-15	2019-01-14	2019-01-01	44193	194.165	101.64	124.481	71.2218	105	127	75	125.425	110.077	154.146	129	109	155	0.00017789	0.00382563
ZHA02	COL	21	ZHA02-COL-21	2019-01-15 12:40:49	2019-01-15 12:40:49	2019-01-15	2019-01-14	2019-01-01	44821	196.068	121.852	140.034	95.164	116	136	86	141.032	113.337	149.842	138	112	149	0.000512373	0.00471946
ZHA02	COL	21	ZHA02-COL-21	2019-01-16 11:10:49	2019-01-16 11:10:49	2019-01-16	2019-01-14	2019-01-01	45145	195.746	89.3063	103.631	63.4861	83	99	57	105.35	115.194	148.617	101	114	149	0.000524537	0.00521527
ZHA02	COL	21	ZHA02-COL-21	2019-01-16 12:40:49	2019-01-16 12:40:49	2019-01-16	2019-01-14	2019-01-01	56590	201.197	119.12	134.059	95.6606	111	127	86	135.84	115.685	146.796	130	115	146	0.000859411	0.00619913
ZHA02	COL	21	ZHA02-COL-21	2019-01-17 11:10:49	2019-01-17 11:10:49	2019-01-17	2019-01-14	2019-01-01	56798	201.2	110.779	130.183	84.9079	114	135	89	132.084	112.688	150.142	137	112	150	0.000392761	0.00488715
ZHA02	COL	21	ZHA02-COL-21	2019-01-17 12:40:49	2019-01-17 12:40:49	2019-01-17	2019-01-14	2019-01-01	43973	192.149	108.846	132.642	78.2685	112	135	82	133.369	109.641	154.398	136	108	155	0.000191365	0.0028498
ZHA02	COL	21	ZHA02-COL-21	2019-01-18 11:10:49	2019-01-18 11:10:49	2019-01-18	2019-01-14	2019-01-01	44383	200.127	65.3208	73.2628	43.9402	57	66	37	74.5992	119.286	144.089	68	119	144	0.00117456	0.00740059
ZHA02	COL	21	ZHA02-COL-21	2019-01-18 12:40:49	2019-01-18 12:40:49	2019-01-18	2019-01-14	2019-01-01	44178	191.207	109.73	125.656	83.3261	108	124	81	128.051	114.448	149.111	127	114	149	0.00073073	0.00673821
ZHA02	COL	21	ZHA02-COL-21	2019-01-19 11:10:49	2019-01-19 11:10:49	2019-01-19	2019-01-14	2019-01-01	42507	192.788	85.6264	100.614	78.3546	82	97	75	103.371	117.748	138.73	101	117	139	0.00156811	0.0110954
ZHA02	COL	21	ZHA02-COL-21	2019-01-19 12:40:49	2019-01-19 12:40:49	2019-01-19	2019-01-14	2019-01-01	40807	199.245	106.848	119.4	87.4507	98	112	78	121.735	117.345	143.945	115	117	143	0.000965415	0.00562986
ZHA02	COL	21	ZHA02-COL-21	2019-01-20 11:10:49	2019-01-20 11:10:49	2019-01-20	2019-01-14	2019-01-01	41559	186.78	104.141	119.422	89.6842	105	119	90	122.862	116.6	142.528	123	116	143	0.00175363	0.00908811
ZHA02	COL	21	ZHA02-COL-21	2019-01-20 12:40:49	2019-01-20 12:40:49	2019-01-20	2019-01-14	2019-01-01	42043	187.573	104.117	119.159	82.8561	105	120	85	122.205	115.644	146.118	124	115	146	0.00054494	0.00450926
ZHA02	COL	21	ZHA02-COL-21	2019-01-21 11:10:49	2019-01-21 11:10:49	2019-01-21	2019-01-21	2019-01-01	55482	201.176	111.282	125.044	87.4312	113	128	91	128.318	116.104	146.777	131	115	147	0.000569435	0.00624851
ZHA02	COL	21	ZHA02-COL-21	2019-01-21 12:40:49	2019-01-21 12:40:49	2019-01-21	2019-01-21	2019-01-01	40685	187.13	108.071	118.033	87.9057	106	115	87	121.926	118.673	143.358	120	118	143	0.00114586	0.00551612
ZHA02	COL	21	ZHA02-COL-21	2019-01-22 11:10:49	2019-01-22 11:10:49	2019-01-22	2019-01-21	2019-01-01	39391	143.883	88.75	103.692	77.2146	91	106	81	106.956	117.064	141.073	109	117	141	0.00136494	0.00920258
ZHA02	COL	21	ZHA02-COL-21	2019-01-22 12:40:49	2019-01-22 12:40:49	2019-01-22	2019-01-21	2019-01-01	39254	145.095	91.5195	105.48	79.0386	94	107	82	109.012	117.503	141.112	111	117	141	0.00123368	0.00859848
ZHA02	COL	21	ZHA02-COL-21	2019-01-23 11:10:49	2019-01-23 11:10:49	2019-01-23	2019-01-21	2019-01-01	39647	145.025	92.5787	104.517	82.2918	94	106	85	108.457	119.044	139	110	119	138	0.00172442	0.0121284
ZHA02	COL	21	ZHA02-COL-21	2019-01-23 12:40:49	2019-01-23 12:40:49	2019-01-23	2019-01-21	2019-01-01	39198	143.144	94.2865	105.917	84.7715	95	107	87	109.941	119.382	138.407	111	119	138	0.0018249	0.0127621
ZHA02	COL	21	ZHA02-COL-21	2019-01-24 11:10:49	2019-01-24 11:10:49	2019-01-24	2019-01-21	2019-01-01	15285	186.983	103.775	105.028	102.994	112	113	113	111.867	127.048	129.097	122	127	128	0.00421191	0.025581
ZHA02	COL	21	ZHA02-COL-21	2019-01-24 12:40:49	2019-01-24 12:40:49	2019-01-24	2019-01-21	2019-01-01	5179	167.798	77.7183	84.1462	83.2174	64	72	67	88.3466	125.249	127.797	76	125	128	0.00327567	0.0279672
ZHA02	COL	21	ZHA02-COL-21	2019-01-25 11:10:49	2019-01-25 11:10:49	2019-01-25	2019-01-21	2019-01-01	38470	199.854	74.1802	74.6055	67.8692	65	65	53	78.4758	126.529	132.085	69	126	132	0.00172807	0.0185802
ZHA02	COL	21	ZHA02-COL-21	2019-01-25 12:40:49	2019-01-25 12:40:49	2019-01-25	2019-01-21	2019-01-01	40562	165.251	33.4106	45.0242	50.5019	30	41	46	44.4976	124.791	123.01	41	125	124	0.00443045	0.0318996
ZHA02	COL	21	ZHA02-COL-21	2019-01-26 11:10:49	2019-01-26 11:10:49	2019-01-26	2019-01-21	2019-01-01	36167	156.93	31.6841	36.7197	35.3035	30	35	33	35.5177	125.452	128.216	34	125	128	0.00835118	0.0334422
ZHA02	COL	21	ZHA02-COL-21	2019-01-26 12:40:49	2019-01-26 12:40:49	2019-01-26	2019-01-21	2019-01-01	37818	144.11	35.3022	38.526	28.9539	36	39	30	37.6592	124.458	133.738	38	125	133	0.00702392	0.0198445
ZHA02	COL	21	ZHA02-COL-21	2019-01-27 11:10:49	2019-01-27 11:10:49	2019-01-27	2019-01-21	2019-01-01	39061	144.632	104.012	113.174	87.3611	106	115	90	117.927	119.702	141.154	120	120	140	0.00145786	0.0100445
ZHA02	COL	21	ZHA02-COL-21	2019-01-27 12:40:49	2019-01-27 12:40:49	2019-01-27	2019-01-21	2019-01-01	39275	144.741	105.823	114.512	89.322	108	117	93	119.43	120.006	140.858	122	120	140	0.00148943	0.0101859
ZHA02	COL	21	ZHA02-COL-21	2019-01-28 11:10:49	2019-01-28 11:10:49	2019-01-28	2019-01-28	2019-01-01	45370	197.658	40.9179	42.6471	36.9448	40	42	36	43.1134	125.964	131.442	42	126	132	0.00206126	0.021201
ZHA02	COL	21	ZHA02-COL-21	2019-01-28 12:40:49	2019-01-28 12:40:49	2019-01-28	2019-01-28	2019-01-01	43650	175.483	40.5987	41.963	34.5304	40	42	34	42.3852	125.762	132.59	42	126	132	0.00202086	0.0204886
ZHA02	COL	21	ZHA02-COL-21	2019-01-29 11:10:49	2019-01-29 11:10:49	2019-01-29	2019-01-28	2019-01-01	40233	156.823	36.7198	35.9258	30.0123	31	31	26	35.3887	127.126	131.905	29	127	131	0.00756325	0.0271329
ZHA02	COL	21	ZHA02-COL-21	2019-01-29 12:40:49	2019-01-29 12:40:49	2019-01-29	2019-01-28	2019-01-01	41811	140.843	41.9478	40.494	32.4766	35	34	27	40.7298	127.117	133.157	33	127	132	0.00293267	0.0219309
ZHA02	COL	21	ZHA02-COL-21	2019-01-30 11:10:49	2019-01-30 11:10:49	2019-01-30	2019-01-28	2019-01-01	44844	199.924	38.3692	38.124	32.1823	39	39	33	38.2906	126.829	131.889	39	127	132	0.00697289	0.0248607
ZHA02	COL	21	ZHA02-COL-21	2019-01-30 12:40:49	2019-01-30 12:40:49	2019-01-30	2019-01-28	2019-01-01	43252	199.399	36.1337	41.0333	42.0923	36	41	43	41.1901	126.185	126.594	42	127	126	0.00434185	0.0339108
ZHA02	COL	21	ZHA02-COL-21	2019-01-31 11:10:49	2019-01-31 11:10:49	2019-01-31	2019-01-28	2019-01-01	18690	198.896	52.9602	60.7903	72.1355	46	53	64	63.7398	127.845	120.158	56	128	121	0.00581935	0.038335
ZHA02	COL	21	ZHA02-COL-21	2019-01-31 12:40:49	2019-01-31 12:40:49	2019-01-31	2019-01-28	2019-01-01	43272	200.495	43.3863	43.025	40.5681	39	38	36	44.0159	127.693	129.602	39	128	129	0.00396573	0.0282503
ZHA02	COL	21	ZHA02-COL-21	2019-02-01 11:10:49	2019-02-01 11:10:49	2019-02-01	2019-01-28	2019-02-01	42819	148.998	51.1902	49.0115	38.795	52	49	40	51.4658	126.925	134.791	52	127	134	0.00234377	0.0166044
ZHA02	COL	21	ZHA02-COL-21	2019-02-01 12:40:49	2019-02-01 12:40:49	2019-02-01	2019-01-28	2019-02-01	42062	148.914	56.6315	54.5234	44.542	57	55	46	57.8945	126.928	134.562	59	127	134	0.00175791	0.0165546
ZHA02	COL	21	ZHA02-COL-21	2019-02-02 11:10:49	2019-02-02 11:10:49	2019-02-02	2019-01-28	2019-02-01	43438	188.522	101.704	102.364	88.2594	103	103	91	109.305	125.119	135.871	111	126	135	0.00199332	0.0153418
ZHA02	COL	21	ZHA02-COL-21	2019-02-02 12:40:49	2019-02-02 12:40:49	2019-02-02	2019-01-28	2019-02-01	42811	187.214	99.875	100.441	89.0024	101	101	91	107.465	125.631	134.4	109	127	133	0.00238084	0.0157838
ZHA02	COL	21	ZHA02-COL-21	2019-02-03 11:10:49	2019-02-03 11:10:49	2019-02-03	2019-01-28	2019-02-01	14990	199.44	127.956	134.974	147.929	134	142	155	142.759	128.237	120.223	150	128	120	0.00459676	0.0293724
ZHA02	COL	21	ZHA02-COL-21	2019-02-03 12:40:49	2019-02-03 12:40:49	2019-02-03	2019-01-28	2019-02-01	23874	199.868	147.214	154.729	169.143	150	158	173	162.457	128.381	119.575	166	128	119	0.0052101	0.0304972
ZHA02	COL	21	ZHA02-COL-21	2019-02-04 11:10:49	2019-02-04 11:10:49	2019-02-04	2019-02-04	2019-02-01	2547	43.423	138.323	149.106	167.519	139	149	168	156.881	128.081	116.914	157	128	117	0.00602816	0.0299515
ZHA02	COL	21	ZHA02-COL-21	2019-02-04 12:40:49	2019-02-04 12:40:49	2019-02-04	2019-02-04	2019-02-01	14102	129.22	147.928	151.826	158.399	149	154	161	159.77	127.821	124.037	162	128	124	0.00480403	0.0269866
ZHA02	COL	21	ZHA02-COL-21	2019-02-05 11:10:49	2019-02-05 11:10:49	2019-02-05	2019-02-04	2019-02-01	21806	185.777	148.763	156.322	169.586	154	163	177	163.776	128.084	120.19	170	128	119	0.00501249	0.0301584
ZHA02	COL	21	ZHA02-COL-21	2019-02-05 12:40:49	2019-02-05 12:40:49	2019-02-05	2019-02-04	2019-02-01	23899	198.175	144.206	150.064	159.402	153	160	171	157.342	127.768	122.385	167	128	121	0.00453117	0.0271363
ZHA02	COL	21	ZHA02-COL-21	2019-02-06 11:10:49	2019-02-06 11:10:49	2019-02-06	2019-02-04	2019-02-01	21969	166.324	147.171	153.264	162.793	156	163	174	160.426	127.758	122.266	170	128	121	0.00479252	0.0270147
ZHA02	COL	21	ZHA02-COL-21	2019-02-06 12:40:49	2019-02-06 12:40:49	2019-02-06	2019-02-04	2019-02-01	25120	197.887	143.033	148.789	158.004	157	164	175	155.519	127.786	122.427	171	128	121	0.00432201	0.0261926
ZHA02	COL	21	ZHA02-COL-21	2019-02-07 11:10:49	2019-02-07 11:10:49	2019-02-07	2019-02-04	2019-02-01	21248	168.167	145.861	152.2	162.742	159	167	180	158.847	127.983	121.618	174	128	120	0.00480509	0.0275918
ZHA02	COL	21	ZHA02-COL-21	2019-02-07 12:40:49	2019-02-07 12:40:49	2019-02-07	2019-02-04	2019-02-01	33591	178.112	114.705	120.843	131.618	122	129	140	128.188	128.095	121.391	137	128	121	0.00446668	0.0351032
ZHA02	COL	21	ZHA02-COL-21	2019-02-08 11:10:49	2019-02-08 11:10:49	2019-02-08	2019-02-04	2019-02-01	45983	200.697	114.41	115.69	118.616	128	130	133	120.852	128.179	126.424	139	128	125	0.00318563	0.0294895
ZHA02	COL	21	ZHA02-COL-21	2019-02-08 12:40:49	2019-02-08 12:40:49	2019-02-08	2019-02-04	2019-02-01	51045	200.646	109.204	109.136	110.272	121	120	116	113.887	128.363	127.599	129	128	126	0.00364596	0.0283245
ZHA02	COL	21	ZHA02-COL-21	2019-02-09 11:10:49	2019-02-09 11:10:49	2019-02-09	2019-02-04	2019-02-01	45355	199.296	65.69	63.1797	55.0221	65	63	55	67.7708	127.492	133.314	68	128	132	0.00213158	0.0204945
ZHA02	COL	21	ZHA02-COL-21	2019-02-09 12:40:49	2019-02-09 12:40:49	2019-02-09	2019-02-04	2019-02-01	43155	199.937	105.86	104.413	96.9221	105	103	97	111.311	127.234	132.384	111	128	131	0.00352851	0.0220803
ZHA02	COL	21	ZHA02-COL-21	2019-02-10 11:10:49	2019-02-10 11:10:49	2019-02-10	2019-02-04	2019-02-01	43689	179.904	97.3661	96.7503	89.9497	99	98	93	104.105	126.999	131.964	106	128	131	0.00234558	0.0225742
ZHA02	COL	21	ZHA02-COL-21	2019-02-10 12:40:49	2019-02-10 12:40:49	2019-02-10	2019-02-04	2019-02-01	44041	185.784	98.3361	97.4063	91.1416	99	99	93	104.768	127.219	131.701	106	128	131	0.00273675	0.0230661
ZHA02	COL	21	ZHA02-COL-21	2019-02-11 11:10:49	2019-02-11 11:10:49	2019-02-11	2019-02-11	2019-02-01	42861	154.699	101.539	97.9823	88.7406	102	99	92	105.92	127.757	133.765	108	129	132	0.002857	0.0209842
ZHA02	COL	21	ZHA02-COL-21	2019-02-11 12:40:49	2019-02-11 12:40:49	2019-02-11	2019-02-11	2019-02-01	43803	183.696	102.726	99.262	92.0127	103	99	94	107.214	128.063	132.617	108	129	131	0.00239704	0.0232395
ZHA02	COL	21	ZHA02-COL-21	2019-02-12 11:10:49	2019-02-12 11:10:49	2019-02-12	2019-02-11	2019-02-01	57273	201.06	103.928	107.634	81.0515	98	104	76	112.737	122.023	142.254	109	121	143	0.00211809	0.0122221
ZHA02	COL	21	ZHA02-COL-21	2019-02-12 12:40:49	2019-02-12 12:40:49	2019-02-12	2019-02-11	2019-02-01	56025	201.113	110.095	114.817	90.1163	106	112	86	120.174	121.907	140.953	118	121	142	0.001631	0.010838
ZHA02	COL	21	ZHA02-COL-21	2019-02-13 11:10:49	2019-02-13 11:10:49	2019-02-13	2019-02-11	2019-02-01	53782	200.997	103.292	103.932	80.0955	98	99	75	109.525	123.72	141.226	106	123	142	0.00186058	0.011508
ZHA02	COL	21	ZHA02-COL-21	2019-02-13 12:40:49	2019-02-13 12:40:49	2019-02-13	2019-02-11	2019-02-01	48336	201.06	114.122	117.331	96.8976	111	112	93	122.056	123.238	138.789	120	122	138	0.00314586	0.013991
ZHA02	COL	21	ZHA02-COL-21	2019-02-14 11:10:08	2019-02-14 11:10:08	2019-02-14	2019-02-11	2019-02-01	52423	200.311	127.113	126.778	101.849	122	123	98	132.868	124.029	141.477	130	123	143	0.00210906	0.0122368
ZHA02	COL	21	ZHA02-COL-21	2019-02-14 12:40:08	2019-02-14 12:40:08	2019-02-14	2019-02-11	2019-02-01	62634	200.32	133.848	138.4	105.014	127	130	94	142.359	120.687	145.36	136	119	145	0.00073054	0.00571404
ZHA02	COL	21	ZHA02-COL-21	2019-02-15 11:10:08	2019-02-15 11:10:08	2019-02-15	2019-02-11	2019-02-01	49765	200.127	127.013	127.184	101.738	122	124	98	133.2	123.745	141.698	131	123	143	0.0022641	0.0128743
ZHA02	COL	21	ZHA02-COL-21	2019-02-15 12:40:08	2019-02-15 12:40:08	2019-02-15	2019-02-11	2019-02-01	46498	200.33	136.223	137.495	116.174	133	133	112	142.759	123.996	139.129	140	123	139	0.00223353	0.0122048
ZHA02	COL	21	ZHA02-COL-21	2019-02-16 11:10:08	2019-02-16 11:10:08	2019-02-16	2019-02-11	2019-02-01	46957	200.045	120.407	120.626	95.4095	115	117	90	126.522	123.766	141.647	123	123	143	0.00169161	0.0106579
ZHA02	COL	21	ZHA02-COL-21	2019-02-16 12:40:08	2019-02-16 12:40:08	2019-02-16	2019-02-11	2019-02-01	42381	199.693	130.355	132.942	113.192	126	127	110	137.92	123.75	138.151	135	123	138	0.00226664	0.0134657
ZHA02	COL	21	ZHA02-COL-21	2019-02-17 11:10:08	2019-02-17 11:10:08	2019-02-17	2019-02-11	2019-02-01	46172	200.17	118.679	117.108	93.3142	114	113	88	123.494	124.713	141.193	120	124	142	0.00161858	0.0132371
ZHA02	COL	21	ZHA02-COL-21	2019-02-17 12:40:08	2019-02-17 12:40:08	2019-02-17	2019-02-11	2019-02-01	43506	199.903	117.322	119.939	103.14	107	109	94	124.822	124.283	136.555	116	124	136	0.00274246	0.0162793
ZHA02	COL	21	ZHA02-COL-21	2019-02-18 11:08:21	2019-02-18 11:08:21	2019-02-18	2019-02-18	2019-02-01	45241	200.058	103.986	99.5168	78.9633	99	96	73	106.182	126.493	140.09	103	127	140	0.00208992	0.0154174
ZHA02	COL	21	ZHA02-COL-21	2019-02-18 12:38:21	2019-02-18 12:38:21	2019-02-18	2019-02-18	2019-02-01	41702	200.426	96.5442	97.5256	82.134	85	86	72	102.285	125.049	136.365	92	125	135	0.00174954	0.0145329
ZHA02	COL	21	ZHA02-COL-21	2019-02-19 11:08:21	2019-02-19 11:08:21	2019-02-19	2019-02-18	2019-02-01	49184	200.252	111.124	106.34	86.9685	107	103	82	113.441	126.809	139.306	111	128	139	0.00300517	0.0171775
ZHA02	COL	21	ZHA02-COL-21	2019-02-19 12:38:21	2019-02-19 12:38:21	2019-02-19	2019-02-18	2019-02-01	45258	200.072	88.4579	90.134	76.2775	77	81	67	94.791	124.982	135.515	86	126	135	0.00194359	0.0136511
ZHA02	COL	21	ZHA02-COL-21	2019-02-20 11:08:21	2019-02-20 11:08:21	2019-02-20	2019-02-18	2019-02-01	47245	200.107	102.122	97.4874	80.6716	98	95	75	104.337	127.155	138.028	103	128	137	0.00210949	0.0172392
ZHA02	COL	21	ZHA02-COL-21	2019-02-20 12:38:21	2019-02-20 12:38:21	2019-02-20	2019-02-18	2019-02-01	43963	200.186	85.0774	86.4735	74.4783	71	75	63	90.9413	125.333	134.606	80	126	134	0.00198079	0.0151759
ZHA02	COL	21	ZHA02-COL-21	2019-02-21 11:08:21	2019-02-21 11:08:21	2019-02-21	2019-02-18	2019-02-01	47509	200.839	101.164	96.688	80.2601	98	94	76	103.393	127.146	137.775	102	128	136	0.00215292	0.0173883
ZHA02	COL	21	ZHA02-COL-21	2019-02-21 12:38:21	2019-02-21 12:38:21	2019-02-21	2019-02-18	2019-02-01	39511	200.21	97.2141	97.2991	84.0399	91	90	74	102.137	125.544	135.548	98	126	135	0.00194661	0.0134546
ZHA02	COL	21	ZHA02-COL-21	2019-02-22 11:08:21	2019-02-22 11:08:21	2019-02-22	2019-02-18	2019-02-01	49625	201.067	103.409	104.228	83.6457	104	102	86	110.613	124.264	139.284	110	126	138	0.00255931	0.0147547
ZHA02	COL	21	ZHA02-COL-21	2019-02-22 12:38:21	2019-02-22 12:38:21	2019-02-22	2019-02-18	2019-02-01	48093	201.074	104.183	104.951	85.8789	104	103	87	111.335	124.483	138.469	111	126	137	0.00242309	0.0157337
ZHA02	COL	21	ZHA02-COL-21	2019-02-23 11:08:21	2019-02-23 11:08:21	2019-02-23	2019-02-18	2019-02-01	47308	200.414	132.511	130.691	109.938	130	128	106	137.608	125.273	139.367	135	126	139	0.0032346	0.017435
ZHA02	COL	21	ZHA02-COL-21	2019-02-23 12:38:21	2019-02-23 12:38:21	2019-02-23	2019-02-18	2019-02-01	38621	200.278	121.105	118.738	97.6807	115	111	90	124.702	125.421	139.885	120	126	139	0.001915	0.0138714
ZHA02	COL	21	ZHA02-COL-21	2019-02-24 11:08:21	2019-02-24 11:08:21	2019-02-24	2019-02-18	2019-02-01	41528	200.041	110.814	109.867	90.0873	109	109	87	116.015	125.052	139.018	116	126	138	0.00217525	0.0158556
ZHA02	COL	21	ZHA02-COL-21	2019-02-24 12:38:21	2019-02-24 12:38:21	2019-02-24	2019-02-18	2019-02-01	31851	199.593	145.794	143.322	121.907	155	150	127	148.901	125.563	139.615	159	126	138	0.00208942	0.0137452
ZHA02	COL	21	ZHA02-COL-21	2019-02-25 11:08:21	2019-02-25 11:08:21	2019-02-25	2019-02-25	2019-02-01	42226	200.43	88.2804	89.6255	73.3817	87	89	70	94.9487	124.594	137.061	95	125	136	0.00200002	0.0142835
ZHA02	COL	21	ZHA02-COL-21	2019-02-25 12:38:21	2019-02-25 12:38:21	2019-02-25	2019-02-25	2019-02-01	29660	199.852	141.996	140.113	115.874	150	145	120	145.423	124.863	141.106	154	125	141	0.00245927	0.0119395
ZHA02	COL	21	ZHA02-COL-21	2019-02-26 11:08:21	2019-02-26 11:08:21	2019-02-26	2019-02-25	2019-02-01	42494	200.345	100.629	99.9571	81.6203	101	101	80	106.115	125.122	138.365	108	126	138	0.00199873	0.0157476
ZHA02	COL	21	ZHA02-COL-21	2019-02-26 12:38:21	2019-02-26 12:38:21	2019-02-26	2019-02-25	2019-02-01	32484	199.914	141.081	137.401	115.586	147	141	118	143.3	126.01	139.965	150	127	140	0.00220212	0.0169316
ZHA02	COL	21	ZHA02-COL-21	2019-02-27 11:08:21	2019-02-27 11:08:21	2019-02-27	2019-02-25	2019-02-01	42212	200.409	100.337	98.9435	80.6824	98	97	77	105.226	125.41	138.452	104	126	138	0.00196655	0.0150554
ZHA02	COL	21	ZHA02-COL-21	2019-02-27 12:38:21	2019-02-27 12:38:21	2019-02-27	2019-02-25	2019-02-01	34282	199.926	130.658	127.355	108.787	131	126	107	133.072	126.472	138.172	135	128	136	0.00227648	0.0169722
ZHA02	COL	21	ZHA02-COL-21	2019-02-28 11:08:21	2019-02-28 11:08:21	2019-02-28	2019-02-25	2019-02-01	44792	200.449	98.2176	96.8866	79.6503	94	94	76	102.96	125.568	137.867	101	126	137	0.00186908	0.014424
ZHA02	COL	21	ZHA02-COL-21	2019-02-28 12:38:21	2019-02-28 12:38:21	2019-02-28	2019-02-25	2019-02-01	32823	199.553	139.986	137.197	114.759	140	135	114	143.373	125.483	140.26	144	126	140	0.00201461	0.0155445
ZHA02	COL	21	ZHA02-COL-21	2019-03-01 11:08:21	2019-03-01 11:08:21	2019-03-01	2019-02-25	2019-03-01	51968	200.741	121.98	122.495	91.8564	121	120	94	128.897	122.872	144.518	128	123	145	0.00119637	0.00807417
ZHA02	COL	21	ZHA02-COL-21	2019-03-01 12:38:21	2019-03-01 12:38:21	2019-03-01	2019-02-25	2019-03-01	52732	200.802	120.194	119.555	89.588	120	117	92	126.192	123.445	144.351	126	124	144	0.00153334	0.00773748
ZHA02	COL	21	ZHA02-COL-21	2019-03-02 11:08:21	2019-03-02 11:08:21	2019-03-02	2019-02-25	2019-03-01	51736	200.478	125.045	124.624	100.059	125	124	101	131.382	124.076	141.38	132	124	142	0.00216852	0.0114879
ZHA02	COL	21	ZHA02-COL-21	2019-03-02 12:38:21	2019-03-02 12:38:21	2019-03-02	2019-02-25	2019-03-01	51409	200.703	113.776	114.879	90.2256	114	114	92	121.366	123.455	141.375	122	123	141	0.00153412	0.00937538
ZHA02	COL	21	ZHA02-COL-21	2019-03-03 11:08:21	2019-03-03 11:08:21	2019-03-03	2019-02-25	2019-03-01	47181	200.68	130.928	124.678	103.426	124	118	95	132.045	126.922	140.429	127	127	140	0.00199491	0.0159146
ZHA02	COL	21	ZHA02-COL-21	2019-03-03 12:38:21	2019-03-03 12:38:21	2019-03-03	2019-02-25	2019-03-01	41687	200.741	130.224	127.721	106.171	129	127	106	134.297	125.369	140.105	135	125	140	0.00208891	0.0157446
ZHA02	COL	21	ZHA02-COL-21	2019-03-04 11:08:22	2019-03-04 11:08:22	2019-03-04	2019-03-04	2019-03-01	52709	200.47	115.852	116.824	93.2935	114	113	94	123.397	123.652	140.744	122	124	139	0.0011715	0.010507
ZHA02	COL	21	ZHA02-COL-21	2019-03-04 12:38:21	2019-03-04 12:38:21	2019-03-04	2019-03-04	2019-03-01	51664	200.191	124.523	122.042	92.5438	124	120	94	129.201	124.188	144.41	130	123	145	0.00198476	0.00899408
ZHA02	COL	21	ZHA02-COL-21	2019-03-05 11:08:21	2019-03-05 11:08:21	2019-03-05	2019-03-04	2019-03-01	39402	200.274	153.124	143.562	120.096	153	143	115	151.6	127.917	141.839	152	126	142	0.00313478	0.0149589
ZHA02	COL	21	ZHA02-COL-21	2019-03-05 12:38:21	2019-03-05 12:38:21	2019-03-05	2019-03-04	2019-03-01	36833	200.077	158.073	152.849	131.579	166	159	137	159.371	126.624	139.908	169	126	140	0.00312227	0.0132918
ZHA02	COL	21	ZHA02-COL-21	2019-03-06 11:08:21	2019-03-06 11:08:21	2019-03-06	2019-03-04	2019-03-01	44555	199.033	140.295	133.625	107.612	140	133	107	141.707	126.368	142.932	142	125	144	0.00307944	0.0131917
ZHA02	COL	21	ZHA02-COL-21	2019-03-06 12:38:21	2019-03-06 12:38:21	2019-03-06	2019-03-04	2019-03-01	41836	199.736	143.067	137.643	113.707	146	138	115	144.896	126.217	141.609	148	125	142	0.00247636	0.0147386
ZHA02	COL	21	ZHA02-COL-21	2019-03-07 11:08:21	2019-03-07 11:08:21	2019-03-07	2019-03-04	2019-03-01	51038	200.139	132.899	127.251	100.359	132	125	102	135.266	125.822	143.38	136	125	144	0.00189616	0.0103941
ZHA02	COL	21	ZHA02-COL-21	2019-03-07 12:38:21	2019-03-07 12:38:21	2019-03-07	2019-03-04	2019-03-01	38187	200.191	161.994	153.052	131.306	172	160	135	160.402	128.029	140.69	170	127	140	0.00310367	0.0140451
ZHA02	COL	21	ZHA02-COL-21	2019-03-08 11:08:21	2019-03-08 11:08:21	2019-03-08	2019-03-04	2019-03-01	51909	200.437	127.361	120.014	91.359	125	117	93	128.418	126.32	144.713	128	125	144	0.00161386	0.00976556
ZHA02	COL	21	ZHA02-COL-21	2019-03-08 12:38:21	2019-03-08 12:38:21	2019-03-08	2019-03-04	2019-03-01	50375	200.247	132.001	124.722	99.1772	131	122	101	133.177	126.716	142.909	133	126	143	0.00260329	0.0145122
ZHA02	COL	21	ZHA02-COL-21	2019-03-09 11:08:21	2019-03-09 11:08:21	2019-03-09	2019-03-04	2019-03-01	52092	200.369	117.638	114.665	95.1075	116	111	97	122.352	125.858	139.232	122	126	139	0.00261087	0.0145929
ZHA02	COL	21	ZHA02-COL-21	2019-03-09 12:38:21	2019-03-09 12:38:21	2019-03-09	2019-03-04	2019-03-01	35217	145.728	98.1678	94.4107	87.0011	96	94	87	102.233	128.187	132.865	102	128	132	0.00214483	0.0222927
ZHA02	COL	21	ZHA02-COL-21	2019-03-10 11:08:21	2019-03-10 11:08:21	2019-03-10	2019-03-04	2019-03-01	54436	200.246	125.574	118.067	91.1206	123	116	93	126.44	126.632	143.86	127	126	143	0.00215743	0.0113491
ZHA02	COL	21	ZHA02-COL-21	2019-03-10 12:38:21	2019-03-10 12:38:21	2019-03-10	2019-03-04	2019-03-01	53396	200.272	123.889	115.962	88.7754	122	112	91	124.472	126.759	144.102	124	126	144	0.00197657	0.0119486
ZHA02	COL	21	ZHA02-COL-21	2019-03-11 11:08:21	2019-03-11 11:08:21	2019-03-11	2019-03-11	2019-03-01	39085	147.66	103.669	98.5608	85.9737	102	99	85	106.541	127.897	135.992	107	127	135	0.00209304	0.0173852
ZHA02	COL	21	ZHA02-COL-21	2019-03-11 12:38:21	2019-03-11 12:38:21	2019-03-11	2019-03-11	2019-03-01	53597	200.19	119.144	113.751	91.4405	117	111	93	121.759	126.388	141.121	122	125	140	0.00178345	0.014261
ZHA02	COL	21	ZHA02-COL-21	2019-03-12 11:08:21	2019-03-12 11:08:21	2019-03-12	2019-03-11	2019-03-01	38274	200.175	163.227	151.852	125.837	168	154	126	159.893	128.285	143.326	164	127	143	0.00345116	0.0122822
ZHA02	COL	21	ZHA02-COL-21	2019-03-12 12:38:21	2019-03-12 12:38:21	2019-03-12	2019-03-11	2019-03-01	50463	200.506	122.158	120.008	97.9926	122	118	98	127.008	125.179	140.372	127	124	140	0.00180649	0.0143806
ZHA02	COL	21	ZHA02-COL-21	2019-03-13 11:08:21	2019-03-13 11:08:21	2019-03-13	2019-03-11	2019-03-01	50633	200.645	114.603	113.519	93.5676	115	112	95	120.524	125.041	139.172	120	125	139	0.00228715	0.0150789
ZHA02	COL	21	ZHA02-COL-21	2019-03-13 12:38:21	2019-03-13 12:38:21	2019-03-13	2019-03-11	2019-03-01	51292	200.295	120.232	116.948	89.0512	118	113	91	124.266	124.713	143.742	122	124	144	0.00152693	0.0100487
ZHA02	COL	21	ZHA02-COL-21	2019-03-14 11:08:21	2019-03-14 11:08:21	2019-03-14	2019-03-11	2019-03-01	53246	200.26	121.519	114.639	86.9709	119	110	89	122.664	126.297	144.173	120	126	144	0.00159736	0.0117691
ZHA02	COL	21	ZHA02-COL-21	2019-03-14 12:38:21	2019-03-14 12:38:21	2019-03-14	2019-03-11	2019-03-01	39397	145.758	99.9738	90.227	76.5194	98	90	77	98.9668	129.684	137.438	99	129	136	0.00196484	0.0211388
ZHA02	COL	21	ZHA02-COL-21	2019-03-15 11:08:21	2019-03-15 11:08:21	2019-03-15	2019-03-11	2019-03-01	35228	142.204	103.001	95.0797	78.2117	100	95	78	103.579	128.382	138.917	103	127	137	0.00173873	0.019038
ZHA02	COL	21	ZHA02-COL-21	2019-03-15 12:38:21	2019-03-15 12:38:21	2019-03-15	2019-03-11	2019-03-01	33699	143.388	103.439	96.8893	78.8636	100	95	79	105.144	127.572	139.355	104	127	138	0.00261033	0.0182071
ZHA02	COL	21	ZHA02-COL-21	2019-03-16 11:08:21	2019-03-16 11:08:21	2019-03-16	2019-03-11	2019-03-01	34922	151.896	90.2582	82.2327	67.4669	85	77	63	89.2351	128.915	137.725	85	129	135	0.00191673	0.0194867
ZHA02	COL	21	ZHA02-COL-21	2019-03-16 12:38:21	2019-03-16 12:38:21	2019-03-16	2019-03-11	2019-03-01	37330	145.605	64.4715	61.519	55.3481	60	56	50	65.8242	128.177	132.192	61	128	131	0.0022371	0.0242331
ZHA02	COL	21	ZHA02-COL-21	2019-03-17 11:08:21	2019-03-17 11:08:21	2019-03-17	2019-03-11	2019-03-01	36558	149.615	97.5265	94.9104	78.8872	97	95	80	102.028	126.228	137.602	103	126	136	0.00205572	0.0155382
ZHA02	COL	21	ZHA02-COL-21	2019-03-17 12:38:21	2019-03-17 12:38:21	2019-03-17	2019-03-11	2019-03-01	34821	144.952	93.8041	90.6009	75.4193	93	90	74	97.6739	126.623	137.259	97	126	136	0.00210288	0.0157338
ZHA02	COL	21	ZHA02-COL-21	2019-03-18 11:08:21	2019-03-18 11:08:21	2019-03-18	2019-03-18	2019-03-01	36047	144.689	92.7734	88.9158	77.6719	91	88	75	96.1538	127.625	135.122	95	127	134	0.00266584	0.0166278
ZHA02	COL	21	ZHA02-COL-21	2019-03-18 12:38:21	2019-03-18 12:38:21	2019-03-18	2019-03-18	2019-03-01	36647	145.007	96.9375	92.6684	79.0774	96	93	79	100.247	127.365	136.487	101	127	135	0.00269057	0.0163094
ZHA02	COL	21	ZHA02-COL-21	2019-03-19 11:08:21	2019-03-19 11:08:21	2019-03-19	2019-03-18	2019-03-01	35880	176.164	95.2893	85.0977	69.2016	92	82	63	92.8184	129.65	138.701	90	130	137	0.00198787	0.0213182
ZHA02	COL	21	ZHA02-COL-21	2019-03-19 12:38:21	2019-03-19 12:38:21	2019-03-19	2019-03-18	2019-03-01	37152	147.944	79.6831	79.0595	70.4411	77	77	66	84.7219	126.754	133.211	83	127	132	0.00185339	0.0175901
ZHA02	COL	21	ZHA02-COL-21	2019-03-20 11:10:56	2019-03-20 11:10:56	2019-03-20	2019-03-18	2019-03-01	35264	143.898	92.481	83.4235	69.5673	89	80	64	90.7197	129.491	137.336	88	129	135	0.00193464	0.0207275
ZHA02	COL	21	ZHA02-COL-21	2019-03-20 12:40:56	2019-03-20 12:40:56	2019-03-20	2019-03-18	2019-03-01	37812	149.988	60.3027	56.648	50.9376	57	53	45	60.4181	128.622	132.012	57	129	130	0.0023345	0.0236944
ZHA02	COL	21	ZHA02-COL-21	2019-03-21 11:10:56	2019-03-21 11:10:56	2019-03-21	2019-03-18	2019-03-01	33610	144.432	84.5004	76.8868	67.1313	81	73	62	83.5306	129.56	134.823	80	130	133	0.00278859	0.0194882
ZHA02	COL	21	ZHA02-COL-21	2019-03-21 12:40:56	2019-03-21 12:40:56	2019-03-21	2019-03-18	2019-03-01	34071	145.577	64.7138	60.7523	56.2227	61	57	50	65.219	128.941	131.351	62	129	130	0.00186523	0.0232167
ZHA02	COL	21	ZHA02-COL-21	2019-03-22 11:10:56	2019-03-22 11:10:56	2019-03-22	2019-03-18	2019-03-01	35653	142.539	55.9624	51.5393	50.2056	52	47	43	54.9243	129.838	129.472	51	130	128	0.00370385	0.0284516
ZHA02	COL	21	ZHA02-COL-21	2019-03-22 12:40:56	2019-03-22 12:40:56	2019-03-22	2019-03-18	2019-03-01	33974	142.971	52.8684	49.407	47.0179	50	46	42	52.3787	129.163	130.023	48	129	129	0.0033654	0.0276517
ZHA02	COL	21	ZHA02-COL-21	2019-03-23 11:10:56	2019-03-23 11:10:56	2019-03-23	2019-03-18	2019-03-01	31843	140.519	76.2727	68.7182	60.6715	73	65	54	74.7413	129.848	133.951	72	130	133	0.0025728	0.0196777
ZHA02	COL	21	ZHA02-COL-21	2019-03-23 12:40:56	2019-03-23 12:40:56	2019-03-23	2019-03-18	2019-03-01	31648	138.539	52.0485	48.8294	45.8162	49	46	41	51.714	128.92	130.414	48	129	130	0.00352363	0.0303965
ZHA02	COL	21	ZHA02-COL-21	2019-03-24 11:10:56	2019-03-24 11:10:56	2019-03-24	2019-03-18	2019-03-01	29480	182.779	76.1615	69.3437	58.5762	74	67	53	75.3202	129.042	135.464	73	129	135	0.00211897	0.0174847
ZHA02	COL	21	ZHA02-COL-21	2019-03-24 12:40:56	2019-03-24 12:40:56	2019-03-24	2019-03-18	2019-03-01	31130	143.195	56.4926	53.7231	48.4461	53	51	43	57.0562	128.247	131.718	54	128	131	0.00219767	0.0236565
ZHA02	COL	21	ZHA02-COL-21	2019-03-25 11:10:56	2019-03-25 11:10:56	2019-03-25	2019-03-25	2019-03-01	29091	183.309	62.4583	59.8929	53.5697	58	57	47	63.9183	127.99	132.245	61	128	132	0.00205681	0.024455
ZHA02	COL	21	ZHA02-COL-21	2019-03-25 12:40:56	2019-03-25 12:40:56	2019-03-25	2019-03-25	2019-03-01	32547	187.277	77.6444	76.6541	68.6358	77	76	68	82.682	126.959	132.94	82	127	133	0.00171031	0.02107
ZHA02	COL	21	ZHA02-COL-21	2019-03-26 11:10:56	2019-03-26 11:10:56	2019-03-26	2019-03-25	2019-03-01	25985	184.814	71.8925	64.4117	55.6118	69	62	51	70.2999	129.702	134.489	68	129	134	0.00220452	0.0188458
ZHA02	COL	21	ZHA02-COL-21	2019-03-26 12:40:56	2019-03-26 12:40:56	2019-03-26	2019-03-25	2019-03-01	29212	184.231	66.5309	60.6306	52.3198	64	59	49	65.8948	129.064	134.062	65	129	134	0.00237532	0.0192273
ZHA02	COL	21	ZHA02-COL-21	2019-03-27 11:10:56	2019-03-27 11:10:56	2019-03-27	2019-03-25	2019-03-01	28666	185.154	68.0446	61.6089	54.1071	64	57	48	66.7937	129.44	133.574	63	129	133	0.00267363	0.0207464
ZHA02	COL	21	ZHA02-COL-21	2019-03-27 12:40:56	2019-03-27 12:40:56	2019-03-27	2019-03-25	2019-03-01	28707	181.517	58.9056	55.0859	50.355	57	54	47	59.0481	128.85	131.511	58	129	131	0.00209635	0.0196774
ZHA02	COL	21	ZHA02-COL-21	2019-03-28 11:10:56	2019-03-28 11:10:56	2019-03-28	2019-03-25	2019-03-01	24490	184.396	61.1556	55.5642	49.9103	56	50	44	59.7828	129.442	132.408	54	129	132	0.00207922	0.0226887
ZHA02	COL	21	ZHA02-COL-21	2019-03-28 12:40:56	2019-03-28 12:40:56	2019-03-28	2019-03-25	2019-03-01	21507	133.037	59.1343	55.2364	50.5838	59	54	48	59.0299	128.946	131.404	58	129	131	0.0019817	0.0213263
ZHA02	COL	21	ZHA02-COL-21	2019-03-29 11:10:56	2019-03-29 11:10:56	2019-03-29	2019-03-25	2019-03-01	25490	145.392	62.1441	56.4913	50.5268	59	53	46	61.0976	129.42	132.563	57	129	132	0.00204433	0.0218462
ZHA02	COL	21	ZHA02-COL-21	2019-03-29 12:40:56	2019-03-29 12:40:56	2019-03-29	2019-03-25	2019-03-01	20118	144.534	62.6075	58.7351	52.7644	61	57	49	62.9784	128.681	132.179	62	128	131	0.00230862	0.0233053
ZHA02	COL	21	ZHA02-COL-21	2019-03-30 11:10:56	2019-03-30 11:10:56	2019-03-30	2019-03-25	2019-03-01	23659	131.418	59.871	55.2633	46.0989	58	54	43	59.2884	128.394	134.369	58	128	135	0.00214036	0.0176742
ZHA02	COL	21	ZHA02-COL-21	2019-03-30 12:40:56	2019-03-30 12:40:56	2019-03-30	2019-03-25	2019-03-01	22444	133.45	65.3564	61.9858	53.3153	64	61	50	66.339	127.923	133.718	66	127	134	0.00241899	0.0207157
ZHA02	COL	21	ZHA02-COL-21	2019-03-31 11:10:56	2019-03-31 11:10:56	2019-03-31	2019-03-25	2019-03-01	29588	200.288	100.064	79.3297	73.9215	95	76	69	90.7105	135.632	134.789	88	136	135	0.00729019	0.0292255
ZHA02	COL	21	ZHA02-COL-21	2019-03-31 12:40:56	2019-03-31 12:40:56	2019-03-31	2019-03-25	2019-03-01	40687	200.474	73.8876	62.0392	58.8876	72	61	56	69.4011	132.629	131.94	69	132	131	0.0043625	0.0265361
ZHA02	COL	132	ZHA02-COL-132	2018-10-27 11:11:23	2018-10-27 11:11:23	2018-10-27	2018-10-22	2018-10-01	611	58.6574	140.396	147.393	118.17	153	157	128	151.71	120.38	142.55	165	119	144	0.00174169	0.00699285
ZHA02	COL	132	ZHA02-COL-132	2018-10-27 12:41:23	2018-10-27 12:41:23	2018-10-27	2018-10-22	2018-10-01	548	30.0043	148.268	160.071	119.376	168	180	134	162.234	116.715	147.801	183	116	149	0.000900488	0.00376578
ZHA02	COL	132	ZHA02-COL-132	2018-10-28 11:11:23	2018-10-28 11:11:23	2018-10-28	2018-10-22	2018-10-01	526	29.2725	147.302	156.743	119.346	161	170	132	159.884	118.108	146.481	173	117	148	0.000831681	0.00345205
ZHA02	COL	132	ZHA02-COL-132	2018-10-28 12:41:23	2018-10-28 12:41:23	2018-10-28	2018-10-22	2018-10-01	596	29.5678	140.309	150.881	113.27	151	160	122	153.899	117.624	146.56	164	117	146	0.000958264	0.0042127
ZHA02	COL	132	ZHA02-COL-132	2018-10-29 11:11:23	2018-10-29 11:11:23	2018-10-29	2018-10-29	2018-10-01	584	28.9872	138.776	149.25	115.019	145	158	120	152.697	118.182	144.774	162	118	145	0.00108964	0.00347786
ZHA02	COL	132	ZHA02-COL-132	2018-10-29 12:41:23	2018-10-29 12:41:23	2018-10-29	2018-10-29	2018-10-01	586	28.6401	141.623	151.449	117.534	148	160	122	155.077	118.491	144.688	163	118	145	0.000976332	0.00341767
ZHA02	COL	132	ZHA02-COL-132	2018-10-30 11:11:23	2018-10-30 11:11:23	2018-10-30	2018-10-29	2018-10-01	438	24.7003	141.804	150.075	114.057	143	149	116	153.76	118.792	146.105	155	118	146	0.00108574	0.00335528
ZHA02	COL	132	ZHA02-COL-132	2018-10-30 12:41:23	2018-10-30 12:41:23	2018-10-30	2018-10-29	2018-10-01	450	24.4234	144.747	155.231	115.358	145	156	114	158.231	117.311	147.669	159	117	148	0.000837473	0.00348184
ZHA02	COL	132	ZHA02-COL-132	2018-10-31 11:11:23	2018-10-31 11:11:23	2018-10-31	2018-10-29	2018-10-01	487	25.1646	133.713	143.949	110.602	136	146	113	147.595	118.341	144.505	151	118	145	0.000652542	0.00472915
ZHA02	COL	132	ZHA02-COL-132	2018-10-31 12:41:23	2018-10-31 12:41:23	2018-10-31	2018-10-29	2018-10-01	539	25.1646	131.737	139.716	108.334	133	140	107	143.881	119.518	143.811	145	119	144	0.000963446	0.00590291
ZHA02	COL	132	ZHA02-COL-132	2018-11-01 11:11:23	2018-11-01 11:11:23	2018-11-01	2018-10-29	2018-11-01	405	24.2333	134.459	143.121	111.4	138	148	113	146.978	119.123	143.837	153	118	144	0.000925065	0.00568956
ZHA02	COL	132	ZHA02-COL-132	2018-11-01 12:41:23	2018-11-01 12:41:23	2018-11-01	2018-10-29	2018-11-01	561	125.822	141.201	151.03	126.039	142	140	129	154.875	120.018	139.923	149	118	142	0.00131441	0.00788453
ZHA02	COL	132	ZHA02-COL-132	2018-11-02 11:11:23	2018-11-02 11:11:23	2018-11-02	2018-10-29	2018-11-01	666	24.9901	129.65	136.73	106.548	133	135	107	141.323	120.099	143.366	142	120	143	0.000954801	0.00558684
ZHA02	COL	132	ZHA02-COL-132	2018-11-02 12:41:23	2018-11-02 12:41:23	2018-11-02	2018-10-29	2018-11-01	683	45.6947	130.616	137.925	107.775	131	137	108	142.394	119.966	143.281	144	120	144	0.00119371	0.00612735
ZHA02	COL	132	ZHA02-COL-132	2018-11-03 11:11:23	2018-11-03 11:11:23	2018-11-03	2018-10-29	2018-11-01	12830	110.202	120.072	144.352	98.1571	124	152	101	144.968	110.779	149.741	152	109	150	0.000324071	0.00312662
ZHA02	COL	132	ZHA02-COL-132	2018-11-03 12:41:23	2018-11-03 12:41:23	2018-11-03	2018-10-29	2018-11-01	12817	110.398	120.695	144.339	98.453	124	151	101	145.184	111.071	149.668	151	109	150	0.000332272	0.00291004
ZHA02	COL	132	ZHA02-COL-132	2018-11-04 11:11:23	2018-11-04 11:11:23	2018-11-04	2018-10-29	2018-11-01	13103	110.599	117.859	132.428	102.102	120	136	104	135.982	116.956	142.61	139	116	143	0.00260481	0.0100285
ZHA02	COL	132	ZHA02-COL-132	2018-11-04 12:41:23	2018-11-04 12:41:23	2018-11-04	2018-10-29	2018-11-01	12834	110.371	117.661	131.611	102.021	119	134	104	135.366	117.31	142.3	138	116	142	0.00301804	0.0125481
ZHA02	COL	132	ZHA02-COL-132	2018-11-05 11:11:23	2018-11-05 11:11:23	2018-11-05	2018-11-05	2018-11-01	12991	110.783	114.497	123.18	104.904	116	125	107	128.593	121.269	136.885	131	121	136	0.00247855	0.0141456
ZHA02	COL	132	ZHA02-COL-132	2018-11-05 12:41:23	2018-11-05 12:41:23	2018-11-05	2018-11-05	2018-11-01	12646	110.794	116.682	125.111	106.294	115	124	107	130.447	121.263	137.198	130	121	137	0.00188589	0.0130943
ZHA02	COL	132	ZHA02-COL-132	2018-11-06 11:11:23	2018-11-06 11:11:23	2018-11-06	2018-11-05	2018-11-01	13463	110.866	108.365	112.531	98.1732	110	115	101	118.959	123.691	135.439	122	124	135	0.0019622	0.0124465
ZHA02	COL	132	ZHA02-COL-132	2018-11-06 12:41:23	2018-11-06 12:41:23	2018-11-06	2018-11-05	2018-11-01	13666	110.866	112.723	116.547	102.682	114	118	105	123.207	123.928	135.159	125	124	135	0.00243865	0.012592
ZHA02	COL	132	ZHA02-COL-132	2018-11-07 11:11:23	2018-11-07 11:11:23	2018-11-07	2018-11-05	2018-11-01	13652	110.084	109.503	109.498	104.074	106	106	101	116.58	127.005	130.936	114	127	130	0.00302167	0.0238803
ZHA02	COL	132	ZHA02-COL-132	2018-11-07 12:41:23	2018-11-07 12:41:23	2018-11-07	2018-11-05	2018-11-01	17030	200.39	127.827	135.844	112.239	120	126	106	139.756	120.89	139.571	132	124	137	0.00160436	0.0128052
ZHA02	COL	132	ZHA02-COL-132	2018-11-08 11:11:23	2018-11-08 11:11:23	2018-11-08	2018-11-05	2018-11-01	13461	111.345	108.235	107.974	97.7513	102	102	92	114.952	126.192	133.704	109	126	132	0.00271414	0.0185095
ZHA02	COL	132	ZHA02-COL-132	2018-11-08 12:41:23	2018-11-08 12:41:23	2018-11-08	2018-11-05	2018-11-01	13419	110.771	118.42	119.03	111.449	110	111	103	126.036	126.375	132.029	119	127	131	0.00375522	0.0213078
ZHA02	COL	132	ZHA02-COL-132	2018-11-09 11:11:23	2018-11-09 11:11:23	2018-11-09	2018-11-05	2018-11-01	14407	111.073	114.217	115.281	110.14	116	118	113	123.01	126.676	130.676	126	127	130	0.00209538	0.0208042
ZHA02	COL	132	ZHA02-COL-132	2018-11-09 12:41:23	2018-11-09 12:41:23	2018-11-09	2018-11-05	2018-11-01	14240	110.55	118.236	119.805	116.008	108	109	107	126.538	126.765	129.775	117	127	129	0.00434032	0.0227588
ZHA02	COL	132	ZHA02-COL-132	2018-11-10 11:11:23	2018-11-10 11:11:23	2018-11-10	2018-11-05	2018-11-01	15060	111.691	109.172	109.471	103.787	109	110	105	117.109	126.831	131.113	118	127	130	0.00211034	0.0227972
ZHA02	COL	132	ZHA02-COL-132	2018-11-10 12:41:23	2018-11-10 12:41:23	2018-11-10	2018-11-05	2018-11-01	14895	111.098	111.248	112.58	107.317	109	112	107	120.076	126.523	130.729	119	127	130	0.00199138	0.0200225
ZHA02	COL	132	ZHA02-COL-132	2018-11-11 11:11:23	2018-11-11 11:11:23	2018-11-11	2018-11-05	2018-11-01	15868	112.307	114.641	116.878	105.283	118	120	109	123.887	125.022	134.083	128	126	132	0.00254773	0.0173111
ZHA02	COL	132	ZHA02-COL-132	2018-11-11 12:41:23	2018-11-11 12:41:23	2018-11-11	2018-11-05	2018-11-01	15271	111.169	123.045	126.622	119.44	114	117	109	132.302	125.387	131.328	124	126	131	0.00323007	0.0209829
ZHA02	COL	132	ZHA02-COL-132	2018-11-12 11:11:23	2018-11-12 11:11:23	2018-11-12	2018-11-12	2018-11-01	16347	157.025	100.705	104.267	89.9177	98	103	87	110.088	123.901	135.568	109	124	135	0.00204788	0.0126323
ZHA02	COL	132	ZHA02-COL-132	2018-11-12 12:41:22	2018-11-12 12:41:22	2018-11-12	2018-11-12	2018-11-01	17010	140.04	125.585	132.805	118.211	125	133	117	138.504	122.631	134.939	139	123	135	0.00336212	0.0133936
ZHA02	COL	132	ZHA02-COL-132	2018-11-13 11:11:23	2018-11-13 11:11:23	2018-11-13	2018-11-12	2018-11-01	17434	111.931	108.789	117.303	89.7848	110	119	92	122.111	119.731	142.089	124	119	142	0.00187328	0.00938826
ZHA02	COL	132	ZHA02-COL-132	2018-11-13 12:41:23	2018-11-13 12:41:23	2018-11-13	2018-11-12	2018-11-01	18021	113.085	115.11	121.892	94.2584	118	124	98	127.101	120.473	142.244	130	120	142	0.00187445	0.0113726
ZHA02	COL	132	ZHA02-COL-132	2018-11-14 11:11:23	2018-11-14 11:11:23	2018-11-14	2018-11-12	2018-11-01	19390	112.426	130.304	145.071	105.28	134	148	108	147.921	115.599	147.312	151	114	148	0.000585966	0.00465187
ZHA02	COL	132	ZHA02-COL-132	2018-11-14 12:41:23	2018-11-14 12:41:23	2018-11-14	2018-11-12	2018-11-01	19290	112.57	120.78	135.722	98.0723	124	139	101	138.781	115.745	146.384	142	114	148	0.00101223	0.00558028
ZHA02	COL	132	ZHA02-COL-132	2018-11-15 11:11:23	2018-11-15 11:11:23	2018-11-15	2018-11-12	2018-11-01	20224	112.798	119.374	140.549	89.1298	124	148	92	141.749	111.255	152.88	149	109	155	0.000250099	0.00249086
ZHA02	COL	132	ZHA02-COL-132	2018-11-15 12:41:23	2018-11-15 12:41:23	2018-11-15	2018-11-12	2018-11-01	20421	112.948	121.55	142.888	92.8906	127	151	96	144.083	111.418	152.065	152	109	153	0.00026165	0.00278647
ZHA02	COL	132	ZHA02-COL-132	2018-11-16 11:11:23	2018-11-16 11:11:23	2018-11-16	2018-11-12	2018-11-01	21625	113.933	126.048	149.378	99.3974	131	157	103	150.061	110.686	151.683	157	109	152	0.000697174	0.00359507
ZHA02	COL	132	ZHA02-COL-132	2018-11-16 12:41:23	2018-11-16 12:41:23	2018-11-16	2018-11-12	2018-11-01	21868	113.798	126.818	149.686	100.551	132	158	105	150.455	110.972	151.285	158	109	152	0.00057241	0.0034619
ZHA02	COL	132	ZHA02-COL-132	2018-11-17 11:11:23	2018-11-17 11:11:23	2018-11-17	2018-11-12	2018-11-01	22027	114.134	127.147	149.763	102.413	132	157	107	150.695	111.308	150.373	158	110	151	0.000539236	0.00338653
ZHA02	COL	132	ZHA02-COL-132	2018-11-17 12:41:23	2018-11-17 12:41:23	2018-11-17	2018-11-12	2018-11-01	21764	113.247	135.137	155.819	110.676	132	156	104	156.345	112.427	149.329	157	112	150	0.000708369	0.00367742
ZHA02	COL	132	ZHA02-COL-132	2018-11-18 11:11:23	2018-11-18 11:11:23	2018-11-18	2018-11-12	2018-11-01	22786	113.862	127.711	149.708	103.462	133	158	109	150.723	111.722	149.871	159	110	151	0.000574746	0.00324615
ZHA02	COL	132	ZHA02-COL-132	2018-11-18 12:41:23	2018-11-18 12:41:23	2018-11-18	2018-11-12	2018-11-01	22397	114.154	129.997	151.927	105.346	134	159	110	152.992	111.711	150.005	160	111	151	0.000786442	0.00333096
ZHA02	COL	132	ZHA02-COL-132	2018-11-19 11:11:23	2018-11-19 11:11:23	2018-11-19	2018-11-19	2018-11-01	22608	114.411	126.726	150.105	103.969	131	157	108	150.974	111.189	149.675	157	110	150	0.000626487	0.00339906
ZHA02	COL	132	ZHA02-COL-132	2018-11-19 12:41:23	2018-11-19 12:41:23	2018-11-19	2018-11-19	2018-11-01	22577	114.308	128.926	151.554	105.216	133	158	109	152.518	111.472	149.821	159	110	150	0.000769052	0.00341159
ZHA02	COL	132	ZHA02-COL-132	2018-11-20 11:11:23	2018-11-20 11:11:23	2018-11-20	2018-11-19	2018-11-01	22546	114.672	128.689	148.69	103.553	132	155	108	150.302	112.63	149.53	156	112	150	0.000711791	0.0035657
ZHA02	COL	132	ZHA02-COL-132	2018-11-20 12:41:23	2018-11-20 12:41:23	2018-11-20	2018-11-19	2018-11-01	22611	114.519	128.428	148.359	102.941	132	155	107	149.965	112.609	149.701	156	112	150	0.000736945	0.00364214
ZHA02	COL	132	ZHA02-COL-132	2018-11-21 11:10:15	2018-11-21 11:10:15	2018-11-21	2018-11-19	2018-11-01	22863	157.828	120.707	140.914	95.0491	124	146	98	142.571	112.336	150.122	148	111	151	0.000261739	0.00357515
ZHA02	COL	132	ZHA02-COL-132	2018-11-21 12:40:15	2018-11-21 12:40:15	2018-11-21	2018-11-19	2018-11-01	22937	157.954	124.531	144.1	99.6237	128	150	104	145.895	112.839	149.361	151	112	150	0.00040129	0.003532
ZHA02	COL	132	ZHA02-COL-132	2018-11-22 11:10:15	2018-11-22 11:10:15	2018-11-22	2018-11-19	2018-11-01	23180	158.358	128.279	147.073	101.113	132	153	105	148.896	112.97	150.164	154	112	151	0.000435424	0.0029219
ZHA02	COL	132	ZHA02-COL-132	2018-11-22 12:40:15	2018-11-22 12:40:15	2018-11-22	2018-11-19	2018-11-01	23421	158.736	131.991	150.768	103.933	136	157	108	152.413	112.891	150.525	159	112	151	0.000670409	0.0036492
ZHA02	COL	132	ZHA02-COL-132	2018-11-23 11:10:15	2018-11-23 11:10:15	2018-11-23	2018-11-19	2018-11-01	23660	158.265	125.205	144.476	96.8322	129	151	99	146.175	112.487	151.062	152	112	152	0.000436232	0.00360537
ZHA02	COL	132	ZHA02-COL-132	2018-11-23 12:40:15	2018-11-23 12:40:15	2018-11-23	2018-11-19	2018-11-01	23561	158.941	125.882	144.4	97.5491	129	150	100	146.264	112.903	150.743	152	112	151	0.000406399	0.00339612
ZHA02	COL	132	ZHA02-COL-132	2018-11-24 11:10:15	2018-11-24 11:10:15	2018-11-24	2018-11-19	2018-11-01	24151	159.391	120.072	140.977	101.178	124	147	106	142.753	113.002	146.81	149	112	147	0.000466094	0.00422371
ZHA02	COL	132	ZHA02-COL-132	2018-11-24 12:40:15	2018-11-24 12:40:15	2018-11-24	2018-11-19	2018-11-01	24500	164.934	126.354	144.55	103.512	119	139	90	145.45	113.851	147.755	141	114	148	0.000622723	0.00524068
ZHA02	COL	132	ZHA02-COL-132	2018-11-25 11:10:15	2018-11-25 11:10:15	2018-11-25	2018-11-19	2018-11-01	24690	159.162	125.315	144.696	93.8759	129	150	97	146.297	111.974	152.725	152	111	153	0.000230662	0.00269418
ZHA02	COL	132	ZHA02-COL-132	2018-11-25 12:40:15	2018-11-25 12:40:15	2018-11-25	2018-11-19	2018-11-01	24737	158.707	121.316	140.563	91.9377	125	146	95	142.326	112.293	151.71	147	112	152	0.000428997	0.00361848
ZHA02	COL	132	ZHA02-COL-132	2018-11-26 11:10:15	2018-11-26 11:10:15	2018-11-26	2018-11-26	2018-11-01	25081	159.162	118.537	139.01	86.9304	122	144	90	140.389	111.307	153.442	146	111	154	0.000467767	0.0029395
ZHA02	COL	132	ZHA02-COL-132	2018-11-26 12:40:15	2018-11-26 12:40:15	2018-11-26	2018-11-26	2018-11-01	25041	158.55	121.783	143.534	89.1683	125	149	92	144.528	110.543	154.354	149	110	155	0.000169778	0.00250021
ZHA02	COL	132	ZHA02-COL-132	2018-11-27 11:10:15	2018-11-27 11:10:15	2018-11-27	2018-11-26	2018-11-01	25475	159.644	120.213	140.967	82.2534	124	147	85	141.981	110.331	156.794	148	109	158	0.000143238	0.00176743
ZHA02	COL	132	ZHA02-COL-132	2018-11-27 12:40:15	2018-11-27 12:40:15	2018-11-27	2018-11-26	2018-11-01	25336	159.722	125.265	146.259	85.3876	128	151	88	147.08	110.026	157.695	152	109	159	0.000138354	0.00146971
ZHA02	COL	132	ZHA02-COL-132	2018-11-28 11:10:15	2018-11-28 11:10:15	2018-11-28	2018-11-26	2018-11-01	25841	159.535	121.31	140.554	94.2193	125	146	99	142.363	112.632	150.485	148	112	151	0.000332691	0.00359719
ZHA02	COL	132	ZHA02-COL-132	2018-11-28 12:40:15	2018-11-28 12:40:15	2018-11-28	2018-11-26	2018-11-01	25845	159.447	120.419	139.377	94.2219	125	146	100	141.281	112.907	149.918	147	112	150	0.000400706	0.00375757
ZHA02	COL	132	ZHA02-COL-132	2018-11-29 11:10:15	2018-11-29 11:10:15	2018-11-29	2018-11-26	2018-11-01	26153	159.644	118.7	138.408	87.3778	122	144	90	139.985	111.746	152.981	145	111	154	0.00026056	0.00291071
ZHA02	COL	132	ZHA02-COL-132	2018-11-29 12:40:15	2018-11-29 12:40:15	2018-11-29	2018-11-26	2018-11-01	26108	159.504	119.172	139.282	88.4714	123	145	91	140.803	111.632	152.796	146	111	153	0.000233908	0.00285442
ZHA02	COL	132	ZHA02-COL-132	2018-11-30 11:10:15	2018-11-30 11:10:15	2018-11-30	2018-11-26	2018-11-01	26246	159.237	111.918	131.425	81.3593	115	136	85	133.152	111.867	152.71	138	111	154	0.000220109	0.00384764
ZHA02	COL	132	ZHA02-COL-132	2018-11-30 12:40:15	2018-11-30 12:40:15	2018-11-30	2018-11-26	2018-11-01	26264	159.159	120.062	141.327	84.7783	123	146	88	142.373	110.407	155.611	147	109	156	0.000162791	0.00203103
ZHA02	COL	132	ZHA02-COL-132	2018-12-01 11:10:15	2018-12-01 11:10:15	2018-12-01	2018-11-26	2018-12-01	27149	160.289	123.875	142.988	98.1501	126	147	100	144.798	112.931	149.671	148	112	150	0.000352584	0.00333917
ZHA02	COL	132	ZHA02-COL-132	2018-12-01 12:40:15	2018-12-01 12:40:15	2018-12-01	2018-11-26	2018-12-01	27409	163.698	130.303	148.343	107.224	121	141	93	149.502	113.917	147.776	143	113	148	0.000845272	0.00483832
ZHA02	COL	132	ZHA02-COL-132	2018-12-02 11:10:15	2018-12-02 11:10:15	2018-12-02	2018-11-26	2018-12-01	28537	161.657	115.561	138.801	79.7992	119	143	83	139.434	109.265	156.743	144	108	157	0.000213393	0.00188692
ZHA02	COL	132	ZHA02-COL-132	2018-12-02 12:40:15	2018-12-02 12:40:15	2018-12-02	2018-11-26	2018-12-01	28600	161.327	117.234	140.908	82.4912	120	146	86	141.466	109.198	156.325	146	108	157	0.000201661	0.0016908
ZHA02	COL	132	ZHA02-COL-132	2018-12-03 11:10:15	2018-12-03 11:10:15	2018-12-03	2018-12-03	2018-12-01	29499	161.479	128.419	152.557	99.1186	131	156	102	152.963	109.864	153.351	156	109	153	0.00063507	0.00262055
ZHA02	COL	132	ZHA02-COL-132	2018-12-03 12:40:15	2018-12-03 12:40:15	2018-12-03	2018-12-03	2018-12-01	29497	161.851	128.948	152.334	102.016	131	156	106	153.046	110.586	151.799	157	110	152	0.000984849	0.00391335
ZHA02	COL	132	ZHA02-COL-132	2018-12-04 11:10:15	2018-12-04 11:10:15	2018-12-04	2018-12-03	2018-12-01	30527	166	92.1373	108.57	66.1878	89	107	63	110.606	113.918	149.651	109	113	150	0.000447875	0.0043596
ZHA02	COL	132	ZHA02-COL-132	2018-12-04 12:40:15	2018-12-04 12:40:15	2018-12-04	2018-12-03	2018-12-01	30503	162.677	119.246	142.338	92.973	123	146	96	143.355	110.687	151.635	147	110	152	0.000439158	0.00310141
ZHA02	COL	132	ZHA02-COL-132	2018-12-05 11:10:15	2018-12-05 11:10:15	2018-12-05	2018-12-03	2018-12-01	31491	162.254	115.533	138.802	88.5609	120	143	92	139.707	110.439	152.173	144	109	153	0.000283513	0.00315873
ZHA02	COL	132	ZHA02-COL-132	2018-12-05 12:40:15	2018-12-05 12:40:15	2018-12-05	2018-12-03	2018-12-01	31426	162.632	118.083	141.188	91.8437	122	146	95	142.18	110.669	151.652	147	110	152	0.000425539	0.00289921
ZHA02	COL	132	ZHA02-COL-132	2018-12-06 11:10:15	2018-12-06 11:10:15	2018-12-06	2018-12-03	2018-12-01	32486	162.136	115.947	141.845	85.4245	121	148	91	141.911	108.593	155.016	148	107	156	0.000151434	0.00171762
ZHA02	COL	132	ZHA02-COL-132	2018-12-06 12:40:15	2018-12-06 12:40:15	2018-12-06	2018-12-03	2018-12-01	32398	162.338	137.395	164.565	110.596	142	170	115	163.868	108.794	152.976	169	108	154	0.000909206	0.0044543
ZHA02	COL	132	ZHA02-COL-132	2018-12-07 11:10:15	2018-12-07 11:10:15	2018-12-07	2018-12-03	2018-12-01	34942	167.829	113.645	137.214	93.8639	117	141	98	138.447	111.318	148.552	143	110	149	0.000505189	0.00371883
ZHA02	COL	132	ZHA02-COL-132	2018-12-07 12:40:15	2018-12-07 12:40:15	2018-12-07	2018-12-03	2018-12-01	34933	167.775	114.907	137.482	94.0103	117	141	97	138.817	111.688	148.713	142	111	149	0.000824385	0.00406903
ZHA02	COL	132	ZHA02-COL-132	2018-12-08 11:10:15	2018-12-08 11:10:15	2018-12-08	2018-12-03	2018-12-01	35327	167.552	113.118	136.349	89.3004	116	139	92	137.53	110.886	150.578	141	110	151	0.000559895	0.00452707
ZHA02	COL	132	ZHA02-COL-132	2018-12-08 12:40:15	2018-12-08 12:40:15	2018-12-08	2018-12-03	2018-12-01	35676	167.772	114.866	137.442	92.9104	119	142	96	138.789	111.526	149.275	143	111	150	0.000780457	0.00355791
ZHA02	COL	132	ZHA02-COL-132	2018-12-09 11:10:15	2018-12-09 11:10:15	2018-12-09	2018-12-03	2018-12-01	32777	127.77	119.954	143.772	101.213	123	148	104	144.885	111.474	147.915	149	110	148	0.000342139	0.00352777
ZHA02	COL	132	ZHA02-COL-132	2018-12-09 12:40:15	2018-12-09 12:40:15	2018-12-09	2018-12-03	2018-12-01	32249	128.058	117.337	139.198	90.0982	120	143	93	140.508	111.168	151.721	144	110	152	0.000520667	0.00312331
ZHA02	COL	132	ZHA02-COL-132	2018-12-10 11:10:15	2018-12-10 11:10:15	2018-12-10	2018-12-10	2018-12-01	33442	162.236	120.789	143.051	90.558	124	147	93	144.08	110.589	153.339	148	109	154	0.000212859	0.00248171
ZHA02	COL	132	ZHA02-COL-132	2018-12-10 12:40:15	2018-12-10 12:40:15	2018-12-10	2018-12-10	2018-12-01	33573	127.868	114.439	136.744	90.4272	118	141	94	138.049	111.369	150.272	142	110	151	0.000251724	0.00290579
ZHA02	COL	132	ZHA02-COL-132	2018-12-11 11:10:15	2018-12-11 11:10:15	2018-12-11	2018-12-10	2018-12-01	33032	169.539	77.2386	93.0123	56.9252	73	89	52	94.4133	114.973	146.612	90	115	146	0.00068316	0.00620773
ZHA02	COL	132	ZHA02-COL-132	2018-12-11 12:40:15	2018-12-11 12:40:15	2018-12-11	2018-12-10	2018-12-01	33340	167.947	95.9854	115.474	69.166	88	108	62	116.29	112.239	151.09	110	112	150	0.000344442	0.00539104
ZHA02	COL	132	ZHA02-COL-132	2018-12-12 11:10:15	2018-12-12 11:10:15	2018-12-12	2018-12-10	2018-12-01	33492	167.985	87.5597	99.0669	70.8011	87	100	70	102.603	118.014	142.652	103	117	143	0.00167109	0.00834375
ZHA02	COL	132	ZHA02-COL-132	2018-12-12 12:40:15	2018-12-12 12:40:15	2018-12-12	2018-12-10	2018-12-01	32794	167.056	100.215	120.055	83.7666	93	113	78	121.513	113.687	145.512	116	113	145	0.000500456	0.00475207
ZHA02	COL	132	ZHA02-COL-132	2018-12-13 11:10:15	2018-12-13 11:10:15	2018-12-13	2018-12-10	2018-12-01	31973	169.762	78.1629	91.8296	68.3374	73	88	64	94.4199	117.841	139.803	91	118	140	0.00206006	0.0100769
ZHA02	COL	132	ZHA02-COL-132	2018-12-13 12:40:15	2018-12-13 12:40:15	2018-12-13	2018-12-10	2018-12-01	32112	165.641	111.129	131.345	95.7785	104	126	89	132.867	113.801	144.836	128	113	145	0.000880803	0.00672043
ZHA02	COL	132	ZHA02-COL-132	2018-12-14 11:10:15	2018-12-14 11:10:15	2018-12-14	2018-12-10	2018-12-01	30878	126.212	103.316	123.447	93.3996	105	126	95	126.062	114.622	142.067	129	114	142	0.00140716	0.00891427
ZHA02	COL	132	ZHA02-COL-132	2018-12-14 12:40:15	2018-12-14 12:40:15	2018-12-14	2018-12-10	2018-12-01	31216	125.98	106.6	126.348	94.5647	109	130	97	128.914	114.52	143	132	114	143	0.00135229	0.00772229
ZHA02	COL	132	ZHA02-COL-132	2018-12-15 11:10:15	2018-12-15 11:10:15	2018-12-15	2018-12-10	2018-12-01	29986	124.508	105.571	125.222	96.1655	107	128	98	128.007	115.016	141.539	130	114	142	0.0010904	0.0085931
ZHA02	COL	132	ZHA02-COL-132	2018-12-15 12:40:15	2018-12-15 12:40:15	2018-12-15	2018-12-10	2018-12-01	29829	160.534	109.594	127.28	95.1997	111	129	97	130.237	115.285	143.367	132	114	144	0.000711904	0.00489884
ZHA02	COL	132	ZHA02-COL-132	2018-12-16 11:10:15	2018-12-16 11:10:15	2018-12-16	2018-12-10	2018-12-01	0	NA	109.594	127.28	95.1997	111	129	97	130.237	115.285	143.367	132	114	144	0.000711904	0.00489884
ZHA02	COL	132	ZHA02-COL-132	2018-12-16 12:40:15	2018-12-16 12:40:15	2018-12-16	2018-12-10	2018-12-01	0	NA	109.594	127.28	95.1997	111	129	97	130.237	115.285	143.367	132	114	144	0.000711904	0.00489884
ZHA02	COL	132	ZHA02-COL-132	2018-12-17 11:10:15	2018-12-17 11:10:15	2018-12-17	2018-12-17	2018-12-01	4	0.707207	148	162	189	148	162	189	169	129	112	169	129	112	0.00697069	0.033492
ZHA02	COL	132	ZHA02-COL-132	2018-12-17 12:40:15	2018-12-17 12:40:15	2018-12-17	2018-12-17	2018-12-01	178	155.597	171.129	180.601	193.18	175	185	197	186.826	127.292	120.534	191	127	121	0.00594618	0.0287028
ZHA02	COL	132	ZHA02-COL-132	2018-12-18 11:10:49	2018-12-18 11:10:49	2018-12-18	2018-12-17	2018-12-01	3027	199.449	150.067	157.892	169.506	165	173	185	164.962	127.555	120.922	180	127	121	0.00538924	0.0279549
ZHA02	COL	132	ZHA02-COL-132	2018-12-18 12:40:49	2018-12-18 12:40:49	2018-12-18	2018-12-17	2018-12-01	7291	196.505	140.144	147.636	159.769	148	156	169	155.098	127.892	120.566	164	128	121	0.00465147	0.0287564
ZHA02	COL	132	ZHA02-COL-132	2018-12-19 11:10:49	2018-12-19 11:10:49	2018-12-19	2018-12-17	2018-12-01	23796	199.45	143.75	150.975	163.864	147	155	168	158.604	128.14	120.243	163	128	120	0.00502021	0.0296535
ZHA02	COL	132	ZHA02-COL-132	2018-12-19 12:40:49	2018-12-19 12:40:49	2018-12-19	2018-12-17	2018-12-01	24760	199.516	151.23	158.803	170.275	158	166	177	166.023	127.581	120.929	173	128	121	0.00541902	0.0287626
ZHA02	COL	132	ZHA02-COL-132	2018-12-20 11:10:49	2018-12-20 11:10:49	2018-12-20	2018-12-17	2018-12-01	32363	127.028	96.0501	109.095	67.7018	98	112	69	112.106	115.513	149.481	115	114	150	0.000500734	0.00471467
ZHA02	COL	132	ZHA02-COL-132	2018-12-20 12:40:49	2018-12-20 12:40:49	2018-12-20	2018-12-17	2018-12-01	32817	148.312	117.601	134.05	92.7387	119	137	94	136.71	114.416	148.334	139	113	149	0.00107535	0.00696724
ZHA02	COL	132	ZHA02-COL-132	2018-12-21 11:10:49	2018-12-21 11:10:49	2018-12-21	2018-12-17	2018-12-01	32428	149.437	111.718	129.433	95.3444	114	132	98	132.322	115.002	144.404	135	114	145	0.000815882	0.00640236
ZHA02	COL	132	ZHA02-COL-132	2018-12-21 12:40:49	2018-12-21 12:40:49	2018-12-21	2018-12-17	2018-12-01	32346	155.115	115.033	135.669	87.2383	117	138	90	137.324	111.757	151.588	140	110	152	0.000656926	0.00474627
ZHA02	COL	132	ZHA02-COL-132	2018-12-22 11:10:49	2018-12-22 11:10:49	2018-12-22	2018-12-17	2018-12-01	32593	126.647	118.695	140.825	86.9064	121	144	90	141.876	110.501	154.146	145	110	154	0.000156903	0.00232551
ZHA02	COL	132	ZHA02-COL-132	2018-12-22 12:40:49	2018-12-22 12:40:49	2018-12-22	2018-12-17	2018-12-01	32749	127.136	114.077	133.624	82.7047	117	137	86	135.354	111.822	153.062	139	111	154	0.000379506	0.00392634
ZHA02	COL	132	ZHA02-COL-132	2018-12-23 11:10:49	2018-12-23 11:10:49	2018-12-23	2018-12-17	2018-12-01	35097	167.248	110.535	131.532	82.3628	113	134	86	133.08	111.492	152.058	136	110	153	0.000242066	0.00310597
ZHA02	COL	132	ZHA02-COL-132	2018-12-23 12:40:49	2018-12-23 12:40:49	2018-12-23	2018-12-17	2018-12-01	35138	167.967	112.134	132.666	82.5339	115	136	86	134.271	111.569	152.572	138	110	153	0.000136504	0.00344861
ZHA02	COL	132	ZHA02-COL-132	2018-12-24 11:10:49	2018-12-24 11:10:49	2018-12-24	2018-12-24	2018-12-01	35148	168.352	108.792	130.335	80.8757	111	134	85	131.798	111.201	152.201	135	109	153	0.000303373	0.00300758
ZHA02	COL	132	ZHA02-COL-132	2018-12-24 12:40:49	2018-12-24 12:40:49	2018-12-24	2018-12-24	2018-12-01	35611	168.62	113.136	131.39	87.9353	113	133	87	133.59	113.399	149.339	135	112	150	0.000366382	0.00710043
ZHA02	COL	132	ZHA02-COL-132	2018-12-25 11:10:49	2018-12-25 11:10:49	2018-12-25	2018-12-24	2018-12-01	34902	167.521	109.115	126.823	84.4535	111	130	87	129.341	113.726	148.938	132	112	150	0.000598702	0.006529
ZHA02	COL	132	ZHA02-COL-132	2018-12-25 12:40:49	2018-12-25 12:40:49	2018-12-25	2018-12-24	2018-12-01	35013	167.521	112.455	129.409	89.8061	114	133	93	132.175	114.48	147.46	135	113	148	0.000697464	0.00682137
ZHA02	COL	132	ZHA02-COL-132	2018-12-26 11:10:49	2018-12-26 11:10:49	2018-12-26	2018-12-24	2018-12-01	35183	167.649	111.596	127.363	93.8519	114	131	97	130.591	115.864	144.355	134	114	146	0.000663914	0.00518905
ZHA02	COL	132	ZHA02-COL-132	2018-12-26 12:40:49	2018-12-26 12:40:49	2018-12-26	2018-12-24	2018-12-01	35148	168.295	114.643	130.118	96.382	113	131	97	133.255	115.979	144.435	134	114	146	0.000763096	0.00649452
ZHA02	COL	132	ZHA02-COL-132	2018-12-27 11:10:49	2018-12-27 11:10:49	2018-12-27	2018-12-24	2018-12-01	32450	127.681	115.114	129.761	96.7908	117	133	100	133.274	116.43	144.133	137	115	145	0.000801475	0.00630161
ZHA02	COL	132	ZHA02-COL-132	2018-12-27 12:40:49	2018-12-27 12:40:49	2018-12-27	2018-12-24	2018-12-01	34819	167.505	115.193	130.169	97.5306	117	134	101	133.628	116.364	143.897	137	114	145	0.000882484	0.0065455
ZHA02	COL	132	ZHA02-COL-132	2018-12-28 11:10:49	2018-12-28 11:10:49	2018-12-28	2018-12-24	2018-12-01	32283	127.41	100.619	113.943	87.5497	99	115	87	117.679	117.859	141.009	118	117	142	0.00152096	0.00987129
ZHA02	COL	132	ZHA02-COL-132	2018-12-28 12:40:49	2018-12-28 12:40:49	2018-12-28	2018-12-24	2018-12-01	32581	168.954	69.2737	83.5084	69.1621	62	79	65	85.8597	119.335	134.499	81	119	135	0.00165658	0.0122413
ZHA02	COL	132	ZHA02-COL-132	2018-12-29 11:10:49	2018-12-29 11:10:49	2018-12-29	2018-12-24	2018-12-01	32129	127.188	111.869	121.502	97.0561	114	124	100	126.42	119.755	140.234	129	119	140	0.00147801	0.0108502
ZHA02	COL	132	ZHA02-COL-132	2018-12-29 12:40:49	2018-12-29 12:40:49	2018-12-29	2018-12-24	2018-12-01	32048	127.069	112.41	121.598	97.6525	114	124	100	126.629	120.014	140.011	129	119	140	0.00142296	0.0113532
ZHA02	COL	132	ZHA02-COL-132	2018-12-30 11:10:49	2018-12-30 11:10:49	2018-12-30	2018-12-24	2018-12-01	34602	167.443	108.24	115.579	91.0879	109	117	93	120.866	120.613	140.662	123	120	140	0.00132481	0.010434
ZHA02	COL	132	ZHA02-COL-132	2018-12-30 12:40:49	2018-12-30 12:40:49	2018-12-30	2018-12-24	2018-12-01	34825	167.123	109.452	115.952	92.8143	110	117	95	121.497	121.185	140.011	123	121	140	0.00139562	0.0108387
ZHA02	COL	132	ZHA02-COL-132	2018-12-31 11:10:49	2018-12-31 11:10:49	2018-12-31	2018-12-31	2018-12-01	32139	126.716	110.337	115.256	89.8112	111	116	93	120.993	121.471	141.502	123	121	141	0.00121009	0.0088792
ZHA02	COL	132	ZHA02-COL-132	2018-12-31 12:40:49	2018-12-31 12:40:49	2018-12-31	2018-12-31	2018-12-01	32071	126.916	108.374	112.546	88.5213	109	113	90	118.452	122.001	140.86	120	122	140	0.00151011	0.0108067
ZHA02	COL	132	ZHA02-COL-132	2019-01-01 11:10:49	2019-01-01 11:10:49	2019-01-01	2018-12-31	2019-01-01	34883	198.686	108.07	112.005	93.5384	107	111	95	118.095	123.141	137.694	118	125	135	0.0032678	0.0147748
ZHA02	COL	132	ZHA02-COL-132	2019-01-01 12:40:49	2019-01-01 12:40:49	2019-01-01	2018-12-31	2019-01-01	34883	199.763	108.064	111.775	96.0249	107	111	98	118.103	123.74	136.201	118	125	134	0.00182359	0.0129348
ZHA02	COL	132	ZHA02-COL-132	2019-01-02 11:10:49	2019-01-02 11:10:49	2019-01-02	2018-12-31	2019-01-01	34578	199.286	107.386	111.78	97.5123	106	110	99	118.012	123.75	135.306	117	125	133	0.00205415	0.0123713
ZHA02	COL	132	ZHA02-COL-132	2019-01-02 12:40:49	2019-01-02 12:40:49	2019-01-02	2018-12-31	2019-01-01	34904	199.273	109.372	112.183	97.7076	109	111	100	118.761	124.352	135.604	119	126	133	0.00268811	0.0156744
ZHA02	COL	132	ZHA02-COL-132	2019-01-03 11:10:49	2019-01-03 11:10:49	2019-01-03	2018-12-31	2019-01-01	13461	185.691	177.543	181.176	186.153	177	181	186	187.723	127.57	124.936	187	128	125	0.00552065	0.0260972
ZHA02	COL	132	ZHA02-COL-132	2019-01-03 12:40:49	2019-01-03 12:40:49	2019-01-03	2018-12-31	2019-01-01	8116	179.918	116.894	125.086	137.007	116	124	136	132.915	127.599	120.498	132	128	121	0.00465346	0.0331117
ZHA02	COL	132	ZHA02-COL-132	2019-01-04 11:10:49	2019-01-04 11:10:49	2019-01-04	2018-12-31	2019-01-01	4517	171.605	170.188	174.435	176.285	178	181	183	180.706	126.846	126.5	187	127	126	0.00516491	0.024684
ZHA02	COL	132	ZHA02-COL-132	2019-01-04 12:40:49	2019-01-04 12:40:49	2019-01-04	2018-12-31	2019-01-01	5248	179.469	130.33	136.615	143.167	133	139	146	144.376	127.086	123.718	147	127	124	0.00432306	0.0253074
ZHA02	COL	132	ZHA02-COL-132	2019-01-05 11:10:49	2019-01-05 11:10:49	2019-01-05	2018-12-31	2019-01-01	0	NA	130.33	136.615	143.167	133	139	146	144.376	127.086	123.718	147	127	124	0.00432306	0.0253074
ZHA02	COL	132	ZHA02-COL-132	2019-01-05 12:40:49	2019-01-05 12:40:49	2019-01-05	2018-12-31	2019-01-01	0	NA	130.33	136.615	143.167	133	139	146	144.376	127.086	123.718	147	127	124	0.00432306	0.0253074
ZHA02	COL	132	ZHA02-COL-132	2019-01-06 11:10:49	2019-01-06 11:10:49	2019-01-06	2018-12-31	2019-01-01	52	150.663	188.038	196.019	207	190	198	208	201.462	127.577	121.615	203	128	122	0.00546633	0.0286294
ZHA02	COL	132	ZHA02-COL-132	2019-01-06 12:40:49	2019-01-06 12:40:49	2019-01-06	2018-12-31	2019-01-01	307	20.2238	170.176	179.176	195.313	170	179	196	185.909	128	118.459	186	128	118	0.00607795	0.0309963
ZHA02	COL	132	ZHA02-COL-132	2019-01-07 11:10:49	2019-01-07 11:10:49	2019-01-07	2019-01-07	2019-01-01	22670	179.076	200.748	205.47	211.469	201	206	212	210.235	127.229	124.11	211	127	124	0.00558571	0.0251367
ZHA02	COL	132	ZHA02-COL-132	2019-01-07 12:40:49	2019-01-07 12:40:49	2019-01-07	2019-01-07	2019-01-01	16674	174.087	199.401	206.366	216.779	201	208	218	210.955	127.565	121.832	212	128	122	0.00536492	0.0284612
ZHA02	COL	132	ZHA02-COL-132	2019-01-08 11:10:49	2019-01-08 11:10:49	2019-01-08	2019-01-07	2019-01-01	31570	199.929	218.71	222.423	228.891	226	230	236	225.635	127.75	124.248	232	128	124	0.00527175	0.0265623
ZHA02	COL	132	ZHA02-COL-132	2019-01-08 12:40:49	2019-01-08 12:40:49	2019-01-08	2019-01-07	2019-01-01	36168	200.804	184.593	190.757	194.829	215	220	230	194.538	126.668	125.193	224	128	123	0.00501222	0.0243481
ZHA02	COL	132	ZHA02-COL-132	2019-01-09 11:10:49	2019-01-09 11:10:49	2019-01-09	2019-01-07	2019-01-01	34721	200.611	129.48	137.212	149.328	140	147	160	143.888	127.808	120.564	155	128	120	0.00455709	0.0296337
ZHA02	COL	132	ZHA02-COL-132	2019-01-09 12:40:49	2019-01-09 12:40:49	2019-01-09	2019-01-07	2019-01-01	29048	200.994	118.242	118.928	107.343	110	113	100	126.174	125.844	134.397	120	126	132	0.00313999	0.0172861
ZHA02	COL	132	ZHA02-COL-132	2019-01-10 11:10:49	2019-01-10 11:10:49	2019-01-10	2019-01-07	2019-01-01	66	4.67963	145.985	166.985	196.197	146	167	196	173.015	127.136	110.864	173	127	111	0.00672441	0.0285466
ZHA02	COL	132	ZHA02-COL-132	2019-01-10 12:40:49	2019-01-10 12:40:49	2019-01-10	2019-01-07	2019-01-01	230	159.029	153.804	162.778	174.087	160	169	181	169.604	127.083	121.061	176	127	121	0.00529931	0.0272048
ZHA02	COL	132	ZHA02-COL-132	2019-01-11 11:10:49	2019-01-11 11:10:49	2019-01-11	2019-01-07	2019-01-01	2445	199.902	143.405	149.894	158.953	179	186	194	155.097	127.64	122.197	192	127	122	0.00437704	0.0262083
ZHA02	COL	132	ZHA02-COL-132	2019-01-11 12:40:49	2019-01-11 12:40:49	2019-01-11	2019-01-07	2019-01-01	4108	168.776	121.526	129.889	139.456	137	147	157	136.358	126.984	121.678	154	127	122	0.00526636	0.0292283
ZHA02	COL	132	ZHA02-COL-132	2019-01-12 11:10:49	2019-01-12 11:10:49	2019-01-12	2019-01-07	2019-01-01	8353	162.592	144.573	163.227	189.031	153	172	197	169.327	127.317	112.556	178	127	113	0.00724072	0.0301506
ZHA02	COL	132	ZHA02-COL-132	2019-01-12 12:40:49	2019-01-12 12:40:49	2019-01-12	2019-01-07	2019-01-01	25257	169.621	136.492	146.76	161.139	149	161	176	153.291	127.446	119.001	168	127	119	0.00537427	0.027328
ZHA02	COL	132	ZHA02-COL-132	2019-01-13 11:10:49	2019-01-13 11:10:49	2019-01-13	2019-01-07	2019-01-01	50786	201.006	147.454	149.903	156.189	170	173	180	156.022	128.282	124.33	180	128	124	0.00443535	0.0243754
ZHA02	COL	132	ZHA02-COL-132	2019-01-13 12:40:49	2019-01-13 12:40:49	2019-01-13	2019-01-07	2019-01-01	21786	200.693	110.502	113.384	114.456	79	84	85	117.279	127.144	127.139	90	128	125	0.00390515	0.0286703
ZHA02	COL	132	ZHA02-COL-132	2019-01-14 11:10:52	2019-01-14 11:10:52	2019-01-14	2019-01-14	2019-01-01	26821	200.896	120.832	121.34	109.628	119	121	111	129.057	125.76	134.381	129	126	132	0.0038844	0.0176865
ZHA02	COL	132	ZHA02-COL-132	2019-01-14 12:40:49	2019-01-14 12:40:49	2019-01-14	2019-01-14	2019-01-01	29928	201.088	125.874	125.66	109.419	121	125	108	133.342	125.422	136.912	133	126	135	0.00250939	0.0171837
ZHA02	COL	132	ZHA02-COL-132	2019-01-15 11:10:49	2019-01-15 11:10:49	2019-01-15	2019-01-14	2019-01-01	26854	200.986	114.596	112.216	95.6381	111	111	95	120.128	126.07	137.592	119	127	135	0.00205399	0.0173137
ZHA02	COL	132	ZHA02-COL-132	2019-01-15 12:40:49	2019-01-15 12:40:49	2019-01-15	2019-01-14	2019-01-01	26525	201.049	92.4137	94.2636	86.4257	88	92	85	100.718	125.858	132.264	98	126	131	0.00169121	0.0188854
ZHA02	COL	132	ZHA02-COL-132	2019-01-16 11:10:49	2019-01-16 11:10:49	2019-01-16	2019-01-14	2019-01-01	29105	200.968	99.7278	96.8835	91.6941	87	88	90	104.242	128.447	131.353	95	128	130	0.00174582	0.023369
ZHA02	COL	132	ZHA02-COL-132	2019-01-16 12:40:49	2019-01-16 12:40:49	2019-01-16	2019-01-14	2019-01-01	33593	197.567	82.9999	87.0392	79.3627	78	82	76	92.3121	125.09	131.729	87	127	129	0.00166785	0.0206034
ZHA02	COL	132	ZHA02-COL-132	2019-01-17 11:10:49	2019-01-17 11:10:49	2019-01-17	2019-01-14	2019-01-01	33170	197.567	109.629	110.14	96.1135	107	107	98	117.381	125.414	135.639	115	126	132	0.00210463	0.01404
ZHA02	COL	132	ZHA02-COL-132	2019-01-17 12:40:49	2019-01-17 12:40:49	2019-01-17	2019-01-14	2019-01-01	27560	201.09	111.92	110.585	102.176	108	108	103	118.682	127.114	132.884	117	127	131	0.00293207	0.021087
ZHA02	COL	132	ZHA02-COL-132	2019-01-18 11:10:49	2019-01-18 11:10:49	2019-01-18	2019-01-14	2019-01-01	26787	201.012	85.1362	85.8746	88.4402	77	80	81	90.9999	128.556	126.313	87	128	125	0.00394145	0.033731
ZHA02	COL	132	ZHA02-COL-132	2019-01-18 12:40:49	2019-01-18 12:40:49	2019-01-18	2019-01-14	2019-01-01	29090	200.997	104.851	101.011	93.1351	101	101	94	109.231	128.224	133.037	109	128	131	0.00254163	0.0234941
ZHA02	COL	132	ZHA02-COL-132	2019-01-19 11:10:49	2019-01-19 11:10:49	2019-01-19	2019-01-14	2019-01-01	27549	200.996	92.7281	94.2113	95.1708	85	88	94	101.143	127.855	127.244	95	128	126	0.00349878	0.0313149
ZHA02	COL	132	ZHA02-COL-132	2019-01-19 12:40:49	2019-01-19 12:40:49	2019-01-19	2019-01-14	2019-01-01	28587	201.174	90.079	92.0389	93.6992	83	86	88	98.5798	127.842	126.801	93	128	125	0.00388519	0.0338301
ZHA02	COL	132	ZHA02-COL-132	2019-01-20 11:10:49	2019-01-20 11:10:49	2019-01-20	2019-01-14	2019-01-01	28840	200.937	104.429	102.534	101.377	100	99	100	110.857	128.676	128.933	108	128	128	0.00412495	0.0270425
ZHA02	COL	132	ZHA02-COL-132	2019-01-20 12:40:49	2019-01-20 12:40:49	2019-01-20	2019-01-14	2019-01-01	28839	201.004	108.279	106.538	104.469	104	104	105	114.911	128.45	129.417	113	128	128	0.00429322	0.027191
ZHA02	COL	132	ZHA02-COL-132	2019-01-21 11:10:49	2019-01-21 11:10:49	2019-01-21	2019-01-21	2019-01-01	32566	199.6	105.846	103.847	95.3854	102	99	97	111.619	127.418	132.889	108	128	130	0.00294844	0.0214446
ZHA02	COL	132	ZHA02-COL-132	2019-01-21 12:40:49	2019-01-21 12:40:49	2019-01-21	2019-01-21	2019-01-01	33742	201.174	102.716	104.05	105.481	96	99	103	111.601	128.02	127.058	107	127	125	0.00376359	0.030259
ZHA02	COL	132	ZHA02-COL-132	2019-01-22 11:10:49	2019-01-22 11:10:49	2019-01-22	2019-01-21	2019-01-01	26738	200.781	101.853	101.151	103.904	96	96	101	109.411	129.001	126.584	105	128	125	0.0029367	0.0336017
ZHA02	COL	132	ZHA02-COL-132	2019-01-22 12:40:49	2019-01-22 12:40:49	2019-01-22	2019-01-21	2019-01-01	27234	200.625	104.917	103.315	106.481	99	99	103	111.901	129.43	126.489	108	129	125	0.00308885	0.0315217
ZHA02	COL	132	ZHA02-COL-132	2019-01-23 11:10:49	2019-01-23 11:10:49	2019-01-23	2019-01-21	2019-01-01	26210	200.803	98.2512	98.4781	103.482	93	96	102	106.525	129.157	125.182	104	129	125	0.00264326	0.0303535
ZHA02	COL	132	ZHA02-COL-132	2019-01-23 12:40:49	2019-01-23 12:40:49	2019-01-23	2019-01-21	2019-01-01	29818	201.031	99.7574	101.921	108.765	95	98	105	109.743	128.87	123.956	107	128	123	0.00312836	0.0320766
ZHA02	COL	132	ZHA02-COL-132	2019-01-24 11:10:49	2019-01-24 11:10:49	2019-01-24	2019-01-21	2019-01-01	33917	200.396	121.917	124.003	126.512	128	129	131	131.689	127.648	126.424	138	128	126	0.00343425	0.0275436
ZHA02	COL	132	ZHA02-COL-132	2019-01-24 12:40:49	2019-01-24 12:40:49	2019-01-24	2019-01-21	2019-01-01	10571	199.503	145.722	154.65	169.14	156	165	180	161.692	127.885	119.277	172	128	119	0.005364	0.0305947
ZHA02	COL	132	ZHA02-COL-132	2019-01-25 11:10:49	2019-01-25 11:10:49	2019-01-25	2019-01-21	2019-01-01	78969	200.864	127.194	130.417	135.809	131	135	141	138.101	127.876	124.677	143	128	124	0.00439318	0.0270726
ZHA02	COL	132	ZHA02-COL-132	2019-01-25 12:40:49	2019-01-25 12:40:49	2019-01-25	2019-01-21	2019-01-01	49348	200.358	115.438	143.061	179.954	122	150	188	149.141	127.604	105.544	156	128	105	0.006273	0.0293051
ZHA02	COL	132	ZHA02-COL-132	2019-01-26 11:10:49	2019-01-26 11:10:49	2019-01-26	2019-01-21	2019-01-01	37588	200.49	144.387	158.432	177.843	160	174	194	164.618	127.153	116.338	180	127	117	0.00648478	0.0281502
ZHA02	COL	132	ZHA02-COL-132	2019-01-26 12:40:49	2019-01-26 12:40:49	2019-01-26	2019-01-21	2019-01-01	61723	200.894	46.4097	47.3622	52.4128	39	38	41	49.1461	128.957	124.778	39	129	125	0.00374289	0.0316101
ZHA02	COL	132	ZHA02-COL-132	2019-01-27 11:10:49	2019-01-27 11:10:49	2019-01-27	2019-01-21	2019-01-01	25055	200.864	111.48	107.874	109.424	108	107	109	117.158	129.868	127.726	117	129	127	0.00357061	0.0253264
ZHA02	COL	132	ZHA02-COL-132	2019-01-27 12:40:49	2019-01-27 12:40:49	2019-01-27	2019-01-21	2019-01-01	25516	200.813	109.682	106.141	107.683	107	104	106	115.319	129.879	127.733	114	129	127	0.00404473	0.0267646
ZHA02	COL	132	ZHA02-COL-132	2019-01-28 11:10:49	2019-01-28 11:10:49	2019-01-28	2019-01-28	2019-01-01	13888	198.116	109.343	118.534	130.049	99	109	120	124.842	127.15	120.517	116	127	121	0.00526196	0.0334981
ZHA02	COL	132	ZHA02-COL-132	2019-01-28 12:40:49	2019-01-28 12:40:49	2019-01-28	2019-01-28	2019-01-01	49492	200.567	155.1	163.287	174.128	185	193	205	168.786	127.312	121.335	199	127	121	0.0058057	0.0277576
ZHA02	COL	132	ZHA02-COL-132	2019-01-29 11:10:49	2019-01-29 11:10:49	2019-01-29	2019-01-28	2019-01-01	52741	200.837	139.703	144.577	150.656	151	157	166	151.174	127.441	124.111	165	127	124	0.00439979	0.0243776
ZHA02	COL	132	ZHA02-COL-132	2019-01-29 12:40:49	2019-01-29 12:40:49	2019-01-29	2019-01-28	2019-01-01	51090	200.815	136.467	142.581	151.127	167	174	184	148.464	127.52	122.636	181	128	122	0.0044004	0.026017
ZHA02	COL	132	ZHA02-COL-132	2019-01-30 11:10:49	2019-01-30 11:10:49	2019-01-30	2019-01-28	2019-01-01	45010	200.825	158.127	165.255	174.625	192	200	210	170.404	127.481	122.153	205	128	122	0.00505895	0.0271218
ZHA02	COL	132	ZHA02-COL-132	2019-01-30 12:40:49	2019-01-30 12:40:49	2019-01-30	2019-01-28	2019-01-01	24023	176.919	155.301	174.707	202.399	169	190	220	179.716	127.522	111.645	195	127	111	0.0072475	0.0300673
ZHA02	COL	132	ZHA02-COL-132	2019-01-31 11:10:49	2019-01-31 11:10:49	2019-01-31	2019-01-28	2019-01-01	28299	200.264	121.679	138.176	163.241	132	149	175	144.647	127.953	112.736	156	128	113	0.0062707	0.031117
ZHA02	COL	132	ZHA02-COL-132	2019-01-31 12:40:49	2019-01-31 12:40:49	2019-01-31	2019-01-28	2019-01-01	69913	200.839	148.938	157.747	171.698	171	181	197	163.268	127.854	119.644	187	128	119	0.00520868	0.0308271
ZHA02	COL	132	ZHA02-COL-132	2019-02-01 11:10:49	2019-02-01 11:10:49	2019-02-01	2019-01-28	2019-02-01	45150	201.193	77.3805	74.9527	77.9498	68	65	68	80.8153	129.866	126.764	71	129	126	0.00326761	0.0317422
ZHA02	COL	132	ZHA02-COL-132	2019-02-01 12:40:49	2019-02-01 12:40:49	2019-02-01	2019-01-28	2019-02-01	38645	201.123	73.9232	68.195	71.2488	69	63	66	75.0029	131.347	127.309	71	130	127	0.00322412	0.0312212
ZHA02	COL	132	ZHA02-COL-132	2019-02-02 11:10:49	2019-02-02 11:10:49	2019-02-02	2019-01-28	2019-02-01	26237	200.345	121.62	106.296	108.579	120	107	110	118.444	134.539	129.074	120	134	128	0.00891211	0.0357974
ZHA02	COL	132	ZHA02-COL-132	2019-02-02 12:40:49	2019-02-02 12:40:49	2019-02-02	2019-01-28	2019-02-01	28062	200.893	118.076	104.88	108.225	116	106	110	116.469	133.925	128.161	118	134	127	0.00663265	0.0361806
ZHA02	COL	132	ZHA02-COL-132	2019-02-03 11:10:49	2019-02-03 11:10:49	2019-02-03	2019-01-28	2019-02-01	43258	200.848	110.684	119.216	131.732	124	132	145	125.626	127.645	120.022	140	128	120	0.00505128	0.035434
ZHA02	COL	132	ZHA02-COL-132	2019-02-03 12:40:49	2019-02-03 12:40:49	2019-02-03	2019-01-28	2019-02-01	49584	200.5	126.89	135.503	148.268	147	156	170	141.946	127.665	120.035	164	128	120	0.00466926	0.0287157
ZHA02	COL	132	ZHA02-COL-132	2019-02-04 11:10:49	2019-02-04 11:10:49	2019-02-04	2019-02-04	2019-02-01	18262	197.461	107.59	120.826	138.735	103	117	136	127.087	127.295	116.558	124	127	117	0.00745399	0.0350337
ZHA02	COL	132	ZHA02-COL-132	2019-02-04 12:40:49	2019-02-04 12:40:49	2019-02-04	2019-02-04	2019-02-01	35219	200.718	116.317	121.907	129.418	109	116	124	128.193	127.484	123.139	124	127	123	0.00474476	0.0328954
ZHA02	COL	132	ZHA02-COL-132	2019-02-05 11:10:49	2019-02-05 11:10:49	2019-02-05	2019-02-04	2019-02-01	24320	199.83	147.779	157.374	171.752	158	168	183	164.067	127.641	119.206	175	128	119	0.00554231	0.0294611
ZHA02	COL	132	ZHA02-COL-132	2019-02-05 12:40:49	2019-02-05 12:40:49	2019-02-05	2019-02-04	2019-02-01	30065	200.511	133.463	141.746	152.852	149	158	170	148.133	127.316	121.035	165	127	121	0.00529535	0.0269513
ZHA02	COL	132	ZHA02-COL-132	2019-02-06 11:10:49	2019-02-06 11:10:49	2019-02-06	2019-02-04	2019-02-01	28127	200.384	145.468	153.683	164.419	157	166	177	160.3	127.219	121.366	173	127	121	0.00544425	0.0262196
ZHA02	COL	132	ZHA02-COL-132	2019-02-06 12:40:49	2019-02-06 12:40:49	2019-02-06	2019-02-04	2019-02-01	37347	200.415	131.626	139.704	150.227	150	158	170	145.879	127.242	121.304	166	127	121	0.00491474	0.0271115
ZHA02	COL	132	ZHA02-COL-132	2019-02-07 11:10:49	2019-02-07 11:10:49	2019-02-07	2019-02-04	2019-02-01	26969	198.836	131.94	140.434	152.27	149	158	171	146.706	127.495	120.68	166	127	121	0.00476743	0.0267675
ZHA02	COL	132	ZHA02-COL-132	2019-02-07 12:40:49	2019-02-07 12:40:49	2019-02-07	2019-02-04	2019-02-01	63431	200.584	114.627	122.726	134.074	126	134	146	129.136	127.518	120.782	142	127	121	0.00572445	0.033112
ZHA02	COL	132	ZHA02-COL-132	2019-02-08 11:10:49	2019-02-08 11:10:49	2019-02-08	2019-02-04	2019-02-01	61331	200.819	170.672	173.628	178.973	198	200	205	179.134	127.954	124.774	206	128	125	0.00507819	0.0257468
ZHA02	COL	132	ZHA02-COL-132	2019-02-08 12:40:49	2019-02-08 12:40:49	2019-02-08	2019-02-04	2019-02-01	67274	200.998	122.067	128.029	138.939	133	140	152	135.535	128.146	121.42	148	128	121	0.0049669	0.0318525
ZHA02	COL	132	ZHA02-COL-132	2019-02-09 11:10:49	2019-02-09 11:10:49	2019-02-09	2019-02-04	2019-02-01	26211	201.352	77.7947	62.8786	67.3782	74	60	65	71.8291	135.431	127.89	69	134	128	0.00676314	0.0324555
ZHA02	COL	132	ZHA02-COL-132	2019-02-09 12:40:49	2019-02-09 12:40:49	2019-02-09	2019-02-04	2019-02-01	26136	201.009	98.4196	85.2489	92.9815	95	83	91	95.86	134.996	125.646	94	134	125	0.00696367	0.0352009
ZHA02	COL	132	ZHA02-COL-132	2019-02-10 11:10:49	2019-02-10 11:10:49	2019-02-10	2019-02-04	2019-02-01	26222	200.847	116.067	98.3755	109.38	113	100	111	111.474	137.142	124.608	113	135	124	0.0067888	0.0393511
ZHA02	COL	132	ZHA02-COL-132	2019-02-10 12:40:49	2019-02-10 12:40:49	2019-02-10	2019-02-04	2019-02-01	24834	200.909	115.336	97.166	108.255	112	98	110	110.28	137.339	124.608	112	135	124	0.00668064	0.0389951
ZHA02	COL	132	ZHA02-COL-132	2019-02-11 11:10:49	2019-02-11 11:10:49	2019-02-11	2019-02-11	2019-02-01	28341	200.563	124.735	102.444	110.107	119	102	111	116.754	138.456	127.378	118	138	127	0.00705562	0.0363418
ZHA02	COL	132	ZHA02-COL-132	2019-02-11 12:40:49	2019-02-11 12:40:49	2019-02-11	2019-02-11	2019-02-01	25273	200.138	124.935	103.141	110.96	121	105	114	117.147	138.179	127.038	119	137	126	0.00730295	0.0409459
ZHA02	COL	132	ZHA02-COL-132	2019-02-12 11:10:49	2019-02-12 11:10:49	2019-02-12	2019-02-11	2019-02-01	30995	199.448	121.774	102.457	100.752	115	91	94	114.009	135.822	131.537	105	136	127	0.00545753	0.0310017
ZHA02	COL	132	ZHA02-COL-132	2019-02-12 12:40:49	2019-02-12 12:40:49	2019-02-12	2019-02-11	2019-02-01	33272	200.089	110.406	94.2273	94.4056	106	88	95	105.316	134.927	130.056	101	135	125	0.00613841	0.0305695
ZHA02	COL	132	ZHA02-COL-132	2019-02-13 11:10:49	2019-02-13 11:10:49	2019-02-13	2019-02-11	2019-02-01	29142	199.899	124.668	105.911	104.734	118	98	99	117.035	135.628	131.102	111	136	127	0.0061521	0.032433
ZHA02	COL	132	ZHA02-COL-132	2019-02-13 12:40:49	2019-02-13 12:40:49	2019-02-13	2019-02-11	2019-02-01	28587	188.587	78.9296	70.3457	76.3159	74	63	73	77.9568	133.224	125.492	72	133	123	0.00624714	0.0345087
ZHA02	COL	132	ZHA02-COL-132	2019-02-14 11:10:08	2019-02-14 11:10:08	2019-02-14	2019-02-11	2019-02-01	27864	122.954	143.199	121.223	131.485	141	119	129	134.45	138.453	125.532	134	137	125	0.0090293	0.0335228
ZHA02	COL	132	ZHA02-COL-132	2019-02-14 12:40:08	2019-02-14 12:40:08	2019-02-14	2019-02-11	2019-02-01	28289	191.27	78.8452	70.0692	83.9377	74	66	81	78.5601	134.765	121.079	75	134	121	0.00723988	0.0422918
ZHA02	COL	132	ZHA02-COL-132	2019-02-15 11:10:08	2019-02-15 11:10:08	2019-02-15	2019-02-11	2019-02-01	29631	125.059	137.529	116.495	127.579	134	112	124	129.476	138.308	124.915	127	137	124	0.00586581	0.034287
ZHA02	COL	132	ZHA02-COL-132	2019-02-15 12:40:08	2019-02-15 12:40:08	2019-02-15	2019-02-11	2019-02-01	29675	166.405	92.2857	80.6208	96.0836	86	74	91	90.5452	136.118	120.706	85	135	120	0.00676487	0.0451037
ZHA02	COL	132	ZHA02-COL-132	2019-02-16 11:10:08	2019-02-16 11:10:08	2019-02-16	2019-02-11	2019-02-01	28725	122.318	136.276	115.49	126.482	133	112	124	128.199	138.21	124.916	126	137	124	0.00598574	0.0385086
ZHA02	COL	132	ZHA02-COL-132	2019-02-16 12:40:08	2019-02-16 12:40:08	2019-02-16	2019-02-11	2019-02-01	28466	168.842	86.1565	75.5821	91.0901	77	68	85	84.7744	135.784	120.411	77	134	120	0.00714279	0.046125
ZHA02	COL	132	ZHA02-COL-132	2019-02-17 11:10:08	2019-02-17 11:10:08	2019-02-17	2019-02-11	2019-02-01	27275	121.079	138.636	116.986	127.693	136	114	126	130.006	138.48	125.208	129	138	125	0.00601702	0.034079
ZHA02	COL	132	ZHA02-COL-132	2019-02-17 12:40:08	2019-02-17 12:40:08	2019-02-17	2019-02-11	2019-02-01	28274	163.911	90.2682	79.2469	94.8128	82	72	89	88.8277	135.923	120.507	83	135	120	0.00669087	0.0467959
ZHA02	COL	132	ZHA02-COL-132	2019-02-18 11:08:21	2019-02-18 11:08:21	2019-02-18	2019-02-18	2019-02-01	25143	119.473	127.642	104.104	113.944	125	101	112	117.345	139.254	125.953	116	139	125	0.00801188	0.041088
ZHA02	COL	132	ZHA02-COL-132	2019-02-18 12:38:21	2019-02-18 12:38:21	2019-02-18	2019-02-18	2019-02-01	26780	170.771	76.186	65.4836	77.8702	69	59	73	73.5011	135.303	122.146	68	134	122	0.00764241	0.0411281
ZHA02	COL	132	ZHA02-COL-132	2019-02-19 11:08:21	2019-02-19 11:08:21	2019-02-19	2019-02-18	2019-02-01	26035	119.461	123.917	100.791	110.715	118	95	107	114.1	139.162	125.81	110	138	125	0.00715749	0.0401195
ZHA02	COL	132	ZHA02-COL-132	2019-02-19 12:38:21	2019-02-19 12:38:21	2019-02-19	2019-02-18	2019-02-01	26727	167.455	85.9212	73.1491	84.6453	79	66	80	82.3806	135.834	123.071	76	135	122	0.00705196	0.0400849
ZHA02	COL	132	ZHA02-COL-132	2019-02-20 11:08:21	2019-02-20 11:08:21	2019-02-20	2019-02-18	2019-02-01	24620	120.479	120.922	97.5089	106.47	114	91	102	110.423	139.162	126.402	105	138	125	0.00811094	0.0432199
ZHA02	COL	132	ZHA02-COL-132	2019-02-20 12:38:21	2019-02-20 12:38:21	2019-02-20	2019-02-18	2019-02-01	25300	122.129	81.0938	69.0526	80.3273	73	61	75	77.64	135.582	123.03	70	135	122	0.00749158	0.0398196
ZHA02	COL	132	ZHA02-COL-132	2019-02-21 11:08:21	2019-02-21 11:08:21	2019-02-21	2019-02-18	2019-02-01	25295	116.2	124.855	101.223	110.051	119	95	105	114.15	139.213	126.479	110	139	125	0.0083039	0.0436077
ZHA02	COL	132	ZHA02-COL-132	2019-02-21 12:38:21	2019-02-21 12:38:21	2019-02-21	2019-02-18	2019-02-01	24457	169.356	72.5116	61.0029	71.4768	64	53	65	68.455	135.285	123.359	61	135	123	0.00692446	0.0404312
ZHA02	COL	132	ZHA02-COL-132	2019-02-22 11:08:21	2019-02-22 11:08:21	2019-02-22	2019-02-18	2019-02-01	23232	113.407	122.025	97.9825	109.683	119	93	108	112.312	139.863	125.061	109	139	124	0.0102138	0.0425282
ZHA02	COL	132	ZHA02-COL-132	2019-02-22 12:38:21	2019-02-22 12:38:21	2019-02-22	2019-02-18	2019-02-01	22208	115.365	115.685	94.0651	105.347	113	90	104	107.543	138.92	124.87	105	138	124	0.0067931	0.0388863
ZHA02	COL	132	ZHA02-COL-132	2019-02-23 11:08:21	2019-02-23 11:08:21	2019-02-23	2019-02-18	2019-02-01	19707	116.576	137.181	112.855	123.421	132	106	119	127.073	139.58	125.677	122	139	124	0.00980071	0.0386631
ZHA02	COL	132	ZHA02-COL-132	2019-02-23 12:38:21	2019-02-23 12:38:21	2019-02-23	2019-02-18	2019-02-01	22186	166.698	78.7328	64.1048	74.1419	74	59	71	73.1258	136.461	124.206	68	136	123	0.00759287	0.0399781
ZHA02	COL	132	ZHA02-COL-132	2019-02-24 11:08:21	2019-02-24 11:08:21	2019-02-24	2019-02-18	2019-02-01	18914	115.179	117.041	96.9392	104.368	108	90	98	108.858	137.601	126.664	102	137	125	0.00732328	0.0422305
ZHA02	COL	132	ZHA02-COL-132	2019-02-24 12:38:21	2019-02-24 12:38:21	2019-02-24	2019-02-18	2019-02-01	19058	117.07	57.9951	50.1727	59.8745	51	43	54	55.3031	133.763	123.071	48	134	122	0.00765585	0.042958
ZHA02	COL	132	ZHA02-COL-132	2019-02-25 11:08:21	2019-02-25 11:08:21	2019-02-25	2019-02-25	2019-02-01	14998	113.291	121.175	100.545	108.552	117	96	107	113.03	137.857	126.478	110	138	125	0.00707844	0.0428159
ZHA02	COL	132	ZHA02-COL-132	2019-02-25 12:38:21	2019-02-25 12:38:21	2019-02-25	2019-02-25	2019-02-01	16833	115.207	54.2349	46.9921	56.8285	48	41	51	51.5044	133.595	122.885	45	133	123	0.0082037	0.0434117
ZHA02	COL	132	ZHA02-COL-132	2019-02-26 11:08:21	2019-02-26 11:08:21	2019-02-26	2019-02-25	2019-02-01	16742	114.278	127.424	103.246	108.81	123	99	107	116.484	138.814	128.443	114	139	127	0.00610984	0.0321157
ZHA02	COL	132	ZHA02-COL-132	2019-02-26 12:38:21	2019-02-26 12:38:21	2019-02-26	2019-02-25	2019-02-01	19336	113.462	61.8717	52.5305	61.496	55	46	57	58.3787	134.228	123.814	52	134	123	0.00719746	0.0403377
ZHA02	COL	132	ZHA02-COL-132	2019-02-27 11:08:21	2019-02-27 11:08:21	2019-02-27	2019-02-25	2019-02-01	18057	162.44	131.008	107.403	108.085	122	98	103	119.96	137.726	130.946	112	137	130	0.00574452	0.0226502
ZHA02	COL	132	ZHA02-COL-132	2019-02-27 12:38:21	2019-02-27 12:38:21	2019-02-27	2019-02-25	2019-02-01	18440	115.207	63.4381	53.7275	60.2788	56	46	55	59.5295	133.846	125.329	52	134	124	0.00667987	0.0397069
ZHA02	COL	132	ZHA02-COL-132	2019-02-28 11:08:21	2019-02-28 11:08:21	2019-02-28	2019-02-25	2019-02-01	16064	106.307	136.456	112.808	111.342	129	105	107	125.536	137.292	132.093	119	137	132	0.00841041	0.0289306
ZHA02	COL	132	ZHA02-COL-132	2019-02-28 12:38:21	2019-02-28 12:38:21	2019-02-28	2019-02-25	2019-02-01	13907	160.272	82.0458	69.6285	75.0324	75	63	71	78.0605	134.568	126.474	72	134	125	0.00895841	0.0377435
ZHA02	COL	132	ZHA02-COL-132	2019-03-01 11:08:21	2019-03-01 11:08:21	2019-03-01	2019-02-25	2019-03-01	21155	109.636	151.693	127.086	122.845	153	124	120	140.349	137.04	133.557	139	137	135	0.0132977	0.0324761
ZHA02	COL	132	ZHA02-COL-132	2019-03-01 12:38:21	2019-03-01 12:38:21	2019-03-01	2019-02-25	2019-03-01	21939	111.748	153.861	128.198	122.551	157	127	120	141.64	137.202	134.488	142	136	136	0.0112715	0.0258688
ZHA02	COL	132	ZHA02-COL-132	2019-03-02 11:08:21	2019-03-02 11:08:21	2019-03-02	2019-02-25	2019-03-01	23157	110.163	147.485	125.974	118.028	153	130	118	138.108	135.186	135.132	143	135	138	0.0123873	0.0274561
ZHA02	COL	132	ZHA02-COL-132	2019-03-02 12:38:21	2019-03-02 12:38:21	2019-03-02	2019-02-25	2019-03-01	23058	114.66	152.07	130.663	123.674	161	138	125	142.853	135.242	134.527	151	135	137	0.00952923	0.0244987
ZHA02	COL	132	ZHA02-COL-132	2019-03-03 11:08:21	2019-03-03 11:08:21	2019-03-03	2019-02-25	2019-03-01	19604	115.145	147.494	122.051	117.59	144	115	113	135.007	137.356	133.978	131	137	135	0.0121976	0.0273388
ZHA02	COL	132	ZHA02-COL-132	2019-03-03 12:38:21	2019-03-03 12:38:21	2019-03-03	2019-02-25	2019-03-01	19985	162.177	110.126	91.6852	89.3821	111	89	89	102.586	135.323	131.86	102	135	133	0.00492454	0.0274359
ZHA02	COL	132	ZHA02-COL-132	2019-03-04 11:08:22	2019-03-04 11:08:22	2019-03-04	2019-03-04	2019-03-01	20839	106.596	162.432	139.41	135.61	171	145	136	151.87	136.295	132.983	159	135	135	0.0104184	0.0243424
ZHA02	COL	132	ZHA02-COL-132	2019-03-04 12:38:21	2019-03-04 12:38:21	2019-03-04	2019-03-04	2019-03-01	20023	106.916	160.669	132.539	124.48	171	141	126	146.25	137.772	136.111	156	136	139	0.00775813	0.0244159
ZHA02	COL	132	ZHA02-COL-132	2019-03-05 11:08:21	2019-03-05 11:08:21	2019-03-05	2019-03-04	2019-03-01	19407	162.211	136.938	109.623	105.008	134	105	102	123.015	138.321	134.421	120	138	136	0.00681954	0.0282206
ZHA02	COL	132	ZHA02-COL-132	2019-03-05 12:38:21	2019-03-05 12:38:21	2019-03-05	2019-03-04	2019-03-01	18444	164.162	111.816	91.8138	90.6354	109	88	88	103.153	136.166	131.491	100	135	133	0.00453461	0.0281719
ZHA02	COL	132	ZHA02-COL-132	2019-03-06 11:08:21	2019-03-06 11:08:21	2019-03-06	2019-03-04	2019-03-01	14802	108.146	141.666	113.623	110.986	140	110	110	127.71	138.84	133.363	126	138	133	0.00831324	0.0323977
ZHA02	COL	132	ZHA02-COL-132	2019-03-06 12:38:21	2019-03-06 12:38:21	2019-03-06	2019-03-04	2019-03-01	15700	106.391	114.649	91.9745	91.245	113	88	90	104.225	137.368	131.612	102	137	132	0.00457906	0.0265656
ZHA02	COL	132	ZHA02-COL-132	2019-03-07 11:08:21	2019-03-07 11:08:21	2019-03-07	2019-03-04	2019-03-01	19014	106.934	174.568	146.5	139.396	185	155	141	160.038	137.644	135.437	169	136	139	0.00826263	0.0269523
ZHA02	COL	132	ZHA02-COL-132	2019-03-07 12:38:21	2019-03-07 12:38:21	2019-03-07	2019-03-04	2019-03-01	19079	175.058	105.095	86.0031	84.505	104	82	82	96.5651	135.852	131.541	95	135	133	0.00568579	0.0279144
ZHA02	COL	132	ZHA02-COL-132	2019-03-08 11:08:21	2019-03-08 11:08:21	2019-03-08	2019-03-04	2019-03-01	19079	106.843	170.787	138.643	131.521	181	148	134	153.368	139.419	136.224	163	137	138	0.0109458	0.0259418
ZHA02	COL	132	ZHA02-COL-132	2019-03-08 12:38:21	2019-03-08 12:38:21	2019-03-08	2019-03-04	2019-03-01	19613	106.914	169.898	138.886	131.334	179	148	133	153.353	138.875	136.265	162	137	139	0.00785777	0.0249234
ZHA02	COL	132	ZHA02-COL-132	2019-03-09 11:08:21	2019-03-09 11:08:21	2019-03-09	2019-03-04	2019-03-01	18081	105.567	150.517	124.776	123.506	153	123	122	138.491	138.003	132.183	138	136	134	0.0131851	0.0315291
ZHA02	COL	132	ZHA02-COL-132	2019-03-09 12:38:21	2019-03-09 12:38:21	2019-03-09	2019-03-04	2019-03-01	16684	104.917	151.53	125.537	124.109	153	123	123	139.297	138.054	132.285	138	136	134	0.0114776	0.0309856
ZHA02	COL	132	ZHA02-COL-132	2019-03-10 11:08:21	2019-03-10 11:08:21	2019-03-10	2019-03-04	2019-03-01	19159	103.896	171.659	135.526	130.908	178	138	130	151.774	141.371	135.662	155	139	137	0.01263	0.0274435
ZHA02	COL	132	ZHA02-COL-132	2019-03-10 12:38:21	2019-03-10 12:38:21	2019-03-10	2019-03-04	2019-03-01	19249	102.114	171.112	134.585	129.07	177	136	128	150.9	141.416	136.208	154	139	138	0.0129482	0.0283742
ZHA02	COL	132	ZHA02-COL-132	2019-03-11 11:08:21	2019-03-11 11:08:21	2019-03-11	2019-03-11	2019-03-01	17366	105.412	159.931	127.031	126.92	162	123	127	142.929	140.903	132.817	141	139	134	0.0148028	0.028323
ZHA02	COL	132	ZHA02-COL-132	2019-03-11 12:38:21	2019-03-11 12:38:21	2019-03-11	2019-03-11	2019-03-01	18333	117.398	159.018	126.971	127.097	161	123	125	142.55	140.632	132.645	141	139	133	0.0139071	0.0271319
ZHA02	COL	132	ZHA02-COL-132	2019-03-12 11:08:21	2019-03-12 11:08:21	2019-03-12	2019-03-11	2019-03-01	15756	102.404	147.596	113.252	113.744	149	111	114	129.225	141.877	132.872	130	141	132	0.0139281	0.0368291
ZHA02	COL	132	ZHA02-COL-132	2019-03-12 12:38:21	2019-03-12 12:38:21	2019-03-12	2019-03-11	2019-03-01	17242	109.632	145.933	117.603	119.94	146	114	120	132.262	139.696	130.799	130	138	130	0.00962489	0.0258897
ZHA02	COL	132	ZHA02-COL-132	2019-03-13 11:08:21	2019-03-13 11:08:21	2019-03-13	2019-03-11	2019-03-01	17110	107.127	146.2	120.193	124.273	146	115	124	134.461	139.043	129.409	131	137	129	0.00942498	0.0261407
ZHA02	COL	132	ZHA02-COL-132	2019-03-13 12:38:21	2019-03-13 12:38:21	2019-03-13	2019-03-11	2019-03-01	15299	101.014	160.258	123.69	127.332	163	116	127	140.818	142.988	131.417	138	142	130	0.0156898	0.0375248
ZHA02	COL	132	ZHA02-COL-132	2019-03-14 11:08:21	2019-03-14 11:08:21	2019-03-14	2019-03-11	2019-03-01	17208	98.6293	160.63	120.917	120.758	163	114	120	138.924	143.67	134.136	135	142	134	0.0178002	0.0361692
ZHA02	COL	132	ZHA02-COL-132	2019-03-14 12:38:21	2019-03-14 12:38:21	2019-03-14	2019-03-11	2019-03-01	15884	91.2969	160.697	120.393	120.184	163	113	120	138.525	143.921	134.271	135	142	134	0.0184115	0.0367519
ZHA02	COL	132	ZHA02-COL-132	2019-03-15 11:08:21	2019-03-15 11:08:21	2019-03-15	2019-03-11	2019-03-01	15972	92.9837	162.654	122.267	122.247	168	114	124	140.487	143.88	134.216	138	142	134	0.0182761	0.0383865
ZHA02	COL	132	ZHA02-COL-132	2019-03-15 12:38:21	2019-03-15 12:38:21	2019-03-15	2019-03-11	2019-03-01	14822	92.1921	165.602	122.738	123.647	172	111	124	141.634	144.987	134.118	137	143	134	0.0167169	0.0342292
ZHA02	COL	132	ZHA02-COL-132	2019-03-16 11:08:21	2019-03-16 11:08:21	2019-03-16	2019-03-11	2019-03-01	12712	89.2277	161.46	124.754	126.952	168	126	130	141.457	142.738	132.326	145	141	131	0.0160333	0.0371791
ZHA02	COL	132	ZHA02-COL-132	2019-03-16 12:38:21	2019-03-16 12:38:21	2019-03-16	2019-03-11	2019-03-01	14116	94.9092	124.762	96.8579	101.698	127	94	103	111.289	140.249	129.526	111	138	129	0.00818593	0.0342128
ZHA02	COL	132	ZHA02-COL-132	2019-03-17 11:08:21	2019-03-17 11:08:21	2019-03-17	2019-03-11	2019-03-01	13408	96.5332	150.782	123.733	124.455	153	119	126	138.198	138.691	131.509	137	136	132	0.0124276	0.029238
ZHA02	COL	132	ZHA02-COL-132	2019-03-17 12:38:21	2019-03-17 12:38:21	2019-03-17	2019-03-11	2019-03-01	13825	100.274	137.983	112.549	113.885	139	109	115	126.525	138.346	130.971	125	136	131	0.00717826	0.0278569
ZHA02	COL	132	ZHA02-COL-132	2019-03-18 11:08:21	2019-03-18 11:08:21	2019-03-18	2019-03-18	2019-03-01	14183	94.8314	142.242	115.898	118.435	144	114	120	130.252	138.891	130.466	130	136	131	0.00821288	0.0250012
ZHA02	COL	132	ZHA02-COL-132	2019-03-18 12:38:21	2019-03-18 12:38:21	2019-03-18	2019-03-18	2019-03-01	13850	95.0659	140.798	113.929	115.495	143	110	117	128.477	138.944	131.094	127	136	132	0.00696414	0.0278247
ZHA02	COL	132	ZHA02-COL-132	2019-03-19 11:08:21	2019-03-19 11:08:21	2019-03-19	2019-03-18	2019-03-01	12739	89.131	151.218	116.639	116.22	154	117	118	132.801	141.669	133.45	135	140	133	0.0151681	0.0352948
ZHA02	COL	132	ZHA02-COL-132	2019-03-19 12:38:21	2019-03-19 12:38:21	2019-03-19	2019-03-18	2019-03-01	10220	89.0675	118.725	95.9668	104.378	117	92	105	109.272	138.863	126.633	107	137	125	0.00752237	0.0445984
ZHA02	COL	132	ZHA02-COL-132	2019-03-20 11:10:56	2019-03-20 11:10:56	2019-03-20	2019-03-18	2019-03-01	9477	87.2118	143.506	110.067	113.977	146	110	116	126.047	142.03	130.921	129	141	130	0.0110095	0.035014
ZHA02	COL	132	ZHA02-COL-132	2019-03-20 12:40:56	2019-03-20 12:40:56	2019-03-20	2019-03-18	2019-03-01	10110	89.6457	90.1925	70.7384	77.0548	87	65	75	81.2781	137.629	127.25	77	136	126	0.00685315	0.0347211
ZHA02	COL	132	ZHA02-COL-132	2019-03-21 11:10:56	2019-03-21 11:10:56	2019-03-21	2019-03-18	2019-03-01	7260	86.439	135.978	105.296	111.982	137	105	113	120.596	141.492	128.96	123	141	127	0.00975703	0.031231
ZHA02	COL	132	ZHA02-COL-132	2019-03-21 12:40:56	2019-03-21 12:40:56	2019-03-21	2019-03-18	2019-03-01	7759	84.0388	87.6559	68.7993	76.758	82	61	74	78.9732	137.718	126.143	73	136	124	0.00678955	0.0369246
ZHA02	COL	132	ZHA02-COL-132	2019-03-22 11:10:56	2019-03-22 11:10:56	2019-03-22	2019-03-18	2019-03-01	6205	82.5622	142.435	114.446	124.102	143	113	126	129.143	140.765	126.851	130	140	125	0.0103209	0.0366407
ZHA02	COL	132	ZHA02-COL-132	2019-03-22 12:40:56	2019-03-22 12:40:56	2019-03-22	2019-03-18	2019-03-01	6545	81.8918	78.9794	60.7099	70.3577	75	55	68	70.2506	137.893	125.103	66	137	124	0.0067003	0.0373236
ZHA02	COL	132	ZHA02-COL-132	2019-03-23 11:10:56	2019-03-23 11:10:56	2019-03-23	2019-03-18	2019-03-01	6327	80.9708	112.88	85.3408	92.2186	113	81	94	99.1007	140.631	128.382	99	141	127	0.0103497	0.0336257
ZHA02	COL	132	ZHA02-COL-132	2019-03-23 12:40:56	2019-03-23 12:40:56	2019-03-23	2019-03-18	2019-03-01	6935	84.7232	85.5984	66.9118	73.9912	80	60	72	76.8696	137.499	126.652	72	137	125	0.00695394	0.0381622
ZHA02	COL	132	ZHA02-COL-132	2019-03-24 11:10:56	2019-03-24 11:10:56	2019-03-24	2019-03-18	2019-03-01	6690	80.3509	122.801	94.1223	97.6061	125	92	100	108.382	140.382	130.424	110	140	128	0.0108633	0.0353857
ZHA02	COL	132	ZHA02-COL-132	2019-03-24 12:40:56	2019-03-24 12:40:56	2019-03-24	2019-03-18	2019-03-01	6341	81.8441	87.7529	68.9295	74.7213	84	62	74	79.0609	137.267	127.452	75	136	125	0.00676569	0.032641
ZHA02	COL	132	ZHA02-COL-132	2019-03-25 11:10:56	2019-03-25 11:10:56	2019-03-25	2019-03-25	2019-03-01	6026	106.032	145.865	117.978	123.235	147	117	126	132.536	139.961	129.154	134	139	128	0.00900306	0.0259506
ZHA02	COL	132	ZHA02-COL-132	2019-03-25 12:40:56	2019-03-25 12:40:56	2019-03-25	2019-03-25	2019-03-01	5470	75.7002	115.829	94.5185	103.826	113	87	105	107.622	138.532	125.815	103	138	124	0.00654857	0.0376233
ZHA02	COL	132	ZHA02-COL-132	2019-03-26 11:10:56	2019-03-26 11:10:56	2019-03-26	2019-03-25	2019-03-01	6983	78.9716	121.161	92.3077	93.6698	121	89	94	106.523	140.211	131.683	106	139	130	0.0077066	0.028816
ZHA02	COL	132	ZHA02-COL-132	2019-03-26 12:40:56	2019-03-26 12:40:56	2019-03-26	2019-03-25	2019-03-01	4514	68.5714	98.5627	71.4216	80.1613	100	68	82	85.0261	141.134	127.367	84	142	126	0.0104795	0.036582
ZHA02	COL	132	ZHA02-COL-132	2019-03-27 11:10:56	2019-03-27 11:10:56	2019-03-27	2019-03-25	2019-03-01	5907	79.2551	118.995	92.7606	93.0283	119	89	94	106.113	138.931	131.84	105	138	130	0.00543699	0.0288825
ZHA02	COL	132	ZHA02-COL-132	2019-03-27 12:40:56	2019-03-27 12:40:56	2019-03-27	2019-03-25	2019-03-01	6074	120.575	96.4559	77.9651	81.9514	94	72	82	88.7407	136.682	128.398	85	136	127	0.00575532	0.0320985
ZHA02	COL	132	ZHA02-COL-132	2019-03-28 11:10:56	2019-03-28 11:10:56	2019-03-28	2019-03-25	2019-03-01	6070	79.5064	117.296	92.8145	92.5028	119	91	93	105.654	138.117	131.845	106	136	131	0.00482448	0.0280652
ZHA02	COL	132	ZHA02-COL-132	2019-03-28 12:40:56	2019-03-28 12:40:56	2019-03-28	2019-03-25	2019-03-01	6041	80.1889	80.7267	65.3158	69.8767	78	61	69	74.1909	135.689	127.612	71	135	126	0.00668712	0.0334473
ZHA02	COL	132	ZHA02-COL-132	2019-03-29 11:10:56	2019-03-29 11:10:56	2019-03-29	2019-03-25	2019-03-01	6612	80.1006	117.456	95.186	92.6031	118	94	92	107.391	136.772	132.755	108	135	133	0.00474179	0.0345767
ZHA02	COL	132	ZHA02-COL-132	2019-03-29 12:40:56	2019-03-29 12:40:56	2019-03-29	2019-03-25	2019-03-01	4920	77.3693	78.3319	63.8976	68.4311	77	61	68	72.5045	135.222	127.484	71	135	126	0.00669856	0.0343568
ZHA02	COL	132	ZHA02-COL-132	2019-03-30 11:10:56	2019-03-30 11:10:56	2019-03-30	2019-03-25	2019-03-01	7095	80.2116	122.782	99.5188	93.7583	122	99	92	111.907	136.568	134.728	112	135	135	0.00862274	0.0329118
ZHA02	COL	132	ZHA02-COL-132	2019-03-30 12:40:56	2019-03-30 12:40:56	2019-03-30	2019-03-25	2019-03-01	4862	75.321	84.3431	68.2972	71.5584	82	65	70	77.6213	135.631	128.521	75	135	128	0.0056878	0.0324424
ZHA02	COL	132	ZHA02-COL-132	2019-03-31 11:10:56	2019-03-31 11:10:56	2019-03-31	2019-03-25	2019-03-01	4549	71.3013	121.437	95.5537	93.0073	120	93	92	108.685	138.243	133.408	107	138	133	0.00409625	0.0314483
ZHA02	COL	132	ZHA02-COL-132	2019-03-31 12:40:56	2019-03-31 12:40:56	2019-03-31	2019-03-25	2019-03-01	5632	145.555	95.8132	79.8155	79.5534	95	76	78	89.717	134.79	130.534	88	134	130	0.00572642	0.0282606
ZHA02	COL	139	ZHA02-COL-139	2018-10-27 11:11:23	2018-10-27 11:11:23	2018-10-27	2018-10-22	2018-10-01	0	NA	NA	NA	NA	NA	NA	NA	NA	NA	NA	NA	NA	NA	NA	NA
ZHA02	COL	139	ZHA02-COL-139	2018-10-27 12:41:23	2018-10-27 12:41:23	2018-10-27	2018-10-22	2018-10-01	0	NA	NA	NA	NA	NA	NA	NA	NA	NA	NA	NA	NA	NA	NA	NA
ZHA02	COL	139	ZHA02-COL-139	2018-10-28 11:11:23	2018-10-28 11:11:23	2018-10-28	2018-10-22	2018-10-01	24	3.16238	130.375	123.25	117.917	132	125	120	133.125	129.75	131.875	135	130	132	0.00435512	0.0246938
ZHA02	COL	139	ZHA02-COL-139	2018-10-28 12:41:23	2018-10-28 12:41:23	2018-10-28	2018-10-22	2018-10-01	838	148.652	119.658	123.638	99.6742	122	127	100	129.78	122.143	140.606	133	122	140	0.00145384	0.0114011
ZHA02	COL	139	ZHA02-COL-139	2018-10-29 11:11:23	2018-10-29 11:11:23	2018-10-29	2018-10-29	2018-10-01	721	23.0768	120.861	125.598	102.731	122	127	103	131.699	121.993	139.9	133	123	139	0.00152578	0.0115928
ZHA02	COL	139	ZHA02-COL-139	2018-10-29 12:41:23	2018-10-29 12:41:23	2018-10-29	2018-10-29	2018-10-01	706	23.0712	126.072	130.61	108.557	128	132	110	136.773	122.227	139.405	139	122	139	0.00341195	0.0160234
ZHA02	COL	139	ZHA02-COL-139	2018-10-30 11:11:23	2018-10-30 11:11:23	2018-10-30	2018-10-29	2018-10-01	1076	25.999	131.412	135.866	108.477	133	136	112	141.721	121.406	142.203	143	121	142	0.00208645	0.00959462
ZHA02	COL	139	ZHA02-COL-139	2018-10-30 12:41:23	2018-10-30 12:41:23	2018-10-30	2018-10-29	2018-10-01	889	25.8119	126.921	130.987	105.561	128	132	104	137.13	121.847	141.298	138	122	141	0.00264144	0.0117352
ZHA02	COL	139	ZHA02-COL-139	2018-10-31 11:11:23	2018-10-31 11:11:23	2018-10-31	2018-10-29	2018-10-01	953	165.428	125.106	127.466	107.736	127	132	108	134.166	123.508	138.401	138	123	138	0.00232319	0.0143531
ZHA02	COL	139	ZHA02-COL-139	2018-10-31 12:41:23	2018-10-31 12:41:23	2018-10-31	2018-10-29	2018-10-01	885	25.1248	142.584	144.711	122.575	144	146	122	151.184	123.215	139.498	152	123	139	0.00381286	0.0108274
ZHA02	COL	139	ZHA02-COL-139	2018-11-01 11:11:23	2018-11-01 11:11:23	2018-11-01	2018-10-29	2018-11-01	622	89.0675	135.252	136.54	118.003	131	131	113	143.201	124.156	137.768	138	124	138	0.00195029	0.0143521
ZHA02	COL	139	ZHA02-COL-139	2018-11-01 12:41:23	2018-11-01 12:41:23	2018-11-01	2018-10-29	2018-11-01	441	105.547	99.7188	110.293	101.512	102	113	101	115.834	122.184	131.558	119	122	131	0.00189456	0.0175649
ZHA02	COL	139	ZHA02-COL-139	2018-11-02 11:11:23	2018-11-02 11:11:23	2018-11-02	2018-10-29	2018-11-01	952	26.3487	123.672	126.8	105.857	124	128	105	133.357	122.988	139.064	134	123	138	0.00317553	0.0149091
ZHA02	COL	139	ZHA02-COL-139	2018-11-02 12:41:23	2018-11-02 12:41:23	2018-11-02	2018-10-29	2018-11-01	924	25.1073	124.303	126.926	107.988	125	128	108	133.672	123.487	137.99	135	123	138	0.00226835	0.0143843
ZHA02	COL	139	ZHA02-COL-139	2018-11-03 11:11:23	2018-11-03 11:11:23	2018-11-03	2018-10-29	2018-11-01	12279	154.267	129.925	152.773	99.589	133	158	101	153.255	110.424	153.316	158	109	155	0.000722071	0.00280835
ZHA02	COL	139	ZHA02-COL-139	2018-11-03 12:41:23	2018-11-03 12:41:23	2018-11-03	2018-10-29	2018-11-01	12458	154.416	127.514	150.174	97.9602	130	155	100	150.865	110.602	152.914	155	109	154	0.0004464	0.00323499
ZHA02	COL	139	ZHA02-COL-139	2018-11-04 11:11:23	2018-11-04 11:11:23	2018-11-04	2018-10-29	2018-11-01	12488	155.672	121.666	133.049	101.509	124	136	104	137.185	117.993	143.614	140	117	145	0.00155698	0.0077904
ZHA02	COL	139	ZHA02-COL-139	2018-11-04 12:41:23	2018-11-04 12:41:23	2018-11-04	2018-10-29	2018-11-01	12262	155.992	122.655	134.377	103.307	125	137	106	138.483	117.944	143.304	141	117	144	0.00153035	0.00562936
ZHA02	COL	139	ZHA02-COL-139	2018-11-05 11:11:23	2018-11-05 11:11:23	2018-11-05	2018-11-05	2018-11-01	12507	155.823	119.199	124.844	106.172	122	128	108	130.886	122.379	137.479	134	122	137	0.00203425	0.0139148
ZHA02	COL	139	ZHA02-COL-139	2018-11-05 12:41:23	2018-11-05 12:41:23	2018-11-05	2018-11-05	2018-11-01	12633	155.428	118.84	123.248	104.395	119	124	105	129.509	122.813	137.746	131	122	138	0.00229044	0.0146427
ZHA02	COL	139	ZHA02-COL-139	2018-11-06 11:11:23	2018-11-06 11:11:23	2018-11-06	2018-11-05	2018-11-01	13130	156.614	119.493	119.671	107.288	123	123	110	127.249	125.608	134.784	131	125	135	0.00414636	0.0177926
ZHA02	COL	139	ZHA02-COL-139	2018-11-06 12:41:23	2018-11-06 12:41:23	2018-11-06	2018-11-05	2018-11-01	13152	156.396	120.972	121.014	108.672	124	125	111	128.662	125.684	134.763	133	125	135	0.00374343	0.0183467
ZHA02	COL	139	ZHA02-COL-139	2018-11-07 11:11:23	2018-11-07 11:11:23	2018-11-07	2018-11-05	2018-11-01	13555	152.905	103.892	100.917	97.1842	100	97	93	108.86	128.461	130.489	105	128	130	0.00312106	0.0315861
ZHA02	COL	139	ZHA02-COL-139	2018-11-07 12:41:23	2018-11-07 12:41:23	2018-11-07	2018-11-05	2018-11-01	11921	122.602	125.794	122.819	114.73	121	118	110	130.778	127.604	132.778	127	127	133	0.00434108	0.0230446
ZHA02	COL	139	ZHA02-COL-139	2018-11-08 11:11:23	2018-11-08 11:11:23	2018-11-08	2018-11-05	2018-11-01	12544	154.108	100.985	96.0877	87.6649	99	95	86	104.15	128.365	133.495	103	128	133	0.00284908	0.0224513
ZHA02	COL	139	ZHA02-COL-139	2018-11-08 12:41:23	2018-11-08 12:41:23	2018-11-08	2018-11-05	2018-11-01	12593	155.46	120.476	115.565	107.968	117	113	105	124.229	128.475	132.866	122	128	133	0.00366206	0.0213867
ZHA02	COL	139	ZHA02-COL-139	2018-11-09 11:11:23	2018-11-09 11:11:23	2018-11-09	2018-11-05	2018-11-01	13123	156.632	118.81	115.336	112.607	121	118	115	124.305	128.84	129.975	127	129	130	0.00435993	0.0234799
ZHA02	COL	139	ZHA02-COL-139	2018-11-09 12:41:23	2018-11-09 12:41:23	2018-11-09	2018-11-05	2018-11-01	12502	153.445	119.852	115.234	112.631	114	110	108	124.004	129.299	130.028	119	129	130	0.00363948	0.0239427
ZHA02	COL	139	ZHA02-COL-139	2018-11-10 11:11:23	2018-11-10 11:11:23	2018-11-10	2018-11-05	2018-11-01	13200	156.438	115.676	110.873	107.96	117	113	110	120.018	129.329	130.265	123	129	130	0.00347815	0.0220541
ZHA02	COL	139	ZHA02-COL-139	2018-11-10 12:41:23	2018-11-10 12:41:23	2018-11-10	2018-11-05	2018-11-01	12982	155.7	115.592	110.562	108.582	115	111	110	119.766	129.587	129.788	120	129	129	0.0038013	0.0228533
ZHA02	COL	139	ZHA02-COL-139	2018-11-11 11:11:23	2018-11-11 11:11:23	2018-11-11	2018-11-05	2018-11-01	13596	156.441	122.02	115.874	110.636	125	119	114	125.196	129.4	131.747	129	129	131	0.00456381	0.0236304
ZHA02	COL	139	ZHA02-COL-139	2018-11-11 12:41:23	2018-11-11 12:41:23	2018-11-11	2018-11-05	2018-11-01	13064	152.935	123.812	117.729	115.051	117	110	108	126.616	129.874	130.262	120	130	130	0.00589261	0.0253943
ZHA02	COL	139	ZHA02-COL-139	2018-11-12 11:11:23	2018-11-12 11:11:23	2018-11-12	2018-11-12	2018-11-01	13437	154.944	105.518	98.649	93.6288	102	95	91	107.371	129.806	131.83	104	129	131	0.00245919	0.0245557
ZHA02	COL	139	ZHA02-COL-139	2018-11-12 12:41:22	2018-11-12 12:41:22	2018-11-12	2018-11-12	2018-11-01	13594	155.971	125.871	120.651	116.06	124	120	116	129.774	129.152	131.219	129	129	131	0.0046764	0.0234861
ZHA02	COL	139	ZHA02-COL-139	2018-11-13 11:11:23	2018-11-13 11:11:23	2018-11-13	2018-11-12	2018-11-01	13578	156.669	116.77	109.745	101.546	120	114	105	119.023	129.231	133.569	124	129	133	0.00329305	0.0186848
ZHA02	COL	139	ZHA02-COL-139	2018-11-13 12:41:23	2018-11-13 12:41:23	2018-11-13	2018-11-12	2018-11-01	14279	156.712	118.07	109.968	102.35	121	114	106	119.528	129.762	133.407	124	129	133	0.00331458	0.0203118
ZHA02	COL	139	ZHA02-COL-139	2018-11-14 11:11:23	2018-11-14 11:11:23	2018-11-14	2018-11-12	2018-11-01	14609	157.128	133.499	126.938	120.796	137	130	123	136.458	129.377	132.258	140	129	132	0.00565725	0.0222372
ZHA02	COL	139	ZHA02-COL-139	2018-11-14 12:41:23	2018-11-14 12:41:23	2018-11-14	2018-11-12	2018-11-01	14484	157.07	122.146	116.308	110.801	126	119	113	125.64	129.237	131.86	129	129	132	0.00456696	0.0230709
ZHA02	COL	139	ZHA02-COL-139	2018-11-15 11:11:23	2018-11-15 11:11:23	2018-11-15	2018-11-12	2018-11-01	14528	157.295	120.25	116.345	107.275	124	121	110	124.968	127.819	133.585	129	128	133	0.00625738	0.0238552
ZHA02	COL	139	ZHA02-COL-139	2018-11-15 12:41:23	2018-11-15 12:41:23	2018-11-15	2018-11-12	2018-11-01	14591	157.052	121.004	117.455	109.07	125	122	113	126.069	127.824	133.132	131	128	132	0.00503769	0.0238491
ZHA02	COL	139	ZHA02-COL-139	2018-11-16 11:11:23	2018-11-16 11:11:23	2018-11-16	2018-11-12	2018-11-01	14712	156.717	121.152	120.138	108.375	125	124	113	128.022	126.24	134.615	133	127	133	0.00371413	0.0190032
ZHA02	COL	139	ZHA02-COL-139	2018-11-16 12:41:23	2018-11-16 12:41:23	2018-11-16	2018-11-12	2018-11-01	14517	157.125	122.385	121.349	110.503	126	125	115	129.336	126.41	134.1	133	127	133	0.00422848	0.0194812
ZHA02	COL	139	ZHA02-COL-139	2018-11-17 11:11:23	2018-11-17 11:11:23	2018-11-17	2018-11-12	2018-11-01	14669	157.005	123.096	122.929	110.692	127	124	115	130.657	125.857	134.712	134	127	133	0.00311738	0.0180199
ZHA02	COL	139	ZHA02-COL-139	2018-11-17 12:41:23	2018-11-17 12:41:23	2018-11-17	2018-11-12	2018-11-01	14262	154.192	129.78	128.196	114.07	124	125	108	135.598	126.077	135.824	133	127	134	0.00278446	0.0168426
ZHA02	COL	139	ZHA02-COL-139	2018-11-18 11:11:23	2018-11-18 11:11:23	2018-11-18	2018-11-12	2018-11-01	15166	157.018	124.636	124.607	110.903	128	125	115	132.244	125.557	135.491	134	127	134	0.00238586	0.0155825
ZHA02	COL	139	ZHA02-COL-139	2018-11-18 12:41:23	2018-11-18 12:41:23	2018-11-18	2018-11-12	2018-11-01	15148	157.138	124.911	124.876	111.813	128	125	116	132.554	125.672	135.125	134	127	134	0.00297483	0.016098
ZHA02	COL	139	ZHA02-COL-139	2018-11-19 11:11:23	2018-11-19 11:11:23	2018-11-19	2018-11-19	2018-11-01	15353	157.074	122.213	123.6	109.603	126	125	113	130.893	124.928	135.481	133	126	134	0.00231249	0.0150537
ZHA02	COL	139	ZHA02-COL-139	2018-11-19 12:41:23	2018-11-19 12:41:23	2018-11-19	2018-11-19	2018-11-01	15296	157.158	123.274	124.075	110.168	127	125	114	131.51	125.18	135.495	134	126	135	0.0023439	0.0151593
ZHA02	COL	139	ZHA02-COL-139	2018-11-20 11:11:23	2018-11-20 11:11:23	2018-11-20	2018-11-19	2018-11-01	15328	157.372	122.56	121.827	108.761	125	122	113	129.625	125.934	135.259	132	127	134	0.00283867	0.0160971
ZHA02	COL	139	ZHA02-COL-139	2018-11-20 12:41:23	2018-11-20 12:41:23	2018-11-20	2018-11-19	2018-11-01	15135	156.767	122.024	121.2	108.288	125	121	112	129.026	126.018	135.187	131	127	134	0.00360703	0.0166065
ZHA02	COL	139	ZHA02-COL-139	2018-11-21 11:10:15	2018-11-21 11:10:15	2018-11-21	2018-11-19	2018-11-01	15117	156.71	117.105	116.357	104.118	120	117	108	124.119	126.081	134.857	126	127	134	0.00319126	0.017551
ZHA02	COL	139	ZHA02-COL-139	2018-11-21 12:40:15	2018-11-21 12:40:15	2018-11-21	2018-11-19	2018-11-01	15195	156.765	118.533	117.459	104.824	122	118	109	125.285	126.148	135.105	128	127	134	0.00332715	0.0163295
ZHA02	COL	139	ZHA02-COL-139	2018-11-22 11:10:15	2018-11-22 11:10:15	2018-11-22	2018-11-19	2018-11-01	15293	157.197	122.053	120.351	106.133	126	121	110	128.26	126.134	136.029	130	127	135	0.00248869	0.0171287
ZHA02	COL	139	ZHA02-COL-139	2018-11-22 12:40:15	2018-11-22 12:40:15	2018-11-22	2018-11-19	2018-11-01	15194	157.144	126.136	124.343	109.365	130	124	114	132.271	126.037	136.398	134	127	135	0.0022266	0.0172767
ZHA02	COL	139	ZHA02-COL-139	2018-11-23 11:10:15	2018-11-23 11:10:15	2018-11-23	2018-11-19	2018-11-01	15630	157.612	123.98	122.629	107.412	126	121	111	130.385	125.818	136.496	130	126	136	0.00222463	0.0163903
ZHA02	COL	139	ZHA02-COL-139	2018-11-23 12:40:15	2018-11-23 12:40:15	2018-11-23	2018-11-19	2018-11-01	15577	156.999	121.676	120.087	104.335	124	120	108	127.869	125.812	136.855	129	126	136	0.00267902	0.016715
ZHA02	COL	139	ZHA02-COL-139	2018-11-24 11:10:15	2018-11-24 11:10:15	2018-11-24	2018-11-19	2018-11-01	15854	157.105	119.991	121.304	105.506	123	123	110	128.411	124.688	136.465	131	125	135	0.00242197	0.0163524
ZHA02	COL	139	ZHA02-COL-139	2018-11-24 12:40:15	2018-11-24 12:40:15	2018-11-24	2018-11-19	2018-11-01	13861	101.348	130.762	128.62	108.476	122	123	102	135.662	125.312	139.181	130	125	138	0.0033172	0.0169202
ZHA02	COL	139	ZHA02-COL-139	2018-11-25 11:10:15	2018-11-25 11:10:15	2018-11-25	2018-11-19	2018-11-01	16113	156.629	128.736	127.874	105.885	130	128	108	135.16	124.519	140.03	136	125	139	0.00222197	0.0167834
ZHA02	COL	139	ZHA02-COL-139	2018-11-25 12:40:15	2018-11-25 12:40:15	2018-11-25	2018-11-19	2018-11-01	16106	157.354	124.777	124.449	104.121	126	124	106	131.69	124.558	139.109	132	125	139	0.0024464	0.0159208
ZHA02	COL	139	ZHA02-COL-139	2018-11-26 11:10:15	2018-11-26 11:10:15	2018-11-26	2018-11-26	2018-11-01	15811	157.171	124.167	125.303	97.9567	126	125	101	131.922	122.885	142.712	133	123	142	0.00222358	0.0126539
ZHA02	COL	139	ZHA02-COL-139	2018-11-26 12:40:15	2018-11-26 12:40:15	2018-11-26	2018-11-26	2018-11-01	16048	157.607	122.738	123.888	97.0704	124	123	100	130.485	122.952	142.454	131	123	143	0.00224869	0.0146386
ZHA02	COL	139	ZHA02-COL-139	2018-11-27 11:10:15	2018-11-27 11:10:15	2018-11-27	2018-11-26	2018-11-01	15922	157.225	125.037	125.539	90.6781	127	124	94	131.855	122.037	146.822	132	121	148	0.000841715	0.00702386
ZHA02	COL	139	ZHA02-COL-139	2018-11-27 12:40:15	2018-11-27 12:40:15	2018-11-27	2018-11-26	2018-11-01	15982	157.18	128.251	128.579	96.2537	130	129	98	135.056	122.506	145.429	136	122	146	0.00095195	0.00704492
ZHA02	COL	139	ZHA02-COL-139	2018-11-28 11:10:15	2018-11-28 11:10:15	2018-11-28	2018-11-26	2018-11-01	16136	157.797	125.026	126.876	100.037	128	126	103	133.297	122.669	142.299	134	121	144	0.00247248	0.0148322
ZHA02	COL	139	ZHA02-COL-139	2018-11-28 12:40:15	2018-11-28 12:40:15	2018-11-28	2018-11-26	2018-11-01	16222	158.3	125.292	127.463	100.627	128	127	105	133.829	122.542	142.241	135	122	144	0.00223492	0.014145
ZHA02	COL	139	ZHA02-COL-139	2018-11-29 11:10:15	2018-11-29 11:10:15	2018-11-29	2018-11-26	2018-11-01	16302	157.861	126.534	129.758	100.902	129	130	104	135.834	121.794	143.166	137	120	145	0.0018285	0.00831186
ZHA02	COL	139	ZHA02-COL-139	2018-11-29 12:40:15	2018-11-29 12:40:15	2018-11-29	2018-11-26	2018-11-01	16197	158.405	125.874	129.346	99.4884	128	130	103	135.294	121.545	143.691	137	120	146	0.00106338	0.00652581
ZHA02	COL	139	ZHA02-COL-139	2018-11-30 11:10:15	2018-11-30 11:10:15	2018-11-30	2018-11-26	2018-11-01	16033	157.797	122.485	125.695	94.803	124	126	97	131.619	121.455	144.362	133	120	147	0.000785239	0.00498887
ZHA02	COL	139	ZHA02-COL-139	2018-11-30 12:40:15	2018-11-30 12:40:15	2018-11-30	2018-11-26	2018-11-01	15460	157.592	128.156	133.215	96.1708	130	133	99	138.438	119.825	147.271	139	118	149	0.000839159	0.00633061
ZHA02	COL	139	ZHA02-COL-139	2018-12-01 11:10:15	2018-12-01 11:10:15	2018-12-01	2018-11-26	2018-12-01	17079	157.37	128.051	131.973	99.4326	130	135	100	137.647	120.942	145.053	141	119	147	0.000980768	0.00616935
ZHA02	COL	139	ZHA02-COL-139	2018-12-01 12:40:15	2018-12-01 12:40:15	2018-12-01	2018-11-26	2018-12-01	16138	153.404	127.4	132.076	100.367	121	128	96	137.287	120.751	144.468	133	119	145	0.00135031	0.00828893
ZHA02	COL	139	ZHA02-COL-139	2018-12-02 11:10:15	2018-12-02 11:10:15	2018-12-02	2018-11-26	2018-12-01	17555	155.848	125.898	133.011	91.343	128	134	94	137.605	118.342	149.468	139	116	152	0.000639306	0.00494272
ZHA02	COL	139	ZHA02-COL-139	2018-12-02 12:40:15	2018-12-02 12:40:15	2018-12-02	2018-11-26	2018-12-01	17366	155.836	127.393	135.249	92.392	130	136	96	139.64	117.867	149.957	142	115	153	0.000628616	0.00591075
ZHA02	COL	139	ZHA02-COL-139	2018-12-03 11:10:15	2018-12-03 11:10:15	2018-12-03	2018-12-03	2018-12-01	17634	153.715	133.195	143.896	104.687	136	147	108	147.727	117.274	147.52	151	115	150	0.000581897	0.00459469
ZHA02	COL	139	ZHA02-COL-139	2018-12-03 12:40:15	2018-12-03 12:40:15	2018-12-03	2018-12-03	2018-12-01	17558	153.962	133.354	143.682	106.825	137	146	111	147.732	117.764	146.317	151	115	149	0.000608745	0.00496807
ZHA02	COL	139	ZHA02-COL-139	2018-12-04 11:10:15	2018-12-04 11:10:15	2018-12-04	2018-12-03	2018-12-01	16802	95.1824	102.213	108.081	72.749	101	107	71	112.675	119.536	146.952	112	118	149	0.000670628	0.00726106
ZHA02	COL	139	ZHA02-COL-139	2018-12-04 12:40:15	2018-12-04 12:40:15	2018-12-04	2018-12-03	2018-12-01	17823	153.575	126.952	138.621	101.594	131	142	106	142.463	117.168	146.36	146	115	149	0.000646582	0.00582892
ZHA02	COL	139	ZHA02-COL-139	2018-12-05 11:10:15	2018-12-05 11:10:15	2018-12-05	2018-12-03	2018-12-01	18350	154.346	127.296	138.882	100.517	130	141	104	142.701	117.005	147.073	145	114	150	0.000654008	0.00558887
ZHA02	COL	139	ZHA02-COL-139	2018-12-05 12:40:15	2018-12-05 12:40:15	2018-12-05	2018-12-03	2018-12-01	18345	154.746	125.95	137.585	100.714	129	141	105	141.48	117.204	146.296	145	115	149	0.00066756	0.00584004
ZHA02	COL	139	ZHA02-COL-139	2018-12-06 11:10:15	2018-12-06 11:10:15	2018-12-06	2018-12-03	2018-12-01	18615	154.468	124.46	137.651	93.9104	128	141	98	140.891	115.553	149.795	144	113	152	0.000625423	0.00490892
ZHA02	COL	139	ZHA02-COL-139	2018-12-06 12:40:15	2018-12-06 12:40:15	2018-12-06	2018-12-03	2018-12-01	18956	154.378	144.657	159.68	116	147	164	118	162.068	115.041	149.009	166	113	151	0.00111013	0.0054584
ZHA02	COL	139	ZHA02-COL-139	2018-12-07 11:10:15	2018-12-07 11:10:15	2018-12-07	2018-12-03	2018-12-01	18020	97.6675	127.179	140.642	107.441	131	145	111	144.332	117.052	144.07	149	115	146	0.000628154	0.00609319
ZHA02	COL	139	ZHA02-COL-139	2018-12-07 12:40:15	2018-12-07 12:40:15	2018-12-07	2018-12-03	2018-12-01	17958	97.9112	120.708	133.126	98.9641	122	136	101	136.986	117.225	144.883	139	116	146	0.00142624	0.0080909
ZHA02	COL	139	ZHA02-COL-139	2018-12-08 11:10:15	2018-12-08 11:10:15	2018-12-08	2018-12-03	2018-12-01	18078	98.342	121.977	133.769	99.3133	124	138	101	137.817	117.45	145.102	141	116	147	0.000779726	0.0058804
ZHA02	COL	139	ZHA02-COL-139	2018-12-08 12:40:15	2018-12-08 12:40:15	2018-12-08	2018-12-03	2018-12-01	18375	98.8318	122.371	133.775	100.074	125	137	102	137.917	117.718	144.744	141	116	146	0.000928985	0.00577913
ZHA02	COL	139	ZHA02-COL-139	2018-12-09 11:10:15	2018-12-09 11:10:15	2018-12-09	2018-12-03	2018-12-01	19202	154.029	125.727	139.138	107.538	128	142	109	142.967	117.327	143.267	146	116	145	0.00104367	0.00591418
ZHA02	COL	139	ZHA02-COL-139	2018-12-09 12:40:15	2018-12-09 12:40:15	2018-12-09	2018-12-03	2018-12-01	20242	155.583	127.394	137.219	102.543	130	139	104	141.611	118.242	145.363	144	117	147	0.00069875	0.00542089
ZHA02	COL	139	ZHA02-COL-139	2018-12-10 11:10:15	2018-12-10 11:10:15	2018-12-10	2018-12-10	2018-12-01	19774	155.448	129.219	138.992	102.459	132	141	104	143.275	117.989	146.322	146	117	148	0.000592113	0.00572152
ZHA02	COL	139	ZHA02-COL-139	2018-12-10 12:40:15	2018-12-10 12:40:15	2018-12-10	2018-12-10	2018-12-01	20113	156.174	125.06	135.253	103.952	127	137	106	139.746	118.618	143.551	142	117	145	0.000920988	0.00526833
ZHA02	COL	139	ZHA02-COL-139	2018-12-11 11:10:15	2018-12-11 11:10:15	2018-12-11	2018-12-10	2018-12-01	17321	150.215	93.3336	100.686	77.0094	85	95	68	104.902	120.693	140.512	99	121	140	0.00141967	0.0111135
ZHA02	COL	139	ZHA02-COL-139	2018-12-11 12:40:15	2018-12-11 12:40:15	2018-12-11	2018-12-10	2018-12-01	17468	101.141	113.591	122.476	83.2383	109	119	78	126.205	117.763	148.271	123	117	148	0.000449685	0.00585129
ZHA02	COL	139	ZHA02-COL-139	2018-12-12 11:10:15	2018-12-12 11:10:15	2018-12-12	2018-12-10	2018-12-01	18818	116.865	91.4981	94.4644	73.042	91	95	73	100.066	122.812	139.868	101	122	140	0.00196642	0.0119781
ZHA02	COL	139	ZHA02-COL-139	2018-12-12 12:40:15	2018-12-12 12:40:15	2018-12-12	2018-12-10	2018-12-01	17354	100.061	123.257	131.72	99.5881	119	128	93	136.042	119.1	144.243	134	118	144	0.00141892	0.00678011
ZHA02	COL	139	ZHA02-COL-139	2018-12-13 11:10:15	2018-12-13 11:10:15	2018-12-13	2018-12-10	2018-12-01	17175	99.7367	85.9655	91.9172	74.0193	81	89	70	96.7641	122.139	137.493	94	122	137	0.00183213	0.0125214
ZHA02	COL	139	ZHA02-COL-139	2018-12-13 12:40:15	2018-12-13 12:40:15	2018-12-13	2018-12-10	2018-12-01	17187	99.764	132.312	140.415	110.007	127	137	104	144.874	119.591	143.168	143	118	143	0.00117609	0.00640575
ZHA02	COL	139	ZHA02-COL-139	2018-12-14 11:10:15	2018-12-14 11:10:15	2018-12-14	2018-12-10	2018-12-01	17706	100.796	109.814	119.44	99.7806	110	121	101	124.722	120.617	137.586	126	120	138	0.00248095	0.0126179
ZHA02	COL	139	ZHA02-COL-139	2018-12-14 12:40:15	2018-12-14 12:40:15	2018-12-14	2018-12-10	2018-12-01	18659	152.468	112.692	121.646	100.24	113	124	101	126.942	120.639	138.565	129	120	139	0.00229678	0.0132504
ZHA02	COL	139	ZHA02-COL-139	2018-12-15 11:10:15	2018-12-15 11:10:15	2018-12-15	2018-12-10	2018-12-01	17697	100.434	112.628	120.869	102.919	113	122	104	126.553	121.487	136.793	128	121	137	0.00212065	0.0129156
ZHA02	COL	139	ZHA02-COL-139	2018-12-15 12:40:15	2018-12-15 12:40:15	2018-12-15	2018-12-10	2018-12-01	17493	100.074	113.888	120.466	99.5323	114	122	99	126.303	121.607	138.657	127	121	140	0.00220817	0.0125288
ZHA02	COL	139	ZHA02-COL-139	2018-12-16 11:10:15	2018-12-16 11:10:15	2018-12-16	2018-12-10	2018-12-01	0	NA	113.888	120.466	99.5323	114	122	99	126.303	121.607	138.657	127	121	140	0.00220817	0.0125288
ZHA02	COL	139	ZHA02-COL-139	2018-12-16 12:40:15	2018-12-16 12:40:15	2018-12-16	2018-12-10	2018-12-01	0	NA	113.888	120.466	99.5323	114	122	99	126.303	121.607	138.657	127	121	140	0.00220817	0.0125288
ZHA02	COL	139	ZHA02-COL-139	2018-12-17 11:10:15	2018-12-17 11:10:15	2018-12-17	2018-12-17	2018-12-01	0	NA	113.888	120.466	99.5323	114	122	99	126.303	121.607	138.657	127	121	140	0.00220817	0.0125288
ZHA02	COL	139	ZHA02-COL-139	2018-12-17 12:40:15	2018-12-17 12:40:15	2018-12-17	2018-12-17	2018-12-01	0	NA	113.888	120.466	99.5323	114	122	99	126.303	121.607	138.657	127	121	140	0.00220817	0.0125288
ZHA02	COL	139	ZHA02-COL-139	2018-12-18 11:10:49	2018-12-18 11:10:49	2018-12-18	2018-12-17	2018-12-01	1575	72.2929	184.673	192.591	202.626	186	193	204	198.057	127.363	121.97	199	127	122	0.00588653	0.0275531
ZHA02	COL	139	ZHA02-COL-139	2018-12-18 12:40:49	2018-12-18 12:40:49	2018-12-18	2018-12-17	2018-12-01	3923	168.671	175.698	183.565	193.759	176	184	194	189.646	127.226	121.825	190	127	122	0.00557437	0.0271194
ZHA02	COL	139	ZHA02-COL-139	2018-12-19 11:10:49	2018-12-19 11:10:49	2018-12-19	2018-12-17	2018-12-01	3193	199.166	167.142	174.21	184.962	167	175	185	181.006	127.701	121.491	181	128	121	0.0054447	0.028575
ZHA02	COL	139	ZHA02-COL-139	2018-12-19 12:40:49	2018-12-19 12:40:49	2018-12-19	2018-12-17	2018-12-01	4297	104.93	178.369	185.644	195.258	179	186	196	191.659	127.327	122.196	192	127	122	0.00587206	0.0275442
ZHA02	COL	139	ZHA02-COL-139	2018-12-20 11:10:49	2018-12-20 11:10:49	2018-12-20	2018-12-17	2018-12-01	19785	155.241	98.7616	97.7589	75.9566	100	101	76	104.392	124.471	140.558	107	124	140	0.00196273	0.014189
ZHA02	COL	139	ZHA02-COL-139	2018-12-20 12:40:49	2018-12-20 12:40:49	2018-12-20	2018-12-17	2018-12-01	19836	154.426	120.723	121.844	101.607	120	123	101	128.799	123.922	138.949	130	123	139	0.00244265	0.0137491
ZHA02	COL	139	ZHA02-COL-139	2018-12-21 11:10:49	2018-12-21 11:10:49	2018-12-21	2018-12-17	2018-12-01	20389	155.379	121.516	124.376	108.649	123	126	111	131.28	124.011	136.22	133	124	136	0.00212011	0.0146637
ZHA02	COL	139	ZHA02-COL-139	2018-12-21 12:40:49	2018-12-21 12:40:49	2018-12-21	2018-12-17	2018-12-01	20046	155.664	121.107	124.131	98.3632	122	126	100	130.407	122.272	141.689	133	122	142	0.00139298	0.0108683
ZHA02	COL	139	ZHA02-COL-139	2018-12-22 11:10:49	2018-12-22 11:10:49	2018-12-22	2018-12-17	2018-12-01	20492	153.719	123.849	127.971	99.1438	124	129	100	133.875	121.39	143.152	135	121	144	0.00114912	0.00811819
ZHA02	COL	139	ZHA02-COL-139	2018-12-22 12:40:49	2018-12-22 12:40:49	2018-12-22	2018-12-17	2018-12-01	20792	154.299	119.068	120.203	94.4378	121	122	96	126.852	123.045	142.013	129	122	142	0.00388316	0.0145134
ZHA02	COL	139	ZHA02-COL-139	2018-12-23 11:10:49	2018-12-23 11:10:49	2018-12-23	2018-12-17	2018-12-01	20106	151.476	116.372	117.986	94.2625	117	119	96	124.663	123.175	140.878	126	123	141	0.00333696	0.0118861
ZHA02	COL	139	ZHA02-COL-139	2018-12-23 12:40:49	2018-12-23 12:40:49	2018-12-23	2018-12-17	2018-12-01	20165	100.475	117.369	118.547	94.5356	118	119	96	125.297	123.312	141.076	126	123	141	0.00252686	0.01063
ZHA02	COL	139	ZHA02-COL-139	2018-12-24 11:10:49	2018-12-24 11:10:49	2018-12-24	2018-12-24	2018-12-01	20641	150.308	113.317	116.282	91.8515	115	117	94	122.669	122.507	141.13	124	122	141	0.0015558	0.00968245
ZHA02	COL	139	ZHA02-COL-139	2018-12-24 12:40:49	2018-12-24 12:40:49	2018-12-24	2018-12-24	2018-12-01	21077	149.95	119.786	120.358	100.303	120	122	101	127.514	124.202	138.992	129	124	139	0.00274009	0.0156236
ZHA02	COL	139	ZHA02-COL-139	2018-12-25 11:10:49	2018-12-25 11:10:49	2018-12-25	2018-12-24	2018-12-01	21114	151.387	113.707	114.049	96.5603	114	114	97	121.354	124.702	137.673	122	125	137	0.0018924	0.0153422
ZHA02	COL	139	ZHA02-COL-139	2018-12-25 12:40:49	2018-12-25 12:40:49	2018-12-25	2018-12-24	2018-12-01	21341	151.482	118.186	118.251	102.911	120	120	105	125.814	125.206	136.476	128	125	136	0.00229077	0.0151921
ZHA02	COL	139	ZHA02-COL-139	2018-12-26 11:10:49	2018-12-26 11:10:49	2018-12-26	2018-12-24	2018-12-01	21277	151.4	116.433	115.846	103.598	117	117	104	123.706	125.972	134.903	125	125	135	0.00283486	0.0173807
ZHA02	COL	139	ZHA02-COL-139	2018-12-26 12:40:49	2018-12-26 12:40:49	2018-12-26	2018-12-24	2018-12-01	21255	151.083	117.763	116.614	103.28	115	116	101	124.434	125.991	135.565	124	125	135	0.00267379	0.0157911
ZHA02	COL	139	ZHA02-COL-139	2018-12-27 11:10:49	2018-12-27 11:10:49	2018-12-27	2018-12-24	2018-12-01	22049	155.85	119.236	117.673	106.14	120	119	107	125.841	126.506	134.606	128	126	134	0.00362545	0.0179828
ZHA02	COL	139	ZHA02-COL-139	2018-12-27 12:40:49	2018-12-27 12:40:49	2018-12-27	2018-12-24	2018-12-01	21185	150.68	117.55	115.793	104.901	118	117	106	124	126.689	134.306	126	126	134	0.00265653	0.0168528
ZHA02	COL	139	ZHA02-COL-139	2018-12-28 11:10:49	2018-12-28 11:10:49	2018-12-28	2018-12-24	2018-12-01	22136	155.309	109.659	106.433	99.2837	107	106	98	114.849	127.915	132.516	114	127	132	0.00251368	0.0236292
ZHA02	COL	139	ZHA02-COL-139	2018-12-28 12:40:49	2018-12-28 12:40:49	2018-12-28	2018-12-24	2018-12-01	19647	150.647	109.355	104.461	95.6664	100	98	88	112.383	128.251	133.617	107	127	134	0.0039438	0.0219729
ZHA02	COL	139	ZHA02-COL-139	2018-12-29 11:10:49	2018-12-29 11:10:49	2018-12-29	2018-12-24	2018-12-01	22447	156.099	115.99	110.876	106.227	117	113	108	120.11	129.13	131.355	122	128	131	0.00200643	0.0198813
ZHA02	COL	139	ZHA02-COL-139	2018-12-29 12:40:49	2018-12-29 12:40:49	2018-12-29	2018-12-24	2018-12-01	22381	156.039	115.753	110.681	105.773	116	113	107	119.878	129.054	131.498	122	128	131	0.00210396	0.0184906
ZHA02	COL	139	ZHA02-COL-139	2018-12-30 11:10:49	2018-12-30 11:10:49	2018-12-30	2018-12-24	2018-12-01	21618	151.633	111.304	103.91	99.8785	111	106	101	113.528	130.155	131.391	115	129	131	0.00327487	0.0219451
ZHA02	COL	139	ZHA02-COL-139	2018-12-30 12:40:49	2018-12-30 12:40:49	2018-12-30	2018-12-24	2018-12-01	21420	151.476	111.848	104.282	101.012	111	106	102	113.998	130.37	130.993	116	129	131	0.00332564	0.0258835
ZHA02	COL	139	ZHA02-COL-139	2018-12-31 11:10:49	2018-12-31 11:10:49	2018-12-31	2018-12-31	2018-12-01	22117	156.589	112.866	102.707	98.4195	112	104	100	112.958	131.225	131.998	115	130	131	0.00373173	0.0283165
ZHA02	COL	139	ZHA02-COL-139	2018-12-31 12:40:49	2018-12-31 12:40:49	2018-12-31	2018-12-31	2018-12-01	21772	156.669	111.462	100.907	98.1112	110	102	99	111.279	131.664	131.225	113	130	131	0.00378134	0.0256065
ZHA02	COL	139	ZHA02-COL-139	2019-01-01 11:10:49	2019-01-01 11:10:49	2019-01-01	2018-12-31	2019-01-01	26710	198.817	112.993	106.04	104.423	112	106	106	115.667	130.452	129.958	116	130	130	0.00420615	0.0247262
ZHA02	COL	139	ZHA02-COL-139	2019-01-01 12:40:49	2019-01-01 12:40:49	2019-01-01	2018-12-31	2019-01-01	27076	198.927	111.793	105.615	106.253	111	107	108	115.21	130.575	128.575	117	130	128	0.00397948	0.0262046
ZHA02	COL	139	ZHA02-COL-139	2019-01-02 11:10:49	2019-01-02 11:10:49	2019-01-02	2018-12-31	2019-01-01	26791	199.255	112.198	104.735	107.166	112	104	108	114.775	131.449	127.777	115	131	127	0.00400826	0.0294639
ZHA02	COL	139	ZHA02-COL-139	2019-01-02 12:40:49	2019-01-02 12:40:49	2019-01-02	2018-12-31	2019-01-01	27129	199.197	114.131	106.22	108.765	114	107	111	116.418	131.627	127.763	118	131	127	0.00352984	0.028328
ZHA02	COL	139	ZHA02-COL-139	2019-01-03 11:10:49	2019-01-03 11:10:49	2019-01-03	2018-12-31	2019-01-01	1525	199.962	181.366	185.014	190.303	181	185	191	191.401	127.641	124.751	192	128	125	0.00536643	0.0259485
ZHA02	COL	139	ZHA02-COL-139	2019-01-03 12:40:49	2019-01-03 12:40:49	2019-01-03	2018-12-31	2019-01-01	2910	199.048	173.132	174.937	177.805	184	186	187	181.694	127.896	126.272	192	128	127	0.00533308	0.0262826
ZHA02	COL	139	ZHA02-COL-139	2019-01-04 11:10:49	2019-01-04 11:10:49	2019-01-04	2018-12-31	2019-01-01	3183	197.591	180.282	185.117	192.755	181	186	193	191.457	127.682	123.439	192	128	124	0.00541213	0.0277426
ZHA02	COL	139	ZHA02-COL-139	2019-01-04 12:40:49	2019-01-04 12:40:49	2019-01-04	2018-12-31	2019-01-01	2182	198.472	187.166	188.6	190.105	190	191	192	194.854	127.794	127.014	198	128	127	0.00528702	0.0261276
ZHA02	COL	139	ZHA02-COL-139	2019-01-05 11:10:49	2019-01-05 11:10:49	2019-01-05	2018-12-31	2019-01-01	0	NA	187.166	188.6	190.105	190	191	192	194.854	127.794	127.014	198	128	127	0.00528702	0.0261276
ZHA02	COL	139	ZHA02-COL-139	2019-01-05 12:40:49	2019-01-05 12:40:49	2019-01-05	2018-12-31	2019-01-01	8	1.58124	184.125	192.125	203.5	184	192	203	197.875	127.375	121.75	198	127	122	0.0060026	0.0277912
ZHA02	COL	139	ZHA02-COL-139	2019-01-06 11:10:49	2019-01-06 11:10:49	2019-01-06	2018-12-31	2019-01-01	773	175.731	185.194	192.834	202.404	186	194	203	198.31	127.423	122.069	199	127	122	0.0053575	0.0275134
ZHA02	COL	139	ZHA02-COL-139	2019-01-06 12:40:49	2019-01-06 12:40:49	2019-01-06	2018-12-31	2019-01-01	704	64.6936	175.953	184.317	196.347	177	185	197	190.388	127.399	121.05	191	127	121	0.00592223	0.0282995
ZHA02	COL	139	ZHA02-COL-139	2019-01-07 11:10:49	2019-01-07 11:10:49	2019-01-07	2019-01-07	2019-01-01	3522	199.946	181.332	184.595	189.92	188	191	196	190.93	127.846	124.796	197	128	125	0.00531315	0.0266707
ZHA02	COL	139	ZHA02-COL-139	2019-01-07 12:40:49	2019-01-07 12:40:49	2019-01-07	2019-01-07	2019-01-01	17251	200.162	86.8706	86.0558	92.0326	66	60	65	91.4827	129.82	124.764	66	129	125	0.00313672	0.0330103
ZHA02	COL	139	ZHA02-COL-139	2019-01-08 11:10:49	2019-01-08 11:10:49	2019-01-08	2019-01-07	2019-01-01	22926	161.267	70.3488	56.8157	56.0942	68	57	56	64.5773	133.704	130.898	65	132	131	0.00436405	0.0283335
ZHA02	COL	139	ZHA02-COL-139	2019-01-08 12:40:49	2019-01-08 12:40:49	2019-01-08	2019-01-07	2019-01-01	17955	200.578	94.081	79.922	79.4582	91	79	79	90.2194	133.739	130.653	90	132	130	0.00366027	0.0285184
ZHA02	COL	139	ZHA02-COL-139	2019-01-09 11:10:49	2019-01-09 11:10:49	2019-01-09	2019-01-07	2019-01-01	23252	201.119	95.0013	96.3815	104.331	80	78	86	101.061	129.382	123.364	86	129	123	0.00354124	0.0342239
ZHA02	COL	139	ZHA02-COL-139	2019-01-09 12:40:49	2019-01-09 12:40:49	2019-01-09	2019-01-07	2019-01-01	17824	200.136	104.763	89.8163	89.6114	102	90	90	101.035	133.973	130.563	101	132	130	0.00480833	0.0302274
ZHA02	COL	139	ZHA02-COL-139	2019-01-10 11:10:49	2019-01-10 11:10:49	2019-01-10	2019-01-07	2019-01-01	0	NA	104.763	89.8163	89.6114	102	90	90	101.035	133.973	130.563	101	132	130	0.00480833	0.0302274
ZHA02	COL	139	ZHA02-COL-139	2019-01-10 12:40:49	2019-01-10 12:40:49	2019-01-10	2019-01-07	2019-01-01	0	NA	104.763	89.8163	89.6114	102	90	90	101.035	133.973	130.563	101	132	130	0.00480833	0.0302274
ZHA02	COL	139	ZHA02-COL-139	2019-01-11 11:10:49	2019-01-11 11:10:49	2019-01-11	2019-01-07	2019-01-01	337	196.541	194.157	198.801	205.875	194	199	206	204.166	127.484	123.694	204	127	124	0.00554055	0.0267287
ZHA02	COL	139	ZHA02-COL-139	2019-01-11 12:40:49	2019-01-11 12:40:49	2019-01-11	2019-01-07	2019-01-01	2964	197.329	201.568	206.331	212.284	202	207	213	210.952	127.319	124.197	212	127	124	0.00606135	0.0258688
ZHA02	COL	139	ZHA02-COL-139	2019-01-12 11:10:49	2019-01-12 11:10:49	2019-01-12	2019-01-07	2019-01-01	0	NA	201.568	206.331	212.284	202	207	213	210.952	127.319	124.197	212	127	124	0.00606135	0.0258688
ZHA02	COL	139	ZHA02-COL-139	2019-01-12 12:40:49	2019-01-12 12:40:49	2019-01-12	2019-01-07	2019-01-01	6	1.11813	182.667	190.667	201.667	182	190	202	196.667	127	122	196	127	122	0.00523889	0.0265081
ZHA02	COL	139	ZHA02-COL-139	2019-01-13 11:10:49	2019-01-13 11:10:49	2019-01-13	2019-01-07	2019-01-01	26909	200.962	55.8626	51.2216	51.9968	39	34	34	53.5846	130.292	128.41	36	129	128	0.00330658	0.0270531
ZHA02	COL	139	ZHA02-COL-139	2019-01-13 12:40:49	2019-01-13 12:40:49	2019-01-13	2019-01-07	2019-01-01	18449	197.786	48.7491	39.5698	38.1924	45	39	37	43.1727	131.892	130.663	42	130	131	0.00351795	0.0268781
ZHA02	COL	139	ZHA02-COL-139	2019-01-14 11:10:52	2019-01-14 11:10:52	2019-01-14	2019-01-14	2019-01-01	18632	159.891	122.17	112.121	117.044	119	113	118	123.296	132.822	126.834	124	131	127	0.00654251	0.0376016
ZHA02	COL	139	ZHA02-COL-139	2019-01-14 12:40:49	2019-01-14 12:40:49	2019-01-14	2019-01-14	2019-01-01	17178	200.13	118.859	103.823	104.027	114	103	102	115.677	133.919	130.277	114	132	130	0.00692705	0.0314087
ZHA02	COL	139	ZHA02-COL-139	2019-01-15 11:10:49	2019-01-15 11:10:49	2019-01-15	2019-01-14	2019-01-01	18142	172.784	113.112	99.2456	100.44	109	99	99	110.669	133.683	129.522	110	132	129	0.00636266	0.0353199
ZHA02	COL	139	ZHA02-COL-139	2019-01-15 12:40:49	2019-01-15 12:40:49	2019-01-15	2019-01-14	2019-01-01	16617	200.657	120.757	104.238	106.098	110	98	98	115.973	134.764	129.505	109	132	130	0.00674679	0.0354076
ZHA02	COL	139	ZHA02-COL-139	2019-01-16 11:10:49	2019-01-16 11:10:49	2019-01-16	2019-01-14	2019-01-01	16928	200.357	98.9768	83.4214	85.4377	89	76	79	93.7649	134.686	129.288	87	133	129	0.00757533	0.0305557
ZHA02	COL	139	ZHA02-COL-139	2019-01-16 12:40:49	2019-01-16 12:40:49	2019-01-16	2019-01-14	2019-01-01	26617	196.947	114.811	103.307	104.673	108	96	99	113.472	132.822	128.903	108	131	128	0.00718152	0.0320794
ZHA02	COL	139	ZHA02-COL-139	2019-01-17 11:10:49	2019-01-17 11:10:49	2019-01-17	2019-01-14	2019-01-01	28074	198.862	112	101.307	103.272	111	102	105	112.025	132.589	128.575	114	131	129	0.00680331	0.0313778
ZHA02	COL	139	ZHA02-COL-139	2019-01-17 12:40:49	2019-01-17 12:40:49	2019-01-17	2019-01-14	2019-01-01	18532	200.318	116.183	100.571	104.368	112	100	103	112.667	134.849	128.331	112	133	128	0.00630809	0.0362999
ZHA02	COL	139	ZHA02-COL-139	2019-01-18 11:10:49	2019-01-18 11:10:49	2019-01-18	2019-01-14	2019-01-01	9606	199.881	89.1469	73.0684	74.1549	82	67	69	82.3178	135.019	129.964	77	133	130	0.00586497	0.0288766
ZHA02	COL	139	ZHA02-COL-139	2019-01-18 12:40:49	2019-01-18 12:40:49	2019-01-18	2019-01-14	2019-01-01	18211	159.827	113.087	96.0657	98.2853	107	92	95	107.954	135.175	129.411	104	133	129	0.00648135	0.0335031
ZHA02	COL	139	ZHA02-COL-139	2019-01-19 11:10:49	2019-01-19 11:10:49	2019-01-19	2019-01-14	2019-01-01	16304	200.191	94.818	83.1898	90.2082	86	77	85	93.2647	134.1	125.705	87	132	125	0.00524841	0.0347834
ZHA02	COL	139	ZHA02-COL-139	2019-01-19 12:40:49	2019-01-19 12:40:49	2019-01-19	2019-01-14	2019-01-01	16452	200.291	105.768	91.3076	98.1504	95	84	91	102.239	135.11	126.268	94	133	126	0.00663443	0.0385968
ZHA02	COL	139	ZHA02-COL-139	2019-01-20 11:10:49	2019-01-20 11:10:49	2019-01-20	2019-01-14	2019-01-01	17906	151.518	105.58	94.0937	99.956	100	93	98	104.938	133.711	126.436	103	132	126	0.00521176	0.0397397
ZHA02	COL	139	ZHA02-COL-139	2019-01-20 12:40:49	2019-01-20 12:40:49	2019-01-20	2019-01-14	2019-01-01	17218	200.074	109.618	97.1492	102.094	105	96	100	108.283	133.89	127.105	107	132	127	0.00651038	0.040083
ZHA02	COL	139	ZHA02-COL-139	2019-01-21 11:10:49	2019-01-21 11:10:49	2019-01-21	2019-01-21	2019-01-01	26283	198.494	107.348	97.2083	100.005	105	97	100	107.563	132.579	127.942	107	132	128	0.00616486	0.0317009
ZHA02	COL	139	ZHA02-COL-139	2019-01-21 12:40:49	2019-01-21 12:40:49	2019-01-21	2019-01-21	2019-01-01	16442	143.716	102.724	90.1423	95.8276	94	85	91	100.719	134.142	126.643	95	132	126	0.0060139	0.0397889
ZHA02	COL	139	ZHA02-COL-139	2019-01-22 11:10:49	2019-01-22 11:10:49	2019-01-22	2019-01-21	2019-01-01	16589	150.714	104.342	94.3842	101.742	99	93	100	104.95	133.418	125.315	103	132	125	0.00438511	0.0355245
ZHA02	COL	139	ZHA02-COL-139	2019-01-22 12:40:49	2019-01-22 12:40:49	2019-01-22	2019-01-21	2019-01-01	16740	150.536	106.086	95.468	103.614	102	95	103	106.322	133.848	124.973	106	132	125	0.00412254	0.037076
ZHA02	COL	139	ZHA02-COL-139	2019-01-23 11:10:49	2019-01-23 11:10:49	2019-01-23	2019-01-21	2019-01-01	16379	149.277	98.948	90.3672	98.4909	93	88	96	100.32	133.087	124.629	98	131	125	0.0046402	0.0366049
ZHA02	COL	139	ZHA02-COL-139	2019-01-23 12:40:49	2019-01-23 12:40:49	2019-01-23	2019-01-21	2019-01-01	16345	149.03	101.757	92.727	101.133	95	90	98	102.871	133.295	124.545	99	132	124	0.00459735	0.0359293
ZHA02	COL	139	ZHA02-COL-139	2019-01-24 11:10:49	2019-01-24 11:10:49	2019-01-24	2019-01-21	2019-01-01	1824	193.582	169.099	169.817	169.357	170	170	170	177.294	127.667	128.083	178	128	128	0.00490211	0.0221183
ZHA02	COL	139	ZHA02-COL-139	2019-01-24 12:40:49	2019-01-24 12:40:49	2019-01-24	2019-01-21	2019-01-01	1367	151.259	188.181	195.933	206.495	190	197	208	201.195	127.351	121.884	202	127	122	0.00591263	0.0276141
ZHA02	COL	139	ZHA02-COL-139	2019-01-25 11:10:49	2019-01-25 11:10:49	2019-01-25	2019-01-21	2019-01-01	28933	199.655	169.139	169.087	169.459	171	171	172	176.671	128.07	127.826	179	128	128	0.0047478	0.0220347
ZHA02	COL	139	ZHA02-COL-139	2019-01-25 12:40:49	2019-01-25 12:40:49	2019-01-25	2019-01-21	2019-01-01	25157	174.535	141.598	170.41	205.681	144	173	209	175.467	126.423	106.863	178	126	107	0.00624954	0.0281074
ZHA02	COL	139	ZHA02-COL-139	2019-01-26 11:10:49	2019-01-26 11:10:49	2019-01-26	2019-01-21	2019-01-01	2100	199.155	179.651	191.941	208.511	185	197	213	197.085	127.063	118.504	202	127	119	0.00610587	0.0278602
ZHA02	COL	139	ZHA02-COL-139	2019-01-26 12:40:49	2019-01-26 12:40:49	2019-01-26	2019-01-21	2019-01-01	16140	163.448	149.439	153.715	162.584	173	179	189	159.409	128.488	122.826	186	128	122	0.00498307	0.0280374
ZHA02	COL	139	ZHA02-COL-139	2019-01-27 11:10:49	2019-01-27 11:10:49	2019-01-27	2019-01-21	2019-01-01	16521	144.873	118.102	105.286	110.797	114	105	110	116.792	134.115	126.838	116	133	126	0.0071647	0.0431931
ZHA02	COL	139	ZHA02-COL-139	2019-01-27 12:40:49	2019-01-27 12:40:49	2019-01-27	2019-01-21	2019-01-01	16459	196.851	115.883	102.381	107.882	111	100	106	113.948	134.414	126.937	112	133	126	0.00760798	0.0425207
ZHA02	COL	139	ZHA02-COL-139	2019-01-28 11:10:49	2019-01-28 11:10:49	2019-01-28	2019-01-28	2019-01-01	5071	195.104	195.868	202.618	212.717	197	204	214	207.492	127.75	122.048	209	128	122	0.00521455	0.0281919
ZHA02	COL	139	ZHA02-COL-139	2019-01-28 12:40:49	2019-01-28 12:40:49	2019-01-28	2019-01-28	2019-01-01	7265	188.412	194.127	200.142	209.217	197	203	212	205.259	127.651	122.638	208	128	123	0.00522765	0.0282731
ZHA02	COL	139	ZHA02-COL-139	2019-01-29 11:10:49	2019-01-29 11:10:49	2019-01-29	2019-01-28	2019-01-01	11968	199.486	184.876	187.351	189.719	184	187	190	193.606	127.522	126.496	193	128	126	0.00550393	0.0251627
ZHA02	COL	139	ZHA02-COL-139	2019-01-29 12:40:49	2019-01-29 12:40:49	2019-01-29	2019-01-28	2019-01-01	23289	199.656	211.151	212.874	214.756	213	214	216	217.17	127.745	126.824	218	128	127	0.00532666	0.0251394
ZHA02	COL	139	ZHA02-COL-139	2019-01-30 11:10:49	2019-01-30 11:10:49	2019-01-30	2019-01-28	2019-01-01	5319	199.338	186.692	192.573	201.149	192	198	206	198.185	127.499	122.885	203	127	123	0.00553395	0.0273696
ZHA02	COL	139	ZHA02-COL-139	2019-01-30 12:40:49	2019-01-30 12:40:49	2019-01-30	2019-01-28	2019-01-01	31045	128.652	169.652	189.825	215.897	174	194	220	194.322	126.691	112.545	198	127	113	0.00652528	0.028697
ZHA02	COL	139	ZHA02-COL-139	2019-01-31 11:10:49	2019-01-31 11:10:49	2019-01-31	2019-01-28	2019-01-01	1964	172.408	167.391	183.714	206.39	168	184	207	189.163	126.942	114.875	190	127	115	0.00661476	0.0290221
ZHA02	COL	139	ZHA02-COL-139	2019-01-31 12:40:49	2019-01-31 12:40:49	2019-01-31	2019-01-28	2019-01-01	32745	199.995	200.777	208.754	218.74	204	212	222	212.815	127.196	122.15	216	127	122	0.00537239	0.0268099
ZHA02	COL	139	ZHA02-COL-139	2019-02-01 11:10:49	2019-02-01 11:10:49	2019-02-01	2019-01-28	2019-02-01	30979	199.969	112.814	108.826	112.383	100	92	96	115.358	130.554	126.697	102	129	126	0.00373288	0.032485
ZHA02	COL	139	ZHA02-COL-139	2019-02-01 12:40:49	2019-02-01 12:40:49	2019-02-01	2019-01-28	2019-02-01	24581	190.374	81.4541	73.8436	76.8113	71	61	64	79.8601	131.957	127.508	69	132	128	0.00341478	0.03001
ZHA02	COL	139	ZHA02-COL-139	2019-02-02 11:10:49	2019-02-02 11:10:49	2019-02-02	2019-01-28	2019-02-01	17750	148.831	122.032	105.374	109.9	119	105	110	117.767	135.433	127.933	117	135	128	0.00780194	0.0402279
ZHA02	COL	139	ZHA02-COL-139	2019-02-02 12:40:49	2019-02-02 12:40:49	2019-02-02	2019-01-28	2019-02-01	17582	194.612	119.005	103.219	108.411	117	103	108	115.355	135.248	127.434	115	134	127	0.00751413	0.039932
ZHA02	COL	139	ZHA02-COL-139	2019-02-03 11:10:49	2019-02-03 11:10:49	2019-02-03	2019-01-28	2019-02-01	593	131.107	152.86	161.206	172.563	155	163	175	168.378	127.342	120.985	170	127	121	0.00589108	0.028355
ZHA02	COL	139	ZHA02-COL-139	2019-02-03 12:40:49	2019-02-03 12:40:49	2019-02-03	2019-01-28	2019-02-01	1303	178.388	164.807	172.991	183.673	167	175	186	179.529	127.279	121.351	182	127	121	0.00591855	0.0273841
ZHA02	COL	139	ZHA02-COL-139	2019-02-04 11:10:49	2019-02-04 11:10:49	2019-02-04	2019-02-04	2019-02-01	0	NA	164.807	172.991	183.673	167	175	186	179.529	127.279	121.351	182	127	121	0.00591855	0.0273841
ZHA02	COL	139	ZHA02-COL-139	2019-02-04 12:40:49	2019-02-04 12:40:49	2019-02-04	2019-02-04	2019-02-01	620	171.506	199.316	202.681	207.053	200	203	207	207.761	127.676	125.339	208	128	125	0.00528722	0.025752
ZHA02	COL	139	ZHA02-COL-139	2019-02-05 11:10:49	2019-02-05 11:10:49	2019-02-05	2019-02-04	2019-02-01	179	13.153	196.073	204.816	214.235	196	205	214	209.028	127.011	122.207	209	127	122	0.00522617	0.0264965
ZHA02	COL	139	ZHA02-COL-139	2019-02-05 12:40:49	2019-02-05 12:40:49	2019-02-05	2019-02-04	2019-02-01	290	33.0947	198.734	205.1	212.917	199	205	213	209.486	127.224	123.221	209	127	123	0.00563956	0.0265748
ZHA02	COL	139	ZHA02-COL-139	2019-02-06 11:10:49	2019-02-06 11:10:49	2019-02-06	2019-02-04	2019-02-01	185	27.7895	197.151	203.076	211.4	197	203	212	208	127.395	123	208	127	123	0.00573974	0.0270762
ZHA02	COL	139	ZHA02-COL-139	2019-02-06 12:40:49	2019-02-06 12:40:49	2019-02-06	2019-02-04	2019-02-01	247	20.7967	197.733	204.575	211.267	198	205	211	208.842	127.024	123.696	209	127	124	0.00532311	0.0254592
ZHA02	COL	139	ZHA02-COL-139	2019-02-07 11:10:49	2019-02-07 11:10:49	2019-02-07	2019-02-04	2019-02-01	129	24.3312	197.55	204.55	213.132	197	204	213	209.178	127.287	122.713	209	127	123	0.00578107	0.0274438
ZHA02	COL	139	ZHA02-COL-139	2019-02-07 12:40:49	2019-02-07 12:40:49	2019-02-07	2019-02-04	2019-02-01	318	174.466	164.987	172.774	183.456	169	177	188	179.327	127.362	121.318	184	127	121	0.00616406	0.0279096
ZHA02	COL	139	ZHA02-COL-139	2019-02-08 11:10:49	2019-02-08 11:10:49	2019-02-08	2019-02-04	2019-02-01	12937	200.029	198.046	201.578	205.977	203	206	211	206.624	127.534	125.289	211	127	125	0.00546502	0.0251531
ZHA02	COL	139	ZHA02-COL-139	2019-02-08 12:40:49	2019-02-08 12:40:49	2019-02-08	2019-02-04	2019-02-01	41981	200.425	208.994	211.149	213.5	214	216	218	215.512	127.625	126.528	220	128	127	0.00531357	0.0257134
ZHA02	COL	139	ZHA02-COL-139	2019-02-09 11:10:49	2019-02-09 11:10:49	2019-02-09	2019-02-04	2019-02-01	36180	199.488	64.6101	56.6048	58.6568	58	49	52	61.3286	131.993	128.055	54	131	128	0.00429061	0.0316744
ZHA02	COL	139	ZHA02-COL-139	2019-02-09 12:40:49	2019-02-09 12:40:49	2019-02-09	2019-02-04	2019-02-01	16243	155.949	130.669	109.369	113.512	119	97	103	121.913	137.199	128.768	111	137	128	0.0060845	0.0276789
ZHA02	COL	139	ZHA02-COL-139	2019-02-10 11:10:49	2019-02-10 11:10:49	2019-02-10	2019-02-04	2019-02-01	16554	199.122	114.611	98.7406	105.848	111	98	106	110.798	135.726	126.332	110	135	126	0.00809741	0.0441559
ZHA02	COL	139	ZHA02-COL-139	2019-02-10 12:40:49	2019-02-10 12:40:49	2019-02-10	2019-02-04	2019-02-01	16308	198.553	110.923	95.4762	101.932	105	93	101	107.157	135.462	126.612	104	135	126	0.00837057	0.0436496
ZHA02	COL	139	ZHA02-COL-139	2019-02-11 11:10:49	2019-02-11 11:10:49	2019-02-11	2019-02-11	2019-02-01	16411	193.148	122.723	99.2643	104.51	118	97	104	113.078	138.431	128.602	111	138	127	0.00564347	0.0339604
ZHA02	COL	139	ZHA02-COL-139	2019-02-11 12:40:49	2019-02-11 12:40:49	2019-02-11	2019-02-11	2019-02-01	18282	199.473	127.128	107.48	112.69	121	105	112	120.469	136.737	127.958	118	136	127	0.00724361	0.0294018
ZHA02	COL	139	ZHA02-COL-139	2019-02-12 11:10:49	2019-02-12 11:10:49	2019-02-12	2019-02-11	2019-02-01	27025	198.983	101.633	84.5536	89.3923	94	79	85	95.4404	136.016	127.77	90	136	127	0.0067829	0.0319355
ZHA02	COL	139	ZHA02-COL-139	2019-02-12 12:40:49	2019-02-12 12:40:49	2019-02-12	2019-02-11	2019-02-01	26286	199.06	118.167	100.043	105.403	108	91	100	111.985	136.276	127.602	104	136	127	0.00728177	0.0363108
ZHA02	COL	139	ZHA02-COL-139	2019-02-13 11:10:49	2019-02-13 11:10:49	2019-02-13	2019-02-11	2019-02-01	24933	197.988	104.114	86.4433	92.1072	94	79	86	97.414	136.368	127.333	90	136	127	0.00822672	0.0373584
ZHA02	COL	139	ZHA02-COL-139	2019-02-13 12:40:49	2019-02-13 12:40:49	2019-02-13	2019-02-11	2019-02-01	24498	196.822	124.221	107	112.51	114	95	102	117.593	135.962	127.211	109	135	127	0.00767712	0.0453197
ZHA02	COL	139	ZHA02-COL-139	2019-02-14 11:10:08	2019-02-14 11:10:08	2019-02-14	2019-02-11	2019-02-01	18561	96.2894	123.915	104.674	112.176	115	97	107	116.852	137.078	126.518	110	137	125	0.00763461	0.0432326
ZHA02	COL	139	ZHA02-COL-139	2019-02-14 12:40:08	2019-02-14 12:40:08	2019-02-14	2019-02-11	2019-02-01	6673	193.889	139.016	120.433	127.23	128	107	117	131.922	136.574	126.644	121	136	125	0.00837683	0.034473
ZHA02	COL	139	ZHA02-COL-139	2019-02-15 11:10:08	2019-02-15 11:10:08	2019-02-15	2019-02-11	2019-02-01	18384	145.425	124.358	105.619	113.613	115	97	108	117.772	136.978	126.175	110	137	125	0.00719423	0.0428704
ZHA02	COL	139	ZHA02-COL-139	2019-02-15 12:40:08	2019-02-15 12:40:08	2019-02-15	2019-02-11	2019-02-01	17746	95.9305	124.653	106.227	116.932	124	104	116	118.614	137.342	124.637	118	137	124	0.00636851	0.0395792
ZHA02	COL	139	ZHA02-COL-139	2019-02-16 11:10:08	2019-02-16 11:10:08	2019-02-16	2019-02-11	2019-02-01	18657	145.12	120.092	102.18	109.975	112	96	106	113.964	136.685	126.15	108	137	125	0.00760393	0.0447239
ZHA02	COL	139	ZHA02-COL-139	2019-02-16 12:40:08	2019-02-16 12:40:08	2019-02-16	2019-02-11	2019-02-01	16910	95.4278	141.235	121.369	131.759	141	119	131	134.149	137.659	125.09	134	138	124	0.00774244	0.0327449
ZHA02	COL	139	ZHA02-COL-139	2019-02-17 11:10:08	2019-02-17 11:10:08	2019-02-17	2019-02-11	2019-02-01	18151	97.0742	119.716	101.581	108.189	113	96	104	113.354	136.535	126.876	109	136	126	0.00836845	0.0458977
ZHA02	COL	139	ZHA02-COL-139	2019-02-17 12:40:08	2019-02-17 12:40:08	2019-02-17	2019-02-11	2019-02-01	16749	95.2627	154.124	133.569	143.485	151	129	141	146.28	137.717	125.465	143	138	124	0.00743626	0.0307059
ZHA02	COL	139	ZHA02-COL-139	2019-02-18 11:08:21	2019-02-18 11:08:21	2019-02-18	2019-02-18	2019-02-01	17525	94.9169	109.196	88.3654	95.1389	100	80	90	100.236	137.905	127.18	93	138	126	0.00674803	0.037457
ZHA02	COL	139	ZHA02-COL-139	2019-02-18 12:38:21	2019-02-18 12:38:21	2019-02-18	2019-02-18	2019-02-01	15855	94.9393	138.337	116.901	125.049	131	109	120	129.532	137.976	126.495	124	138	125	0.00630867	0.0335086
ZHA02	COL	139	ZHA02-COL-139	2019-02-19 11:08:21	2019-02-19 11:08:21	2019-02-19	2019-02-18	2019-02-01	18173	95.8193	105.939	86.0792	94.2363	96	78	89	97.7682	137.833	126.189	90	138	124	0.00746715	0.0386631
ZHA02	COL	139	ZHA02-COL-139	2019-02-19 12:38:21	2019-02-19 12:38:21	2019-02-19	2019-02-18	2019-02-01	16088	94.9742	135.2	112.789	119.851	126	102	113	125.708	138.221	127.223	117	138	125	0.00736483	0.0338785
ZHA02	COL	139	ZHA02-COL-139	2019-02-20 11:08:21	2019-02-20 11:08:21	2019-02-20	2019-02-18	2019-02-01	17660	93.7481	109.056	87.3044	94.2215	99	76	88	99.2915	138.342	127.189	89	138	125	0.00697849	0.0381453
ZHA02	COL	139	ZHA02-COL-139	2019-02-20 12:38:21	2019-02-20 12:38:21	2019-02-20	2019-02-18	2019-02-01	16001	95.1539	133.591	110.141	116.809	124	99	110	123.201	138.617	127.587	114	138	126	0.00687962	0.0284436
ZHA02	COL	139	ZHA02-COL-139	2019-02-21 11:08:21	2019-02-21 11:08:21	2019-02-21	2019-02-18	2019-02-01	17639	94.0247	109.119	87.1983	94.2689	101	78	89	99.3182	138.446	127.133	91	138	125	0.00699004	0.0390275
ZHA02	COL	139	ZHA02-COL-139	2019-02-21 12:38:21	2019-02-21 12:38:21	2019-02-21	2019-02-18	2019-02-01	14963	154.742	135.785	112.435	119.372	126	101	113	125.581	138.602	127.432	117	138	126	0.00723374	0.0324597
ZHA02	COL	139	ZHA02-COL-139	2019-02-22 11:08:21	2019-02-22 11:08:21	2019-02-22	2019-02-18	2019-02-01	17385	96.6154	122.627	102.119	109.271	114	95	106	115.133	137.605	126.933	109	137	125	0.00750763	0.0422036
ZHA02	COL	139	ZHA02-COL-139	2019-02-22 12:38:21	2019-02-22 12:38:21	2019-02-22	2019-02-18	2019-02-01	16831	143.362	117.09	98.1449	105.914	108	90	102	110.622	137.172	126.306	103	137	124	0.00743929	0.041287
ZHA02	COL	139	ZHA02-COL-139	2019-02-23 11:08:21	2019-02-23 11:08:21	2019-02-23	2019-02-18	2019-02-01	16913	153.484	128.048	105.948	114.465	123	100	112	119.42	138.424	126.445	116	138	125	0.00719301	0.0418304
ZHA02	COL	139	ZHA02-COL-139	2019-02-23 12:38:21	2019-02-23 12:38:21	2019-02-23	2019-02-18	2019-02-01	15456	153.806	133.419	108.193	113.374	124	96	106	121.783	139.103	128.727	112	139	127	0.00596675	0.0277104
ZHA02	COL	139	ZHA02-COL-139	2019-02-24 11:08:21	2019-02-24 11:08:21	2019-02-24	2019-02-18	2019-02-01	13997	152.975	98.6551	81.6376	89.4289	95	78	88	92.6295	136.616	126.017	90	136	125	0.00702692	0.0395973
ZHA02	COL	139	ZHA02-COL-139	2019-02-24 12:38:21	2019-02-24 12:38:21	2019-02-24	2019-02-18	2019-02-01	12446	151.259	132.483	111.099	117.6	129	105	116	123.984	137.721	127.414	120	137	126	0.00672971	0.0317724
ZHA02	COL	139	ZHA02-COL-139	2019-02-25 11:08:21	2019-02-25 11:08:21	2019-02-25	2019-02-25	2019-02-01	15593	152.684	105.685	88.976	93.1771	99	82	91	99.7475	135.783	127.892	95	135	126	0.00678846	0.03334
ZHA02	COL	139	ZHA02-COL-139	2019-02-25 12:38:21	2019-02-25 12:38:21	2019-02-25	2019-02-25	2019-02-01	10376	149.36	125.878	106.119	113.019	124	102	112	118.642	137.209	126.965	116	137	126	0.00764451	0.0412584
ZHA02	COL	139	ZHA02-COL-139	2019-02-26 11:08:21	2019-02-26 11:08:21	2019-02-26	2019-02-25	2019-02-01	14893	153.574	105.413	86.9358	93.0921	101	82	91	98.3865	136.834	127.193	95	136	126	0.00771877	0.0398475
ZHA02	COL	139	ZHA02-COL-139	2019-02-26 12:38:21	2019-02-26 12:38:21	2019-02-26	2019-02-25	2019-02-01	13767	148.988	143.338	120.211	123.434	137	111	121	133.22	137.736	129.392	127	137	127	0.0071292	0.0249189
ZHA02	COL	139	ZHA02-COL-139	2019-02-27 11:08:21	2019-02-27 11:08:21	2019-02-27	2019-02-25	2019-02-01	14627	149.343	116.762	96.2643	99.8415	113	93	100	108.448	137.079	128.882	106	137	127	0.00587323	0.0334796
ZHA02	COL	139	ZHA02-COL-139	2019-02-27 12:38:21	2019-02-27 12:38:21	2019-02-27	2019-02-25	2019-02-01	10655	145.706	138.8	117.769	123.355	134	111	122	130.685	137.327	127.827	126	137	126	0.00663966	0.0233163
ZHA02	COL	139	ZHA02-COL-139	2019-02-28 11:08:21	2019-02-28 11:08:21	2019-02-28	2019-02-25	2019-02-01	13613	150.335	108.467	90.8891	94.8922	104	86	94	102.105	136.054	128.205	98	136	126	0.00642793	0.0333687
ZHA02	COL	139	ZHA02-COL-139	2019-02-28 12:38:21	2019-02-28 12:38:21	2019-02-28	2019-02-25	2019-02-01	8317	134.909	136.714	117.037	124.139	134	113	123	130.12	137.031	126.872	128	137	126	0.00727451	0.0340246
ZHA02	COL	139	ZHA02-COL-139	2019-03-01 11:08:21	2019-03-01 11:08:21	2019-03-01	2019-02-25	2019-03-01	15309	90.1521	138.65	115.155	117.268	129	106	114	128.768	137.802	130.072	120	138	127	0.00624942	0.0271867
ZHA02	COL	139	ZHA02-COL-139	2019-03-01 12:38:21	2019-03-01 12:38:21	2019-03-01	2019-02-25	2019-03-01	15794	137.937	139.646	114.756	116.359	131	106	114	128.725	138.28	130.594	121	138	127	0.00716228	0.0278872
ZHA02	COL	139	ZHA02-COL-139	2019-03-02 11:08:21	2019-03-02 11:08:21	2019-03-02	2019-02-25	2019-03-01	16917	95.7624	141.229	120.05	116.798	134	110	114	132.523	135.903	132.588	125	135	131	0.00860272	0.0279725
ZHA02	COL	139	ZHA02-COL-139	2019-03-02 12:38:21	2019-03-02 12:38:21	2019-03-02	2019-02-25	2019-03-01	15527	94.5547	144.361	124.569	122.597	142	120	122	137	135.492	131.671	134	135	131	0.0147027	0.0314825
ZHA02	COL	139	ZHA02-COL-139	2019-03-03 11:08:21	2019-03-03 11:08:21	2019-03-03	2019-02-25	2019-03-01	12967	89.1091	129.064	104.204	103.385	126	101	102	117.664	137.956	132.065	116	137	131	0.00539339	0.0314462
ZHA02	COL	139	ZHA02-COL-139	2019-03-03 12:38:21	2019-03-03 12:38:21	2019-03-03	2019-02-25	2019-03-01	10078	86.6106	133.151	110.993	112.111	129	107	112	123.91	137.091	130.437	122	136	128	0.0083266	0.0266605
ZHA02	COL	139	ZHA02-COL-139	2019-03-04 11:08:22	2019-03-04 11:08:22	2019-03-04	2019-03-04	2019-03-01	14991	88.6906	151.286	131.423	129.878	149	128	129	143.52	135.461	131.383	142	135	130	0.0103524	0.0246097
ZHA02	COL	139	ZHA02-COL-139	2019-03-04 12:38:21	2019-03-04 12:38:21	2019-03-04	2019-03-04	2019-03-01	13555	90.0604	152.873	126.159	122.484	150	122	121	140.062	137.922	133.636	137	137	133	0.0116617	0.0301704
ZHA02	COL	139	ZHA02-COL-139	2019-03-05 11:08:21	2019-03-05 11:08:21	2019-03-05	2019-03-04	2019-03-01	14555	116.66	135.913	109.225	105.926	128	100	100	122.599	138.295	133.608	115	138	133	0.00666202	0.0285664
ZHA02	COL	139	ZHA02-COL-139	2019-03-05 12:38:21	2019-03-05 12:38:21	2019-03-05	2019-03-04	2019-03-01	9002	83.3805	156.118	128.836	131.784	153	123	131	143.052	139.154	130.174	140	139	128	0.00833964	0.023481
ZHA02	COL	139	ZHA02-COL-139	2019-03-06 11:08:21	2019-03-06 11:08:21	2019-03-06	2019-03-04	2019-03-01	11215	86.5371	141.428	114.815	112.474	136	107	109	128.803	138.269	132.986	122	137	131	0.00737546	0.0311887
ZHA02	COL	139	ZHA02-COL-139	2019-03-06 12:38:21	2019-03-06 12:38:21	2019-03-06	2019-03-04	2019-03-01	7541	74.739	148.079	120.795	123.679	142	113	122	135.265	139.269	130.218	130	139	128	0.0115498	0.026771
ZHA02	COL	139	ZHA02-COL-139	2019-03-07 11:08:21	2019-03-07 11:08:21	2019-03-07	2019-03-04	2019-03-01	15108	92.3365	169.287	142.809	138.136	172	140	136	156.269	137.421	133.985	155	136	135	0.0104354	0.023194
ZHA02	COL	139	ZHA02-COL-139	2019-03-07 12:38:21	2019-03-07 12:38:21	2019-03-07	2019-03-04	2019-03-01	11459	85.5114	171.304	142.464	141.134	170	136	138	156.174	138.977	132.577	153	138	132	0.00923098	0.0247265
ZHA02	COL	139	ZHA02-COL-139	2019-03-08 11:08:21	2019-03-08 11:08:21	2019-03-08	2019-03-04	2019-03-01	15074	91.6855	165.162	134.125	128.144	168	132	126	148.795	139.178	135.505	149	137	137	0.00934739	0.0237133
ZHA02	COL	139	ZHA02-COL-139	2019-03-08 12:38:21	2019-03-08 12:38:21	2019-03-08	2019-03-04	2019-03-01	15478	92.7508	166.324	137.924	132.761	168	137	132	151.933	138.192	134.583	152	137	136	0.0101936	0.0240794
ZHA02	COL	139	ZHA02-COL-139	2019-03-09 11:08:21	2019-03-09 11:08:21	2019-03-09	2019-03-04	2019-03-01	14310	91.2679	151.551	127.306	125.972	149	121	123	140.664	137.357	131.969	136	136	132	0.0132844	0.0305163
ZHA02	COL	139	ZHA02-COL-139	2019-03-09 12:38:21	2019-03-09 12:38:21	2019-03-09	2019-03-04	2019-03-01	13830	90.9754	152.073	127.345	127.015	150	121	125	140.852	137.712	131.469	136	136	131	0.0106839	0.0275244
ZHA02	COL	139	ZHA02-COL-139	2019-03-10 11:08:21	2019-03-10 11:08:21	2019-03-10	2019-03-04	2019-03-01	15038	107.686	165.425	131.668	129.128	168	125	128	147.391	140.827	134.136	144	138	134	0.0140787	0.0262706
ZHA02	COL	139	ZHA02-COL-139	2019-03-10 12:38:21	2019-03-10 12:38:21	2019-03-10	2019-03-04	2019-03-01	14655	91.9992	166.33	131.657	127.599	169	123	125	147.546	140.945	135.127	143	139	136	0.0132063	0.0269398
ZHA02	COL	139	ZHA02-COL-139	2019-03-11 11:08:21	2019-03-11 11:08:21	2019-03-11	2019-03-11	2019-03-01	14082	95.259	158.995	127.331	129.085	158	119	127	142.99	140.745	131.547	138	139	131	0.012395	0.0257224
ZHA02	COL	139	ZHA02-COL-139	2019-03-11 12:38:21	2019-03-11 12:38:21	2019-03-11	2019-03-11	2019-03-01	13538	83.8869	153.753	120.12	121.738	151	110	117	136.288	141.603	132.083	129	140	132	0.0222112	0.0417821
ZHA02	COL	139	ZHA02-COL-139	2019-03-12 11:08:21	2019-03-12 11:08:21	2019-03-12	2019-03-11	2019-03-01	12633	87.7844	139.133	103.244	106.894	136	96	104	119.876	143.219	131.497	115	142	130	0.00915384	0.0276266
ZHA02	COL	139	ZHA02-COL-139	2019-03-12 12:38:21	2019-03-12 12:38:21	2019-03-12	2019-03-11	2019-03-01	11820	89.2203	151.269	120.427	125.243	148	111	122	135.971	141.066	129.783	129	140	128	0.0140285	0.0308727
ZHA02	COL	139	ZHA02-COL-139	2019-03-13 11:08:21	2019-03-13 11:08:21	2019-03-13	2019-03-11	2019-03-01	12062	78.8933	143.861	116.001	123.516	142	107	121	131.051	140.424	127.847	125	139	125	0.0096958	0.0253676
ZHA02	COL	139	ZHA02-COL-139	2019-03-13 12:38:21	2019-03-13 12:38:21	2019-03-13	2019-03-11	2019-03-01	12463	89.8945	162.324	127.376	130.918	165	120	129	144.023	142.315	131.115	140	141	129	0.0130594	0.0329408
ZHA02	COL	139	ZHA02-COL-139	2019-03-14 11:08:21	2019-03-14 11:08:21	2019-03-14	2019-03-11	2019-03-01	13277	95.26	159.577	120.996	120.814	163	114	119	138.577	143.277	133.9	135	142	134	0.0180973	0.0357063
ZHA02	COL	139	ZHA02-COL-139	2019-03-14 12:38:21	2019-03-14 12:38:21	2019-03-14	2019-03-11	2019-03-01	13278	96.6076	160.947	121.684	121.255	164	114	119	139.479	143.501	134.175	135	142	134	0.016834	0.0361243
ZHA02	COL	139	ZHA02-COL-139	2019-03-15 11:08:21	2019-03-15 11:08:21	2019-03-15	2019-03-11	2019-03-01	13603	95.2695	161.965	120.525	122.627	168	112	121	139.226	144.699	133.279	136	143	133	0.0177139	0.0381796
ZHA02	COL	139	ZHA02-COL-139	2019-03-15 12:38:21	2019-03-15 12:38:21	2019-03-15	2019-03-11	2019-03-01	13616	95.0396	163.358	121.992	124.227	169	114	123	140.636	144.668	133.16	138	143	133	0.0184974	0.0402189
ZHA02	COL	139	ZHA02-COL-139	2019-03-16 11:08:21	2019-03-16 11:08:21	2019-03-16	2019-03-11	2019-03-01	10630	76.8599	139.796	99.7939	103.811	136	93	101	117.804	144.878	132.156	112	144	131	0.00985982	0.0337276
ZHA02	COL	139	ZHA02-COL-139	2019-03-16 12:38:21	2019-03-16 12:38:21	2019-03-16	2019-03-11	2019-03-01	9771	74.5605	132.236	97.122	104.57	127	87	101	113.791	143.533	129.314	106	142	128	0.00973221	0.0381834
ZHA02	COL	139	ZHA02-COL-139	2019-03-17 11:08:21	2019-03-17 11:08:21	2019-03-17	2019-03-11	2019-03-01	10311	87.4487	147.562	117.546	120.635	149	107	119	132.844	140.419	130.648	127	139	129	0.0105944	0.0268315
ZHA02	COL	139	ZHA02-COL-139	2019-03-17 12:38:21	2019-03-17 12:38:21	2019-03-17	2019-03-11	2019-03-01	9947	86.7829	142.72	113.42	117.157	141	104	115	128.565	140.345	130.193	122	140	128	0.00938341	0.0299238
ZHA02	COL	139	ZHA02-COL-139	2019-03-18 11:08:21	2019-03-18 11:08:21	2019-03-18	2019-03-18	2019-03-01	9551	78.1314	140.122	107.854	115.498	138	98	114	123.966	142.311	128.561	117	142	126	0.0105983	0.0367118
ZHA02	COL	139	ZHA02-COL-139	2019-03-18 12:38:21	2019-03-18 12:38:21	2019-03-18	2019-03-18	2019-03-01	10468	90.3771	143.109	111.977	116.098	143	101	115	127.635	141.202	130.28	121	140	128	0.00998358	0.0308035
ZHA02	COL	139	ZHA02-COL-139	2019-03-19 11:08:21	2019-03-19 11:08:21	2019-03-19	2019-03-18	2019-03-01	9602	73.8598	143.31	105.12	106.429	141	98	105	122.273	143.737	133.162	118	143	131	0.0109709	0.0331534
ZHA02	COL	139	ZHA02-COL-139	2019-03-19 12:38:21	2019-03-19 12:38:21	2019-03-19	2019-03-18	2019-03-01	8684	70.0423	142.124	110.873	118.174	137	100	115	126.599	141.802	128.537	119	141	126	0.0108006	0.0407066
ZHA02	COL	139	ZHA02-COL-139	2019-03-20 11:10:56	2019-03-20 11:10:56	2019-03-20	2019-03-18	2019-03-01	6333	74.748	128.095	94.298	99.3775	118	80	93	109.75	142.835	130.29	98	143	127	0.00968497	0.037333
ZHA02	COL	139	ZHA02-COL-139	2019-03-20 12:40:56	2019-03-20 12:40:56	2019-03-20	2019-03-18	2019-03-01	7314	133.245	131.763	99.8392	103.944	123	89	99	115.116	141.793	130.485	107	141	128	0.0116508	0.0363344
ZHA02	COL	139	ZHA02-COL-139	2019-03-21 11:10:56	2019-03-21 11:10:56	2019-03-21	2019-03-18	2019-03-01	6170	80.5684	137.026	105.404	107.248	134	95	105	120.415	141.204	131.575	114	141	130	0.00960023	0.0250883
ZHA02	COL	139	ZHA02-COL-139	2019-03-21 12:40:56	2019-03-21 12:40:56	2019-03-21	2019-03-18	2019-03-01	6603	70.7108	136.943	107.131	109.066	132	95	105	121.783	140.458	131.209	114	140	129	0.00936841	0.0267761
ZHA02	COL	139	ZHA02-COL-139	2019-03-22 11:10:56	2019-03-22 11:10:56	2019-03-22	2019-03-18	2019-03-01	4681	58.8914	156.832	125.001	131.679	152	114	129	140.39	141.695	128.813	133	141	126	0.0147663	0.0403846
ZHA02	COL	139	ZHA02-COL-139	2019-03-22 12:40:56	2019-03-22 12:40:56	2019-03-22	2019-03-18	2019-03-01	6645	68.1844	113.279	88.2092	88.7073	105	74	83	100.661	138.631	131.336	89	137	129	0.00448254	0.026977
ZHA02	COL	139	ZHA02-COL-139	2019-03-23 11:10:56	2019-03-23 11:10:56	2019-03-23	2019-03-18	2019-03-01	6855	76.5507	128.614	100.537	95.8986	127	92	94	113.779	138.874	134.556	109	138	134	0.00689048	0.0328003
ZHA02	COL	139	ZHA02-COL-139	2019-03-23 12:40:56	2019-03-23 12:40:56	2019-03-23	2019-03-18	2019-03-01	5324	67.7589	130.095	103.284	101.579	125	90	95	116.342	138.764	132.597	108	138	131	0.00497281	0.0290922
ZHA02	COL	139	ZHA02-COL-139	2019-03-24 11:10:56	2019-03-24 11:10:56	2019-03-24	2019-03-18	2019-03-01	5126	72.8235	121.483	93.0244	90.8666	116	84	88	106.727	139.541	133.382	100	138	132	0.00822428	0.031732
ZHA02	COL	139	ZHA02-COL-139	2019-03-24 12:40:56	2019-03-24 12:40:56	2019-03-24	2019-03-18	2019-03-01	4764	63.3328	136.322	106.933	104.868	127	93	100	121.168	139.654	133.255	110	139	131	0.00917868	0.0307428
ZHA02	COL	139	ZHA02-COL-139	2019-03-25 11:10:56	2019-03-25 11:10:56	2019-03-25	2019-03-25	2019-03-01	5808	76.9757	158.649	128.465	125.346	154	118	123	142.878	139.459	133.784	135	138	135	0.0134815	0.0262607
ZHA02	COL	139	ZHA02-COL-139	2019-03-25 12:40:56	2019-03-25 12:40:56	2019-03-25	2019-03-25	2019-03-01	5570	81.8414	131.367	109.833	109.204	133	104	108	122.357	136.705	131.17	120	136	132	0.00650255	0.0279243
ZHA02	COL	139	ZHA02-COL-139	2019-03-26 11:10:56	2019-03-26 11:10:56	2019-03-26	2019-03-25	2019-03-01	6218	67.6909	127.918	96.5589	91.9157	126	90	89	111.235	140.314	135.263	107	139	136	0.0117527	0.0347374
ZHA02	COL	139	ZHA02-COL-139	2019-03-26 12:40:56	2019-03-26 12:40:56	2019-03-26	2019-03-25	2019-03-01	5053	62.8485	136.388	103.248	100.254	136	94	99	118.745	141.114	134.497	115	140	132	0.0113179	0.0318248
ZHA02	COL	139	ZHA02-COL-139	2019-03-27 11:10:56	2019-03-27 11:10:56	2019-03-27	2019-03-25	2019-03-01	5564	94.4093	123.529	94.637	88.9736	123	89	88	108.407	139.173	135.439	106	138	137	0.00837802	0.031296
ZHA02	COL	139	ZHA02-COL-139	2019-03-27 12:40:56	2019-03-27 12:40:56	2019-03-27	2019-03-25	2019-03-01	4867	59.516	142.07	111.668	107.186	143	104	107	126.358	139.585	134.752	122	138	135	0.0141131	0.0322476
ZHA02	COL	139	ZHA02-COL-139	2019-03-28 11:10:56	2019-03-28 11:10:56	2019-03-28	2019-03-25	2019-03-01	6616	103.592	129.849	103.227	94.4459	128	101	92	116.446	137.554	136.753	115	136	138	0.00843111	0.0300294
ZHA02	COL	139	ZHA02-COL-139	2019-03-28 12:40:56	2019-03-28 12:40:56	2019-03-28	2019-03-25	2019-03-01	4148	57.7339	155.863	125.246	119.46	156	120	119	139.946	139.249	135.317	138	138	135	0.0125224	0.0311813
ZHA02	COL	139	ZHA02-COL-139	2019-03-29 11:10:56	2019-03-29 11:10:56	2019-03-29	2019-03-25	2019-03-01	7193	111.141	126.948	102.275	92.0089	128	104	91	114.866	136.524	137.281	117	135	139	0.0118374	0.0364041
ZHA02	COL	139	ZHA02-COL-139	2019-03-29 12:40:56	2019-03-29 12:40:56	2019-03-29	2019-03-25	2019-03-01	4537	73.8101	158.764	129.694	119.633	165	137	121	143.698	137.871	137.357	152	136	140	0.00771589	0.0277778
ZHA02	COL	139	ZHA02-COL-139	2019-03-30 11:10:56	2019-03-30 11:10:56	2019-03-30	2019-03-25	2019-03-01	6424	105.427	132.466	107.322	95.5842	136	111	96	120.03	136.395	138.117	125	135	139	0.0117584	0.0317433
ZHA02	COL	139	ZHA02-COL-139	2019-03-30 12:40:56	2019-03-30 12:40:56	2019-03-30	2019-03-25	2019-03-01	5010	72.2929	160.275	133.131	121.047	166	140	121	146.48	136.721	138.129	153	135	141	0.0100512	0.027882
ZHA02	COL	139	ZHA02-COL-139	2019-03-31 11:10:56	2019-03-31 11:10:56	2019-03-31	2019-03-25	2019-03-01	6214	103.72	134.988	110.274	96.8973	137	113	97	123.008	135.891	138.949	126	135	140	0.0122293	0.0331194
ZHA02	COL	139	ZHA02-COL-139	2019-03-31 12:40:56	2019-03-31 12:40:56	2019-03-31	2019-03-25	2019-03-01	6760	98.2942	161.018	134.64	121.312	165	138	121	147.747	136.168	138.734	152	134	140	0.0100927	0.0264637
ZHA02	DEN	8	ZHA02-DEN-8	2018-10-27 11:11:23	2018-10-27 11:11:23	2018-10-27	2018-10-22	2018-10-01	16439	147.724	125.61	144.252	92.3057	127	151	92	145.887	112.321	153.273	151	110	156	0.000254248	0.0029792
ZHA02	DEN	8	ZHA02-DEN-8	2018-10-27 12:41:23	2018-10-27 12:41:23	2018-10-27	2018-10-22	2018-10-01	16245	148.493	129.19	149.558	93.0817	131	156	93	150.566	111.064	155.316	156	108	158	0.000278745	0.00186823
ZHA02	DEN	8	ZHA02-DEN-8	2018-10-28 11:11:23	2018-10-28 11:11:23	2018-10-28	2018-10-22	2018-10-01	16529	151.827	122.844	141.354	86.0756	125	148	87	142.931	111.912	155.1	149	109	158	0.000190634	0.00212941
ZHA02	DEN	8	ZHA02-DEN-8	2018-10-28 12:41:23	2018-10-28 12:41:23	2018-10-28	2018-10-22	2018-10-01	15961	149.841	122.602	142.305	86.9187	125	148	88	143.666	111.393	155.031	149	109	157	0.00019244	0.00209848
ZHA02	DEN	8	ZHA02-DEN-8	2018-10-29 11:11:23	2018-10-29 11:11:23	2018-10-29	2018-10-29	2018-10-01	16451	150.703	120.862	140.55	88.9957	123	146	89	142.105	111.876	153.109	147	109	155	0.000211256	0.00253577
ZHA02	DEN	8	ZHA02-DEN-8	2018-10-29 12:41:23	2018-10-29 12:41:23	2018-10-29	2018-10-29	2018-10-01	16538	150.766	122.814	141.893	91.8958	125	148	93	143.596	112.352	152.328	149	110	155	0.000226629	0.00333424
ZHA02	DEN	8	ZHA02-DEN-8	2018-10-30 11:11:23	2018-10-30 11:11:23	2018-10-30	2018-10-29	2018-10-01	17395	152.815	126.275	147.894	89.4943	129	155	92	148.63	110.255	156.214	155	108	158	0.000303653	0.00151002
ZHA02	DEN	8	ZHA02-DEN-8	2018-10-30 12:41:23	2018-10-30 12:41:23	2018-10-30	2018-10-29	2018-10-01	17349	152.687	130.682	152.301	93.1537	133	159	95	152.882	110.212	156.469	159	108	159	0.000380883	0.00146234
ZHA02	DEN	8	ZHA02-DEN-8	2018-10-31 11:11:23	2018-10-31 11:11:23	2018-10-31	2018-10-29	2018-10-01	17400	152.343	126.535	146.746	92.828	128	153	93	147.972	111.375	154.103	154	109	156	0.000239489	0.00226483
ZHA02	DEN	8	ZHA02-DEN-8	2018-10-31 12:41:23	2018-10-31 12:41:23	2018-10-31	2018-10-29	2018-10-01	17071	152.643	133.077	152.57	102.137	134	159	104	153.918	112.231	152.218	159	110	154	0.000716622	0.00427095
ZHA02	DEN	8	ZHA02-DEN-8	2018-11-01 11:11:23	2018-11-01 11:11:23	2018-11-01	2018-10-29	2018-11-01	17528	154.116	109.322	126.165	83.7955	102	121	78	128.244	114.162	148.914	124	113	150	0.000583418	0.00691849
ZHA02	DEN	8	ZHA02-DEN-8	2018-11-01 12:41:23	2018-11-01 12:41:23	2018-11-01	2018-10-29	2018-11-01	17887	151.954	173.403	191.465	134.22	173	195	127	190.545	112.282	154.861	194	111	156	0.00215467	0.00734042
ZHA02	DEN	8	ZHA02-DEN-8	2018-11-02 11:11:23	2018-11-02 11:11:23	2018-11-02	2018-10-29	2018-11-01	18823	155.359	126.382	145.383	95.8774	129	152	97	147.038	112.448	152.007	153	110	154	0.00039488	0.00358864
ZHA02	DEN	8	ZHA02-DEN-8	2018-11-02 12:41:23	2018-11-02 12:41:23	2018-11-02	2018-10-29	2018-11-01	18849	154.977	125.329	144.992	96.3246	128	151	99	146.587	112.308	151.511	152	110	154	0.000612872	0.00389275
ZHA02	DEN	8	ZHA02-DEN-8	2018-11-03 11:11:23	2018-11-03 11:11:23	2018-11-03	2018-10-29	2018-11-01	19648	155.829	126.415	145.214	97.5598	126	149	98	146.926	112.82	151.062	150	111	152	0.000452025	0.00341016
ZHA02	DEN	8	ZHA02-DEN-8	2018-11-03 12:41:23	2018-11-03 12:41:23	2018-11-03	2018-10-29	2018-11-01	19518	155.667	120.358	138.579	92.371	120	142	93	140.597	113.176	150.554	144	111	152	0.000361702	0.0044524
ZHA02	DEN	8	ZHA02-DEN-8	2018-11-04 11:11:23	2018-11-04 11:11:23	2018-11-04	2018-10-29	2018-11-01	20547	157.637	117.64	137.404	92.0343	121	145	95	139.197	112.644	149.97	146	110	151	0.00057664	0.00408875
ZHA02	DEN	8	ZHA02-DEN-8	2018-11-04 12:41:23	2018-11-04 12:41:23	2018-11-04	2018-10-29	2018-11-01	20546	157.614	119.414	138.875	94.4289	122	146	97	140.752	112.932	149.473	147	111	151	0.000368324	0.0038135
ZHA02	DEN	8	ZHA02-DEN-8	2018-11-05 11:11:23	2018-11-05 11:11:23	2018-11-05	2018-11-05	2018-11-01	21303	159.029	120.145	140.205	95.9545	122	146	99	141.991	112.732	149.282	147	111	151	0.000430844	0.00356274
ZHA02	DEN	8	ZHA02-DEN-8	2018-11-05 12:41:23	2018-11-05 12:41:23	2018-11-05	2018-11-05	2018-11-01	21253	158.569	128.008	148.149	99.5384	128	152	99	149.525	112.169	151.341	153	110	153	0.000626405	0.00406934
ZHA02	DEN	8	ZHA02-DEN-8	2018-11-06 11:11:23	2018-11-06 11:11:23	2018-11-06	2018-11-05	2018-11-01	21466	159.456	110.366	131.132	81.1764	111	136	81	132.63	111.493	152.478	137	110	154	0.00020046	0.00319668
ZHA02	DEN	8	ZHA02-DEN-8	2018-11-06 12:41:23	2018-11-06 12:41:23	2018-11-06	2018-11-05	2018-11-01	21821	159.244	115.262	136.256	87.4292	116	142	87	137.727	111.629	151.707	142	110	153	0.000414399	0.00293693
ZHA02	DEN	8	ZHA02-DEN-8	2018-11-07 11:11:23	2018-11-07 11:11:23	2018-11-07	2018-11-05	2018-11-01	22559	160.02	110.447	127.654	86.9543	103	124	80	129.766	114.241	148.034	126	113	149	0.000528378	0.00603943
ZHA02	DEN	8	ZHA02-DEN-8	2018-11-07 12:41:23	2018-11-07 12:41:23	2018-11-07	2018-11-05	2018-11-01	22003	173.735	161.528	179.389	124.238	158	178	116	179.221	112.486	154.201	178	112	155	0.00121684	0.00565061
ZHA02	DEN	8	ZHA02-DEN-8	2018-11-08 11:11:23	2018-11-08 11:11:23	2018-11-08	2018-11-05	2018-11-01	22628	160.688	108.961	126.422	76.8821	104	125	72	128.32	112.857	152.758	126	112	153	0.000276157	0.00596829
ZHA02	DEN	8	ZHA02-DEN-8	2018-11-08 12:41:23	2018-11-08 12:41:23	2018-11-08	2018-11-05	2018-11-01	22704	160.316	144.758	162.429	107.909	138	161	100	163.264	112.51	154.304	161	112	155	0.000735271	0.0036488
ZHA02	DEN	8	ZHA02-DEN-8	2018-11-09 11:11:23	2018-11-09 11:11:23	2018-11-09	2018-11-05	2018-11-01	24238	161.079	118.824	139.349	96.056	121	145	100	141.098	112.673	148.753	146	111	150	0.000673321	0.00462065
ZHA02	DEN	8	ZHA02-DEN-8	2018-11-09 12:41:23	2018-11-09 12:41:23	2018-11-09	2018-11-05	2018-11-01	23543	161.372	143.571	162.851	110.23	138	160	103	163.382	112.098	153.163	161	111	154	0.000884561	0.00432298
ZHA02	DEN	8	ZHA02-DEN-8	2018-11-10 11:11:23	2018-11-10 11:11:23	2018-11-10	2018-11-05	2018-11-01	24700	162.364	108.919	129.568	84.0326	109	134	86	131.223	112.161	150.184	135	111	151	0.000215951	0.00462371
ZHA02	DEN	8	ZHA02-DEN-8	2018-11-10 12:41:23	2018-11-10 12:41:23	2018-11-10	2018-11-05	2018-11-01	24700	161.868	113.427	133.454	90.7599	112	136	91	135.33	112.882	148.64	137	111	150	0.000733715	0.00579893
ZHA02	DEN	8	ZHA02-DEN-8	2018-11-11 11:11:23	2018-11-11 11:11:23	2018-11-11	2018-11-05	2018-11-01	25017	159.831	118.821	140.297	90.1126	121	145	94	141.551	111.321	152.229	146	110	153	0.000276294	0.00263277
ZHA02	DEN	8	ZHA02-DEN-8	2018-11-11 12:41:23	2018-11-11 12:41:23	2018-11-11	2018-11-05	2018-11-01	24158	159.472	134.451	154.666	105.793	128	150	96	154.908	112.206	151.266	151	111	151	0.000708689	0.0043574
ZHA02	DEN	8	ZHA02-DEN-8	2018-11-12 11:11:23	2018-11-12 11:11:23	2018-11-12	2018-11-12	2018-11-01	25418	162.778	103.927	124.605	74.3171	100	122	71	125.926	111.393	152.883	124	110	154	0.000259947	0.00502881
ZHA02	DEN	8	ZHA02-DEN-8	2018-11-12 12:41:22	2018-11-12 12:41:22	2018-11-12	2018-11-12	2018-11-01	25987	163.372	120.655	143.321	95.6046	117	142	94	144.24	111.249	150.739	143	110	151	0.00035238	0.00318977
ZHA02	DEN	8	ZHA02-DEN-8	2018-11-13 11:11:23	2018-11-13 11:11:23	2018-11-13	2018-11-12	2018-11-01	26800	164.318	109.885	133.142	81.8693	110	137	85	134.075	110.327	152.855	137	109	153	0.000156612	0.0038031
ZHA02	DEN	8	ZHA02-DEN-8	2018-11-13 12:41:23	2018-11-13 12:41:23	2018-11-13	2018-11-12	2018-11-01	26770	164.567	112.013	134.783	82.1222	112	138	85	135.755	110.359	153.563	139	109	154	0.000320788	0.00237346
ZHA02	DEN	8	ZHA02-DEN-8	2018-11-14 11:11:23	2018-11-14 11:11:23	2018-11-14	2018-11-12	2018-11-01	26969	165.215	118.721	142.994	87.9841	120	147	91	143.546	109.556	154.373	147	108	155	0.000141628	0.00192872
ZHA02	DEN	8	ZHA02-DEN-8	2018-11-14 12:41:23	2018-11-14 12:41:23	2018-11-14	2018-11-12	2018-11-01	26814	165.215	109.278	132.122	81.8494	110	135	84	133.222	110.611	152.389	136	110	153	0.000227123	0.00346914
ZHA02	DEN	8	ZHA02-DEN-8	2018-11-15 11:11:23	2018-11-15 11:11:23	2018-11-15	2018-11-12	2018-11-01	27213	165.215	105.98	129.975	77.5348	107	133	80	130.813	109.829	153.455	134	109	154	0.000168106	0.00264919
ZHA02	DEN	8	ZHA02-DEN-8	2018-11-15 12:41:23	2018-11-15 12:41:23	2018-11-15	2018-11-12	2018-11-01	27376	165.339	107.869	131.697	80.7797	109	135	84	132.65	110.121	152.624	136	109	153	0.000182928	0.00325691
ZHA02	DEN	8	ZHA02-DEN-8	2018-11-16 11:11:23	2018-11-16 11:11:23	2018-11-16	2018-11-12	2018-11-01	27853	165.403	108.246	131.37	84.1358	110	135	87	132.602	110.916	150.776	136	110	151	0.00032012	0.00321246
ZHA02	DEN	8	ZHA02-DEN-8	2018-11-16 12:41:23	2018-11-16 12:41:23	2018-11-16	2018-11-12	2018-11-01	27728	165.276	109.069	132.078	85.1977	110	135	88	133.356	111.022	150.575	137	110	151	0.00030071	0.00362082
ZHA02	DEN	8	ZHA02-DEN-8	2018-11-17 11:11:23	2018-11-17 11:11:23	2018-11-17	2018-11-12	2018-11-01	28160	164.489	109.987	132.303	88.0194	111	136	91	133.784	111.695	149.269	137	111	149	0.00026582	0.00464472
ZHA02	DEN	8	ZHA02-DEN-8	2018-11-17 12:41:23	2018-11-17 12:41:23	2018-11-17	2018-11-12	2018-11-01	27830	164.567	118.937	139.535	94.4546	113	134	92	140.867	112.341	149.68	136	111	150	0.00040343	0.00396868
ZHA02	DEN	8	ZHA02-DEN-8	2018-11-18 11:11:23	2018-11-18 11:11:23	2018-11-18	2018-11-12	2018-11-01	28586	164.263	111.513	133.286	89.4765	113	136	93	134.894	111.993	149.054	138	111	149	0.000330382	0.00383259
ZHA02	DEN	8	ZHA02-DEN-8	2018-11-18 12:41:23	2018-11-18 12:41:23	2018-11-18	2018-11-12	2018-11-01	28557	164.983	111.476	132.962	89.7087	112	136	93	134.654	112.186	148.797	138	111	149	0.000277491	0.00548488
ZHA02	DEN	8	ZHA02-DEN-8	2018-11-19 11:11:23	2018-11-19 11:11:23	2018-11-19	2018-11-19	2018-11-01	29029	164.983	111.678	133.487	89.8615	113	137	94	135.081	112.016	148.943	138	111	149	0.000307098	0.00386908
ZHA02	DEN	8	ZHA02-DEN-8	2018-11-19 12:41:23	2018-11-19 12:41:23	2018-11-19	2018-11-19	2018-11-01	28971	164.906	112.31	133.795	90.4279	113	137	94	135.456	112.179	148.836	139	111	149	0.000662168	0.00573873
ZHA02	DEN	8	ZHA02-DEN-8	2018-11-20 11:11:23	2018-11-20 11:11:23	2018-11-20	2018-11-19	2018-11-01	28472	164.412	112.11	131.82	89.2298	113	135	93	133.87	112.962	148.674	137	112	149	0.000329393	0.00660585
ZHA02	DEN	8	ZHA02-DEN-8	2018-11-20 12:41:23	2018-11-20 12:41:23	2018-11-20	2018-11-19	2018-11-01	28697	164.758	109.373	129.255	87.4819	110	132	91	131.294	112.988	148.292	135	112	148	0.0002743	0.00490694
ZHA02	DEN	8	ZHA02-DEN-8	2018-11-21 11:10:15	2018-11-21 11:10:15	2018-11-21	2018-11-19	2018-11-01	29170	165.971	105.198	125.176	83.5477	106	128	87	127.165	112.915	148.305	130	112	148	0.00030315	0.00535348
ZHA02	DEN	8	ZHA02-DEN-8	2018-11-21 12:40:15	2018-11-21 12:40:15	2018-11-21	2018-11-19	2018-11-01	29309	166.242	107.063	126.398	85.1343	108	130	89	128.522	113.241	148.147	132	112	148	0.00031187	0.00663035
ZHA02	DEN	8	ZHA02-DEN-8	2018-11-22 11:10:15	2018-11-22 11:10:15	2018-11-22	2018-11-19	2018-11-01	29498	167.195	107.914	127.687	82.6769	108	131	86	129.598	112.538	150.068	132	112	150	0.000264057	0.00504701
ZHA02	DEN	8	ZHA02-DEN-8	2018-11-22 12:40:15	2018-11-22 12:40:15	2018-11-22	2018-11-19	2018-11-01	29675	167.036	110.598	130.734	83.7397	111	134	87	132.463	112.147	150.993	136	111	151	0.000379333	0.00411761
ZHA02	DEN	8	ZHA02-DEN-8	2018-11-23 11:10:15	2018-11-23 11:10:15	2018-11-23	2018-11-19	2018-11-01	29709	167.359	108.614	129.808	82.0511	110	134	85	131.283	111.604	151.316	135	110	151	0.000236336	0.00348429
ZHA02	DEN	8	ZHA02-DEN-8	2018-11-23 12:40:15	2018-11-23 12:40:15	2018-11-23	2018-11-19	2018-11-01	29777	167.769	104.833	124.681	77.5209	106	128	81	126.408	112.152	151.297	130	111	151	0.000294198	0.00504416
ZHA02	DEN	8	ZHA02-DEN-8	2018-11-24 11:10:15	2018-11-24 11:10:15	2018-11-24	2018-11-19	2018-11-01	29903	167.443	110.184	131.839	85.0152	111	135	87	133.244	111.6	150.693	136	111	151	0.00034718	0.00380306
ZHA02	DEN	8	ZHA02-DEN-8	2018-11-24 12:40:15	2018-11-24 12:40:15	2018-11-24	2018-11-19	2018-11-01	29093	167.195	114.841	134.963	84.5299	107	129	76	135.548	111.772	152.611	131	111	153	0.000298714	0.00368614
ZHA02	DEN	8	ZHA02-DEN-8	2018-11-25 11:10:15	2018-11-25 11:10:15	2018-11-25	2018-11-19	2018-11-01	30446	167.769	110.855	130.811	80.6057	112	135	84	132.411	111.771	152.724	136	111	153	0.000216174	0.00387232
ZHA02	DEN	8	ZHA02-DEN-8	2018-11-25 12:40:15	2018-11-25 12:40:15	2018-11-25	2018-11-19	2018-11-01	30670	168.263	107.449	127.141	78.8507	108	131	82	128.827	112.094	151.862	133	111	152	0.000400428	0.00493404
ZHA02	DEN	8	ZHA02-DEN-8	2018-11-26 11:10:15	2018-11-26 11:10:15	2018-11-26	2018-11-26	2018-11-01	30544	168.429	110.706	131.616	80.9881	112	136	84	132.977	111.349	152.813	137	110	153	0.000220641	0.00347182
ZHA02	DEN	8	ZHA02-DEN-8	2018-11-26 12:40:15	2018-11-26 12:40:15	2018-11-26	2018-11-26	2018-11-01	30649	167.443	107.374	128.109	78.5479	109	132	82	129.535	111.496	152.384	134	110	152	0.00022252	0.00324519
ZHA02	DEN	8	ZHA02-DEN-8	2018-11-27 11:10:15	2018-11-27 11:10:15	2018-11-27	2018-11-26	2018-11-01	30729	168.429	115.836	136.554	79.9289	116	140	82	137.699	110.673	155.817	141	109	156	0.00017275	0.00220451
ZHA02	DEN	8	ZHA02-DEN-8	2018-11-27 12:40:15	2018-11-27 12:40:15	2018-11-27	2018-11-26	2018-11-01	30808	167.529	110.726	130.557	77.7372	112	135	81	132.044	111.477	154.102	137	110	155	0.000272646	0.00313747
ZHA02	DEN	8	ZHA02-DEN-8	2018-11-28 11:10:15	2018-11-28 11:10:15	2018-11-28	2018-11-26	2018-11-01	31038	167.936	109.741	127.431	82.7008	111	131	86	129.659	113.41	150.177	133	112	151	0.00033611	0.00561699
ZHA02	DEN	8	ZHA02-DEN-8	2018-11-28 12:40:15	2018-11-28 12:40:15	2018-11-28	2018-11-26	2018-11-01	30637	167.936	110.79	128.208	83.3688	112	131	86	130.503	113.515	150.248	134	112	151	0.000433043	0.00536921
ZHA02	DEN	8	ZHA02-DEN-8	2018-11-29 11:10:15	2018-11-29 11:10:15	2018-11-29	2018-11-26	2018-11-01	30804	168.109	107.266	125.565	78.437	108	130	81	127.624	112.784	151.447	132	111	152	0.000385791	0.00540964
ZHA02	DEN	8	ZHA02-DEN-8	2018-11-29 12:40:15	2018-11-29 12:40:15	2018-11-29	2018-11-26	2018-11-01	30839	167.795	105.842	124.564	76.562	107	129	78	126.475	112.477	151.891	131	111	153	0.000351705	0.00576179
ZHA02	DEN	8	ZHA02-DEN-8	2018-11-30 11:10:15	2018-11-30 11:10:15	2018-11-30	2018-11-26	2018-11-01	31141	168.287	105.088	123.246	74.5027	106	127	77	125.215	112.598	152.388	129	111	153	0.000308841	0.0066106
ZHA02	DEN	8	ZHA02-DEN-8	2018-11-30 12:40:15	2018-11-30 12:40:15	2018-11-30	2018-11-26	2018-11-01	31194	168.514	111.077	130.374	79.379	113	135	82	132.051	111.9	153.24	137	110	154	0.000303964	0.00399285
ZHA02	DEN	8	ZHA02-DEN-8	2018-12-01 11:10:15	2018-12-01 11:10:15	2018-12-01	2018-11-26	2018-12-01	31703	168.022	116.213	133.544	85.5605	118	137	88	135.643	113.173	151.758	139	112	152	0.00051205	0.00519981
ZHA02	DEN	8	ZHA02-DEN-8	2018-12-01 12:40:15	2018-12-01 12:40:15	2018-12-01	2018-11-26	2018-12-01	31141	167.529	118.233	134.986	86.6034	112	132	80	136.613	113.43	151.927	134	113	152	0.000730094	0.00541378
ZHA02	DEN	8	ZHA02-DEN-8	2018-12-02 11:10:15	2018-12-02 11:10:15	2018-12-02	2018-11-26	2018-12-01	31698	166.623	111.824	130.935	78.9813	113	135	81	132.587	111.88	153.726	137	110	155	0.000260837	0.0037148
ZHA02	DEN	8	ZHA02-DEN-8	2018-12-02 12:40:15	2018-12-02 12:40:15	2018-12-02	2018-11-26	2018-12-01	31742	166.999	114.849	134.419	81.6698	116	140	84	135.956	111.627	153.992	141	110	155	0.00027734	0.00283464
ZHA02	DEN	8	ZHA02-DEN-8	2018-12-03 11:10:15	2018-12-03 11:10:15	2018-12-03	2018-12-03	2018-12-01	32484	165.548	115.42	133.266	88.2817	118	138	93	135.476	113.385	150.103	140	112	150	0.000489873	0.00599472
ZHA02	DEN	8	ZHA02-DEN-8	2018-12-03 12:40:15	2018-12-03 12:40:15	2018-12-03	2018-12-03	2018-12-01	32265	165.065	116.178	133.838	90.1543	119	139	95	136.16	113.643	149.427	141	112	150	0.000966037	0.0057623
ZHA02	DEN	8	ZHA02-DEN-8	2018-12-04 11:10:15	2018-12-04 11:10:15	2018-12-04	2018-12-03	2018-12-01	32530	164.494	89.8872	103.03	61.2442	86	102	59	105.619	115.403	149.869	104	115	150	0.000506403	0.00487145
ZHA02	DEN	8	ZHA02-DEN-8	2018-12-04 12:40:15	2018-12-04 12:40:15	2018-12-04	2018-12-03	2018-12-01	32866	164.26	111.384	129.815	86.5542	114	134	90	132.045	113.348	149.236	136	112	149	0.000420734	0.00649994
ZHA02	DEN	8	ZHA02-DEN-8	2018-12-05 11:10:15	2018-12-05 11:10:15	2018-12-05	2018-12-03	2018-12-01	33591	164.764	111.603	130.87	83.7785	114	136	88	132.76	112.472	151.154	137	111	151	0.000312356	0.00495651
ZHA02	DEN	8	ZHA02-DEN-8	2018-12-05 12:40:15	2018-12-05 12:40:15	2018-12-05	2018-12-03	2018-12-01	33398	164.843	110.894	129.607	84.9922	113	134	88	131.716	113.017	149.941	136	112	150	0.000361401	0.00454281
ZHA02	DEN	8	ZHA02-DEN-8	2018-12-06 11:10:15	2018-12-06 11:10:15	2018-12-06	2018-12-03	2018-12-01	33846	164.079	110.584	132.196	79.035	112	137	83	133.419	110.708	154.047	138	109	155	0.000213435	0.00318433
ZHA02	DEN	8	ZHA02-DEN-8	2018-12-06 12:40:15	2018-12-06 12:40:15	2018-12-06	2018-12-03	2018-12-01	34434	164.266	129.758	152.709	103.002	132	158	107	153.454	110.945	151.506	159	110	151	0.000985573	0.00380216
ZHA02	DEN	8	ZHA02-DEN-8	2018-12-07 11:10:15	2018-12-07 11:10:15	2018-12-07	2018-12-03	2018-12-01	32770	191.607	112.036	132.591	89.2455	114	137	93	134.402	112.524	148.985	139	111	149	0.000314051	0.00586749
ZHA02	DEN	8	ZHA02-DEN-8	2018-12-07 12:40:15	2018-12-07 12:40:15	2018-12-07	2018-12-03	2018-12-01	32483	191.607	109.724	129.415	84.1569	110	133	87	131.28	112.549	150.177	134	111	151	0.000227819	0.0046525
ZHA02	DEN	8	ZHA02-DEN-8	2018-12-08 11:10:15	2018-12-08 11:10:15	2018-12-08	2018-12-03	2018-12-01	32750	190.568	111.412	130.237	86.7009	114	135	91	132.372	113.155	149.338	137	112	150	0.000339158	0.00629895
ZHA02	DEN	8	ZHA02-DEN-8	2018-12-08 12:40:15	2018-12-08 12:40:15	2018-12-08	2018-12-03	2018-12-01	32563	190.713	112.542	131.451	87.6248	114	136	91	133.567	113.103	149.45	138	112	150	0.000312182	0.00640937
ZHA02	DEN	8	ZHA02-DEN-8	2018-12-09 11:10:15	2018-12-09 11:10:15	2018-12-09	2018-12-03	2018-12-01	33317	163.087	122.939	143.196	97.5048	124	146	101	144.86	112.46	149.955	148	111	150	0.000278412	0.00353878
ZHA02	DEN	8	ZHA02-DEN-8	2018-12-09 12:40:15	2018-12-09 12:40:15	2018-12-09	2018-12-03	2018-12-01	33399	163.182	116.174	133.435	88.421	118	138	92	135.817	113.614	150.21	140	112	151	0.000617794	0.00543324
ZHA02	DEN	8	ZHA02-DEN-8	2018-12-10 11:10:15	2018-12-10 11:10:15	2018-12-10	2018-12-10	2018-12-01	33720	162.077	115.129	132.222	86.7717	117	137	90	134.611	113.606	150.499	139	112	151	0.000463653	0.00569256
ZHA02	DEN	8	ZHA02-DEN-8	2018-12-10 12:40:15	2018-12-10 12:40:15	2018-12-10	2018-12-10	2018-12-01	33735	161.838	112.317	130.089	87.2242	114	135	90	132.477	113.692	149.096	137	112	150	0.000752672	0.00649013
ZHA02	DEN	8	ZHA02-DEN-8	2018-12-11 11:10:15	2018-12-11 11:10:15	2018-12-11	2018-12-10	2018-12-01	28765	179.388	114.136	124	99.1603	109	119	95	128.388	119.693	140.383	124	120	139	0.00147398	0.011227
ZHA02	DEN	8	ZHA02-DEN-8	2018-12-11 12:40:15	2018-12-11 12:40:15	2018-12-11	2018-12-10	2018-12-01	33168	163.941	112.005	127.595	77.002	104	123	70	129.197	113.515	153.449	125	112	154	0.000568497	0.00622466
ZHA02	DEN	8	ZHA02-DEN-8	2018-12-12 11:10:15	2018-12-12 11:10:15	2018-12-12	2018-12-10	2018-12-01	35187	163.166	86.7342	96.184	66.9878	86	97	67	99.9412	118.777	143.515	101	118	144	0.000940928	0.00662497
ZHA02	DEN	8	ZHA02-DEN-8	2018-12-12 12:40:15	2018-12-12 12:40:15	2018-12-12	2018-12-10	2018-12-01	33289	161.883	115.329	131.698	89.0496	109	128	84	133.667	114.329	149.047	130	113	150	0.000662498	0.00733056
ZHA02	DEN	8	ZHA02-DEN-8	2018-12-13 11:10:15	2018-12-13 11:10:15	2018-12-13	2018-12-10	2018-12-01	31929	159.48	82.7403	94.3248	65.3756	76	90	62	97.0965	117.917	143.076	93	117	143	0.00139041	0.00753679
ZHA02	DEN	8	ZHA02-DEN-8	2018-12-13 12:40:15	2018-12-13 12:40:15	2018-12-13	2018-12-10	2018-12-01	32266	159.797	130.883	146.19	103.368	126	144	99	148.254	114.893	148.89	146	114	149	0.000727713	0.00500304
ZHA02	DEN	8	ZHA02-DEN-8	2018-12-14 11:10:15	2018-12-14 11:10:15	2018-12-14	2018-12-10	2018-12-01	31141	157.963	98.6152	115.676	84.1126	99	118	87	118.706	115.543	143.435	121	114	143	0.000761162	0.00622217
ZHA02	DEN	8	ZHA02-DEN-8	2018-12-14 12:40:15	2018-12-14 12:40:15	2018-12-14	2018-12-10	2018-12-01	32429	157.969	101.506	118.344	85.7763	102	122	89	121.378	115.523	143.944	124	114	144	0.000921325	0.00545718
ZHA02	DEN	8	ZHA02-DEN-8	2018-12-15 11:10:15	2018-12-15 11:10:15	2018-12-15	2018-12-10	2018-12-01	30761	157.09	99.9604	116.52	86.9254	101	120	90	119.774	116.071	142.395	123	115	143	0.0015722	0.00932359
ZHA02	DEN	8	ZHA02-DEN-8	2018-12-15 12:40:15	2018-12-15 12:40:15	2018-12-15	2018-12-10	2018-12-01	31410	156.832	106.223	120.64	87.7153	107	123	90	124.169	116.44	144.365	127	115	145	0.000763152	0.0062199
ZHA02	DEN	8	ZHA02-DEN-8	2018-12-16 11:10:15	2018-12-16 11:10:15	2018-12-16	2018-12-10	2018-12-01	0	NA	106.223	120.64	87.7153	107	123	90	124.169	116.44	144.365	127	115	145	0.000763152	0.0062199
ZHA02	DEN	8	ZHA02-DEN-8	2018-12-16 12:40:15	2018-12-16 12:40:15	2018-12-16	2018-12-10	2018-12-01	0	NA	106.223	120.64	87.7153	107	123	90	124.169	116.44	144.365	127	115	145	0.000763152	0.0062199
ZHA02	DEN	8	ZHA02-DEN-8	2018-12-17 11:10:15	2018-12-17 11:10:15	2018-12-17	2018-12-17	2018-12-01	0	NA	106.223	120.64	87.7153	107	123	90	124.169	116.44	144.365	127	115	145	0.000763152	0.0062199
ZHA02	DEN	8	ZHA02-DEN-8	2018-12-17 12:40:15	2018-12-17 12:40:15	2018-12-17	2018-12-17	2018-12-01	0	NA	106.223	120.64	87.7153	107	123	90	124.169	116.44	144.365	127	115	145	0.000763152	0.0062199
ZHA02	DEN	8	ZHA02-DEN-8	2018-12-18 11:10:49	2018-12-18 11:10:49	2018-12-18	2018-12-17	2018-12-01	127	16.2789	181.48	189.031	200.283	181	189	200	195.031	127.252	121.748	195	127	122	0.00562275	0.0270841
ZHA02	DEN	8	ZHA02-DEN-8	2018-12-18 12:40:49	2018-12-18 12:40:49	2018-12-18	2018-12-17	2018-12-01	162	145.789	172.426	180.488	194.648	172	180	195	186.901	128.173	119.586	187	128	120	0.00560393	0.0309184
ZHA02	DEN	8	ZHA02-DEN-8	2018-12-19 11:10:49	2018-12-19 11:10:49	2018-12-19	2018-12-17	2018-12-01	534	172.529	163.316	170.68	184.916	164	171	185	177.981	128.476	119.639	178	128	120	0.00536948	0.0314239
ZHA02	DEN	8	ZHA02-DEN-8	2018-12-19 12:40:49	2018-12-19 12:40:49	2018-12-19	2018-12-17	2018-12-01	118	198.532	177.754	185.017	196.746	178	185	197	191.085	127.534	121	191	127	121	0.00573665	0.0281557
ZHA02	DEN	8	ZHA02-DEN-8	2018-12-20 11:10:49	2018-12-20 11:10:49	2018-12-20	2018-12-17	2018-12-01	34699	161.98	90.52	103.152	63.3874	92	107	65	105.956	115.96	148.784	110	115	150	0.000448425	0.00521727
ZHA02	DEN	8	ZHA02-DEN-8	2018-12-20 12:40:49	2018-12-20 12:40:49	2018-12-20	2018-12-17	2018-12-01	34822	161.313	104.356	119.496	80.9788	104	123	84	122.399	115.292	147.358	126	114	147	0.000584774	0.0052209
ZHA02	DEN	8	ZHA02-DEN-8	2018-12-21 11:10:49	2018-12-21 11:10:49	2018-12-21	2018-12-17	2018-12-01	34430	160.561	113.036	128.769	93.1298	115	133	98	131.935	115.63	145.484	136	114	146	0.00066793	0.00570496
ZHA02	DEN	8	ZHA02-DEN-8	2018-12-21 12:40:49	2018-12-21 12:40:49	2018-12-21	2018-12-17	2018-12-01	34412	159.981	115.117	131.598	85.229	117	136	89	134.106	113.764	151.082	138	112	152	0.000465874	0.00663735
ZHA02	DEN	8	ZHA02-DEN-8	2018-12-22 11:10:49	2018-12-22 11:10:49	2018-12-22	2018-12-17	2018-12-01	35201	161.973	122.452	139.906	87.7986	123	143	89	141.919	112.685	153.726	145	111	154	0.000326942	0.00246247
ZHA02	DEN	8	ZHA02-DEN-8	2018-12-22 12:40:49	2018-12-22 12:40:49	2018-12-22	2018-12-17	2018-12-01	35309	162.353	114.504	129.675	80.4458	115	134	83	132.348	113.889	152.782	136	112	153	0.000413034	0.00607821
ZHA02	DEN	8	ZHA02-DEN-8	2018-12-23 11:10:49	2018-12-23 11:10:49	2018-12-23	2018-12-17	2018-12-01	34123	192.475	114.9	130.889	82.044	115	134	85	133.421	113.604	152.463	136	112	152	0.000444277	0.0063046
ZHA02	DEN	8	ZHA02-DEN-8	2018-12-23 12:40:49	2018-12-23 12:40:49	2018-12-23	2018-12-17	2018-12-01	34415	193.394	117.813	133.635	84.3074	118	137	87	136.148	113.635	152.649	139	112	153	0.00068162	0.00510648
ZHA02	DEN	8	ZHA02-DEN-8	2018-12-24 11:10:49	2018-12-24 11:10:49	2018-12-24	2018-12-24	2018-12-01	34208	192.926	112.129	127.561	79.036	111	130	82	130.26	113.84	152.458	133	112	152	0.000379317	0.00537303
ZHA02	DEN	8	ZHA02-DEN-8	2018-12-24 12:40:49	2018-12-24 12:40:49	2018-12-24	2018-12-24	2018-12-01	34566	193.42	118.96	132.302	91.8023	117	134	95	135.719	115.885	148.297	137	115	148	0.000814751	0.00569013
ZHA02	DEN	8	ZHA02-DEN-8	2018-12-25 11:10:49	2018-12-25 11:10:49	2018-12-25	2018-12-24	2018-12-01	34303	193.265	108.553	121.495	80.7166	107	124	84	124.987	115.872	148.797	127	114	149	0.000495997	0.00658987
ZHA02	DEN	8	ZHA02-DEN-8	2018-12-25 12:40:49	2018-12-25 12:40:49	2018-12-25	2018-12-24	2018-12-01	34475	193.265	112.542	125.239	87.6768	112	128	90	128.932	116.499	146.977	131	115	147	0.000585533	0.00557954
ZHA02	DEN	8	ZHA02-DEN-8	2018-12-26 11:10:49	2018-12-26 11:10:49	2018-12-26	2018-12-24	2018-12-01	34471	193.265	113.134	125.35	90.1555	112	128	93	129.275	117.069	145.755	131	116	145	0.000607114	0.0049908
ZHA02	DEN	8	ZHA02-DEN-8	2018-12-26 12:40:49	2018-12-26 12:40:49	2018-12-26	2018-12-24	2018-12-01	34379	193.759	112.36	124.341	88.7884	109	124	89	128.226	117.092	146.009	128	116	146	0.000561261	0.00535627
ZHA02	DEN	8	ZHA02-DEN-8	2018-12-27 11:10:49	2018-12-27 11:10:49	2018-12-27	2018-12-24	2018-12-01	35197	163.137	113.777	124.746	91.4961	113	128	95	129.071	117.874	144.864	132	116	144	0.000869841	0.00601811
ZHA02	DEN	8	ZHA02-DEN-8	2018-12-27 12:40:49	2018-12-27 12:40:49	2018-12-27	2018-12-24	2018-12-01	34677	194.178	112.645	124.342	90.8912	111	127	94	128.456	117.551	144.884	131	116	144	0.000832682	0.00635095
ZHA02	DEN	8	ZHA02-DEN-8	2018-12-28 11:10:49	2018-12-28 11:10:49	2018-12-28	2018-12-24	2018-12-01	35858	163.491	108.872	119.434	86.8546	106	120	88	123.699	118.103	144.677	124	117	144	0.000821665	0.00662842
ZHA02	DEN	8	ZHA02-DEN-8	2018-12-28 12:40:49	2018-12-28 12:40:49	2018-12-28	2018-12-24	2018-12-01	33728	163.31	110.067	118.976	84.256	104	114	80	122.677	118.469	145.937	118	117	146	0.000646162	0.00499805
ZHA02	DEN	8	ZHA02-DEN-8	2018-12-29 11:10:49	2018-12-29 11:10:49	2018-12-29	2018-12-24	2018-12-01	35806	163.843	111.168	120.005	90.9805	111	123	95	124.904	119.371	142.93	128	118	142	0.00166814	0.00858623
ZHA02	DEN	8	ZHA02-DEN-8	2018-12-29 12:40:49	2018-12-29 12:40:49	2018-12-29	2018-12-24	2018-12-01	35870	163.383	110.626	119.186	90.1911	110	122	94	124.128	119.473	142.96	126	118	142	0.00156853	0.00832906
ZHA02	DEN	8	ZHA02-DEN-8	2018-12-30 11:10:49	2018-12-30 11:10:49	2018-12-30	2018-12-24	2018-12-01	35299	195.224	109.958	118.607	86.2085	108	120	89	123.321	118.889	144.816	124	118	144	0.000923128	0.00662719
ZHA02	DEN	8	ZHA02-DEN-8	2018-12-30 12:40:49	2018-12-30 12:40:49	2018-12-30	2018-12-24	2018-12-01	35052	193.499	108.608	116.522	85.1977	106	117	88	121.4	119.346	144.366	122	118	144	0.000923577	0.00642047
ZHA02	DEN	8	ZHA02-DEN-8	2018-12-31 11:10:49	2018-12-31 11:10:49	2018-12-31	2018-12-31	2018-12-01	35222	163.077	113.901	120.141	86.9884	113	122	91	125.355	119.81	145.485	127	118	145	0.000668243	0.00658465
ZHA02	DEN	8	ZHA02-DEN-8	2018-12-31 12:40:49	2018-12-31 12:40:49	2018-12-31	2018-12-31	2018-12-01	35137	162.571	110.449	115.998	84.2035	109	117	88	121.343	120.282	144.927	122	119	144	0.000978025	0.00714686
ZHA02	DEN	8	ZHA02-DEN-8	2019-01-01 11:10:49	2019-01-01 11:10:49	2019-01-01	2018-12-31	2019-01-01	33986	178.881	105.547	109.837	88.9904	105	111	92	115.874	122.542	139.142	117	122	138	0.00227158	0.0132464
ZHA02	DEN	8	ZHA02-DEN-8	2019-01-01 12:40:49	2019-01-01 12:40:49	2019-01-01	2018-12-31	2019-01-01	33906	179.367	105.895	110.235	92.2408	105	112	95	116.46	123.021	137.539	118	122	136	0.00328656	0.0148867
ZHA02	DEN	8	ZHA02-DEN-8	2019-01-02 11:10:49	2019-01-02 11:10:49	2019-01-02	2018-12-31	2019-01-01	34004	179.115	109.013	112.465	96.2473	108	114	99	119.033	123.737	136.622	120	123	135	0.00177595	0.0130525
ZHA02	DEN	8	ZHA02-DEN-8	2019-01-02 12:40:49	2019-01-02 12:40:49	2019-01-02	2018-12-31	2019-01-01	34092	178.651	105.185	107.723	92.7833	104	109	95	114.421	124.301	136.074	116	124	134	0.00225132	0.0159772
ZHA02	DEN	8	ZHA02-DEN-8	2019-01-03 11:10:49	2019-01-03 11:10:49	2019-01-03	2018-12-31	2019-01-01	2196	200.113	183.122	187.179	194.342	179	184	193	193.421	127.985	123.876	190	128	123	0.00516066	0.0263256
ZHA02	DEN	8	ZHA02-DEN-8	2019-01-03 12:40:49	2019-01-03 12:40:49	2019-01-03	2018-12-31	2019-01-01	2432	199.931	179.528	182.089	186.879	177	180	186	188.757	127.951	125.211	187	128	125	0.00525775	0.0263042
ZHA02	DEN	8	ZHA02-DEN-8	2019-01-04 11:10:49	2019-01-04 11:10:49	2019-01-04	2018-12-31	2019-01-01	1637	177.232	187.554	192.012	200.076	191	195	201	197.941	127.985	123.257	201	128	124	0.00523542	0.0282151
ZHA02	DEN	8	ZHA02-DEN-8	2019-01-04 12:40:49	2019-01-04 12:40:49	2019-01-04	2018-12-31	2019-01-01	1518	70.1048	184.086	186.326	191.008	184	186	191	192.877	128.032	125.337	193	128	125	0.00516505	0.0254971
ZHA02	DEN	8	ZHA02-DEN-8	2019-01-05 11:10:49	2019-01-05 11:10:49	2019-01-05	2018-12-31	2019-01-01	0	NA	184.086	186.326	191.008	184	186	191	192.877	128.032	125.337	193	128	125	0.00516505	0.0254971
ZHA02	DEN	8	ZHA02-DEN-8	2019-01-05 12:40:49	2019-01-05 12:40:49	2019-01-05	2018-12-31	2019-01-01	0	NA	184.086	186.326	191.008	184	186	191	192.877	128.032	125.337	193	128	125	0.00516505	0.0254971
ZHA02	DEN	8	ZHA02-DEN-8	2019-01-06 11:10:49	2019-01-06 11:10:49	2019-01-06	2018-12-31	2019-01-01	519	178.31	168.597	176.303	190.046	168	176	190	183.091	128.171	119.865	183	128	120	0.00556527	0.030743
ZHA02	DEN	8	ZHA02-DEN-8	2019-01-06 12:40:49	2019-01-06 12:40:49	2019-01-06	2018-12-31	2019-01-01	104	177.006	160.577	169.481	186.154	161	170	186	176.577	128.106	118.192	177	128	118	0.00596127	0.0304092
ZHA02	DEN	8	ZHA02-DEN-8	2019-01-07 11:10:49	2019-01-07 11:10:49	2019-01-07	2019-01-07	2019-01-01	5347	182.236	153.795	157.592	163.09	156	160	166	164.917	127.681	124.567	168	128	125	0.00490362	0.0258195
ZHA02	DEN	8	ZHA02-DEN-8	2019-01-07 12:40:49	2019-01-07 12:40:49	2019-01-07	2019-01-07	2019-01-01	10290	136.253	156.944	161.645	171.598	159	163	173	169.052	128.411	122.254	171	128	122	0.00489921	0.0291163
ZHA02	DEN	8	ZHA02-DEN-8	2019-01-08 11:10:49	2019-01-08 11:10:49	2019-01-08	2019-01-07	2019-01-01	33135	159.532	66.2722	63.9826	46.8727	63	63	48	68.2782	125.87	138.77	67	125	138	0.00138053	0.0117286
ZHA02	DEN	8	ZHA02-DEN-8	2019-01-08 12:40:49	2019-01-08 12:40:49	2019-01-08	2019-01-07	2019-01-01	34660	197.345	94.0935	93.9382	69.0362	89	89	71	99.7543	123.855	142.132	96	124	140	0.00245923	0.0112833
ZHA02	DEN	8	ZHA02-DEN-8	2019-01-09 11:10:49	2019-01-09 11:10:49	2019-01-09	2019-01-07	2019-01-01	23752	193.859	71.7704	74.0513	65.9296	54	59	47	76.9469	125.77	132.594	62	127	130	0.00151036	0.0161543
ZHA02	DEN	8	ZHA02-DEN-8	2019-01-09 12:40:49	2019-01-09 12:40:49	2019-01-09	2019-01-07	2019-01-01	34790	199.685	107.507	107.808	82.4127	102	104	84	114.154	123.619	142.03	111	123	140	0.00221752	0.0122526
ZHA02	DEN	8	ZHA02-DEN-8	2019-01-10 11:10:49	2019-01-10 11:10:49	2019-01-10	2019-01-07	2019-01-01	0	NA	107.507	107.808	82.4127	102	104	84	114.154	123.619	142.03	111	123	140	0.00221752	0.0122526
ZHA02	DEN	8	ZHA02-DEN-8	2019-01-10 12:40:49	2019-01-10 12:40:49	2019-01-10	2019-01-07	2019-01-01	0	NA	107.507	107.808	82.4127	102	104	84	114.154	123.619	142.03	111	123	140	0.00221752	0.0122526
ZHA02	DEN	8	ZHA02-DEN-8	2019-01-11 11:10:49	2019-01-11 11:10:49	2019-01-11	2019-01-07	2019-01-01	529	196.573	182.147	189.008	199.412	180	187	198	194.87	127.694	121.839	193	128	122	0.00525671	0.0283712
ZHA02	DEN	8	ZHA02-DEN-8	2019-01-11 12:40:49	2019-01-11 12:40:49	2019-01-11	2019-01-07	2019-01-01	4187	199.842	191.009	197.086	207.797	191	197	208	202.61	127.995	121.797	203	128	122	0.00522208	0.0289181
ZHA02	DEN	8	ZHA02-DEN-8	2019-01-12 11:10:49	2019-01-12 11:10:49	2019-01-12	2019-01-07	2019-01-01	0	NA	191.009	197.086	207.797	191	197	208	202.61	127.995	121.797	203	128	122	0.00522208	0.0289181
ZHA02	DEN	8	ZHA02-DEN-8	2019-01-12 12:40:49	2019-01-12 12:40:49	2019-01-12	2019-01-07	2019-01-01	0	NA	191.009	197.086	207.797	191	197	208	202.61	127.995	121.797	203	128	122	0.00522208	0.0289181
ZHA02	DEN	8	ZHA02-DEN-8	2019-01-13 11:10:49	2019-01-13 11:10:49	2019-01-13	2019-01-07	2019-01-01	22545	200.573	168.358	169.861	176.963	175	177	184	177.422	128.831	124.151	184	129	124	0.0049921	0.0262853
ZHA02	DEN	8	ZHA02-DEN-8	2019-01-13 12:40:49	2019-01-13 12:40:49	2019-01-13	2019-01-07	2019-01-01	49485	200.402	165.097	167.062	173.17	176	179	186	173.717	128.447	124.583	186	128	124	0.0049715	0.025422
ZHA02	DEN	8	ZHA02-DEN-8	2019-01-14 11:10:52	2019-01-14 11:10:52	2019-01-14	2019-01-14	2019-01-01	35454	197.867	115.214	119.348	100.865	111	116	105	125.505	123.226	137.52	123	123	136	0.00372877	0.0142783
ZHA02	DEN	8	ZHA02-DEN-8	2019-01-14 12:40:49	2019-01-14 12:40:49	2019-01-14	2019-01-14	2019-01-01	34471	197.867	114.929	117.243	89.8829	108	111	92	123.185	122.53	142.609	118	122	142	0.00192283	0.0106135
ZHA02	DEN	8	ZHA02-DEN-8	2019-01-15 11:10:49	2019-01-15 11:10:49	2019-01-15	2019-01-14	2019-01-01	35162	197.821	107.28	108.8	85.0952	102	105	88	114.923	123.407	140.856	112	123	139	0.00168028	0.0112272
ZHA02	DEN	8	ZHA02-DEN-8	2019-01-15 12:40:49	2019-01-15 12:40:49	2019-01-15	2019-01-14	2019-01-01	33859	196.78	117.161	117.435	92.1545	107	110	87	123.518	123.675	141.727	117	124	140	0.00154644	0.0107537
ZHA02	DEN	8	ZHA02-DEN-8	2019-01-16 11:10:49	2019-01-16 11:10:49	2019-01-16	2019-01-14	2019-01-01	35221	200.286	89.2798	86.8994	66.8364	80	80	64	92.6475	125.575	139.785	86	126	138	0.00241953	0.0128137
ZHA02	DEN	8	ZHA02-DEN-8	2019-01-16 12:40:49	2019-01-16 12:40:49	2019-01-16	2019-01-14	2019-01-01	31742	183.147	102.499	101.951	87.0736	95	96	82	108.374	125.659	136.449	103	126	135	0.00193335	0.0146616
ZHA02	DEN	8	ZHA02-DEN-8	2019-01-17 11:10:49	2019-01-17 11:10:49	2019-01-17	2019-01-14	2019-01-01	34098	178.168	101.371	102.458	87.1451	101	103	90	109.293	124.879	136.508	110	125	135	0.00194866	0.0157453
ZHA02	DEN	8	ZHA02-DEN-8	2019-01-17 12:40:49	2019-01-17 12:40:49	2019-01-17	2019-01-14	2019-01-01	35157	197.821	113.296	114.45	93.2002	107	109	95	120.908	123.942	139.436	116	124	138	0.00184892	0.0123899
ZHA02	DEN	8	ZHA02-DEN-8	2019-01-18 11:10:49	2019-01-18 11:10:49	2019-01-18	2019-01-14	2019-01-01	39181	200.511	56.7753	54.3313	43.9782	48	47	40	56.7605	127.276	134.454	49	128	133	0.00250126	0.0164258
ZHA02	DEN	8	ZHA02-DEN-8	2019-01-18 12:40:49	2019-01-18 12:40:49	2019-01-18	2019-01-14	2019-01-01	34967	197.914	106.211	104.74	84.1996	99	99	82	111.363	125.107	139.591	106	126	138	0.00204955	0.0149699
ZHA02	DEN	8	ZHA02-DEN-8	2019-01-19 11:10:49	2019-01-19 11:10:49	2019-01-19	2019-01-14	2019-01-01	33276	198.961	92.6812	93.609	81.5264	84	85	78	99.4865	125.534	134.599	92	126	133	0.00226085	0.0148472
ZHA02	DEN	8	ZHA02-DEN-8	2019-01-19 12:40:49	2019-01-19 12:40:49	2019-01-19	2019-01-14	2019-01-01	31803	197.732	108.115	105.877	90.8795	99	98	84	112.461	126.398	136.504	106	127	134	0.00249173	0.0169628
ZHA02	DEN	8	ZHA02-DEN-8	2019-01-20 11:10:49	2019-01-20 11:10:49	2019-01-20	2019-01-14	2019-01-01	35197	198.064	102.961	102.836	90.554	95	96	90	109.638	125.943	134.805	104	127	133	0.00289553	0.0166547
ZHA02	DEN	8	ZHA02-DEN-8	2019-01-20 12:40:49	2019-01-20 12:40:49	2019-01-20	2019-01-14	2019-01-01	34531	197.9	106.95	106.039	91.3386	100	101	92	113.022	125.848	136.235	108	126	134	0.0021792	0.0157384
ZHA02	DEN	8	ZHA02-DEN-8	2019-01-21 11:10:49	2019-01-21 11:10:49	2019-01-21	2019-01-21	2019-01-01	33333	178.533	97.7057	96.2192	87.2088	97	96	89	103.624	127.001	133.369	104	127	132	0.00287496	0.0208474
ZHA02	DEN	8	ZHA02-DEN-8	2019-01-21 12:40:49	2019-01-21 12:40:49	2019-01-21	2019-01-21	2019-01-01	32348	197.821	109.538	106.139	91.9537	101	99	88	113.482	126.952	136.256	107	128	134	0.00252937	0.0172095
ZHA02	DEN	8	ZHA02-DEN-8	2019-01-22 11:10:49	2019-01-22 11:10:49	2019-01-22	2019-01-21	2019-01-01	31969	198.032	102.571	102.262	92.3294	95	95	93	109.26	126.454	133.478	103	127	131	0.00298429	0.0199682
ZHA02	DEN	8	ZHA02-DEN-8	2019-01-22 12:40:49	2019-01-22 12:40:49	2019-01-22	2019-01-21	2019-01-01	32815	197.784	103.165	102.185	93.102	97	97	95	109.4	126.888	133.097	105	128	131	0.00238993	0.0223992
ZHA02	DEN	8	ZHA02-DEN-8	2019-01-23 11:10:49	2019-01-23 11:10:49	2019-01-23	2019-01-21	2019-01-01	32552	197.96	101.276	100.339	92.4103	94	94	92	107.436	127.105	132.429	102	128	130	0.00279081	0.0225763
ZHA02	DEN	8	ZHA02-DEN-8	2019-01-23 12:40:49	2019-01-23 12:40:49	2019-01-23	2019-01-21	2019-01-01	32559	197.96	103.361	102.083	94.5392	96	95	93	109.302	127.312	132.258	103	128	130	0.00353697	0.0240112
ZHA02	DEN	8	ZHA02-DEN-8	2019-01-24 11:10:49	2019-01-24 11:10:49	2019-01-24	2019-01-21	2019-01-01	990	191.939	152.488	153.142	155.035	158	159	161	161.256	128.093	126.926	167	128	127	0.00472673	0.0230594
ZHA02	DEN	8	ZHA02-DEN-8	2019-01-24 12:40:49	2019-01-24 12:40:49	2019-01-24	2019-01-21	2019-01-01	319	189.17	178.618	188.229	200.524	180	190	202	193.796	127.197	120.809	195	127	121	0.00562933	0.0275536
ZHA02	DEN	8	ZHA02-DEN-8	2019-01-25 11:10:49	2019-01-25 11:10:49	2019-01-25	2019-01-21	2019-01-01	19523	200.004	155.517	157.423	160.584	160	163	166	165.108	127.926	126.112	170	128	126	0.00483887	0.0254782
ZHA02	DEN	8	ZHA02-DEN-8	2019-01-25 12:40:49	2019-01-25 12:40:49	2019-01-25	2019-01-21	2019-01-01	30354	199.556	77.7742	94.9308	119.689	73	86	108	98.5507	128.262	112.228	92	128	111	0.00864064	0.0434536
ZHA02	DEN	8	ZHA02-DEN-8	2019-01-26 11:10:49	2019-01-26 11:10:49	2019-01-26	2019-01-21	2019-01-01	19745	183.802	153.395	166.339	187.264	155	168	189	173.17	127.779	115.662	174	128	115	0.00665888	0.0297553
ZHA02	DEN	8	ZHA02-DEN-8	2019-01-26 12:40:49	2019-01-26 12:40:49	2019-01-26	2019-01-21	2019-01-01	33015	200.106	46.2308	44.9748	43.4552	39	38	39	46.3838	128.421	129.024	39	129	128	0.00407019	0.028557
ZHA02	DEN	8	ZHA02-DEN-8	2019-01-27 11:10:49	2019-01-27 11:10:49	2019-01-27	2019-01-21	2019-01-01	34328	197.867	116.854	113.594	101.483	112	109	104	121.45	127.321	134.994	118	128	132	0.00412759	0.0161816
ZHA02	DEN	8	ZHA02-DEN-8	2019-01-27 12:40:49	2019-01-27 12:40:49	2019-01-27	2019-01-21	2019-01-01	33984	197.867	115.551	112.361	100.066	110	107	102	120.17	127.264	135.089	116	128	132	0.00346923	0.0147351
ZHA02	DEN	8	ZHA02-DEN-8	2019-01-28 11:10:49	2019-01-28 11:10:49	2019-01-28	2019-01-28	2019-01-01	1126	121.006	146.274	151.386	164.583	168	174	189	157.895	129.091	120.351	181	129	120	0.00517541	0.0310684
ZHA02	DEN	8	ZHA02-DEN-8	2019-01-28 12:40:49	2019-01-28 12:40:49	2019-01-28	2019-01-28	2019-01-01	22925	184.381	76.0386	76.3635	81.8421	48	47	51	80.0517	129.296	124.825	50	129	125	0.00280493	0.0289688
ZHA02	DEN	8	ZHA02-DEN-8	2019-01-29 11:10:49	2019-01-29 11:10:49	2019-01-29	2019-01-28	2019-01-01	16754	199.541	193.332	194.263	196.244	194	195	197	200.294	127.99	126.882	201	128	127	0.00520302	0.0246546
ZHA02	DEN	8	ZHA02-DEN-8	2019-01-29 12:40:49	2019-01-29 12:40:49	2019-01-29	2019-01-28	2019-01-01	22554	200.424	57.6215	54.3414	49.9242	43	41	38	56.536	128.692	131.102	43	129	129	0.00216377	0.028756
ZHA02	DEN	8	ZHA02-DEN-8	2019-01-30 11:10:49	2019-01-30 11:10:49	2019-01-30	2019-01-28	2019-01-01	34992	199.279	45.9722	42.5947	39.4029	41	38	38	44.3856	129.052	130.388	40	129	128	0.00334528	0.0286588
ZHA02	DEN	8	ZHA02-DEN-8	2019-01-30 12:40:49	2019-01-30 12:40:49	2019-01-30	2019-01-28	2019-01-01	36068	199.405	42.9383	45.2051	50.3755	38	40	50	46.7809	128.621	124.212	42	129	123	0.00430519	0.0302468
ZHA02	DEN	8	ZHA02-DEN-8	2019-01-31 11:10:49	2019-01-31 11:10:49	2019-01-31	2019-01-28	2019-01-01	2642	199.621	137.95	155.03	181.794	139	156	184	162.048	127.98	112.173	163	128	112	0.00664437	0.0310143
ZHA02	DEN	8	ZHA02-DEN-8	2019-01-31 12:40:49	2019-01-31 12:40:49	2019-01-31	2019-01-28	2019-01-01	5707	135.411	60.6294	60.4924	64.5558	55	53	58	64.9352	129.233	125.445	58	130	124	0.00290186	0.0290357
ZHA02	DEN	8	ZHA02-DEN-8	2019-02-01 11:10:49	2019-02-01 11:10:49	2019-02-01	2019-01-28	2019-02-01	33871	198.013	57.2037	51.0728	43.4483	52	47	43	54.7337	129.445	133.563	51	130	131	0.00281498	0.0197614
ZHA02	DEN	8	ZHA02-DEN-8	2019-02-01 12:40:49	2019-02-01 12:40:49	2019-02-01	2019-01-28	2019-02-01	32917	197.842	63.6852	57.5113	50.224	58	53	50	62.164	129.503	133.254	58	130	131	0.00224821	0.0209081
ZHA02	DEN	8	ZHA02-DEN-8	2019-02-02 11:10:49	2019-02-02 11:10:49	2019-02-02	2019-01-28	2019-02-01	34282	198.274	111.339	105.381	97.756	106	100	98	114.075	129.158	132.955	110	129	130	0.00279797	0.0195581
ZHA02	DEN	8	ZHA02-DEN-8	2019-02-02 12:40:49	2019-02-02 12:40:49	2019-02-02	2019-01-28	2019-02-01	34724	198.319	108.596	103.421	97.331	104	100	98	111.952	129.138	132.001	109	129	129	0.00261103	0.0214232
ZHA02	DEN	8	ZHA02-DEN-8	2019-02-03 11:10:49	2019-02-03 11:10:49	2019-02-03	2019-01-28	2019-02-01	5372	199.855	165.962	174.722	189.865	167	176	191	181.626	128.054	119.066	183	128	119	0.00595921	0.0313245
ZHA02	DEN	8	ZHA02-DEN-8	2019-02-03 12:40:49	2019-02-03 12:40:49	2019-02-03	2019-01-28	2019-02-01	244	138.742	169.52	178.697	192.43	171	180	193	185.07	127.66	119.91	186	128	120	0.00548472	0.0301095
ZHA02	DEN	8	ZHA02-DEN-8	2019-02-04 11:10:49	2019-02-04 11:10:49	2019-02-04	2019-02-04	2019-02-01	0	NA	169.52	178.697	192.43	171	180	193	185.07	127.66	119.91	186	128	120	0.00548472	0.0301095
ZHA02	DEN	8	ZHA02-DEN-8	2019-02-04 12:40:49	2019-02-04 12:40:49	2019-02-04	2019-02-04	2019-02-01	648	196.541	192.948	197.625	204.397	193	198	205	202.926	127.46	123.778	203	127	124	0.00547656	0.026151
ZHA02	DEN	8	ZHA02-DEN-8	2019-02-05 11:10:49	2019-02-05 11:10:49	2019-02-05	2019-02-04	2019-02-01	0	NA	192.948	197.625	204.397	193	198	205	202.926	127.46	123.778	203	127	124	0.00547656	0.026151
ZHA02	DEN	8	ZHA02-DEN-8	2019-02-05 12:40:49	2019-02-05 12:40:49	2019-02-05	2019-02-04	2019-02-01	425	77.5581	186.774	194.598	205.685	188	195	207	199.918	127.226	121.901	201	127	122	0.00550142	0.0269159
ZHA02	DEN	8	ZHA02-DEN-8	2019-02-06 11:10:49	2019-02-06 11:10:49	2019-02-06	2019-02-04	2019-02-01	99	28.5395	187.354	195.535	206.03	188	196	206	200.657	127.202	122.01	201	127	122	0.00537239	0.0268099
ZHA02	DEN	8	ZHA02-DEN-8	2019-02-06 12:40:49	2019-02-06 12:40:49	2019-02-06	2019-02-04	2019-02-01	34	4.30126	188.471	196.588	207.294	188	196	207	201.588	127	122	201	127	122	0.00523889	0.0265081
ZHA02	DEN	8	ZHA02-DEN-8	2019-02-07 11:10:49	2019-02-07 11:10:49	2019-02-07	2019-02-04	2019-02-01	602	164.448	190.262	197.648	209.653	190	198	210	202.955	127.701	121.309	203	128	121	0.00559262	0.0286967
ZHA02	DEN	8	ZHA02-DEN-8	2019-02-07 12:40:49	2019-02-07 12:40:49	2019-02-07	2019-02-04	2019-02-01	2869	118.804	159.171	167.756	182.213	160	168	183	174.86	128.015	119.467	176	128	119	0.00529172	0.0306725
ZHA02	DEN	8	ZHA02-DEN-8	2019-02-08 11:10:49	2019-02-08 11:10:49	2019-02-08	2019-02-04	2019-02-01	8781	197.952	200.615	204.292	211.197	201	205	211	209.41	127.882	123.975	210	128	124	0.0052056	0.0271425
ZHA02	DEN	8	ZHA02-DEN-8	2019-02-08 12:40:49	2019-02-08 12:40:49	2019-02-08	2019-02-04	2019-02-01	31653	200.506	148.182	155.565	169.549	143	151	166	163.224	128.269	119.784	159	128	119	0.00514371	0.0300006
ZHA02	DEN	8	ZHA02-DEN-8	2019-02-09 11:10:49	2019-02-09 11:10:49	2019-02-09	2019-02-04	2019-02-01	40251	200.44	85.6514	82.512	85.0821	59	54	56	86.9346	130.084	127.129	58	130	127	0.00337813	0.0309908
ZHA02	DEN	8	ZHA02-DEN-8	2019-02-09 12:40:49	2019-02-09 12:40:49	2019-02-09	2019-02-04	2019-02-01	31794	197.867	80.3051	74.7301	73.5922	76	72	73	81.8054	130.376	129.377	80	131	127	0.00321488	0.0249446
ZHA02	DEN	8	ZHA02-DEN-8	2019-02-10 11:10:49	2019-02-10 11:10:49	2019-02-10	2019-02-04	2019-02-01	33584	198.064	102.559	96.6508	95.2186	100	95	98	105.398	130.348	129.525	104	131	126	0.00344394	0.0267076
ZHA02	DEN	8	ZHA02-DEN-8	2019-02-10 12:40:49	2019-02-10 12:40:49	2019-02-10	2019-02-04	2019-02-01	32935	197.963	100.158	94.2388	92.3352	97	92	95	102.854	130.273	129.808	101	131	127	0.00357635	0.0264656
ZHA02	DEN	8	ZHA02-DEN-8	2019-02-11 11:10:49	2019-02-11 11:10:49	2019-02-11	2019-02-11	2019-02-01	33738	198.188	108.948	101.117	97.977	106	98	101	110.368	130.805	130.776	109	131	128	0.00338899	0.0316636
ZHA02	DEN	8	ZHA02-DEN-8	2019-02-11 12:40:49	2019-02-11 12:40:49	2019-02-11	2019-02-11	2019-02-01	34185	198.188	111.616	104.104	101.869	109	102	105	113.458	130.81	130.204	112	131	127	0.00564832	0.0286787
ZHA02	DEN	8	ZHA02-DEN-8	2019-02-12 11:10:49	2019-02-12 11:10:49	2019-02-12	2019-02-11	2019-02-01	31590	180.431	89.4113	80.4582	82.8194	85	78	81	89.0554	132.394	128.008	87	132	127	0.00454781	0.0287169
ZHA02	DEN	8	ZHA02-DEN-8	2019-02-12 12:40:49	2019-02-12 12:40:49	2019-02-12	2019-02-11	2019-02-01	32275	177.714	80.3941	74.8925	79.1454	79	75	81	82.6055	131.343	126.333	83	131	125	0.00329523	0.032399
ZHA02	DEN	8	ZHA02-DEN-8	2019-02-13 11:10:49	2019-02-13 11:10:49	2019-02-13	2019-02-11	2019-02-01	29105	181.613	89.0942	78.8332	82.1426	83	74	78	87.6339	133.123	127.611	83	133	126	0.00538988	0.030669
ZHA02	DEN	8	ZHA02-DEN-8	2019-02-13 12:40:49	2019-02-13 12:40:49	2019-02-13	2019-02-11	2019-02-01	29328	180.646	65.7482	62.1897	69.2816	52	51	60	67.131	131.233	124.121	56	131	123	0.00370702	0.0315471
ZHA02	DEN	8	ZHA02-DEN-8	2019-02-14 11:10:08	2019-02-14 11:10:08	2019-02-14	2019-02-11	2019-02-01	29917	196.352	113.704	101.937	103.109	107	97	98	112.213	133.116	129.034	108	133	127	0.00701318	0.0334233
ZHA02	DEN	8	ZHA02-DEN-8	2019-02-14 12:40:08	2019-02-14 12:40:08	2019-02-14	2019-02-11	2019-02-01	28593	164.821	70.7489	79.6941	63.5499	70	80	64	82.6949	121.072	136.3	83	121	136	0.0014979	0.0114662
ZHA02	DEN	8	ZHA02-DEN-8	2019-02-15 11:10:08	2019-02-15 11:10:08	2019-02-15	2019-02-11	2019-02-01	29216	196.596	114.034	102.406	104.087	108	98	99	112.626	133.155	128.717	109	133	127	0.00766346	0.0342795
ZHA02	DEN	8	ZHA02-DEN-8	2019-02-15 12:40:08	2019-02-15 12:40:08	2019-02-15	2019-02-11	2019-02-01	26307	196.471	119.108	107.636	113.492	110	97	105	117.941	133.705	126.43	109	134	125	0.00670821	0.0444339
ZHA02	DEN	8	ZHA02-DEN-8	2019-02-16 11:10:08	2019-02-16 11:10:08	2019-02-16	2019-02-11	2019-02-01	28940	196.104	114.313	101.413	103.591	108	96	98	111.763	133.784	128.634	107	134	127	0.00654216	0.0359449
ZHA02	DEN	8	ZHA02-DEN-8	2019-02-16 12:40:08	2019-02-16 12:40:08	2019-02-16	2019-02-11	2019-02-01	25327	197.069	131.761	119.017	126.173	125	109	119	129.582	134.336	125.916	122	135	125	0.00528861	0.0358996
ZHA02	DEN	8	ZHA02-DEN-8	2019-02-17 11:10:08	2019-02-17 11:10:08	2019-02-17	2019-02-11	2019-02-01	28056	197.652	114.281	99.8038	102.725	108	95	97	110.447	134.556	128.464	106	135	127	0.00883216	0.0370213
ZHA02	DEN	8	ZHA02-DEN-8	2019-02-17 12:40:08	2019-02-17 12:40:08	2019-02-17	2019-02-11	2019-02-01	23136	195.975	138.897	124.381	130.572	132	117	123	135.285	134.849	126.707	129	135	125	0.00933866	0.0350272
ZHA02	DEN	8	ZHA02-DEN-8	2019-02-18 11:08:21	2019-02-18 11:08:21	2019-02-18	2019-02-18	2019-02-01	27091	195.479	101.574	84.6514	89.2341	95	79	84	95.3028	136.027	127.952	90	136	127	0.00665497	0.0320752
ZHA02	DEN	8	ZHA02-DEN-8	2019-02-18 12:38:21	2019-02-18 12:38:21	2019-02-18	2019-02-18	2019-02-01	23394	193.983	122.872	106.893	111.78	118	101	104	117.998	135.472	127.503	114	135	125	0.0081762	0.0418241
ZHA02	DEN	8	ZHA02-DEN-8	2019-02-19 11:08:21	2019-02-19 11:08:21	2019-02-19	2019-02-18	2019-02-01	30455	197.156	97.1522	81.0793	87.5014	92	77	84	91.6358	136.046	126.763	88	136	126	0.00675173	0.0410975
ZHA02	DEN	8	ZHA02-DEN-8	2019-02-19 12:38:21	2019-02-19 12:38:21	2019-02-19	2019-02-18	2019-02-01	24062	195.426	116.138	99.9855	105.454	111	94	98	111.047	135.667	127.26	107	135	125	0.00813443	0.0410023
ZHA02	DEN	8	ZHA02-DEN-8	2019-02-20 11:08:21	2019-02-20 11:08:21	2019-02-20	2019-02-18	2019-02-01	28641	196.471	98.4591	80.8474	86.3979	93	75	82	91.7213	136.493	127.541	87	136	127	0.00686386	0.0339118
ZHA02	DEN	8	ZHA02-DEN-8	2019-02-20 12:38:21	2019-02-20 12:38:21	2019-02-20	2019-02-18	2019-02-01	23468	196.47	113.948	96.4715	102.344	109	91	95	107.821	136.25	127.285	103	135	126	0.00753119	0.0395285
ZHA02	DEN	8	ZHA02-DEN-8	2019-02-21 11:08:21	2019-02-21 11:08:21	2019-02-21	2019-02-18	2019-02-01	30091	198.061	93.0697	76.2524	82.036	89	71	78	86.5351	136.274	127.255	82	136	126	0.0066636	0.0365799
ZHA02	DEN	8	ZHA02-DEN-8	2019-02-21 12:38:21	2019-02-21 12:38:21	2019-02-21	2019-02-18	2019-02-01	24539	195.87	111.76	94.2792	100.525	107	88	94	105.273	136.334	127.104	101	135	126	0.00746647	0.0412952
ZHA02	DEN	8	ZHA02-DEN-8	2019-02-22 11:08:21	2019-02-22 11:08:21	2019-02-22	2019-02-18	2019-02-01	31222	194.754	92.5023	77.8846	83.8294	92	77	85	88.2586	135.324	126.865	88	134	126	0.00640578	0.039471
ZHA02	DEN	8	ZHA02-DEN-8	2019-02-22 12:38:21	2019-02-22 12:38:21	2019-02-22	2019-02-18	2019-02-01	29714	193.683	93.8954	80.2973	86.4268	92	79	87	90.5169	134.9	126.56	90	134	126	0.00644636	0.0381684
ZHA02	DEN	8	ZHA02-DEN-8	2019-02-23 11:08:21	2019-02-23 11:08:21	2019-02-23	2019-02-18	2019-02-01	27058	198.022	124.671	106.434	112.617	123	103	111	118.917	136.438	127.269	116	134	127	0.008121	0.0401769
ZHA02	DEN	8	ZHA02-DEN-8	2019-02-23 12:38:21	2019-02-23 12:38:21	2019-02-23	2019-02-18	2019-02-01	22759	194.788	110.94	91.203	96.8611	106	86	92	103.031	137.12	127.852	99	135	127	0.00647447	0.0312387
ZHA02	DEN	8	ZHA02-DEN-8	2019-02-24 11:08:21	2019-02-24 11:08:21	2019-02-24	2019-02-18	2019-02-01	22043	191.766	113.099	93.7541	99.953	110	89	96	105.87	137.096	127.434	103	135	126	0.00699639	0.0356154
ZHA02	DEN	8	ZHA02-DEN-8	2019-02-24 12:38:21	2019-02-24 12:38:21	2019-02-24	2019-02-18	2019-02-01	19623	190.354	106.3	87.28	94.8413	100	79	88	98.4848	137.197	126.623	93	135	126	0.00749168	0.0407442
ZHA02	DEN	8	ZHA02-DEN-8	2019-02-25 11:08:21	2019-02-25 11:08:21	2019-02-25	2019-02-25	2019-02-01	23015	192.151	103.974	85.9534	91.4972	100	81	87	97.4239	136.555	127.614	93	135	126	0.00840131	0.0338598
ZHA02	DEN	8	ZHA02-DEN-8	2019-02-25 12:38:21	2019-02-25 12:38:21	2019-02-25	2019-02-25	2019-02-01	23972	175.656	79.0504	65.8551	70.9808	70	58	65	73.6065	134.635	127.024	67	132	126	0.00949697	0.0376482
ZHA02	DEN	8	ZHA02-DEN-8	2019-02-26 11:08:21	2019-02-26 11:08:21	2019-02-26	2019-02-25	2019-02-01	23093	190.261	97.0806	79.6613	84.2717	95	75	82	90.5699	136.175	128.104	87	134	128	0.00606133	0.0320568
ZHA02	DEN	8	ZHA02-DEN-8	2019-02-26 12:38:21	2019-02-26 12:38:21	2019-02-26	2019-02-25	2019-02-01	22991	186.731	101.821	84.2642	89.4082	92	72	80	94.6037	136.309	127.707	85	134	127	0.00671688	0.0318288
ZHA02	DEN	8	ZHA02-DEN-8	2019-02-27 11:08:21	2019-02-27 11:08:21	2019-02-27	2019-02-25	2019-02-01	25076	196.165	94.8937	77.6079	82.1453	91	72	79	88.3036	136.101	128.152	85	134	128	0.00601325	0.0317302
ZHA02	DEN	8	ZHA02-DEN-8	2019-02-27 12:38:21	2019-02-27 12:38:21	2019-02-27	2019-02-25	2019-02-01	19765	182.508	119.008	98.102	104.046	114	93	98	110.586	137.599	127.897	107	135	127	0.00685673	0.0324474
ZHA02	DEN	8	ZHA02-DEN-8	2019-02-28 11:08:21	2019-02-28 11:08:21	2019-02-28	2019-02-25	2019-02-01	23978	193.753	97.2954	80.004	84.1644	94	75	81	90.8949	136.028	128.376	86	133	128	0.00519119	0.0319677
ZHA02	DEN	8	ZHA02-DEN-8	2019-02-28 12:38:21	2019-02-28 12:38:21	2019-02-28	2019-02-25	2019-02-01	21746	189.226	127.037	106.115	109.086	123	101	105	118.788	136.941	129.582	115	134	129	0.00614263	0.0346
ZHA02	DEN	8	ZHA02-DEN-8	2019-03-01 11:08:21	2019-03-01 11:08:21	2019-03-01	2019-02-25	2019-03-01	29840	194.549	113.358	94.9427	94.8591	110	95	96	107.572	135.394	131.213	108	132	129	0.00523593	0.0295423
ZHA02	DEN	8	ZHA02-DEN-8	2019-03-01 12:38:21	2019-03-01 12:38:21	2019-03-01	2019-02-25	2019-03-01	32140	194.053	109.418	91.3157	90.6695	106	91	92	103.55	135.227	131.448	104	132	130	0.00485147	0.026474
ZHA02	DEN	8	ZHA02-DEN-8	2019-03-02 11:08:21	2019-03-02 11:08:21	2019-03-02	2019-02-25	2019-03-01	33063	195.167	106.689	92.3548	91.8581	102	90	90	103.459	133.733	130.672	101	131	129	0.00410089	0.0299887
ZHA02	DEN	8	ZHA02-DEN-8	2019-03-02 12:38:21	2019-03-02 12:38:21	2019-03-02	2019-02-25	2019-03-01	32858	193.759	102.6	90.418	90.037	99	88	88	100.846	132.93	130.256	99	131	128	0.00603175	0.0286803
ZHA02	DEN	8	ZHA02-DEN-8	2019-03-03 11:08:21	2019-03-03 11:08:21	2019-03-03	2019-02-25	2019-03-01	30840	187.086	104.498	88.01	86.2535	96	81	81	98.8545	134.462	131.732	92	132	130	0.007309	0.0279863
ZHA02	DEN	8	ZHA02-DEN-8	2019-03-03 12:38:21	2019-03-03 12:38:21	2019-03-03	2019-02-25	2019-03-01	26485	184.879	123.406	106.133	103.7	118	101	99	117.771	134.522	132.166	114	132	131	0.00679735	0.0325296
ZHA02	DEN	8	ZHA02-DEN-8	2019-03-04 11:08:22	2019-03-04 11:08:22	2019-03-04	2019-03-04	2019-03-01	33731	193.683	114.73	103.891	100.3	109	101	99	114.495	131.659	131.835	112	129	130	0.00415909	0.0261975
ZHA02	DEN	8	ZHA02-DEN-8	2019-03-04 12:38:21	2019-03-04 12:38:21	2019-03-04	2019-03-04	2019-03-01	31036	185.031	115.673	100.318	92.3771	111	98	93	111.927	132.825	135.098	110	130	133	0.00455296	0.0233545
ZHA02	DEN	8	ZHA02-DEN-8	2019-03-05 11:08:21	2019-03-05 11:08:21	2019-03-05	2019-03-04	2019-03-01	28947	193.465	126.204	105.313	98.9072	121	99	94	117.877	135.267	134.952	112	133	133	0.00818686	0.0306612
ZHA02	DEN	8	ZHA02-DEN-8	2019-03-05 12:38:21	2019-03-05 12:38:21	2019-03-05	2019-03-04	2019-03-01	24532	193.811	140.953	122.22	117.111	136	118	113	134.433	134.506	133.731	131	132	131	0.00850983	0.0232883
ZHA02	DEN	8	ZHA02-DEN-8	2019-03-06 11:08:21	2019-03-06 11:08:21	2019-03-06	2019-03-04	2019-03-01	29835	183.992	111.325	95.2324	89.0286	106	93	88	106.792	133.414	134.241	105	131	133	0.00360816	0.0253794
ZHA02	DEN	8	ZHA02-DEN-8	2019-03-06 12:38:21	2019-03-06 12:38:21	2019-03-06	2019-03-04	2019-03-01	27691	185.524	122.077	104.98	98.0937	116	101	94	116.787	133.611	134.653	114	131	133	0.0046791	0.0262902
ZHA02	DEN	8	ZHA02-DEN-8	2019-03-07 11:08:21	2019-03-07 11:08:21	2019-03-07	2019-03-04	2019-03-01	34004	195.32	124.809	108.936	101.512	119	107	101	120.834	132.994	134.77	119	130	133	0.00472862	0.0218509
ZHA02	DEN	8	ZHA02-DEN-8	2019-03-07 12:38:21	2019-03-07 12:38:21	2019-03-07	2019-03-04	2019-03-01	27266	188.978	117.662	99.3434	96.6897	115	93	93	110.966	134.86	132.631	107	132	131	0.0051513	0.0270933
ZHA02	DEN	8	ZHA02-DEN-8	2019-03-08 11:08:21	2019-03-08 11:08:21	2019-03-08	2019-03-04	2019-03-01	32317	188.134	123.195	103.306	94.2122	116	100	94	116.34	134.332	136.569	115	131	135	0.00546293	0.0284779
ZHA02	DEN	8	ZHA02-DEN-8	2019-03-08 12:38:21	2019-03-08 12:38:21	2019-03-08	2019-03-04	2019-03-01	34109	194.408	124.199	106.019	98.3293	117	103	97	118.524	133.857	135.402	117	131	134	0.00382939	0.024464
ZHA02	DEN	8	ZHA02-DEN-8	2019-03-09 11:08:21	2019-03-09 11:08:21	2019-03-09	2019-03-04	2019-03-01	32689	177.624	111.115	97.1765	94.1599	106	97	94	108.734	132.991	132.192	109	130	131	0.00396351	0.0276871
ZHA02	DEN	8	ZHA02-DEN-8	2019-03-09 12:38:21	2019-03-09 12:38:21	2019-03-09	2019-03-04	2019-03-01	32751	158.213	109.736	94.8832	91.3779	103	94	91	106.61	133.258	132.67	107	129	132	0.00322124	0.0267194
ZHA02	DEN	8	ZHA02-DEN-8	2019-03-10 11:08:21	2019-03-10 11:08:21	2019-03-10	2019-03-04	2019-03-01	33759	194.408	119.258	100.92	91.8262	110	98	91	113.474	133.657	136.417	112	130	135	0.00404085	0.0295499
ZHA02	DEN	8	ZHA02-DEN-8	2019-03-10 12:38:21	2019-03-10 12:38:21	2019-03-10	2019-03-04	2019-03-01	32852	179.16	118.745	98.6397	90.1948	111	97	91	111.897	134.468	136.417	112	131	134	0.0071634	0.0270523
ZHA02	DEN	8	ZHA02-DEN-8	2019-03-11 11:08:21	2019-03-11 11:08:21	2019-03-11	2019-03-11	2019-03-01	33673	160.198	119.636	101.27	94.6515	111	100	95	114.207	134.027	135.039	114	129	134	0.00514654	0.0280104
ZHA02	DEN	8	ZHA02-DEN-8	2019-03-11 12:38:21	2019-03-11 12:38:21	2019-03-11	2019-03-11	2019-03-01	33656	194.495	116.391	98.4168	90.8417	108	96	90	110.923	133.735	135.507	110	130	135	0.00386912	0.0261777
ZHA02	DEN	8	ZHA02-DEN-8	2019-03-12 11:08:21	2019-03-12 11:08:21	2019-03-12	2019-03-11	2019-03-01	32482	181.842	100.014	82.3706	78.0583	92	77	73	93.5547	134.423	133.701	88	131	133	0.00598363	0.0262118
ZHA02	DEN	8	ZHA02-DEN-8	2019-03-12 12:38:21	2019-03-12 12:38:21	2019-03-12	2019-03-11	2019-03-01	31896	188.009	121.261	106.879	99.2447	115	104	97	118.442	132.335	134.769	116	129	133	0.00516893	0.0205287
ZHA02	DEN	8	ZHA02-DEN-8	2019-03-13 11:08:21	2019-03-13 11:08:21	2019-03-13	2019-03-11	2019-03-01	33036	183.174	113.155	98.9444	94.7672	107	98	94	110.585	132.854	132.91	110	130	132	0.00421357	0.0265624
ZHA02	DEN	8	ZHA02-DEN-8	2019-03-13 12:38:21	2019-03-13 12:38:21	2019-03-13	2019-03-11	2019-03-01	32983	178.639	122.268	103.525	94.508	115	102	94	116.579	133.747	136.427	116	130	136	0.00381359	0.0274762
ZHA02	DEN	8	ZHA02-DEN-8	2019-03-14 11:08:21	2019-03-14 11:08:21	2019-03-14	2019-03-11	2019-03-01	32841	191.312	122.965	103.421	93.224	115	100	93	116.47	133.919	137.152	115	130	137	0.00525243	0.0289545
ZHA02	DEN	8	ZHA02-DEN-8	2019-03-14 12:38:21	2019-03-14 12:38:21	2019-03-14	2019-03-11	2019-03-01	34868	162.427	124.021	103.624	90.8675	115	100	90	116.788	133.848	138.785	115	129	139	0.00585703	0.0280727
ZHA02	DEN	8	ZHA02-DEN-8	2019-03-15 11:08:21	2019-03-15 11:08:21	2019-03-15	2019-03-11	2019-03-01	34500	161.547	121.201	102.577	90.3678	113	100	89	115.298	133.179	138.246	115	127	139	0.00621543	0.0277303
ZHA02	DEN	8	ZHA02-DEN-8	2019-03-15 12:38:21	2019-03-15 12:38:21	2019-03-15	2019-03-11	2019-03-01	34274	161.187	121.241	102.081	90.0675	113	99	88	114.967	133.426	138.245	114	128	139	0.00625569	0.0277212
ZHA02	DEN	8	ZHA02-DEN-8	2019-03-16 11:08:21	2019-03-16 11:08:21	2019-03-16	2019-03-11	2019-03-01	31423	160.833	106.488	85.38	78.3685	97	80	70	97.5692	135.164	135.983	91	130	137	0.0081834	0.0269343
ZHA02	DEN	8	ZHA02-DEN-8	2019-03-16 12:38:21	2019-03-16 12:38:21	2019-03-16	2019-03-11	2019-03-01	30187	164.607	135.511	114.966	107.097	131	112	102	127.821	134.707	135.75	125	130	135	0.00824395	0.0272268
ZHA02	DEN	8	ZHA02-DEN-8	2019-03-17 11:08:21	2019-03-17 11:08:21	2019-03-17	2019-03-11	2019-03-01	32789	158.954	108.021	95.5991	85.0871	103	95	83	106.313	131.042	136.264	106	126	137	0.00225282	0.0236908
ZHA02	DEN	8	ZHA02-DEN-8	2019-03-17 12:38:21	2019-03-17 12:38:21	2019-03-17	2019-03-11	2019-03-01	32434	158.552	106.641	92.9181	84.1271	102	92	82	103.942	131.87	135.537	104	127	136	0.00321659	0.0224766
ZHA02	DEN	8	ZHA02-DEN-8	2019-03-18 11:08:21	2019-03-18 11:08:21	2019-03-18	2019-03-18	2019-03-01	33806	159.84	107.2	94.5719	87.1647	102	93	85	105.341	131.679	134.532	103	127	136	0.00317785	0.0222932
ZHA02	DEN	8	ZHA02-DEN-8	2019-03-18 12:38:21	2019-03-18 12:38:21	2019-03-18	2019-03-18	2019-03-01	32898	159.87	108.292	95.8355	86.2546	104	95	84	106.519	131.236	135.687	106	127	137	0.00275941	0.0236467
ZHA02	DEN	8	ZHA02-DEN-8	2019-03-19 11:08:21	2019-03-19 11:08:21	2019-03-19	2019-03-18	2019-03-01	32052	162.768	106.139	87.4951	75.7363	99	82	69	98.7115	133.636	138.04	94	129	139	0.00548051	0.0272834
ZHA02	DEN	8	ZHA02-DEN-8	2019-03-19 12:38:21	2019-03-19 12:38:21	2019-03-19	2019-03-18	2019-03-01	30768	162.794	118.901	107.865	97.7421	114	105	93	118.123	130.599	135.531	116	127	136	0.0027454	0.0197929
ZHA02	DEN	8	ZHA02-DEN-8	2019-03-20 11:10:56	2019-03-20 11:10:56	2019-03-20	2019-03-18	2019-03-01	29204	161.135	100.043	85.067	73.5056	96	82	70	95.0738	132.274	137.168	92	130	138	0.00400884	0.0237403
ZHA02	DEN	8	ZHA02-DEN-8	2019-03-20 12:40:56	2019-03-20 12:40:56	2019-03-20	2019-03-18	2019-03-01	27973	163.78	108.653	93.5396	82.1593	104	90	77	103.86	132.205	136.96	101	129	137	0.00408782	0.0256493
ZHA02	DEN	8	ZHA02-DEN-8	2019-03-21 11:10:56	2019-03-21 11:10:56	2019-03-21	2019-03-18	2019-03-01	25998	162.335	100.643	86.8454	76.416	97	84	73	96.6066	131.939	136.264	94	130	136	0.00327925	0.0227435
ZHA02	DEN	8	ZHA02-DEN-8	2019-03-21 12:40:56	2019-03-21 12:40:56	2019-03-21	2019-03-18	2019-03-01	25331	162.204	98.5078	86.1586	77.7363	93	83	73	95.4302	131.547	134.936	92	129	135	0.00375173	0.0225808
ZHA02	DEN	8	ZHA02-DEN-8	2019-03-22 11:10:56	2019-03-22 11:10:56	2019-03-22	2019-03-18	2019-03-01	25519	152.841	79.9396	69.461	68.2827	75	64	63	76.9732	132.338	130.423	72	131	131	0.00599171	0.0261789
ZHA02	DEN	8	ZHA02-DEN-8	2019-03-22 12:40:56	2019-03-22 12:40:56	2019-03-22	2019-03-18	2019-03-01	25916	159.135	81.6053	69.9475	66.1294	76	66	61	77.9642	132.216	132.286	74	130	132	0.00281944	0.0238812
ZHA02	DEN	8	ZHA02-DEN-8	2019-03-23 11:10:56	2019-03-23 11:10:56	2019-03-23	2019-03-18	2019-03-01	25030	159.343	94.2996	78.8819	73.7118	87	74	68	88.5103	133.478	133.604	83	132	133	0.00392457	0.0251114
ZHA02	DEN	8	ZHA02-DEN-8	2019-03-23 12:40:56	2019-03-23 12:40:56	2019-03-23	2019-03-18	2019-03-01	22569	157.05	89.7295	75.8943	73.9886	84	72	69	85.1925	133.422	131.432	82	132	131	0.00376428	0.025506
ZHA02	DEN	8	ZHA02-DEN-8	2019-03-24 11:10:56	2019-03-24 11:10:56	2019-03-24	2019-03-18	2019-03-01	23597	157.823	97.406	81.234	76.1059	90	77	71	91.2933	133.792	133.624	86	132	134	0.00402209	0.0261372
ZHA02	DEN	8	ZHA02-DEN-8	2019-03-24 12:40:56	2019-03-24 12:40:56	2019-03-24	2019-03-18	2019-03-01	21277	157.41	93.7369	78.9036	76.4456	89	76	73	88.7984	133.741	131.882	86	132	132	0.00351456	0.0268587
ZHA02	DEN	8	ZHA02-DEN-8	2019-03-25 11:10:56	2019-03-25 11:10:56	2019-03-25	2019-03-25	2019-03-01	24376	146.142	88.6939	75.463	75.4112	83	72	72	84.6881	133.634	130.128	81	132	130	0.00549264	0.0283383
ZHA02	DEN	8	ZHA02-DEN-8	2019-03-25 12:40:56	2019-03-25 12:40:56	2019-03-25	2019-03-25	2019-03-01	26856	143.365	91.7828	81.6909	80.8785	87	80	80	90.8902	132.033	130.076	89	131	130	0.00336991	0.0251102
ZHA02	DEN	8	ZHA02-DEN-8	2019-03-26 11:10:56	2019-03-26 11:10:56	2019-03-26	2019-03-25	2019-03-01	23101	155.986	98.5571	81.0618	76.3063	91	77	71	91.5537	134.464	133.616	87	134	133	0.00661261	0.0264501
ZHA02	DEN	8	ZHA02-DEN-8	2019-03-26 12:40:56	2019-03-26 12:40:56	2019-03-26	2019-03-25	2019-03-01	23269	156.64	101.051	83.4261	79.3974	96	82	77	94.4396	134.605	133.167	92	134	133	0.00812482	0.0283671
ZHA02	DEN	8	ZHA02-DEN-8	2019-03-27 11:10:56	2019-03-27 11:10:56	2019-03-27	2019-03-25	2019-03-01	19318	133.542	96.2024	80.5112	77.3375	91	77	73	90.59	133.989	132.372	87	133	132	0.00407736	0.0265243
ZHA02	DEN	8	ZHA02-DEN-8	2019-03-27 12:40:56	2019-03-27 12:40:56	2019-03-27	2019-03-25	2019-03-01	22410	137.418	101.65	85.9323	82.8867	98	83	80	96.534	133.993	132.224	94	133	132	0.00475081	0.0274497
ZHA02	DEN	8	ZHA02-DEN-8	2019-03-28 11:10:56	2019-03-28 11:10:56	2019-03-28	2019-03-25	2019-03-01	22152	153.268	93.4218	76.1082	74.1094	86	72	69	86.2319	134.969	131.994	81	134	132	0.00543969	0.0263795
ZHA02	DEN	8	ZHA02-DEN-8	2019-03-28 12:40:56	2019-03-28 12:40:56	2019-03-28	2019-03-25	2019-03-01	22000	150.887	97.3955	80.6294	79.754	93	78	77	91.1206	134.936	131.135	89	134	130	0.00471252	0.0267637
ZHA02	DEN	8	ZHA02-DEN-8	2019-03-29 11:10:56	2019-03-29 11:10:56	2019-03-29	2019-03-25	2019-03-01	21189	129.385	96.9326	77.5287	76.4059	91	73	72	88.5582	136.041	131.841	84	136	131	0.0044336	0.0280133
ZHA02	DEN	8	ZHA02-DEN-8	2019-03-29 12:40:56	2019-03-29 12:40:56	2019-03-29	2019-03-25	2019-03-01	18219	130.028	104.926	84.8134	84.41	103	83	82	96.768	136.388	131.409	96	136	131	0.00604354	0.0281527
ZHA02	DEN	8	ZHA02-DEN-8	2019-03-30 11:10:56	2019-03-30 11:10:56	2019-03-30	2019-03-25	2019-03-01	18716	131.25	106.905	82.5938	80.7668	102	78	76	95.3896	137.955	133.076	91	137	132	0.0043985	0.0300317
ZHA02	DEN	8	ZHA02-DEN-8	2019-03-30 12:40:56	2019-03-30 12:40:56	2019-03-30	2019-03-25	2019-03-01	19661	132.27	107.126	85.1224	83.6602	103	82	81	97.4099	137.004	132.346	95	136	131	0.00547324	0.0290837
ZHA02	DEN	8	ZHA02-DEN-8	2019-03-31 11:10:56	2019-03-31 11:10:56	2019-03-31	2019-03-25	2019-03-01	13945	177.483	116.741	82.8219	87.6664	114	81	84	99.1813	143.005	131.051	96	143	130	0.00892001	0.0337531
ZHA02	DEN	8	ZHA02-DEN-8	2019-03-31 12:40:56	2019-03-31 12:40:56	2019-03-31	2019-03-25	2019-03-01	17843	180.075	112.49	84.162	86.9511	111	82	85	98.7759	140.304	131.148	97	140	130	0.00817206	0.0301388
ZHA02	DEN	20	ZHA02-DEN-20	2018-10-27 11:11:23	2018-10-27 11:11:23	2018-10-27	2018-10-22	2018-10-01	15500	127.805	124.056	126.937	94.9954	125	129	97	132.684	121.445	144.944	135	122	145	0.000916322	0.00645926
ZHA02	DEN	20	ZHA02-DEN-20	2018-10-27 12:41:23	2018-10-27 12:41:23	2018-10-27	2018-10-22	2018-10-01	15213	127.805	127.591	130.324	93.7207	129	133	95	135.92	120.867	147.399	139	122	148	0.00094799	0.00726389
ZHA02	DEN	20	ZHA02-DEN-20	2018-10-28 11:11:23	2018-10-28 11:11:23	2018-10-28	2018-10-22	2018-10-01	14950	128.191	124.564	126.016	91.6224	126	129	94	131.993	121.673	146.505	135	122	147	0.000759427	0.00590135
ZHA02	DEN	20	ZHA02-DEN-20	2018-10-28 12:41:23	2018-10-28 12:41:23	2018-10-28	2018-10-22	2018-10-01	15169	128.322	123.105	124.77	90.2431	124	127	92	130.698	121.56	146.58	133	122	147	0.000560811	0.00494659
ZHA02	DEN	20	ZHA02-DEN-20	2018-10-29 11:11:23	2018-10-29 11:11:23	2018-10-29	2018-10-29	2018-10-01	14783	128.178	121.75	124.313	92.2008	122	126	94	130.194	121.536	145.163	132	122	145	0.000637122	0.00502383
ZHA02	DEN	20	ZHA02-DEN-20	2018-10-29 12:41:23	2018-10-29 12:41:23	2018-10-29	2018-10-29	2018-10-01	15050	128.375	123.911	126.055	95.9834	125	129	98	132.136	122.031	144.071	135	123	144	0.00113958	0.00714196
ZHA02	DEN	20	ZHA02-DEN-20	2018-10-30 11:11:23	2018-10-30 11:11:23	2018-10-30	2018-10-29	2018-10-01	15721	128.481	127.614	129.025	93.842	128	131	95	134.98	121.623	146.843	138	123	147	0.000638327	0.00597131
ZHA02	DEN	20	ZHA02-DEN-20	2018-10-30 12:41:23	2018-10-30 12:41:23	2018-10-30	2018-10-29	2018-10-01	15569	128.574	131.155	132.315	96.1226	131	135	98	138.274	121.586	147.344	141	123	147	0.000813433	0.00492132
ZHA02	DEN	20	ZHA02-DEN-20	2018-10-31 11:11:23	2018-10-31 11:11:23	2018-10-31	2018-10-29	2018-10-01	15689	128.536	127.075	127.754	98.3951	128	130	100	134.167	122.776	143.845	137	124	144	0.00141154	0.00929315
ZHA02	DEN	20	ZHA02-DEN-20	2018-10-31 12:41:23	2018-10-31 12:41:23	2018-10-31	2018-10-29	2018-10-01	15937	128.583	129.931	130.303	104.681	132	134	107	136.941	123.499	141.808	141	125	142	0.00517329	0.0173851
ZHA02	DEN	20	ZHA02-DEN-20	2018-11-01 11:11:23	2018-11-01 11:11:23	2018-11-01	2018-10-29	2018-11-01	15785	129.049	98.5262	97.7684	81.2734	95	96	77	104.247	125.315	137.505	103	126	137	0.00192248	0.0148079
ZHA02	DEN	20	ZHA02-DEN-20	2018-11-01 12:41:23	2018-11-01 12:41:23	2018-11-01	2018-10-29	2018-11-01	15405	128.147	124.109	128.042	106.155	120	125	101	133.735	122.666	139.445	131	123	140	0.00235111	0.0139696
ZHA02	DEN	20	ZHA02-DEN-20	2018-11-02 11:11:23	2018-11-02 11:11:23	2018-11-02	2018-10-29	2018-11-01	16080	127.404	126.662	123.031	99.3374	127	125	102	130.668	125.405	141.418	133	126	141	0.00191383	0.0122632
ZHA02	DEN	20	ZHA02-DEN-20	2018-11-02 12:41:23	2018-11-02 12:41:23	2018-11-02	2018-10-29	2018-11-01	15934	127.873	126.829	123.629	100.713	127	125	104	131.259	125.353	140.927	133	126	141	0.00271582	0.0163822
ZHA02	DEN	20	ZHA02-DEN-20	2018-11-03 11:11:23	2018-11-03 11:11:23	2018-11-03	2018-10-29	2018-11-01	16151	127.941	130.764	123.494	106.382	130	125	108	132.252	127.917	138.345	134	128	138	0.00206536	0.0172139
ZHA02	DEN	20	ZHA02-DEN-20	2018-11-03 12:41:23	2018-11-03 12:41:23	2018-11-03	2018-10-29	2018-11-01	15665	126.833	126.993	120.451	104.183	126	122	105	129.113	127.765	137.826	131	128	138	0.00298619	0.0173854
ZHA02	DEN	20	ZHA02-DEN-20	2018-11-04 11:11:23	2018-11-04 11:11:23	2018-11-04	2018-10-29	2018-11-01	15958	125.407	127.824	116.398	103.352	125	118	105	126.412	130.27	136.806	128	130	136	0.00312331	0.0198477
ZHA02	DEN	20	ZHA02-DEN-20	2018-11-04 12:41:23	2018-11-04 12:41:23	2018-11-04	2018-10-29	2018-11-01	15242	125.655	128.008	116.393	102.576	125	117	105	126.45	130.199	137.254	128	130	136	0.00324616	0.0210131
ZHA02	DEN	20	ZHA02-DEN-20	2018-11-05 11:11:23	2018-11-05 11:11:23	2018-11-05	2018-11-05	2018-11-01	15139	126.071	130.319	116.235	104.398	127	118	107	127.077	131.52	136.567	129	131	136	0.00409184	0.0260251
ZHA02	DEN	20	ZHA02-DEN-20	2018-11-05 12:41:23	2018-11-05 12:41:23	2018-11-05	2018-11-05	2018-11-01	15732	125.731	134.072	120.276	107.494	131	121	108	130.902	131.259	137.008	132	131	136	0.00358865	0.0252966
ZHA02	DEN	20	ZHA02-DEN-20	2018-11-06 11:11:23	2018-11-06 11:11:23	2018-11-06	2018-11-05	2018-11-01	15460	126.397	127.312	108.841	93.7549	125	107	95	120.586	132.893	139.207	121	131	139	0.00620995	0.0246978
ZHA02	DEN	20	ZHA02-DEN-20	2018-11-06 12:41:23	2018-11-06 12:41:23	2018-11-06	2018-11-05	2018-11-01	15843	126.259	132.692	114.069	98.8621	131	113	100	125.908	132.881	139.187	127	131	139	0.00595547	0.0250141
ZHA02	DEN	20	ZHA02-DEN-20	2018-11-07 11:11:23	2018-11-07 11:11:23	2018-11-07	2018-11-05	2018-11-01	15826	129.075	121.197	105.726	95.0572	119	104	94	116.472	132.496	136.277	115	131	135	0.00430733	0.0241252
ZHA02	DEN	20	ZHA02-DEN-20	2018-11-07 12:41:23	2018-11-07 12:41:23	2018-11-07	2018-11-05	2018-11-01	15448	128.765	150.808	135.183	121.527	150	132	118	145.487	131.892	137.537	144	131	137	0.00365262	0.0212027
ZHA02	DEN	20	ZHA02-DEN-20	2018-11-08 11:11:23	2018-11-08 11:11:23	2018-11-08	2018-11-05	2018-11-01	16491	126.734	131.666	115.311	97.1333	130	114	97	125.949	131.571	140.383	126	132	140	0.00351303	0.0232768
ZHA02	DEN	20	ZHA02-DEN-20	2018-11-08 12:41:23	2018-11-08 12:41:23	2018-11-08	2018-11-05	2018-11-01	15675	125.655	155.328	138.984	123.074	155	136	121	149.569	131.716	138.798	149	132	139	0.00418725	0.0197507
ZHA02	DEN	20	ZHA02-DEN-20	2018-11-09 11:11:23	2018-11-09 11:11:23	2018-11-09	2018-11-05	2018-11-01	15723	126.064	136.574	124.823	108.176	135	123	109	134.649	129.766	138.68	135	130	138	0.00264798	0.0185202
ZHA02	DEN	20	ZHA02-DEN-20	2018-11-09 12:41:23	2018-11-09 12:41:23	2018-11-09	2018-11-05	2018-11-01	16429	126.961	154.931	140.775	124.32	152	135	119	150.48	130.81	138.749	147	131	139	0.00292924	0.0199666
ZHA02	DEN	20	ZHA02-DEN-20	2018-11-10 11:11:23	2018-11-10 11:11:23	2018-11-10	2018-11-05	2018-11-01	15485	124.69	133.488	122.635	102.44	134	123	104	131.991	128.887	140.515	133	129	140	0.00156509	0.0162572
ZHA02	DEN	20	ZHA02-DEN-20	2018-11-10 12:41:23	2018-11-10 12:41:23	2018-11-10	2018-11-05	2018-11-01	15450	124.335	137.212	127.473	109.067	137	127	109	136.58	128.697	139.306	137	129	139	0.00373162	0.0177268
ZHA02	DEN	20	ZHA02-DEN-20	2018-11-11 11:11:23	2018-11-11 11:11:23	2018-11-11	2018-11-05	2018-11-01	16242	127.001	139.536	128.413	105.242	142	129	107	137.653	128.581	142.092	140	129	142	0.0044073	0.0176246
ZHA02	DEN	20	ZHA02-DEN-20	2018-11-11 12:41:23	2018-11-11 12:41:23	2018-11-11	2018-11-05	2018-11-01	15320	127.454	157.815	146.415	125.556	155	142	121	154.999	129.078	140.672	152	129	141	0.0027908	0.0135235
ZHA02	DEN	20	ZHA02-DEN-20	2018-11-12 11:11:23	2018-11-12 11:11:23	2018-11-12	2018-11-12	2018-11-01	15041	128.799	125.63	114.428	92.306	123	112	89	123.602	128.897	141.892	122	129	141	0.0015489	0.0151117
ZHA02	DEN	20	ZHA02-DEN-20	2018-11-12 12:41:22	2018-11-12 12:41:22	2018-11-12	2018-11-12	2018-11-01	13685	128.008	148.613	139.843	119.611	150	139	118	148.586	128.074	140.081	149	128	139	0.00194321	0.0144201
ZHA02	DEN	20	ZHA02-DEN-20	2018-11-13 11:11:23	2018-11-13 11:11:23	2018-11-13	2018-11-12	2018-11-01	15123	127.906	132.059	120.271	96.386	132	117	96	129.907	128.857	142.818	128	129	141	0.00225676	0.0143981
ZHA02	DEN	20	ZHA02-DEN-20	2018-11-13 12:41:23	2018-11-13 12:41:23	2018-11-13	2018-11-12	2018-11-01	15003	128.191	134.854	122.096	99.3868	136	119	100	131.998	129.456	142.26	131	129	140	0.00276419	0.0183597
ZHA02	DEN	20	ZHA02-DEN-20	2018-11-14 11:11:23	2018-11-14 11:11:23	2018-11-14	2018-11-12	2018-11-01	15223	128.575	146.748	133.902	114.166	149	132	115	144.003	129.808	140.464	145	129	138	0.00246189	0.0174665
ZHA02	DEN	20	ZHA02-DEN-20	2018-11-14 12:41:23	2018-11-14 12:41:23	2018-11-14	2018-11-12	2018-11-01	15429	128.629	135.68	123.285	105.185	138	121	106	133.443	129.928	139.696	134	129	138	0.00390155	0.0184894
ZHA02	DEN	20	ZHA02-DEN-20	2018-11-15 11:11:23	2018-11-15 11:11:23	2018-11-15	2018-11-12	2018-11-01	15121	128.661	134.305	120.418	100.416	135	118	99	130.945	130.313	141.046	130	129	139	0.00272996	0.0192173
ZHA02	DEN	20	ZHA02-DEN-20	2018-11-15 12:41:23	2018-11-15 12:41:23	2018-11-15	2018-11-12	2018-11-01	15330	128.941	134.788	120.964	101.96	137	119	102	131.497	130.454	140.468	131	129	138	0.00258418	0.0183745
ZHA02	DEN	20	ZHA02-DEN-20	2018-11-16 11:11:23	2018-11-16 11:11:23	2018-11-16	2018-11-12	2018-11-01	15779	129.483	136.657	122.654	105.871	139	121	108	133.376	130.785	139.255	135	130	137	0.00342173	0.0239137
ZHA02	DEN	20	ZHA02-DEN-20	2018-11-16 12:41:23	2018-11-16 12:41:23	2018-11-16	2018-11-12	2018-11-01	16119	129.136	136.11	121.866	105.83	138	120	107	132.653	131.016	138.897	134	130	136	0.00280379	0.0245701
ZHA02	DEN	20	ZHA02-DEN-20	2018-11-17 11:11:23	2018-11-17 11:11:23	2018-11-17	2018-11-12	2018-11-01	14911	129.046	137.856	122.295	107.51	140	122	109	133.55	131.722	138.439	136	130	136	0.00417693	0.0231962
ZHA02	DEN	20	ZHA02-DEN-20	2018-11-17 12:41:23	2018-11-17 12:41:23	2018-11-17	2018-11-12	2018-11-01	14286	128.989	151.993	133.896	115.971	150	131	115	145.227	132.149	140.32	143	130	139	0.00443249	0.0221259
ZHA02	DEN	20	ZHA02-DEN-20	2018-11-18 11:11:23	2018-11-18 11:11:23	2018-11-18	2018-11-12	2018-11-01	15673	128.786	137.364	121.623	107.19	140	121	110	132.996	131.85	138.259	136	131	136	0.00434787	0.0241724
ZHA02	DEN	20	ZHA02-DEN-20	2018-11-18 12:41:23	2018-11-18 12:41:23	2018-11-18	2018-11-12	2018-11-01	15070	128.725	137.084	120.89	106.538	140	121	108	132.374	132.047	138.3	135	131	136	0.00429726	0.0241597
ZHA02	DEN	20	ZHA02-DEN-20	2018-11-19 11:11:23	2018-11-19 11:11:23	2018-11-19	2018-11-19	2018-11-01	15548	128.99	137.336	121.703	106.94	139	121	109	133.016	131.72	138.436	136	130	136	0.00406381	0.0237866
ZHA02	DEN	20	ZHA02-DEN-20	2018-11-19 12:41:23	2018-11-19 12:41:23	2018-11-19	2018-11-19	2018-11-01	15599	129.022	138.3	121.566	107.144	140	121	110	133.157	132.224	138.41	136	131	136	0.0046819	0.0244863
ZHA02	DEN	20	ZHA02-DEN-20	2018-11-20 11:11:23	2018-11-20 11:11:23	2018-11-20	2018-11-19	2018-11-01	14919	128.986	137.209	119.887	104.598	139	119	107	131.581	132.347	139.004	134	131	137	0.00516002	0.0248673
ZHA02	DEN	20	ZHA02-DEN-20	2018-11-20 12:41:23	2018-11-20 12:41:23	2018-11-20	2018-11-19	2018-11-01	14922	128.627	135.891	118.493	104.188	137	118	107	130.276	132.525	138.5	133	131	136	0.00477146	0.0251947
ZHA02	DEN	20	ZHA02-DEN-20	2018-11-21 11:10:15	2018-11-21 11:10:15	2018-11-21	2018-11-19	2018-11-01	14404	128.785	128.679	112.023	98.7542	130	112	102	123.724	132.477	137.92	126	131	135	0.00489473	0.025829
ZHA02	DEN	20	ZHA02-DEN-20	2018-11-21 12:40:15	2018-11-21 12:40:15	2018-11-21	2018-11-19	2018-11-01	15235	128.985	129.46	112.701	99.2658	131	112	101	124.347	132.479	138.014	127	131	136	0.00513942	0.0250518
ZHA02	DEN	20	ZHA02-DEN-20	2018-11-22 11:10:15	2018-11-22 11:10:15	2018-11-22	2018-11-19	2018-11-01	14755	129.054	130.15	111.823	97.8048	131	112	101	123.906	133.02	138.592	127	131	136	0.00546747	0.0264483
ZHA02	DEN	20	ZHA02-DEN-20	2018-11-22 12:40:15	2018-11-22 12:40:15	2018-11-22	2018-11-19	2018-11-01	15348	128.785	134.31	115.925	101.679	135	116	104	127.984	132.958	138.661	131	131	136	0.00538177	0.0266592
ZHA02	DEN	20	ZHA02-DEN-20	2018-11-23 11:10:15	2018-11-23 11:10:15	2018-11-23	2018-11-19	2018-11-01	14095	128.399	129.897	110.675	97.7215	131	110	101	123.042	133.538	138.205	126	131	136	0.00597125	0.0283413
ZHA02	DEN	20	ZHA02-DEN-20	2018-11-23 12:40:15	2018-11-23 12:40:15	2018-11-23	2018-11-19	2018-11-01	14487	128.785	130.006	110.665	97.4083	131	111	100	122.936	133.524	138.354	126	131	136	0.00633571	0.0279754
ZHA02	DEN	20	ZHA02-DEN-20	2018-11-24 11:10:15	2018-11-24 11:10:15	2018-11-24	2018-11-19	2018-11-01	13766	129.129	136.784	116.688	106.41	137	117	110	129.396	134.255	136.764	132	132	135	0.00453564	0.0245089
ZHA02	DEN	20	ZHA02-DEN-20	2018-11-24 12:40:15	2018-11-24 12:40:15	2018-11-24	2018-11-19	2018-11-01	14172	129.071	157.961	134.153	118.372	156	129	115	146.744	134.886	140.019	143	133	140	0.00775789	0.0246476
ZHA02	DEN	20	ZHA02-DEN-20	2018-11-25 11:10:15	2018-11-25 11:10:15	2018-11-25	2018-11-19	2018-11-01	13754	123.63	134.86	113.396	99.8876	136	113	103	126.307	134.322	138.809	129	131	137	0.00703655	0.0278798
ZHA02	DEN	20	ZHA02-DEN-20	2018-11-25 12:40:15	2018-11-25 12:40:15	2018-11-25	2018-11-19	2018-11-01	12920	123.197	131.763	110.041	96.7594	132	110	100	123.03	134.537	138.805	126	131	137	0.0103926	0.028727
ZHA02	DEN	20	ZHA02-DEN-20	2018-11-26 11:10:15	2018-11-26 11:10:15	2018-11-26	2018-11-26	2018-11-01	13317	124.189	133.518	112.065	98.4454	134	112	102	124.942	134.374	138.859	127	132	137	0.00788553	0.0280121
ZHA02	DEN	20	ZHA02-DEN-20	2018-11-26 12:40:15	2018-11-26 12:40:15	2018-11-26	2018-11-26	2018-11-01	13391	123.533	130.773	109.428	97.0137	131	109	101	122.317	134.562	138.208	124	132	136	0.0105428	0.0284505
ZHA02	DEN	20	ZHA02-DEN-20	2018-11-27 11:10:15	2018-11-27 11:10:15	2018-11-27	2018-11-26	2018-11-01	12980	126.998	138.951	114.872	97.461	140	115	101	128.211	134.905	141.229	129	133	140	0.00795478	0.0246228
ZHA02	DEN	20	ZHA02-DEN-20	2018-11-27 12:40:15	2018-11-27 12:40:15	2018-11-27	2018-11-26	2018-11-01	13818	123.352	132.788	110.247	95.5063	134	110	99	123.215	134.738	139.601	124	132	138	0.00983358	0.0285853
ZHA02	DEN	20	ZHA02-DEN-20	2018-11-28 11:10:15	2018-11-28 11:10:15	2018-11-28	2018-11-26	2018-11-01	13012	123.542	130.386	109.849	97.927	132	111	101	122.365	134.315	137.72	124	133	136	0.0075328	0.0283414
ZHA02	DEN	20	ZHA02-DEN-20	2018-11-28 12:40:15	2018-11-28 12:40:15	2018-11-28	2018-11-26	2018-11-01	13724	128.195	131.094	110.867	98.3331	132	112	102	123.209	134.087	137.976	125	132	136	0.00589433	0.0290358
ZHA02	DEN	20	ZHA02-DEN-20	2018-11-29 11:10:15	2018-11-29 11:10:15	2018-11-29	2018-11-26	2018-11-01	13463	126.864	128.31	108.547	94.8874	129	109	99	120.714	133.714	138.582	121	132	137	0.00593758	0.027054
ZHA02	DEN	20	ZHA02-DEN-20	2018-11-29 12:40:15	2018-11-29 12:40:15	2018-11-29	2018-11-26	2018-11-01	13323	124.4	129.025	109.052	94.797	130	110	99	121.228	133.745	138.939	123	132	137	0.0059701	0.0273405
ZHA02	DEN	20	ZHA02-DEN-20	2018-11-30 11:10:15	2018-11-30 11:10:15	2018-11-30	2018-11-26	2018-11-01	13040	122.931	126.381	106.953	91.7174	128	109	96	118.859	133.41	139.42	122	132	138	0.00608463	0.025789
ZHA02	DEN	20	ZHA02-DEN-20	2018-11-30 12:40:15	2018-11-30 12:40:15	2018-11-30	2018-11-26	2018-11-01	13226	124.239	133.131	114.137	96.4827	135	115	101	125.927	132.763	140.538	129	132	139	0.0040166	0.0229099
ZHA02	DEN	20	ZHA02-DEN-20	2018-12-01 11:10:15	2018-12-01 11:10:15	2018-12-01	2018-11-26	2018-12-01	13499	127.27	139.488	120.454	101.951	138	120	106	132.061	132.547	140.877	131	132	140	0.00438326	0.0236
ZHA02	DEN	20	ZHA02-DEN-20	2018-12-01 12:40:15	2018-12-01 12:40:15	2018-12-01	2018-11-26	2018-12-01	13143	121.02	152.149	132.49	113.567	148	127	111	143.693	132.763	140.981	139	132	140	0.0053094	0.0233731
ZHA02	DEN	20	ZHA02-DEN-20	2018-12-02 11:10:15	2018-12-02 11:10:15	2018-12-02	2018-11-26	2018-12-01	12359	127.642	135.346	118.535	96.0242	136	118	98	129.441	131.145	142.711	130	131	141	0.00364052	0.0197684
ZHA02	DEN	20	ZHA02-DEN-20	2018-12-02 12:40:15	2018-12-02 12:40:15	2018-12-02	2018-11-26	2018-12-01	12047	127.284	140.478	123.616	100.604	141	125	104	134.509	131.031	142.91	136	131	141	0.00366337	0.020759
ZHA02	DEN	20	ZHA02-DEN-20	2018-12-03 11:10:15	2018-12-03 11:10:15	2018-12-03	2018-12-03	2018-12-01	10047	127.664	138.079	126.362	99.4912	140	128	103	135.765	128.274	144.209	138	129	143	0.00306428	0.0137467
ZHA02	DEN	20	ZHA02-DEN-20	2018-12-03 12:40:15	2018-12-03 12:40:15	2018-12-03	2018-12-03	2018-12-01	10185	127.939	137.778	126.737	101.289	139	129	104	136.066	128.206	143.324	138	129	142	0.00347628	0.0145873
ZHA02	DEN	20	ZHA02-DEN-20	2018-12-04 11:10:15	2018-12-04 11:10:15	2018-12-04	2018-12-03	2018-12-01	6796	101.766	115.081	104.319	72.9236	113	103	73	112.876	127.535	147.082	111	127	147	0.0024953	0.0124692
ZHA02	DEN	20	ZHA02-DEN-20	2018-12-04 12:40:15	2018-12-04 12:40:15	2018-12-04	2018-12-03	2018-12-01	8697	129.468	128.945	122.578	93.4062	131	124	96	130.67	125.81	144.732	133	127	143	0.00144242	0.0083656
ZHA02	DEN	20	ZHA02-DEN-20	2018-12-05 11:10:15	2018-12-05 11:10:15	2018-12-05	2018-12-03	2018-12-01	8458	127.283	129.817	124.967	92.8779	133	128	97	132.566	124.788	146.011	136	126	144	0.00114505	0.00754464
ZHA02	DEN	20	ZHA02-DEN-20	2018-12-05 12:40:15	2018-12-05 12:40:15	2018-12-05	2018-12-03	2018-12-01	7516	101.045	125.104	121.002	86.9423	128	123	90	128.282	124.203	147.051	131	124	146	0.00136552	0.00680371
ZHA02	DEN	20	ZHA02-DEN-20	2018-12-06 11:10:15	2018-12-06 11:10:15	2018-12-06	2018-12-03	2018-12-01	7763	127.142	131.28	127.755	89.8074	134	129	92	134.836	123.537	148.817	137	123	148	0.00187145	0.00922567
ZHA02	DEN	20	ZHA02-DEN-20	2018-12-06 12:40:15	2018-12-06 12:40:15	2018-12-06	2018-12-03	2018-12-01	8404	125.877	153.65	150.63	117.174	156	154	118	157.385	123.838	145.981	161	124	145	0.00167062	0.00428816
ZHA02	DEN	20	ZHA02-DEN-20	2018-12-07 11:10:15	2018-12-07 11:10:15	2018-12-07	2018-12-03	2018-12-01	10559	201.071	118.608	111.374	88.9293	119	111	90	119.789	127.34	141.331	121	128	138	0.00187185	0.0163359
ZHA02	DEN	20	ZHA02-DEN-20	2018-12-07 12:40:15	2018-12-07 12:40:15	2018-12-07	2018-12-03	2018-12-01	10714	201.138	124.14	115.348	92.5287	124	116	91	124.015	127.891	141.694	126	129	139	0.00153872	0.0157661
ZHA02	DEN	20	ZHA02-DEN-20	2018-12-08 11:10:15	2018-12-08 11:10:15	2018-12-08	2018-12-03	2018-12-01	9884	200.952	120.824	111.162	88.6267	120	111	88	120.088	128.288	141.714	121	129	138	0.00124039	0.0161894
ZHA02	DEN	20	ZHA02-DEN-20	2018-12-08 12:40:15	2018-12-08 12:40:15	2018-12-08	2018-12-03	2018-12-01	10703	201.069	123.322	113.057	91.9383	123	114	90	122.164	128.772	141.017	124	129	138	0.00166476	0.0137333
ZHA02	DEN	20	ZHA02-DEN-20	2018-12-09 11:10:15	2018-12-09 11:10:15	2018-12-09	2018-12-03	2018-12-01	6622	94.7941	141.597	134.782	98.8639	142	138	98	142.563	124.929	148.221	147	123	149	0.00121328	0.00528174
ZHA02	DEN	20	ZHA02-DEN-20	2018-12-09 12:40:15	2018-12-09 12:40:15	2018-12-09	2018-12-03	2018-12-01	7395	97.8822	134.645	125.783	92.0395	134	127	94	134.315	126.183	147.514	136	125	148	0.00153339	0.0087835
ZHA02	DEN	20	ZHA02-DEN-20	2018-12-10 11:10:15	2018-12-10 11:10:15	2018-12-10	2018-12-10	2018-12-01	22222	200.501	152.142	149.917	144.417	153	152	156	158.309	128.254	131.417	161	129	125	0.00482405	0.0191095
ZHA02	DEN	20	ZHA02-DEN-20	2018-12-10 12:40:15	2018-12-10 12:40:15	2018-12-10	2018-12-10	2018-12-01	7051	176.062	134.372	124.854	93.096	135	128	95	133.58	126.701	146.644	137	125	147	0.00201084	0.0093223
ZHA02	DEN	20	ZHA02-DEN-20	2018-12-11 11:10:15	2018-12-11 11:10:15	2018-12-11	2018-12-10	2018-12-01	6358	156.433	127.633	117.657	104.172	131	121	106	126.502	129.832	136.772	133	128	135	0.00267752	0.017623
ZHA02	DEN	20	ZHA02-DEN-20	2018-12-11 12:40:15	2018-12-11 12:40:15	2018-12-11	2018-12-10	2018-12-01	6705	152.284	156.992	142.689	103.019	155	142	95	151.263	127.714	151.063	151	126	151	0.00461847	0.0123133
ZHA02	DEN	20	ZHA02-DEN-20	2018-12-12 11:10:15	2018-12-12 11:10:15	2018-12-12	2018-12-10	2018-12-01	7527	147.598	113.762	100.28	78.2661	114	102	78	109.937	129.886	142.574	113	128	143	0.00291552	0.01864
ZHA02	DEN	20	ZHA02-DEN-20	2018-12-12 12:40:15	2018-12-12 12:40:15	2018-12-12	2018-12-10	2018-12-01	6770	166.692	143.718	131.497	100.288	141	130	95	140.399	127.966	146.576	139	126	147	0.00312797	0.0144548
ZHA02	DEN	20	ZHA02-DEN-20	2018-12-13 11:10:15	2018-12-13 11:10:15	2018-12-13	2018-12-10	2018-12-01	6958	156.083	121.797	108.503	84.1989	119	105	80	117.832	129.54	143.597	115	127	144	0.00215699	0.0169465
ZHA02	DEN	20	ZHA02-DEN-20	2018-12-13 12:40:15	2018-12-13 12:40:15	2018-12-13	2018-12-10	2018-12-01	6934	124.107	172.322	155.82	124.022	169	154	113	164.96	129.491	146.944	163	127	148	0.0051745	0.0155152
ZHA02	DEN	20	ZHA02-DEN-20	2018-12-14 11:10:15	2018-12-14 11:10:15	2018-12-14	2018-12-10	2018-12-01	6899	130.024	135.133	126.42	103.446	135	126	100	135.293	127.534	141.934	137	125	142	0.0021452	0.0175278
ZHA02	DEN	20	ZHA02-DEN-20	2018-12-14 12:40:15	2018-12-14 12:40:15	2018-12-14	2018-12-10	2018-12-01	8172	150.468	136.722	128.041	107.59	136	128	104	137.045	127.974	140.471	138	126	140	0.003619	0.0197543
ZHA02	DEN	20	ZHA02-DEN-20	2018-12-15 11:10:15	2018-12-15 11:10:15	2018-12-15	2018-12-10	2018-12-01	7426	128.422	139.914	130.768	111.487	142	129	111	139.937	128.274	139.865	141	127	140	0.00224981	0.0181389
ZHA02	DEN	20	ZHA02-DEN-20	2018-12-15 12:40:15	2018-12-15 12:40:15	2018-12-15	2018-12-10	2018-12-01	7693	137.217	150.481	138.512	116.583	152	138	117	147.98	129.01	141.546	149	127	142	0.00239406	0.0139928
ZHA02	DEN	20	ZHA02-DEN-20	2018-12-16 11:10:15	2018-12-16 11:10:15	2018-12-16	2018-12-10	2018-12-01	0	NA	150.481	138.512	116.583	152	138	117	147.98	129.01	141.546	149	127	142	0.00239406	0.0139928
ZHA02	DEN	20	ZHA02-DEN-20	2018-12-16 12:40:15	2018-12-16 12:40:15	2018-12-16	2018-12-10	2018-12-01	0	NA	150.481	138.512	116.583	152	138	117	147.98	129.01	141.546	149	127	142	0.00239406	0.0139928
ZHA02	DEN	20	ZHA02-DEN-20	2018-12-17 11:10:15	2018-12-17 11:10:15	2018-12-17	2018-12-17	2018-12-01	0	NA	150.481	138.512	116.583	152	138	117	147.98	129.01	141.546	149	127	142	0.00239406	0.0139928
ZHA02	DEN	20	ZHA02-DEN-20	2018-12-17 12:40:15	2018-12-17 12:40:15	2018-12-17	2018-12-17	2018-12-01	0	NA	150.481	138.512	116.583	152	138	117	147.98	129.01	141.546	149	127	142	0.00239406	0.0139928
ZHA02	DEN	20	ZHA02-DEN-20	2018-12-18 11:10:49	2018-12-18 11:10:49	2018-12-18	2018-12-17	2018-12-01	99	8.13951	190.485	196.566	208.394	191	197	209	202.374	128	121.111	203	128	121	0.00539905	0.0297418
ZHA02	DEN	20	ZHA02-DEN-20	2018-12-18 12:40:49	2018-12-18 12:40:49	2018-12-18	2018-12-17	2018-12-01	372	177.006	182.61	190.513	203.441	183	191	204	196.511	127.973	120.984	197	128	121	0.00542841	0.0297616
ZHA02	DEN	20	ZHA02-DEN-20	2018-12-19 11:10:49	2018-12-19 11:10:49	2018-12-19	2018-12-17	2018-12-01	439	186.363	174.797	182.565	195.599	175	182	196	188.731	128.055	120.114	189	128	120	0.00542816	0.0310913
ZHA02	DEN	20	ZHA02-DEN-20	2018-12-19 12:40:49	2018-12-19 12:40:49	2018-12-19	2018-12-17	2018-12-01	152	176.902	184.388	190.914	202.789	185	191	203	196.934	128.059	121.184	197	128	121	0.00540015	0.0293497
ZHA02	DEN	20	ZHA02-DEN-20	2018-12-20 11:10:49	2018-12-20 11:10:49	2018-12-20	2018-12-17	2018-12-01	5124	82.4901	144.44	132.008	116.286	147	134	113	141.901	130.301	138.283	143	129	137	0.00265819	0.019386
ZHA02	DEN	20	ZHA02-DEN-20	2018-12-20 12:40:49	2018-12-20 12:40:49	2018-12-20	2018-12-17	2018-12-01	6982	146.077	138.864	122.701	88.821	142	124	90	132.748	129.264	148.702	136	126	150	0.0029432	0.0138885
ZHA02	DEN	20	ZHA02-DEN-20	2018-12-21 11:10:49	2018-12-21 11:10:49	2018-12-21	2018-12-17	2018-12-01	6866	143.632	143.22	127.873	97.1477	140	129	97	137.948	129.219	146.82	139	126	148	0.0033777	0.013046
ZHA02	DEN	20	ZHA02-DEN-20	2018-12-21 12:40:49	2018-12-21 12:40:49	2018-12-21	2018-12-17	2018-12-01	6749	173.067	151.952	133.305	91.5524	149	135	90	143.758	129.162	152.952	146	125	154	0.00364465	0.0107652
ZHA02	DEN	20	ZHA02-DEN-20	2018-12-22 11:10:49	2018-12-22 11:10:49	2018-12-22	2018-12-17	2018-12-01	6965	145.593	161.099	138.557	96.2039	156	136	96	149.661	130.67	153.573	150	128	154	0.00474086	0.0142146
ZHA02	DEN	20	ZHA02-DEN-20	2018-12-22 12:40:49	2018-12-22 12:40:49	2018-12-22	2018-12-17	2018-12-01	7082	173.934	155.967	133.318	95.0003	151	132	97	144.712	131.258	151.672	145	129	151	0.00502332	0.0157528
ZHA02	DEN	20	ZHA02-DEN-20	2018-12-23 11:10:49	2018-12-23 11:10:49	2018-12-23	2018-12-17	2018-12-01	6253	200.324	144.206	119.948	85.5359	138	115	84	131.617	132.763	149.937	128	132	148	0.00441234	0.0169582
ZHA02	DEN	20	ZHA02-DEN-20	2018-12-23 12:40:49	2018-12-23 12:40:49	2018-12-23	2018-12-17	2018-12-01	6471	199.909	146.012	121.12	87.6585	138	116	85	132.953	133.132	149.524	128	132	148	0.00468603	0.0177489
ZHA02	DEN	20	ZHA02-DEN-20	2018-12-24 11:10:49	2018-12-24 11:10:49	2018-12-24	2018-12-24	2018-12-01	6178	200.185	146.828	119.727	85.5602	139	117	84	132.064	133.934	150.311	130	134	149	0.00469389	0.0183587
ZHA02	DEN	20	ZHA02-DEN-20	2018-12-24 12:40:49	2018-12-24 12:40:49	2018-12-24	2018-12-24	2018-12-01	6855	200.604	147.512	123.289	97.7074	138	118	94	135.09	133.771	145.18	130	134	144	0.00439281	0.019682
ZHA02	DEN	20	ZHA02-DEN-20	2018-12-25 11:10:49	2018-12-25 11:10:49	2018-12-25	2018-12-24	2018-12-01	6355	199.982	135.269	109.208	82.1515	128	105	80	121.562	134.607	146.611	118	134	144	0.00617265	0.0173628
ZHA02	DEN	20	ZHA02-DEN-20	2018-12-25 12:40:49	2018-12-25 12:40:49	2018-12-25	2018-12-24	2018-12-01	6517	200.034	134.689	110.162	85.3858	127	105	83	122.142	134.234	145.112	119	134	143	0.00425244	0.0199637
ZHA02	DEN	20	ZHA02-DEN-20	2018-12-26 11:10:49	2018-12-26 11:10:49	2018-12-26	2018-12-24	2018-12-01	6628	199.182	137.317	113.218	92.3162	130	109	90	125.277	134.521	142.887	122	134	142	0.00626467	0.0216069
ZHA02	DEN	20	ZHA02-DEN-20	2018-12-26 12:40:49	2018-12-26 12:40:49	2018-12-26	2018-12-24	2018-12-01	7374	200.366	137.756	115.939	97.0193	128	109	91	127.356	133.831	141.444	121	134	141	0.00421146	0.0244401
ZHA02	DEN	20	ZHA02-DEN-20	2018-12-27 11:10:49	2018-12-27 11:10:49	2018-12-27	2018-12-24	2018-12-01	6355	140.46	145.538	120.65	93.6486	143	123	92	132.839	133.78	146.308	136	134	145	0.00391441	0.0190602
ZHA02	DEN	20	ZHA02-DEN-20	2018-12-27 12:40:49	2018-12-27 12:40:49	2018-12-27	2018-12-24	2018-12-01	6919	199.59	129.996	107.982	90.3898	122	102	86	119.527	134.187	140.835	115	134	140	0.00457775	0.0257671
ZHA02	DEN	20	ZHA02-DEN-20	2018-12-28 11:10:49	2018-12-28 11:10:49	2018-12-28	2018-12-24	2018-12-01	6175	140.489	146.131	121.439	94.4832	144	122	94	133.49	133.774	146.237	135	134	146	0.00419187	0.0189848
ZHA02	DEN	20	ZHA02-DEN-20	2018-12-28 12:40:49	2018-12-28 12:40:49	2018-12-28	2018-12-24	2018-12-01	5897	112.712	125.507	105.539	83.3587	117	98	76	115.735	132.767	143.305	110	133	143	0.00415003	0.0221357
ZHA02	DEN	20	ZHA02-DEN-20	2018-12-29 11:10:49	2018-12-29 11:10:49	2018-12-29	2018-12-24	2018-12-01	6455	140.46	139.825	117.763	93.6485	135	118	89	129.275	133.032	144.405	130	133	144	0.00343412	0.0186746
ZHA02	DEN	20	ZHA02-DEN-20	2018-12-29 12:40:49	2018-12-29 12:40:49	2018-12-29	2018-12-24	2018-12-01	6478	140.247	139.223	117.389	93.8254	134	117	89	128.817	133.006	144.062	129	133	143	0.00367914	0.020263
ZHA02	DEN	20	ZHA02-DEN-20	2018-12-30 11:10:49	2018-12-30 11:10:49	2018-12-30	2018-12-24	2018-12-01	7125	200.307	127.813	105.091	87.4625	120	98	82	116.735	134.492	141.11	111	134	140	0.00635178	0.0260939
ZHA02	DEN	20	ZHA02-DEN-20	2018-12-30 12:40:49	2018-12-30 12:40:49	2018-12-30	2018-12-24	2018-12-01	6738	199.641	127.96	104.944	86.8863	120	97	81	116.673	134.528	141.445	110	134	141	0.00726003	0.0258772
ZHA02	DEN	20	ZHA02-DEN-20	2018-12-31 11:10:49	2018-12-31 11:10:49	2018-12-31	2018-12-31	2018-12-01	6433	77.6866	146.744	122.008	90.5891	144	122	88	133.702	133.194	148.609	135	133	147	0.00439068	0.0186053
ZHA02	DEN	20	ZHA02-DEN-20	2018-12-31 12:40:49	2018-12-31 12:40:49	2018-12-31	2018-12-31	2018-12-01	6328	113.209	145.781	121.749	91.8033	143	122	88	133.387	133.11	147.706	134	133	146	0.00404621	0.0183493
ZHA02	DEN	20	ZHA02-DEN-20	2019-01-01 11:10:49	2019-01-01 11:10:49	2019-01-01	2018-12-31	2019-01-01	8155	200.308	127.297	105.452	88.076	121	97	84	117.023	134.164	140.819	111	133	139	0.00463158	0.026448
ZHA02	DEN	20	ZHA02-DEN-20	2019-01-01 12:40:49	2019-01-01 12:40:49	2019-01-01	2018-12-31	2019-01-01	8024	200.308	129.51	108.379	92.5647	122	100	89	119.94	134.06	139.783	114	133	138	0.00567026	0.0264756
ZHA02	DEN	20	ZHA02-DEN-20	2019-01-02 11:10:49	2019-01-02 11:10:49	2019-01-02	2018-12-31	2019-01-01	7789	200.292	133.845	112.057	97.3974	127	105	94	123.903	134.432	139.159	118	134	137	0.00803891	0.0287949
ZHA02	DEN	20	ZHA02-DEN-20	2019-01-02 12:40:49	2019-01-02 12:40:49	2019-01-02	2018-12-31	2019-01-01	8880	200.4	126.424	106.503	93.8545	119	97	89	117.76	134.051	137.839	111	133	137	0.00602342	0.0295758
ZHA02	DEN	20	ZHA02-DEN-20	2019-01-03 11:10:49	2019-01-03 11:10:49	2019-01-03	2018-12-31	2019-01-01	3721	192.842	197.473	199.155	203.089	199	200	204	204.831	128.095	125.783	206	128	126	0.00525135	0.0249271
ZHA02	DEN	20	ZHA02-DEN-20	2019-01-03 12:40:49	2019-01-03 12:40:49	2019-01-03	2018-12-31	2019-01-01	3172	199.462	166.89	168.863	173.933	163	165	171	176.339	128.292	125.136	173	128	125	0.00501497	0.0248832
ZHA02	DEN	20	ZHA02-DEN-20	2019-01-04 11:10:49	2019-01-04 11:10:49	2019-01-04	2018-12-31	2019-01-01	1457	56.7209	173.203	178.341	189.656	172	177	189	185.294	128.419	121.561	184	128	122	0.00539601	0.0295523
ZHA02	DEN	20	ZHA02-DEN-20	2019-01-04 12:40:49	2019-01-04 12:40:49	2019-01-04	2018-12-31	2019-01-01	3758	161.444	195.999	195.937	196.226	200	200	199	201.844	128.096	127.835	205	128	128	0.00508079	0.0225501
ZHA02	DEN	20	ZHA02-DEN-20	2019-01-05 11:10:49	2019-01-05 11:10:49	2019-01-05	2018-12-31	2019-01-01	0	NA	195.999	195.937	196.226	200	200	199	201.844	128.096	127.835	205	128	128	0.00508079	0.0225501
ZHA02	DEN	20	ZHA02-DEN-20	2019-01-05 12:40:49	2019-01-05 12:40:49	2019-01-05	2018-12-31	2019-01-01	12	2.54961	171.417	181	194.167	172	181	194	187	127.333	120.25	187	127	120	0.00609126	0.0291943
ZHA02	DEN	20	ZHA02-DEN-20	2019-01-06 11:10:49	2019-01-06 11:10:49	2019-01-06	2018-12-31	2019-01-01	368	97.8175	168.91	176.853	190.014	169	177	190	183.785	128.027	120.008	184	128	120	0.00547731	0.0311579
ZHA02	DEN	20	ZHA02-DEN-20	2019-01-06 12:40:49	2019-01-06 12:40:49	2019-01-06	2018-12-31	2019-01-01	429	35.6722	160.214	169.075	184.851	160	169	185	176.147	128.077	118.706	176	128	119	0.00588784	0.0303887
ZHA02	DEN	20	ZHA02-DEN-20	2019-01-07 11:10:49	2019-01-07 11:10:49	2019-01-07	2019-01-07	2019-01-01	3077	74.5984	134.932	137.181	140.949	138	141	145	145.483	127.916	125.717	150	128	125	0.00402579	0.0241474
ZHA02	DEN	20	ZHA02-DEN-20	2019-01-07 12:40:49	2019-01-07 12:40:49	2019-01-07	2019-01-07	2019-01-01	8496	96.4145	125.196	126.798	132.571	137	140	147	134.328	128.699	124.792	148	129	123	0.00471258	0.029198
ZHA02	DEN	20	ZHA02-DEN-20	2019-01-08 11:10:49	2019-01-08 11:10:49	2019-01-08	2019-01-07	2019-01-01	5880	73.284	91.474	72.5876	51.3128	85	66	47	81.4446	132.933	143.579	76	133	141	0.00459277	0.0221566
ZHA02	DEN	20	ZHA02-DEN-20	2019-01-08 12:40:49	2019-01-08 12:40:49	2019-01-08	2019-01-07	2019-01-01	6321	74.9082	113.164	92.4248	67.0736	108	87	63	102.916	132.827	145.593	98	133	144	0.00392108	0.0203904
ZHA02	DEN	20	ZHA02-DEN-20	2019-01-09 11:10:49	2019-01-09 11:10:49	2019-01-09	2019-01-07	2019-01-01	5072	198.984	142.798	147.702	158.603	144	149	161	155.358	128.565	121.679	157	128	121	0.00452938	0.0280944
ZHA02	DEN	20	ZHA02-DEN-20	2019-01-09 12:40:49	2019-01-09 12:40:49	2019-01-09	2019-01-07	2019-01-01	7106	81.2398	128.751	109.689	85.1891	126	108	82	120.413	131.93	144.416	119	132	144	0.00356061	0.0180649
ZHA02	DEN	20	ZHA02-DEN-20	2019-01-10 11:10:49	2019-01-10 11:10:49	2019-01-10	2019-01-07	2019-01-01	0	NA	128.751	109.689	85.1891	126	108	82	120.413	131.93	144.416	119	132	144	0.00356061	0.0180649
ZHA02	DEN	20	ZHA02-DEN-20	2019-01-10 12:40:49	2019-01-10 12:40:49	2019-01-10	2019-01-07	2019-01-01	0	NA	128.751	109.689	85.1891	126	108	82	120.413	131.93	144.416	119	132	144	0.00356061	0.0180649
ZHA02	DEN	20	ZHA02-DEN-20	2019-01-11 11:10:49	2019-01-11 11:10:49	2019-01-11	2019-01-07	2019-01-01	109	198.862	195.275	199.688	208.367	196	200	209	205.477	127.835	123.046	206	128	123	0.0053058	0.0293113
ZHA02	DEN	20	ZHA02-DEN-20	2019-01-11 12:40:49	2019-01-11 12:40:49	2019-01-11	2019-01-07	2019-01-01	302	32.5961	197.54	201.818	210.722	197	202	211	207.212	127.954	123	207	128	123	0.00524881	0.028533
ZHA02	DEN	20	ZHA02-DEN-20	2019-01-12 11:10:49	2019-01-12 11:10:49	2019-01-12	2019-01-07	2019-01-01	0	NA	197.54	201.818	210.722	197	202	211	207.212	127.954	123	207	128	123	0.00524881	0.028533
ZHA02	DEN	20	ZHA02-DEN-20	2019-01-12 12:40:49	2019-01-12 12:40:49	2019-01-12	2019-01-07	2019-01-01	0	NA	197.54	201.818	210.722	197	202	211	207.212	127.954	123	207	128	123	0.00524881	0.028533
ZHA02	DEN	20	ZHA02-DEN-20	2019-01-13 11:10:49	2019-01-13 11:10:49	2019-01-13	2019-01-07	2019-01-01	7367	170.342	161.387	162.187	167.484	168	169	175	170.086	128.792	125.168	177	129	125	0.00491888	0.0253961
ZHA02	DEN	20	ZHA02-DEN-20	2019-01-13 12:40:49	2019-01-13 12:40:49	2019-01-13	2019-01-07	2019-01-01	8891	199.727	165.765	167.346	172.187	172	174	181	174.724	128.367	125.302	181	128	125	0.00497064	0.0249484
ZHA02	DEN	20	ZHA02-DEN-20	2019-01-14 11:10:52	2019-01-14 11:10:52	2019-01-14	2019-01-14	2019-01-01	6280	77.9009	127.492	115.48	95.4712	126	113	96	125.149	129.476	140.702	124	130	140	0.00186445	0.0176501
ZHA02	DEN	20	ZHA02-DEN-20	2019-01-14 12:40:49	2019-01-14 12:40:49	2019-01-14	2019-01-14	2019-01-01	6486	77.9688	128.856	113.705	89.4895	127	112	89	123.867	130.246	143.574	123	130	144	0.00294001	0.0176199
ZHA02	DEN	20	ZHA02-DEN-20	2019-01-15 11:10:49	2019-01-15 11:10:49	2019-01-15	2019-01-14	2019-01-01	6425	78.1042	124.219	109.951	87.3953	122	107	85	119.899	130.124	142.599	118	130	142	0.0026169	0.0191603
ZHA02	DEN	20	ZHA02-DEN-20	2019-01-15 12:40:49	2019-01-15 12:40:49	2019-01-15	2019-01-14	2019-01-01	4727	63.6199	155.013	135.283	105.134	150	129	97	145.816	131.209	146.96	141	131	147	0.00398994	0.0164797
ZHA02	DEN	20	ZHA02-DEN-20	2019-01-16 11:10:49	2019-01-16 11:10:49	2019-01-16	2019-01-14	2019-01-01	4859	74.9034	117.478	97.9179	75.3637	112	90	66	108.576	132.709	143.877	102	133	145	0.00414049	0.0230419
ZHA02	DEN	20	ZHA02-DEN-20	2019-01-16 12:40:49	2019-01-16 12:40:49	2019-01-16	2019-01-14	2019-01-01	3521	199.628	127.956	98.1531	94.9071	126	93	89	112.377	139.721	134.451	111	137	134	0.0098539	0.035971
ZHA02	DEN	20	ZHA02-DEN-20	2019-01-17 11:10:49	2019-01-17 11:10:49	2019-01-17	2019-01-14	2019-01-01	9436	200.272	111.321	95.0195	86.0533	110	93	85	105.802	133.232	135.538	105	132	134	0.00334352	0.0252151
ZHA02	DEN	20	ZHA02-DEN-20	2019-01-17 12:40:49	2019-01-17 12:40:49	2019-01-17	2019-01-14	2019-01-01	6224	77.1031	126.38	112.714	93.9394	125	111	93	122.794	130.474	140.347	122	130	140	0.00239316	0.0194329
ZHA02	DEN	20	ZHA02-DEN-20	2019-01-18 11:10:49	2019-01-18 11:10:49	2019-01-18	2019-01-14	2019-01-01	4571	194.04	105.883	92.1385	82.0446	100	84	73	101.02	132.185	135.938	95	132	136	0.00374756	0.0235998
ZHA02	DEN	20	ZHA02-DEN-20	2019-01-18 12:40:49	2019-01-18 12:40:49	2019-01-18	2019-01-14	2019-01-01	5975	76.9189	130.166	113.974	93.6537	127	109	89	124.45	131.345	141.616	121	131	142	0.00354942	0.0220964
ZHA02	DEN	20	ZHA02-DEN-20	2019-01-19 11:10:49	2019-01-19 11:10:49	2019-01-19	2019-01-14	2019-01-01	5861	75.9314	132.021	120.107	107.586	125	112	98	129.272	130.752	136.702	122	131	137	0.00317695	0.0224907
ZHA02	DEN	20	ZHA02-DEN-20	2019-01-19 12:40:49	2019-01-19 12:40:49	2019-01-19	2019-01-14	2019-01-01	4471	79.9231	139.741	119.476	101.116	134	112	90	130.636	133.434	141.121	124	134	141	0.00415676	0.0225841
ZHA02	DEN	20	ZHA02-DEN-20	2019-01-20 11:10:49	2019-01-20 11:10:49	2019-01-20	2019-01-14	2019-01-01	7003	99.731	129.592	118.843	108.565	126	114	102	128.525	130.58	135.226	124	130	135	0.00400143	0.0192513
ZHA02	DEN	20	ZHA02-DEN-20	2019-01-20 12:40:49	2019-01-20 12:40:49	2019-01-20	2019-01-14	2019-01-01	6427	80.0203	126.996	113.282	98.8124	125	109	94	123.494	131.192	138.014	120	131	138	0.00294958	0.0248682
ZHA02	DEN	20	ZHA02-DEN-20	2019-01-21 11:10:49	2019-01-21 11:10:49	2019-01-21	2019-01-21	2019-01-01	8981	199.833	111.421	94.2131	86.5159	109	90	84	105.102	133.844	135.025	103	133	135	0.00398379	0.026453
ZHA02	DEN	20	ZHA02-DEN-20	2019-01-21 12:40:49	2019-01-21 12:40:49	2019-01-21	2019-01-21	2019-01-01	4601	100	136.377	117.421	102.402	131	110	93	128.643	133.329	139.131	123	134	139	0.00539499	0.0255074
ZHA02	DEN	20	ZHA02-DEN-20	2019-01-22 11:10:49	2019-01-22 11:10:49	2019-01-22	2019-01-21	2019-01-01	6292	103.46	129.039	118.198	108.437	119	106	94	127.49	130.736	135.012	116	131	135	0.00560073	0.0236906
ZHA02	DEN	20	ZHA02-DEN-20	2019-01-22 12:40:49	2019-01-22 12:40:49	2019-01-22	2019-01-21	2019-01-01	6814	79.3364	123.544	111.679	103.649	118	103	93	121.442	131.523	134.237	114	132	134	0.00342734	0.0210422
ZHA02	DEN	20	ZHA02-DEN-20	2019-01-23 11:10:49	2019-01-23 11:10:49	2019-01-23	2019-01-21	2019-01-01	6779	101.943	128.65	117.709	109.592	122	110	100	127.262	131.105	134.116	120	131	134	0.0055264	0.0255243
ZHA02	DEN	20	ZHA02-DEN-20	2019-01-23 12:40:49	2019-01-23 12:40:49	2019-01-23	2019-01-21	2019-01-01	6416	104.016	130.732	118.195	110.21	124	109	99	128.193	131.785	134.255	120	132	134	0.00466819	0.0234967
ZHA02	DEN	20	ZHA02-DEN-20	2019-01-24 11:10:49	2019-01-24 11:10:49	2019-01-24	2019-01-21	2019-01-01	3673	196.38	160.647	161.53	164.039	164	165	168	169.553	127.999	126.672	173	128	126	0.00478931	0.0251757
ZHA02	DEN	20	ZHA02-DEN-20	2019-01-24 12:40:49	2019-01-24 12:40:49	2019-01-24	2019-01-21	2019-01-01	2837	162.659	176.441	184.493	198.983	177	185	200	190.782	128.235	119.667	191	128	120	0.00558664	0.0311141
ZHA02	DEN	20	ZHA02-DEN-20	2019-01-25 11:10:49	2019-01-25 11:10:49	2019-01-25	2019-01-21	2019-01-01	5431	199.733	190.108	188.882	189.403	193	192	192	195.596	128.498	127.948	198	128	128	0.00524667	0.0228134
ZHA02	DEN	20	ZHA02-DEN-20	2019-01-25 12:40:49	2019-01-25 12:40:49	2019-01-25	2019-01-21	2019-01-01	38368	197.964	135.749	162.578	198.104	138	166	202	168.305	127.169	106.752	172	127	106	0.00671934	0.029
ZHA02	DEN	20	ZHA02-DEN-20	2019-01-26 11:10:49	2019-01-26 11:10:49	2019-01-26	2019-01-21	2019-01-01	1576	143.925	156.125	168.806	188.478	156	169	188	175.613	127.588	116.494	176	128	117	0.00679053	0.029772
ZHA02	DEN	20	ZHA02-DEN-20	2019-01-26 12:40:49	2019-01-26 12:40:49	2019-01-26	2019-01-21	2019-01-01	15135	200.129	67.3369	64.6175	67.1976	49	42	42	68.0462	130.006	127.124	45	130	128	0.00308225	0.0314282
ZHA02	DEN	20	ZHA02-DEN-20	2019-01-27 11:10:49	2019-01-27 11:10:49	2019-01-27	2019-01-21	2019-01-01	5897	74.3492	128.325	112.059	102.236	128	110	100	123.236	133.024	135.769	122	133	135	0.00362242	0.0236026
ZHA02	DEN	20	ZHA02-DEN-20	2019-01-27 12:40:49	2019-01-27 12:40:49	2019-01-27	2019-01-21	2019-01-01	5840	73.0983	127.941	111.841	101.19	126	108	98	122.914	132.83	136.243	121	133	136	0.00373322	0.0235667
ZHA02	DEN	20	ZHA02-DEN-20	2019-01-28 11:10:49	2019-01-28 11:10:49	2019-01-28	2019-01-28	2019-01-01	89	22.1924	150.225	155.438	169.831	150	156	170	163.674	129.213	119.899	164	129	120	0.00518894	0.0312474
ZHA02	DEN	20	ZHA02-DEN-20	2019-01-28 12:40:49	2019-01-28 12:40:49	2019-01-28	2019-01-28	2019-01-01	5701	192.019	91.7769	88.0298	90.9968	85	80	80	94.7955	130.455	126.919	88	130	127	0.00302738	0.0308612
ZHA02	DEN	20	ZHA02-DEN-20	2019-01-29 11:10:49	2019-01-29 11:10:49	2019-01-29	2019-01-28	2019-01-01	7634	199.578	186.645	186.876	187.633	189	189	191	193.412	128.032	127.606	196	128	127	0.00501585	0.0230327
ZHA02	DEN	20	ZHA02-DEN-20	2019-01-29 12:40:49	2019-01-29 12:40:49	2019-01-29	2019-01-28	2019-01-01	19121	199.742	160.366	159.123	158.872	176	176	177	166.002	128.468	128.384	183	128	127	0.00500406	0.0223162
ZHA02	DEN	20	ZHA02-DEN-20	2019-01-30 11:10:49	2019-01-30 11:10:49	2019-01-30	2019-01-28	2019-01-01	5856	154.558	54.8658	47.1288	45.9609	48	39	38	50.8386	131.462	130.102	42	132	130	0.00386352	0.0256131
ZHA02	DEN	20	ZHA02-DEN-20	2019-01-30 12:40:49	2019-01-30 12:40:49	2019-01-30	2019-01-28	2019-01-01	5589	80.2809	48.1464	46.2389	52.3756	44	40	46	49.0884	130.504	124.418	43	130	125	0.00386216	0.0308698
ZHA02	DEN	20	ZHA02-DEN-20	2019-01-31 11:10:49	2019-01-31 11:10:49	2019-01-31	2019-01-28	2019-01-01	3660	177.232	145.196	161.365	187.444	145	161	188	168.283	128.064	112.746	168	128	113	0.00675985	0.0320456
ZHA02	DEN	20	ZHA02-DEN-20	2019-01-31 12:40:49	2019-01-31 12:40:49	2019-01-31	2019-01-28	2019-01-01	961	169.662	125.263	124.646	132.236	133	135	140	132.737	130.074	123.916	144	129	124	0.00365276	0.0320427
ZHA02	DEN	20	ZHA02-DEN-20	2019-02-01 11:10:49	2019-02-01 11:10:49	2019-02-01	2019-01-28	2019-02-01	5899	74.9017	68.15	54.3911	47.2668	64	48	42	60.7693	133.124	134.794	55	133	134	0.00452697	0.0238476
ZHA02	DEN	20	ZHA02-DEN-20	2019-02-01 12:40:49	2019-02-01 12:40:49	2019-02-01	2019-01-28	2019-02-01	5588	77.2821	73.3411	58.6952	52.5002	69	52	47	66.0311	133.618	134.319	60	134	134	0.00396607	0.0239898
ZHA02	DEN	20	ZHA02-DEN-20	2019-02-02 11:10:49	2019-02-02 11:10:49	2019-02-02	2019-01-28	2019-02-01	6208	74.6587	121.304	104.328	97.5834	120	101	94	115.789	133.874	134.327	114	134	134	0.00438772	0.0272461
ZHA02	DEN	20	ZHA02-DEN-20	2019-02-02 12:40:49	2019-02-02 12:40:49	2019-02-02	2019-01-28	2019-02-01	6271	74.1992	117.324	101.905	98.1542	117	100	97	113.072	133.735	132.399	113	134	132	0.00421415	0.0301946
ZHA02	DEN	20	ZHA02-DEN-20	2019-02-03 11:10:49	2019-02-03 11:10:49	2019-02-03	2019-01-28	2019-02-01	133	185.749	167.617	175.376	190.812	167	175	191	182.286	128.579	119.083	182	129	119	0.00609324	0.0324927
ZHA02	DEN	20	ZHA02-DEN-20	2019-02-03 12:40:49	2019-02-03 12:40:49	2019-02-03	2019-01-28	2019-02-01	37	4.74352	175.946	183.946	196.946	176	184	197	189.946	128	120.054	190	128	120	0.00543286	0.0310802
ZHA02	DEN	20	ZHA02-DEN-20	2019-02-04 11:10:49	2019-02-04 11:10:49	2019-02-04	2019-02-04	2019-02-01	0	NA	175.946	183.946	196.946	176	184	197	189.946	128	120.054	190	128	120	0.00543286	0.0310802
ZHA02	DEN	20	ZHA02-DEN-20	2019-02-04 12:40:49	2019-02-04 12:40:49	2019-02-04	2019-02-04	2019-02-01	26	4.12321	195	198	205	195	198	205	204	128	124	204	128	124	0.00515351	0.0258879
ZHA02	DEN	20	ZHA02-DEN-20	2019-02-05 11:10:49	2019-02-05 11:10:49	2019-02-05	2019-02-04	2019-02-01	0	NA	195	198	205	195	198	205	204	128	124	204	128	124	0.00515351	0.0258879
ZHA02	DEN	20	ZHA02-DEN-20	2019-02-05 12:40:49	2019-02-05 12:40:49	2019-02-05	2019-02-04	2019-02-01	24	3.64015	187.833	194.542	205.167	188	194	205	200.208	127.917	121.75	200	128	122	0.00525477	0.0297201
ZHA02	DEN	20	ZHA02-DEN-20	2019-02-06 11:10:49	2019-02-06 11:10:49	2019-02-06	2019-02-04	2019-02-01	0	NA	187.833	194.542	205.167	188	194	205	200.208	127.917	121.75	200	128	122	0.00525477	0.0297201
ZHA02	DEN	20	ZHA02-DEN-20	2019-02-06 12:40:49	2019-02-06 12:40:49	2019-02-06	2019-02-04	2019-02-01	0	NA	187.833	194.542	205.167	188	194	205	200.208	127.917	121.75	200	128	122	0.00525477	0.0297201
ZHA02	DEN	20	ZHA02-DEN-20	2019-02-07 11:10:49	2019-02-07 11:10:49	2019-02-07	2019-02-04	2019-02-01	0	NA	187.833	194.542	205.167	188	194	205	200.208	127.917	121.75	200	128	122	0.00525477	0.0297201
ZHA02	DEN	20	ZHA02-DEN-20	2019-02-07 12:40:49	2019-02-07 12:40:49	2019-02-07	2019-02-04	2019-02-01	164	25.08	160.78	169.348	182.104	161	169	182	176.335	127.689	120.25	176	128	120	0.00525883	0.0294838
ZHA02	DEN	20	ZHA02-DEN-20	2019-02-08 11:10:49	2019-02-08 11:10:49	2019-02-08	2019-02-04	2019-02-01	21272	200.166	214.587	217.206	221.234	217	220	224	221.145	127.782	125.619	224	128	126	0.00528524	0.0256279
ZHA02	DEN	20	ZHA02-DEN-20	2019-02-08 12:40:49	2019-02-08 12:40:49	2019-02-08	2019-02-04	2019-02-01	5810	194.932	197.797	200.795	205.868	203	206	211	206.033	127.956	124.976	211	128	125	0.00520289	0.0257793
ZHA02	DEN	20	ZHA02-DEN-20	2019-02-09 11:10:49	2019-02-09 11:10:49	2019-02-09	2019-02-04	2019-02-01	17200	153.97	122.629	119.788	124.061	131	131	135	126.758	130.274	126.318	140	129	125	0.00345726	0.0313633
ZHA02	DEN	20	ZHA02-DEN-20	2019-02-09 12:40:49	2019-02-09 12:40:49	2019-02-09	2019-02-04	2019-02-01	4834	67.8621	122.144	102.053	95.5254	117	94	90	113.825	135.341	134.693	108	135	134	0.00778054	0.0298256
ZHA02	DEN	20	ZHA02-DEN-20	2019-02-10 11:10:49	2019-02-10 11:10:49	2019-02-10	2019-02-04	2019-02-01	6080	88.4082	111.81	96.5724	91.562	111	95	91	107.305	133.501	133.109	107	134	133	0.00411701	0.0300543
ZHA02	DEN	20	ZHA02-DEN-20	2019-02-10 12:40:49	2019-02-10 12:40:49	2019-02-10	2019-02-04	2019-02-01	5895	88.0129	113.637	97.1891	92.0331	112	95	91	108.216	134.009	133.389	107	134	132	0.00458276	0.0280577
ZHA02	DEN	20	ZHA02-DEN-20	2019-02-11 11:10:49	2019-02-11 11:10:49	2019-02-11	2019-02-11	2019-02-01	5779	76.3758	120.438	102.115	95.4708	119	100	94	113.791	134.501	134.503	112	134	134	0.00687358	0.0278375
ZHA02	DEN	20	ZHA02-DEN-20	2019-02-11 12:40:49	2019-02-11 12:40:49	2019-02-11	2019-02-11	2019-02-01	5884	74.4195	121.939	103.685	97.9675	120	101	97	115.402	134.598	133.933	114	135	134	0.00811777	0.0276848
ZHA02	DEN	20	ZHA02-DEN-20	2019-02-12 11:10:49	2019-02-12 11:10:49	2019-02-12	2019-02-11	2019-02-01	5188	199.936	116.264	92.6879	84.8177	108	82	76	104.718	136.724	136.152	95	137	136	0.00811346	0.0312086
ZHA02	DEN	20	ZHA02-DEN-20	2019-02-12 12:40:49	2019-02-12 12:40:49	2019-02-12	2019-02-11	2019-02-01	5822	199.465	109.214	89.5733	84.6493	102	81	78	100.6	135.481	133.807	94	135	133	0.00610139	0.0281749
ZHA02	DEN	20	ZHA02-DEN-20	2019-02-13 11:10:49	2019-02-13 11:10:49	2019-02-13	2019-02-11	2019-02-01	2187	199.967	123.034	94.9813	89.3278	118	90	84	108.58	138.904	135.542	105	139	135	0.00654281	0.0302088
ZHA02	DEN	20	ZHA02-DEN-20	2019-02-13 12:40:49	2019-02-13 12:40:49	2019-02-13	2019-02-11	2019-02-01	1568	192.126	137.845	109.761	100.376	133	104	96	122.577	138.084	137.255	119	138	137	0.0105621	0.0299706
ZHA02	DEN	20	ZHA02-DEN-20	2019-02-14 11:10:08	2019-02-14 11:10:08	2019-02-14	2019-02-11	2019-02-01	3354	186.072	132.188	109.031	105.134	132	106	101	121.471	136.774	133.469	121	136	132	0.00681804	0.0319944
ZHA02	DEN	20	ZHA02-DEN-20	2019-02-14 12:40:08	2019-02-14 12:40:08	2019-02-14	2019-02-11	2019-02-01	8714	125.873	127.945	108.914	106.855	123	104	103	120.634	135.48	131.895	117	135	132	0.0069824	0.0273298
ZHA02	DEN	20	ZHA02-DEN-20	2019-02-15 11:10:08	2019-02-15 11:10:08	2019-02-15	2019-02-11	2019-02-01	4168	200.35	140.867	114.07	106.69	137	108	102	127.444	137.76	136.096	124	137	136	0.00972642	0.029358
ZHA02	DEN	20	ZHA02-DEN-20	2019-02-15 12:40:08	2019-02-15 12:40:08	2019-02-15	2019-02-11	2019-02-01	1767	189.958	138.817	115.154	109.617	134	111	105	127.062	136.735	134.386	125	136	134	0.00972261	0.0314094
ZHA02	DEN	20	ZHA02-DEN-20	2019-02-16 11:10:08	2019-02-16 11:10:08	2019-02-16	2019-02-11	2019-02-01	3370	200.249	134.421	110.884	104.785	129	105	101	123.318	136.592	134.769	119	136	133	0.0110977	0.0314572
ZHA02	DEN	20	ZHA02-DEN-20	2019-02-16 12:40:08	2019-02-16 12:40:08	2019-02-16	2019-02-11	2019-02-01	2703	199.679	140.07	118.033	112.42	141	116	113	129.439	135.992	134.171	131	136	133	0.0087621	0.0277518
ZHA02	DEN	20	ZHA02-DEN-20	2019-02-17 11:10:08	2019-02-17 11:10:08	2019-02-17	2019-02-11	2019-02-01	2783	200.426	137.967	111.33	107.13	132	106	103	124.999	138.257	134.395	121	138	134	0.00837349	0.029626
ZHA02	DEN	20	ZHA02-DEN-20	2019-02-17 12:40:08	2019-02-17 12:40:08	2019-02-17	2019-02-11	2019-02-01	2053	199.739	143.643	119.639	114.362	139	113	109	132.516	136.948	134.428	128	137	135	0.00983347	0.0285824
ZHA02	DEN	20	ZHA02-DEN-20	2019-02-18 11:08:21	2019-02-18 11:08:21	2019-02-18	2019-02-18	2019-02-01	3314	200.637	122.165	96.2028	91.7722	116	91	88	108.962	138.212	134.557	106	138	134	0.0051705	0.0303154
ZHA02	DEN	20	ZHA02-DEN-20	2019-02-18 12:38:21	2019-02-18 12:38:21	2019-02-18	2019-02-18	2019-02-01	1626	190.696	140.417	119.445	108.322	133	114	108	131.196	134.609	136.95	128	134	135	0.00922317	0.0269432
ZHA02	DEN	20	ZHA02-DEN-20	2019-02-19 11:08:21	2019-02-19 11:08:21	2019-02-19	2019-02-18	2019-02-01	3331	200.436	120.144	94.2798	89.0772	111	86	83	107.1	138.048	134.996	100	138	134	0.00625281	0.0297447
ZHA02	DEN	20	ZHA02-DEN-20	2019-02-19 12:38:21	2019-02-19 12:38:21	2019-02-19	2019-02-18	2019-02-01	1438	180.52	127.037	110.411	104.241	124	108	105	121.49	133.781	133.624	120	134	132	0.00476477	0.0255936
ZHA02	DEN	20	ZHA02-DEN-20	2019-02-20 11:08:21	2019-02-20 11:08:21	2019-02-20	2019-02-18	2019-02-01	1595	199.701	106.082	87.1699	84.753	99	77	75	97.9172	135.595	132.337	89	136	131	0.0059015	0.0296726
ZHA02	DEN	20	ZHA02-DEN-20	2019-02-20 12:38:21	2019-02-20 12:38:21	2019-02-20	2019-02-18	2019-02-01	668	161.342	89.2844	76.9476	79.1362	91	74	76	85.1557	133.775	128.515	85	134	128	0.00553325	0.0321478
ZHA02	DEN	20	ZHA02-DEN-20	2019-02-21 11:08:21	2019-02-21 11:08:21	2019-02-21	2019-02-18	2019-02-01	1175	199.539	128.98	107.046	101.536	128	104	103	118.826	136.024	134.157	119	136	132	0.00655553	0.0303422
ZHA02	DEN	20	ZHA02-DEN-20	2019-02-21 12:38:21	2019-02-21 12:38:21	2019-02-21	2019-02-18	2019-02-01	1429	198.253	108.406	93.7726	85.2477	101	87	80	102.978	132.659	134.892	97	133	134	0.00433458	0.0246561
ZHA02	DEN	20	ZHA02-DEN-20	2019-02-22 11:08:21	2019-02-22 11:08:21	2019-02-22	2019-02-18	2019-02-01	2373	199.605	101.611	88.1083	83.7168	96	83	80	97.7868	132.901	132.494	93	133	132	0.00410811	0.0259416
ZHA02	DEN	20	ZHA02-DEN-20	2019-02-22 12:38:21	2019-02-22 12:38:21	2019-02-22	2019-02-18	2019-02-01	2362	199.7	105.517	90.9255	86.1749	101	87	83	101.052	133.256	132.838	97	133	132	0.00383372	0.0271519
ZHA02	DEN	20	ZHA02-DEN-20	2019-02-23 11:08:21	2019-02-23 11:08:21	2019-02-23	2019-02-18	2019-02-01	1608	199.525	133.966	114.8	112.306	129	111	109	127.08	135.216	132.141	124	135	133	0.007296	0.0302009
ZHA02	DEN	20	ZHA02-DEN-20	2019-02-23 12:38:21	2019-02-23 12:38:21	2019-02-23	2019-02-18	2019-02-01	753	179.93	103.846	87.6667	86.9509	101	84	85	97.911	134.765	130.778	95	135	131	0.00682035	0.028991
ZHA02	DEN	20	ZHA02-DEN-20	2019-02-24 11:08:21	2019-02-24 11:08:21	2019-02-24	2019-02-18	2019-02-01	1029	200.183	129.152	112.798	107.088	128	111	106	124.191	133.499	133.518	124	133	134	0.00497645	0.0242244
ZHA02	DEN	20	ZHA02-DEN-20	2019-02-24 12:38:21	2019-02-24 12:38:21	2019-02-24	2019-02-18	2019-02-01	1500	171.555	113.488	101.149	95.716	103	91	89	110.357	132.036	132.682	101	132	132	0.00339906	0.0246232
ZHA02	DEN	20	ZHA02-DEN-20	2019-02-25 11:08:21	2019-02-25 11:08:21	2019-02-25	2019-02-25	2019-02-01	1944	199.009	105.617	91.7233	85.8709	100	87	81	101.024	132.827	133.402	97	133	132	0.00418707	0.0249712
ZHA02	DEN	20	ZHA02-DEN-20	2019-02-25 12:38:21	2019-02-25 12:38:21	2019-02-25	2019-02-25	2019-02-01	903	188.919	100.766	86.8771	74.7209	97	83	72	95.5836	131.753	136.957	92	131	137	0.00359001	0.0240899
ZHA02	DEN	20	ZHA02-DEN-20	2019-02-26 11:08:21	2019-02-26 11:08:21	2019-02-26	2019-02-25	2019-02-01	1386	174.861	127.934	111.197	103.071	134	116	106	122.064	133.335	134.851	129	133	134	0.00499979	0.0229859
ZHA02	DEN	20	ZHA02-DEN-20	2019-02-26 12:38:21	2019-02-26 12:38:21	2019-02-26	2019-02-25	2019-02-01	1988	199.008	123.166	105.35	98.5141	126	106	98	115.69	134.011	134.263	120	133	133	0.00480666	0.0273259
ZHA02	DEN	20	ZHA02-DEN-20	2019-02-27 11:08:21	2019-02-27 11:08:21	2019-02-27	2019-02-25	2019-02-01	3218	198.625	128.775	112.617	103.139	130	113	102	123.644	132.803	135.547	125	132	136	0.00356577	0.0221224
ZHA02	DEN	20	ZHA02-DEN-20	2019-02-27 12:38:21	2019-02-27 12:38:21	2019-02-27	2019-02-25	2019-02-01	1700	199.44	114.135	99.6918	96.3459	116	102	94	109.406	133.315	131.922	114	132	131	0.00406333	0.0284975
ZHA02	DEN	20	ZHA02-DEN-20	2019-02-28 11:08:21	2019-02-28 11:08:21	2019-02-28	2019-02-25	2019-02-01	1775	199.605	126.575	109.098	101.895	122	106	101	120.269	133.841	134.473	118	133	134	0.00423827	0.0239258
ZHA02	DEN	20	ZHA02-DEN-20	2019-02-28 12:38:21	2019-02-28 12:38:21	2019-02-28	2019-02-25	2019-02-01	2118	199.024	134.534	118.496	112.929	129	113	108	129.323	133.387	133.217	124	133	132	0.00494508	0.0241191
ZHA02	DEN	20	ZHA02-DEN-20	2019-03-01 11:08:21	2019-03-01 11:08:21	2019-03-01	2019-02-25	2019-03-01	4544	200.639	116.037	96.1981	88.8651	112	93	87	108.103	134.91	135.18	104	133	134	0.00686354	0.0259921
ZHA02	DEN	20	ZHA02-DEN-20	2019-03-01 12:38:21	2019-03-01 12:38:21	2019-03-01	2019-02-25	2019-03-01	4545	200.464	112.822	93.5919	84.4774	110	89	83	105.095	134.407	136.153	102	133	136	0.00555338	0.0269103
ZHA02	DEN	20	ZHA02-DEN-20	2019-03-02 11:08:21	2019-03-02 11:08:21	2019-03-02	2019-02-25	2019-03-01	6445	200.719	109.391	94.9229	89.4926	107	92	87	105.408	133.007	133.236	103	132	133	0.00355496	0.0266761
ZHA02	DEN	20	ZHA02-DEN-20	2019-03-02 12:38:21	2019-03-02 12:38:21	2019-03-02	2019-02-25	2019-03-01	4854	200.69	104.131	91.2134	85.4646	102	88	82	101.217	132.296	133.285	99	131	133	0.00360489	0.0246174
ZHA02	DEN	20	ZHA02-DEN-20	2019-03-03 11:08:21	2019-03-03 11:08:21	2019-03-03	2019-02-25	2019-03-01	3397	175.702	103.882	85.7766	82.549	104	82	80	96.373	134.956	132.732	95	135	132	0.00583736	0.0261767
ZHA02	DEN	20	ZHA02-DEN-20	2019-03-03 12:38:21	2019-03-03 12:38:21	2019-03-03	2019-02-25	2019-03-01	2584	183.072	95.3108	80.3239	78.7697	95	79	79	89.9249	134.224	131.11	90	133	131	0.00407339	0.0274496
ZHA02	DEN	20	ZHA02-DEN-20	2019-03-04 11:08:22	2019-03-04 11:08:22	2019-03-04	2019-03-04	2019-03-01	6045	200.896	107.612	99.1285	91.759	104	95	88	108.213	130.069	133.38	105	129	133	0.00306508	0.0229238
ZHA02	DEN	20	ZHA02-DEN-20	2019-03-04 12:38:21	2019-03-04 12:38:21	2019-03-04	2019-03-04	2019-03-01	5154	200.709	113.695	96.6735	85.3263	112	94	84	107.854	133.043	137.102	107	132	137	0.00454249	0.0269839
ZHA02	DEN	20	ZHA02-DEN-20	2019-03-05 11:08:21	2019-03-05 11:08:21	2019-03-05	2019-03-04	2019-03-01	2916	167.062	119.147	97.6036	91.6145	121	99	91	109.561	135.79	134.695	112	135	134	0.00770725	0.0318737
ZHA02	DEN	20	ZHA02-DEN-20	2019-03-05 12:38:21	2019-03-05 12:38:21	2019-03-05	2019-03-04	2019-03-01	2470	199.44	79.5267	69.8247	69.3644	72	59	62	76.6551	132.365	129.602	67	132	128	0.00451158	0.0262008
ZHA02	DEN	20	ZHA02-DEN-20	2019-03-06 11:08:21	2019-03-06 11:08:21	2019-03-06	2019-03-04	2019-03-01	5831	200.474	112.05	94.2831	85.9412	112	95	86	105.59	133.856	135.532	107	133	135	0.00331176	0.0262235
ZHA02	DEN	20	ZHA02-DEN-20	2019-03-06 12:38:21	2019-03-06 12:38:21	2019-03-06	2019-03-04	2019-03-01	4075	200.516	106.372	91.5124	83.736	106	88	81	101.533	132.866	134.748	99	133	134	0.00461289	0.0247114
ZHA02	DEN	20	ZHA02-DEN-20	2019-03-07 11:08:21	2019-03-07 11:08:21	2019-03-07	2019-03-04	2019-03-01	5396	200.69	123.963	104.885	96.2183	124	105	96	117.057	134.237	135.815	118	134	135	0.0044707	0.0264766
ZHA02	DEN	20	ZHA02-DEN-20	2019-03-07 12:38:21	2019-03-07 12:38:21	2019-03-07	2019-03-04	2019-03-01	1621	199.613	91.6101	72.4941	74.6804	87	65	70	82.6792	136.719	129.797	76	138	129	0.00524342	0.0311277
ZHA02	DEN	20	ZHA02-DEN-20	2019-03-08 11:08:21	2019-03-08 11:08:21	2019-03-08	2019-03-04	2019-03-01	6963	200.776	114.597	94.8959	84.9032	115	96	85	106.805	134.425	136.823	109	133	137	0.0061449	0.0274535
ZHA02	DEN	20	ZHA02-DEN-20	2019-03-08 12:38:21	2019-03-08 12:38:21	2019-03-08	2019-03-04	2019-03-01	5335	200.839	121.013	101.533	93.719	121	103	94	113.759	134.563	135.43	116	134	135	0.00829796	0.0278347
ZHA02	DEN	20	ZHA02-DEN-20	2019-03-09 11:08:21	2019-03-09 11:08:21	2019-03-09	2019-03-04	2019-03-01	6074	200.433	110.333	96.3999	90.8044	110	96	91	107.018	132.667	133.338	109	132	133	0.00431198	0.0267296
ZHA02	DEN	20	ZHA02-DEN-20	2019-03-09 12:38:21	2019-03-09 12:38:21	2019-03-09	2019-03-04	2019-03-01	5091	79.0741	120.819	105.172	100.883	117	102	98	116.504	133.624	132.7	113	133	132	0.00451194	0.0281441
ZHA02	DEN	20	ZHA02-DEN-20	2019-03-10 11:08:21	2019-03-10 11:08:21	2019-03-10	2019-03-04	2019-03-01	6397	200.809	116.844	98.4138	89.1404	116	97	90	110.198	133.915	136.138	111	133	136	0.00396327	0.0273167
ZHA02	DEN	20	ZHA02-DEN-20	2019-03-10 12:38:21	2019-03-10 12:38:21	2019-03-10	2019-03-04	2019-03-01	6635	200.829	116.351	96.5982	86.7898	116	96	88	108.666	134.413	136.658	109	133	136	0.00574324	0.0271224
ZHA02	DEN	20	ZHA02-DEN-20	2019-03-11 11:08:21	2019-03-11 11:08:21	2019-03-11	2019-03-11	2019-03-01	4015	53.8462	128.563	105.608	100.647	124	105	100	119.229	136.42	134.352	119	135	134	0.00724021	0.0308466
ZHA02	DEN	20	ZHA02-DEN-20	2019-03-11 12:38:21	2019-03-11 12:38:21	2019-03-11	2019-03-11	2019-03-01	6154	201.024	111.692	93.5393	85.1331	112	94	87	105.049	133.987	135.672	107	133	135	0.0040155	0.0265354
ZHA02	DEN	20	ZHA02-DEN-20	2019-03-12 11:08:21	2019-03-12 11:08:21	2019-03-12	2019-03-11	2019-03-01	3800	200.532	99.9837	84.3366	77.9021	94	79	73	94.1518	133.492	134.172	89	134	132	0.00405048	0.0247719
ZHA02	DEN	20	ZHA02-DEN-20	2019-03-12 12:38:21	2019-03-12 12:38:21	2019-03-12	2019-03-11	2019-03-01	4916	200.662	119.506	106.321	98.1888	119	107	99	116.989	131.872	134.636	118	132	135	0.00381561	0.0208286
ZHA02	DEN	20	ZHA02-DEN-20	2019-03-13 11:08:21	2019-03-13 11:08:21	2019-03-13	2019-03-11	2019-03-01	8681	200.437	127.015	116.756	111.135	120	108	102	126.456	131.119	132.763	119	130	132	0.00599045	0.0292552
ZHA02	DEN	20	ZHA02-DEN-20	2019-03-13 12:38:21	2019-03-13 12:38:21	2019-03-13	2019-03-11	2019-03-01	6374	200.619	117.637	101.026	87.0463	116	101	89	112.22	132.329	138.484	113	131	138	0.00565383	0.0262962
ZHA02	DEN	20	ZHA02-DEN-20	2019-03-14 11:08:21	2019-03-14 11:08:21	2019-03-14	2019-03-11	2019-03-01	6956	200.245	114.102	96.1159	83.5551	112	95	84	107.406	133.23	137.932	107	132	137	0.00519251	0.026639
ZHA02	DEN	20	ZHA02-DEN-20	2019-03-14 12:38:21	2019-03-14 12:38:21	2019-03-14	2019-03-11	2019-03-01	4245	54.0098	131.286	100.496	93.9663	124	97	93	115.929	139.387	136.641	112	138	136	0.0121682	0.0343763
ZHA02	DEN	20	ZHA02-DEN-20	2019-03-15 11:08:21	2019-03-15 11:08:21	2019-03-15	2019-03-11	2019-03-01	4265	54.648	132.823	103.854	96.6635	126	102	96	118.841	138.45	136.647	117	137	137	0.00818611	0.0286869
ZHA02	DEN	20	ZHA02-DEN-20	2019-03-15 12:38:21	2019-03-15 12:38:21	2019-03-15	2019-03-11	2019-03-01	4305	54.1044	131.095	101.313	94.6513	124	99	94	116.485	138.9	136.528	114	138	137	0.00832655	0.0308892
ZHA02	DEN	20	ZHA02-DEN-20	2019-03-16 11:08:21	2019-03-16 11:08:21	2019-03-16	2019-03-11	2019-03-01	4648	62.62	102.071	78.8569	75.3843	96	77	72	91.2565	137.168	133.945	89	135	133	0.00521163	0.0287466
ZHA02	DEN	20	ZHA02-DEN-20	2019-03-16 12:38:21	2019-03-16 12:38:21	2019-03-16	2019-03-11	2019-03-01	4409	56.1794	130.171	106.86	104.911	125	103	101	120.422	137.089	132.674	117	136	133	0.00545808	0.0274624
ZHA02	DEN	20	ZHA02-DEN-20	2019-03-17 11:08:21	2019-03-17 11:08:21	2019-03-17	2019-03-11	2019-03-01	4017	56.7014	121.67	105.248	96.187	118	103	94	116.751	133.024	135.55	115	132	135	0.00391571	0.0236816
ZHA02	DEN	20	ZHA02-DEN-20	2019-03-17 12:38:21	2019-03-17 12:38:21	2019-03-17	2019-03-11	2019-03-01	4317	52.1564	117.748	100.992	93.2168	115	99	91	112.522	133.425	134.945	111	133	135	0.00493295	0.0272916
ZHA02	DEN	20	ZHA02-DEN-20	2019-03-18 11:08:21	2019-03-18 11:08:21	2019-03-18	2019-03-18	2019-03-01	4580	54.3582	116.106	100.131	96.633	112	98	94	111.664	133.867	132.413	109	133	132	0.00428926	0.0283524
ZHA02	DEN	20	ZHA02-DEN-20	2019-03-18 12:38:21	2019-03-18 12:38:21	2019-03-18	2019-03-18	2019-03-01	4625	99.3543	118.66	102.21	95.8177	116	100	94	113.797	133.538	134.092	112	133	134	0.00447605	0.0272104
ZHA02	DEN	20	ZHA02-DEN-20	2019-03-19 11:08:21	2019-03-19 11:08:21	2019-03-19	2019-03-18	2019-03-01	4038	61.5222	106.621	86.3668	78.1105	102	84	76	97.9156	135.079	135.983	95	135	136	0.00783424	0.0268842
ZHA02	DEN	20	ZHA02-DEN-20	2019-03-19 12:38:21	2019-03-19 12:38:21	2019-03-19	2019-03-18	2019-03-01	5540	89.0184	120.06	107.651	101.839	116	105	99	118.129	131.95	133.064	116	131	133	0.00354888	0.0240756
ZHA02	DEN	20	ZHA02-DEN-20	2019-03-20 11:10:56	2019-03-20 11:10:56	2019-03-20	2019-03-18	2019-03-01	4863	74.3376	95.884	78.4477	71.7561	92	76	69	88.76	134.243	134.729	86	134	135	0.00472708	0.0252357
ZHA02	DEN	20	ZHA02-DEN-20	2019-03-20 12:40:56	2019-03-20 12:40:56	2019-03-20	2019-03-18	2019-03-01	4780	106.931	98.4569	82.2816	77.3835	94	78	73	92.5538	133.94	133.391	89	133	133	0.00400928	0.026102
ZHA02	DEN	20	ZHA02-DEN-20	2019-03-21 11:10:56	2019-03-21 11:10:56	2019-03-21	2019-03-18	2019-03-01	4033	69.5271	90.3424	73.6633	69.2725	87	71	67	83.5482	134.42	133.32	81	134	133	0.00576155	0.0275342
ZHA02	DEN	20	ZHA02-DEN-20	2019-03-21 12:40:56	2019-03-21 12:40:56	2019-03-21	2019-03-18	2019-03-01	3774	124.134	111.821	92.2064	87.4595	110	90	86	104.05	135.304	133.791	102	135	134	0.0053848	0.0268133
ZHA02	DEN	20	ZHA02-DEN-20	2019-03-22 11:10:56	2019-03-22 11:10:56	2019-03-22	2019-03-18	2019-03-01	3673	111.894	61.5707	51.2298	53.2429	57	46	49	57.0441	133.176	128.496	52	132	129	0.00693953	0.0334438
ZHA02	DEN	20	ZHA02-DEN-20	2019-03-22 12:40:56	2019-03-22 12:40:56	2019-03-22	2019-03-18	2019-03-01	3593	47.6483	99.0417	79.4921	77.2471	95	77	75	90.8361	135.86	132.562	89	134	133	0.00406227	0.028512
ZHA02	DEN	20	ZHA02-DEN-20	2019-03-23 11:10:56	2019-03-23 11:10:56	2019-03-23	2019-03-18	2019-03-01	3851	61.0416	99.0948	76.0956	72.4425	97	74	70	88.4222	137.144	134.172	87	135	134	0.00522754	0.028589
ZHA02	DEN	20	ZHA02-DEN-20	2019-03-23 12:40:56	2019-03-23 12:40:56	2019-03-23	2019-03-18	2019-03-01	3163	107.519	103.758	80.8261	79.0202	101	81	78	93.5764	137.285	132.969	93	135	134	0.00460663	0.0294912
ZHA02	DEN	20	ZHA02-DEN-20	2019-03-24 11:10:56	2019-03-24 11:10:56	2019-03-24	2019-03-18	2019-03-01	2721	44.7965	102.388	75.5752	73.4737	100	75	72	89.3671	138.967	134.004	88	136	134	0.00496138	0.0279315
ZHA02	DEN	20	ZHA02-DEN-20	2019-03-24 12:40:56	2019-03-24 12:40:56	2019-03-24	2019-03-18	2019-03-01	2747	68.6532	107.076	80.6163	79.5562	102	80	78	94.613	138.84	133.232	94	136	134	0.00511361	0.0294557
ZHA02	DEN	20	ZHA02-DEN-20	2019-03-25 11:10:56	2019-03-25 11:10:56	2019-03-25	2019-03-25	2019-03-01	2972	49.5644	90.9411	69.5158	73.2116	89	69	73	81.535	137.826	129.615	80	135	130	0.00504438	0.0292632
ZHA02	DEN	20	ZHA02-DEN-20	2019-03-25 12:40:56	2019-03-25 12:40:56	2019-03-25	2019-03-25	2019-03-01	2933	46.353	123.816	98.5493	99.8936	121	100	100	113.302	138.394	131.363	115	136	131	0.00505012	0.0288309
ZHA02	DEN	20	ZHA02-DEN-20	2019-03-26 11:10:56	2019-03-26 11:10:56	2019-03-26	2019-03-25	2019-03-01	2892	45.7237	114.363	81.4969	83.4786	111	81	82	97.7417	142.009	132.607	97	140	132	0.009905	0.0315706
ZHA02	DEN	20	ZHA02-DEN-20	2019-03-26 12:40:56	2019-03-26 12:40:56	2019-03-26	2019-03-25	2019-03-01	2902	43.7322	123.307	90.0234	91.4724	120	91	89	106.701	141.845	132.854	106	141	133	0.0105505	0.0355579
ZHA02	DEN	20	ZHA02-DEN-20	2019-03-27 11:10:56	2019-03-27 11:10:56	2019-03-27	2019-03-25	2019-03-01	3101	45.9009	112.08	82.5347	85.4253	109	81	84	97.6646	140.826	131.322	97	140	132	0.00970197	0.0295775
ZHA02	DEN	20	ZHA02-DEN-20	2019-03-27 12:40:56	2019-03-27 12:40:56	2019-03-27	2019-03-25	2019-03-01	3453	46.6721	117.019	88.7359	92.9496	114	89	90	103.813	140.391	130.344	103	139	131	0.00956731	0.0329277
ZHA02	DEN	20	ZHA02-DEN-20	2019-03-28 11:10:56	2019-03-28 11:10:56	2019-03-28	2019-03-25	2019-03-01	3425	52.462	102.303	76.638	78.9045	101	74	78	90.0058	139.327	130.973	89	139	131	0.00670613	0.0289388
ZHA02	DEN	20	ZHA02-DEN-20	2019-03-28 12:40:56	2019-03-28 12:40:56	2019-03-28	2019-03-25	2019-03-01	2709	106.716	109.502	81.9398	86.9398	107	81	85	96.4729	140.443	129.711	95	140	130	0.00940209	0.0329763
ZHA02	DEN	20	ZHA02-DEN-20	2019-03-29 11:10:56	2019-03-29 11:10:56	2019-03-29	2019-03-25	2019-03-01	3330	48.6824	104.892	77.2186	81.5865	103	76	80	91.4327	140.469	130.122	90	140	130	0.00849335	0.0308302
ZHA02	DEN	20	ZHA02-DEN-20	2019-03-29 12:40:56	2019-03-29 12:40:56	2019-03-29	2019-03-25	2019-03-01	3605	105.387	106.638	81.6813	83.8757	105	81	82	95.1983	138.869	130.855	94	138	131	0.00524618	0.0288394
ZHA02	DEN	20	ZHA02-DEN-20	2019-03-30 11:10:56	2019-03-30 11:10:56	2019-03-30	2019-03-25	2019-03-01	3507	54.1775	103.25	77.1728	79.0935	101	76	77	90.7171	139.391	131.293	89	139	132	0.00689869	0.0277882
ZHA02	DEN	20	ZHA02-DEN-20	2019-03-30 12:40:56	2019-03-30 12:40:56	2019-03-30	2019-03-25	2019-03-01	3462	45.8994	105.798	81.3192	84.8553	102	81	82	94.7686	138.889	130.001	94	138	130	0.00581767	0.0292181
ZHA02	DEN	20	ZHA02-DEN-20	2019-03-31 11:10:56	2019-03-31 11:10:56	2019-03-31	2019-03-25	2019-03-01	1754	159.632	99.7292	73.1836	74.0644	99	74	74	86.3706	139.525	132.068	87	139	132	0.00779826	0.0278413
ZHA02	DEN	20	ZHA02-DEN-20	2019-03-31 12:40:56	2019-03-31 12:40:56	2019-03-31	2019-03-25	2019-03-01	2070	199.666	114.935	95.7333	93.6101	115	99	94	107.93	135.548	132.206	110	132	133	0.00520856	0.0316456
ZHA02	DEN	128	ZHA02-DEN-128	2018-10-27 11:11:23	2018-10-27 11:11:23	2018-10-27	2018-10-22	2018-10-01	12115	127.537	122.584	137.817	93.7687	126	145	92	140.51	114.703	149.7	147	114	150	0.000701135	0.00479639
ZHA02	DEN	128	ZHA02-DEN-128	2018-10-27 12:41:23	2018-10-27 12:41:23	2018-10-27	2018-10-22	2018-10-01	12175	127.414	127.347	144.02	93.8223	130	151	93	146.088	113.348	152.606	152	112	154	0.000273986	0.00436756
ZHA02	DEN	128	ZHA02-DEN-128	2018-10-28 11:11:23	2018-10-28 11:11:23	2018-10-28	2018-10-22	2018-10-01	12303	127.595	124.799	139.858	92.0057	129	147	92	142.305	114.255	151.692	150	113	152	0.000586441	0.00475857
ZHA02	DEN	128	ZHA02-DEN-128	2018-10-28 12:41:23	2018-10-28 12:41:23	2018-10-28	2018-10-22	2018-10-01	12054	127.581	122.816	139.722	89.3022	125	146	90	141.783	113.165	152.829	148	112	154	0.000241485	0.00352576
ZHA02	DEN	128	ZHA02-DEN-128	2018-10-29 11:11:23	2018-10-29 11:11:23	2018-10-29	2018-10-29	2018-10-01	12391	127.596	120.509	137.542	90.669	124	145	91	139.727	113.571	151.01	146	112	152	0.000621251	0.00493501
ZHA02	DEN	128	ZHA02-DEN-128	2018-10-29 12:41:23	2018-10-29 12:41:23	2018-10-29	2018-10-29	2018-10-01	12237	127.581	123.465	140.754	95.2298	126	147	95	142.926	113.684	150.188	149	112	151	0.000516356	0.00468842
ZHA02	DEN	128	ZHA02-DEN-128	2018-10-30 11:11:23	2018-10-30 11:11:23	2018-10-30	2018-10-29	2018-10-01	12155	129.368	125.373	145.198	89.8779	130	154	92	146.393	111.41	154.89	155	109	157	0.00022916	0.00208315
ZHA02	DEN	128	ZHA02-DEN-128	2018-10-30 12:41:23	2018-10-30 12:41:23	2018-10-30	2018-10-29	2018-10-01	12165	129.752	129.111	148.14	93.685	133	157	95	149.448	111.893	154.417	157	109	156	0.000317932	0.00202173
ZHA02	DEN	128	ZHA02-DEN-128	2018-10-31 11:11:23	2018-10-31 11:11:23	2018-10-31	2018-10-29	2018-10-01	12623	140.33	124.284	142.08	96.3569	129	150	97	144.099	113.492	150.215	152	112	152	0.000497713	0.00457896
ZHA02	DEN	128	ZHA02-DEN-128	2018-10-31 12:41:23	2018-10-31 12:41:23	2018-10-31	2018-10-29	2018-10-01	12656	129.231	126.936	144.417	101.294	130	152	103	146.509	113.993	148.82	154	112	150	0.000754203	0.00554924
ZHA02	DEN	128	ZHA02-DEN-128	2018-11-01 11:11:23	2018-11-01 11:11:23	2018-11-01	2018-10-29	2018-11-01	13012	145.523	130.425	142.356	105.024	123	139	95	145.39	117.05	146.532	142	116	148	0.000641727	0.00553796
ZHA02	DEN	128	ZHA02-DEN-128	2018-11-01 12:41:23	2018-11-01 12:41:23	2018-11-01	2018-10-29	2018-11-01	12818	136.389	134.605	153.758	111.891	128	151	100	154.68	113.637	147.845	152	113	149	0.000930287	0.00421643
ZHA02	DEN	128	ZHA02-DEN-128	2018-11-02 11:11:23	2018-11-02 11:11:23	2018-11-02	2018-10-29	2018-11-01	13175	121.404	121.038	138.146	92.3049	125	145	96	140.347	113.704	150.447	147	112	152	0.00077846	0.00513656
ZHA02	DEN	128	ZHA02-DEN-128	2018-11-02 12:41:23	2018-11-02 12:41:23	2018-11-02	2018-10-29	2018-11-01	13089	119.161	122.174	140.343	94.4314	126	147	97	142.306	113.279	150.321	148	111	152	0.000287441	0.0043077
ZHA02	DEN	128	ZHA02-DEN-128	2018-11-03 11:11:23	2018-11-03 11:11:23	2018-11-03	2018-10-29	2018-11-01	12643	120.064	119.839	137.806	94.1749	122	144	97	139.83	113.678	149.198	146	112	151	0.00094762	0.00549027
ZHA02	DEN	128	ZHA02-DEN-128	2018-11-03 12:41:23	2018-11-03 12:41:23	2018-11-03	2018-10-29	2018-11-01	12664	120.036	116.922	134.6	92.422	120	140	97	136.788	113.964	148.554	143	112	150	0.00102795	0.00714761
ZHA02	DEN	128	ZHA02-DEN-128	2018-11-04 11:11:23	2018-11-04 11:11:23	2018-11-04	2018-10-29	2018-11-01	14629	135.103	118.734	137.669	94.8441	124	146	99	139.622	113.373	148.705	148	111	150	0.000566915	0.00591921
ZHA02	DEN	128	ZHA02-DEN-128	2018-11-04 12:41:23	2018-11-04 12:41:23	2018-11-04	2018-10-29	2018-11-01	14651	134.888	119.29	138.387	95.9582	124	146	100	140.345	113.37	148.463	148	111	150	0.000712931	0.00562491
ZHA02	DEN	128	ZHA02-DEN-128	2018-11-05 11:11:23	2018-11-05 11:11:23	2018-11-05	2018-11-05	2018-11-01	14281	136.188	118.871	139.013	95.5698	123	146	99	140.776	112.79	148.886	148	111	150	0.000498411	0.00428392
ZHA02	DEN	128	ZHA02-DEN-128	2018-11-05 12:41:23	2018-11-05 12:41:23	2018-11-05	2018-11-05	2018-11-01	14695	136.11	116.509	136.317	94.313	117	141	93	138.128	113.112	148.249	142	111	150	0.000451515	0.00460272
ZHA02	DEN	128	ZHA02-DEN-128	2018-11-06 11:11:23	2018-11-06 11:11:23	2018-11-06	2018-11-05	2018-11-01	14755	138.228	109.049	129.495	80.3457	111	136	81	131.041	111.719	152.146	137	110	154	0.000195728	0.00333821
ZHA02	DEN	128	ZHA02-DEN-128	2018-11-06 12:41:23	2018-11-06 12:41:23	2018-11-06	2018-11-05	2018-11-01	14831	138.332	113.408	133.856	85.5155	116	140	86	135.431	111.879	151.602	141	110	153	0.000509942	0.00407922
ZHA02	DEN	128	ZHA02-DEN-128	2018-11-07 11:11:23	2018-11-07 11:11:23	2018-11-07	2018-11-05	2018-11-01	15328	149.524	115.707	129.613	91.7082	106	122	80	132.239	115.969	147	124	115	148	0.000668885	0.00622176
ZHA02	DEN	128	ZHA02-DEN-128	2018-11-07 12:41:23	2018-11-07 12:41:23	2018-11-07	2018-11-05	2018-11-01	8090	132.575	111.953	128.679	91.4038	107	125	84	130.628	114.965	146.311	129	114	147	0.000623471	0.00531905
ZHA02	DEN	128	ZHA02-DEN-128	2018-11-08 11:11:23	2018-11-08 11:11:23	2018-11-08	2018-11-05	2018-11-01	14952	138.405	101.992	118.837	75.195	99	119	72	121.02	113.795	149.948	121	112	151	0.000390244	0.00479236
ZHA02	DEN	128	ZHA02-DEN-128	2018-11-08 12:41:23	2018-11-08 12:41:23	2018-11-08	2018-11-05	2018-11-01	15327	138.49	110.506	129.008	85.0443	107	128	79	130.841	113.205	149.666	130	112	150	0.000289357	0.00539293
ZHA02	DEN	128	ZHA02-DEN-128	2018-11-09 11:11:23	2018-11-09 11:11:23	2018-11-09	2018-11-05	2018-11-01	15524	139.474	114.913	136.147	90.5689	116	140	92	137.708	111.974	150.004	142	111	151	0.00026442	0.00289074
ZHA02	DEN	128	ZHA02-DEN-128	2018-11-09 12:41:23	2018-11-09 12:41:23	2018-11-09	2018-11-05	2018-11-01	15656	138.938	104.172	124.628	86.103	95	118	76	125.973	113.167	146.667	119	112	147	0.000408325	0.00620601
ZHA02	DEN	128	ZHA02-DEN-128	2018-11-10 11:11:23	2018-11-10 11:11:23	2018-11-10	2018-11-05	2018-11-01	15991	139.864	108.518	129.37	84.3192	110	134	85	131.023	112.095	149.968	135	111	151	0.000212412	0.00364243
ZHA02	DEN	128	ZHA02-DEN-128	2018-11-10 12:41:23	2018-11-10 12:41:23	2018-11-10	2018-11-05	2018-11-01	16396	139.925	105.776	125.85	85.6192	105	129	84	127.744	113.092	147.576	130	112	149	0.000339139	0.00648329
ZHA02	DEN	128	ZHA02-DEN-128	2018-11-11 11:11:23	2018-11-11 11:11:23	2018-11-11	2018-11-05	2018-11-01	16819	140.322	113.768	134.396	85.5529	116	141	88	135.834	111.73	151.839	142	110	153	0.000485592	0.00324416
ZHA02	DEN	128	ZHA02-DEN-128	2018-11-11 12:41:23	2018-11-11 12:41:23	2018-11-11	2018-11-05	2018-11-01	16182	139.847	100.826	121.341	81.6418	90	113	70	122.141	112.945	147.303	115	112	147	0.000341357	0.00409389
ZHA02	DEN	128	ZHA02-DEN-128	2018-11-12 11:11:23	2018-11-12 11:11:23	2018-11-12	2018-11-12	2018-11-01	16421	140.322	103.842	122.33	76.4671	97	118	68	123.93	112.864	150.914	119	111	152	0.000411643	0.00585059
ZHA02	DEN	128	ZHA02-DEN-128	2018-11-12 12:41:22	2018-11-12 12:41:22	2018-11-12	2018-11-12	2018-11-01	17064	141.201	115.882	137.292	93.1192	113	138	89	138.662	112.134	149.246	139	111	150	0.000781295	0.00372079
ZHA02	DEN	128	ZHA02-DEN-128	2018-11-13 11:11:23	2018-11-13 11:11:23	2018-11-13	2018-11-12	2018-11-01	16813	140.649	110.314	133.322	78.4817	112	137	80	134.167	109.925	154.795	138	108	156	0.000139964	0.00273179
ZHA02	DEN	128	ZHA02-DEN-128	2018-11-13 12:41:23	2018-11-13 12:41:23	2018-11-13	2018-11-12	2018-11-01	17045	141.693	113.202	135.278	80.2928	115	140	81	136.258	110.334	154.88	140	109	156	0.000457631	0.00200054
ZHA02	DEN	128	ZHA02-DEN-128	2018-11-14 11:11:23	2018-11-14 11:11:23	2018-11-14	2018-11-12	2018-11-01	17886	142.322	121.921	144.95	90.1082	125	150	94	145.669	110.078	154.443	150	108	156	0.000152701	0.00193896
ZHA02	DEN	128	ZHA02-DEN-128	2018-11-14 12:41:23	2018-11-14 12:41:23	2018-11-14	2018-11-12	2018-11-01	17784	141.686	112.659	134.213	84.3596	116	139	88	135.52	111.207	152.308	140	109	153	0.000298417	0.00328883
ZHA02	DEN	128	ZHA02-DEN-128	2018-11-15 11:11:23	2018-11-15 11:11:23	2018-11-15	2018-11-12	2018-11-01	18104	142.149	109.975	132.289	81.453	114	137	86	133.464	110.743	152.807	138	109	154	0.000220736	0.00379545
ZHA02	DEN	128	ZHA02-DEN-128	2018-11-15 12:41:23	2018-11-15 12:41:23	2018-11-15	2018-11-12	2018-11-01	18188	142.156	111.531	133.702	83.9147	115	138	88	134.956	110.973	152.212	140	109	153	0.000130948	0.00228325
ZHA02	DEN	128	ZHA02-DEN-128	2018-11-16 11:11:23	2018-11-16 11:11:23	2018-11-16	2018-11-12	2018-11-01	18231	142.478	111.567	133.069	85.3294	114	137	89	134.536	111.521	151.241	139	110	152	0.000227144	0.00365893
ZHA02	DEN	128	ZHA02-DEN-128	2018-11-16 12:41:23	2018-11-16 12:41:23	2018-11-16	2018-11-12	2018-11-01	18337	142.809	113.071	134.424	88.129	116	138	92	135.972	111.804	150.46	140	110	151	0.000393166	0.00331201
ZHA02	DEN	128	ZHA02-DEN-128	2018-11-17 11:11:23	2018-11-17 11:11:23	2018-11-17	2018-11-12	2018-11-01	18402	141.867	112.377	133.193	89.339	116	137	94	134.978	112.359	149.261	139	110	150	0.000255168	0.00435574
[truncated: 73,541 more rows]
