# Supplementary material for: Seasonal pigment fluctuation in diploid and polyploid Arabidopsis revealed by machine learning-based phenotyping method PlantServation
Source: Nat Commun. 2023 Sep 22;14:5792. doi: 10.1038/s41467-023-41260-3 (PMC10517152; doi:10.1038/s41467-023-41260-3)
Supplement: Supplementary file 9 — Source Data [file 41467_2023_41260_MOESM9_ESM.zip › Source Data 7.xlsx]

## Sheet: README
README for Source Data 7
sheet			parameters
name	content		corresponding_sheets	name	content
README	explanation of the file (this sheet)		data_removed	site_year	the combination of site and year from which the data was removed prior to plotting and data analyses
data_removed	list of data removed from the plotting and analyses			date	the date for ehich the data was removed
Figs_5_S12_S13_S14_S15_S30b_CH3	plant trait data obtained from images for year 3 in the Swiss site			target	the target of removal
				reason	the reason for removing the data
			Figs_5_S12_S13_S14_S15_S30b_CH3	camera	the camera ID
				species	the species code
				plant_number	the ID number of the plant
				plant	the information of the plant consisting of the camera ID, the species code, and the ID number of the plant
				datetime	the date and time when the data was collected
				raw	the date and time when the data was collected
				day	the day when the data was collected
				week	the week when the data was collected
				month	the month when the data was collected
				area	the segmented area in the number of pixels
				rosette_radius	the radius of the segmented area
				rgb_r_mean	the mean R value of the RGB color space of the segmented area
				rgb_g_mean	the mean G value of the RGB color space of the segmented area
				rgb_b_mean	the mean B value of the RGB color space of the segmented area
				rgb_r_median	the median R value of the RGB color space of the segmented area
				rgb_g_median	the median G value of the RGB color space of the segmented area
				rgb_b_median	the median B value of the RGB color space of the segmented area
				lab_l_mean	the mean L* value of the L*a*b* color space of the segmented area
				lab_a_mean	the mean a* value of the L*a*b* color space of the segmented area
				lab_b_mean	the mean b* value of the L*a*b* color space of the segmented area
				lab_l_median	the median L* value of the L*a*b* color space of the segmented area
				lab_a_median	the median a* value of the L*a*b* color space of the segmented area
				lab_b_median	the median b* value of the L*a*b* color space of the segmented area
				relative_ant_per_area	the estimated anthocyanin content per square mm of a half of the leaf area sampled
				relative_ant_per_weight	the estimated anthocyanin content per mg leaf weight

## Sheet: data_removed
site_year	date	target	reason
Switzerland_yr3	2020-02-14 - 2020-03-31	SEP 78	dead
Switzerland_yr3	2020-03-03 - 2020-03-31	COL 48	dead
Switzerland_yr3	2020-03-20 - 2020-03-31	MED 140	dead
Switzerland_yr3	2020-03-23 - 2020-03-31	MED 54, POT 92, COL 132	dead
Switzerland_yr3	2020-02-26 - 2020-02-26	all images	snow
Switzerland_yr3	2019-10-28 - 2019-11-04	all images from camera ZHA02	camera moved
Switzerland_yr3	2020-02-04 - 2020-02-05	all images from camera ZHA02	camera moved
Switzerland_yr3	2020-02-25 - 2020-02-25	all images from camera ZHA02	poor segmentation
Switzerland_yr3	2020-02-24 - 2020-02-28	all images from camera ZHA03	poor segmentation
Switzerland_yr3	2020-03-30 - 2020-03-31	all images from camera ZHA04	camera moved
Switzerland_yr3	2019-12-02 - 2019-12-19	all images from camera ZHA07	camera moved
Switzerland_yr3	2020-01-14 - 2020-01-16	all images from camera ZHA08	strong light, camera moved, interference of a non-target object
Switzerland_yr3	2020-03-08 - 2020-03-08	all images from camera ZHA03	poor segmentation
Switzerland_yr3	all dates	SEP 358	interference of a non-target object
Switzerland_yr3	2019-11-22 - 2019-12-20	SEP 181	poor segmentation
Switzerland_yr3	2019-11-22 - 2019-12-20	SEP 179	poor segmentation
Switzerland_yr3	all dates	RS 357	interference of a non-target object
Switzerland_yr3	2020-01-19 - 2020-01-20	MAI 52	strong light
Switzerland_yr3	2020-02-19 - 2020-02-19	MAI 52	strong light
Switzerland_yr3	2020-02-27 - 2020-02-27	MAI 52	strong light
Switzerland_yr3	2020-03-07 - 2020-03-07	MAI 52	strong light
Switzerland_yr3	2020-03-24 - 2020-03-24	MAI 52	strong light
Switzerland_yr3	2019-12-06 - 2019-12-06	MAG 98	poor segmentation
Switzerland_yr3	2020-02-26 - 2020-02-27	COL 51	camera moved
Switzerland_yr3	2020-02-29 - 2020-02-29	COL 51	camera moved

## Sheet: Figs_5_S12_S13_S14_S15_S30b_CH3
camera	species	plant_number	plant	datetime	raw	day	week	month	area	rosette_radius	rgb_r_mean	rgb_g_mean	rgb_b_mean	rgb_r_median	rgb_g_median	rgb_b_median	lab_l_mean	lab_a_mean	lab_b_mean	lab_l_median	lab_a_median	lab_b_median	relative_ant_per_area	relative_ant_per_weight
ZHA02	COL	51	ZHA02-COL-51	2019-10-28 10:40:40	2019-10-28 10:40:40	2019-10-28	2019-10-28	2019-10-01	13635	201.417	100.182	117.447	82.0654	100	119	80	120.337	114.802	145.444	121	114	146	0.000536471	0.00495741
ZHA02	COL	51	ZHA02-COL-51	2019-10-28 11:40:40	2019-10-28 11:40:40	2019-10-28	2019-10-28	2019-10-01	10234	201.213	91.774	106.341	71.8846	92	108	70	109.456	115.873	145.553	111	115	146	0.00052066	0.00631927
ZHA02	COL	51	ZHA02-COL-51	2019-10-28 12:40:40	2019-10-28 12:40:40	2019-10-28	2019-10-28	2019-10-01	10707	201.042	90.9797	105.608	71.2835	91	107	70	108.7	115.878	145.483	110	115	146	0.000528976	0.00622097
ZHA02	COL	51	ZHA02-COL-51	2019-10-28 13:40:40	2019-10-28 13:40:40	2019-10-28	2019-10-28	2019-10-01	10760	200.901	89.0725	103.255	70.1691	90	105	69	106.391	116.21	144.911	108	115	146	0.000851994	0.00734476
ZHA02	COL	51	ZHA02-COL-51	2019-10-29 10:40:40	2019-10-29 10:40:40	2019-10-29	2019-10-28	2019-10-01	10221	200.691	93.1899	107.824	74.1084	92	109	71	111.056	116.002	145.082	112	116	146	0.000562263	0.00655555
ZHA02	COL	51	ZHA02-COL-51	2019-10-29 11:40:40	2019-10-29 11:40:40	2019-10-29	2019-10-28	2019-10-01	11915	200.715	96.4115	112.398	77.9597	95	113	76	115.524	115.43	145.194	116	115	146	0.000596088	0.00727107
ZHA02	COL	51	ZHA02-COL-51	2019-10-29 12:40:40	2019-10-29 12:40:40	2019-10-29	2019-10-28	2019-10-01	9512	200.628	91.3238	104.798	72.6587	89	105	71	108.225	116.71	144.414	108	117	144	0.0006759	0.00683826
ZHA02	COL	51	ZHA02-COL-51	2019-10-29 13:40:40	2019-10-29 13:40:40	2019-10-29	2019-10-28	2019-10-01	9265	200.677	94.4115	108.011	74.896	93	108	72	111.478	116.544	144.869	111	116	145	0.000851585	0.00660267
ZHA02	COL	51	ZHA02-COL-51	2019-10-30 10:40:40	2019-10-30 10:40:40	2019-10-30	2019-10-28	2019-10-01	11387	200.733	91.169	105.74	72.2721	90	107	71	108.924	116.036	145.01	110	115	145	0.000623618	0.00711155
ZHA02	COL	51	ZHA02-COL-51	2019-10-30 11:40:40	2019-10-30 11:40:40	2019-10-30	2019-10-28	2019-10-01	11590	200.919	91.2049	106.837	72.1717	91	107	71	109.805	115.429	145.521	110	115	145	0.000529161	0.00628399
ZHA02	COL	51	ZHA02-COL-51	2019-10-30 12:40:40	2019-10-30 12:40:40	2019-10-30	2019-10-28	2019-10-01	11031	200.732	91.7806	105.639	73.7821	90	106	72	109.039	116.598	144.209	109	116	144	0.000727711	0.00685405
ZHA02	COL	51	ZHA02-COL-51	2019-10-30 13:40:40	2019-10-30 13:40:40	2019-10-30	2019-10-28	2019-10-01	14206	200.788	89.9855	103.616	71.0067	89	104	69	106.926	116.543	144.699	108	116	144	0.000788123	0.00708003
ZHA02	COL	51	ZHA02-COL-51	2019-10-31 10:40:40	2019-10-31 10:40:40	2019-10-31	2019-10-28	2019-10-01	11241	200.999	92.4861	105.344	73.045	90	105	68	108.85	116.925	144.615	109	116	146	0.000690892	0.00686657
ZHA02	COL	51	ZHA02-COL-51	2019-10-31 11:40:40	2019-10-31 11:40:40	2019-10-31	2019-10-28	2019-10-01	12510	201.078	92.0406	105.1	72.0548	92	107	69	108.524	116.729	144.985	110	115	145	0.000596649	0.00706455
ZHA02	COL	51	ZHA02-COL-51	2019-10-31 12:40:40	2019-10-31 12:40:40	2019-10-31	2019-10-28	2019-10-01	9661	201.221	90.6882	103.848	72.3582	90	104	69	107.227	116.95	144.135	108	116	145	0.000805584	0.00717333
ZHA02	COL	51	ZHA02-COL-51	2019-10-31 13:40:40	2019-10-31 13:40:40	2019-10-31	2019-10-28	2019-10-01	9767	201.167	86.8701	101.566	67.3124	87	102	66	104.433	115.797	145.574	105	114	145	0.000548525	0.0057191
ZHA02	COL	51	ZHA02-COL-51	2019-11-01 10:40:40	2019-11-01 10:40:40	2019-11-01	2019-10-28	2019-11-01	14148	200.606	105.034	116.866	82.4675	98	111	78	120.556	117.201	145.583	115	116	146	0.000415386	0.00491247
ZHA02	COL	51	ZHA02-COL-51	2019-11-01 11:40:40	2019-11-01 11:40:40	2019-11-01	2019-10-28	2019-11-01	12085	200.554	104.353	118.123	80.2014	105	119	80	121.627	115.911	147.154	122	114	148	0.000477488	0.00466817
ZHA02	COL	51	ZHA02-COL-51	2019-11-01 12:40:40	2019-11-01 12:40:40	2019-11-01	2019-10-28	2019-11-01	13420	201.173	94.8037	106.224	75.0001	93	106	73	110.174	117.794	144.093	110	116	143	0.000785763	0.00657605
ZHA02	COL	51	ZHA02-COL-51	2019-11-01 13:40:40	2019-11-01 13:40:40	2019-11-01	2019-10-28	2019-11-01	15304	201.069	96.863	108.456	78.1121	92	106	74	112.413	117.842	143.554	109	116	145	0.00100847	0.00677143
ZHA02	COL	51	ZHA02-COL-51	2019-11-02 10:40:40	2019-11-02 10:40:40	2019-11-02	2019-10-28	2019-11-01	10678	200.368	90.2774	102.191	69.3263	89	103	67	105.853	117.295	145.018	106	115	146	0.000648308	0.00733173
ZHA02	COL	51	ZHA02-COL-51	2019-11-02 11:40:40	2019-11-02 11:40:40	2019-11-02	2019-10-28	2019-11-01	14342	200.468	90.5909	104.761	72.8284	90	105	71	108.117	116.521	144.181	108	114	145	0.000759401	0.00698494
ZHA02	COL	51	ZHA02-COL-51	2019-11-02 12:40:40	2019-11-02 12:40:40	2019-11-02	2019-10-28	2019-11-01	12523	200.698	90.9696	103.395	72.2622	90	104	71	107.078	117.356	143.971	107	115	145	0.000892701	0.00732295
ZHA02	COL	51	ZHA02-COL-51	2019-11-02 13:40:40	2019-11-02 13:40:40	2019-11-02	2019-10-28	2019-11-01	14131	200.532	92.4443	106.02	74.4102	92	106	73	109.575	116.829	144.032	109	114	145	0.000774306	0.006934
ZHA02	COL	51	ZHA02-COL-51	2019-11-04 10:40:18	2019-11-04 10:40:18	2019-11-04	2019-11-04	2019-11-01	12619	146.219	73.1808	90.1906	61.4211	75	93	62	92.1583	115.546	142.525	96	114	143	0.00181135	0.00879564
ZHA02	COL	51	ZHA02-COL-51	2019-11-04 11:40:18	2019-11-04 11:40:18	2019-11-04	2019-11-04	2019-11-01	12422	143.647	75.0561	91.0531	64.0269	77	94	65	93.425	116.256	141.624	97	115	142	0.00138744	0.0079632
ZHA02	COL	51	ZHA02-COL-51	2019-11-04 12:40:18	2019-11-04 12:40:18	2019-11-04	2019-11-04	2019-11-01	12823	147.574	77.6789	95.4345	64.3799	79	99	65	97.5348	114.947	143.603	101	114	145	0.001101	0.00654677
ZHA02	COL	51	ZHA02-COL-51	2019-11-04 13:40:18	2019-11-04 13:40:18	2019-11-04	2019-11-04	2019-11-01	13065	146.808	75.3897	91.5784	64.2605	75	93	63	93.8289	116.179	141.734	95	115	142	0.00147592	0.00820146
ZHA02	COL	51	ZHA02-COL-51	2019-11-05 10:40:18	2019-11-05 10:40:18	2019-11-05	2019-11-04	2019-11-01	13648	148.16	77.7261	92.8151	69.409	78	95	70	95.6967	117.319	139.587	97	116	140	0.00163593	0.0101841
ZHA02	COL	51	ZHA02-COL-51	2019-11-05 11:40:18	2019-11-05 11:40:18	2019-11-05	2019-11-04	2019-11-01	13706	146.672	77.7201	92.0514	69.4367	77	94	69	95.0733	117.768	139.238	97	117	140	0.00210934	0.0103133
ZHA02	COL	51	ZHA02-COL-51	2019-11-05 12:40:18	2019-11-05 12:40:18	2019-11-05	2019-11-04	2019-11-01	13620	148.288	80.3797	95.4261	74.1119	80	97	74	98.5728	117.772	138.317	100	117	139	0.00161313	0.0113144
ZHA02	COL	51	ZHA02-COL-51	2019-11-05 13:40:18	2019-11-05 13:40:18	2019-11-05	2019-11-04	2019-11-01	13519	148.038	81.9162	96.5677	74.2743	82	99	74	99.7918	117.765	138.918	102	117	140	0.00155279	0.010691
ZHA02	COL	51	ZHA02-COL-51	2019-11-06 10:40:18	2019-11-06 10:40:18	2019-11-06	2019-11-04	2019-11-01	13736	143.761	77.7062	90.8397	69.5797	77	92	69	94.0906	118.484	138.634	95	118	139	0.00164559	0.0113322
ZHA02	COL	51	ZHA02-COL-51	2019-11-06 11:40:18	2019-11-06 11:40:18	2019-11-06	2019-11-04	2019-11-01	13862	148.595	71.6995	84.3979	64.9514	71	86	65	87.3809	118.903	137.752	89	118	138	0.00150599	0.0110004
ZHA02	COL	51	ZHA02-COL-51	2019-11-06 12:40:18	2019-11-06 12:40:18	2019-11-06	2019-11-04	2019-11-01	13850	148.098	74.9071	88.6345	64.9676	74	90	64	91.504	117.758	139.999	93	117	141	0.00137942	0.010002
ZHA02	COL	51	ZHA02-COL-51	2019-11-06 13:40:18	2019-11-06 13:40:18	2019-11-06	2019-11-04	2019-11-01	13570	149.031	74.5926	88.2173	63.0031	74	90	62	91.0042	117.516	140.924	92	117	141	0.00166758	0.00935351
ZHA02	COL	51	ZHA02-COL-51	2019-11-07 10:40:18	2019-11-07 10:40:18	2019-11-07	2019-11-04	2019-11-01	13993	147.168	80.61	94.3242	69.7512	81	97	70	97.5104	117.703	140.37	100	117	141	0.00141545	0.00988445
ZHA02	COL	51	ZHA02-COL-51	2019-11-07 11:40:18	2019-11-07 11:40:18	2019-11-07	2019-11-04	2019-11-01	14164	153.131	81.2121	94.1048	69.9687	82	96	70	97.4629	118.128	140.223	99	117	141	0.00151547	0.010118
ZHA02	COL	51	ZHA02-COL-51	2019-11-07 12:40:18	2019-11-07 12:40:18	2019-11-07	2019-11-04	2019-11-01	13744	144.563	76.0172	88.8095	65.7034	77	91	66	91.8912	118.265	139.762	94	118	141	0.00278791	0.0105191
ZHA02	COL	51	ZHA02-COL-51	2019-11-07 13:40:18	2019-11-07 13:40:18	2019-11-07	2019-11-04	2019-11-01	13883	164.738	79.7351	92.7051	68.2401	80	94	68	95.9143	118.007	140.434	98	117	141	0.00147096	0.0098244
ZHA02	COL	51	ZHA02-COL-51	2019-11-08 10:40:18	2019-11-08 10:40:18	2019-11-08	2019-11-04	2019-11-01	13743	144.067	79.3843	89.7159	72.0383	80	91	72	93.6675	120.29	136.896	95	120	137	0.00189293	0.0127708
ZHA02	COL	51	ZHA02-COL-51	2019-11-08 11:40:18	2019-11-08 11:40:18	2019-11-08	2019-11-04	2019-11-01	13629	148.917	80.8945	91.4548	74.0135	81	93	74	95.5008	120.269	136.7	97	120	137	0.00165568	0.0118966
ZHA02	COL	51	ZHA02-COL-51	2019-11-08 12:40:18	2019-11-08 12:40:18	2019-11-08	2019-11-04	2019-11-01	13576	89.1993	82.3584	92.8882	75.7409	82	95	76	97.0298	120.352	136.507	99	120	137	0.00173138	0.0119516
ZHA02	COL	51	ZHA02-COL-51	2019-11-08 13:40:18	2019-11-08 13:40:18	2019-11-08	2019-11-04	2019-11-01	13227	87.0928	79.8452	89.7441	75.9798	77	88	74	93.8647	121.221	134.668	92	121	135	0.00198001	0.0130103
ZHA02	COL	51	ZHA02-COL-51	2019-11-09 10:40:18	2019-11-09 10:40:18	2019-11-09	2019-11-04	2019-11-01	13928	89.727	78.1991	88.3374	70.9825	78	89	71	92.2425	120.41	136.764	93	120	137	0.00155482	0.0119192
ZHA02	COL	51	ZHA02-COL-51	2019-11-09 11:40:18	2019-11-09 11:40:18	2019-11-09	2019-11-04	2019-11-01	13760	85.6487	79.1307	88.305	72.3129	79	89	72	92.4744	121.083	136.082	94	121	136	0.00154869	0.0119279
ZHA02	COL	51	ZHA02-COL-51	2019-11-09 12:40:18	2019-11-09 12:40:18	2019-11-09	2019-11-04	2019-11-01	13543	84.9451	80.0746	89.1138	74.2066	80	91	75	93.4314	121.347	135.447	95	121	136	0.00163992	0.0117673
ZHA02	COL	51	ZHA02-COL-51	2019-11-09 13:40:18	2019-11-09 13:40:18	2019-11-09	2019-11-04	2019-11-01	12806	89.6471	79.8491	88.2845	76.5803	74	83	72	92.5704	122.215	133.678	87	122	134	0.00215874	0.0145351
ZHA02	COL	51	ZHA02-COL-51	2019-11-10 10:40:18	2019-11-10 10:40:18	2019-11-10	2019-11-04	2019-11-01	13762	89.4983	72.3811	80.2851	70.741	72	81	70	84.4772	122.781	132.562	85	123	132	0.00178277	0.0163363
ZHA02	COL	51	ZHA02-COL-51	2019-11-10 11:40:18	2019-11-10 11:40:18	2019-11-10	2019-11-04	2019-11-01	13685	88.7018	65.9232	72.8805	65.753	65	73	65	76.6849	123.601	131.304	77	124	131	0.0017605	0.0189856
ZHA02	COL	51	ZHA02-COL-51	2019-11-10 12:40:18	2019-11-10 12:40:18	2019-11-10	2019-11-04	2019-11-01	13557	90.8925	64.5965	71.3681	65.1272	60	68	62	74.9953	123.867	130.803	71	124	131	0.00171594	0.0207845
ZHA02	COL	51	ZHA02-COL-51	2019-11-10 13:40:18	2019-11-10 13:40:18	2019-11-10	2019-11-04	2019-11-01	12897	91.4596	81.0407	86.1974	77.0847	72	77	69	90.8842	124.052	132.598	82	124	133	0.0017244	0.0170776
ZHA02	COL	51	ZHA02-COL-51	2019-11-11 10:40:18	2019-11-11 10:40:18	2019-11-11	2019-11-11	2019-11-01	14319	136.305	64.6345	69.0142	61.8586	63	69	61	72.9209	124.655	131.713	72	125	132	0.00163264	0.0191977
ZHA02	COL	51	ZHA02-COL-51	2019-11-11 11:40:18	2019-11-11 11:40:18	2019-11-11	2019-11-11	2019-11-01	14488	105.598	53.5371	56.9186	53.6487	50	54	50	59.5105	125.847	129.57	57	126	130	0.00309129	0.0235308
ZHA02	COL	51	ZHA02-COL-51	2019-11-11 12:40:18	2019-11-11 12:40:18	2019-11-11	2019-11-11	2019-11-01	13875	91.8419	72.4499	75.772	68.6729	66	69	62	80.1519	125.193	131.755	74	125	132	0.00151969	0.019811
ZHA02	COL	51	ZHA02-COL-51	2019-11-11 13:40:18	2019-11-11 13:40:18	2019-11-11	2019-11-11	2019-11-01	13919	92.3692	71.1624	74.9108	67.6072	69	75	66	79.6093	124.918	131.84	79	125	132	0.00162023	0.0190798
ZHA02	COL	51	ZHA02-COL-51	2019-11-12 10:40:18	2019-11-12 10:40:18	2019-11-12	2019-11-11	2019-11-01	14519	137.664	71.6915	73.7967	66.641	71	74	66	78.8054	125.639	131.998	79	126	132	0.00161587	0.0181168
ZHA02	COL	51	ZHA02-COL-51	2019-11-12 11:40:18	2019-11-12 11:40:18	2019-11-12	2019-11-11	2019-11-01	14779	92.3182	63.9315	65.857	60.6734	63	65	60	70.1162	126.054	130.887	69	126	131	0.00153836	0.023085
ZHA02	COL	51	ZHA02-COL-51	2019-11-12 12:40:18	2019-11-12 12:40:18	2019-11-12	2019-11-11	2019-11-01	13909	173.771	80.0781	82.0382	77.5443	72	73	69	87.4232	126.31	130.359	78	126	130	0.00286134	0.0230286
ZHA02	COL	51	ZHA02-COL-51	2019-11-12 13:40:18	2019-11-12 13:40:18	2019-11-12	2019-11-11	2019-11-01	14719	90.7388	69.6136	71.5284	66.6467	69	72	66	76.4729	126.175	130.659	77	126	131	0.00158361	0.0223177
ZHA02	COL	51	ZHA02-COL-51	2019-11-13 10:40:18	2019-11-13 10:40:18	2019-11-13	2019-11-11	2019-11-01	14673	87.126	66.3575	67.0912	65.8475	64	65	64	71.9735	127.451	128.654	70	127	129	0.00362532	0.0277471
ZHA02	COL	51	ZHA02-COL-51	2019-11-13 11:40:18	2019-11-13 11:40:18	2019-11-13	2019-11-11	2019-11-01	14247	86.0625	61.2235	62.6742	62.1424	60	62	61	66.9914	127.287	128.143	66	127	128	0.00408757	0.0285768
ZHA02	COL	51	ZHA02-COL-51	2019-11-13 12:40:18	2019-11-13 12:40:18	2019-11-13	2019-11-11	2019-11-01	14122	86.863	66.3	67.3629	66.7555	65	66	66	72.2632	127.443	128.223	71	127	128	0.0035576	0.0281684
ZHA02	COL	51	ZHA02-COL-51	2019-11-13 13:40:18	2019-11-13 13:40:18	2019-11-13	2019-11-11	2019-11-01	14442	87.3794	68.4116	69.4585	67.1334	67	69	67	74.5357	127.063	129.267	74	127	129	0.00352056	0.0260536
ZHA02	COL	51	ZHA02-COL-51	2019-11-14 10:40:18	2019-11-14 10:40:18	2019-11-14	2019-11-11	2019-11-01	15392	105.102	69.886	71.0528	69.8922	67	69	68	76.271	127.305	128.523	74	127	129	0.00418183	0.0279276
ZHA02	COL	51	ZHA02-COL-51	2019-11-14 11:40:18	2019-11-14 11:40:18	2019-11-14	2019-11-11	2019-11-01	15465	119.32	69.101	69.2629	67.11	68	69	67	74.5396	127.498	129.27	74	128	129	0.00362295	0.0265967
ZHA02	COL	51	ZHA02-COL-51	2019-11-14 12:40:18	2019-11-14 12:40:18	2019-11-14	2019-11-11	2019-11-01	15248	90.909	73.8973	74.3751	72.1668	73	74	71	80.1177	127.365	129.259	80	127	129	0.00448114	0.0268997
ZHA02	COL	51	ZHA02-COL-51	2019-11-14 13:40:18	2019-11-14 13:40:18	2019-11-14	2019-11-11	2019-11-01	15097	150.034	68.998	69.4023	67.7688	68	68	67	74.6997	127.501	128.932	74	127	129	0.00368484	0.0269443
ZHA02	COL	51	ZHA02-COL-51	2019-11-15 10:40:18	2019-11-15 10:40:18	2019-11-15	2019-11-11	2019-11-01	16029	115.3	64.3637	64.3755	65.8021	59	59	62	69.0314	128.402	127.103	64	128	127	0.0039798	0.0307436
ZHA02	COL	51	ZHA02-COL-51	2019-11-15 11:40:18	2019-11-15 11:40:18	2019-11-15	2019-11-11	2019-11-01	15668	89.574	59.9465	60.3686	61.3922	58	59	61	64.7103	128.102	127.325	63	128	127	0.0038542	0.0284572
ZHA02	COL	51	ZHA02-COL-51	2019-11-15 12:40:18	2019-11-15 12:40:18	2019-11-15	2019-11-11	2019-11-01	16194	121.696	68.9705	69.3414	69.7502	65	66	67	74.6047	127.971	127.711	72	128	128	0.00351997	0.0277071
ZHA02	COL	51	ZHA02-COL-51	2019-11-15 13:40:18	2019-11-15 13:40:18	2019-11-15	2019-11-11	2019-11-01	14768	122.066	72.2748	71.7914	71.6086	65	64	65	77.0767	128.225	128.136	70	128	128	0.003791	0.0274726
ZHA02	COL	51	ZHA02-COL-51	2019-11-16 10:40:18	2019-11-16 10:40:18	2019-11-16	2019-11-11	2019-11-01	14313	146.718	69.6356	69.7319	66.2293	69	69	66	75.0503	127.234	130.102	74	127	130	0.00364512	0.0254539
ZHA02	COL	51	ZHA02-COL-51	2019-11-16 11:40:18	2019-11-16 11:40:18	2019-11-16	2019-11-11	2019-11-01	15491	158.619	70.0661	70.0684	66.6776	69	70	67	75.4364	127.293	130.049	75	127	130	0.00396166	0.0258409
ZHA02	COL	51	ZHA02-COL-51	2019-11-16 12:40:18	2019-11-16 12:40:18	2019-11-16	2019-11-11	2019-11-01	14983	132.524	68.6403	68.4605	65.5933	68	68	66	73.7795	127.477	129.764	74	127	130	0.00387609	0.026065
ZHA02	COL	51	ZHA02-COL-51	2019-11-16 13:40:18	2019-11-16 13:40:18	2019-11-16	2019-11-11	2019-11-01	14954	159.256	71.1789	71.3549	67.6937	71	71	67	76.8419	127.157	130.189	77	127	130	0.00343302	0.0255257
ZHA02	COL	51	ZHA02-COL-51	2019-11-17 10:40:18	2019-11-17 10:40:18	2019-11-17	2019-11-11	2019-11-01	15448	139.15	74.6324	74.403	73.8769	74	74	74	80.4266	127.994	128.369	81	128	128	0.00365322	0.0276653
ZHA02	COL	51	ZHA02-COL-51	2019-11-17 11:40:18	2019-11-17 11:40:18	2019-11-17	2019-11-11	2019-11-01	14860	150.337	74.319	74.5184	74.2521	74	74	74	80.5205	127.89	128.136	81	128	128	0.00355315	0.0287064
ZHA02	COL	51	ZHA02-COL-51	2019-11-17 12:40:18	2019-11-17 12:40:18	2019-11-17	2019-11-11	2019-11-01	14968	97.9605	73.3531	73.0662	73.5644	67	67	68	78.7227	128.294	127.733	72	128	128	0.00391936	0.0278974
ZHA02	COL	51	ZHA02-COL-51	2019-11-17 13:40:18	2019-11-17 13:40:18	2019-11-17	2019-11-11	2019-11-01	14842	104.263	70.9204	71.5252	71.621	70	71	72	77.1676	127.792	127.874	77	128	128	0.00351699	0.0300581
ZHA02	COL	51	ZHA02-COL-51	2019-11-18 10:40:18	2019-11-18 10:40:18	2019-11-18	2019-11-18	2019-11-01	15260	149.26	70.4507	70.5326	69.6876	69	70	69	76.1041	127.801	128.517	75	128	129	0.00359137	0.0297814
ZHA02	COL	51	ZHA02-COL-51	2019-11-18 11:40:18	2019-11-18 11:40:18	2019-11-18	2019-11-18	2019-11-01	16100	142.215	65.3639	67.9584	71.5977	64	67	71	72.9494	127.814	125.442	72	128	125	0.00382943	0.0323225
ZHA02	COL	51	ZHA02-COL-51	2019-11-18 12:40:18	2019-11-18 12:40:18	2019-11-18	2019-11-18	2019-11-01	14888	136.077	66.2488	66.6264	69.0539	59	60	63	71.5398	128.472	126.429	65	128	126	0.00401578	0.031366
ZHA02	COL	51	ZHA02-COL-51	2019-11-18 13:40:18	2019-11-18 13:40:18	2019-11-18	2019-11-18	2019-11-01	13309	135.897	89.5507	88.1217	88.1685	79	76	79	94.69	128.71	128.07	83	129	127	0.00338016	0.0306024
ZHA02	COL	51	ZHA02-COL-51	2019-11-19 10:40:18	2019-11-19 10:40:18	2019-11-19	2019-11-18	2019-11-01	15356	90.7815	71.5572	71.7475	70.6761	71	72	71	77.4092	127.716	128.626	77	128	129	0.00358773	0.0283947
ZHA02	COL	51	ZHA02-COL-51	2019-11-19 11:40:18	2019-11-19 11:40:18	2019-11-19	2019-11-18	2019-11-01	15514	199.531	73.5385	73.7957	72.4159	72	73	72	79.5822	127.612	128.825	79	128	129	0.00363034	0.028112
ZHA02	COL	51	ZHA02-COL-51	2019-11-19 12:40:18	2019-11-19 12:40:18	2019-11-19	2019-11-18	2019-11-01	15912	91.8514	72.0393	72.0074	70.7255	70	71	70	77.6424	127.766	128.799	77	128	129	0.00368892	0.0279373
ZHA02	COL	51	ZHA02-COL-51	2019-11-19 13:40:18	2019-11-19 13:40:18	2019-11-19	2019-11-18	2019-11-01	15143	148.448	69.9233	70.11	69.0236	69	70	69	75.5885	127.708	128.654	75	128	129	0.00359146	0.0283732
ZHA02	COL	51	ZHA02-COL-51	2019-11-20 10:41:10	2019-11-20 10:41:10	2019-11-20	2019-11-18	2019-11-01	15564	196.184	69.8195	70.6367	68.0656	70	71	69	75.9425	127.132	129.455	77	127	130	0.00370079	0.0258455
ZHA02	COL	51	ZHA02-COL-51	2019-11-20 11:41:10	2019-11-20 11:41:10	2019-11-20	2019-11-18	2019-11-01	15203	198.607	68.8626	69.2277	67.9839	69	70	69	74.5878	127.612	128.708	75	128	129	0.00353271	0.0281847
ZHA02	COL	51	ZHA02-COL-51	2019-11-20 12:41:10	2019-11-20 12:41:10	2019-11-20	2019-11-18	2019-11-01	15597	140.757	69.8111	70.1727	68.1731	69	70	68	75.521	127.438	129.17	75	127	129	0.00369978	0.0268178
ZHA02	COL	51	ZHA02-COL-51	2019-11-20 13:41:10	2019-11-20 13:41:10	2019-11-20	2019-11-18	2019-11-01	15595	145.1	67.9923	68.2688	66.3429	68	68	67	73.4692	127.479	129.147	74	127	129	0.0036237	0.0269482
ZHA02	COL	51	ZHA02-COL-51	2019-11-21 10:41:10	2019-11-21 10:41:10	2019-11-21	2019-11-18	2019-11-01	16023	145.936	70.1198	70.755	67.8209	69	70	68	76.0894	127.127	129.707	76	127	130	0.0039453	0.0256769
ZHA02	COL	51	ZHA02-COL-51	2019-11-21 11:41:10	2019-11-21 11:41:10	2019-11-21	2019-11-18	2019-11-01	16832	109.458	61.116	61.8025	59.9606	59	60	59	66.0314	127.317	129.046	65	127	129	0.00442172	0.0274855
ZHA02	COL	51	ZHA02-COL-51	2019-11-21 12:41:10	2019-11-21 12:41:10	2019-11-21	2019-11-18	2019-11-01	15903	103.935	69.4433	70.1863	67.4739	68	69	67	75.4238	127.119	129.565	75	127	130	0.00373768	0.0258581
ZHA02	COL	51	ZHA02-COL-51	2019-11-21 13:41:10	2019-11-21 13:41:10	2019-11-21	2019-11-18	2019-11-01	15681	115.596	78.399	78.6287	75.1507	73	73	71	84.481	127.196	130.039	79	127	130	0.00356912	0.0258912
ZHA02	COL	51	ZHA02-COL-51	2019-11-22 10:41:10	2019-11-22 10:41:10	2019-11-22	2019-11-18	2019-11-01	16078	150.336	69.1926	70.2067	65.0378	68	69	64	75.2199	126.511	130.996	74	126	131	0.00165336	0.0223293
ZHA02	COL	51	ZHA02-COL-51	2019-11-22 11:41:10	2019-11-22 11:41:10	2019-11-22	2019-11-18	2019-11-01	16037	92.066	66.6377	68.0284	63.0444	66	67	63	72.7744	126.374	130.851	72	126	131	0.00164587	0.0228393
ZHA02	COL	51	ZHA02-COL-51	2019-11-22 12:41:10	2019-11-22 12:41:10	2019-11-22	2019-11-18	2019-11-01	15938	145.239	66.577	67.4566	62.7396	66	67	63	72.2793	126.649	130.752	72	127	131	0.00169668	0.0229488
ZHA02	COL	51	ZHA02-COL-51	2019-11-22 13:41:10	2019-11-22 13:41:10	2019-11-22	2019-11-18	2019-11-01	15658	146.81	66.3373	67.524	62.5618	66	67	62	72.2903	126.463	130.863	72	126	131	0.00168355	0.0227298
ZHA02	COL	51	ZHA02-COL-51	2019-11-23 10:41:10	2019-11-23 10:41:10	2019-11-23	2019-11-18	2019-11-01	16254	197.567	64.8833	65.7559	59.901	64	65	59	70.2881	126.405	131.461	70	126	131	0.00149556	0.0187436
ZHA02	COL	51	ZHA02-COL-51	2019-11-23 11:41:10	2019-11-23 11:41:10	2019-11-23	2019-11-18	2019-11-01	16629	151.712	67.6417	68.5554	63.3688	66	67	63	73.4564	126.534	131.026	72	127	131	0.00158547	0.0223486
ZHA02	COL	51	ZHA02-COL-51	2019-11-23 12:41:10	2019-11-23 12:41:10	2019-11-23	2019-11-18	2019-11-01	15892	150.122	69.2439	70.1208	64.4488	68	69	65	75.2079	126.467	131.312	75	126	131	0.00152558	0.0190674
ZHA02	COL	51	ZHA02-COL-51	2019-11-23 13:41:10	2019-11-23 13:41:10	2019-11-23	2019-11-18	2019-11-01	16450	140.015	66.4554	67.7818	62.9387	66	67	63	72.4592	126.419	130.776	72	126	131	0.00165952	0.0227502
ZHA02	COL	51	ZHA02-COL-51	2019-11-24 10:41:10	2019-11-24 10:41:10	2019-11-24	2019-11-18	2019-11-01	16701	199.516	67.1821	69.3867	60.8356	65	68	60	73.843	125.311	132.881	73	126	132	0.00155415	0.0169746
ZHA02	COL	51	ZHA02-COL-51	2019-11-24 11:41:10	2019-11-24 11:41:10	2019-11-24	2019-11-18	2019-11-01	16652	148.541	67.3275	69.4347	61.8858	66	68	61	73.9948	125.543	132.3	73	125	132	0.00147445	0.0184429
ZHA02	COL	51	ZHA02-COL-51	2019-11-24 12:41:10	2019-11-24 12:41:10	2019-11-24	2019-11-18	2019-11-01	17015	162.415	67.269	68.9444	62.245	66	68	62	73.6042	125.91	131.851	73	126	132	0.00148519	0.0182387
ZHA02	COL	51	ZHA02-COL-51	2019-11-24 13:41:10	2019-11-24 13:41:10	2019-11-24	2019-11-18	2019-11-01	17160	149.003	67.4903	69.2292	62.7745	66	68	62	73.895	125.922	131.691	73	126	131	0.00141598	0.0188725
ZHA02	COL	51	ZHA02-COL-51	2019-11-25 10:41:10	2019-11-25 10:41:10	2019-11-25	2019-11-25	2019-11-01	16571	150.482	66.5053	69.919	60.3381	66	69	60	74.0945	124.612	133.309	74	124	133	0.00165103	0.0148255
ZHA02	COL	51	ZHA02-COL-51	2019-11-25 11:41:10	2019-11-25 11:41:10	2019-11-25	2019-11-25	2019-11-01	16191	143.524	64.294	68.1136	58.9719	64	68	60	72.0546	124.5	133.015	72	124	133	0.00170284	0.0161255
ZHA02	COL	51	ZHA02-COL-51	2019-11-25 12:41:10	2019-11-25 12:41:10	2019-11-25	2019-11-25	2019-11-01	16854	195.756	66.8332	70.277	60.4316	65	69	60	74.4201	124.545	133.458	73	125	133	0.00204877	0.0148301
ZHA02	COL	51	ZHA02-COL-51	2019-11-25 13:41:10	2019-11-25 13:41:10	2019-11-25	2019-11-25	2019-11-01	16624	150.739	67.1478	70.8745	61.4513	67	70	62	75.0801	124.517	133.151	74	124	133	0.0016347	0.0154706
ZHA02	COL	51	ZHA02-COL-51	2019-11-26 10:41:10	2019-11-26 10:41:10	2019-11-26	2019-11-25	2019-11-01	16755	168.077	75.2563	82.1907	65.9541	75	82	67	86.3866	121.996	136.563	87	121	137	0.00158169	0.0120721
ZHA02	COL	51	ZHA02-COL-51	2019-11-26 11:41:10	2019-11-26 11:41:10	2019-11-26	2019-11-25	2019-11-01	17041	107.01	68.4522	74.4308	65.2149	67	74	64	78.4411	123.698	132.638	78	123	132	0.00172992	0.0151993
ZHA02	COL	51	ZHA02-COL-51	2019-11-26 12:41:10	2019-11-26 12:41:10	2019-11-26	2019-11-25	2019-11-01	15790	108.756	70.3854	75.8269	65.3081	61	65	57	79.2208	123.729	133.384	69	124	133	0.00209339	0.0138236
ZHA02	COL	51	ZHA02-COL-51	2019-11-26 13:41:10	2019-11-26 13:41:10	2019-11-26	2019-11-25	2019-11-01	14895	106.576	81.1666	86.8941	74.8788	74	80	69	91.5259	123.334	134.175	85	123	134	0.00246895	0.0139344
ZHA02	COL	51	ZHA02-COL-51	2019-11-27 10:41:10	2019-11-27 10:41:10	2019-11-27	2019-11-25	2019-11-01	16752	166.112	71.753	78.1067	61.2116	71	78	61	82.0412	122.085	137.122	82	122	137	0.00174293	0.0118859
ZHA02	COL	51	ZHA02-COL-51	2019-11-27 11:41:10	2019-11-27 11:41:10	2019-11-27	2019-11-25	2019-11-01	16668	165.228	74.726	81.5898	64.2528	74	82	65	85.7017	121.807	137.249	86	121	137	0.00158233	0.0120083
ZHA02	COL	51	ZHA02-COL-51	2019-11-27 12:41:10	2019-11-27 12:41:10	2019-11-27	2019-11-25	2019-11-01	17376	109.611	71.4475	77.2668	61.9167	71	78	62	81.3402	122.57	136.31	82	122	136	0.00166717	0.0115813
ZHA02	COL	51	ZHA02-COL-51	2019-11-27 13:41:10	2019-11-27 13:41:10	2019-11-27	2019-11-25	2019-11-01	16663	166.209	72.8006	79.7853	63.0196	72	80	63	83.7619	121.845	136.939	84	121	137	0.00191171	0.0125441
ZHA02	COL	51	ZHA02-COL-51	2019-11-28 10:41:10	2019-11-28 10:41:10	2019-11-28	2019-11-25	2019-11-01	16791	108.19	74.2691	82.5015	63.1673	74	83	64	86.2959	120.923	138.199	87	120	139	0.00153549	0.012153
ZHA02	COL	51	ZHA02-COL-51	2019-11-28 11:41:10	2019-11-28 11:41:10	2019-11-28	2019-11-25	2019-11-01	15394	106.087	77.7143	86.7327	65.2448	78	87	66	90.5815	120.228	139.284	91	119	140	0.00212643	0.011402
ZHA02	COL	51	ZHA02-COL-51	2019-11-28 12:41:10	2019-11-28 12:41:10	2019-11-28	2019-11-25	2019-11-01	16843	135.68	75.1723	82.8808	63.3485	75	83	64	86.8082	121.103	138.376	87	120	139	0.00152925	0.0121195
ZHA02	COL	51	ZHA02-COL-51	2019-11-28 13:41:10	2019-11-28 13:41:10	2019-11-28	2019-11-25	2019-11-01	17035	106.783	76.1664	83.8731	65.0515	76	84	66	87.9296	121.247	137.943	88	120	138	0.00154014	0.0120379
ZHA02	COL	51	ZHA02-COL-51	2019-11-29 10:41:10	2019-11-29 10:41:10	2019-11-29	2019-11-25	2019-11-01	17213	107.199	72.2922	79.5674	64.2023	72	80	65	83.5125	121.993	136.076	85	121	136	0.00161868	0.0118456
ZHA02	COL	51	ZHA02-COL-51	2019-11-29 11:41:10	2019-11-29 11:41:10	2019-11-29	2019-11-25	2019-11-01	16866	106.087	70.7886	79.0888	65.841	71	80	66	82.8883	121.955	134.696	84	121	135	0.00181462	0.0127654
ZHA02	COL	51	ZHA02-COL-51	2019-11-29 12:41:10	2019-11-29 12:41:10	2019-11-29	2019-11-25	2019-11-01	17228	117.201	66.5399	72.4853	61.0366	54	60	53	75.2505	123.316	133.84	63	123	133	0.00230496	0.0125505
ZHA02	COL	51	ZHA02-COL-51	2019-11-29 13:41:10	2019-11-29 13:41:10	2019-11-29	2019-11-25	2019-11-01	16381	106.106	81.8168	86.8149	72.2712	73	79	66	91.3975	123.164	135.748	83	122	136	0.00293177	0.0131378
ZHA02	COL	51	ZHA02-COL-51	2019-11-30 10:41:10	2019-11-30 10:41:10	2019-11-30	2019-11-25	2019-11-01	17226	106.477	74.9595	82.603	66.4425	75	83	67	86.7207	121.709	136.45	87	120	137	0.00152968	0.0118559
ZHA02	COL	51	ZHA02-COL-51	2019-11-30 11:41:10	2019-11-30 11:41:10	2019-11-30	2019-11-25	2019-11-01	17221	106.811	74.3903	82.1581	65.7429	74	82	66	86.2101	121.614	136.592	86	120	137	0.00153894	0.0118311
ZHA02	COL	51	ZHA02-COL-51	2019-11-30 12:41:10	2019-11-30 12:41:10	2019-11-30	2019-11-25	2019-11-01	17446	136.213	74.7323	82.3683	65.5467	75	83	66	86.4168	121.58	136.854	87	120	138	0.00161976	0.0120382
ZHA02	COL	51	ZHA02-COL-51	2019-11-30 13:41:10	2019-11-30 13:41:10	2019-11-30	2019-11-25	2019-11-01	17031	137.558	75.1278	82.3765	66.0019	75	82	67	86.567	121.829	136.637	86	121	137	0.00155466	0.0119314
ZHA02	COL	51	ZHA02-COL-51	2019-12-01 10:41:10	2019-12-01 10:41:10	2019-12-01	2019-11-25	2019-12-01	17710	137.906	72.4002	79.3928	61.8703	72	80	62	83.2404	121.721	137.39	85	120	138	0.0015886	0.0116062
ZHA02	COL	51	ZHA02-COL-51	2019-12-01 11:41:10	2019-12-01 11:41:10	2019-12-01	2019-11-25	2019-12-01	17348	104.982	70.6935	78.2903	61.5814	72	80	62	81.9512	121.595	136.842	84	120	138	0.00157372	0.0113675
ZHA02	COL	51	ZHA02-COL-51	2019-12-01 12:41:10	2019-12-01 12:41:10	2019-12-01	2019-11-25	2019-12-01	16917	137.805	74.0774	81.4468	64.177	75	83	65	85.4182	121.621	137.154	87	120	138	0.00168377	0.0121018
ZHA02	COL	51	ZHA02-COL-51	2019-12-01 13:41:10	2019-12-01 13:41:10	2019-12-01	2019-11-25	2019-12-01	17381	106.794	73.0423	80.0296	64.1689	74	82	65	84.0407	122.025	136.403	86	121	137	0.00158958	0.0118246
ZHA02	COL	51	ZHA02-COL-51	2019-12-02 10:41:10	2019-12-02 10:41:10	2019-12-02	2019-12-02	2019-12-01	17378	199.142	62.3547	66.4837	60.2512	54	59	53	69.7421	124.936	131.271	62	125	132	0.00156144	0.0220306
ZHA02	COL	51	ZHA02-COL-51	2019-12-02 11:41:10	2019-12-02 11:41:10	2019-12-02	2019-12-02	2019-12-01	18974	200.092	61.1385	66.5431	62.864	52	58	52	69.4328	124.955	129.611	60	125	130	0.00307079	0.0243013
ZHA02	COL	51	ZHA02-COL-51	2019-12-02 12:41:10	2019-12-02 12:41:10	2019-12-02	2019-12-02	2019-12-01	18386	138.506	61.1455	66.9915	61.0307	50	56	53	69.6263	124.437	130.614	58	124	130	0.00192797	0.0233861
ZHA02	COL	51	ZHA02-COL-51	2019-12-02 13:41:10	2019-12-02 13:41:10	2019-12-02	2019-12-02	2019-12-01	15737	104.057	74.3534	80.0815	70.8038	67	73	66	84.1514	123.847	132.591	77	123	133	0.00170211	0.0160542
ZHA02	COL	51	ZHA02-COL-51	2019-12-03 10:41:10	2019-12-03 10:41:10	2019-12-03	2019-12-02	2019-12-01	16972	104.76	68.5705	74.2012	60.9844	69	74	61	78.1288	123.005	135.132	78	122	136	0.00315857	0.0118306
ZHA02	COL	51	ZHA02-COL-51	2019-12-03 11:41:10	2019-12-03 11:41:10	2019-12-03	2019-12-02	2019-12-01	16909	86.0016	71.6106	76.8228	63.6062	72	77	65	81.1308	123.214	135.139	82	122	136	0.0031148	0.0123403
ZHA02	COL	51	ZHA02-COL-51	2019-12-03 12:41:10	2019-12-03 12:41:10	2019-12-03	2019-12-02	2019-12-01	17159	86.801	72.6456	77.8981	64.5522	73	78	66	82.2857	123.19	135.192	83	122	136	0.0029669	0.0124907
ZHA02	COL	51	ZHA02-COL-51	2019-12-03 13:41:10	2019-12-03 13:41:10	2019-12-03	2019-12-02	2019-12-01	17358	104.726	71.9541	77.4166	64.3279	73	78	65	81.6819	123.145	135.01	83	122	136	0.00318149	0.013207
ZHA02	COL	51	ZHA02-COL-51	2019-12-04 10:41:10	2019-12-04 10:41:10	2019-12-04	2019-12-02	2019-12-01	17478	103.442	71.4529	76.7258	63.2007	72	77	64	80.9766	123.114	135.325	82	122	136	0.00290404	0.0123569
ZHA02	COL	51	ZHA02-COL-51	2019-12-04 11:41:10	2019-12-04 11:41:10	2019-12-04	2019-12-02	2019-12-01	17667	105.466	71.6729	77.0551	64.3128	72	77	65	81.3478	123.243	134.836	82	122	136	0.00333405	0.0135588
ZHA02	COL	51	ZHA02-COL-51	2019-12-04 12:41:10	2019-12-04 12:41:10	2019-12-04	2019-12-02	2019-12-01	17197	106.168	73.2056	78.4406	66.118	74	79	67	82.8978	123.391	134.558	84	123	135	0.00191813	0.01258
ZHA02	COL	51	ZHA02-COL-51	2019-12-04 13:41:10	2019-12-04 13:41:10	2019-12-04	2019-12-02	2019-12-01	17770	109.124	75.0114	80.0444	70.7176	69	74	67	84.4616	124.113	132.733	79	123	133	0.00176005	0.0162941
ZHA02	COL	51	ZHA02-COL-51	2019-12-05 10:41:10	2019-12-05 10:41:10	2019-12-05	2019-12-02	2019-12-01	17625	137.063	62.065	66.1648	59.0493	57	62	55	69.6089	124.821	131.71	65	124	132	0.00148348	0.0202604
ZHA02	COL	51	ZHA02-COL-51	2019-12-05 11:41:10	2019-12-05 11:41:10	2019-12-05	2019-12-02	2019-12-01	18453	105.564	55.4501	60.7236	55.3622	53	60	54	63.5329	124.652	130.549	62	124	131	0.00190493	0.0239543
ZHA02	COL	51	ZHA02-COL-51	2019-12-05 12:41:10	2019-12-05 12:41:10	2019-12-05	2019-12-02	2019-12-01	18484	159.394	52.6026	57.3163	52.7989	48	53	50	59.6534	125.065	130.081	55	125	130	0.00289896	0.0243546
ZHA02	COL	51	ZHA02-COL-51	2019-12-05 13:41:10	2019-12-05 13:41:10	2019-12-05	2019-12-02	2019-12-01	16322	106.927	72.0067	76.632	69.1072	62	67	61	80.7267	124.606	131.738	71	124	132	0.00156232	0.0193674
ZHA02	COL	51	ZHA02-COL-51	2019-12-06 10:41:10	2019-12-06 10:41:10	2019-12-06	2019-12-02	2019-12-01	18193	136.369	70.4376	75.6784	60.2681	70	76	60	79.6566	122.811	136.429	80	122	137	0.00174923	0.0114735
ZHA02	COL	51	ZHA02-COL-51	2019-12-06 11:41:10	2019-12-06 11:41:10	2019-12-06	2019-12-02	2019-12-01	18462	136.636	65.8055	70.0882	58.9644	65	71	58	73.9132	123.977	134.088	75	123	135	0.00194686	0.0127428
ZHA02	COL	51	ZHA02-COL-51	2019-12-06 12:41:10	2019-12-06 12:41:10	2019-12-06	2019-12-02	2019-12-01	18734	109.78	49.2711	54.4806	51.1046	44	51	48	56.2947	125.088	129.296	52	125	129	0.00326058	0.0256566
ZHA02	COL	51	ZHA02-COL-51	2019-12-06 13:41:10	2019-12-06 13:41:10	2019-12-06	2019-12-02	2019-12-01	18107	107.881	74.0856	78.5845	65.3616	75	80	66	83.1809	123.538	135.189	85	123	136	0.00180352	0.01126
ZHA02	COL	51	ZHA02-COL-51	2019-12-07 10:41:10	2019-12-07 10:41:10	2019-12-07	2019-12-02	2019-12-01	19315	135.093	61.1273	63.3487	55.1966	56	59	50	66.7094	125.388	132.675	63	125	133	0.00147224	0.0172889
ZHA02	COL	51	ZHA02-COL-51	2019-12-07 11:41:10	2019-12-07 11:41:10	2019-12-07	2019-12-02	2019-12-01	18679	135.37	62.2476	65.0071	56.7367	60	64	55	68.778	125.137	132.655	68	125	133	0.00152654	0.0176341
ZHA02	COL	51	ZHA02-COL-51	2019-12-07 12:41:10	2019-12-07 12:41:10	2019-12-07	2019-12-02	2019-12-01	18382	134.679	67.4176	70.438	62.9663	65	69	61	74.722	125.221	132.068	73	125	132	0.00163559	0.0189714
ZHA02	COL	51	ZHA02-COL-51	2019-12-07 13:41:10	2019-12-07 13:41:10	2019-12-07	2019-12-02	2019-12-01	17535	108.224	76.6135	79.1725	70.8143	68	73	64	84.0449	125.3	132.544	77	125	132	0.00166066	0.0182091
ZHA02	COL	51	ZHA02-COL-51	2019-12-08 10:41:10	2019-12-08 10:41:10	2019-12-08	2019-12-02	2019-12-01	18737	136.369	70.047	72.3866	63.0748	69	72	62	77.1296	125.15	133.267	77	125	133	0.00169441	0.0152823
ZHA02	COL	51	ZHA02-COL-51	2019-12-08 11:41:10	2019-12-08 11:41:10	2019-12-08	2019-12-02	2019-12-01	18578	109.977	68.5173	70.8196	63.2278	68	71	63	75.5203	125.487	132.267	76	125	133	0.00152797	0.0184697
ZHA02	COL	51	ZHA02-COL-51	2019-12-08 12:41:10	2019-12-08 12:41:10	2019-12-08	2019-12-02	2019-12-01	18785	138.171	66.5836	69.3319	59.552	65	68	59	73.5606	124.859	133.526	73	125	134	0.00212119	0.015217
ZHA02	COL	51	ZHA02-COL-51	2019-12-08 13:41:10	2019-12-08 13:41:10	2019-12-08	2019-12-02	2019-12-01	18959	136.636	70.1565	71.9954	62.8427	69	71	62	76.7504	125.421	133.224	76	125	133	0.00167525	0.01513
ZHA02	COL	51	ZHA02-COL-51	2019-12-09 10:41:10	2019-12-09 10:41:10	2019-12-09	2019-12-09	2019-12-01	18994	110.329	58.4952	60.0439	55.8434	52	54	51	63.3575	126.509	130.345	57	126	130	0.00271286	0.0231461
ZHA02	COL	51	ZHA02-COL-51	2019-12-09 11:41:10	2019-12-09 11:41:10	2019-12-09	2019-12-09	2019-12-01	18923	107.579	64.8965	66.5087	60.9328	62	64	59	70.8416	126.162	131.213	69	126	131	0.00158574	0.0211884
ZHA02	COL	51	ZHA02-COL-51	2019-12-09 12:41:10	2019-12-09 12:41:10	2019-12-09	2019-12-09	2019-12-01	18537	108.977	57.5035	58.5926	54.9758	52	53	51	61.9261	126.85	130.012	56	127	129	0.0029835	0.0259871
ZHA02	COL	51	ZHA02-COL-51	2019-12-09 13:41:10	2019-12-09 13:41:10	2019-12-09	2019-12-09	2019-12-01	17918	108.931	71.9136	72.8896	66.8259	65	66	62	77.8653	126.371	131.486	70	126	131	0.00155455	0.0176858
ZHA02	COL	51	ZHA02-COL-51	2019-12-10 10:41:10	2019-12-10 10:41:10	2019-12-10	2019-12-09	2019-12-01	18447	108.931	68.3733	69.9179	61.9348	67	70	61	74.6625	125.72	132.627	75	126	133	0.0014173	0.0159347
ZHA02	COL	51	ZHA02-COL-51	2019-12-10 11:41:10	2019-12-10 11:41:10	2019-12-10	2019-12-09	2019-12-01	18297	114.971	68.5899	70.0417	62.4742	68	69	62	74.8565	125.858	132.379	75	126	132	0.00139443	0.0174329
ZHA02	COL	51	ZHA02-COL-51	2019-12-10 12:41:10	2019-12-10 12:41:10	2019-12-10	2019-12-09	2019-12-01	18489	114.971	69.4189	71.1029	62.9535	69	71	63	75.9337	125.64	132.688	76	126	133	0.00149206	0.0162222
ZHA02	COL	51	ZHA02-COL-51	2019-12-10 13:41:10	2019-12-10 13:41:10	2019-12-10	2019-12-09	2019-12-01	18399	109.659	71.0062	72.2524	64.6714	70	72	64	77.3605	125.955	132.385	77	126	132	0.00151502	0.017618
ZHA02	COL	51	ZHA02-COL-51	2019-12-11 10:41:10	2019-12-11 10:41:10	2019-12-11	2019-12-09	2019-12-01	18507	108.915	64.9232	68.0946	60.6238	64	67	60	72.2469	125.168	132.067	71	125	132	0.00173301	0.0190963
ZHA02	COL	51	ZHA02-COL-51	2019-12-11 11:41:10	2019-12-11 11:41:10	2019-12-11	2019-12-09	2019-12-01	18659	114.225	70.5823	73.19	65.7819	69	73	65	77.9803	125.455	132.071	78	125	132	0.00170417	0.0186142
ZHA02	COL	51	ZHA02-COL-51	2019-12-11 12:41:10	2019-12-11 12:41:10	2019-12-11	2019-12-09	2019-12-01	17808	116.774	69.2303	70.6585	64.4043	64	66	59	75.2612	126.174	131.573	71	126	131	0.00153011	0.0176474
ZHA02	COL	51	ZHA02-COL-51	2019-12-11 13:41:10	2019-12-11 13:41:10	2019-12-11	2019-12-09	2019-12-01	18393	109.254	70.0635	71.6053	64.6712	69	72	64	76.5662	125.977	131.95	77	126	132	0.00165943	0.0185533
ZHA02	COL	51	ZHA02-COL-51	2019-12-12 10:41:10	2019-12-12 10:41:10	2019-12-12	2019-12-09	2019-12-01	16843	172.998	95.2294	95.3555	92.7775	83	83	81	101.828	127.434	129.59	90	128	129	0.00387446	0.0268111
ZHA02	COL	51	ZHA02-COL-51	2019-12-12 11:41:10	2019-12-12 11:41:10	2019-12-12	2019-12-09	2019-12-01	19104	117.414	77.8631	79.1675	69.263	77	79	69	84.7205	125.531	133.675	85	126	133	0.00209553	0.0155942
ZHA02	COL	51	ZHA02-COL-51	2019-12-12 12:41:10	2019-12-12 12:41:10	2019-12-12	2019-12-09	2019-12-01	18493	111.389	69.217	70.8667	61.6167	68	70	60	75.5367	125.468	133.346	75	125	133	0.0016691	0.0151285
ZHA02	COL	51	ZHA02-COL-51	2019-12-12 13:41:10	2019-12-12 13:41:10	2019-12-12	2019-12-09	2019-12-01	18184	114.586	72.1234	73.2434	64.1587	71	72	63	78.3033	125.746	133.275	77	126	133	0.00158214	0.0147185
ZHA02	COL	51	ZHA02-COL-51	2019-12-13 10:41:10	2019-12-13 10:41:10	2019-12-13	2019-12-09	2019-12-01	19011	127.162	66.2911	67.3752	58.9053	65	66	58	71.842	125.843	132.987	71	126	133	0.00154826	0.0156231
ZHA02	COL	51	ZHA02-COL-51	2019-12-13 11:41:10	2019-12-13 11:41:10	2019-12-13	2019-12-09	2019-12-01	19099	109.277	63.982	65.0124	56.9492	63	64	56	69.2119	125.937	132.773	68	126	132	0.00143998	0.0168081
ZHA02	COL	51	ZHA02-COL-51	2019-12-13 12:41:10	2019-12-13 12:41:10	2019-12-13	2019-12-09	2019-12-01	19210	110.708	52.2601	55.6859	52.8325	48	52	50	58.1951	126.008	129.211	54	126	129	0.00315727	0.0246279
ZHA02	COL	51	ZHA02-COL-51	2019-12-13 13:41:10	2019-12-13 13:41:10	2019-12-13	2019-12-09	2019-12-01	18668	110.399	66.9115	67.891	64.9937	56	58	56	72.1807	127.079	129.546	62	127	129	0.00363144	0.0256688
ZHA02	COL	51	ZHA02-COL-51	2019-12-14 10:41:10	2019-12-14 10:41:10	2019-12-14	2019-12-09	2019-12-01	18747	135.152	65.3395	67.8114	60.7556	64	67	60	72.1311	125.534	131.933	72	126	132	0.00171515	0.0189479
ZHA02	COL	51	ZHA02-COL-51	2019-12-14 11:41:10	2019-12-14 11:41:10	2019-12-14	2019-12-09	2019-12-01	18641	167.275	65.9652	67.7937	62.3801	65	68	62	72.3143	126.158	131.014	72	126	131	0.00162447	0.0220294
ZHA02	COL	51	ZHA02-COL-51	2019-12-14 12:41:10	2019-12-14 12:41:10	2019-12-14	2019-12-09	2019-12-01	18173	113.157	57.1889	59.4589	56.8718	52	55	53	62.7742	126.549	129.237	58	127	129	0.00319999	0.0247308
ZHA02	COL	51	ZHA02-COL-51	2019-12-14 13:41:10	2019-12-14 13:41:10	2019-12-14	2019-12-09	2019-12-01	18347	114.571	66.1063	67.8074	61.128	65	68	61	72.3209	125.914	131.813	72	126	131	0.00148768	0.0188706
ZHA02	COL	51	ZHA02-COL-51	2019-12-15 10:41:10	2019-12-15 10:41:10	2019-12-15	2019-12-09	2019-12-01	19103	130.96	56.2255	57.7286	54.4175	54	56	53	61.1004	126.689	129.829	59	127	130	0.00319806	0.023671
ZHA02	COL	51	ZHA02-COL-51	2019-12-15 11:41:10	2019-12-15 11:41:10	2019-12-15	2019-12-09	2019-12-01	20152	109.05	52.3044	53.9662	53.0385	48	50	49	56.6823	127.138	128.363	52	127	128	0.0037585	0.0281039
ZHA02	COL	51	ZHA02-COL-51	2019-12-15 12:41:10	2019-12-15 12:41:10	2019-12-15	2019-12-09	2019-12-01	18436	111.025	63.0891	63.8831	57.7117	62	63	57	68.1607	126.405	131.654	68	126	131	0.00149757	0.0201751
ZHA02	COL	51	ZHA02-COL-51	2019-12-15 13:41:10	2019-12-15 13:41:10	2019-12-15	2019-12-09	2019-12-01	19271	154.085	66.0986	66.9492	60.3362	64	65	59	71.4914	126.302	131.905	70	127	131	0.00172208	0.0191243
ZHA02	COL	51	ZHA02-COL-51	2019-12-16 10:41:10	2019-12-16 10:41:10	2019-12-16	2019-12-16	2019-12-01	18589	136.903	62.6657	63.5716	56.9524	61	61	55	67.7397	126.268	131.904	66	127	131	0.00159496	0.0194483
ZHA02	COL	51	ZHA02-COL-51	2019-12-16 11:41:10	2019-12-16 11:41:10	2019-12-16	2019-12-16	2019-12-01	19161	109.372	60.0869	60.8346	55.4149	58	59	54	64.7795	126.574	131.222	63	127	131	0.0016337	0.021841
ZHA02	COL	51	ZHA02-COL-51	2019-12-16 12:41:10	2019-12-16 12:41:10	2019-12-16	2019-12-16	2019-12-01	18710	108.887	63.0668	63.9173	56.5513	62	63	56	68.1467	126.138	132.38	67	126	132	0.00141979	0.0186357
ZHA02	COL	51	ZHA02-COL-51	2019-12-16 13:41:10	2019-12-16 13:41:10	2019-12-16	2019-12-16	2019-12-01	18985	108.446	64.6766	65.6839	58.021	63	64	57	70.004	126.022	132.524	69	127	132	0.00142552	0.0176982
ZHA02	COL	51	ZHA02-COL-51	2019-12-17 10:41:10	2019-12-17 10:41:10	2019-12-17	2019-12-16	2019-12-01	19062	109.692	62.7006	63.9462	56.3267	61	62	55	68.0302	125.919	132.467	67	126	132	0.00136876	0.0176958
ZHA02	COL	51	ZHA02-COL-51	2019-12-17 11:41:10	2019-12-17 11:41:10	2019-12-17	2019-12-16	2019-12-01	19187	155.516	56.6462	58.3294	53.5572	55	57	52	61.6277	126.303	130.699	60	127	130	0.00163148	0.0235074
ZHA02	COL	51	ZHA02-COL-51	2019-12-17 12:41:10	2019-12-17 12:41:10	2019-12-17	2019-12-16	2019-12-01	19108	110.123	58.5182	60.0039	55.8539	54	56	52	63.49	126.505	130.337	59	127	130	0.00274355	0.0231185
ZHA02	COL	51	ZHA02-COL-51	2019-12-17 13:40:20	2019-12-17 13:40:20	2019-12-17	2019-12-16	2019-12-01	18511	111.16	61.4294	63.2837	59.6773	56	59	56	67.0718	126.511	129.915	62	127	130	0.00286497	0.0230875
ZHA02	COL	51	ZHA02-COL-51	2019-12-18 10:40:20	2019-12-18 10:40:20	2019-12-18	2019-12-16	2019-12-01	38204	199.738	161.415	161.108	160.709	156	155	155	169.096	128.042	128.288	164	128	128	0.00479879	0.0226989
ZHA02	COL	51	ZHA02-COL-51	2019-12-18 11:40:20	2019-12-18 11:40:20	2019-12-18	2019-12-16	2019-12-01	20128	113.351	54.5367	56.965	57.0695	48	51	51	59.938	127.058	127.607	54	127	127	0.00363394	0.0286495
ZHA02	COL	51	ZHA02-COL-51	2019-12-18 12:40:20	2019-12-18 12:40:20	2019-12-18	2019-12-16	2019-12-01	21226	126.888	48.354	50.6398	52.0001	38	41	43	52.3499	127.484	126.739	42	128	126	0.00413639	0.0322092
ZHA02	COL	51	ZHA02-COL-51	2019-12-18 13:40:20	2019-12-18 13:40:20	2019-12-18	2019-12-16	2019-12-01	19735	152.181	60.1951	62.0184	59.3227	53	56	54	65.6798	126.734	129.337	60	127	129	0.00306781	0.0241371
ZHA02	COL	51	ZHA02-COL-51	2019-12-19 10:40:20	2019-12-19 10:40:20	2019-12-19	2019-12-16	2019-12-01	18904	153.092	61.6025	62.7903	57.0475	60	61	56	66.8533	126.333	131.346	66	126	131	0.00147855	0.0197031
ZHA02	COL	51	ZHA02-COL-51	2019-12-19 11:40:20	2019-12-19 11:40:20	2019-12-19	2019-12-16	2019-12-01	18306	108.886	58.3193	59.2748	53.1023	57	58	52	62.8992	126.33	131.67	62	126	131	0.00157337	0.0200846
ZHA02	COL	51	ZHA02-COL-51	2019-12-19 12:40:20	2019-12-19 12:40:20	2019-12-19	2019-12-16	2019-12-01	18606	109.618	60.1763	61.2281	56.0738	58	59	55	65.1482	126.495	131.019	63	127	131	0.00158335	0.0229898
ZHA02	COL	51	ZHA02-COL-51	2019-12-19 13:40:20	2019-12-19 13:40:20	2019-12-19	2019-12-16	2019-12-01	19115	109.244	57.8517	58.1357	52.3993	56	56	51	61.7723	126.705	131.517	61	127	131	0.00155912	0.0192927
ZHA02	COL	51	ZHA02-COL-51	2019-12-20 10:40:20	2019-12-20 10:40:20	2019-12-20	2019-12-16	2019-12-01	19746	161.475	66.1983	67.6506	60.3309	64	66	59	72.1231	125.933	132.21	71	126	132	0.00167464	0.018356
ZHA02	COL	51	ZHA02-COL-51	2019-12-20 11:40:20	2019-12-20 11:40:20	2019-12-20	2019-12-16	2019-12-01	19377	162.084	69.5382	70.8262	62.8357	68	70	62	75.6398	125.873	132.617	75	126	132	0.00145274	0.0162969
ZHA02	COL	51	ZHA02-COL-51	2019-12-20 12:40:20	2019-12-20 12:40:20	2019-12-20	2019-12-16	2019-12-01	19667	162.115	69.3446	70.1848	63.2527	68	69	63	75.1231	126.292	132.05	74	126	131	0.00167861	0.0185628
ZHA02	COL	51	ZHA02-COL-51	2019-12-20 13:40:20	2019-12-20 13:40:20	2019-12-20	2019-12-16	2019-12-01	19699	160.365	67.5334	68.4049	62.6702	64	65	60	73.1052	126.487	131.334	70	127	131	0.0016033	0.019306
ZHA02	COL	51	ZHA02-COL-51	2019-12-21 10:40:20	2019-12-21 10:40:20	2019-12-21	2019-12-16	2019-12-01	19501	108.11	64.4007	65.1572	58.8597	63	64	58	69.597	126.425	131.729	69	126	131	0.00142959	0.0202263
ZHA02	COL	51	ZHA02-COL-51	2019-12-21 11:40:20	2019-12-21 11:40:20	2019-12-21	2019-12-16	2019-12-01	19365	108.357	67.5565	68.4997	61.1697	66	67	60	73.2454	126.16	132.307	72	126	132	0.00142759	0.0180174
ZHA02	COL	51	ZHA02-COL-51	2019-12-21 12:40:20	2019-12-21 12:40:20	2019-12-21	2019-12-16	2019-12-01	19822	133.426	68.578	69.1185	61.1986	67	67	60	73.9554	126.226	132.703	72	126	132	0.00147926	0.0164046
ZHA02	COL	51	ZHA02-COL-51	2019-12-21 13:40:20	2019-12-21 13:40:20	2019-12-21	2019-12-16	2019-12-01	19325	136.009	68.482	69.8382	62.4127	67	68	62	74.6225	125.981	132.279	73	126	132	0.00143368	0.0182424
ZHA02	COL	51	ZHA02-COL-51	2019-12-22 10:40:20	2019-12-22 10:40:20	2019-12-22	2019-12-16	2019-12-01	19701	144.759	62.5824	63.6679	57.4311	61	62	56	67.836	126.286	131.664	66	126	131	0.00151647	0.0199138
ZHA02	COL	51	ZHA02-COL-51	2019-12-22 11:40:20	2019-12-22 11:40:20	2019-12-22	2019-12-16	2019-12-01	20155	153.252	66.8282	67.3766	60.5263	64	65	59	72.0582	126.422	132.083	70	127	131	0.00171791	0.0190596
ZHA02	COL	51	ZHA02-COL-51	2019-12-22 12:40:20	2019-12-22 12:40:20	2019-12-22	2019-12-16	2019-12-01	19556	133.942	70.0764	71.138	63.0252	68	69	61	76.0812	125.975	132.73	75	126	132	0.00151636	0.0166919
ZHA02	COL	51	ZHA02-COL-51	2019-12-22 13:40:20	2019-12-22 13:40:20	2019-12-22	2019-12-16	2019-12-01	19699	155.919	69.1729	70.3534	62.5341	67	69	61	75.2124	125.978	132.542	74	126	132	0.00148529	0.0168098
ZHA02	COL	51	ZHA02-COL-51	2019-12-23 10:40:20	2019-12-23 10:40:20	2019-12-23	2019-12-23	2019-12-01	18975	156.326	64.7188	66.4787	58.2989	63	65	57	70.7641	125.619	132.744	69	126	132	0.00155195	0.0167932
ZHA02	COL	51	ZHA02-COL-51	2019-12-23 11:40:20	2019-12-23 11:40:20	2019-12-23	2019-12-23	2019-12-01	19372	155.471	69.0401	70.549	62.3165	68	69	62	75.3484	125.746	132.75	75	126	132	0.00147179	0.0158508
ZHA02	COL	51	ZHA02-COL-51	2019-12-23 12:40:20	2019-12-23 12:40:20	2019-12-23	2019-12-23	2019-12-01	19359	109.177	68.968	70.2928	62.0449	67	69	61	75.1382	125.836	132.797	74	126	132	0.00147696	0.0157385
ZHA02	COL	51	ZHA02-COL-51	2019-12-23 13:40:20	2019-12-23 13:40:20	2019-12-23	2019-12-23	2019-12-01	19541	109.112	68.8968	70.2828	62.5763	68	68	62	75.132	125.903	132.462	74	126	132	0.00141325	0.0166834
ZHA02	COL	51	ZHA02-COL-51	2019-12-24 10:40:20	2019-12-24 10:40:20	2019-12-24	2019-12-23	2019-12-01	19475	110.772	65.1526	66.8441	58.8802	64	66	58	71.2037	125.728	132.598	71	126	132	0.00151167	0.0169393
ZHA02	COL	51	ZHA02-COL-51	2019-12-24 11:40:20	2019-12-24 11:40:20	2019-12-24	2019-12-23	2019-12-01	19344	165.44	62.683	64.1383	58.0466	61	63	57	68.2843	126.184	131.519	68	126	131	0.00148722	0.0182952
ZHA02	COL	51	ZHA02-COL-51	2019-12-24 12:40:20	2019-12-24 12:40:20	2019-12-24	2019-12-23	2019-12-01	19603	166.29	63.1938	64.7975	57.2654	61	63	56	68.8718	125.815	132.366	67	126	132	0.00139436	0.0181377
ZHA02	COL	51	ZHA02-COL-51	2019-12-24 13:40:20	2019-12-24 13:40:20	2019-12-24	2019-12-23	2019-12-01	19702	110.507	64.5955	68.478	62.293	63	67	62	72.6493	125.155	131.212	72	125	131	0.00164484	0.0216325
ZHA02	COL	51	ZHA02-COL-51	2019-12-25 10:40:20	2019-12-25 10:40:20	2019-12-25	2019-12-23	2019-12-01	20610	110.181	72.3413	74.2304	67.2857	68	70	63	79.1178	125.81	131.959	76	126	131	0.0015941	0.0180828
ZHA02	COL	51	ZHA02-COL-51	2019-12-25 11:40:20	2019-12-25 11:40:20	2019-12-25	2019-12-23	2019-12-01	20089	110.789	71.3144	72.6925	65.7844	68	70	63	77.7099	126.023	131.999	76	126	131	0.00164114	0.018558
ZHA02	COL	51	ZHA02-COL-51	2019-12-25 12:40:20	2019-12-25 12:40:20	2019-12-25	2019-12-23	2019-12-01	20296	110.773	73.3296	75.1151	67.632	69	71	64	80.0826	125.767	132.272	77	126	131	0.00144324	0.0181774
ZHA02	COL	51	ZHA02-COL-51	2019-12-25 13:40:20	2019-12-25 13:40:20	2019-12-25	2019-12-23	2019-12-01	20049	123.504	73.6793	75.4527	68.1498	70	73	66	80.6093	125.799	132.154	78	126	131	0.00158862	0.0182412
ZHA02	COL	51	ZHA02-COL-51	2019-12-26 10:40:20	2019-12-26 10:40:20	2019-12-26	2019-12-23	2019-12-01	19778	110.183	68.1336	70.2142	60.67	66	69	59	74.7863	125.25	133.482	74	125	133	0.00209514	0.0151524
ZHA02	COL	51	ZHA02-COL-51	2019-12-26 11:40:20	2019-12-26 11:40:20	2019-12-26	2019-12-23	2019-12-01	19813	133.855	67.7925	69.0423	59.7687	66	68	59	73.6932	125.672	133.448	73	126	133	0.00193267	0.0146317
ZHA02	COL	51	ZHA02-COL-51	2019-12-26 12:40:20	2019-12-26 12:40:20	2019-12-26	2019-12-23	2019-12-01	19698	110.265	69.3728	70.955	62.425	67	69	61	75.7841	125.675	132.931	75	126	132	0.00150058	0.015974
ZHA02	COL	51	ZHA02-COL-51	2019-12-26 13:40:20	2019-12-26 13:40:20	2019-12-26	2019-12-23	2019-12-01	19856	110.934	66.2138	67.5839	58.7495	64	66	57	72.0335	125.674	133.196	71	126	132	0.00160858	0.0151358
ZHA02	COL	51	ZHA02-COL-51	2019-12-27 10:40:20	2019-12-27 10:40:20	2019-12-27	2019-12-23	2019-12-01	19113	110.422	66.1948	67.7662	60.5365	64	68	58	72.3036	125.891	132.201	72	126	132	0.00164287	0.0182274
ZHA02	COL	51	ZHA02-COL-51	2019-12-27 11:40:20	2019-12-27 11:40:20	2019-12-27	2019-12-23	2019-12-01	18488	110.31	66.8622	68.5884	63.3167	65	68	62	73.2953	126.205	130.984	73	126	131	0.00152178	0.0220667
ZHA02	COL	51	ZHA02-COL-51	2019-12-27 12:40:20	2019-12-27 12:40:20	2019-12-27	2019-12-23	2019-12-01	18177	112.629	71.1971	72.2694	65.5522	69	71	64	77.4341	126.193	131.929	77	126	131	0.00166357	0.0180178
ZHA02	COL	51	ZHA02-COL-51	2019-12-27 13:40:20	2019-12-27 13:40:20	2019-12-27	2019-12-23	2019-12-01	19432	110.525	70.5371	71.6767	66.2114	68	71	64	76.8114	126.426	131.16	76	126	131	0.00161184	0.021788
ZHA02	COL	51	ZHA02-COL-51	2019-12-28 10:40:20	2019-12-28 10:40:20	2019-12-28	2019-12-23	2019-12-01	18838	113.73	64.8227	65.6923	60.9792	63	65	60	70.2354	126.647	130.791	69	127	131	0.00162871	0.0233829
ZHA02	COL	51	ZHA02-COL-51	2019-12-28 11:40:20	2019-12-28 11:40:20	2019-12-28	2019-12-23	2019-12-01	11909	199.492	98.1393	99.9459	102.375	93	93	93	106.434	127.923	126.551	101	128	126	0.00352982	0.0322948
ZHA02	COL	51	ZHA02-COL-51	2019-12-28 12:40:20	2019-12-28 12:40:20	2019-12-28	2019-12-23	2019-12-01	18449	116.039	57.6098	59.0461	56.8561	54	56	54	62.5817	126.96	129.156	60	127	129	0.00326816	0.0273976
ZHA02	COL	51	ZHA02-COL-51	2019-12-28 13:40:20	2019-12-28 13:40:20	2019-12-28	2019-12-23	2019-12-01	16589	109.351	68.2398	68.452	64.0187	62	63	58	73.0735	127.006	130.651	68	127	131	0.00218084	0.0260617
ZHA02	COL	51	ZHA02-COL-51	2019-12-29 10:40:20	2019-12-29 10:40:20	2019-12-29	2019-12-23	2019-12-01	18875	108.799	66.9993	67.2678	62.7179	65	66	61	72.171	126.958	130.757	71	127	131	0.0017294	0.0261036
ZHA02	COL	51	ZHA02-COL-51	2019-12-29 11:40:20	2019-12-29 11:40:20	2019-12-29	2019-12-23	2019-12-01	19294	108.471	63.7635	64.8507	61.7266	62	64	60	69.338	126.906	129.773	69	127	130	0.00323801	0.0260566
ZHA02	COL	51	ZHA02-COL-51	2019-12-29 12:40:20	2019-12-29 12:40:20	2019-12-29	2019-12-23	2019-12-01	18304	155.953	66.5044	67.3026	62.9485	65	67	61	72.1229	126.783	130.556	72	127	130	0.00188185	0.0242811
ZHA02	COL	51	ZHA02-COL-51	2019-12-29 13:40:20	2019-12-29 13:40:20	2019-12-29	2019-12-23	2019-12-01	17735	108.256	65.605	65.8932	63.318	59	61	58	70.2314	127.397	129.501	65	127	129	0.00397522	0.0266405
ZHA02	COL	51	ZHA02-COL-51	2019-12-30 10:40:20	2019-12-30 10:40:20	2019-12-30	2019-12-30	2019-12-01	19362	110.351	68.9797	69.2909	64.1135	67	68	62	74.3983	126.828	131.114	73	127	131	0.00155128	0.0239131
ZHA02	COL	51	ZHA02-COL-51	2019-12-30 11:40:20	2019-12-30 11:40:20	2019-12-30	2019-12-30	2019-12-01	19376	115.464	70.1586	70.545	65.0806	68	69	63	75.7611	126.744	131.267	75	127	131	0.00155697	0.0214379
ZHA02	COL	51	ZHA02-COL-51	2019-12-30 12:40:20	2019-12-30 12:40:20	2019-12-30	2019-12-30	2019-12-01	18450	109.386	68.1251	68.684	63.7698	66	67	62	73.6528	126.769	130.937	73	127	131	0.00162876	0.0238908
ZHA02	COL	51	ZHA02-COL-51	2019-12-30 13:40:20	2019-12-30 13:40:20	2019-12-30	2019-12-30	2019-12-01	18279	145.885	67.4118	67.9998	64.2032	65	68	62	72.9417	126.989	130.249	73	127	130	0.00339091	0.0255351
ZHA02	COL	51	ZHA02-COL-51	2019-12-31 10:40:20	2019-12-31 10:40:20	2019-12-31	2019-12-30	2019-12-01	19220	110.967	67.7948	67.0446	62.6815	63	63	59	72.0128	127.412	130.806	68	127	131	0.0024318	0.0270436
ZHA02	COL	51	ZHA02-COL-51	2019-12-31 11:40:20	2019-12-31 11:40:20	2019-12-31	2019-12-30	2019-12-01	19134	111.447	67.4013	67.0335	62.6795	65	66	61	72.1147	127.267	130.742	71	127	131	0.00267089	0.0266486
ZHA02	COL	51	ZHA02-COL-51	2019-12-31 12:40:20	2019-12-31 12:40:20	2019-12-31	2019-12-30	2019-12-01	19884	124.697	70.1412	69.5182	65.556	65	66	61	74.7302	127.456	130.55	71	127	131	0.00215575	0.0270269
ZHA02	COL	51	ZHA02-COL-51	2019-12-31 13:40:20	2019-12-31 13:40:20	2019-12-31	2019-12-30	2019-12-01	18521	121.871	66.4104	65.9113	61.7542	63	64	59	70.8714	127.36	130.626	69	127	131	0.00305386	0.0273474
ZHA02	COL	51	ZHA02-COL-51	2020-01-01 10:40:20	2020-01-01 10:40:20	2020-01-01	2019-12-30	2020-01-01	19752	123.865	65.8767	64.8166	61.4049	63	63	59	69.817	127.745	130.277	68	127	130	0.00303648	0.0277078
ZHA02	COL	51	ZHA02-COL-51	2020-01-01 11:40:20	2020-01-01 11:40:20	2020-01-01	2019-12-30	2020-01-01	19340	124.963	68.483	67.8896	64.3231	64	65	61	72.9849	127.507	130.299	70	127	130	0.00310813	0.0261098
ZHA02	COL	51	ZHA02-COL-51	2020-01-01 12:40:20	2020-01-01 12:40:20	2020-01-01	2019-12-30	2020-01-01	19386	109.372	67.9392	67.0809	64.1776	64	65	61	72.2724	127.764	129.94	70	127	130	0.00369153	0.0272698
ZHA02	COL	51	ZHA02-COL-51	2020-01-01 13:40:20	2020-01-01 13:40:20	2020-01-01	2019-12-30	2020-01-01	18660	110.144	65.0076	64.4677	61.5668	63	64	60	69.3793	127.635	129.905	69	127	130	0.00349307	0.0273893
ZHA02	COL	51	ZHA02-COL-51	2020-01-02 10:40:20	2020-01-02 10:40:20	2020-01-02	2019-12-30	2020-01-01	20540	152.04	64.7137	63.8257	63.4973	59	60	58	68.53	128.349	128.384	64	128	128	0.00391687	0.0279372
ZHA02	COL	51	ZHA02-COL-51	2020-01-02 11:40:20	2020-01-02 11:40:20	2020-01-02	2019-12-30	2020-01-01	19373	113.119	59.59	59.049	58.8454	58	58	58	63.3838	128.22	128.259	63	128	128	0.00394161	0.0280334
ZHA02	COL	51	ZHA02-COL-51	2020-01-02 12:40:20	2020-01-02 12:40:20	2020-01-02	2019-12-30	2020-01-01	18297	139.751	63.1185	62.6839	64.0007	53	54	55	66.7781	128.557	127.295	58	128	127	0.00358805	0.030113
ZHA02	COL	51	ZHA02-COL-51	2020-01-02 13:40:20	2020-01-02 13:40:20	2020-01-02	2019-12-30	2020-01-01	18590	109.444	64.2587	62.7742	61.529	62	62	60	67.7636	128.369	129.041	67	128	129	0.00386408	0.0278205
ZHA02	COL	51	ZHA02-COL-51	2020-01-03 10:40:20	2020-01-03 10:40:20	2020-01-03	2019-12-30	2020-01-01	20081	135.075	64.1302	61.3894	58.8464	61	60	57	66.5061	128.632	130.058	65	128	130	0.00328385	0.0278028
ZHA02	COL	51	ZHA02-COL-51	2020-01-03 11:40:20	2020-01-03 11:40:20	2020-01-03	2019-12-30	2020-01-01	20233	135.758	65.8657	63.3745	61.0558	62	61	59	68.6482	128.574	129.859	66	128	130	0.00388361	0.0281264
ZHA02	COL	51	ZHA02-COL-51	2020-01-03 12:40:20	2020-01-03 12:40:20	2020-01-03	2019-12-30	2020-01-01	20097	135.146	62.8918	60.1153	58.5366	60	59	57	65.1045	128.87	129.451	64	128	129	0.00336448	0.0282261
ZHA02	COL	51	ZHA02-COL-51	2020-01-03 13:40:20	2020-01-03 13:40:20	2020-01-03	2019-12-30	2020-01-01	20266	135.326	68.2641	65.354	63.5112	64	63	61	70.9962	128.877	129.625	69	128	129	0.00341679	0.02839
ZHA02	COL	51	ZHA02-COL-51	2020-01-04 10:40:20	2020-01-04 10:40:20	2020-01-04	2019-12-30	2020-01-01	18430	108.96	57.8415	56.6688	59.8617	54	53	57	60.6545	129.317	126.222	57	129	126	0.00320704	0.0306833
ZHA02	COL	51	ZHA02-COL-51	2020-01-04 11:40:20	2020-01-04 11:40:20	2020-01-04	2019-12-30	2020-01-01	20327	110.101	49.7522	49.8212	54.7904	48	48	53	52.9259	129.247	124.878	51	129	125	0.00350341	0.0302919
ZHA02	COL	51	ZHA02-COL-51	2020-01-04 12:40:20	2020-01-04 12:40:20	2020-01-04	2019-12-30	2020-01-01	26221	198.853	66.249	65.9072	70.3461	46	46	52	69.3952	129.322	125.175	49	129	124	0.00277654	0.0289325
ZHA02	COL	51	ZHA02-COL-51	2020-01-04 13:40:20	2020-01-04 13:40:20	2020-01-04	2019-12-30	2020-01-01	18595	199.721	80.0448	77.2917	78.797	67	65	67	82.703	129.608	127.405	71	129	127	0.00282728	0.0300423
ZHA02	COL	51	ZHA02-COL-51	2020-01-05 10:40:20	2020-01-05 10:40:20	2020-01-05	2019-12-30	2020-01-01	19738	108.779	64.4574	60.6475	61.0431	61	59	59	66.0484	129.733	128.364	65	129	128	0.00271737	0.0289671
ZHA02	COL	51	ZHA02-COL-51	2020-01-05 11:40:20	2020-01-05 11:40:20	2020-01-05	2019-12-30	2020-01-01	20187	108.559	65.4483	62.1818	63.5517	63	61	62	67.7099	129.734	127.697	67	129	127	0.00262466	0.0295733
ZHA02	COL	51	ZHA02-COL-51	2020-01-05 12:40:20	2020-01-05 12:40:20	2020-01-05	2019-12-30	2020-01-01	28060	199.11	72.8477	72.7132	76.864	51	51	57	76.7661	129.14	125.363	55	129	125	0.00280417	0.0292416
ZHA02	COL	51	ZHA02-COL-51	2020-01-05 13:40:20	2020-01-05 13:40:20	2020-01-05	2019-12-30	2020-01-01	17862	199.981	100.213	99.8217	101.243	95	95	97	106.264	128.58	127.16	103	129	127	0.00330162	0.0316563
ZHA02	COL	51	ZHA02-COL-51	2020-01-06 10:40:20	2020-01-06 10:40:20	2020-01-06	2020-01-06	2020-01-01	20390	109.108	58.2813	55.4172	58.2553	53	51	53	59.6249	129.946	126.66	54	129	126	0.0034966	0.0327766
ZHA02	COL	51	ZHA02-COL-51	2020-01-06 11:40:20	2020-01-06 11:40:20	2020-01-06	2020-01-06	2020-01-01	19982	109.167	67.4206	63.4968	64.9663	64	62	63	69.3	130.035	127.723	68	129	127	0.00291637	0.0292461
ZHA02	COL	51	ZHA02-COL-51	2020-01-06 12:40:20	2020-01-06 12:40:20	2020-01-06	2020-01-06	2020-01-01	19518	108.161	67.6616	63.4017	64.7561	64	62	63	69.3634	130.151	127.85	68	130	127	0.002841	0.0280233
ZHA02	COL	51	ZHA02-COL-51	2020-01-06 13:40:20	2020-01-06 13:40:20	2020-01-06	2020-01-06	2020-01-01	19890	109.066	67.8198	64.1247	65.2526	64	62	62	69.8798	129.869	127.894	67	129	127	0.00316479	0.0292415
ZHA02	COL	51	ZHA02-COL-51	2020-01-07 10:40:20	2020-01-07 10:40:20	2020-01-07	2020-01-06	2020-01-01	20030	108.802	62.934	58.9474	60.624	60	58	59	64.3168	130.101	127.615	63	129	127	0.00309786	0.0286182
ZHA02	COL	51	ZHA02-COL-51	2020-01-07 11:40:20	2020-01-07 11:40:20	2020-01-07	2020-01-06	2020-01-01	20191	108.922	68.2347	63.8835	65.826	65	62	64	69.9565	130.316	127.493	69	130	127	0.00286453	0.0276767
ZHA02	COL	51	ZHA02-COL-51	2020-01-07 12:40:20	2020-01-07 12:40:20	2020-01-07	2020-01-06	2020-01-01	19784	109.012	65.9319	62.3364	64.6344	63	61	63	68.0579	130.071	127.168	67	129	127	0.00304337	0.0305486
ZHA02	COL	51	ZHA02-COL-51	2020-01-07 13:40:20	2020-01-07 13:40:20	2020-01-07	2020-01-06	2020-01-01	19831	109.378	64.5845	61.427	64.0685	62	60	62	66.8898	129.971	126.895	65	129	127	0.003082	0.0317461
ZHA02	COL	51	ZHA02-COL-51	2020-01-08 10:40:20	2020-01-08 10:40:20	2020-01-08	2020-01-06	2020-01-01	22146	132.231	60.9014	58.0734	62.0902	51	49	53	62.3502	130.224	125.923	53	130	125	0.00337679	0.0309333
ZHA02	COL	51	ZHA02-COL-51	2020-01-08 11:40:20	2020-01-08 11:40:20	2020-01-08	2020-01-06	2020-01-01	21403	108.766	49.8365	48.7475	54.0579	46	45	50	51.7298	129.844	124.824	47	130	125	0.00373171	0.0317859
ZHA02	COL	51	ZHA02-COL-51	2020-01-08 12:40:20	2020-01-08 12:40:20	2020-01-08	2020-01-06	2020-01-01	23084	198.457	68.8333	67.8909	73.0218	49	49	55	71.9827	129.728	124.856	53	129	124	0.00280201	0.0302219
ZHA02	COL	51	ZHA02-COL-51	2020-01-08 13:40:20	2020-01-08 13:40:20	2020-01-08	2020-01-06	2020-01-01	26920	161.13	79.7758	78.3024	81.6626	70	67	71	83.643	129.488	126.118	74	129	125	0.00306611	0.0306088
ZHA02	COL	51	ZHA02-COL-51	2020-01-09 10:40:20	2020-01-09 10:40:20	2020-01-09	2020-01-06	2020-01-01	13517	145.311	64.5453	60.792	63.4452	54	50	55	65.465	130.369	126.855	55	130	126	0.00309338	0.0301059
ZHA02	COL	51	ZHA02-COL-51	2020-01-09 11:40:20	2020-01-09 11:40:20	2020-01-09	2020-01-06	2020-01-01	20441	146.548	49.428	47.2053	52.2969	45	43	50	50.244	130.303	125.083	46	130	125	0.00365963	0.0295146
ZHA02	COL	51	ZHA02-COL-51	2020-01-09 12:40:20	2020-01-09 12:40:20	2020-01-09	2020-01-06	2020-01-01	21455	199.077	62.8611	59.4869	62.3354	55	53	57	64.2709	130.155	126.761	58	130	126	0.00322902	0.0311923
ZHA02	COL	51	ZHA02-COL-51	2020-01-09 13:40:20	2020-01-09 13:40:20	2020-01-09	2020-01-06	2020-01-01	16112	200.245	106.948	109.586	116.249	99	101	108	116.909	128.63	123.889	109	128	122	0.00328801	0.0310857
ZHA02	COL	51	ZHA02-COL-51	2020-01-10 10:40:20	2020-01-10 10:40:20	2020-01-10	2020-01-06	2020-01-01	21132	127.5	63.1178	57.9032	61.316	59	54	59	63.327	131.051	126.685	60	130	126	0.00353202	0.0335453
ZHA02	COL	51	ZHA02-COL-51	2020-01-10 11:40:20	2020-01-10 11:40:20	2020-01-10	2020-01-06	2020-01-01	21066	156.959	46.2358	44.5603	49.9927	42	41	47	47.0038	130.159	124.757	43	130	124	0.00352462	0.0301352
ZHA02	COL	51	ZHA02-COL-51	2020-01-10 12:40:20	2020-01-10 12:40:20	2020-01-10	2020-01-06	2020-01-01	21315	140.208	62.6844	57.7984	61.2175	55	52	56	62.8667	130.924	126.648	57	130	126	0.00388924	0.0355357
ZHA02	COL	51	ZHA02-COL-51	2020-01-10 13:40:20	2020-01-10 13:40:20	2020-01-10	2020-01-06	2020-01-01	20589	171.243	63.2949	58.4298	61.8687	57	53	58	63.7249	130.912	126.618	58	130	126	0.003845	0.0349423
ZHA02	COL	51	ZHA02-COL-51	2020-01-11 10:40:20	2020-01-11 10:40:20	2020-01-11	2020-01-06	2020-01-01	23888	156.895	64.0263	59.417	63.1946	53	47	53	63.9999	130.989	126.286	52	130	125	0.00354536	0.0327574
ZHA02	COL	51	ZHA02-COL-51	2020-01-11 11:40:20	2020-01-11 11:40:20	2020-01-11	2020-01-06	2020-01-01	32935	200.346	92.1692	93.7246	98.995	93	95	101	100.18	128.638	124.748	103	129	125	0.00338238	0.0336625
ZHA02	COL	51	ZHA02-COL-51	2020-01-11 12:40:20	2020-01-11 12:40:20	2020-01-11	2020-01-06	2020-01-01	16919	200.453	99.2018	100.484	106.222	97	97	103	107.334	128.91	124.553	105	129	124	0.0029423	0.0327594
ZHA02	COL	51	ZHA02-COL-51	2020-01-11 13:40:20	2020-01-11 13:40:20	2020-01-11	2020-01-06	2020-01-01	25086	153.919	77.5019	73.8257	77.5128	67	63	68	79.2873	130.517	126.229	70	130	125	0.00294825	0.0306462
ZHA02	COL	51	ZHA02-COL-51	2020-01-12 10:40:20	2020-01-12 10:40:20	2020-01-12	2020-01-06	2020-01-01	20786	195.707	62.0637	56.0178	59.8149	57	52	57	61.405	131.54	126.553	57	131	126	0.004262	0.0348615
ZHA02	COL	51	ZHA02-COL-51	2020-01-12 11:40:20	2020-01-12 11:40:20	2020-01-12	2020-01-06	2020-01-01	20934	172.053	60.8343	55.2268	59.0977	56	51	56	60.3715	131.371	126.446	56	131	126	0.00406139	0.0342154
ZHA02	COL	51	ZHA02-COL-51	2020-01-12 12:40:20	2020-01-12 12:40:20	2020-01-12	2020-01-06	2020-01-01	22650	153.783	67.9414	62.6677	65.9024	54	51	56	67.9436	131.064	126.718	56	130	126	0.00320696	0.0333354
ZHA02	COL	51	ZHA02-COL-51	2020-01-12 13:40:20	2020-01-12 13:40:20	2020-01-12	2020-01-06	2020-01-01	21093	154.332	66.1861	60.6918	64.7154	59	55	60	66.3657	131.326	126.318	61	131	125	0.00347045	0.0326758
ZHA02	COL	51	ZHA02-COL-51	2020-01-13 10:40:20	2020-01-13 10:40:20	2020-01-13	2020-01-13	2020-01-01	20077	191.669	97.8182	92.8391	94.2328	97	91	91	99.7141	130.516	127.752	101	130	127	0.00299826	0.0299678
ZHA02	COL	51	ZHA02-COL-51	2020-01-13 11:40:20	2020-01-13 11:40:20	2020-01-13	2020-01-13	2020-01-01	30157	199.091	68.472	66.4779	71.3995	51	49	55	70.7561	130.129	125.193	53	130	125	0.00302501	0.0293556
ZHA02	COL	51	ZHA02-COL-51	2020-01-13 12:40:20	2020-01-13 12:40:20	2020-01-13	2020-01-13	2020-01-01	33049	199.931	84.8137	81.1683	84.0391	63	60	65	85.9449	130.326	126.558	66	130	125	0.00323033	0.0303708
ZHA02	COL	51	ZHA02-COL-51	2020-01-13 13:40:20	2020-01-13 13:40:20	2020-01-13	2020-01-13	2020-01-01	29651	154.348	85.1475	81.0049	83.963	81	77	80	87.1499	130.521	126.734	85	130	126	0.00336162	0.0317882
ZHA02	COL	51	ZHA02-COL-51	2020-01-14 10:40:20	2020-01-14 10:40:20	2020-01-14	2020-01-13	2020-01-01	26399	196.643	81.5904	77.2085	79.8028	69	64	67	82.649	130.564	126.934	71	130	126	0.00319215	0.0313177
ZHA02	COL	51	ZHA02-COL-51	2020-01-14 11:40:20	2020-01-14 11:40:20	2020-01-14	2020-01-13	2020-01-01	31613	159.033	64.474	62.8803	67.5949	53	51	57	67.0249	129.918	125.273	55	130	125	0.00319268	0.0305811
ZHA02	COL	51	ZHA02-COL-51	2020-01-14 12:40:20	2020-01-14 12:40:20	2020-01-14	2020-01-13	2020-01-01	33811	199.873	71.5354	68.8618	73.2297	60	57	63	73.1317	130.315	125.55	63	130	125	0.00300404	0.0284898
ZHA02	COL	51	ZHA02-COL-51	2020-01-14 13:40:20	2020-01-14 13:40:20	2020-01-14	2020-01-13	2020-01-01	31081	190.525	95.7064	91.9946	93.5232	88	86	89	98.3303	130.035	127.446	94	129	126	0.00297822	0.0320317
ZHA02	COL	51	ZHA02-COL-51	2020-01-15 10:40:20	2020-01-15 10:40:20	2020-01-15	2020-01-13	2020-01-01	32070	200.172	87.3515	83.0054	84.6403	82	78	80	88.8787	130.302	127.474	86	130	126	0.00321166	0.0284857
ZHA02	COL	51	ZHA02-COL-51	2020-01-15 11:40:20	2020-01-15 11:40:20	2020-01-15	2020-01-13	2020-01-01	28301	198.425	68.2699	66.6502	71.9017	53	51	58	71.1085	130.048	124.924	55	130	125	0.00306645	0.0307236
ZHA02	COL	51	ZHA02-COL-51	2020-01-15 12:40:20	2020-01-15 12:40:20	2020-01-15	2020-01-13	2020-01-01	28574	199.871	65.0122	62.7622	67.6164	48	45	52	66.479	130.275	125.176	49	130	124	0.00303683	0.0287704
ZHA02	COL	51	ZHA02-COL-51	2020-01-15 13:40:20	2020-01-15 13:40:20	2020-01-15	2020-01-13	2020-01-01	25069	200.279	75.5123	72.5823	76.4277	64	62	65	77.6469	130.273	125.971	68	130	125	0.00297603	0.0294041
ZHA02	COL	51	ZHA02-COL-51	2020-01-16 10:40:20	2020-01-16 10:40:20	2020-01-16	2020-01-13	2020-01-01	19063	166.832	64.7468	57.9152	62.0002	57	52	58	63.7851	131.949	126.491	58	131	125	0.00430706	0.0344842
ZHA02	COL	51	ZHA02-COL-51	2020-01-16 11:40:20	2020-01-16 11:40:20	2020-01-16	2020-01-13	2020-01-01	18499	192.388	66.2915	59.7454	63.3706	59	54	59	65.7146	131.718	126.735	60	131	125	0.00383354	0.0342668
ZHA02	COL	51	ZHA02-COL-51	2020-01-16 12:40:20	2020-01-16 12:40:20	2020-01-16	2020-01-13	2020-01-01	18432	161.123	62.0567	56.058	60.1633	57	53	58	61.5802	131.594	126.347	58	131	125	0.00411197	0.0344899
ZHA02	COL	51	ZHA02-COL-51	2020-01-16 13:40:20	2020-01-16 13:40:20	2020-01-16	2020-01-13	2020-01-01	19167	164.902	62.023	56.4327	60.2796	55	51	57	61.6941	131.369	126.423	56	131	125	0.00390395	0.0342573
ZHA02	COL	51	ZHA02-COL-51	2020-01-17 10:40:20	2020-01-17 10:40:20	2020-01-17	2020-01-13	2020-01-01	22328	163.924	65.6042	59.7708	63.7356	52	45	52	64.6431	131.59	126.33	50	131	125	0.00397956	0.0331842
ZHA02	COL	51	ZHA02-COL-51	2020-01-17 11:40:20	2020-01-17 11:40:20	2020-01-17	2020-01-13	2020-01-01	21815	121.535	62.5528	57.6499	64.0964	59	54	62	63.1797	131.678	124.743	61	131	124	0.00420266	0.0325059
ZHA02	COL	51	ZHA02-COL-51	2020-01-17 12:40:20	2020-01-17 12:40:20	2020-01-17	2020-01-13	2020-01-01	26157	169.057	67.5005	62.0749	65.9796	51	46	53	67.0968	131.314	126.297	51	131	125	0.00343839	0.0326633
ZHA02	COL	51	ZHA02-COL-51	2020-01-17 13:40:20	2020-01-17 13:40:20	2020-01-17	2020-01-13	2020-01-01	21978	140.545	66.8192	60.9696	66.729	62	57	64	66.9914	131.884	125.319	63	131	125	0.00368224	0.0320287
ZHA02	COL	51	ZHA02-COL-51	2020-01-18 10:40:20	2020-01-18 10:40:20	2020-01-18	2020-01-13	2020-01-01	22851	160.697	65.3115	58.4712	62.1294	57	49	54	63.9009	131.914	126.746	54	131	126	0.00435762	0.0350344
ZHA02	COL	51	ZHA02-COL-51	2020-01-18 11:40:20	2020-01-18 11:40:20	2020-01-18	2020-01-13	2020-01-01	21202	126.07	67.4758	60.8144	65.7988	63	58	64	67.1468	132.048	125.936	64	131	125	0.00391831	0.033289
ZHA02	COL	51	ZHA02-COL-51	2020-01-18 12:40:20	2020-01-18 12:40:20	2020-01-18	2020-01-13	2020-01-01	21866	167.93	69.9901	63.6936	68.6393	62	56	63	69.9979	131.878	125.885	62	131	125	0.00383546	0.032887
ZHA02	COL	51	ZHA02-COL-51	2020-01-18 13:40:20	2020-01-18 13:40:20	2020-01-18	2020-01-13	2020-01-01	22084	112.185	68.1323	63.4168	69.1611	59	53	61	68.9608	131.461	125.112	59	131	124	0.00340958	0.0315637
ZHA02	COL	51	ZHA02-COL-51	2020-01-19 10:40:20	2020-01-19 10:40:20	2020-01-19	2020-01-13	2020-01-01	18672	184.454	87.3061	84.3462	89.0754	81	77	82	90.5406	130.492	125.502	86	130	124	0.00300999	0.0312583
ZHA02	COL	51	ZHA02-COL-51	2020-01-19 11:40:20	2020-01-19 11:40:20	2020-01-19	2020-01-13	2020-01-01	21302	152.96	58.6876	53.8413	59.5379	52	47	55	58.4645	131.528	125.135	52	131	124	0.00447878	0.0325438
ZHA02	COL	51	ZHA02-COL-51	2020-01-19 12:40:20	2020-01-19 12:40:20	2020-01-19	2020-01-13	2020-01-01	26382	200.173	79.8121	74.9766	79.0016	62	57	64	80.9782	131.053	126.218	63	131	125	0.00301314	0.0320879
ZHA02	COL	51	ZHA02-COL-51	2020-01-19 13:40:20	2020-01-19 13:40:20	2020-01-19	2020-01-13	2020-01-01	28896	200.601	83.4378	82.1112	87.8818	74	71	76	87.7944	130.031	124.75	78	130	124	0.00331752	0.0318377
ZHA02	COL	51	ZHA02-COL-51	2020-01-20 10:40:20	2020-01-20 10:40:20	2020-01-20	2020-01-20	2020-01-01	23895	200.282	75.9153	73.782	79.6991	60	57	64	78.8554	130.413	124.659	62	130	124	0.00291664	0.029121
ZHA02	COL	51	ZHA02-COL-51	2020-01-20 11:40:20	2020-01-20 11:40:20	2020-01-20	2020-01-20	2020-01-01	21334	200.112	62.2489	60.5841	67.2435	50	47	56	64.6422	130.437	124.065	51	130	124	0.00357839	0.0275108
ZHA02	COL	51	ZHA02-COL-51	2020-01-20 12:40:20	2020-01-20 12:40:20	2020-01-20	2020-01-20	2020-01-01	28566	200.384	83.7453	81.7743	86.9	58	56	64	86.6196	130.193	125.041	61	130	124	0.00343796	0.0299748
ZHA02	COL	51	ZHA02-COL-51	2020-01-20 13:40:20	2020-01-20 13:40:20	2020-01-20	2020-01-20	2020-01-01	27349	198.613	79.9422	78.1221	83.8966	75	74	79	83.8799	130.216	124.729	81	130	124	0.00327735	0.0297359
ZHA02	COL	51	ZHA02-COL-51	2020-01-21 10:40:20	2020-01-21 10:40:20	2020-01-21	2020-01-20	2020-01-01	18514	117.9	67.2175	61.6749	66.0728	59	55	61	67.5857	131.422	126.067	60	131	125	0.00323929	0.0322206
ZHA02	COL	51	ZHA02-COL-51	2020-01-21 11:40:20	2020-01-21 11:40:20	2020-01-21	2020-01-20	2020-01-01	19060	195.016	66.6397	60.3492	64.765	60	55	61	66.4056	131.747	126.179	61	131	125	0.00371017	0.0332852
ZHA02	COL	51	ZHA02-COL-51	2020-01-21 12:40:20	2020-01-21 12:40:20	2020-01-21	2020-01-20	2020-01-01	19444	160.351	67.5905	61.6083	66.4745	61	56	63	67.7691	131.71	125.888	63	131	125	0.00365317	0.0328941
ZHA02	COL	51	ZHA02-COL-51	2020-01-21 13:40:20	2020-01-21 13:40:20	2020-01-21	2020-01-20	2020-01-01	18436	158.862	68.6064	62.2177	67.2267	63	58	65	68.7286	131.908	125.845	64	131	125	0.00367357	0.0323316
ZHA02	COL	51	ZHA02-COL-51	2020-01-22 10:40:20	2020-01-22 10:40:20	2020-01-22	2020-01-20	2020-01-01	17683	115.78	65.5657	59.3851	64.1843	59	54	61	65.3645	131.783	125.928	60	131	125	0.00380335	0.0331748
ZHA02	COL	51	ZHA02-COL-51	2020-01-22 11:40:20	2020-01-22 11:40:20	2020-01-22	2020-01-20	2020-01-01	14204	151.414	97.0558	91.8952	94.8455	90	83	87	99.6408	130.831	126.895	92	130	126	0.00402838	0.0401513
ZHA02	COL	51	ZHA02-COL-51	2020-01-22 12:40:20	2020-01-22 12:40:20	2020-01-22	2020-01-20	2020-01-01	17824	158.862	65.8279	59.9681	64.9814	59	55	61	66.0036	131.694	125.763	61	131	125	0.00359904	0.031342
ZHA02	COL	51	ZHA02-COL-51	2020-01-22 13:40:20	2020-01-22 13:40:20	2020-01-22	2020-01-20	2020-01-01	17501	130.24	64.1512	58.244	63.4456	59	54	60	64.1255	131.75	125.653	60	131	125	0.00433733	0.0320743
ZHA02	COL	51	ZHA02-COL-51	2020-01-23 10:40:20	2020-01-23 10:40:20	2020-01-23	2020-01-20	2020-01-01	17410	118.314	61.3425	56.0392	61.5757	56	52	59	61.474	131.6	125.346	57	131	125	0.00420332	0.0333736
ZHA02	COL	51	ZHA02-COL-51	2020-01-23 11:40:20	2020-01-23 11:40:20	2020-01-23	2020-01-20	2020-01-01	17352	92.7393	60.7264	55.4529	61.7153	57	52	60	60.8732	131.773	124.882	57	131	124	0.00455034	0.0342635
ZHA02	COL	51	ZHA02-COL-51	2020-01-23 12:40:20	2020-01-23 12:40:20	2020-01-23	2020-01-20	2020-01-01	20911	199.426	68.3751	65.2116	71.2709	54	51	59	70.2107	130.883	124.655	55	131	124	0.00355255	0.0331811
ZHA02	COL	51	ZHA02-COL-51	2020-01-23 13:40:20	2020-01-23 13:40:20	2020-01-23	2020-01-20	2020-01-01	18795	144.601	57.9368	55.5708	63.1303	48	46	54	59.6387	130.943	123.581	50	131	123	0.00488545	0.036309
ZHA02	COL	51	ZHA02-COL-51	2020-01-24 10:40:20	2020-01-24 10:40:20	2020-01-24	2020-01-20	2020-01-01	16328	103.672	66.3427	60.8678	66.1601	62	57	63	67.0304	131.564	125.549	63	131	125	0.00349372	0.0312393
ZHA02	COL	51	ZHA02-COL-51	2020-01-24 11:40:20	2020-01-24 11:40:20	2020-01-24	2020-01-20	2020-01-01	16689	100.348	63.5594	58.2536	63.5399	60	56	62	64.0974	131.515	125.533	61	131	125	0.00416395	0.031719
ZHA02	COL	51	ZHA02-COL-51	2020-01-24 12:40:20	2020-01-24 12:40:20	2020-01-24	2020-01-20	2020-01-01	17031	111.406	60.9686	56.6696	62.5054	58	54	60	61.9227	131.236	125.014	59	131	125	0.00401697	0.0330764
ZHA02	COL	51	ZHA02-COL-51	2020-01-24 13:40:20	2020-01-24 13:40:20	2020-01-24	2020-01-20	2020-01-01	23640	200.284	122.992	122.396	125.317	128	129	132	130.559	128.925	126.464	138	129	126	0.00312265	0.0282826
ZHA02	COL	51	ZHA02-COL-51	2020-01-25 10:40:20	2020-01-25 10:40:20	2020-01-25	2020-01-20	2020-01-01	17081	104.138	64.1817	58.2145	63.6738	61	56	62	64.2578	131.839	125.542	62	131	125	0.00433684	0.0319007
ZHA02	COL	51	ZHA02-COL-51	2020-01-25 11:40:20	2020-01-25 11:40:20	2020-01-25	2020-01-20	2020-01-01	17291	146.439	56.2006	52.7112	59.9484	53	49	57	57.2886	131.279	123.986	54	131	124	0.00458416	0.0320181
ZHA02	COL	51	ZHA02-COL-51	2020-01-25 12:40:20	2020-01-25 12:40:20	2020-01-25	2020-01-20	2020-01-01	17762	143.263	55.4015	52.7295	59.8413	46	44	52	56.632	130.923	123.925	47	130	124	0.00449399	0.0331592
ZHA02	COL	51	ZHA02-COL-51	2020-01-25 13:40:20	2020-01-25 13:40:20	2020-01-25	2020-01-20	2020-01-01	18833	159.237	65.4028	62.2894	68.2852	53	50	58	66.9758	130.811	124.667	55	130	124	0.00359446	0.0325771
ZHA02	COL	51	ZHA02-COL-51	2020-01-26 10:40:20	2020-01-26 10:40:20	2020-01-26	2020-01-20	2020-01-01	19064	150.572	57.0635	51.5637	57.5457	48	41	48	55.8327	131.894	125.086	45	131	125	0.00472391	0.0343783
ZHA02	COL	51	ZHA02-COL-51	2020-01-26 11:40:20	2020-01-26 11:40:20	2020-01-26	2020-01-20	2020-01-01	18490	151.166	54.9781	49.846	56.5964	53	46	54	54.3472	131.884	124.557	51	131	124	0.00476147	0.034834
ZHA02	COL	51	ZHA02-COL-51	2020-01-26 12:40:20	2020-01-26 12:40:20	2020-01-26	2020-01-20	2020-01-01	25335	200.324	134.505	132.969	134.494	142	142	144	140.781	129.034	127.315	151	129	128	0.00450912	0.0228368
ZHA02	COL	51	ZHA02-COL-51	2020-01-26 13:40:20	2020-01-26 13:40:20	2020-01-26	2020-01-20	2020-01-01	18028	112.229	65.8735	59.3327	65.7926	62	56	63	65.6651	132.315	125.052	63	132	125	0.00534753	0.0316152
ZHA02	COL	51	ZHA02-COL-51	2020-01-27 10:40:20	2020-01-27 10:40:20	2020-01-27	2020-01-27	2020-01-01	19657	107.094	71.6836	62.2294	66.7867	61	52	58	69.0647	133.154	126.73	58	132	126	0.00755218	0.0379394
ZHA02	COL	51	ZHA02-COL-51	2020-01-27 11:40:20	2020-01-27 11:40:20	2020-01-27	2020-01-27	2020-01-01	20572	109.699	72.0979	62.7668	67.6906	65	56	62	69.8991	133.131	126.506	63	132	126	0.0076482	0.0380259
ZHA02	COL	51	ZHA02-COL-51	2020-01-27 12:40:20	2020-01-27 12:40:20	2020-01-27	2020-01-27	2020-01-01	20497	100.622	72.8372	65.9659	72.1299	68	62	69	73.0081	132.322	125.331	69	131	125	0.00545468	0.0313387
ZHA02	COL	51	ZHA02-COL-51	2020-01-27 13:40:20	2020-01-27 13:40:20	2020-01-27	2020-01-27	2020-01-01	19362	139.835	67.4783	62.9261	70.1244	65	60	68	69.1607	131.604	124.3	66	131	124	0.00388482	0.0320642
ZHA02	COL	51	ZHA02-COL-51	2020-01-29 12:40:41	2020-01-29 12:40:41	2020-01-29	2020-01-27	2020-01-01	20949	97.712	69.6511	62.009	67.721	65	58	65	68.7478	132.582	125.694	65	132	125	0.00580582	0.0334559
ZHA02	COL	51	ZHA02-COL-51	2020-01-29 13:40:41	2020-01-29 13:40:41	2020-01-29	2020-01-27	2020-01-01	22170	154.281	68.0697	62.9309	68.7887	58	52	59	68.5326	131.617	125.123	57	131	125	0.00353078	0.031337
ZHA02	COL	51	ZHA02-COL-51	2020-01-30 10:40:41	2020-01-30 10:40:41	2020-01-30	2020-01-27	2020-01-01	21418	102.011	75.7659	65.985	71.1781	71	62	69	73.8191	133.325	126.394	70	132	126	0.00687332	0.037583
ZHA02	COL	51	ZHA02-COL-51	2020-01-30 11:40:41	2020-01-30 11:40:41	2020-01-30	2020-01-27	2020-01-01	20708	104.743	75.5914	67.3674	73.1844	71	63	70	74.9762	132.787	125.741	71	132	125	0.00521618	0.0337731
ZHA02	COL	51	ZHA02-COL-51	2020-01-30 12:40:41	2020-01-30 12:40:41	2020-01-30	2020-01-27	2020-01-01	22256	154.263	55.5114	52.0945	60.1647	45	42	51	56.1071	131.456	123.446	45	131	123	0.00533225	0.035333
ZHA02	COL	51	ZHA02-COL-51	2020-01-30 13:40:41	2020-01-30 13:40:41	2020-01-30	2020-01-27	2020-01-01	19964	117.215	62.1379	57.4647	64.5448	53	48	56	62.4317	131.741	124.29	53	131	124	0.00492201	0.0345781
ZHA02	COL	51	ZHA02-COL-51	2020-01-31 10:40:41	2020-01-31 10:40:41	2020-01-31	2020-01-27	2020-01-01	22335	131.106	73.9002	64.9707	71.0514	68	56	64	71.9992	133.2	125.672	64	132	125	0.00730237	0.035073
ZHA02	COL	51	ZHA02-COL-51	2020-01-31 11:40:41	2020-01-31 11:40:41	2020-01-31	2020-01-27	2020-01-01	19364	103.446	73.8818	63.2659	70.1904	70	60	68	71.1149	134.094	125.476	68	133	125	0.00664253	0.0362348
ZHA02	COL	51	ZHA02-COL-51	2020-01-31 12:40:41	2020-01-31 12:40:41	2020-01-31	2020-01-27	2020-01-01	17916	100.27	71.9225	60.823	68.4624	69	59	68	68.8441	134.448	125.152	68	133	125	0.00711689	0.0368198
ZHA02	COL	51	ZHA02-COL-51	2020-01-31 13:40:41	2020-01-31 13:40:41	2020-01-31	2020-01-27	2020-01-01	18011	102.577	69.2115	58.9254	65.9367	67	57	66	66.3817	133.986	125.375	65	133	125	0.00621985	0.036235
ZHA02	COL	51	ZHA02-COL-51	2020-02-01 10:40:41	2020-02-01 10:40:41	2020-02-01	2020-01-27	2020-02-01	18674	96.58	73.2782	56.8282	63.5967	70	54	62	65.8273	136.627	126.675	63	135	126	0.0068886	0.0416083
ZHA02	COL	51	ZHA02-COL-51	2020-02-01 11:40:41	2020-02-01 11:40:41	2020-02-01	2020-01-27	2020-02-01	19409	98.1624	73.7869	57.0905	63.5466	70	53	61	66.1155	136.691	126.909	63	135	126	0.00687258	0.0411085
ZHA02	COL	51	ZHA02-COL-51	2020-02-01 12:40:41	2020-02-01 12:40:41	2020-02-01	2020-01-27	2020-02-01	20131	103.981	71.8967	55.5067	61.931	68	52	60	64.2414	136.581	126.884	61	135	126	0.00714929	0.0413803
ZHA02	COL	51	ZHA02-COL-51	2020-02-01 13:40:41	2020-02-01 13:40:41	2020-02-01	2020-01-27	2020-02-01	19576	98.8282	75.7865	57.9254	64.0689	73	54	62	67.4489	137.101	127.353	65	136	127	0.00651795	0.0353455
ZHA02	COL	51	ZHA02-COL-51	2020-02-02 10:40:41	2020-02-02 10:40:41	2020-02-02	2020-01-27	2020-02-01	19445	98.2905	81.2864	57.5554	64.9905	78	55	64	69.0469	139.821	127.721	67	138	127	0.00866539	0.0304238
ZHA02	COL	51	ZHA02-COL-51	2020-02-02 11:40:41	2020-02-02 11:40:41	2020-02-02	2020-01-27	2020-02-01	19635	99.0859	81.3019	57.4715	65.0243	77	55	64	69.0214	139.891	127.682	66	138	127	0.00866292	0.0307601
ZHA02	COL	51	ZHA02-COL-51	2020-02-02 12:40:41	2020-02-02 12:40:41	2020-02-02	2020-01-27	2020-02-01	19559	97.352	81.1824	57.3306	65.2736	78	54	65	68.9126	139.982	127.454	67	138	126	0.00875305	0.0346515
ZHA02	COL	51	ZHA02-COL-51	2020-02-02 13:40:41	2020-02-02 13:40:41	2020-02-02	2020-01-27	2020-02-01	20038	98.3795	79.4141	56.8434	63.9828	76	54	63	67.8881	139.295	127.695	65	138	127	0.00709867	0.0313489
ZHA02	COL	51	ZHA02-COL-51	2020-02-03 10:40:41	2020-02-03 10:40:41	2020-02-03	2020-02-03	2020-02-01	18994	100.274	87.6514	62.3683	71.3902	84	60	71	75.0371	140.613	127.056	73	139	126	0.0101356	0.0394017
ZHA02	COL	51	ZHA02-COL-51	2020-02-03 11:40:41	2020-02-03 11:40:41	2020-02-03	2020-02-03	2020-02-01	18935	108.643	87.0538	64.2504	73.0485	85	62	73	76.2879	139.54	126.693	76	137	125	0.00955596	0.0396091
ZHA02	COL	51	ZHA02-COL-51	2020-02-03 12:40:41	2020-02-03 12:40:41	2020-02-03	2020-02-03	2020-02-01	18697	95.2226	83.4666	62.8822	71.5786	82	60	71	74.0121	138.619	126.266	72	137	125	0.00678132	0.0377104
ZHA02	COL	51	ZHA02-COL-51	2020-02-03 13:40:41	2020-02-03 13:40:41	2020-02-03	2020-02-03	2020-02-01	18570	109.975	88.2946	68.6571	76.8489	86	66	76	79.9274	138.014	126.379	78	137	125	0.00680626	0.0374849
ZHA02	COL	51	ZHA02-COL-51	2020-02-04 10:40:41	2020-02-04 10:40:41	2020-02-04	2020-02-03	2020-02-01	18844	94.7651	90.3813	67.4776	74.3437	89	64	74	79.5149	139.159	127.746	77	138	126	0.00700038	0.0293435
ZHA02	COL	51	ZHA02-COL-51	2020-02-04 11:40:41	2020-02-04 11:40:41	2020-02-04	2020-02-03	2020-02-01	18360	92.4905	69.9469	55.1265	62.8348	66	49	59	63.0719	136.168	125.696	58	135	125	0.00669654	0.0405212
ZHA02	COL	51	ZHA02-COL-51	2020-02-04 12:40:41	2020-02-04 12:40:41	2020-02-04	2020-02-03	2020-02-01	18857	107.7	66.704	55.9267	64.5493	60	46	57	62.441	134.737	124.337	53	134	124	0.00745583	0.0419747
ZHA02	COL	51	ZHA02-COL-51	2020-02-04 13:40:41	2020-02-04 13:40:41	2020-02-04	2020-02-03	2020-02-01	11243	200.12	109.179	106.904	112.108	121	116	119	114.389	130.328	125.406	126	129	125	0.00338899	0.0292821
ZHA02	COL	51	ZHA02-COL-51	2020-02-05 10:40:48	2020-02-05 10:40:48	2020-02-05	2020-02-03	2020-02-01	17855	200.077	107.679	107.04	113.459	110	110	116	115.348	129.781	124.578	119	129	124	0.00336765	0.0316195
ZHA02	COL	51	ZHA02-COL-51	2020-02-05 11:40:48	2020-02-05 11:40:48	2020-02-05	2020-02-03	2020-02-01	17367	93.5054	68.4081	55.5531	63.8666	64	50	60	63.0608	135.469	124.938	57	135	124	0.00718694	0.0405078
ZHA02	COL	51	ZHA02-COL-51	2020-02-05 12:40:48	2020-02-05 12:40:48	2020-02-05	2020-02-03	2020-02-01	18555	164.767	59.6655	53.2056	61.2637	48	39	50	57.6692	132.866	123.838	43	132	123	0.00772479	0.0395661
ZHA02	COL	51	ZHA02-COL-51	2020-02-05 13:40:48	2020-02-05 13:40:48	2020-02-05	2020-02-03	2020-02-01	15854	88.4517	64.1752	54.3839	62.9109	56	45	55	60.3841	134.244	124.232	51	134	124	0.00716235	0.0413631
ZHA02	COL	51	ZHA02-COL-51	2020-02-06 10:40:48	2020-02-06 10:40:48	2020-02-06	2020-02-03	2020-02-01	16863	118.583	91.8216	78.6062	85.6507	87	74	80	87.771	135.021	125.852	84	134	125	0.00588617	0.035606
ZHA02	COL	51	ZHA02-COL-51	2020-02-06 11:40:48	2020-02-06 11:40:48	2020-02-06	2020-02-03	2020-02-01	16264	96.9678	59.979	51.0786	59.2558	55	44	54	56.6808	133.855	124.264	50	133	124	0.00686121	0.0406374
ZHA02	COL	51	ZHA02-COL-51	2020-02-06 12:40:48	2020-02-06 12:40:48	2020-02-06	2020-02-03	2020-02-01	22322	198.213	59.4548	55.5602	64.4712	48	43	54	59.8557	132.01	122.924	47	132	122	0.00698933	0.0404739
ZHA02	COL	51	ZHA02-COL-51	2020-02-06 13:40:48	2020-02-06 13:40:48	2020-02-06	2020-02-03	2020-02-01	13941	92.6214	66.9057	57.5734	65.976	59	49	58	63.8489	133.991	124.236	55	134	124	0.00683357	0.0379948
ZHA02	COL	51	ZHA02-COL-51	2020-02-07 10:40:48	2020-02-07 10:40:48	2020-02-07	2020-02-03	2020-02-01	16574	94.763	82.6015	67.0956	74.0024	78	61	70	76.5771	136.064	126.296	71	135	125	0.00673283	0.039806
ZHA02	COL	51	ZHA02-COL-51	2020-02-07 11:40:48	2020-02-07 11:40:48	2020-02-07	2020-02-03	2020-02-01	15908	123.039	69.6394	57.4202	65.7255	65	51	62	64.985	135.135	124.839	59	134	124	0.00704758	0.0378315
ZHA02	COL	51	ZHA02-COL-51	2020-02-07 12:40:48	2020-02-07 12:40:48	2020-02-07	2020-02-03	2020-02-01	15687	165.764	71.4284	62.3254	70.0681	59	47	59	68.5612	133.778	124.522	54	134	124	0.00599689	0.0371868
ZHA02	COL	51	ZHA02-COL-51	2020-02-07 13:40:48	2020-02-07 13:40:48	2020-02-07	2020-02-03	2020-02-01	13994	98.1543	77.8785	64.6566	73.3459	75	59	70	73.3215	135.551	124.799	69	135	124	0.00720309	0.0385372
ZHA02	COL	51	ZHA02-COL-51	2020-02-08 10:40:48	2020-02-08 10:40:48	2020-02-08	2020-02-03	2020-02-01	13589	138.542	87.2318	72.0358	79.7395	80	64	73	81.3096	136.023	125.742	75	135	124	0.0065342	0.0378224
ZHA02	COL	51	ZHA02-COL-51	2020-02-08 11:40:48	2020-02-08 11:40:48	2020-02-08	2020-02-03	2020-02-01	15106	106.489	67.1663	55.1554	63.4337	63	49	60	62.337	135.108	124.781	57	134	124	0.00738189	0.0412422
ZHA02	COL	51	ZHA02-COL-51	2020-02-08 12:40:48	2020-02-08 12:40:48	2020-02-08	2020-02-03	2020-02-01	16359	154.384	66.8533	58.9255	66.4053	57	45	57	64.5678	133.28	124.481	52	133	124	0.00757469	0.0371271
ZHA02	COL	51	ZHA02-COL-51	2020-02-08 13:40:48	2020-02-08 13:40:48	2020-02-08	2020-02-03	2020-02-01	13170	105.579	63.6929	54.919	63.2447	57	47	58	60.7879	133.793	124.15	54	134	124	0.00694265	0.0410664
ZHA02	COL	51	ZHA02-COL-51	2020-02-09 10:40:48	2020-02-09 10:40:48	2020-02-09	2020-02-03	2020-02-01	14642	112.709	76.3248	61.0176	68.5546	71	55	66	69.9109	136.276	125.841	65	136	124	0.00666348	0.0397812
ZHA02	COL	51	ZHA02-COL-51	2020-02-09 11:40:48	2020-02-09 11:40:48	2020-02-09	2020-02-03	2020-02-01	15614	93.7492	82.3852	66.3567	73.9272	77	60	72	76.0179	136.49	125.959	71	136	124	0.00728366	0.039559
ZHA02	COL	51	ZHA02-COL-51	2020-02-09 12:40:48	2020-02-09 12:40:48	2020-02-09	2020-02-03	2020-02-01	14695	140.208	103.887	80.3407	84.9207	101	71	79	92.7488	138.868	128.997	86	137	128	0.00503735	0.0298296
ZHA02	COL	51	ZHA02-COL-51	2020-02-09 13:40:48	2020-02-09 13:40:48	2020-02-09	2020-02-03	2020-02-01	14986	114.054	95.3524	77.93	82.6604	93	72	79	88.8746	136.384	127.932	84	135	127	0.00594857	0.0316636
ZHA02	COL	51	ZHA02-COL-51	2020-02-10 10:40:48	2020-02-10 10:40:48	2020-02-10	2020-02-10	2020-02-01	16687	120.566	89.526	69.3757	73.4066	83	61	70	80.1184	137.519	128.745	73	137	127	0.00513849	0.0297365
ZHA02	COL	51	ZHA02-COL-51	2020-02-10 11:40:48	2020-02-10 11:40:48	2020-02-10	2020-02-10	2020-02-01	17364	97.0793	90.9242	71.5019	74.901	84	65	73	82.145	137.051	128.98	77	136	127	0.00510487	0.030983
ZHA02	COL	51	ZHA02-COL-51	2020-02-10 12:40:48	2020-02-10 12:40:48	2020-02-10	2020-02-10	2020-02-01	16733	121.129	91.3032	71.2541	74.6277	84	62	71	82.0898	137.312	129.122	74	136	128	0.00499902	0.0300541
ZHA02	COL	51	ZHA02-COL-51	2020-02-10 13:40:48	2020-02-10 13:40:48	2020-02-10	2020-02-10	2020-02-01	16988	121.493	94.8192	74.6296	78.1061	87	67	75	85.7335	137.358	129.038	78	137	127	0.00494869	0.0295379
ZHA02	COL	51	ZHA02-COL-51	2020-02-11 10:40:48	2020-02-11 10:40:48	2020-02-11	2020-02-10	2020-02-01	18482	147.411	98.3608	74.7656	77.1618	93	66	74	86.9971	138.651	130.328	80	138	128	0.00571481	0.0284869
ZHA02	COL	51	ZHA02-COL-51	2020-02-11 11:40:48	2020-02-11 11:40:48	2020-02-11	2020-02-10	2020-02-01	18162	100.34	69.6905	55.5883	59.8882	64	49	55	62.9538	135.276	127.559	57	135	125	0.00631376	0.0349523
ZHA02	COL	51	ZHA02-COL-51	2020-02-11 12:40:48	2020-02-11 12:40:48	2020-02-11	2020-02-10	2020-02-01	17723	95.6719	91.8429	71.7153	75.9133	87	65	73	82.7164	137.574	128.635	77	137	126	0.0052215	0.0293309
ZHA02	COL	51	ZHA02-COL-51	2020-02-11 13:40:48	2020-02-11 13:40:48	2020-02-11	2020-02-10	2020-02-01	17486	95.0958	91.788	70.7763	73.9946	86	64	71	81.8896	137.765	129.398	76	137	127	0.00480498	0.0290266
ZHA02	COL	51	ZHA02-COL-51	2020-02-12 10:40:48	2020-02-12 10:40:48	2020-02-12	2020-02-10	2020-02-01	17152	117.967	96.6219	77.4153	81.3924	92	70	80	88.5834	136.974	128.559	83	136	127	0.00531268	0.0308411
ZHA02	COL	51	ZHA02-COL-51	2020-02-12 11:40:48	2020-02-12 11:40:48	2020-02-12	2020-02-10	2020-02-01	17039	98.4881	96.6452	78.4426	82.6271	92	71	80	89.4152	136.56	128.275	84	136	127	0.00631175	0.03235
ZHA02	COL	51	ZHA02-COL-51	2020-02-12 12:40:48	2020-02-12 12:40:48	2020-02-12	2020-02-10	2020-02-01	16443	100.413	97.1272	79.5766	83.9904	93	73	82	90.4421	136.304	128.024	85	136	126	0.00607382	0.0321657
ZHA02	COL	51	ZHA02-COL-51	2020-02-12 13:40:48	2020-02-12 13:40:48	2020-02-12	2020-02-10	2020-02-01	16942	130.32	94.9897	77.9524	81.7276	91	71	80	88.5017	135.992	128.318	84	135	127	0.00518665	0.03183
ZHA02	COL	51	ZHA02-COL-51	2020-02-13 10:40:49	2020-02-13 10:40:49	2020-02-13	2020-02-10	2020-02-01	18638	99.1879	98.9981	76.2716	78.8237	93	68	76	88.2174	138.266	130.05	82	138	128	0.00468257	0.0287897
ZHA02	COL	51	ZHA02-COL-51	2020-02-13 11:40:48	2020-02-13 11:40:48	2020-02-13	2020-02-10	2020-02-01	18305	97.9565	99.2514	79.3501	83.2449	95	72	81	90.8388	137.248	128.739	85	137	127	0.00481633	0.0302596
ZHA02	COL	51	ZHA02-COL-51	2020-02-13 12:40:48	2020-02-13 12:40:48	2020-02-13	2020-02-10	2020-02-01	18654	148.554	100.102	79.8729	82.5202	96	72	81	91.4007	137.131	129.523	86	136	128	0.00467696	0.0307699
ZHA02	COL	51	ZHA02-COL-51	2020-02-13 13:40:48	2020-02-13 13:40:48	2020-02-13	2020-02-10	2020-02-01	18222	146.022	101.911	82.2941	85.3143	97	75	84	93.7858	136.893	129.174	88	136	127	0.00531924	0.0318383
ZHA02	COL	51	ZHA02-COL-51	2020-02-14 10:40:48	2020-02-14 10:40:48	2020-02-14	2020-02-10	2020-02-01	16934	97.1828	96.2013	78.0537	81.2102	90	74	76	88.3453	136.377	128.852	84	136	128	0.00438098	0.0316329
ZHA02	COL	51	ZHA02-COL-51	2020-02-14 11:40:48	2020-02-14 11:40:48	2020-02-14	2020-02-10	2020-02-01	16960	95.6513	73.6225	61.5815	65.7609	65	53	59	68.6971	134.229	127.172	60	134	125	0.00685223	0.0376618
ZHA02	COL	51	ZHA02-COL-51	2020-02-14 12:40:48	2020-02-14 12:40:48	2020-02-14	2020-02-10	2020-02-01	15213	95.6184	66.0029	56.4973	62.9037	59	49	57	62.54	133.663	125.433	55	133	124	0.00679713	0.0399442
ZHA02	COL	51	ZHA02-COL-51	2020-02-14 13:40:48	2020-02-14 13:40:48	2020-02-14	2020-02-10	2020-02-01	16048	148.068	74.5639	63.4893	68.7694	70	58	66	70.8233	134.01	126.404	66	134	125	0.00676615	0.0384656
ZHA02	COL	51	ZHA02-COL-51	2020-02-15 10:40:48	2020-02-15 10:40:48	2020-02-15	2020-02-10	2020-02-01	16145	94.237	102.56	82.7223	86.1103	99	73	83	94.2592	137.04	128.965	88	137	127	0.0054899	0.0309848
ZHA02	COL	51	ZHA02-COL-51	2020-02-15 11:40:48	2020-02-15 11:40:48	2020-02-15	2020-02-10	2020-02-01	15865	94.0168	102.156	82.9646	86.8529	98	74	84	94.4023	136.843	128.578	88	136	127	0.0059862	0.0315639
ZHA02	COL	51	ZHA02-COL-51	2020-02-15 12:40:48	2020-02-15 12:40:48	2020-02-15	2020-02-10	2020-02-01	15819	91.3573	99.3735	81.5037	85.5188	95	73	83	92.4639	136.351	128.264	86	136	126	0.00601097	0.0321094
ZHA02	COL	51	ZHA02-COL-51	2020-02-15 13:40:48	2020-02-15 13:40:48	2020-02-15	2020-02-10	2020-02-01	15716	90.3263	98.3218	81.2719	84.9372	94	73	83	91.9236	135.919	128.341	86	136	127	0.00540398	0.0321029
ZHA02	COL	51	ZHA02-COL-51	2020-02-16 10:40:48	2020-02-16 10:40:48	2020-02-16	2020-02-10	2020-02-01	13992	88.4962	102.876	86.0323	89.9108	98	81	88	96.8664	135.819	128.156	93	136	126	0.00797826	0.033274
ZHA02	COL	51	ZHA02-COL-51	2020-02-16 11:40:48	2020-02-16 11:40:48	2020-02-16	2020-02-10	2020-02-01	16036	150.014	98.6137	82.8952	86.3558	93	75	84	93.234	135.329	128.228	87	135	127	0.00655892	0.0321342
ZHA02	COL	51	ZHA02-COL-51	2020-02-16 12:40:48	2020-02-16 12:40:48	2020-02-16	2020-02-10	2020-02-01	15138	148.127	98.1749	81.7514	84.6233	91	73	80	92.1226	135.543	128.668	85	135	127	0.00540879	0.0329042
ZHA02	COL	51	ZHA02-COL-51	2020-02-16 13:40:48	2020-02-16 13:40:48	2020-02-16	2020-02-10	2020-02-01	15377	89.9055	98.7843	79.0816	81.1197	94	70	79	90.0477	136.841	129.712	83	136	128	0.00492165	0.0322002
ZHA02	COL	51	ZHA02-COL-51	2020-02-17 10:40:48	2020-02-17 10:40:48	2020-02-17	2020-02-17	2020-02-01	15815	101.249	113.721	93.7671	95.8388	108	89	91	105.19	136.723	129.671	102	136	128	0.00581026	0.0342697
ZHA02	COL	51	ZHA02-COL-51	2020-02-17 11:40:48	2020-02-17 11:40:48	2020-02-17	2020-02-17	2020-02-01	16396	95.4314	100.015	83.7843	88.6665	98	79	87	94.3264	135.852	127.436	91	135	125	0.0068382	0.0353745
ZHA02	COL	51	ZHA02-COL-51	2020-02-17 12:40:48	2020-02-17 12:40:48	2020-02-17	2020-02-17	2020-02-01	14782	147.191	91.2001	75.1036	79.6539	87	69	77	85.1388	135.842	127.71	80	135	126	0.00646418	0.0322981
ZHA02	COL	51	ZHA02-COL-51	2020-02-17 13:40:48	2020-02-17 13:40:48	2020-02-17	2020-02-17	2020-02-01	15406	93.2989	107.017	85.9067	89.6792	104	76	86	97.9199	137.592	128.919	91	137	127	0.00642336	0.0305008
ZHA02	COL	51	ZHA02-COL-51	2020-02-18 10:40:48	2020-02-18 10:40:48	2020-02-18	2020-02-17	2020-02-01	16491	148.554	109.563	85.5192	86.2535	105	74	81	97.9144	138.366	131.175	89	138	130	0.00551458	0.0284437
ZHA02	COL	51	ZHA02-COL-51	2020-02-18 11:40:48	2020-02-18 11:40:48	2020-02-18	2020-02-17	2020-02-01	16966	150.213	115.405	90.2136	90.4893	112	80	86	103.177	138.69	131.596	95	138	131	0.00438391	0.0274749
ZHA02	COL	51	ZHA02-COL-51	2020-02-18 12:40:48	2020-02-18 12:40:48	2020-02-18	2020-02-17	2020-02-01	18824	145.624	68.6179	59.7555	63.7347	59	51	56	65.3169	132.899	126.784	57	132	126	0.00685097	0.0373232
ZHA02	COL	51	ZHA02-COL-51	2020-02-18 13:40:48	2020-02-18 13:40:48	2020-02-18	2020-02-17	2020-02-01	16224	199.228	95.3119	82.7838	86.912	94	78	83	91.8412	134.328	127.42	89	134	126	0.00641447	0.0344322
ZHA02	COL	51	ZHA02-COL-51	2020-02-19 10:40:48	2020-02-19 10:40:48	2020-02-19	2020-02-17	2020-02-01	11480	184.97	125.125	104.979	107.811	124	104	106	116.724	136.754	129.189	117	136	128	0.00620716	0.0365265
ZHA02	COL	51	ZHA02-COL-51	2020-02-19 11:40:48	2020-02-19 11:40:48	2020-02-19	2020-02-17	2020-02-01	13517	189.494	89.8856	76.3735	80.7255	83	66	75	85.1909	134.765	127.316	77	135	125	0.00704901	0.034622
ZHA02	COL	51	ZHA02-COL-51	2020-02-19 12:40:48	2020-02-19 12:40:48	2020-02-19	2020-02-17	2020-02-01	13512	139.754	87.0673	73.1842	78.534	82	67	76	82.3782	135.111	126.828	77	135	125	0.00717563	0.0387279
ZHA02	COL	51	ZHA02-COL-51	2020-02-19 13:40:48	2020-02-19 13:40:48	2020-02-19	2020-02-17	2020-02-01	12239	199.653	108.302	98.7191	102.142	110	99	101	107.626	132.842	127.305	110	133	126	0.0062032	0.03689
ZHA02	COL	51	ZHA02-COL-51	2020-02-20 10:40:48	2020-02-20 10:40:48	2020-02-20	2020-02-17	2020-02-01	11972	90.9605	125.776	104.587	107.117	121	99	105	116.578	137.125	129.479	113	137	128	0.00596158	0.0340621
ZHA02	COL	51	ZHA02-COL-51	2020-02-20 11:40:48	2020-02-20 11:40:48	2020-02-20	2020-02-17	2020-02-01	13554	135.489	82.4993	69.806	75.2551	75	60	70	77.919	134.713	126.461	70	135	125	0.00712263	0.0376334
ZHA02	COL	51	ZHA02-COL-51	2020-02-20 12:40:48	2020-02-20 12:40:48	2020-02-20	2020-02-17	2020-02-01	22256	165.609	56.6781	53.6073	60.9001	53	52	60	57.8646	131.22	123.887	56	130	123	0.00458842	0.0322105
ZHA02	COL	51	ZHA02-COL-51	2020-02-20 13:40:48	2020-02-20 13:40:48	2020-02-20	2020-02-17	2020-02-01	11881	90.1806	76.6888	65.7569	70.3966	71	60	67	73.1644	133.822	126.72	68	134	125	0.00677252	0.0386623
ZHA02	COL	51	ZHA02-COL-51	2020-02-21 10:40:48	2020-02-21 10:40:48	2020-02-21	2020-02-17	2020-02-01	12850	91.3955	127.83	107.63	107.885	122	102	103	119.229	136.328	130.619	116	136	130	0.00623366	0.0305388
ZHA02	COL	51	ZHA02-COL-51	2020-02-21 11:40:48	2020-02-21 11:40:48	2020-02-21	2020-02-17	2020-02-01	12841	93.0626	76.5722	64.6473	68.4898	68	55	63	71.9949	134.125	127.303	63	134	126	0.00696999	0.0357624
ZHA02	COL	51	ZHA02-COL-51	2020-02-21 12:40:48	2020-02-21 12:40:48	2020-02-21	2020-02-17	2020-02-01	12949	153.053	71.7041	62.9993	68.0695	69	61	67	69.7406	133.012	126.14	69	133	125	0.00659648	0.0376204
ZHA02	COL	51	ZHA02-COL-51	2020-02-21 13:40:48	2020-02-21 13:40:48	2020-02-21	2020-02-17	2020-02-01	13115	88.9782	66.1549	56.9705	61.1251	60	50	58	62.7949	133.018	126.747	56	133	125	0.00734727	0.0414112
ZHA02	COL	51	ZHA02-COL-51	2020-02-22 10:40:48	2020-02-22 10:40:48	2020-02-22	2020-02-17	2020-02-01	13518	92.0322	109.283	89.8625	91.0195	104	82	87	101.348	136.401	130.095	95	136	130	0.00550209	0.0311143
ZHA02	COL	51	ZHA02-COL-51	2020-02-22 11:40:48	2020-02-22 11:40:48	2020-02-22	2020-02-17	2020-02-01	11877	88.7337	107.652	88.7474	90.9361	101	79	87	100.078	136.383	129.405	92	136	128	0.00519754	0.0324272
ZHA02	COL	51	ZHA02-COL-51	2020-02-22 12:40:48	2020-02-22 12:40:48	2020-02-22	2020-02-17	2020-02-01	11717	143.545	99.4978	82.4785	85.4639	93	72	82	92.9122	135.863	128.642	83	136	127	0.00513742	0.0316821
ZHA02	COL	51	ZHA02-COL-51	2020-02-22 13:40:48	2020-02-22 13:40:48	2020-02-22	2020-02-17	2020-02-01	11740	84.7236	101.109	85.2966	88.6325	96	77	87	95.7148	135.339	128.258	89	135	127	0.00697949	0.0324646
ZHA02	COL	51	ZHA02-COL-51	2020-02-23 10:40:48	2020-02-23 10:40:48	2020-02-23	2020-02-17	2020-02-01	10696	88.1571	104.443	88.8804	90.6009	99	85	89	99.1977	134.913	129.124	96	134	128	0.00649617	0.0326987
ZHA02	COL	51	ZHA02-COL-51	2020-02-23 11:40:48	2020-02-23 11:40:48	2020-02-23	2020-02-17	2020-02-01	14297	101.597	74.8547	66.1221	68.8248	66	57	62	72.4673	132.552	127.497	64	133	126	0.00615344	0.032148
ZHA02	COL	51	ZHA02-COL-51	2020-02-23 12:40:48	2020-02-23 12:40:48	2020-02-23	2020-02-17	2020-02-01	17552	169.889	73.5856	68.9901	73.0354	72	69	71	74.8806	131.034	126.173	76	130	125	0.00300077	0.0320871
ZHA02	COL	51	ZHA02-COL-51	2020-02-23 13:40:48	2020-02-23 13:40:48	2020-02-23	2020-02-17	2020-02-01	15092	150.832	65.5407	58.5097	62.2176	61	54	60	63.9936	132.003	126.701	60	132	126	0.00460665	0.0350601
ZHA02	COL	51	ZHA02-COL-51	2020-02-24 10:40:48	2020-02-24 10:40:48	2020-02-24	2020-02-24	2020-02-01	12700	141.256	111.33	93.1961	95.3271	106	88	92	104.602	136.026	129.307	101	135	129	0.00516431	0.0330317
ZHA02	COL	51	ZHA02-COL-51	2020-02-24 11:40:48	2020-02-24 11:40:48	2020-02-24	2020-02-24	2020-02-01	11563	143.315	110.583	91.9401	94.5031	103	83	89	103.458	136.328	129.131	95	136	128	0.00531834	0.0333481
ZHA02	COL	51	ZHA02-COL-51	2020-02-24 12:40:48	2020-02-24 12:40:48	2020-02-24	2020-02-24	2020-02-01	11813	111.957	109.145	89.4128	91.1584	100	79	86	101.02	136.671	129.802	92	136	129	0.00558226	0.0324815
ZHA02	COL	51	ZHA02-COL-51	2020-02-24 13:40:48	2020-02-24 13:40:48	2020-02-24	2020-02-24	2020-02-01	14608	102.592	118.742	95.8043	96.2015	114	89	92	108.246	137.669	131.11	103	137	131	0.00450434	0.0293821
ZHA02	COL	51	ZHA02-COL-51	2020-02-25 10:40:48	2020-02-25 10:40:48	2020-02-25	2020-02-24	2020-02-01	10	40.0032	201.6	208.1	216.3	201	208	216	212.3	127.2	123	212	127	123	0.00550395	0.0264666
ZHA02	COL	51	ZHA02-COL-51	2020-02-25 11:40:48	2020-02-25 11:40:48	2020-02-25	2020-02-24	2020-02-01	11681	200.373	177.797	181.569	188.797	190	194	202	187.871	127.993	123.737	200	128	124	0.0052305	0.0265619
ZHA02	COL	51	ZHA02-COL-51	2020-02-25 12:40:48	2020-02-25 12:40:48	2020-02-25	2020-02-24	2020-02-01	20661	199.756	166.576	173.272	184.409	173	180	191	179.933	127.84	121.37	186	128	121	0.00563707	0.0303609
ZHA02	COL	51	ZHA02-COL-51	2020-02-25 13:40:48	2020-02-25 13:40:48	2020-02-25	2020-02-24	2020-02-01	35718	199.694	177.076	183.556	192.177	183	191	200	189.518	127.542	122.82	196	127	122	0.00540101	0.0272344
ZHA02	COL	51	ZHA02-COL-51	2020-02-26 10:40:48	2020-02-26 10:40:48	2020-02-26	2020-02-24	2020-02-01	16181	94.1525	121.714	97.5382	96.6917	123	97	95	110.695	137.873	132.06	111	137	133	0.00458319	0.0289082
ZHA02	COL	51	ZHA02-COL-51	2020-02-26 11:40:48	2020-02-26 11:40:48	2020-02-26	2020-02-24	2020-02-01	15482	93.4027	124.438	100.51	100.332	126	101	100	113.765	137.832	131.609	115	137	132	0.00496743	0.0276921
ZHA02	COL	51	ZHA02-COL-51	2020-02-26 12:40:48	2020-02-26 12:40:48	2020-02-26	2020-02-24	2020-02-01	15689	93.4872	119.542	95.0526	94.7251	121	94	93	108.204	138.161	131.835	109	137	132	0.0047538	0.0288131
ZHA02	COL	51	ZHA02-COL-51	2020-02-26 13:40:48	2020-02-26 13:40:48	2020-02-26	2020-02-24	2020-02-01	3502	185.616	178.893	181.465	184.423	179	182	185	188.072	127.543	126.23	188	128	126	0.00553877	0.0249147
ZHA02	COL	51	ZHA02-COL-51	2020-02-27 10:40:48	2020-02-27 10:40:48	2020-02-27	2020-02-24	2020-02-01	14995	199.871	125.689	108.645	109.537	121	103	103	120.053	135.213	130.004	115	134	131	0.00664884	0.0279994
ZHA02	COL	51	ZHA02-COL-51	2020-02-27 11:40:48	2020-02-27 11:40:48	2020-02-27	2020-02-24	2020-02-01	13947	198.385	86.2886	75.6949	78.4831	83	74	74	83.8497	133.237	127.895	82	133	128	0.00636634	0.030393
ZHA02	COL	51	ZHA02-COL-51	2020-02-27 12:40:48	2020-02-27 12:40:48	2020-02-27	2020-02-24	2020-02-01	19686	161.165	76.5964	71.5046	77.8829	58	59	66	77.2656	131.737	124.78	64	130	124	0.00337597	0.0315187
ZHA02	COL	51	ZHA02-COL-51	2020-02-28 10:40:52	2020-02-28 10:40:52	2020-02-28	2020-02-24	2020-02-01	14063	92.9131	126.448	105.708	104.957	129	109	106	118.101	136.353	131.338	122	135	132	0.00599266	0.0321552
ZHA02	COL	51	ZHA02-COL-51	2020-02-28 11:40:52	2020-02-28 11:40:52	2020-02-28	2020-02-24	2020-02-01	13288	144.918	120.414	100.915	101.696	122	103	102	112.952	136.2	130.318	116	135	130	0.00634552	0.0335925
ZHA02	COL	51	ZHA02-COL-51	2020-02-28 12:40:52	2020-02-28 12:40:52	2020-02-28	2020-02-24	2020-02-01	12696	90.3245	118.841	99.3544	100.016	119	99	99	111.271	136.169	130.385	112	135	130	0.00721982	0.0322141
ZHA02	COL	51	ZHA02-COL-51	2020-02-28 13:40:52	2020-02-28 13:40:52	2020-02-28	2020-02-24	2020-02-01	14404	141.439	119.442	100.352	100.333	119	99	100	112.095	135.876	130.703	112	135	131	0.00541749	0.0318647
ZHA02	COL	51	ZHA02-COL-51	2020-02-29 10:40:52	2020-02-29 10:40:52	2020-02-29	2020-02-24	2020-02-01	13078	88.5879	115.897	98.0801	98.9244	106	91	90	108.754	135.597	129.959	102	134	130	0.00629704	0.0347373
ZHA02	COL	51	ZHA02-COL-51	2020-02-29 11:40:52	2020-02-29 11:40:52	2020-02-29	2020-02-24	2020-02-01	15693	90.2317	73.1582	62.8404	66.4639	66	57	61	69.4912	133.373	127.24	63	133	127	0.00660143	0.0354655
ZHA02	COL	51	ZHA02-COL-51	2020-02-29 12:40:52	2020-02-29 12:40:52	2020-02-29	2020-02-24	2020-02-01	17241	163.994	50.6181	47.5181	53.6661	47	45	51	50.6393	130.985	124.518	48	130	124	0.00396372	0.0327349
ZHA02	COL	51	ZHA02-COL-51	2020-02-29 13:40:52	2020-02-29 13:40:52	2020-02-29	2020-02-24	2020-02-01	17234	200.284	86.2138	79.1157	83.9814	84	74	78	86.6216	132.261	126.174	83	132	126	0.00427078	0.0316316
ZHA02	COL	51	ZHA02-COL-51	2020-03-01 10:40:52	2020-03-01 10:40:52	2020-03-01	2020-02-24	2020-03-01	15372	88.8378	124.389	102.584	102.21	126	106	102	115.207	136.9	131.342	119	135	133	0.0058345	0.0308321
ZHA02	COL	51	ZHA02-COL-51	2020-03-01 11:40:52	2020-03-01 11:40:52	2020-03-01	2020-02-24	2020-03-01	15357	93.9266	120.859	99.9538	100.81	121	101	100	112.264	136.778	130.516	113	135	131	0.00691345	0.0347774
ZHA02	COL	51	ZHA02-COL-51	2020-03-01 12:40:52	2020-03-01 12:40:52	2020-03-01	2020-02-24	2020-03-01	14708	99.1729	120.155	98.2869	99.0066	121	98	99	110.823	137.184	130.777	112	135	131	0.00531854	0.0316638
ZHA02	COL	51	ZHA02-COL-51	2020-03-01 13:40:52	2020-03-01 13:40:52	2020-03-01	2020-02-24	2020-03-01	14647	93.1035	118.829	97.6095	98.1312	120	98	97	109.944	136.906	130.787	111	135	131	0.00544512	0.0330264
ZHA02	COL	51	ZHA02-COL-51	2020-03-02 10:40:52	2020-03-02 10:40:52	2020-03-02	2020-03-02	2020-03-01	13948	116.71	142.685	122.983	123.863	136	115	118	134.47	136.116	130.259	128	134	131	0.0107384	0.0265073
ZHA02	COL	51	ZHA02-COL-51	2020-03-02 11:40:52	2020-03-02 11:40:52	2020-03-02	2020-03-02	2020-03-01	12994	97.3063	100.203	82.9973	85.1068	96	81	82	93.4713	135.758	129.288	92	135	130	0.00500261	0.031484
ZHA02	COL	51	ZHA02-COL-51	2020-03-02 12:40:52	2020-03-02 12:40:52	2020-03-02	2020-03-02	2020-03-01	12770	82.2358	70.6543	60.9244	64.9366	68	58	62	67.6715	133.239	126.952	66	133	127	0.00746287	0.0373703
ZHA02	COL	51	ZHA02-COL-51	2020-03-02 13:40:52	2020-03-02 13:40:52	2020-03-02	2020-03-02	2020-03-01	13074	99.1462	96.6589	87.0437	94.1194	95	85	93	96.1501	133.595	125.163	95	133	125	0.00522934	0.0353205
ZHA02	COL	51	ZHA02-COL-51	2020-03-03 10:40:52	2020-03-03 10:40:52	2020-03-03	2020-03-02	2020-03-01	13034	139.058	144.413	123.884	125.221	136	117	118	136.107	136.44	130.056	130	134	131	0.0131587	0.0285356
ZHA02	COL	51	ZHA02-COL-51	2020-03-03 11:40:52	2020-03-03 11:40:52	2020-03-03	2020-03-02	2020-03-01	13638	84.5669	96.0569	81.6908	85.4917	93	79	82	91.3061	134.954	127.782	89	134	128	0.00634321	0.0307403
ZHA02	COL	51	ZHA02-COL-51	2020-03-03 12:40:52	2020-03-03 12:40:52	2020-03-03	2020-03-02	2020-03-01	14067	142.945	65.1918	56.6544	60.5029	63	55	58	62.4794	132.743	126.871	61	132	127	0.00670953	0.0402472
ZHA02	COL	51	ZHA02-COL-51	2020-03-03 13:40:52	2020-03-03 13:40:52	2020-03-03	2020-03-02	2020-03-01	13344	86.2407	119.336	99.3255	100.088	120	101	99	111.358	136.429	130.436	113	135	131	0.00824015	0.0330736
ZHA02	COL	51	ZHA02-COL-51	2020-03-04 10:40:52	2020-03-04 10:40:52	2020-03-04	2020-03-02	2020-03-01	14242	88.7373	123.849	95.7797	96.0699	128	98	97	110.069	139.684	132.237	113	138	133	0.00828074	0.0319298
ZHA02	COL	51	ZHA02-COL-51	2020-03-04 11:40:52	2020-03-04 11:40:52	2020-03-04	2020-03-02	2020-03-01	14219	85.846	126.24	97.7412	98.5309	130	101	99	112.363	139.891	132.001	116	138	133	0.0100838	0.033525
ZHA02	COL	51	ZHA02-COL-51	2020-03-04 12:40:52	2020-03-04 12:40:52	2020-03-04	2020-03-02	2020-03-01	13910	84.9285	123.821	94.6933	95.7275	128	96	96	109.399	140.243	132.006	112	138	133	0.00928721	0.0317634
ZHA02	COL	51	ZHA02-COL-51	2020-03-04 13:40:52	2020-03-04 13:40:52	2020-03-04	2020-03-02	2020-03-01	14929	90.3306	124.122	96.8893	97.6802	128	100	98	111.145	139.402	131.821	115	137	132	0.00982337	0.030355
ZHA02	COL	51	ZHA02-COL-51	2020-03-05 10:40:52	2020-03-05 10:40:52	2020-03-05	2020-03-02	2020-03-01	12869	147.269	122.444	97.321	100.471	124	95	101	111.071	138.907	129.998	111	137	130	0.00602777	0.0324148
ZHA02	COL	51	ZHA02-COL-51	2020-03-05 11:40:52	2020-03-05 11:40:52	2020-03-05	2020-03-02	2020-03-01	12198	100.813	121.384	97.0307	99.3162	122	96	99	110.644	138.438	130.385	112	137	131	0.00679726	0.0314059
ZHA02	COL	51	ZHA02-COL-51	2020-03-05 12:40:52	2020-03-05 12:40:52	2020-03-05	2020-03-02	2020-03-01	12698	90.0862	119.002	95.6186	97.5222	121	94	99	108.815	138	130.455	109	136	131	0.00725377	0.0314741
ZHA02	COL	51	ZHA02-COL-51	2020-03-05 13:40:52	2020-03-05 13:40:52	2020-03-05	2020-03-02	2020-03-01	12012	79.733	119.347	95.476	98.2833	120	91	98	108.833	138.363	129.99	106	137	130	0.00521935	0.0317729
ZHA02	COL	51	ZHA02-COL-51	2020-03-06 10:40:52	2020-03-06 10:40:52	2020-03-06	2020-03-02	2020-03-01	13911	83.4844	113.348	93.1383	94.4565	115	93	94	105.19	136.679	130.206	106	135	131	0.006416	0.0326941
ZHA02	COL	51	ZHA02-COL-51	2020-03-06 11:40:52	2020-03-06 11:40:52	2020-03-06	2020-03-02	2020-03-01	13673	89.6582	91.6657	75.9545	79.2217	91	76	78	85.8044	135.422	128.446	87	134	129	0.00564217	0.0321562
ZHA02	COL	51	ZHA02-COL-51	2020-03-06 12:40:52	2020-03-06 12:40:52	2020-03-06	2020-03-02	2020-03-01	13049	144.022	116.122	94.2473	96.5284	117	92	97	106.939	137.471	129.973	106	135	131	0.00556371	0.0313226
ZHA02	COL	51	ZHA02-COL-51	2020-03-06 13:40:52	2020-03-06 13:40:52	2020-03-06	2020-03-02	2020-03-01	12952	143.197	117.667	95.6431	97.8226	118	93	98	108.447	137.485	130.047	107	135	130	0.00571652	0.0311349
ZHA02	COL	51	ZHA02-COL-51	2020-03-07 10:40:52	2020-03-07 10:40:52	2020-03-07	2020-03-02	2020-03-01	9971	88.1885	124.468	102.661	104.391	118	96	99	114.957	137.264	130.161	109	136	130	0.0059532	0.0304206
ZHA02	COL	51	ZHA02-COL-51	2020-03-07 11:40:52	2020-03-07 11:40:52	2020-03-07	2020-03-02	2020-03-01	14361	200.049	104.356	91.8102	94.7642	104	92	92	101.604	133.943	128.144	103	132	128	0.00539699	0.033013
ZHA02	COL	51	ZHA02-COL-51	2020-03-07 12:40:52	2020-03-07 12:40:52	2020-03-07	2020-03-02	2020-03-01	12683	200.35	78.5182	72.2074	78.6354	74	67	71	79.2121	132.355	125.168	75	132	125	0.00413104	0.0302014
ZHA02	COL	51	ZHA02-COL-51	2020-03-07 13:40:52	2020-03-07 13:40:52	2020-03-07	2020-03-02	2020-03-01	11188	90.2719	103.669	88.2938	90.4579	104	88	90	98.8444	134.9	129.006	99	134	129	0.00682272	0.0323596
ZHA02	COL	51	ZHA02-COL-51	2020-03-08 10:40:52	2020-03-08 10:40:52	2020-03-08	2020-03-02	2020-03-01	12604	139.09	118.708	95.4579	97.3146	121	97	98	108.625	137.945	130.452	111	136	131	0.0073761	0.0315659
ZHA02	COL	51	ZHA02-COL-51	2020-03-08 11:40:52	2020-03-08 11:40:52	2020-03-08	2020-03-02	2020-03-01	11897	140.032	118.933	91.6043	93.9449	121	86	93	105.734	139.765	130.964	103	138	131	0.00699733	0.0316477
ZHA02	COL	51	ZHA02-COL-51	2020-03-08 12:40:52	2020-03-08 12:40:52	2020-03-08	2020-03-02	2020-03-01	12969	86.0791	124.397	96.5475	97.6361	127	99	99	110.977	139.707	131.768	114	137	133	0.00871737	0.0302048
ZHA02	COL	51	ZHA02-COL-51	2020-03-08 13:40:52	2020-03-08 13:40:52	2020-03-08	2020-03-02	2020-03-01	12133	84.1814	118.474	98.911	102.173	119	98	102	111.093	136.683	128.946	112	135	130	0.00630573	0.0361621
ZHA02	COL	51	ZHA02-COL-51	2020-03-09 10:40:52	2020-03-09 10:40:52	2020-03-09	2020-03-09	2020-03-01	12981	86.744	117.147	89.3843	91.2137	119	88	90	103.616	139.907	131.433	104	138	132	0.00731169	0.0276917
ZHA02	COL	51	ZHA02-COL-51	2020-03-09 11:40:52	2020-03-09 11:40:52	2020-03-09	2020-03-09	2020-03-01	13034	199.503	118.403	90.6685	92.2965	120	89	91	104.939	139.824	131.529	104	137	132	0.00735434	0.0282634
ZHA02	COL	51	ZHA02-COL-51	2020-03-09 12:40:52	2020-03-09 12:40:52	2020-03-09	2020-03-09	2020-03-01	13390	140.7	119.132	91.8098	93.4927	121	92	94	106.02	139.655	131.435	107	137	132	0.00721093	0.0289454
ZHA02	COL	51	ZHA02-COL-51	2020-03-09 13:40:52	2020-03-09 13:40:52	2020-03-09	2020-03-09	2020-03-01	13199	89.2077	118.435	91.2707	92.9071	121	90	93	105.414	139.571	131.431	105	137	132	0.00767288	0.0281872
ZHA02	COL	51	ZHA02-COL-51	2020-03-11 10:40:49	2020-03-11 10:40:49	2020-03-11	2020-03-09	2020-03-01	10336	94.5649	106.434	84.5448	87.6261	105	81	85	96.7535	137.793	129.567	95	136	129	0.00664884	0.029946
ZHA02	COL	51	ZHA02-COL-51	2020-03-11 11:40:49	2020-03-11 11:40:49	2020-03-11	2020-03-09	2020-03-01	11415	157.912	86.501	72.6277	75.7767	80	68	71	81.1192	134.655	128.206	77	133	127	0.00917937	0.031924
ZHA02	COL	51	ZHA02-COL-51	2020-03-11 12:40:49	2020-03-11 12:40:49	2020-03-11	2020-03-09	2020-03-01	11043	102.142	106.396	86.5014	89.2688	106	85	88	98.3483	136.854	129.439	97	135	130	0.00580316	0.032328
ZHA02	COL	51	ZHA02-COL-51	2020-03-11 13:40:49	2020-03-11 13:40:49	2020-03-11	2020-03-09	2020-03-01	10147	152.882	105.205	84.9112	87.6757	105	84	86	96.7391	137.067	129.49	96	135	130	0.00664336	0.0311994
ZHA02	COL	51	ZHA02-COL-51	2020-03-12 10:40:49	2020-03-12 10:40:49	2020-03-12	2020-03-09	2020-03-01	10693	98.7178	107.131	85.8242	87.907	106	84	86	97.9769	137.35	130.084	97	135	130	0.00670817	0.0293714
ZHA02	COL	51	ZHA02-COL-51	2020-03-12 11:40:49	2020-03-12 11:40:49	2020-03-12	2020-03-09	2020-03-01	12898	159.779	93.9627	78.913	80.2771	92	76	77	88.541	134.751	129.478	87	133	130	0.00545985	0.0306169
ZHA02	COL	51	ZHA02-COL-51	2020-03-12 12:40:49	2020-03-12 12:40:49	2020-03-12	2020-03-09	2020-03-01	33872	200.3	88.8597	87.6426	92.1334	61	63	73	92.6087	129.688	125.367	69	129	125	0.00296531	0.0316583
ZHA02	COL	51	ZHA02-COL-51	2020-03-12 13:40:49	2020-03-12 13:40:49	2020-03-12	2020-03-09	2020-03-01	13520	99.0274	100.464	87.4788	89.896	101	88	88	97.3095	133.974	128.518	98	132	128	0.00653786	0.0327147
ZHA02	COL	51	ZHA02-COL-51	2020-03-13 10:40:49	2020-03-13 10:40:49	2020-03-13	2020-03-09	2020-03-01	9616	103.849	106.976	86.2612	89.0041	101	83	85	97.9433	137.253	129.517	95	136	130	0.00625179	0.0305169
ZHA02	COL	51	ZHA02-COL-51	2020-03-13 11:40:49	2020-03-13 11:40:49	2020-03-13	2020-03-09	2020-03-01	11873	102.015	101.731	83.9503	85.7055	101	84	83	94.8874	135.883	129.669	95	134	130	0.00534963	0.0320904
ZHA02	COL	51	ZHA02-COL-51	2020-03-13 12:40:49	2020-03-13 12:40:49	2020-03-13	2020-03-09	2020-03-01	11609	169.361	104.254	85.7657	86.8619	103	85	84	96.9458	136.019	130.157	97	134	131	0.00705196	0.0306697
ZHA02	COL	51	ZHA02-COL-51	2020-03-13 13:40:49	2020-03-13 13:40:49	2020-03-13	2020-03-09	2020-03-01	11724	148.804	106.776	87.3392	88.1577	107	88	86	98.8854	136.343	130.472	100	134	131	0.00873925	0.0318266
ZHA02	COL	51	ZHA02-COL-51	2020-03-14 10:40:49	2020-03-14 10:40:49	2020-03-14	2020-03-09	2020-03-01	7040	83.7101	102.539	83.8264	88.3322	97	80	83	94.8824	136.857	128.246	91	137	127	0.00675611	0.0322196
ZHA02	COL	51	ZHA02-COL-51	2020-03-14 11:40:49	2020-03-14 11:40:49	2020-03-14	2020-03-09	2020-03-01	31568	200.014	92.3765	88.9222	93.4508	90	91	96	96.14	130.564	125.897	99	129	125	0.0030689	0.0322636
ZHA02	COL	51	ZHA02-COL-51	2020-03-14 12:40:49	2020-03-14 12:40:49	2020-03-14	2020-03-09	2020-03-01	16010	200.018	70.3819	70.1839	77.38	55	59	68	75.0196	129.933	123.598	63	129	122	0.00374629	0.0319198
ZHA02	COL	51	ZHA02-COL-51	2020-03-14 13:40:49	2020-03-14 13:40:49	2020-03-14	2020-03-09	2020-03-01	11672	157.017	88.3313	78.9295	81.3078	88	77	80	86.9261	132.55	127.989	87	131	127	0.00539519	0.029247
ZHA02	COL	51	ZHA02-COL-51	2020-03-15 10:40:49	2020-03-15 10:40:49	2020-03-15	2020-03-09	2020-03-01	11830	111.265	108.333	93.5516	94.5844	104	89	90	103.497	134.544	129.536	101	133	129	0.008317	0.0326667
ZHA02	COL	51	ZHA02-COL-51	2020-03-15 11:40:49	2020-03-15 11:40:49	2020-03-15	2020-03-09	2020-03-01	37785	200.276	98.745	95.4884	99.0294	91	92	98	102.6	130.268	126.386	100	129	125	0.00281326	0.0319234
ZHA02	COL	51	ZHA02-COL-51	2020-03-15 12:40:49	2020-03-15 12:40:49	2020-03-15	2020-03-09	2020-03-01	21676	199.926	91.6116	91.4602	95.6561	59	63	74	96.1942	129.176	125.328	68	129	125	0.00294162	0.0310732
ZHA02	COL	51	ZHA02-COL-51	2020-03-15 13:40:49	2020-03-15 13:40:49	2020-03-15	2020-03-09	2020-03-01	14130	156.186	94.413	86.1343	87.2963	93	83	84	94.0486	131.823	128.48	93	130	128	0.00360666	0.0275762
ZHA02	COL	51	ZHA02-COL-51	2020-03-16 10:40:49	2020-03-16 10:40:49	2020-03-16	2020-03-16	2020-03-01	12164	154.69	108.607	92.7102	92.2476	107	91	86	103.231	134.678	130.586	102	133	130	0.00798435	0.0307057
ZHA02	COL	51	ZHA02-COL-51	2020-03-16 11:40:49	2020-03-16 11:40:49	2020-03-16	2020-03-16	2020-03-01	10921	154.955	100.947	83.5038	82.4474	99	82	78	94.1074	135.267	131.215	93	133	131	0.0048697	0.0262018
ZHA02	COL	51	ZHA02-COL-51	2020-03-16 12:40:49	2020-03-16 12:40:49	2020-03-16	2020-03-16	2020-03-01	11859	141.294	103.652	87.4849	86.5678	103	87	83	97.933	134.693	130.929	98	133	131	0.00810909	0.0299053
ZHA02	COL	51	ZHA02-COL-51	2020-03-16 13:40:49	2020-03-16 13:40:49	2020-03-16	2020-03-16	2020-03-01	10510	102.159	97.8052	83.9337	84.8815	97	84	83	93.5825	134.139	129.44	94	133	130	0.00542132	0.0304653
ZHA02	COL	51	ZHA02-COL-51	2020-03-17 10:40:49	2020-03-17 10:40:49	2020-03-17	2020-03-16	2020-03-01	10382	128.807	105.955	90.3002	90.8664	100	84	83	100.195	134.907	130.074	95	134	130	0.00637987	0.0298736
ZHA02	COL	51	ZHA02-COL-51	2020-03-17 11:40:49	2020-03-17 11:40:49	2020-03-17	2020-03-16	2020-03-01	18873	119.738	98.1929	90.0424	90.4916	98	91	89	98.1716	131.688	128.934	100	130	128	0.00415044	0.027416
ZHA02	COL	51	ZHA02-COL-51	2020-03-17 12:40:49	2020-03-17 12:40:49	2020-03-17	2020-03-16	2020-03-01	13599	153.168	97.1595	88.1517	89.1996	89	80	77	95.8667	132.225	128.684	89	131	129	0.00433882	0.0274851
ZHA02	COL	51	ZHA02-COL-51	2020-03-17 13:40:49	2020-03-17 13:40:49	2020-03-17	2020-03-16	2020-03-01	12055	158.575	89.0246	79.2464	80.7179	86	77	78	87.4753	132.564	128.558	86	131	128	0.00555094	0.0286836
ZHA02	COL	51	ZHA02-COL-51	2020-03-18 10:40:49	2020-03-18 10:40:49	2020-03-18	2020-03-16	2020-03-01	14826	152.304	111.422	98.1155	96.4254	107	95	91	107.743	133.402	130.943	106	132	130	0.00409895	0.0299947
ZHA02	COL	51	ZHA02-COL-51	2020-03-18 11:40:49	2020-03-18 11:40:49	2020-03-18	2020-03-16	2020-03-01	13880	149.744	86.2873	76.8491	77.0652	84	75	72	84.5269	132.272	129.259	83	131	129	0.00445137	0.025838
ZHA02	COL	51	ZHA02-COL-51	2020-03-18 12:40:49	2020-03-18 12:40:49	2020-03-18	2020-03-16	2020-03-01	13251	157.893	95.0386	85.2668	85.9571	88	80	78	93.102	132.46	129.03	89	131	129	0.00555626	0.0273699
ZHA02	COL	51	ZHA02-COL-51	2020-03-18 13:40:49	2020-03-18 13:40:49	2020-03-18	2020-03-16	2020-03-01	19958	200.956	131.582	130.578	133.216	134	136	139	138.809	129.096	126.705	144	128	127	0.00450674	0.0257284
ZHA02	COL	51	ZHA02-COL-51	2020-03-19 10:40:49	2020-03-19 10:40:49	2020-03-19	2020-03-16	2020-03-01	12703	159.316	105.728	89.961	87.6568	102	87	82	99.9217	134.371	131.658	98	133	131	0.00580917	0.0279216
ZHA02	COL	51	ZHA02-COL-51	2020-03-19 11:40:49	2020-03-19 11:40:49	2020-03-19	2020-03-16	2020-03-01	12556	133.304	100.585	88.5332	87.8802	97	83	78	97.6569	133.144	130.181	93	132	130	0.00731962	0.0281296
ZHA02	COL	51	ZHA02-COL-51	2020-03-19 12:40:49	2020-03-19 12:40:49	2020-03-19	2020-03-16	2020-03-01	12137	109.969	97.0623	84.4083	83.3456	97	84	78	93.5617	133.302	130.513	94	132	130	0.00462244	0.0275263
ZHA02	COL	51	ZHA02-COL-51	2020-03-19 13:40:49	2020-03-19 13:40:49	2020-03-19	2020-03-16	2020-03-01	10904	196.434	98.4898	86.0975	84.775	97	83	80	95.4231	133.091	130.617	93	132	131	0.00426019	0.0277811
ZHA02	COL	51	ZHA02-COL-51	2020-03-20 10:40:49	2020-03-20 10:40:49	2020-03-20	2020-03-16	2020-03-01	11275	195.175	97.0196	80.0369	77.4783	94	77	72	90.3022	134.856	132.111	87	133	132	0.00476331	0.0267236
ZHA02	COL	51	ZHA02-COL-51	2020-03-20 11:40:49	2020-03-20 11:40:49	2020-03-20	2020-03-16	2020-03-01	11335	176.214	95.3052	78.2174	75.5584	93	76	72	88.4069	134.885	132.202	86	133	133	0.00482162	0.0263417
ZHA02	COL	51	ZHA02-COL-51	2020-03-20 12:40:49	2020-03-20 12:40:49	2020-03-20	2020-03-16	2020-03-01	10981	139.466	99.5219	81.9905	79.3877	97	80	75	92.5844	135.031	132.2	90	133	133	0.00503724	0.0263798
ZHA02	COL	51	ZHA02-COL-51	2020-03-20 13:40:49	2020-03-20 13:40:49	2020-03-20	2020-03-16	2020-03-01	13223	196.312	100.55	84.8051	81.7343	98	82	77	95.0243	134.154	132.176	93	133	133	0.00461567	0.0271017
ZHA02	COL	51	ZHA02-COL-51	2020-03-21 10:40:49	2020-03-21 10:40:49	2020-03-21	2020-03-16	2020-03-01	10208	137.518	97.2948	78.5464	77.3387	95	75	74	89.4491	135.838	131.616	86	134	132	0.00395084	0.0280243
ZHA02	COL	51	ZHA02-COL-51	2020-03-21 11:40:49	2020-03-21 11:40:49	2020-03-21	2020-03-16	2020-03-01	11215	188.939	99.4984	81.8251	79.2731	97	79	75	92.4913	135.099	132.205	90	133	133	0.00521645	0.0265505
ZHA02	COL	51	ZHA02-COL-51	2020-03-21 12:40:49	2020-03-21 12:40:49	2020-03-21	2020-03-16	2020-03-01	10443	136.179	96.3659	79.1823	78.1536	93	75	74	89.6004	135.202	131.26	86	133	131	0.00402714	0.0261348
ZHA02	COL	51	ZHA02-COL-51	2020-03-21 13:40:49	2020-03-21 13:40:49	2020-03-21	2020-03-16	2020-03-01	9866	133.097	99.8279	81.7194	80.5482	97	78	77	92.5499	135.553	131.48	89	134	132	0.0049055	0.027837
ZHA02	COL	51	ZHA02-COL-51	2020-03-22 10:40:49	2020-03-22 10:40:49	2020-03-22	2020-03-16	2020-03-01	16780	177.865	129.975	119.541	119.28	129	117	114	128.928	132.37	129.696	128	130	130	0.00575557	0.0264477
ZHA02	COL	51	ZHA02-COL-51	2020-03-22 11:40:49	2020-03-22 11:40:49	2020-03-22	2020-03-16	2020-03-01	18333	196.793	90.9097	84.7108	86.4148	90	84	81	92.2139	131.156	127.971	92	130	127	0.00309726	0.028437
ZHA02	COL	51	ZHA02-COL-51	2020-03-22 12:40:49	2020-03-22 12:40:49	2020-03-22	2020-03-16	2020-03-01	20069	200.246	111.735	103.499	103.736	101	92	92	111.544	131.587	129.024	102	130	129	0.00485904	0.0275779
ZHA02	COL	51	ZHA02-COL-51	2020-03-22 13:40:49	2020-03-22 13:40:49	2020-03-22	2020-03-16	2020-03-01	15918	158.884	102.332	92.8367	92.2546	98	88	87	101.504	131.936	129.725	98	131	129	0.00375504	0.0254944
ZHA02	COL	51	ZHA02-COL-51	2020-03-23 10:40:49	2020-03-23 10:40:49	2020-03-23	2020-03-23	2020-03-01	15414	171.55	107.045	96.7232	96.2125	102	91	88	105.681	132.374	129.883	101	131	130	0.0049016	0.0271875
ZHA02	COL	51	ZHA02-COL-51	2020-03-23 11:40:49	2020-03-23 11:40:49	2020-03-23	2020-03-23	2020-03-01	12406	136.858	70.9197	62.0228	62.9133	67	58	58	68.4808	132.228	128.791	65	131	129	0.00436905	0.0277447
ZHA02	COL	51	ZHA02-COL-51	2020-03-23 12:40:49	2020-03-23 12:40:49	2020-03-23	2020-03-23	2020-03-01	16651	198.084	102.042	93.9306	94.1355	92	84	83	101.742	131.56	129.038	93	131	129	0.00395177	0.0268745
ZHA02	COL	51	ZHA02-COL-51	2020-03-23 13:40:49	2020-03-23 13:40:49	2020-03-23	2020-03-23	2020-03-01	12189	143.065	84.0376	73.4848	74.0541	80	70	70	81.4228	132.741	129.22	79	132	129	0.00495794	0.0274065
ZHA02	COL	51	ZHA02-COL-51	2020-03-24 10:40:49	2020-03-24 10:40:49	2020-03-24	2020-03-23	2020-03-01	18098	170.917	116.275	107.048	106.429	116	109	107	116.435	131.816	129.762	119	130	129	0.00454539	0.0267412
ZHA02	COL	51	ZHA02-COL-51	2020-03-24 11:40:49	2020-03-24 11:40:49	2020-03-24	2020-03-23	2020-03-01	22202	200.66	102.693	98.4368	100.919	105	102	101	106.281	130.469	127.271	111	130	127	0.00276542	0.0301407
ZHA02	COL	51	ZHA02-COL-51	2020-03-24 12:40:49	2020-03-24 12:40:49	2020-03-24	2020-03-23	2020-03-01	19865	200.899	121.488	115.721	116.825	115	111	111	123.693	130.734	128.208	121	130	129	0.00377001	0.0279868
ZHA02	COL	51	ZHA02-COL-51	2020-03-24 13:40:48	2020-03-24 13:40:48	2020-03-24	2020-03-23	2020-03-01	14537	200.68	88.3104	81.5293	83.1297	87	79	78	89.1392	131.423	128.112	87	131	128	0.00322345	0.028286
ZHA02	COL	51	ZHA02-COL-51	2020-03-25 10:40:49	2020-03-25 10:40:49	2020-03-25	2020-03-23	2020-03-01	46596	200.839	137.084	133.939	135.816	138	137	139	142.587	129.697	127.44	146	129	127	0.0046429	0.0216247
ZHA02	COL	51	ZHA02-COL-51	2020-03-25 11:40:49	2020-03-25 11:40:49	2020-03-25	2020-03-23	2020-03-01	9040	126.587	97.0966	84.0977	83.629	93	78	77	93.4733	133.504	130.201	88	133	130	0.00586635	0.0280849
ZHA02	COL	51	ZHA02-COL-51	2020-03-25 12:40:49	2020-03-25 12:40:49	2020-03-25	2020-03-23	2020-03-01	8564	124.087	100.934	86.3941	86.0034	98	82	81	96.4007	134.129	130.365	93	133	130	0.00767189	0.0299645
ZHA02	COL	51	ZHA02-COL-51	2020-03-25 13:40:49	2020-03-25 13:40:49	2020-03-25	2020-03-23	2020-03-01	8823	198.346	99.3051	85.3334	83.4979	97	81	78	95.0423	133.617	131.133	91	133	131	0.00380149	0.0272611
ZHA02	COL	51	ZHA02-COL-51	2020-03-26 10:40:49	2020-03-26 10:40:49	2020-03-26	2020-03-23	2020-03-01	25791	198.888	137.938	130.878	130.457	148	144	144	140.07	130.819	129.279	153	129	129	0.00581204	0.0258723
ZHA02	COL	51	ZHA02-COL-51	2020-03-26 11:40:49	2020-03-26 11:40:49	2020-03-26	2020-03-23	2020-03-01	10759	157.493	88.1705	78.4803	79.6066	82	70	70	86.4722	132.51	128.78	79	132	128	0.00540223	0.0278264
ZHA02	COL	51	ZHA02-COL-51	2020-03-26 12:40:49	2020-03-26 12:40:49	2020-03-26	2020-03-23	2020-03-01	9979	127.284	105.648	93.5813	91.976	99	85	81	102.644	132.883	130.71	95	132	130	0.00354996	0.0286303
ZHA02	COL	51	ZHA02-COL-51	2020-03-26 13:40:49	2020-03-26 13:40:49	2020-03-26	2020-03-23	2020-03-01	19673	173.69	120.276	113.757	115.117	132	130	131	122.68	131.05	128.248	139	130	127	0.00323288	0.0287138
ZHA02	COL	51	ZHA02-COL-51	2020-03-27 10:40:49	2020-03-27 10:40:49	2020-03-27	2020-03-23	2020-03-01	24505	194.372	144.576	137.255	136.072	157	153	152	146.26	130.758	129.685	163	129	129	0.00606006	0.0220215
ZHA02	COL	51	ZHA02-COL-51	2020-03-27 11:40:49	2020-03-27 11:40:49	2020-03-27	2020-03-23	2020-03-01	20843	189.049	115.633	111.265	113.41	131	130	131	119.638	130.322	127.473	139	129	127	0.00283517	0.0251913
ZHA02	COL	51	ZHA02-COL-51	2020-03-27 12:40:49	2020-03-27 12:40:49	2020-03-27	2020-03-23	2020-03-01	27192	200.088	139.178	134.503	135.72	143	142	146	142.865	130.192	127.987	151	129	127	0.00517149	0.022791
ZHA02	COL	51	ZHA02-COL-51	2020-03-27 13:40:49	2020-03-27 13:40:49	2020-03-27	2020-03-23	2020-03-01	21996	187.193	127.624	122.841	124.283	138	138	140	131.634	130.346	127.952	147	129	127	0.00333928	0.0228638
ZHA02	COL	51	ZHA02-COL-51	2020-03-28 10:40:49	2020-03-28 10:40:49	2020-03-28	2020-03-23	2020-03-01	8471	125.385	107.707	86.9867	84.559	106	83	79	98.6024	136.455	132.68	96	135	133	0.00550849	0.0301275
ZHA02	COL	51	ZHA02-COL-51	2020-03-28 11:40:49	2020-03-28 11:40:49	2020-03-28	2020-03-23	2020-03-01	9437	123.898	112.376	92.5957	90.2905	110	90	85	104.268	135.997	132.414	102	134	132	0.00403017	0.0297697
ZHA02	COL	51	ZHA02-COL-51	2020-03-28 12:40:49	2020-03-28 12:40:49	2020-03-28	2020-03-23	2020-03-01	8835	158.042	108.043	89.8398	87.607	104	83	78	100.784	135.409	132.15	95	135	132	0.00519141	0.0286626
ZHA02	COL	51	ZHA02-COL-51	2020-03-28 13:40:49	2020-03-28 13:40:49	2020-03-28	2020-03-23	2020-03-01	11735	127.7	114.332	98.3974	95.6327	111	93	86	108.976	134.356	132.13	105	133	132	0.00491733	0.0289219
ZHA02	COL	51	ZHA02-COL-51	2020-03-29 10:40:49	2020-03-29 10:40:49	2020-03-29	2020-03-23	2020-03-01	11058	130.419	108.968	91.3198	89.6101	105	88	84	102.491	135.182	131.721	99	133	132	0.00493023	0.02696
ZHA02	COL	51	ZHA02-COL-51	2020-03-29 11:40:49	2020-03-29 11:40:49	2020-03-29	2020-03-23	2020-03-01	10337	168.313	106.88	89.286	88.2483	103	84	81	100.269	135.353	131.375	96	134	131	0.0049108	0.0268377
ZHA02	COL	51	ZHA02-COL-51	2020-03-29 12:40:49	2020-03-29 12:40:49	2020-03-29	2020-03-23	2020-03-01	11187	152.36	118.269	103.075	102.755	112	95	92	113.775	134.404	130.568	106	133	130	0.00701714	0.0321642
ZHA02	COL	51	ZHA02-COL-51	2020-03-29 13:40:49	2020-03-29 13:40:49	2020-03-29	2020-03-23	2020-03-01	8846	151.684	101.706	83.7834	83.7531	98	78	77	94.708	135.727	130.861	89	134	131	0.00503553	0.0294282
ZHA02	COL	51	ZHA02-COL-51	2020-03-30 10:40:49	2020-03-30 10:40:49	2020-03-30	2020-03-30	2020-03-01	20699	200.015	135.406	128.481	128.241	145	141	140	137.142	130.918	129.173	150	129	129	0.00573866	0.0284261
ZHA02	COL	51	ZHA02-COL-51	2020-03-30 11:40:49	2020-03-30 11:40:49	2020-03-30	2020-03-30	2020-03-01	38079	200.557	130.358	128.792	130.952	129	129	133	136.522	129.114	127.014	138	129	127	0.00482163	0.0258149
ZHA02	COL	51	ZHA02-COL-51	2020-03-30 12:40:49	2020-03-30 12:40:49	2020-03-30	2020-03-30	2020-03-01	28565	200.462	155.18	150.825	151.178	175	172	170	158.785	129.829	128.385	180	129	129	0.0053194	0.0212054
ZHA02	COL	51	ZHA02-COL-51	2020-03-30 13:40:49	2020-03-30 13:40:49	2020-03-30	2020-03-30	2020-03-01	10544	125.524	101.714	91.4513	91.5238	100	86	85	99.9601	132.502	129.505	96	132	129	0.0060665	0.0277197
ZHA02	COL	51	ZHA02-COL-51	2020-03-31 10:40:49	2020-03-31 10:40:49	2020-03-31	2020-03-30	2020-03-01	15012	162.552	125.087	116.494	114.457	127	120	115	125.18	131.335	130.447	130	130	130	0.00773708	0.0304007
ZHA02	COL	51	ZHA02-COL-51	2020-03-31 11:40:49	2020-03-31 11:40:49	2020-03-31	2020-03-30	2020-03-01	33984	199.891	123.295	120.929	123.078	127	126	129	129.059	129.474	127.209	135	129	127	0.00356019	0.0272726
ZHA02	COL	51	ZHA02-COL-51	2020-03-31 12:40:49	2020-03-31 12:40:49	2020-03-31	2020-03-30	2020-03-01	48584	199.978	145.95	143.688	145.724	139	140	144	151.849	129.388	127.23	149	129	126	0.00441865	0.0213705
ZHA02	COL	51	ZHA02-COL-51	2020-03-31 13:40:49	2020-03-31 13:40:49	2020-03-31	2020-03-30	2020-03-01	33497	199.999	141.577	137.998	139.24	150	149	151	146.593	129.733	127.899	158	129	127	0.00446001	0.020544
ZHA02	COL	67	ZHA02-COL-67	2019-10-28 10:40:40	2019-10-28 10:40:40	2019-10-28	2019-10-28	2019-10-01	34694	174.232	84.2293	98.9136	67.4316	82	98	65	101.724	116.241	144.095	101	116	144	0.00076914	0.00626552
ZHA02	COL	67	ZHA02-COL-67	2019-10-28 11:40:40	2019-10-28 11:40:40	2019-10-28	2019-10-28	2019-10-01	35966	174.971	81.8599	93.9947	64.4156	80	93	62	97.1021	117.518	143.475	96	117	143	0.00100524	0.00635808
ZHA02	COL	67	ZHA02-COL-67	2019-10-28 12:40:40	2019-10-28 12:40:40	2019-10-28	2019-10-28	2019-10-01	34591	172.742	79.1998	91.393	62.3425	77	91	61	94.3461	117.53	143.219	94	117	143	0.0014206	0.00737829
ZHA02	COL	67	ZHA02-COL-67	2019-10-28 13:40:40	2019-10-28 13:40:40	2019-10-28	2019-10-28	2019-10-01	34471	171.729	78.1284	90.2079	62.0696	75	89	60	93.1428	117.711	142.757	92	117	143	0.00171393	0.00819162
ZHA02	COL	67	ZHA02-COL-67	2019-10-29 10:40:40	2019-10-29 10:40:40	2019-10-29	2019-10-28	2019-10-01	36653	191.395	77.412	91.4119	58.5446	75	90	55	93.9078	116.193	145.167	93	116	145	0.000719201	0.00708698
ZHA02	COL	67	ZHA02-COL-67	2019-10-29 11:40:40	2019-10-29 11:40:40	2019-10-29	2019-10-28	2019-10-01	36253	182.537	79.9599	94.7773	62.0022	77	94	59	97.3122	115.903	144.938	96	115	145	0.000957387	0.00688959
ZHA02	COL	67	ZHA02-COL-67	2019-10-29 12:40:40	2019-10-29 12:40:40	2019-10-29	2019-10-28	2019-10-01	35970	180.244	77.2374	90.2242	57.4323	73	89	54	92.8383	116.626	145.275	91	116	145	0.00065123	0.006907
ZHA02	COL	67	ZHA02-COL-67	2019-10-29 13:40:40	2019-10-29 13:40:40	2019-10-29	2019-10-28	2019-10-01	35377	169.087	75.7944	89.3323	57.5296	72	88	55	91.8329	116.519	144.689	90	116	145	0.000935328	0.00702193
ZHA02	COL	67	ZHA02-COL-67	2019-10-30 10:40:40	2019-10-30 10:40:40	2019-10-30	2019-10-28	2019-10-01	35986	184.326	76.3903	90.6083	59.3115	72	89	57	93.0532	116.274	144.321	91	115	145	0.000877185	0.0068617
ZHA02	COL	67	ZHA02-COL-67	2019-10-30 11:40:40	2019-10-30 11:40:40	2019-10-30	2019-10-28	2019-10-01	36489	183.761	77.1382	91.006	60.512	73	89	57	93.5931	116.561	143.889	92	116	144	0.00107345	0.00683109
ZHA02	COL	67	ZHA02-COL-67	2019-10-30 12:40:40	2019-10-30 12:40:40	2019-10-30	2019-10-28	2019-10-01	36473	182.263	76.9438	90.9847	60.9087	73	89	58	93.5552	116.555	143.633	91	116	144	0.00108096	0.00666303
ZHA02	COL	67	ZHA02-COL-67	2019-10-30 13:40:40	2019-10-30 13:40:40	2019-10-30	2019-10-28	2019-10-01	36667	182.919	74.8799	88.3449	58.7743	70	87	56	90.8802	116.839	143.479	89	116	144	0.000961494	0.00653025
ZHA02	COL	67	ZHA02-COL-67	2019-10-31 10:40:40	2019-10-31 10:40:40	2019-10-31	2019-10-28	2019-10-01	39713	184.803	75.8183	90.1647	58.9904	72	89	55	92.59	116.246	144.255	91	115	145	0.000889537	0.00682248
ZHA02	COL	67	ZHA02-COL-67	2019-10-31 11:40:40	2019-10-31 11:40:40	2019-10-31	2019-10-28	2019-10-01	37711	177.659	77.3555	92.1401	60.5905	73	92	57	94.5855	116.032	144.351	94	115	145	0.000942013	0.00688157
ZHA02	COL	67	ZHA02-COL-67	2019-10-31 12:40:40	2019-10-31 12:40:40	2019-10-31	2019-10-28	2019-10-01	39570	181.643	78.0683	92.0588	62.0064	75	92	58	94.7304	116.601	143.589	94	116	144	0.00104558	0.00653528
ZHA02	COL	67	ZHA02-COL-67	2019-10-31 13:40:40	2019-10-31 13:40:40	2019-10-31	2019-10-28	2019-10-01	40213	182.426	74.5957	88.0885	59.3878	71	88	56	90.651	116.967	142.999	89	116	143	0.00146281	0.00779328
ZHA02	COL	67	ZHA02-COL-67	2019-11-01 10:40:40	2019-11-01 10:40:40	2019-11-01	2019-10-28	2019-11-01	38068	187.352	86.9051	102.789	68.9627	86	102	66	105.368	115.391	145.148	105	115	145	0.000604195	0.00699757
ZHA02	COL	67	ZHA02-COL-67	2019-11-01 11:40:40	2019-11-01 11:40:40	2019-11-01	2019-10-28	2019-11-01	37798	189.431	87.8218	105.626	67.5693	85	106	64	107.908	113.994	147.232	108	113	148	0.000539315	0.00513934
ZHA02	COL	67	ZHA02-COL-67	2019-11-01 12:40:40	2019-11-01 12:40:40	2019-11-01	2019-10-28	2019-11-01	37078	166.773	81.4164	97.1347	64.3812	79	98	62	99.6467	115.533	144.755	100	115	145	0.000877214	0.00655033
ZHA02	COL	67	ZHA02-COL-67	2019-11-01 13:40:40	2019-11-01 13:40:40	2019-11-01	2019-10-28	2019-11-01	43708	197.635	86.1846	101.058	68.5325	85	100	66	103.855	115.987	144.605	103	115	145	0.000720179	0.006313
ZHA02	COL	67	ZHA02-COL-67	2019-11-02 10:40:40	2019-11-02 10:40:40	2019-11-02	2019-10-28	2019-11-01	43999	192.579	70.164	85.2017	53.5498	67	85	50	87.0945	115.793	144.585	87	115	145	0.000760608	0.00681822
ZHA02	COL	67	ZHA02-COL-67	2019-11-02 11:40:40	2019-11-02 11:40:40	2019-11-02	2019-10-28	2019-11-01	46328	198.17	75.1852	91.8845	57.9385	72	92	55	93.8254	114.859	145.478	94	114	146	0.000793896	0.00653991
ZHA02	COL	67	ZHA02-COL-67	2019-11-02 12:40:40	2019-11-02 12:40:40	2019-11-02	2019-10-28	2019-11-01	43834	194.466	73.4898	89.5537	56.3124	71	90	53	91.5043	115.183	145.231	92	115	146	0.000699187	0.0073162
ZHA02	COL	67	ZHA02-COL-67	2019-11-02 13:40:40	2019-11-02 13:40:40	2019-11-02	2019-10-28	2019-11-01	45602	195.678	75.153	91.8273	58.1282	72	92	55	93.7783	114.905	145.342	94	114	146	0.000799185	0.00696693
ZHA02	COL	67	ZHA02-COL-67	2019-11-04 10:40:18	2019-11-04 10:40:18	2019-11-04	2019-11-04	2019-11-01	14499	88.2226	73.9196	92.5609	61.8537	74	95	62	94.3254	114.566	143.398	96	113	144	0.00110919	0.00651783
ZHA02	COL	67	ZHA02-COL-67	2019-11-04 11:40:18	2019-11-04 11:40:18	2019-11-04	2019-11-04	2019-11-01	14661	88.3084	77.1474	94.6924	66.2097	78	98	66	96.9016	115.454	142.169	100	114	143	0.00190238	0.00858376
ZHA02	COL	67	ZHA02-COL-67	2019-11-04 12:40:18	2019-11-04 12:40:18	2019-11-04	2019-11-04	2019-11-01	14685	89.8258	68.565	85.5039	56.1702	68	88	56	87.1876	115.383	143.002	89	114	144	0.00142893	0.00771384
ZHA02	COL	67	ZHA02-COL-67	2019-11-04 13:40:18	2019-11-04 13:40:18	2019-11-04	2019-11-04	2019-11-01	14407	88.7178	67.6611	85.0427	55.6666	68	87	55	86.5961	115.174	142.986	89	114	144	0.00148137	0.00777111
ZHA02	COL	67	ZHA02-COL-67	2019-11-05 10:40:18	2019-11-05 10:40:18	2019-11-05	2019-11-04	2019-11-01	14842	91.3174	67.669	82.175	62.3162	68	84	62	84.5228	118.048	137.821	86	117	138	0.00142262	0.0105703
ZHA02	COL	67	ZHA02-COL-67	2019-11-05 11:40:18	2019-11-05 11:40:18	2019-11-05	2019-11-04	2019-11-01	15161	91.2266	70.8497	85.261	65.3349	71	87	65	87.8613	118.133	137.802	90	117	138	0.00144618	0.0107921
ZHA02	COL	67	ZHA02-COL-67	2019-11-05 12:40:18	2019-11-05 12:40:18	2019-11-05	2019-11-04	2019-11-01	15109	90.5788	68.2496	83.4424	66.2023	69	85	66	85.9097	118.315	136.16	88	118	137	0.0014149	0.0107366
ZHA02	COL	67	ZHA02-COL-67	2019-11-05 13:40:18	2019-11-05 13:40:18	2019-11-05	2019-11-04	2019-11-01	15386	91.3979	66.0237	79.7759	63.6417	67	82	64	82.2663	119.044	135.743	84	118	136	0.001434	0.0110101
ZHA02	COL	67	ZHA02-COL-67	2019-11-06 10:40:18	2019-11-06 10:40:18	2019-11-06	2019-11-04	2019-11-01	14972	91.6039	71.9965	84.7056	66.7978	72	86	66	87.7312	119.208	136.834	89	119	137	0.00151566	0.0116289
ZHA02	COL	67	ZHA02-COL-67	2019-11-06 11:40:18	2019-11-06 11:40:18	2019-11-06	2019-11-04	2019-11-01	15350	91.2364	63.7492	75.5695	59.6245	64	77	59	78.0704	119.798	135.947	80	119	136	0.00156315	0.0106724
ZHA02	COL	67	ZHA02-COL-67	2019-11-06 12:40:18	2019-11-06 12:40:18	2019-11-06	2019-11-04	2019-11-01	15181	91.2426	67.5933	80.4839	61.3808	67	82	61	83.0582	118.824	137.614	85	118	138	0.00152375	0.0104712
ZHA02	COL	67	ZHA02-COL-67	2019-11-06 13:40:18	2019-11-06 13:40:18	2019-11-06	2019-11-04	2019-11-01	14979	90.7253	65.4254	79.1623	58.2811	65	81	58	81.3926	118.102	138.593	83	117	139	0.00134917	0.0101476
ZHA02	COL	67	ZHA02-COL-67	2019-11-07 10:40:18	2019-11-07 10:40:18	2019-11-07	2019-11-04	2019-11-01	16251	91.805	76.048	90.7766	66.3242	77	93	66	93.511	117.287	140.251	96	116	141	0.00137986	0.00979783
ZHA02	COL	67	ZHA02-COL-67	2019-11-07 11:40:18	2019-11-07 11:40:18	2019-11-07	2019-11-04	2019-11-01	15690	90.8401	77.5193	92.2629	67.2249	78	94	68	95.0817	117.183	140.551	97	117	141	0.00141237	0.00946996
ZHA02	COL	67	ZHA02-COL-67	2019-11-07 12:40:18	2019-11-07 12:40:18	2019-11-07	2019-11-04	2019-11-01	15405	90.984	66.3553	79.4154	57.0664	67	80	57	81.7584	118.142	139.524	83	117	140	0.00160802	0.00941954
ZHA02	COL	67	ZHA02-COL-67	2019-11-07 13:40:18	2019-11-07 13:40:18	2019-11-07	2019-11-04	2019-11-01	15430	139.193	70.7377	84.5112	60.555	71	85	60	87.026	117.651	140.253	88	117	141	0.00133409	0.0095945
ZHA02	COL	67	ZHA02-COL-67	2019-11-08 10:40:18	2019-11-08 10:40:18	2019-11-08	2019-11-04	2019-11-01	15371	90.8607	71.0708	82.2702	65.884	71	83	66	85.5758	120.071	136.176	86	119	136	0.00152257	0.0116868
ZHA02	COL	67	ZHA02-COL-67	2019-11-08 11:40:18	2019-11-08 11:40:18	2019-11-08	2019-11-04	2019-11-01	15074	90.6474	75.9628	87.3182	70.5194	76	88	71	90.9812	120.015	136.304	92	120	136	0.00154162	0.0118579
ZHA02	COL	67	ZHA02-COL-67	2019-11-08 12:40:18	2019-11-08 12:40:18	2019-11-08	2019-11-04	2019-11-01	15020	91.8921	74.449	85.5897	69.0694	74	86	69	89.1829	120.138	136.197	90	120	136	0.00153013	0.0117776
ZHA02	COL	67	ZHA02-COL-67	2019-11-08 13:40:18	2019-11-08 13:40:18	2019-11-08	2019-11-04	2019-11-01	14972	90.896	72.4315	83.7676	68.8499	72	84	68	87.2214	120.329	135.254	87	120	135	0.00168228	0.0115054
ZHA02	COL	67	ZHA02-COL-67	2019-11-09 10:40:18	2019-11-09 10:40:18	2019-11-09	2019-11-04	2019-11-01	15279	91.0459	70.8027	81.299	65.6996	71	82	66	84.7341	120.505	135.813	85	120	136	0.00152725	0.0115497
ZHA02	COL	67	ZHA02-COL-67	2019-11-09 11:40:18	2019-11-09 11:40:18	2019-11-09	2019-11-04	2019-11-01	15132	90.5123	79.083	89.8844	72.911	79	90	73	93.8284	120.229	136.433	94	120	136	0.00165406	0.011855
ZHA02	COL	67	ZHA02-COL-67	2019-11-09 12:40:18	2019-11-09 12:40:18	2019-11-09	2019-11-04	2019-11-01	15225	94.4639	74.2127	84.7322	69.2039	74	85	69	88.4357	120.558	135.718	89	120	136	0.00158736	0.011715
ZHA02	COL	67	ZHA02-COL-67	2019-11-09 13:40:18	2019-11-09 13:40:18	2019-11-09	2019-11-04	2019-11-01	15582	96.5108	68.4979	78.2403	66.1806	66	77	64	81.6152	121.49	133.822	80	121	134	0.00184474	0.0129882
ZHA02	COL	67	ZHA02-COL-67	2019-11-10 10:40:18	2019-11-10 10:40:18	2019-11-10	2019-11-04	2019-11-01	15024	96.3646	79.4149	88.2359	73.6716	79	88	74	92.6066	121.489	135.3	93	121	135	0.00171322	0.0116874
ZHA02	COL	67	ZHA02-COL-67	2019-11-10 11:40:18	2019-11-10 11:40:18	2019-11-10	2019-11-04	2019-11-01	14664	97.3729	85.2809	93.0096	76.6797	84	92	75	97.7141	121.671	136.371	97	121	136	0.00164059	0.011947
ZHA02	COL	67	ZHA02-COL-67	2019-11-10 12:40:18	2019-11-10 12:40:18	2019-11-10	2019-11-04	2019-11-01	15674	95.1481	62.916	70.8988	61.5535	62	71	61	74.1212	122.704	132.517	74	122	132	0.00168554	0.015743
ZHA02	COL	67	ZHA02-COL-67	2019-11-10 13:40:18	2019-11-10 13:40:18	2019-11-10	2019-11-04	2019-11-01	16178	100.55	66.361	73.9366	65.1299	62	70	62	77.4824	123.037	132.183	74	123	132	0.00276661	0.0174994
ZHA02	COL	67	ZHA02-COL-67	2019-11-11 10:40:18	2019-11-11 10:40:18	2019-11-11	2019-11-11	2019-11-01	15082	92.092	79.1833	85.1329	71.8096	78	85	71	89.9153	122.892	134.98	89	123	135	0.00225215	0.013259
ZHA02	COL	67	ZHA02-COL-67	2019-11-11 11:40:18	2019-11-11 11:40:18	2019-11-11	2019-11-11	2019-11-01	15251	152.819	121.197	124.07	101.813	117	121	96	130.04	122.858	139.775	127	123	140	0.00352668	0.0135147
ZHA02	COL	67	ZHA02-COL-67	2019-11-11 12:40:18	2019-11-11 12:40:18	2019-11-11	2019-11-11	2019-11-01	16415	91.1968	44.3003	50.6219	49.4176	43	50	49	52.0443	125.008	127.847	52	125	128	0.00339083	0.0293737
ZHA02	COL	67	ZHA02-COL-67	2019-11-11 13:40:18	2019-11-11 13:40:18	2019-11-11	2019-11-11	2019-11-01	16107	92.4093	65.1944	70.7141	63.2961	65	71	63	74.6775	124.099	131.712	75	124	131	0.00160354	0.017425
ZHA02	COL	67	ZHA02-COL-67	2019-11-12 10:40:18	2019-11-12 10:40:18	2019-11-12	2019-11-11	2019-11-01	16071	91.4134	59.4944	63.629	56.1918	59	64	56	67.0694	124.619	131.99	67	125	132	0.00162218	0.0193899
ZHA02	COL	67	ZHA02-COL-67	2019-11-12 11:40:18	2019-11-12 11:40:18	2019-11-12	2019-11-11	2019-11-01	15333	139.168	69.4148	73.74	64.6763	68	73	63	78.0927	124.32	132.815	77	124	133	0.00212683	0.0169929
ZHA02	COL	67	ZHA02-COL-67	2019-11-12 12:40:18	2019-11-12 12:40:18	2019-11-12	2019-11-11	2019-11-01	16737	91.3996	51.7492	57.8899	57.4718	51	58	57	60.5844	125.363	127.392	61	126	127	0.00326738	0.029628
ZHA02	COL	67	ZHA02-COL-67	2019-11-12 13:40:18	2019-11-12 13:40:18	2019-11-12	2019-11-11	2019-11-01	15773	92.7269	60.7929	64.796	59.4328	60	65	59	68.5625	125.145	130.721	69	125	131	0.00158807	0.0238609
ZHA02	COL	67	ZHA02-COL-67	2019-11-13 10:40:18	2019-11-13 10:40:18	2019-11-13	2019-11-11	2019-11-01	15420	91.3935	77.3388	79.3417	72.9117	76	78	72	84.8907	125.88	131.498	84	126	131	0.00154272	0.0181492
ZHA02	COL	67	ZHA02-COL-67	2019-11-13 11:40:18	2019-11-13 11:40:18	2019-11-13	2019-11-11	2019-11-01	15136	90.9105	83.3698	84.372	76.7223	80	82	75	90.4008	126.065	132.311	88	126	132	0.00163377	0.0199021
ZHA02	COL	67	ZHA02-COL-67	2019-11-13 12:40:18	2019-11-13 12:40:18	2019-11-13	2019-11-11	2019-11-01	15755	90.9662	62.4707	65.2398	62.0477	62	65	61	69.4488	126.155	129.557	69	126	130	0.00300475	0.0233595
ZHA02	COL	67	ZHA02-COL-67	2019-11-13 13:40:18	2019-11-13 13:40:18	2019-11-13	2019-11-11	2019-11-01	15719	117.066	64.105	66.7818	63.2245	63	66	62	71.0937	126.103	129.793	70	126	130	0.00324063	0.0233309
ZHA02	COL	67	ZHA02-COL-67	2019-11-14 10:40:18	2019-11-14 10:40:18	2019-11-14	2019-11-11	2019-11-01	16299	92.091	82.574	84.3456	77.4301	80	82	76	90.3337	125.891	131.782	88	126	131	0.00151034	0.0200527
ZHA02	COL	67	ZHA02-COL-67	2019-11-14 11:40:18	2019-11-14 11:40:18	2019-11-14	2019-11-11	2019-11-01	15829	91.7525	87.3427	88.706	81.1271	85	87	80	95.0557	125.947	132.199	93	126	132	0.00188635	0.0192403
ZHA02	COL	67	ZHA02-COL-67	2019-11-14 12:40:18	2019-11-14 12:40:18	2019-11-14	2019-11-11	2019-11-01	16250	91.6344	68.0898	70.6818	68.1644	68	71	68	75.6834	126.388	129.16	76	127	129	0.0030619	0.023727
ZHA02	COL	67	ZHA02-COL-67	2019-11-14 13:40:18	2019-11-14 13:40:18	2019-11-14	2019-11-11	2019-11-01	16459	110.438	67.2133	69.5847	67.2579	67	70	67	74.4942	126.529	129.08	75	127	129	0.00311131	0.0240313
ZHA02	COL	67	ZHA02-COL-67	2019-11-15 10:40:18	2019-11-15 10:40:18	2019-11-15	2019-11-11	2019-11-01	15490	106.6	84.0642	85.0542	80.3888	81	82	78	91.356	126.663	130.56	88	127	131	0.00200506	0.0245623
ZHA02	COL	67	ZHA02-COL-67	2019-11-15 11:40:18	2019-11-15 11:40:18	2019-11-15	2019-11-11	2019-11-01	18995	160.88	110.416	106.351	98.9161	104	99	92	114.194	128.207	132.717	108	128	133	0.00264645	0.0224068
ZHA02	COL	67	ZHA02-COL-67	2019-11-15 12:40:18	2019-11-15 12:40:18	2019-11-15	2019-11-11	2019-11-01	16592	99.2433	61.3698	64.3282	63.4125	60	64	63	68.5483	126.597	128.149	68	127	128	0.0030182	0.0262646
ZHA02	COL	67	ZHA02-COL-67	2019-11-15 13:40:18	2019-11-15 13:40:18	2019-11-15	2019-11-11	2019-11-01	16936	148.662	61.6107	63.7327	62.2919	56	59	58	67.7805	126.839	128.563	62	127	128	0.00303119	0.0269513
ZHA02	COL	67	ZHA02-COL-67	2019-11-16 10:40:18	2019-11-16 10:40:18	2019-11-16	2019-11-11	2019-11-01	17328	92.0655	64.1295	66.4761	60.6494	64	66	60	70.7528	125.767	131.205	71	126	131	0.00152976	0.0212386
ZHA02	COL	67	ZHA02-COL-67	2019-11-16 11:40:18	2019-11-16 11:40:18	2019-11-16	2019-11-11	2019-11-01	17167	144.728	61.7414	64.361	58.6739	62	65	59	68.3382	125.669	131.112	69	126	131	0.00146204	0.0222095
ZHA02	COL	67	ZHA02-COL-67	2019-11-16 12:40:18	2019-11-16 12:40:18	2019-11-16	2019-11-11	2019-11-01	17142	91.7888	59.9918	62.4219	57.3787	61	63	58	66.2277	125.894	130.746	67	126	131	0.0014641	0.0225519
ZHA02	COL	67	ZHA02-COL-67	2019-11-16 13:40:18	2019-11-16 13:40:18	2019-11-16	2019-11-11	2019-11-01	16887	91.9907	63.42	66.262	60.1456	63	66	59	70.3613	125.494	131.331	70	126	131	0.0015418	0.0200647
ZHA02	COL	67	ZHA02-COL-67	2019-11-17 10:40:18	2019-11-17 10:40:18	2019-11-17	2019-11-11	2019-11-01	16899	144.638	66.5222	69.2091	67.6384	67	70	68	74.0945	126.57	128.578	75	127	128	0.00302682	0.0254672
ZHA02	COL	67	ZHA02-COL-67	2019-11-17 11:40:18	2019-11-17 11:40:18	2019-11-17	2019-11-11	2019-11-01	16875	91.4137	67.6273	70.5681	68.8228	68	71	69	75.506	126.43	128.642	76	127	129	0.00304373	0.0252418
ZHA02	COL	67	ZHA02-COL-67	2019-11-17 12:40:18	2019-11-17 12:40:18	2019-11-17	2019-11-11	2019-11-01	16761	91.1965	53.267	56.5104	57.6643	52	56	57	59.7892	126.952	126.813	59	127	127	0.00358461	0.0312347
ZHA02	COL	67	ZHA02-COL-67	2019-11-17 13:40:18	2019-11-17 13:40:18	2019-11-17	2019-11-11	2019-11-01	17002	144.148	65.1485	68.1078	66.5727	65	68	67	72.7717	126.47	128.509	73	127	128	0.0030835	0.02566
ZHA02	COL	67	ZHA02-COL-67	2019-11-18 10:40:18	2019-11-18 10:40:18	2019-11-18	2019-11-18	2019-11-01	16726	91.6333	66.6694	69.3004	66.437	67	70	67	74.1158	126.309	129.375	75	126	129	0.00299271	0.023131
ZHA02	COL	67	ZHA02-COL-67	2019-11-18 11:40:18	2019-11-18 11:40:18	2019-11-18	2019-11-18	2019-11-01	17079	91.4045	74.0321	76.5331	74.5344	73	76	74	82.1207	126.593	128.835	82	127	129	0.00321558	0.0251026
ZHA02	COL	67	ZHA02-COL-67	2019-11-18 12:40:18	2019-11-18 12:40:18	2019-11-18	2019-11-18	2019-11-01	16935	91.4189	52.1044	56.8479	59.4864	51	56	59	59.9472	126.672	125.668	59	127	125	0.00357795	0.0285947
ZHA02	COL	67	ZHA02-COL-67	2019-11-18 13:40:18	2019-11-18 13:40:18	2019-11-18	2019-11-18	2019-11-01	16304	100.61	68.4267	71.2709	70.107	63	66	66	76.0859	126.646	128.25	71	127	128	0.00302946	0.0257788
ZHA02	COL	67	ZHA02-COL-67	2019-11-19 10:40:18	2019-11-19 10:40:18	2019-11-19	2019-11-18	2019-11-01	17480	91.6901	64.2246	67.2142	64.3255	64	67	64	71.6582	126.149	129.341	72	126	129	0.00311281	0.0231326
ZHA02	COL	67	ZHA02-COL-67	2019-11-19 11:40:18	2019-11-19 11:40:18	2019-11-19	2019-11-18	2019-11-01	17430	143.772	64.6882	67.6888	64.8149	65	67	65	72.1784	126.16	129.333	72	126	130	0.00315766	0.0234233
ZHA02	COL	67	ZHA02-COL-67	2019-11-19 12:40:18	2019-11-19 12:40:18	2019-11-19	2019-11-18	2019-11-01	17104	91.6729	63.3095	66.6415	63.0498	63	66	63	70.8978	125.857	129.719	71	126	130	0.00324241	0.022814
ZHA02	COL	67	ZHA02-COL-67	2019-11-19 13:40:18	2019-11-19 13:40:18	2019-11-19	2019-11-18	2019-11-01	17524	143.96	62.9167	65.9871	62.7057	63	66	63	70.2193	126.036	129.568	70	126	130	0.00302954	0.0238723
ZHA02	COL	67	ZHA02-COL-67	2019-11-20 10:41:10	2019-11-20 10:41:10	2019-11-20	2019-11-18	2019-11-01	17555	143.962	62.9441	66.4467	62.6372	63	66	63	70.5818	125.738	129.828	70	126	130	0.0031247	0.022823
ZHA02	COL	67	ZHA02-COL-67	2019-11-20 11:41:10	2019-11-20 11:41:10	2019-11-20	2019-11-18	2019-11-01	17595	144.504	61.2227	64.5936	60.9922	61	64	61	68.5729	125.829	129.723	69	126	130	0.0031417	0.0228298
ZHA02	COL	67	ZHA02-COL-67	2019-11-20 12:41:10	2019-11-20 12:41:10	2019-11-20	2019-11-18	2019-11-01	17804	144.261	60.9424	64.3645	60.2789	61	64	60	68.2488	125.691	130.03	68	126	130	0.00264387	0.0225335
ZHA02	COL	67	ZHA02-COL-67	2019-11-20 13:41:10	2019-11-20 13:41:10	2019-11-20	2019-11-18	2019-11-01	17755	143.341	60.2661	63.5498	59.7509	60	63	60	67.3912	125.807	129.867	67	126	130	0.00277177	0.022725
ZHA02	COL	67	ZHA02-COL-67	2019-11-21 10:41:10	2019-11-21 10:41:10	2019-11-21	2019-11-18	2019-11-01	17633	143.27	70.0993	74.9993	67.9122	70	75	69	79.5793	124.521	131.546	80	125	131	0.00162224	0.0182555
ZHA02	COL	67	ZHA02-COL-67	2019-11-21 11:41:10	2019-11-21 11:41:10	2019-11-21	2019-11-18	2019-11-01	17376	147.081	103.094	104.639	92.2699	96	98	85	111.043	125.028	134.751	105	125	135	0.00262042	0.0159575
ZHA02	COL	67	ZHA02-COL-67	2019-11-21 12:41:10	2019-11-21 12:41:10	2019-11-21	2019-11-18	2019-11-01	17429	91.2099	61.5544	65.6169	59.1067	61	65	59	69.366	124.914	131.381	69	125	131	0.00153705	0.0196565
ZHA02	COL	67	ZHA02-COL-67	2019-11-21 13:41:10	2019-11-21 13:41:10	2019-11-21	2019-11-18	2019-11-01	17559	91.1658	63.8847	67.7081	61.4812	62	67	60	71.7475	125.097	131.219	71	125	131	0.00163399	0.021667
ZHA02	COL	67	ZHA02-COL-67	2019-11-22 10:41:10	2019-11-22 10:41:10	2019-11-22	2019-11-18	2019-11-01	18151	92.1364	61.8542	66.345	58.9737	61	66	59	70.0056	124.559	131.844	70	124	132	0.00160617	0.0190216
ZHA02	COL	67	ZHA02-COL-67	2019-11-22 11:41:10	2019-11-22 11:41:10	2019-11-22	2019-11-18	2019-11-01	17486	144.184	59.1709	63.993	56.2712	59	63	57	67.315	124.326	132.044	67	124	132	0.00210601	0.019633
ZHA02	COL	67	ZHA02-COL-67	2019-11-22 12:41:10	2019-11-22 12:41:10	2019-11-22	2019-11-18	2019-11-01	17570	91.12	59.9696	64.7348	57.1734	60	64	57	68.1791	124.385	131.952	68	124	132	0.00211373	0.0196388
ZHA02	COL	67	ZHA02-COL-67	2019-11-22 13:41:10	2019-11-22 13:41:10	2019-11-22	2019-11-18	2019-11-01	17342	144.361	59.4032	64.5603	56.6528	59	64	57	67.8566	124.139	132.109	67	124	132	0.00170184	0.0179625
ZHA02	COL	67	ZHA02-COL-67	2019-11-23 10:41:10	2019-11-23 10:41:10	2019-11-23	2019-11-18	2019-11-01	17292	164.609	70.1931	75.3359	65.3727	69	75	65	79.6927	123.839	133.219	79	124	133	0.0017298	0.0146116
ZHA02	COL	67	ZHA02-COL-67	2019-11-23 11:41:10	2019-11-23 11:41:10	2019-11-23	2019-11-18	2019-11-01	17739	114.116	64.3577	69.4747	60.8282	64	69	61	73.31	124.061	132.499	73	124	133	0.00158003	0.0161165
ZHA02	COL	67	ZHA02-COL-67	2019-11-23 12:41:10	2019-11-23 12:41:10	2019-11-23	2019-11-18	2019-11-01	18189	144.284	60.292	65.0461	56.7588	60	64	56	68.4151	124.244	132.382	68	124	132	0.00159993	0.018324
ZHA02	COL	67	ZHA02-COL-67	2019-11-23 13:41:10	2019-11-23 13:41:10	2019-11-23	2019-11-18	2019-11-01	18564	92.0167	59.3049	64.0126	55.9473	59	63	56	67.2885	124.301	132.271	67	124	132	0.00169236	0.0190612
ZHA02	COL	67	ZHA02-COL-67	2019-11-24 10:41:10	2019-11-24 10:41:10	2019-11-24	2019-11-18	2019-11-01	18454	144.324	60.4463	66.6379	56.2518	60	66	56	69.8005	123.214	133.462	70	123	134	0.00292481	0.0144615
ZHA02	COL	67	ZHA02-COL-67	2019-11-24 11:41:10	2019-11-24 11:41:10	2019-11-24	2019-11-18	2019-11-01	18747	143.586	60.6742	66.5457	57.4252	60	66	58	69.826	123.612	132.727	69	123	133	0.00165046	0.0154652
ZHA02	COL	67	ZHA02-COL-67	2019-11-24 12:41:10	2019-11-24 12:41:10	2019-11-24	2019-11-18	2019-11-01	18670	92.0405	57.9537	63.2216	55.0623	58	62	55	66.275	124.02	132.263	65	124	132	0.00153379	0.0174199
ZHA02	COL	67	ZHA02-COL-67	2019-11-24 13:41:10	2019-11-24 13:41:10	2019-11-24	2019-11-18	2019-11-01	19042	143.752	58.9047	64.2611	56.1878	58	63	56	67.4051	124.021	132.193	66	124	132	0.00168023	0.0175381
ZHA02	COL	67	ZHA02-COL-67	2019-11-25 10:41:10	2019-11-25 10:41:10	2019-11-25	2019-11-25	2019-11-01	19120	91.9261	69.799	76.1021	62.2958	69	77	62	79.9692	122.632	135.313	80	122	136	0.00178667	0.0114103
ZHA02	COL	67	ZHA02-COL-67	2019-11-25 11:41:10	2019-11-25 11:41:10	2019-11-25	2019-11-25	2019-11-01	18908	144.899	75.6582	81.3932	66.378	74	81	65	85.7218	122.695	136.006	85	122	137	0.00171124	0.01208
ZHA02	COL	67	ZHA02-COL-67	2019-11-25 12:41:10	2019-11-25 12:41:10	2019-11-25	2019-11-25	2019-11-01	19422	91.7564	63.5145	69.5661	59.387	63	70	59	73.0543	123.368	133.291	73	123	134	0.00195396	0.0133078
ZHA02	COL	67	ZHA02-COL-67	2019-11-25 13:41:10	2019-11-25 13:41:10	2019-11-25	2019-11-25	2019-11-01	18995	91.929	59.2567	65.4302	55.4058	60	65	56	68.4168	123.283	133.246	69	123	134	0.00259021	0.0145061
ZHA02	COL	67	ZHA02-COL-67	2019-11-26 10:41:10	2019-11-26 10:41:10	2019-11-26	2019-11-25	2019-11-01	18708	91.6842	68.4587	77.1769	61.0514	69	78	62	80.5156	121.186	136.356	82	120	137	0.00151544	0.0113006
ZHA02	COL	67	ZHA02-COL-67	2019-11-26 11:41:10	2019-11-26 11:41:10	2019-11-26	2019-11-25	2019-11-01	17204	105.383	93.6694	101.083	82.2968	90	99	78	105.918	121.449	137.668	103	121	138	0.00185469	0.0126223
ZHA02	COL	67	ZHA02-COL-67	2019-11-26 12:41:10	2019-11-26 12:41:10	2019-11-26	2019-11-25	2019-11-01	15807	90.5559	63.0035	70.8301	61.259	54	64	54	73.5199	122.737	132.601	66	122	132	0.00170641	0.0156887
ZHA02	COL	67	ZHA02-COL-67	2019-11-26 13:41:10	2019-11-26 13:41:10	2019-11-26	2019-11-25	2019-11-01	18495	91.7475	73.4018	81.2517	70.2216	72	81	69	85.2902	122.578	133.38	85	122	134	0.00195818	0.0146091
ZHA02	COL	67	ZHA02-COL-67	2019-11-27 10:41:10	2019-11-27 10:41:10	2019-11-27	2019-11-25	2019-11-01	19301	92.7782	59.7548	67.184	53.8995	59	68	53	69.9303	122.127	135.023	70	121	136	0.00201258	0.0118392
ZHA02	COL	67	ZHA02-COL-67	2019-11-27 11:41:10	2019-11-27 11:41:10	2019-11-27	2019-11-25	2019-11-01	18308	92.2354	64.3543	72.5741	57.396	65	74	57	75.6184	121.499	135.953	77	121	136	0.00155744	0.0107561
ZHA02	COL	67	ZHA02-COL-67	2019-11-27 12:41:10	2019-11-27 12:41:10	2019-11-27	2019-11-25	2019-11-01	18480	91.7244	63.6589	71.3889	57.0512	64	72	56	74.4649	121.834	135.551	75	121	136	0.00157697	0.0106353
ZHA02	COL	67	ZHA02-COL-67	2019-11-27 13:41:10	2019-11-27 13:41:10	2019-11-27	2019-11-25	2019-11-01	19129	91.6117	62.3933	69.8445	56.6799	62	70	57	72.9002	122.185	134.895	73	121	136	0.00214732	0.011878
ZHA02	COL	67	ZHA02-COL-67	2019-11-28 10:41:10	2019-11-28 10:41:10	2019-11-28	2019-11-25	2019-11-01	19204	93.2444	63.3755	72.2567	56.293	64	73	56	75.0949	121.075	136.364	76	120	137	0.00149831	0.01053
ZHA02	COL	67	ZHA02-COL-67	2019-11-28 11:41:10	2019-11-28 11:41:10	2019-11-28	2019-11-25	2019-11-01	18679	92.5928	63.7446	72.4488	57.108	64	73	57	75.3659	121.266	135.997	76	120	137	0.00151029	0.0104853
ZHA02	COL	67	ZHA02-COL-67	2019-11-28 12:41:10	2019-11-28 12:41:10	2019-11-28	2019-11-25	2019-11-01	17982	92.1476	65.3356	74.6385	57.64	66	76	58	77.5603	120.71	136.872	79	120	137	0.00178896	0.0107957
ZHA02	COL	67	ZHA02-COL-67	2019-11-28 13:41:10	2019-11-28 13:41:10	2019-11-28	2019-11-25	2019-11-01	19565	93.6009	64.8985	72.3181	57.9524	65	73	58	75.581	122.013	135.589	76	121	136	0.00165243	0.0109815
ZHA02	COL	67	ZHA02-COL-67	2019-11-29 10:41:10	2019-11-29 10:41:10	2019-11-29	2019-11-25	2019-11-01	18564	92.7423	75.962	83.6733	69.1425	76	84	69	87.9001	121.982	135.456	88	121	136	0.00166753	0.0119085
ZHA02	COL	67	ZHA02-COL-67	2019-11-29 11:41:10	2019-11-29 11:41:10	2019-11-29	2019-11-25	2019-11-01	17443	91.9506	106.838	113.776	91.466	103	110	88	119.001	121.173	139.452	115	120	140	0.00191384	0.0122795
ZHA02	COL	67	ZHA02-COL-67	2019-11-29 12:41:10	2019-11-29 12:41:10	2019-11-29	2019-11-25	2019-11-01	17980	130.328	61.5549	69.3803	59.8557	58	66	57	72.2449	122.788	132.585	69	122	132	0.00181863	0.0157084
ZHA02	COL	67	ZHA02-COL-67	2019-11-29 13:41:10	2019-11-29 13:41:10	2019-11-29	2019-11-25	2019-11-01	18232	132.381	70.5449	77.3434	65.7153	67	74	63	81.1354	122.866	133.904	78	122	134	0.00204855	0.0135125
ZHA02	COL	67	ZHA02-COL-67	2019-11-30 10:41:10	2019-11-30 10:41:10	2019-11-30	2019-11-25	2019-11-01	19399	93.2816	68.6983	75.9919	64.1624	69	77	64	79.8144	122.592	134.04	80	122	135	0.00197168	0.0129721
ZHA02	COL	67	ZHA02-COL-67	2019-11-30 11:41:10	2019-11-30 11:41:10	2019-11-30	2019-11-25	2019-11-01	19365	99.6817	66.7107	74.2251	62.615	66	74	62	77.8475	122.526	133.907	78	122	135	0.00200111	0.0128232
ZHA02	COL	67	ZHA02-COL-67	2019-11-30 12:41:10	2019-11-30 12:41:10	2019-11-30	2019-11-25	2019-11-01	18368	91.8244	66.3188	73.7172	61.4863	67	74	62	77.2791	122.438	134.292	78	121	135	0.00183521	0.0118309
ZHA02	COL	67	ZHA02-COL-67	2019-11-30 13:41:10	2019-11-30 13:41:10	2019-11-30	2019-11-25	2019-11-01	18201	91.9681	64.6311	71.7407	60.9141	65	72	61	75.2572	122.814	133.517	76	122	134	0.00224143	0.0136702
ZHA02	COL	67	ZHA02-COL-67	2019-12-01 10:41:10	2019-12-01 10:41:10	2019-12-01	2019-11-25	2019-12-01	20829	114.392	62.1397	68.6397	56.2828	62	70	56	71.8272	122.731	134.579	73	122	136	0.00196096	0.0121483
ZHA02	COL	67	ZHA02-COL-67	2019-12-01 11:41:10	2019-12-01 11:41:10	2019-12-01	2019-11-25	2019-12-01	20235	146.364	63.2283	70.1259	58.4323	64	70	58	73.4552	122.71	134.098	74	122	135	0.00202169	0.0127003
ZHA02	COL	67	ZHA02-COL-67	2019-12-01 12:41:10	2019-12-01 12:41:10	2019-12-01	2019-11-25	2019-12-01	20253	93.0264	67.4722	74.5957	62.9497	68	75	63	78.3699	122.684	133.967	79	122	135	0.00206664	0.0130299
ZHA02	COL	67	ZHA02-COL-67	2019-12-01 13:41:10	2019-12-01 13:41:10	2019-12-01	2019-11-25	2019-12-01	20004	93.0204	69.617	76.7082	64.7757	70	77	65	80.6707	122.673	134.111	81	122	135	0.0020278	0.0133508
ZHA02	COL	67	ZHA02-COL-67	2019-12-02 10:41:10	2019-12-02 10:41:10	2019-12-02	2019-12-02	2019-12-01	18930	165.858	80.123	83.4591	70.5723	77	81	68	88.5795	124.151	135.073	85	123	135	0.00221488	0.0131954
ZHA02	COL	67	ZHA02-COL-67	2019-12-02 11:41:10	2019-12-02 11:41:10	2019-12-02	2019-12-02	2019-12-01	21528	174.857	117.395	116.97	97.6099	112	111	91	123.615	124.759	138.693	118	124	139	0.00216793	0.0151946
ZHA02	COL	67	ZHA02-COL-67	2019-12-02 12:41:10	2019-12-02 12:41:10	2019-12-02	2019-12-02	2019-12-01	19992	91.6178	42.59	50.1442	49.7658	41	49	48	51.2479	124.75	127.119	50	124	127	0.00371722	0.0316576
ZHA02	COL	67	ZHA02-COL-67	2019-12-02 13:41:10	2019-12-02 13:41:10	2019-12-02	2019-12-02	2019-12-01	18695	91.2427	62.4979	68.9339	62.1585	59	67	60	72.3491	123.952	131.116	70	123	131	0.00173148	0.0205359
ZHA02	COL	67	ZHA02-COL-67	2019-12-03 10:41:10	2019-12-03 10:41:10	2019-12-03	2019-12-02	2019-12-01	19894	116.345	60.5628	65.6818	57.4957	60	66	57	69.1185	124.133	132.261	69	124	133	0.00157754	0.0178035
ZHA02	COL	67	ZHA02-COL-67	2019-12-03 11:41:10	2019-12-03 11:41:10	2019-12-03	2019-12-02	2019-12-01	19223	92.2329	64.0509	68.7431	60.7066	64	69	61	72.6567	124.361	132.197	73	124	132	0.00225001	0.0190303
ZHA02	COL	67	ZHA02-COL-67	2019-12-03 12:41:10	2019-12-03 12:41:10	2019-12-03	2019-12-02	2019-12-01	19865	91.681	64.3362	69.1674	61.3297	64	70	61	73.1124	124.353	132.056	74	124	132	0.00224301	0.0191176
ZHA02	COL	67	ZHA02-COL-67	2019-12-03 13:41:10	2019-12-03 13:41:10	2019-12-03	2019-12-02	2019-12-01	18935	92.4094	64.2741	69.8764	61.0193	65	70	61	73.6843	123.822	132.554	74	123	133	0.00163706	0.0154225
ZHA02	COL	67	ZHA02-COL-67	2019-12-04 10:41:10	2019-12-04 10:41:10	2019-12-04	2019-12-02	2019-12-01	20090	117.308	63.6489	68.4037	59.809	63	69	59	72.2161	124.205	132.552	72	123	133	0.00174992	0.0164837
ZHA02	COL	67	ZHA02-COL-67	2019-12-04 11:41:10	2019-12-04 11:41:10	2019-12-04	2019-12-02	2019-12-01	20469	103.473	69.681	74.226	64.3583	69	74	64	78.5877	124.095	133.272	79	123	134	0.00176224	0.0139255
ZHA02	COL	67	ZHA02-COL-67	2019-12-04 12:41:10	2019-12-04 12:41:10	2019-12-04	2019-12-02	2019-12-01	19937	92.371	67.1524	71.539	63.605	68	72	64	75.8318	124.539	132.151	77	124	133	0.0017119	0.0182412
ZHA02	COL	67	ZHA02-COL-67	2019-12-04 13:41:10	2019-12-04 13:41:10	2019-12-04	2019-12-02	2019-12-01	19525	118.022	63.7364	69.1582	63.3319	62	68	62	73.0305	124.564	130.707	72	124	131	0.00172271	0.0226536
ZHA02	COL	67	ZHA02-COL-67	2019-12-05 10:41:10	2019-12-05 10:41:10	2019-12-05	2019-12-02	2019-12-01	18997	152.926	90.1136	91.8733	81.2902	84	87	75	97.8721	125.227	133.817	93	125	134	0.00236966	0.016208
ZHA02	COL	67	ZHA02-COL-67	2019-12-05 11:41:10	2019-12-05 11:41:10	2019-12-05	2019-12-02	2019-12-01	23453	192.019	134.92	132.747	114.4	126	124	104	139.585	125.598	138.157	132	125	138	0.00202911	0.0178709
ZHA02	COL	67	ZHA02-COL-67	2019-12-05 12:41:10	2019-12-05 12:41:10	2019-12-05	2019-12-02	2019-12-01	20984	114.554	50.9382	56.7874	56.0788	45	53	51	59.0412	125.402	127.578	54	125	127	0.00324342	0.0282285
ZHA02	COL	67	ZHA02-COL-67	2019-12-05 13:41:10	2019-12-05 13:41:10	2019-12-05	2019-12-02	2019-12-01	18956	174.431	73.8141	77.8925	70.9809	66	71	65	82.4796	124.973	131.424	75	125	131	0.00158054	0.0194142
ZHA02	COL	67	ZHA02-COL-67	2019-12-06 10:41:10	2019-12-06 10:41:10	2019-12-06	2019-12-02	2019-12-01	20093	113.887	65.2008	68.5207	59.7642	63	67	58	72.4739	124.8	132.849	71	124	133	0.00165152	0.0169888
ZHA02	COL	67	ZHA02-COL-67	2019-12-06 11:41:10	2019-12-06 11:41:10	2019-12-06	2019-12-02	2019-12-01	18622	143.05	78.0806	80.0185	69.9757	76	80	68	85.4631	125.225	133.665	85	125	134	0.00211222	0.016174
ZHA02	COL	67	ZHA02-COL-67	2019-12-06 12:41:10	2019-12-06 12:41:10	2019-12-06	2019-12-02	2019-12-01	20273	140.415	59.7612	63.7216	60.97	56	61	58	67.3689	125.815	129.082	64	125	129	0.00298346	0.0243407
ZHA02	COL	67	ZHA02-COL-67	2019-12-06 13:41:10	2019-12-06 13:41:10	2019-12-06	2019-12-02	2019-12-01	20329	147.439	65.2449	68.4414	63.165	65	69	62	72.856	125.545	130.769	74	125	131	0.00167887	0.0229782
ZHA02	COL	67	ZHA02-COL-67	2019-12-07 10:41:10	2019-12-07 10:41:10	2019-12-07	2019-12-02	2019-12-01	21010	142.085	77.0271	76.5811	69.1502	73	74	66	82.3061	126.729	132.46	80	126	132	0.00155767	0.0187414
ZHA02	COL	67	ZHA02-COL-67	2019-12-07 11:41:10	2019-12-07 11:41:10	2019-12-07	2019-12-02	2019-12-01	20444	166.265	89.5826	88.7955	80.9511	84	84	76	95.3839	126.84	132.605	90	126	132	0.00190171	0.0198438
ZHA02	COL	67	ZHA02-COL-67	2019-12-07 12:41:10	2019-12-07 12:41:10	2019-12-07	2019-12-02	2019-12-01	20548	145.497	63.3534	64.7641	62.8819	62	64	62	69.3306	127.043	128.964	69	126	129	0.00355778	0.0270729
ZHA02	COL	67	ZHA02-COL-67	2019-12-07 13:41:10	2019-12-07 13:41:10	2019-12-07	2019-12-02	2019-12-01	20333	143.342	63.1953	64.7429	63.9138	62	64	63	69.3913	127.211	128.294	69	127	128	0.00374529	0.0282155
ZHA02	COL	67	ZHA02-COL-67	2019-12-08 10:41:10	2019-12-08 10:41:10	2019-12-08	2019-12-02	2019-12-01	21106	147.392	65.8456	66.3954	64.5283	65	67	63	71.3745	127.391	129.086	72	127	129	0.00400107	0.0270788
ZHA02	COL	67	ZHA02-COL-67	2019-12-08 11:41:10	2019-12-08 11:41:10	2019-12-08	2019-12-02	2019-12-01	20410	93.7345	65.3214	65.8581	64.583	65	66	64	70.907	127.524	128.746	72	127	129	0.00365116	0.02776
ZHA02	COL	67	ZHA02-COL-67	2019-12-08 12:41:10	2019-12-08 12:41:10	2019-12-08	2019-12-02	2019-12-01	21080	147.196	58.8797	59.4373	56.6518	57	59	55	63.4397	127.165	129.673	63	127	130	0.0039203	0.0263688
ZHA02	COL	67	ZHA02-COL-67	2019-12-08 13:41:10	2019-12-08 13:41:10	2019-12-08	2019-12-02	2019-12-01	21088	146.93	60.479	60.5399	58.0906	59	60	57	64.8703	127.453	129.538	65	127	130	0.00376454	0.0268244
ZHA02	COL	67	ZHA02-COL-67	2019-12-09 10:41:10	2019-12-09 10:41:10	2019-12-09	2019-12-09	2019-12-01	23075	198.763	85.7213	83.147	78.6231	80	78	73	89.8531	128.203	130.964	85	128	131	0.00224297	0.0313639
ZHA02	COL	67	ZHA02-COL-67	2019-12-09 11:41:10	2019-12-09 11:41:10	2019-12-09	2019-12-09	2019-12-01	23213	164.122	116.418	111.794	104.544	110	106	98	119.954	128.475	132.64	115	128	132	0.0020672	0.0211525
ZHA02	COL	67	ZHA02-COL-67	2019-12-09 12:41:10	2019-12-09 12:41:10	2019-12-09	2019-12-09	2019-12-01	21045	173.257	69.056	68.7592	68.2075	62	63	62	73.7841	128.047	128.366	68	128	128	0.00360348	0.0274576
ZHA02	COL	67	ZHA02-COL-67	2019-12-09 13:41:10	2019-12-09 13:41:10	2019-12-09	2019-12-09	2019-12-01	20358	161.948	65.8191	65.7232	64.9729	63	64	63	70.7691	127.911	128.488	69	128	129	0.00367382	0.028437
ZHA02	COL	67	ZHA02-COL-67	2019-12-10 10:41:10	2019-12-10 10:41:10	2019-12-10	2019-12-09	2019-12-01	21025	158.859	59.9138	59.9058	59.3124	59	60	58	64.279	127.886	128.407	64	128	128	0.00369138	0.0289427
ZHA02	COL	67	ZHA02-COL-67	2019-12-10 11:41:10	2019-12-10 11:41:10	2019-12-10	2019-12-09	2019-12-01	21287	146.176	61.8459	61.7298	60.8967	60	60	59	66.2397	127.892	128.554	65	127	129	0.00356574	0.0287351
ZHA02	COL	67	ZHA02-COL-67	2019-12-10 12:41:10	2019-12-10 12:41:10	2019-12-10	2019-12-09	2019-12-01	21230	165.3	61.9408	61.7407	60.9504	60	61	60	66.352	127.935	128.549	66	127	129	0.00359015	0.028454
ZHA02	COL	67	ZHA02-COL-67	2019-12-10 13:41:10	2019-12-10 13:41:10	2019-12-10	2019-12-09	2019-12-01	21253	147.684	62.4184	62.1569	61.7408	61	62	61	66.8731	128.05	128.33	66	128	128	0.00360041	0.0276584
ZHA02	COL	67	ZHA02-COL-67	2019-12-11 10:41:10	2019-12-11 10:41:10	2019-12-11	2019-12-09	2019-12-01	21400	94.9194	64.1157	63.4697	61.851	63	63	61	68.4223	127.951	129.135	68	127	129	0.00373	0.0277954
ZHA02	COL	67	ZHA02-COL-67	2019-12-11 11:41:10	2019-12-11 11:41:10	2019-12-11	2019-12-09	2019-12-01	21429	145.07	67.8841	67.334	66.5569	67	67	66	72.8388	128.1	128.61	73	127	129	0.0038201	0.0271287
ZHA02	COL	67	ZHA02-COL-67	2019-12-11 12:41:10	2019-12-11 12:41:10	2019-12-11	2019-12-09	2019-12-01	21388	144.737	69.8581	68.512	68.7008	65	65	64	74.1709	128.634	128.115	70	128	128	0.00332601	0.0288548
ZHA02	COL	67	ZHA02-COL-67	2019-12-11 13:41:10	2019-12-11 13:41:10	2019-12-11	2019-12-09	2019-12-01	21549	94.4426	68.0032	67.4204	67.0268	66	67	66	72.8973	128.176	128.364	73	128	128	0.00387935	0.0273562
ZHA02	COL	67	ZHA02-COL-67	2019-12-12 10:41:10	2019-12-12 10:41:10	2019-12-12	2019-12-09	2019-12-01	21240	162.542	47.4286	44.1894	41.0365	45	43	40	46.6417	128.769	130.619	46	128	131	0.00250715	0.0300027
ZHA02	COL	67	ZHA02-COL-67	2019-12-12 11:41:10	2019-12-12 11:41:10	2019-12-12	2019-12-09	2019-12-01	20358	146.551	71.9764	70.0325	68.2362	70	69	67	76.0289	128.482	129.406	76	128	129	0.00397452	0.0274763
ZHA02	COL	67	ZHA02-COL-67	2019-12-12 12:41:10	2019-12-12 12:41:10	2019-12-12	2019-12-09	2019-12-01	20565	94.2288	65.6809	63.1934	61.8937	64	63	61	68.6228	128.8	129.227	68	128	129	0.00351821	0.0275424
ZHA02	COL	67	ZHA02-COL-67	2019-12-12 13:41:10	2019-12-12 13:41:10	2019-12-12	2019-12-09	2019-12-01	20044	106.874	64.6244	62.7645	61.9926	63	62	61	68.0206	128.645	128.814	68	128	129	0.00352813	0.0281848
ZHA02	COL	67	ZHA02-COL-67	2019-12-13 10:41:10	2019-12-13 10:41:10	2019-12-13	2019-12-09	2019-12-01	20529	94.0899	58.9399	57.453	56.8635	57	57	56	61.9093	128.528	128.658	62	128	129	0.00386572	0.0295394
ZHA02	COL	67	ZHA02-COL-67	2019-12-13 11:41:10	2019-12-13 11:41:10	2019-12-13	2019-12-09	2019-12-01	20479	135.855	56.0392	54.33	53.4779	54	54	52	58.3486	128.562	128.862	58	128	129	0.00391514	0.0284368
ZHA02	COL	67	ZHA02-COL-67	2019-12-13 12:41:10	2019-12-13 12:41:10	2019-12-13	2019-12-09	2019-12-01	21441	150.926	52.411	52.0014	54.1226	49	49	51	55.3902	128.754	126.741	53	128	127	0.00380262	0.0323547
ZHA02	COL	67	ZHA02-COL-67	2019-12-13 13:41:10	2019-12-13 13:41:10	2019-12-13	2019-12-09	2019-12-01	21155	155.075	63.0109	63.0294	66.6545	58	59	63	67.9772	128.911	125.785	64	128	125	0.00295012	0.0307696
ZHA02	COL	67	ZHA02-COL-67	2019-12-14 10:41:10	2019-12-14 10:41:10	2019-12-14	2019-12-09	2019-12-01	21624	143.569	59.4386	59.5776	61.4904	57	58	59	64.0027	128.419	126.849	62	128	127	0.0041687	0.0314152
ZHA02	COL	67	ZHA02-COL-67	2019-12-14 11:41:10	2019-12-14 11:41:10	2019-12-14	2019-12-09	2019-12-01	20134	143.73	70.3487	68.7042	69.5932	67	67	67	74.6422	128.91	127.745	73	128	128	0.00280755	0.0293898
ZHA02	COL	67	ZHA02-COL-67	2019-12-14 12:41:10	2019-12-14 12:41:10	2019-12-14	2019-12-09	2019-12-01	20579	152.947	66.5182	66.2735	68.0884	60	60	62	71.3729	128.577	126.925	65	128	127	0.00377254	0.0313438
ZHA02	COL	67	ZHA02-COL-67	2019-12-14 13:41:10	2019-12-14 13:41:10	2019-12-14	2019-12-09	2019-12-01	19840	108.052	63.2611	62.2552	63.5203	61	62	62	67.3203	128.742	127.433	66	128	127	0.00319996	0.0299602
ZHA02	COL	67	ZHA02-COL-67	2019-12-15 10:41:10	2019-12-15 10:41:10	2019-12-15	2019-12-09	2019-12-01	20285	148.545	72.2795	68.554	68.0186	67	65	64	74.7918	129.48	128.886	71	129	129	0.00304351	0.0269659
ZHA02	COL	67	ZHA02-COL-67	2019-12-15 11:41:10	2019-12-15 11:41:10	2019-12-15	2019-12-09	2019-12-01	25151	199.001	101.799	97.3016	95.4117	92	86	85	105.153	129.497	129.64	95	129	129	0.00344678	0.0288769
ZHA02	COL	67	ZHA02-COL-67	2019-12-15 12:41:10	2019-12-15 12:41:10	2019-12-15	2019-12-09	2019-12-01	20798	150.725	66.9838	64.9805	66.7137	63	63	64	70.5661	129.262	127.28	68	129	127	0.00286982	0.0287802
ZHA02	COL	67	ZHA02-COL-67	2019-12-15 13:41:10	2019-12-15 13:41:10	2019-12-15	2019-12-09	2019-12-01	19982	106.983	63.3233	61.6076	63.2572	61	61	62	66.8543	129.123	127.305	66	129	127	0.00281804	0.0294348
ZHA02	COL	67	ZHA02-COL-67	2019-12-16 10:41:10	2019-12-16 10:41:10	2019-12-16	2019-12-16	2019-12-01	20344	137.798	63.4377	60.5435	60.6817	60	59	59	65.8655	129.28	128.428	65	128	128	0.00281766	0.0280789
ZHA02	COL	67	ZHA02-COL-67	2019-12-16 11:41:10	2019-12-16 11:41:10	2019-12-16	2019-12-16	2019-12-01	20629	105.609	63.2276	60.2353	61.1	60	59	59	65.5801	129.485	127.996	64	129	128	0.00282672	0.0286085
ZHA02	COL	67	ZHA02-COL-67	2019-12-16 12:41:10	2019-12-16 12:41:10	2019-12-16	2019-12-16	2019-12-01	20305	106.199	60.6674	58.0257	59.4536	58	57	58	63.0625	129.459	127.611	62	129	127	0.00301522	0.0293677
ZHA02	COL	67	ZHA02-COL-67	2019-12-16 13:41:10	2019-12-16 13:41:10	2019-12-16	2019-12-16	2019-12-01	20949	107.379	61.4632	59.6708	61.295	59	59	60	64.6298	129.168	127.324	63	129	127	0.00294052	0.0288363
ZHA02	COL	67	ZHA02-COL-67	2019-12-17 10:41:10	2019-12-17 10:41:10	2019-12-17	2019-12-16	2019-12-01	20916	137.828	58.4137	55.9042	56.8495	55	55	55	60.5414	129.306	127.881	59	128	128	0.00310212	0.0290236
ZHA02	COL	67	ZHA02-COL-67	2019-12-17 11:41:10	2019-12-17 11:41:10	2019-12-17	2019-12-16	2019-12-01	20691	137.685	64.8544	61.4997	62.1638	60	59	59	67.035	129.597	128.172	65	129	128	0.00267763	0.0287061
ZHA02	COL	67	ZHA02-COL-67	2019-12-17 12:41:10	2019-12-17 12:41:10	2019-12-17	2019-12-16	2019-12-01	21425	139.651	69.0028	66.9298	68.6208	62	62	64	72.5882	129.298	127.303	67	128	127	0.00288464	0.0286578
ZHA02	COL	67	ZHA02-COL-67	2019-12-17 13:40:20	2019-12-17 13:40:20	2019-12-17	2019-12-16	2019-12-01	20973	170.776	62.7718	61.0912	63.9593	58	59	61	66.2008	129.396	126.543	63	129	127	0.00292952	0.0306796
ZHA02	COL	67	ZHA02-COL-67	2019-12-18 10:40:20	2019-12-18 10:40:20	2019-12-18	2019-12-16	2019-12-01	23313	200.096	157.485	156.331	156.952	153	153	153	164.784	128.552	127.848	161	128	128	0.00488328	0.022553
ZHA02	COL	67	ZHA02-COL-67	2019-12-18 11:40:20	2019-12-18 11:40:20	2019-12-18	2019-12-16	2019-12-01	21303	199.625	87.4667	82.4158	82.1957	78	75	75	90.1052	130.054	128.854	83	129	128	0.00346137	0.0295634
ZHA02	COL	67	ZHA02-COL-67	2019-12-18 12:40:20	2019-12-18 12:40:20	2019-12-18	2019-12-16	2019-12-01	30926	199.665	89.8021	86.7494	88.9567	81	78	81	93.7499	129.824	127.099	86	129	126	0.00325263	0.032437
ZHA02	COL	67	ZHA02-COL-67	2019-12-18 13:40:20	2019-12-18 13:40:20	2019-12-18	2019-12-16	2019-12-01	20770	107.87	54.1899	55.0146	60.5626	51	53	58	58.98	129.017	124.453	58	128	125	0.00362959	0.0308326
ZHA02	COL	67	ZHA02-COL-67	2019-12-19 10:40:20	2019-12-19 10:40:20	2019-12-19	2019-12-16	2019-12-01	21331	107.598	57.0162	53.7499	56.3196	54	52	54	58.3725	129.988	127.009	57	129	127	0.00351827	0.03201
ZHA02	COL	67	ZHA02-COL-67	2019-12-19 11:40:20	2019-12-19 11:40:20	2019-12-19	2019-12-16	2019-12-01	41420	171.697	89.3538	90.9581	99.0031	104	105	110	96.9959	129.285	123.446	113	129	124	0.00362667	0.0329758
ZHA02	COL	67	ZHA02-COL-67	2019-12-19 12:40:20	2019-12-19 12:40:20	2019-12-19	2019-12-16	2019-12-01	21075	107.689	61.3844	57.7191	60.3106	57	56	58	63.0116	130.155	127.064	61	129	127	0.00324751	0.0307723
ZHA02	COL	67	ZHA02-COL-67	2019-12-19 13:40:20	2019-12-19 13:40:20	2019-12-19	2019-12-16	2019-12-01	21643	161.714	55.9832	52.932	55.8783	51	50	53	57.2	130.021	126.699	54	129	127	0.00348388	0.0324332
ZHA02	COL	67	ZHA02-COL-67	2019-12-20 10:40:20	2019-12-20 10:40:20	2019-12-20	2019-12-16	2019-12-01	21677	100.717	62.1685	58.2219	60.0455	60	58	59	63.679	130.075	127.624	63	129	127	0.00312825	0.0290041
ZHA02	COL	67	ZHA02-COL-67	2019-12-20 11:40:20	2019-12-20 11:40:20	2019-12-20	2019-12-16	2019-12-01	22568	183.2	63.2193	59.751	62.5568	60	59	61	65.287	130.1	126.939	65	129	127	0.00305841	0.0306008
ZHA02	COL	67	ZHA02-COL-67	2019-12-20 12:40:20	2019-12-20 12:40:20	2019-12-20	2019-12-16	2019-12-01	21987	150.424	62.9849	59.5113	62.6771	61	59	62	65.118	130.206	126.719	65	129	127	0.0032225	0.0308797
ZHA02	COL	67	ZHA02-COL-67	2019-12-20 13:40:20	2019-12-20 13:40:20	2019-12-20	2019-12-16	2019-12-01	21936	149.215	59.8866	56.9306	60.268	57	57	60	62.0494	130.028	126.521	62	129	127	0.00330453	0.0328273
ZHA02	COL	67	ZHA02-COL-67	2019-12-21 10:40:20	2019-12-21 10:40:20	2019-12-21	2019-12-16	2019-12-01	21869	143.271	64.7121	60.2655	62.3034	61	60	61	66.1516	130.315	127.602	66	129	127	0.00285185	0.0275067
ZHA02	COL	67	ZHA02-COL-67	2019-12-21 11:40:20	2019-12-21 11:40:20	2019-12-21	2019-12-16	2019-12-01	21856	184.518	62.3171	58.5482	60.4	59	58	59	64.0015	130.003	127.58	63	129	127	0.00318434	0.030059
ZHA02	COL	67	ZHA02-COL-67	2019-12-21 12:40:20	2019-12-21 12:40:20	2019-12-21	2019-12-16	2019-12-01	22033	153.292	60.615	56.4964	58.4161	57	56	57	61.7614	130.16	127.597	61	129	127	0.00313496	0.0295015
ZHA02	COL	67	ZHA02-COL-67	2019-12-21 13:40:20	2019-12-21 13:40:20	2019-12-21	2019-12-16	2019-12-01	21582	179.751	60.8081	56.2599	58.7037	57	56	57	61.6744	130.47	127.351	61	129	127	0.00314694	0.0296802
ZHA02	COL	67	ZHA02-COL-67	2019-12-22 10:40:20	2019-12-22 10:40:20	2019-12-22	2019-12-16	2019-12-01	22120	101.289	56.7189	53.048	55.1417	53	52	53	57.6709	130.013	127.438	56	129	127	0.00330437	0.0307573
ZHA02	COL	67	ZHA02-COL-67	2019-12-22 11:40:20	2019-12-22 11:40:20	2019-12-22	2019-12-16	2019-12-01	22209	102.878	57.7424	53.579	55.6422	54	53	54	58.4568	130.229	127.529	57	129	127	0.00328861	0.028797
ZHA02	COL	67	ZHA02-COL-67	2019-12-22 12:40:20	2019-12-22 12:40:20	2019-12-22	2019-12-16	2019-12-01	22260	152.68	58.742	55.0057	57.1562	55	54	55	59.96	130.051	127.411	58	129	127	0.00326293	0.0310494
ZHA02	COL	67	ZHA02-COL-67	2019-12-22 13:40:20	2019-12-22 13:40:20	2019-12-22	2019-12-16	2019-12-01	22065	144.117	60.0445	56.1547	58.2981	57	55	56	61.322	130.117	127.432	60	129	127	0.00315214	0.0300389
ZHA02	COL	67	ZHA02-COL-67	2019-12-23 10:40:20	2019-12-23 10:40:20	2019-12-23	2019-12-23	2019-12-01	21601	144.659	57.0419	53.4736	54.9037	53	53	53	58.1543	129.813	127.859	57	129	128	0.00316328	0.0297221
ZHA02	COL	67	ZHA02-COL-67	2019-12-23 11:40:20	2019-12-23 11:40:20	2019-12-23	2019-12-23	2019-12-01	22506	187.353	62.7507	59.3313	60.5856	57	56	57	64.5411	129.714	127.898	61	128	127	0.00288241	0.0295251
ZHA02	COL	67	ZHA02-COL-67	2019-12-23 12:40:20	2019-12-23 12:40:20	2019-12-23	2019-12-23	2019-12-01	21278	96.8224	59.5248	55.8124	57.9139	56	55	57	60.9324	130.037	127.43	60	129	127	0.0032309	0.0311361
ZHA02	COL	67	ZHA02-COL-67	2019-12-23 13:40:20	2019-12-23 13:40:20	2019-12-23	2019-12-23	2019-12-01	21815	144.78	59.9753	56.3532	57.9141	56	56	56	61.4318	129.873	127.756	60	129	127	0.00344727	0.0304584
ZHA02	COL	67	ZHA02-COL-67	2019-12-24 10:40:20	2019-12-24 10:40:20	2019-12-24	2019-12-23	2019-12-01	21282	98.0777	58.9048	55.8094	57.6468	56	55	57	60.7285	129.722	127.482	60	129	127	0.00295812	0.0306054
ZHA02	COL	67	ZHA02-COL-67	2019-12-24 11:40:20	2019-12-24 11:40:20	2019-12-24	2019-12-23	2019-12-01	21474	140.03	70.7937	66.3191	67.0743	65	64	64	72.8279	130.027	128.354	70	129	128	0.00310856	0.0286142
ZHA02	COL	67	ZHA02-COL-67	2019-12-24 12:40:20	2019-12-24 12:40:20	2019-12-24	2019-12-23	2019-12-01	22078	153.774	56.8097	53.5185	55.1124	52	52	53	58.0261	129.78	127.644	56	129	127	0.00300901	0.0303553
ZHA02	COL	67	ZHA02-COL-67	2019-12-24 13:40:20	2019-12-24 13:40:20	2019-12-24	2019-12-23	2019-12-01	21126	98.0638	58.5561	56.3686	59.2506	56	56	58	61.2371	129.588	126.7	61	129	126	0.00315742	0.0319911
ZHA02	COL	67	ZHA02-COL-67	2019-12-25 10:40:20	2019-12-25 10:40:20	2019-12-25	2019-12-23	2019-12-01	22065	153.023	64.4508	61.7268	63.8246	62	61	63	67.3614	129.628	127.255	66	129	127	0.00267663	0.0297635
ZHA02	COL	67	ZHA02-COL-67	2019-12-25 11:40:20	2019-12-25 11:40:20	2019-12-25	2019-12-23	2019-12-01	22188	183.154	65.3829	62.5443	64.6677	62	62	63	68.2592	129.679	127.241	67	129	127	0.00270033	0.0299597
ZHA02	COL	67	ZHA02-COL-67	2019-12-25 12:40:20	2019-12-25 12:40:20	2019-12-25	2019-12-23	2019-12-01	22447	184.115	63.4039	61.0699	63.0221	60	60	62	66.431	129.444	127.259	65	129	127	0.00284849	0.0292834
ZHA02	COL	67	ZHA02-COL-67	2019-12-25 13:40:20	2019-12-25 13:40:20	2019-12-25	2019-12-23	2019-12-01	22176	153.235	65.2155	62.6807	64.6517	62	62	64	68.3318	129.518	127.285	67	129	127	0.00276876	0.0294154
ZHA02	COL	67	ZHA02-COL-67	2019-12-26 10:40:20	2019-12-26 10:40:20	2019-12-26	2019-12-23	2019-12-01	21528	154.287	59.4103	56.1186	56.9463	56	55	55	61.0219	129.598	128.124	59	129	127	0.00298448	0.0296865
ZHA02	COL	67	ZHA02-COL-67	2019-12-26 11:40:20	2019-12-26 11:40:20	2019-12-26	2019-12-23	2019-12-01	21649	98.4198	59.5157	56.1346	56.8886	56	55	55	61.0402	129.61	128.186	59	129	128	0.00298876	0.029592
ZHA02	COL	67	ZHA02-COL-67	2019-12-26 12:40:20	2019-12-26 12:40:20	2019-12-26	2019-12-23	2019-12-01	21862	139.735	61.0891	57.9005	58.5294	57	56	57	62.9823	129.497	128.215	61	129	128	0.00307363	0.0288289
ZHA02	COL	67	ZHA02-COL-67	2019-12-26 13:40:20	2019-12-26 13:40:20	2019-12-26	2019-12-23	2019-12-01	21665	98.9703	58.0061	54.6666	55.6477	54	53	54	59.3279	129.655	128.03	58	129	127	0.00302335	0.0297261
ZHA02	COL	67	ZHA02-COL-67	2019-12-27 10:40:20	2019-12-27 10:40:20	2019-12-27	2019-12-23	2019-12-01	21730	140.394	69.6789	65.9292	66.9051	66	64	65	72.1973	129.811	128.07	71	129	128	0.00285619	0.0292425
ZHA02	COL	67	ZHA02-COL-67	2019-12-27 11:40:20	2019-12-27 11:40:20	2019-12-27	2019-12-23	2019-12-01	22145	99.0903	68.2	65.088	67.4098	64	63	65	71.1483	129.853	127.131	69	129	127	0.00332839	0.0312969
ZHA02	COL	67	ZHA02-COL-67	2019-12-27 12:40:20	2019-12-27 12:40:20	2019-12-27	2019-12-23	2019-12-01	21386	153.066	63.6514	60.6688	63.0304	60	59	61	66.1851	129.813	127.09	65	129	127	0.00296223	0.0313443
ZHA02	COL	67	ZHA02-COL-67	2019-12-27 13:40:20	2019-12-27 13:40:20	2019-12-27	2019-12-23	2019-12-01	21899	98.7434	62.6963	60.1763	63.1367	60	59	62	65.5382	129.76	126.632	65	129	126	0.00280173	0.0318906
ZHA02	COL	67	ZHA02-COL-67	2019-12-28 10:40:20	2019-12-28 10:40:20	2019-12-28	2019-12-23	2019-12-01	22195	143.591	63.852	60.7657	62.8093	60	59	61	66.153	129.803	127.261	65	129	127	0.00275283	0.0304838
ZHA02	COL	67	ZHA02-COL-67	2019-12-28 11:40:20	2019-12-28 11:40:20	2019-12-28	2019-12-23	2019-12-01	24362	194.506	78.2536	71.783	75.3037	73	68	71	79.5295	131.542	127.006	75	130	126	0.00344422	0.0326828
ZHA02	COL	67	ZHA02-COL-67	2019-12-28 12:40:20	2019-12-28 12:40:20	2019-12-28	2019-12-23	2019-12-01	21622	98.5004	71.3947	67.4089	69.1732	65	63	65	73.6186	130.116	127.519	69	129	127	0.00281643	0.0284826
ZHA02	COL	67	ZHA02-COL-67	2019-12-28 13:40:20	2019-12-28 13:40:20	2019-12-28	2019-12-23	2019-12-01	21921	150.906	65.1523	62.4665	65.341	60	59	62	67.9681	129.83	126.673	64	129	126	0.00286432	0.0316501
ZHA02	COL	67	ZHA02-COL-67	2019-12-29 10:40:20	2019-12-29 10:40:20	2019-12-29	2019-12-23	2019-12-01	21629	195.409	61.7744	58.9138	61.3545	59	57	60	64.0461	129.815	126.96	62	129	127	0.00318735	0.0317846
ZHA02	COL	67	ZHA02-COL-67	2019-12-29 11:40:20	2019-12-29 11:40:20	2019-12-29	2019-12-23	2019-12-01	21468	140.749	64.8876	62.2132	64.8048	62	61	64	67.8142	129.757	126.845	67	129	126	0.00276727	0.0314501
ZHA02	COL	67	ZHA02-COL-67	2019-12-29 12:40:20	2019-12-29 12:40:20	2019-12-29	2019-12-23	2019-12-01	21925	157.089	62.5508	60.1036	63.6598	60	59	62	65.3851	129.903	126.205	64	129	126	0.00324977	0.0316311
ZHA02	COL	67	ZHA02-COL-67	2019-12-29 13:40:20	2019-12-29 13:40:20	2019-12-29	2019-12-23	2019-12-01	21543	139.119	61.4057	59.6182	63.9346	58	58	62	64.7257	129.801	125.637	63	129	125	0.003032	0.0305766
ZHA02	COL	67	ZHA02-COL-67	2019-12-30 10:40:20	2019-12-30 10:40:20	2019-12-30	2019-12-30	2019-12-01	21963	187.543	61.8306	59.0516	62.4512	60	58	61	64.2847	129.988	126.361	63	129	126	0.0032734	0.031783
ZHA02	COL	67	ZHA02-COL-67	2019-12-30 11:40:20	2019-12-30 11:40:20	2019-12-30	2019-12-30	2019-12-01	21674	195.641	63.3409	60.3257	63.1174	61	59	62	65.7476	129.96	126.77	65	129	126	0.00318562	0.0321498
ZHA02	COL	67	ZHA02-COL-67	2019-12-30 12:40:20	2019-12-30 12:40:20	2019-12-30	2019-12-30	2019-12-01	21686	97.8196	62.1504	59.4302	62.44	60	58	61	64.6643	129.887	126.593	64	129	126	0.00343936	0.0320865
ZHA02	COL	67	ZHA02-COL-67	2019-12-30 13:40:20	2019-12-30 13:40:20	2019-12-30	2019-12-30	2019-12-01	21297	139.789	63.3383	60.5917	64.3737	61	59	63	66.0482	130.058	126.12	65	129	126	0.00297717	0.0311253
ZHA02	COL	67	ZHA02-COL-67	2019-12-31 10:40:20	2019-12-31 10:40:20	2019-12-31	2019-12-30	2019-12-01	21920	155.644	59.9355	56.9919	59.9711	57	56	58	61.9252	129.977	126.626	61	130	126	0.00336721	0.032587
ZHA02	COL	67	ZHA02-COL-67	2019-12-31 11:40:20	2019-12-31 11:40:20	2019-12-31	2019-12-30	2019-12-01	21841	153.578	60.8213	57.7282	61.1574	58	56	60	62.8523	130.141	126.375	61	130	126	0.00322559	0.0313173
ZHA02	COL	67	ZHA02-COL-67	2019-12-31 12:40:20	2019-12-31 12:40:20	2019-12-31	2019-12-30	2019-12-01	22091	155.389	62.1429	58.9529	62.2281	59	57	61	64.238	130.129	126.492	63	129	126	0.00319589	0.0311351
ZHA02	COL	67	ZHA02-COL-67	2019-12-31 13:40:20	2019-12-31 13:40:20	2019-12-31	2019-12-30	2019-12-01	21621	154.749	59.7455	56.6749	59.7732	57	56	59	61.6317	130.053	126.583	61	130	126	0.00328209	0.0325943
ZHA02	COL	67	ZHA02-COL-67	2020-01-01 10:40:20	2020-01-01 10:40:20	2020-01-01	2019-12-30	2020-01-01	22083	185.769	59.1279	55.9378	58.7538	56	55	57	60.7459	130.051	126.773	59	129	127	0.00337912	0.0326308
ZHA02	COL	67	ZHA02-COL-67	2020-01-01 11:40:20	2020-01-01 11:40:20	2020-01-01	2019-12-30	2020-01-01	21772	142.624	60.3033	56.9682	60.7683	58	56	60	62.065	130.325	126.177	61	130	126	0.00327952	0.0305227
ZHA02	COL	67	ZHA02-COL-67	2020-01-01 12:40:20	2020-01-01 12:40:20	2020-01-01	2019-12-30	2020-01-01	22119	156.262	62.1227	58.8959	62.2709	59	57	60	64.1283	130.191	126.409	62	130	126	0.00343184	0.0308879
ZHA02	COL	67	ZHA02-COL-67	2020-01-01 13:40:20	2020-01-01 13:40:20	2020-01-01	2019-12-30	2020-01-01	21754	160.239	60.4321	57.3338	60.8948	58	56	59	62.3958	130.175	126.289	61	130	126	0.00336839	0.0313167
ZHA02	COL	67	ZHA02-COL-67	2020-01-02 10:40:20	2020-01-02 10:40:20	2020-01-02	2019-12-30	2020-01-01	21859	142.804	71.6603	66.809	70.1433	67	64	67	73.4714	130.813	126.702	71	130	126	0.00352882	0.0337409
ZHA02	COL	67	ZHA02-COL-67	2020-01-02 11:40:20	2020-01-02 11:40:20	2020-01-02	2019-12-30	2020-01-01	22425	182.845	71.8006	67.6696	71.5199	66	64	68	74.119	130.645	126.273	70	130	125	0.00296852	0.0311494
ZHA02	COL	67	ZHA02-COL-67	2020-01-02 12:40:20	2020-01-02 12:40:20	2020-01-02	2019-12-30	2020-01-01	30273	193.182	89.9041	86.8093	89.319	77	72	77	93.7573	129.896	126.904	80	129	126	0.00355907	0.0325767
ZHA02	COL	67	ZHA02-COL-67	2020-01-02 13:40:20	2020-01-02 13:40:20	2020-01-02	2019-12-30	2020-01-01	21427	148.742	60.6072	57.5536	61.7443	57	56	60	62.6352	130.304	125.882	61	130	125	0.00334267	0.03
ZHA02	COL	67	ZHA02-COL-67	2020-01-03 10:40:20	2020-01-03 10:40:20	2020-01-03	2019-12-30	2020-01-01	21932	154.626	56.6849	52.5787	56.266	54	51	55	57.2054	130.637	126.355	55	130	126	0.00348212	0.0320316
ZHA02	COL	67	ZHA02-COL-67	2020-01-03 11:40:20	2020-01-03 11:40:20	2020-01-03	2019-12-30	2020-01-01	22457	183.568	57.815	53.8291	57.209	54	51	55	58.5004	130.548	126.528	56	130	126	0.00344265	0.031715
ZHA02	COL	67	ZHA02-COL-67	2020-01-03 12:40:20	2020-01-03 12:40:20	2020-01-03	2019-12-30	2020-01-01	21831	152.155	58.7168	54.6224	58.3703	56	53	57	59.5147	130.651	126.303	58	130	126	0.00347546	0.0318005
ZHA02	COL	67	ZHA02-COL-67	2020-01-03 13:40:20	2020-01-03 13:40:20	2020-01-03	2019-12-30	2020-01-01	22560	187.043	61.9968	58.4758	62.9631	59	56	62	63.7325	130.585	125.753	62	130	125	0.00332193	0.0301952
ZHA02	COL	67	ZHA02-COL-67	2020-01-04 10:40:20	2020-01-04 10:40:20	2020-01-04	2019-12-30	2020-01-01	25138	199.482	92.8505	88.3581	91.4261	84	78	83	96.3107	130.541	126.789	87	130	126	0.00310811	0.0327186
ZHA02	COL	67	ZHA02-COL-67	2020-01-04 11:40:20	2020-01-04 11:40:20	2020-01-04	2019-12-30	2020-01-01	23535	152.604	76.9458	73.6722	79.8661	71	68	75	80.6503	130.804	124.754	76	130	125	0.00329454	0.0322543
ZHA02	COL	67	ZHA02-COL-67	2020-01-04 12:40:20	2020-01-04 12:40:20	2020-01-04	2019-12-30	2020-01-01	37800	176.344	95.6431	92.4026	96.3509	84	81	87	99.6009	130.318	126.024	89	130	125	0.0030693	0.0320672
ZHA02	COL	67	ZHA02-COL-67	2020-01-04 13:40:20	2020-01-04 13:40:20	2020-01-04	2019-12-30	2020-01-01	32957	189.673	67.6504	67.8981	74.8082	55	55	63	72.9567	129.657	123.735	60	129	124	0.00322035	0.0284073
ZHA02	COL	67	ZHA02-COL-67	2020-01-05 10:40:20	2020-01-05 10:40:20	2020-01-05	2019-12-30	2020-01-01	22265	163.781	63.1961	59.1537	64.3063	59	56	62	64.7642	130.951	125.407	61	130	125	0.00356674	0.0324092
ZHA02	COL	67	ZHA02-COL-67	2020-01-05 11:40:20	2020-01-05 11:40:20	2020-01-05	2019-12-30	2020-01-01	21601	152.054	65.2389	60.6984	66.0063	62	59	65	66.7129	131.176	125.418	65	131	125	0.00318867	0.0314979
ZHA02	COL	67	ZHA02-COL-67	2020-01-05 12:40:20	2020-01-05 12:40:20	2020-01-05	2019-12-30	2020-01-01	36604	181.954	91.1595	87.9803	92.3137	81	77	83	95.2228	130.363	125.828	85	130	125	0.00291936	0.0296518
ZHA02	COL	67	ZHA02-COL-67	2020-01-05 13:40:20	2020-01-05 13:40:20	2020-01-05	2019-12-30	2020-01-01	33196	198.225	71.1522	68.9394	75.0687	62	58	66	74.8857	130.502	124.605	64	130	124	0.00286693	0.0295401
ZHA02	COL	67	ZHA02-COL-67	2020-01-06 10:40:20	2020-01-06 10:40:20	2020-01-06	2020-01-06	2020-01-01	23735	199.056	85.9593	78.4036	80.7058	79	71	74	86.4045	131.72	127.686	80	131	127	0.00336631	0.0286608
ZHA02	COL	67	ZHA02-COL-67	2020-01-06 11:40:20	2020-01-06 11:40:20	2020-01-06	2020-01-06	2020-01-01	21667	152.549	66.047	61.0403	66.5562	63	59	65	67.2148	131.424	125.363	65	131	125	0.00322104	0.031356
ZHA02	COL	67	ZHA02-COL-67	2020-01-06 12:40:20	2020-01-06 12:40:20	2020-01-06	2020-01-06	2020-01-01	21474	152.455	61.4911	57.0915	62.7973	59	56	62	62.6335	131.254	125.13	61	131	125	0.0039943	0.0330642
ZHA02	COL	67	ZHA02-COL-67	2020-01-06 13:40:20	2020-01-06 13:40:20	2020-01-06	2020-01-06	2020-01-01	21593	97.9087	62.5808	58.1763	63.6753	60	57	63	63.8519	131.188	125.26	63	131	125	0.00374996	0.0322123
ZHA02	COL	67	ZHA02-COL-67	2020-01-07 10:40:20	2020-01-07 10:40:20	2020-01-07	2020-01-06	2020-01-01	21217	144.292	64.3087	58.7782	63.4394	61	57	62	64.8064	131.453	125.97	63	131	125	0.00380939	0.0326881
ZHA02	COL	67	ZHA02-COL-67	2020-01-07 11:40:20	2020-01-07 11:40:20	2020-01-07	2020-01-06	2020-01-01	22078	171.324	64.4463	59.9553	65.557	62	58	64	65.8303	131.242	125.217	64	131	125	0.00329322	0.0316243
ZHA02	COL	67	ZHA02-COL-67	2020-01-07 12:40:20	2020-01-07 12:40:20	2020-01-07	2020-01-06	2020-01-01	22375	166.1	68.3068	64.319	69.0277	63	60	66	70.4114	130.804	125.681	66	130	125	0.00340622	0.0321045
ZHA02	COL	67	ZHA02-COL-67	2020-01-07 13:40:20	2020-01-07 13:40:20	2020-01-07	2020-01-06	2020-01-01	23568	178.126	70.1743	66.3718	71.5025	62	59	65	72.4435	130.832	125.386	65	130	125	0.00367148	0.035311
ZHA02	COL	67	ZHA02-COL-67	2020-01-08 10:40:20	2020-01-08 10:40:20	2020-01-08	2020-01-06	2020-01-01	24247	162.879	86.1506	79.4587	82.8263	79	72	77	87.351	131.584	126.907	80	131	126	0.00352837	0.0331583
ZHA02	COL	67	ZHA02-COL-67	2020-01-08 11:40:20	2020-01-08 11:40:20	2020-01-08	2020-01-06	2020-01-01	31264	198.561	92.2173	88.5551	91.7987	79	74	79	95.8124	130.303	126.511	82	130	126	0.00316238	0.0314005
ZHA02	COL	67	ZHA02-COL-67	2020-01-08 12:40:20	2020-01-08 12:40:20	2020-01-08	2020-01-06	2020-01-01	33321	198.702	96.7551	93.5636	97.479	87	83	89	100.859	130.284	126.05	92	130	125	0.00301997	0.032044
ZHA02	COL	67	ZHA02-COL-67	2020-01-08 13:40:20	2020-01-08 13:40:20	2020-01-08	2020-01-06	2020-01-01	28973	174.797	63.8154	63.997	71.0471	52	51	60	68.59	129.719	123.629	55	130	124	0.00328035	0.029543
ZHA02	COL	67	ZHA02-COL-67	2020-01-09 10:40:20	2020-01-09 10:40:20	2020-01-09	2020-01-06	2020-01-01	26702	199.634	96.3539	90.0098	92.0249	87	79	82	98.0058	131.14	127.645	88	131	127	0.0033327	0.030016
ZHA02	COL	67	ZHA02-COL-67	2020-01-09 11:40:20	2020-01-09 11:40:20	2020-01-09	2020-01-06	2020-01-01	23411	159.574	84.0803	78.6372	82.46	74	67	73	85.9985	131.179	126.459	75	131	126	0.00333211	0.0329453
ZHA02	COL	67	ZHA02-COL-67	2020-01-09 12:40:20	2020-01-09 12:40:20	2020-01-09	2020-01-06	2020-01-01	22653	199.927	64.19	60.101	65.1306	58	54	60	65.5198	130.963	125.466	59	131	125	0.00318463	0.0315004
ZHA02	COL	67	ZHA02-COL-67	2020-01-09 13:40:20	2020-01-09 13:40:20	2020-01-09	2020-01-06	2020-01-01	38192	200.185	70.9702	70.6104	77.5821	62	58	67	75.9947	129.933	123.864	65	129	124	0.00333253	0.0287378
ZHA02	COL	67	ZHA02-COL-67	2020-01-10 10:40:20	2020-01-10 10:40:20	2020-01-10	2020-01-06	2020-01-01	24045	150.52	71.5255	65.8569	70.088	63	58	64	72.1843	131.422	126.202	64	131	125	0.00339491	0.0324757
ZHA02	COL	67	ZHA02-COL-67	2020-01-10 11:40:20	2020-01-10 11:40:20	2020-01-10	2020-01-06	2020-01-01	26557	184.684	80.2798	75.9646	79.5804	69	63	69	82.6329	130.694	126.388	70	130	126	0.0031955	0.0317669
ZHA02	COL	67	ZHA02-COL-67	2020-01-10 12:40:20	2020-01-10 12:40:20	2020-01-10	2020-01-06	2020-01-01	21801	168.542	59.3898	54.8967	60.0592	55	51	57	59.9427	131.186	125.451	57	131	125	0.00394285	0.032877
ZHA02	COL	67	ZHA02-COL-67	2020-01-10 13:40:20	2020-01-10 13:40:20	2020-01-10	2020-01-06	2020-01-01	21404	144.481	57.8727	53.605	58.7873	55	51	57	58.4487	131.086	125.416	56	131	125	0.00394162	0.0322813
ZHA02	COL	67	ZHA02-COL-67	2020-01-11 10:40:20	2020-01-11 10:40:20	2020-01-11	2020-01-06	2020-01-01	25547	170.451	88.5006	80.6355	83.9147	78	69	74	88.6176	132.072	127.138	78	132	126	0.00372844	0.0328942
ZHA02	COL	67	ZHA02-COL-67	2020-01-11 11:40:20	2020-01-11 11:40:20	2020-01-11	2020-01-06	2020-01-01	27991	199.421	90.3742	82.5678	86.9295	79	69	75	90.688	132.228	126.571	78	131	126	0.00410132	0.033144
ZHA02	COL	67	ZHA02-COL-67	2020-01-11 12:40:20	2020-01-11 12:40:20	2020-01-11	2020-01-06	2020-01-01	29380	199.611	84.4664	78.104	83.244	75	68	74	85.7774	131.859	125.925	77	131	125	0.00329072	0.0323994
ZHA02	COL	67	ZHA02-COL-67	2020-01-11 13:40:20	2020-01-11 13:40:20	2020-01-11	2020-01-06	2020-01-01	27860	200.148	59.6015	58.782	65.8341	50	48	57	63.1041	130.176	123.727	53	130	124	0.00376972	0.0285458
ZHA02	COL	67	ZHA02-COL-67	2020-01-12 10:40:20	2020-01-12 10:40:20	2020-01-12	2020-01-06	2020-01-01	21940	145.962	66.312	59.8305	65.0647	63	57	63	66.1254	132.006	125.755	64	131	125	0.00385995	0.0318005
ZHA02	COL	67	ZHA02-COL-67	2020-01-12 11:40:20	2020-01-12 11:40:20	2020-01-12	2020-01-06	2020-01-01	23404	151.949	70.6845	64.434	69.3641	64	57	64	70.909	131.842	125.904	64	131	125	0.00391082	0.0329414
ZHA02	COL	67	ZHA02-COL-67	2020-01-12 12:40:20	2020-01-12 12:40:20	2020-01-12	2020-01-06	2020-01-01	25189	199.37	73.3327	67.6959	72.8271	65	59	65	74.3058	131.608	125.694	65	131	125	0.00313982	0.0306278
ZHA02	COL	67	ZHA02-COL-67	2020-01-12 13:40:20	2020-01-12 13:40:20	2020-01-12	2020-01-06	2020-01-01	25692	189.695	68.0285	64.2131	69.7861	58	54	62	69.8625	130.986	125.113	60	131	125	0.00313567	0.0314101
ZHA02	COL	67	ZHA02-COL-67	2020-01-13 10:40:20	2020-01-13 10:40:20	2020-01-13	2020-01-13	2020-01-01	34400	174.329	87.9118	82.8413	86.8728	81	72	77	90.2055	131.097	126.289	81	131	126	0.00313481	0.0334128
ZHA02	COL	67	ZHA02-COL-67	2020-01-13 11:40:20	2020-01-13 11:40:20	2020-01-13	2020-01-13	2020-01-01	34487	179.666	86.093	82.6442	87.3559	76	68	74	89.5296	130.585	125.64	76	130	125	0.00308246	0.0308745
ZHA02	COL	67	ZHA02-COL-67	2020-01-13 12:40:20	2020-01-13 12:40:20	2020-01-13	2020-01-13	2020-01-01	28272	198.602	74.5345	70.5903	76.2031	68	63	69	77.0949	131.019	125.185	70	131	125	0.00296101	0.0311387
ZHA02	COL	67	ZHA02-COL-67	2020-01-13 13:40:20	2020-01-13 13:40:20	2020-01-13	2020-01-13	2020-01-01	28739	177.737	63.9401	62.082	68.8134	54	50	59	66.9844	130.487	124.104	55	130	124	0.00325324	0.0280472
ZHA02	COL	67	ZHA02-COL-67	2020-01-14 10:40:20	2020-01-14 10:40:20	2020-01-14	2020-01-13	2020-01-01	29647	199.245	93.0029	85.3473	88.484	86	75	79	93.4673	131.942	127.202	85	131	127	0.00349846	0.0312342
ZHA02	COL	67	ZHA02-COL-67	2020-01-14 11:40:20	2020-01-14 11:40:20	2020-01-14	2020-01-13	2020-01-01	31378	199.468	87.1141	82.6114	86.7218	78	69	75	89.7692	130.873	126.133	78	131	125	0.00360685	0.0370346
ZHA02	COL	67	ZHA02-COL-67	2020-01-14 12:40:20	2020-01-14 12:40:20	2020-01-14	2020-01-13	2020-01-01	32714	183.952	86.9831	83.3685	88.2976	77	74	80	90.2198	130.719	125.525	82	130	125	0.00353976	0.0321046
ZHA02	COL	67	ZHA02-COL-67	2020-01-14 13:40:20	2020-01-14 13:40:20	2020-01-14	2020-01-13	2020-01-01	32431	198.938	62.6496	62.3315	69.5562	53	49	58	66.7782	129.989	123.568	54	130	123	0.00380842	0.0321225
ZHA02	COL	67	ZHA02-COL-67	2020-01-15 10:40:20	2020-01-15 10:40:20	2020-01-15	2020-01-13	2020-01-01	27295	163.911	95.9239	86.5236	89.3093	90	78	81	95.2858	132.584	127.672	88	132	127	0.00548474	0.0301478
ZHA02	COL	67	ZHA02-COL-67	2020-01-15 11:40:20	2020-01-15 11:40:20	2020-01-15	2020-01-13	2020-01-01	26484	174.057	78.2923	72.8773	78.3649	71	62	70	79.9179	131.601	125.458	70	131	125	0.0030649	0.0309393
ZHA02	COL	67	ZHA02-COL-67	2020-01-15 12:40:20	2020-01-15 12:40:20	2020-01-15	2020-01-13	2020-01-01	32425	190.494	84.0883	80.032	85.0893	79	74	79	87.117	130.932	125.544	82	130	125	0.00347321	0.0328006
ZHA02	COL	67	ZHA02-COL-67	2020-01-15 13:40:20	2020-01-15 13:40:20	2020-01-15	2020-01-13	2020-01-01	23682	191.821	48.7109	46.4153	53.5388	44	42	50	49.6464	130.83	123.803	45	130	124	0.00474651	0.0361767
ZHA02	COL	67	ZHA02-COL-67	2020-01-16 10:40:20	2020-01-16 10:40:20	2020-01-16	2020-01-13	2020-01-01	23186	170.53	65.0561	59.3688	65.1405	56	52	59	65.0008	131.881	125.247	57	131	124	0.00389663	0.0321879
ZHA02	COL	67	ZHA02-COL-67	2020-01-16 11:40:20	2020-01-16 11:40:20	2020-01-16	2020-01-13	2020-01-01	24586	170.798	71.4621	65.9662	70.9304	60	55	63	72.0815	131.552	125.731	61	131	125	0.00370785	0.0310159
ZHA02	COL	67	ZHA02-COL-67	2020-01-16 12:40:20	2020-01-16 12:40:20	2020-01-16	2020-01-13	2020-01-01	22591	162.92	65.1802	59.4898	65.1293	59	54	61	65.374	131.8	125.344	60	131	125	0.00380705	0.032105
ZHA02	COL	67	ZHA02-COL-67	2020-01-16 13:40:20	2020-01-16 13:40:20	2020-01-16	2020-01-13	2020-01-01	21989	169.202	61.3669	55.2714	61.1555	56	51	58	60.7867	132.054	125.256	57	131	125	0.00464239	0.034847
ZHA02	COL	67	ZHA02-COL-67	2020-01-17 10:40:20	2020-01-17 10:40:20	2020-01-17	2020-01-13	2020-01-01	34433	176.611	109.389	98.8697	100.344	104	88	91	108.15	132.754	128.597	100	132	128	0.00576262	0.0317545
ZHA02	COL	67	ZHA02-COL-67	2020-01-17 11:40:20	2020-01-17 11:40:20	2020-01-17	2020-01-13	2020-01-01	21596	143.452	71.4208	63.735	70.7497	67	60	69	71.0057	132.919	124.893	68	132	124	0.00666966	0.0355631
ZHA02	COL	67	ZHA02-COL-67	2020-01-17 12:40:20	2020-01-17 12:40:20	2020-01-17	2020-01-13	2020-01-01	32332	168.234	93.4565	85.9461	89.5051	88	77	82	94.2651	131.956	126.938	87	131	127	0.00375444	0.0331874
ZHA02	COL	67	ZHA02-COL-67	2020-01-17 13:40:20	2020-01-17 13:40:20	2020-01-17	2020-01-13	2020-01-01	21332	145.179	75.2759	66.6951	72.9065	71	63	71	74.4384	133.051	125.537	71	132	125	0.00567104	0.0342429
ZHA02	COL	67	ZHA02-COL-67	2020-01-18 10:40:20	2020-01-18 10:40:20	2020-01-18	2020-01-13	2020-01-01	25877	156.964	94.1386	83.7604	87.3189	86	73	79	92.6928	133.146	127.392	83	132	126	0.00640621	0.0330851
ZHA02	COL	67	ZHA02-COL-67	2020-01-18 11:40:20	2020-01-18 11:40:20	2020-01-18	2020-01-13	2020-01-01	21533	144.566	77.9627	68.843	75.6105	72	65	73	77.0124	133.386	125.3	73	132	124	0.00578609	0.0345731
ZHA02	COL	67	ZHA02-COL-67	2020-01-18 12:40:20	2020-01-18 12:40:20	2020-01-18	2020-01-13	2020-01-01	21411	145.046	75.9925	67.7952	75.1157	70	64	72	75.628	133.11	124.843	72	132	124	0.0058731	0.0346947
ZHA02	COL	67	ZHA02-COL-67	2020-01-18 13:40:20	2020-01-18 13:40:20	2020-01-18	2020-01-13	2020-01-01	21947	153.415	59.2065	54.5657	62.6549	54	51	61	59.9373	131.956	123.681	56	131	123	0.00547113	0.0366998
ZHA02	COL	67	ZHA02-COL-67	2020-01-19 10:40:20	2020-01-19 10:40:20	2020-01-19	2020-01-13	2020-01-01	24903	168.038	90.6606	82.424	87.6363	83	72	79	90.9162	132.606	126.097	82	132	125	0.00510912	0.0342705
ZHA02	COL	67	ZHA02-COL-67	2020-01-19 11:40:20	2020-01-19 11:40:20	2020-01-19	2020-01-13	2020-01-01	20860	143.255	82.1132	72.5382	79.4043	76	69	77	81.2194	133.535	125.344	77	133	124	0.00527146	0.0345027
ZHA02	COL	67	ZHA02-COL-67	2020-01-19 12:40:20	2020-01-19 12:40:20	2020-01-19	2020-01-13	2020-01-01	24205	198.51	90.98	80.5745	85.0885	86	73	79	89.6036	133.389	126.859	83	132	126	0.00575866	0.0371415
ZHA02	COL	67	ZHA02-COL-67	2020-01-19 13:40:20	2020-01-19 13:40:20	2020-01-19	2020-01-13	2020-01-01	22475	198.44	58.2906	54.3342	62.2099	52	48	58	59.2428	131.708	123.652	53	131	123	0.00530074	0.0349756
ZHA02	COL	67	ZHA02-COL-67	2020-01-20 10:40:20	2020-01-20 10:40:20	2020-01-20	2020-01-20	2020-01-01	38552	200.364	115.77	108.684	109.513	111	101	102	117.224	131.174	128.345	112	130	127	0.00355379	0.0277023
ZHA02	COL	67	ZHA02-COL-67	2020-01-20 11:40:20	2020-01-20 11:40:20	2020-01-20	2020-01-20	2020-01-01	20505	198.387	84.3277	75.5121	80.9833	77	69	78	84.0028	132.959	125.995	77	132	124	0.00539451	0.0361435
ZHA02	COL	67	ZHA02-COL-67	2020-01-20 12:40:20	2020-01-20 12:40:20	2020-01-20	2020-01-20	2020-01-01	31699	200.406	92.9376	85.8964	89.3049	88	78	83	94.0656	131.778	126.94	88	131	126	0.003659	0.0332246
ZHA02	COL	67	ZHA02-COL-67	2020-01-20 13:40:20	2020-01-20 13:40:20	2020-01-20	2020-01-20	2020-01-01	22117	171.133	56.8779	54.1243	62.7938	51	49	60	58.9052	131.359	122.993	54	131	123	0.00549564	0.0354443
ZHA02	COL	67	ZHA02-COL-67	2020-01-21 10:40:20	2020-01-21 10:40:20	2020-01-21	2020-01-20	2020-01-01	20060	157.336	59.901	54.3901	61.4878	55	51	59	59.845	132.056	124.429	56	131	124	0.00488238	0.0360413
ZHA02	COL	67	ZHA02-COL-67	2020-01-21 11:40:20	2020-01-21 11:40:20	2020-01-21	2020-01-20	2020-01-01	20861	145.586	65.7923	59.4405	66.4722	59	54	63	65.6711	132.401	124.585	60	132	124	0.00554995	0.0333985
ZHA02	COL	67	ZHA02-COL-67	2020-01-21 12:40:20	2020-01-21 12:40:20	2020-01-21	2020-01-20	2020-01-01	21379	142.945	69.6532	63.582	69.8468	62	58	66	70.1136	132.054	125.036	64	131	124	0.00411615	0.0325617
ZHA02	COL	67	ZHA02-COL-67	2020-01-21 13:40:20	2020-01-21 13:40:20	2020-01-21	2020-01-20	2020-01-01	21750	144.388	69.6851	63.6893	69.6937	60	55	64	69.9598	131.99	125.16	62	131	124	0.00397639	0.0322723
ZHA02	COL	67	ZHA02-COL-67	2020-01-22 10:40:20	2020-01-22 10:40:20	2020-01-22	2020-01-20	2020-01-01	21816	166.92	66.6802	60.527	66.006	58	53	60	66.5169	131.941	125.499	58	131	125	0.00371498	0.0318841
ZHA02	COL	67	ZHA02-COL-67	2020-01-22 11:40:20	2020-01-22 11:40:20	2020-01-22	2020-01-20	2020-01-01	19306	164.053	69.8629	64.1466	70.4838	60	55	63	70.4735	131.937	124.951	61	131	124	0.00394573	0.0323362
ZHA02	COL	67	ZHA02-COL-67	2020-01-22 12:40:20	2020-01-22 12:40:20	2020-01-22	2020-01-20	2020-01-01	20984	162.99	66.8329	60.3419	66.3283	58	53	60	66.4078	132.205	125.242	58	131	124	0.00427589	0.031392
ZHA02	COL	67	ZHA02-COL-67	2020-01-22 13:40:20	2020-01-22 13:40:20	2020-01-22	2020-01-20	2020-01-01	20947	144.504	64.7417	58.4742	64.9105	56	52	60	64.3399	132.22	124.94	58	131	124	0.00511993	0.0319037
ZHA02	COL	67	ZHA02-COL-67	2020-01-23 10:40:20	2020-01-23 10:40:20	2020-01-23	2020-01-20	2020-01-01	19805	142.209	67.2642	60.8211	68.0688	61	56	65	67.2919	132.45	124.515	63	132	124	0.00547722	0.0333828
ZHA02	COL	67	ZHA02-COL-67	2020-01-23 11:40:20	2020-01-23 11:40:20	2020-01-23	2020-01-20	2020-01-01	19491	136.059	65.0758	58.7283	66.315	60	56	65	65.1105	132.491	124.303	62	132	124	0.00596461	0.0337402
ZHA02	COL	67	ZHA02-COL-67	2020-01-23 12:40:20	2020-01-23 12:40:20	2020-01-23	2020-01-20	2020-01-01	26861	199.632	86.7939	82.0654	87.9672	81	74	81	89.6961	131.339	125.177	83	131	125	0.00325994	0.0315449
ZHA02	COL	67	ZHA02-COL-67	2020-01-23 13:40:20	2020-01-23 13:40:20	2020-01-23	2020-01-20	2020-01-01	31746	199.375	101.513	96.4222	100.946	101	95	100	104.814	131.146	126.037	105	130	125	0.00285238	0.0335362
ZHA02	COL	67	ZHA02-COL-67	2020-01-24 10:40:20	2020-01-24 10:40:20	2020-01-24	2020-01-20	2020-01-01	16271	110.441	67.9645	63.3653	70.776	63	59	68	69.8323	131.685	124.152	65	131	124	0.00419662	0.0319071
ZHA02	COL	67	ZHA02-COL-67	2020-01-24 11:40:20	2020-01-24 11:40:20	2020-01-24	2020-01-20	2020-01-01	16398	106.503	69.8404	64.7966	72.266	65	61	70	71.5584	131.861	124.196	68	131	124	0.00420428	0.032829
ZHA02	COL	67	ZHA02-COL-67	2020-01-24 12:40:20	2020-01-24 12:40:20	2020-01-24	2020-01-20	2020-01-01	16530	107.872	72.4661	66.3809	73.907	68	62	71	73.4698	132.331	124.328	69	132	124	0.00541931	0.0321699
ZHA02	COL	67	ZHA02-COL-67	2020-01-24 13:40:20	2020-01-24 13:40:20	2020-01-24	2020-01-20	2020-01-01	16987	159.925	66.0076	61.3817	67.5925	58	53	63	67.1261	131.574	124.737	59	131	124	0.00361886	0.0317849
ZHA02	COL	67	ZHA02-COL-67	2020-01-25 10:40:20	2020-01-25 10:40:20	2020-01-25	2020-01-20	2020-01-01	18301	116.4	71.4482	63.7515	70.7486	66	59	68	71.0323	132.908	124.913	66	132	124	0.00666966	0.0355667
ZHA02	COL	67	ZHA02-COL-67	2020-01-25 11:40:20	2020-01-25 11:40:20	2020-01-25	2020-01-20	2020-01-01	17827	93.3427	78.4581	69.4886	76.6988	73	65	73	77.6497	133.419	125.011	73	133	124	0.00561121	0.0348709
ZHA02	COL	67	ZHA02-COL-67	2020-01-25 12:40:20	2020-01-25 12:40:20	2020-01-25	2020-01-20	2020-01-01	17428	175.887	93.5689	86.2354	93.0827	87	77	85	94.9273	132.573	125.014	87	132	125	0.00495207	0.0333805
ZHA02	COL	67	ZHA02-COL-67	2020-01-25 13:40:20	2020-01-25 13:40:20	2020-01-25	2020-01-20	2020-01-01	20327	165.723	69.7059	66.5668	74.7832	61	56	66	72.5601	131.334	123.445	62	131	123	0.00459813	0.0344122
ZHA02	COL	67	ZHA02-COL-67	2020-01-26 10:40:20	2020-01-26 10:40:20	2020-01-26	2020-01-20	2020-01-01	17837	114.024	93.3701	80.9917	86.7026	89	75	82	90.6256	134.408	126.451	85	134	125	0.00649138	0.0382756
ZHA02	COL	67	ZHA02-COL-67	2020-01-26 11:40:20	2020-01-26 11:40:20	2020-01-26	2020-01-20	2020-01-01	17354	166.474	85.6835	76.6392	83.8616	81	70	80	85.3451	133.392	125.018	80	133	124	0.0052409	0.0346273
ZHA02	COL	67	ZHA02-COL-67	2020-01-26 12:40:20	2020-01-26 12:40:20	2020-01-26	2020-01-20	2020-01-01	18698	186.782	87.325	79.8043	84.058	80	71	78	87.8051	132.235	126.428	80	132	125	0.00404966	0.0324172
ZHA02	COL	67	ZHA02-COL-67	2020-01-26 13:40:20	2020-01-26 13:40:20	2020-01-26	2020-01-20	2020-01-01	18604	182.258	77.1382	71.3581	79.2689	69	64	75	78.6993	132.286	124.072	72	132	123	0.00441268	0.0306766
ZHA02	COL	67	ZHA02-COL-67	2020-01-27 10:40:20	2020-01-27 10:40:20	2020-01-27	2020-01-27	2020-01-01	19132	155.548	64.4071	55.5751	61.8411	59	51	59	61.911	133.294	125.513	57	132	125	0.00744356	0.039305
ZHA02	COL	67	ZHA02-COL-67	2020-01-27 11:40:20	2020-01-27 11:40:20	2020-01-27	2020-01-27	2020-01-01	18555	95.3759	67.2726	58.7105	65.971	63	56	64	65.5293	133.374	124.873	63	133	124	0.00636404	0.0357373
ZHA02	COL	67	ZHA02-COL-67	2020-01-27 12:40:20	2020-01-27 12:40:20	2020-01-27	2020-01-27	2020-01-01	18413	143.004	78.9158	71.1522	79.6729	75	68	78	79.2868	133.209	124.075	77	133	123	0.00619187	0.0351514
ZHA02	COL	67	ZHA02-COL-67	2020-01-27 13:40:20	2020-01-27 13:40:20	2020-01-27	2020-01-27	2020-01-01	18994	163.009	80.3627	73.9461	81.3132	74	67	77	81.6752	132.416	124.501	76	132	124	0.00475244	0.0326678
ZHA02	COL	67	ZHA02-COL-67	2020-01-29 12:40:41	2020-01-29 12:40:41	2020-01-29	2020-01-27	2020-01-01	17805	144.542	74.9523	66.9747	74.3187	69	63	72	74.6259	133.041	124.755	71	132	124	0.00564234	0.0350993
ZHA02	COL	67	ZHA02-COL-67	2020-01-29 13:40:41	2020-01-29 13:40:41	2020-01-29	2020-01-27	2020-01-01	18254	150.753	67.7476	62.1499	69.804	61	56	65	68.4684	132.21	124.134	62	132	124	0.00463248	0.031747
ZHA02	COL	67	ZHA02-COL-67	2020-01-30 10:40:41	2020-01-30 10:40:41	2020-01-30	2020-01-27	2020-01-01	18481	141.796	73.1724	63.8814	71.5527	68	61	70	71.5034	133.73	124.758	68	133	124	0.00634461	0.0366087
ZHA02	COL	67	ZHA02-COL-67	2020-01-30 11:40:41	2020-01-30 11:40:41	2020-01-30	2020-01-27	2020-01-01	17928	94.4012	74.4023	66.4481	74.4098	69	63	73	74.0711	133.185	124.391	71	132	124	0.00668431	0.036341
ZHA02	COL	67	ZHA02-COL-67	2020-01-30 12:40:41	2020-01-30 12:40:41	2020-01-30	2020-01-27	2020-01-01	18299	151.652	83.2114	74.9254	83.0207	77	69	78	83.211	133.282	124.407	78	133	124	0.00592861	0.0361623
ZHA02	COL	67	ZHA02-COL-67	2020-01-30 13:40:41	2020-01-30 13:40:41	2020-01-30	2020-01-27	2020-01-01	18334	192.993	62.0732	57.7834	65.7369	56	52	62	63.1519	131.8	123.693	58	131	123	0.00515197	0.034507
ZHA02	COL	67	ZHA02-COL-67	2020-01-31 10:40:41	2020-01-31 10:40:41	2020-01-31	2020-01-27	2020-01-01	18223	197.509	98.3457	87.1718	92.5362	93	77	86	96.6381	133.859	126.435	89	133	125	0.00635263	0.0388012
ZHA02	COL	67	ZHA02-COL-67	2020-01-31 11:40:41	2020-01-31 11:40:41	2020-01-31	2020-01-27	2020-01-01	18655	140.801	72.5197	64.2095	72.2983	65	59	69	71.4542	133.432	124.333	66	133	124	0.00669644	0.0371244
ZHA02	COL	67	ZHA02-COL-67	2020-01-31 12:40:41	2020-01-31 12:40:41	2020-01-31	2020-01-27	2020-01-01	18211	192.161	71.7174	64.108	71.6783	63	57	67	71.0086	133.055	124.517	64	132	124	0.00648358	0.0364864
ZHA02	COL	67	ZHA02-COL-67	2020-01-31 13:40:41	2020-01-31 13:40:41	2020-01-31	2020-01-27	2020-01-01	18031	195.06	71.3735	63.5698	71.0741	64	58	68	70.5515	133.114	124.57	65	133	124	0.00668548	0.0362937
ZHA02	COL	67	ZHA02-COL-67	2020-02-01 10:40:41	2020-02-01 10:40:41	2020-02-01	2020-01-27	2020-02-01	17806	190.524	63.6096	51.9721	59.5557	57	49	58	58.7545	134.886	125.153	55	134	124	0.00713641	0.0395392
ZHA02	COL	67	ZHA02-COL-67	2020-02-01 11:40:41	2020-02-01 11:40:41	2020-02-01	2020-01-27	2020-02-01	18567	141.468	65.55	53.4631	60.8735	59	50	59	60.5732	135.009	125.362	57	134	124	0.00708593	0.0398397
ZHA02	COL	67	ZHA02-COL-67	2020-02-01 12:40:41	2020-02-01 12:40:41	2020-02-01	2020-01-27	2020-02-01	18678	198.63	65.1744	53.3192	60.8213	58	49	59	60.3007	134.951	125.265	56	134	124	0.00706113	0.0399542
ZHA02	COL	67	ZHA02-COL-67	2020-02-01 13:40:41	2020-02-01 13:40:41	2020-02-01	2020-01-27	2020-02-01	18424	195.644	66.8422	54.3609	61.9102	60	50	61	61.7337	135.201	125.352	58	134	124	0.00707791	0.0417464
ZHA02	COL	67	ZHA02-COL-67	2020-02-02 10:40:41	2020-02-02 10:40:41	2020-02-02	2020-01-27	2020-02-01	18538	143.848	68.8068	55.1756	61.8139	62	52	61	62.9399	135.435	126.147	60	134	125	0.00719458	0.0434788
ZHA02	COL	67	ZHA02-COL-67	2020-02-02 11:40:41	2020-02-02 11:40:41	2020-02-02	2020-01-27	2020-02-01	18240	96.6922	69.329	55.8094	62.5338	63	53	61	63.7062	135.393	126.093	61	134	125	0.00695848	0.0397014
ZHA02	COL	67	ZHA02-COL-67	2020-02-02 12:40:41	2020-02-02 12:40:41	2020-02-02	2020-01-27	2020-02-01	18836	123.748	68.5192	55.4016	61.8507	62	52	61	63.0276	135.172	126.18	60	134	125	0.00713243	0.0410639
ZHA02	COL	67	ZHA02-COL-67	2020-02-02 13:40:41	2020-02-02 13:40:41	2020-02-02	2020-01-27	2020-02-01	18684	101.304	67.9944	55.8395	62.2966	62	53	62	63.2541	134.747	125.998	60	133	125	0.00700193	0.0393954
ZHA02	COL	67	ZHA02-COL-67	2020-02-03 10:40:41	2020-02-03 10:40:41	2020-02-03	2020-02-03	2020-02-01	18887	144.957	76.9064	65.5593	70.5499	71	61	69	73.7009	134.005	126.742	70	134	125	0.0068516	0.0383519
ZHA02	COL	67	ZHA02-COL-67	2020-02-03 11:40:41	2020-02-03 11:40:41	2020-02-03	2020-02-03	2020-02-01	18619	150.62	90.0667	78.3264	84.3197	85	75	83	87.838	134.194	126.22	85	134	125	0.00565739	0.036939
ZHA02	COL	67	ZHA02-COL-67	2020-02-03 12:40:41	2020-02-03 12:40:41	2020-02-03	2020-02-03	2020-02-01	16937	162.481	105.11	101.588	107.998	95	83	85	109.255	131.091	124.961	93	130	123	0.00296747	0.034132
ZHA02	COL	67	ZHA02-COL-67	2020-02-03 13:40:41	2020-02-03 13:40:41	2020-02-03	2020-02-03	2020-02-01	17766	161.329	76.0467	67.374	73.4367	71	64	72	75.112	133.045	125.624	72	133	125	0.00566085	0.0340605
ZHA02	COL	67	ZHA02-COL-67	2020-02-04 10:40:41	2020-02-04 10:40:41	2020-02-04	2020-02-03	2020-02-01	18190	97.5482	77.4894	68.1657	72.1288	72	64	71	75.8581	132.92	126.935	72	133	125	0.00634454	0.0364712
ZHA02	COL	67	ZHA02-COL-67	2020-02-04 11:40:41	2020-02-04 11:40:41	2020-02-04	2020-02-03	2020-02-01	16858	142.127	123.077	108.416	109.467	118	104	105	119.526	134.161	129.41	116	134	128	0.00636966	0.0324612
ZHA02	COL	67	ZHA02-COL-67	2020-02-04 12:40:41	2020-02-04 12:40:41	2020-02-04	2020-02-03	2020-02-01	17686	159.261	101.205	91.4916	94.7211	92	84	89	100.653	132.758	127.389	94	133	126	0.00541835	0.0346146
ZHA02	COL	67	ZHA02-COL-67	2020-02-04 13:40:41	2020-02-04 13:40:41	2020-02-04	2020-02-03	2020-02-01	19504	164.035	62.0622	59.9106	67.0365	57	55	64	65.0004	130.788	123.892	60	131	123	0.00385336	0.0316869
ZHA02	COL	67	ZHA02-COL-67	2020-02-05 10:40:48	2020-02-05 10:40:48	2020-02-05	2020-02-03	2020-02-01	17372	200.186	92.3469	84.0888	88.1941	86	76	83	92.5661	132.481	126.711	86	133	125	0.00514236	0.0341712
ZHA02	COL	67	ZHA02-COL-67	2020-02-05 11:40:48	2020-02-05 11:40:48	2020-02-05	2020-02-03	2020-02-01	16844	166.047	118.527	102.972	103.841	112	96	99	113.91	134.566	129.58	108	135	128	0.00905138	0.0362235
ZHA02	COL	67	ZHA02-COL-67	2020-02-05 12:40:48	2020-02-05 12:40:48	2020-02-05	2020-02-03	2020-02-01	16480	170.747	109.987	98.6738	101.621	102	92	96	108.532	133.303	127.814	103	133	126	0.00633902	0.0328401
ZHA02	COL	67	ZHA02-COL-67	2020-02-05 13:40:48	2020-02-05 13:40:48	2020-02-05	2020-02-03	2020-02-01	17867	168.311	53.4184	50.9603	58.2354	46	45	55	54.8086	130.975	123.706	48	131	123	0.00438812	0.0326868
ZHA02	COL	67	ZHA02-COL-67	2020-02-06 10:40:48	2020-02-06 10:40:48	2020-02-06	2020-02-03	2020-02-01	16181	166.614	92.484	82.7548	86.147	84	76	82	91.3971	132.871	127.275	85	133	125	0.00565553	0.0342418
ZHA02	COL	67	ZHA02-COL-67	2020-02-06 11:40:48	2020-02-06 11:40:48	2020-02-06	2020-02-03	2020-02-01	18829	166.187	138.35	123.577	123.485	131	117	117	134.351	133.879	129.947	129	134	129	0.00713237	0.0273842
ZHA02	COL	67	ZHA02-COL-67	2020-02-06 12:40:48	2020-02-06 12:40:48	2020-02-06	2020-02-03	2020-02-01	16418	191.894	122.177	109.406	112.151	116	104	108	119.793	133.753	128.127	116	134	126	0.0065261	0.0317863
ZHA02	COL	67	ZHA02-COL-67	2020-02-06 13:40:48	2020-02-06 13:40:48	2020-02-06	2020-02-03	2020-02-01	29060	171.94	69.3366	69.3853	76.4515	69	68	73	74.7828	129.796	123.723	75	129	123	0.00308315	0.028761
ZHA02	COL	67	ZHA02-COL-67	2020-02-07 10:40:48	2020-02-07 10:40:48	2020-02-07	2020-02-03	2020-02-01	17476	165.273	86.1314	76.6041	80.1116	77	69	77	84.8964	132.849	127.195	78	133	125	0.00592196	0.0349373
ZHA02	COL	67	ZHA02-COL-67	2020-02-07 11:40:48	2020-02-07 11:40:48	2020-02-07	2020-02-03	2020-02-01	17132	172.294	123.096	109.014	110.508	116	103	107	119.81	134.02	128.991	115	134	128	0.00648662	0.0311645
ZHA02	COL	67	ZHA02-COL-67	2020-02-07 12:40:48	2020-02-07 12:40:48	2020-02-07	2020-02-03	2020-02-01	17001	166.109	121.218	108.487	111.404	114	103	107	118.799	133.757	127.999	114	134	126	0.00652347	0.0340727
ZHA02	COL	67	ZHA02-COL-67	2020-02-07 13:40:48	2020-02-07 13:40:48	2020-02-07	2020-02-03	2020-02-01	20427	168.278	81.135	76.1991	81.5006	71	66	74	83.1613	131.373	125.469	74	131	125	0.0031819	0.0308049
ZHA02	COL	67	ZHA02-COL-67	2020-02-08 10:40:48	2020-02-08 10:40:48	2020-02-08	2020-02-03	2020-02-01	15245	115.249	99.6018	88.3108	91.7234	93	82	88	97.6325	133.465	127.505	92	133	126	0.00657163	0.0336525
ZHA02	COL	67	ZHA02-COL-67	2020-02-08 11:40:48	2020-02-08 11:40:48	2020-02-08	2020-02-03	2020-02-01	18234	167.103	134.948	120.317	121.793	129	115	119	131.189	134.141	129.046	128	134	128	0.00530778	0.026315
ZHA02	COL	67	ZHA02-COL-67	2020-02-08 12:40:48	2020-02-08 12:40:48	2020-02-08	2020-02-03	2020-02-01	17200	179.26	114.505	103.655	107.025	106	97	102	113.307	133.142	127.461	108	133	126	0.00783752	0.0365254
ZHA02	COL	67	ZHA02-COL-67	2020-02-08 13:40:48	2020-02-08 13:40:48	2020-02-08	2020-02-03	2020-02-01	20252	190.67	73.226	69.7175	75.3042	65	62	71	75.7116	130.914	125.013	68	131	124	0.00334119	0.0328681
ZHA02	COL	67	ZHA02-COL-67	2020-02-09 10:40:48	2020-02-09 10:40:48	2020-02-09	2020-02-03	2020-02-01	17459	161.11	64.6319	55.918	60.2163	56	48	55	61.658	132.888	126.547	54	133	125	0.00732052	0.0409742
ZHA02	COL	67	ZHA02-COL-67	2020-02-09 11:40:48	2020-02-09 11:40:48	2020-02-09	2020-02-03	2020-02-01	17698	160.702	79.3646	68.8886	74.3886	69	60	70	76.6519	133.79	126.094	68	134	124	0.00592518	0.036547
ZHA02	COL	67	ZHA02-COL-67	2020-02-09 12:40:48	2020-02-09 12:40:48	2020-02-09	2020-02-03	2020-02-01	18556	171.211	77.6672	66.6855	72.079	68	58	67	74.2736	133.977	126.266	66	134	125	0.00614699	0.0372636
ZHA02	COL	67	ZHA02-COL-67	2020-02-09 13:40:48	2020-02-09 13:40:48	2020-02-09	2020-02-03	2020-02-01	18747	158.994	77.325	67.9168	74.2169	70	61	72	75.5198	133.483	125.493	70	133	124	0.00597482	0.0347023
ZHA02	COL	67	ZHA02-COL-67	2020-02-10 10:40:48	2020-02-10 10:40:48	2020-02-10	2020-02-10	2020-02-01	18240	111.18	76.8609	64.4921	69.6314	68	57	66	72.4819	134.528	126.664	65	134	125	0.00940997	0.0391593
ZHA02	COL	67	ZHA02-COL-67	2020-02-10 11:40:48	2020-02-10 11:40:48	2020-02-10	2020-02-10	2020-02-01	20254	171.423	89.4477	77.6311	81.84	79	67	76	86.3629	134.006	127.123	77	134	125	0.0062534	0.0366921
ZHA02	COL	67	ZHA02-COL-67	2020-02-10 12:40:48	2020-02-10 12:40:48	2020-02-10	2020-02-10	2020-02-01	18207	123.092	77.3935	64.3448	69.5659	69	57	66	72.4631	134.856	126.731	65	134	125	0.00708617	0.0389056
ZHA02	COL	67	ZHA02-COL-67	2020-02-10 13:40:48	2020-02-10 13:40:48	2020-02-10	2020-02-10	2020-02-01	19070	167.697	81.5722	69.5056	74.6944	73	62	72	77.8226	134.387	126.566	71	134	125	0.00682122	0.0382384
ZHA02	COL	67	ZHA02-COL-67	2020-02-11 10:40:48	2020-02-11 10:40:48	2020-02-11	2020-02-10	2020-02-01	19053	128.063	82.4179	70.3884	75.7088	74	63	73	78.9378	134.344	126.521	73	134	125	0.00683971	0.0381324
ZHA02	COL	67	ZHA02-COL-67	2020-02-11 11:40:48	2020-02-11 11:40:48	2020-02-11	2020-02-10	2020-02-01	16962	167.947	108.064	91.3448	94.6213	100	83	90	102.325	135.65	128.446	95	135	127	0.00589236	0.0343216
ZHA02	COL	67	ZHA02-COL-67	2020-02-11 12:40:48	2020-02-11 12:40:48	2020-02-11	2020-02-10	2020-02-01	19479	194.857	80.4657	69.9278	76.1349	70	60	70	77.9851	133.954	125.735	69	134	124	0.00532964	0.0347385
ZHA02	COL	67	ZHA02-COL-67	2020-02-11 13:40:48	2020-02-11 13:40:48	2020-02-11	2020-02-10	2020-02-01	18959	155.955	83.9177	71.8141	77.7755	76	64	74	80.5953	134.47	126.16	73	134	125	0.00748617	0.0370978
ZHA02	COL	67	ZHA02-COL-67	2020-02-12 10:40:48	2020-02-12 10:40:48	2020-02-12	2020-02-10	2020-02-01	19074	156.872	79.5225	68.9937	75.0328	72	62	71	77.0444	133.91	125.848	70	134	124	0.00573593	0.0358645
ZHA02	COL	67	ZHA02-COL-67	2020-02-12 11:40:48	2020-02-12 11:40:48	2020-02-12	2020-02-10	2020-02-01	18856	159.559	80.4174	69.8792	76.0235	73	63	73	78.0904	133.898	125.792	72	134	124	0.00538225	0.0346585
ZHA02	COL	67	ZHA02-COL-67	2020-02-12 12:40:48	2020-02-12 12:40:48	2020-02-12	2020-02-10	2020-02-01	20157	161.994	83.7425	74.1417	79.8701	73	64	74	82.287	133.397	125.897	73	133	125	0.00557988	0.0356916
ZHA02	COL	67	ZHA02-COL-67	2020-02-12 13:40:48	2020-02-12 13:40:48	2020-02-12	2020-02-10	2020-02-01	18045	156.529	75.0702	64.6966	70.8331	69	59	68	72.3163	133.877	125.746	67	134	124	0.00638842	0.0358264
ZHA02	COL	67	ZHA02-COL-67	2020-02-13 10:40:49	2020-02-13 10:40:49	2020-02-13	2020-02-10	2020-02-01	19611	131.633	84.6372	71.2307	77.3705	76	64	75	80.2402	135.118	126.257	74	134	124	0.00690464	0.0373574
ZHA02	COL	67	ZHA02-COL-67	2020-02-13 11:40:48	2020-02-13 11:40:48	2020-02-13	2020-02-10	2020-02-01	18640	177.456	85.2286	74.1798	80.2462	77	67	78	82.8742	134.074	125.907	77	134	124	0.00569961	0.0365899
ZHA02	COL	67	ZHA02-COL-67	2020-02-13 12:40:48	2020-02-13 12:40:48	2020-02-13	2020-02-10	2020-02-01	18711	181.125	79.5035	69.1717	74.9135	72	62	72	77.2006	133.739	125.971	71	133	124	0.00581884	0.0367945
ZHA02	COL	67	ZHA02-COL-67	2020-02-13 13:40:48	2020-02-13 13:40:48	2020-02-13	2020-02-10	2020-02-01	18055	152.185	81.0261	70.1252	75.9454	73	63	73	78.4013	133.988	126.028	71	133	124	0.00590767	0.0364042
ZHA02	COL	67	ZHA02-COL-67	2020-02-14 10:40:48	2020-02-14 10:40:48	2020-02-14	2020-02-10	2020-02-01	17656	174.128	96.9822	83.1317	87.2328	89	75	83	93.1054	134.719	127.514	86	134	125	0.00731745	0.0328836
ZHA02	COL	67	ZHA02-COL-67	2020-02-14 11:40:48	2020-02-14 11:40:48	2020-02-14	2020-02-10	2020-02-01	15510	196.825	129.891	110.819	114.471	124	104	110	123.215	136.398	128.601	118	136	127	0.00647571	0.0291041
ZHA02	COL	67	ZHA02-COL-67	2020-02-14 12:40:48	2020-02-14 12:40:48	2020-02-14	2020-02-10	2020-02-01	18472	173.368	110.016	96.2147	100.311	101	88	96	106.628	134.538	127.508	99	134	125	0.00867477	0.0358088
ZHA02	COL	67	ZHA02-COL-67	2020-02-14 13:40:48	2020-02-14 13:40:48	2020-02-14	2020-02-10	2020-02-01	19722	180.226	60.4443	55.3174	61.3575	52	48	57	60.2664	131.794	124.875	52	131	124	0.00463502	0.0342002
ZHA02	COL	67	ZHA02-COL-67	2020-02-15 10:40:48	2020-02-15 10:40:48	2020-02-15	2020-02-10	2020-02-01	17855	175.092	80.7383	69.3704	74.9462	72	61	72	77.6102	134.144	126.222	70	134	125	0.00602149	0.0368392
ZHA02	COL	67	ZHA02-COL-67	2020-02-15 11:40:48	2020-02-15 11:40:48	2020-02-15	2020-02-10	2020-02-01	18304	173.081	79.4324	68.6092	74.5001	71	61	71	76.6815	133.971	125.965	70	133	124	0.00587941	0.0365753
ZHA02	COL	67	ZHA02-COL-67	2020-02-15 12:40:48	2020-02-15 12:40:48	2020-02-15	2020-02-10	2020-02-01	18319	178.399	79.549	69.3932	74.6663	70	61	71	77.2812	133.577	126.201	69	133	124	0.00583166	0.0364801
ZHA02	COL	67	ZHA02-COL-67	2020-02-15 13:40:48	2020-02-15 13:40:48	2020-02-15	2020-02-10	2020-02-01	17344	173.472	77.3814	67.2077	72.8894	68	59	69	74.8939	133.684	125.955	67	133	124	0.00597995	0.0368527
ZHA02	COL	67	ZHA02-COL-67	2020-02-16 10:40:48	2020-02-16 10:40:48	2020-02-16	2020-02-10	2020-02-01	17514	172.171	90.6599	78.3626	83.2417	81	69	79	87.5586	134.273	126.806	79	134	125	0.00660022	0.0380777
ZHA02	COL	67	ZHA02-COL-67	2020-02-16 11:40:48	2020-02-16 11:40:48	2020-02-16	2020-02-10	2020-02-01	17464	169.718	84.3402	73.1933	78.5066	74	64	75	81.7165	133.935	126.351	73	133	125	0.00564148	0.0369893
ZHA02	COL	67	ZHA02-COL-67	2020-02-16 12:40:48	2020-02-16 12:40:48	2020-02-16	2020-02-10	2020-02-01	17952	189.791	76.5408	66.3433	71.6005	68	58	68	73.8455	133.61	126.211	66	133	125	0.00633101	0.0371541
ZHA02	COL	67	ZHA02-COL-67	2020-02-16 13:40:48	2020-02-16 13:40:48	2020-02-16	2020-02-10	2020-02-01	18381	167.5	75.77	63.3327	67.9881	64	51	61	70.9247	134.482	126.947	59	133	125	0.00832221	0.0385882
ZHA02	COL	67	ZHA02-COL-67	2020-02-17 10:40:48	2020-02-17 10:40:48	2020-02-17	2020-02-17	2020-02-01	17232	172.584	112.091	96.1556	100.201	104	86	94	107.179	135.416	127.87	98	134	126	0.00753586	0.0351163
ZHA02	COL	67	ZHA02-COL-67	2020-02-17 11:40:48	2020-02-17 11:40:48	2020-02-17	2020-02-17	2020-02-01	17518	179.545	104.284	90.6168	95.6047	95	81	91	101.049	134.725	127.011	92	134	125	0.00722307	0.038645
ZHA02	COL	67	ZHA02-COL-67	2020-02-17 12:40:48	2020-02-17 12:40:48	2020-02-17	2020-02-17	2020-02-01	18321	173.971	110.307	97.3924	103.524	101	88	99	107.794	134.56	126.245	100	134	125	0.00861135	0.0390617
ZHA02	COL	67	ZHA02-COL-67	2020-02-17 13:40:48	2020-02-17 13:40:48	2020-02-17	2020-02-17	2020-02-01	18135	176.823	85.5896	74.1423	80.6334	77	65	77	82.9433	134.284	125.742	75	133	124	0.00602325	0.0351399
ZHA02	COL	67	ZHA02-COL-67	2020-02-18 10:40:48	2020-02-18 10:40:48	2020-02-18	2020-02-17	2020-02-01	18766	176.948	74.8437	60.3546	65.1016	65	50	60	68.3242	135.413	127.321	58	134	126	0.00682378	0.0367613
ZHA02	COL	67	ZHA02-COL-67	2020-02-18 11:40:48	2020-02-18 11:40:48	2020-02-18	2020-02-17	2020-02-01	18999	149.63	78.6242	62.7145	67.7803	68	53	62	71.4035	136.051	127.399	61	135	126	0.00648464	0.0363131
ZHA02	COL	67	ZHA02-COL-67	2020-02-18 12:40:48	2020-02-18 12:40:48	2020-02-18	2020-02-17	2020-02-01	19268	170.296	94.7635	80.0357	83.4158	80	64	73	89.18	135.097	128.021	74	134	125	0.00639672	0.0313752
ZHA02	COL	67	ZHA02-COL-67	2020-02-18 13:40:48	2020-02-18 13:40:48	2020-02-18	2020-02-17	2020-02-01	17457	180.303	66.8416	57.4741	64.0965	54	46	57	63.565	133.66	125.227	52	133	124	0.00657939	0.0365834
ZHA02	COL	67	ZHA02-COL-67	2020-02-19 10:40:48	2020-02-19 10:40:48	2020-02-19	2020-02-17	2020-02-01	15759	165.784	104.863	89.827	94.1393	95	80	89	100.403	135.149	127.585	91	134	126	0.00705841	0.0335385
ZHA02	COL	67	ZHA02-COL-67	2020-02-19 11:40:48	2020-02-19 11:40:48	2020-02-19	2020-02-17	2020-02-01	16551	196.698	117.435	101.995	105.739	105	88	97	112.727	135.063	127.887	101	134	126	0.00716362	0.0352336
ZHA02	COL	67	ZHA02-COL-67	2020-02-19 12:40:48	2020-02-19 12:40:48	2020-02-19	2020-02-17	2020-02-01	18319	197.895	97.7179	86.7037	91.7431	89	76	87	95.9636	133.742	126.527	87	133	125	0.00603088	0.0388923
ZHA02	COL	67	ZHA02-COL-67	2020-02-19 13:40:48	2020-02-19 13:40:48	2020-02-19	2020-02-17	2020-02-01	16603	177.224	63.8076	58.076	65.1216	53	48	60	63.5934	132.28	124.386	54	132	123	0.00545173	0.0329874
ZHA02	COL	67	ZHA02-COL-67	2020-02-20 10:40:48	2020-02-20 10:40:48	2020-02-20	2020-02-17	2020-02-01	17665	167.122	104.84	89.9909	94.3584	95	80	89	100.549	135.061	127.533	91	134	126	0.00688161	0.0336089
ZHA02	COL	67	ZHA02-COL-67	2020-02-20 11:40:48	2020-02-20 11:40:48	2020-02-20	2020-02-17	2020-02-01	17414	150.609	118.833	102.879	107.187	108	90	100	113.825	135.363	127.661	104	134	126	0.00765996	0.0367577
ZHA02	COL	67	ZHA02-COL-67	2020-02-20 12:40:48	2020-02-20 12:40:48	2020-02-20	2020-02-17	2020-02-01	17483	168.936	114.618	100.8	104.911	105	91	99	111.103	134.538	127.503	102	133	126	0.00910348	0.0370967
ZHA02	COL	67	ZHA02-COL-67	2020-02-20 13:40:48	2020-02-20 13:40:48	2020-02-20	2020-02-17	2020-02-01	16623	162.051	58.2164	52.3934	58.3215	47	41	50	56.9085	132.064	125.053	45	131	124	0.00479243	0.0343996
ZHA02	COL	67	ZHA02-COL-67	2020-02-21 10:40:48	2020-02-21 10:40:48	2020-02-21	2020-02-17	2020-02-01	19221	166.573	102.361	90.0313	93.7169	93	77	85	99.669	133.942	127.527	88	133	126	0.00570844	0.0345495
ZHA02	COL	67	ZHA02-COL-67	2020-02-21 11:40:48	2020-02-21 11:40:48	2020-02-21	2020-02-17	2020-02-01	20443	199.197	124.719	109.781	113.452	114	97	104	120.288	134.766	127.917	110	133	126	0.00673625	0.0293949
ZHA02	COL	67	ZHA02-COL-67	2020-02-21 12:40:48	2020-02-21 12:40:48	2020-02-21	2020-02-17	2020-02-01	17125	164.553	110.291	96.5251	100.61	100	86	95	106.676	134.548	127.469	97	134	126	0.00869064	0.0366538
ZHA02	COL	67	ZHA02-COL-67	2020-02-21 13:40:48	2020-02-21 13:40:48	2020-02-21	2020-02-17	2020-02-01	21364	196.622	54.3014	50.4407	55.4106	45	39	48	53.934	131.013	125.343	42	130	124	0.00384979	0.0321784
ZHA02	COL	67	ZHA02-COL-67	2020-02-22 10:40:48	2020-02-22 10:40:48	2020-02-22	2020-02-17	2020-02-01	19091	187.277	82.6973	71.5634	76.7801	73	60	71	79.7512	133.936	126.438	70	133	125	0.00574222	0.0373663
ZHA02	COL	67	ZHA02-COL-67	2020-02-22 11:40:48	2020-02-22 11:40:48	2020-02-22	2020-02-17	2020-02-01	17800	195.715	80.7267	70.0298	74.4345	70	60	70	77.9582	133.589	126.833	68	133	125	0.00618029	0.0373343
ZHA02	COL	67	ZHA02-COL-67	2020-02-22 12:40:48	2020-02-22 12:40:48	2020-02-22	2020-02-17	2020-02-01	18611	173.079	88.1615	77.0799	81.4545	78	66	76	85.7188	133.671	126.939	76	133	125	0.0060151	0.0371788
ZHA02	COL	67	ZHA02-COL-67	2020-02-22 13:40:48	2020-02-22 13:40:48	2020-02-22	2020-02-17	2020-02-01	18643	159.578	73.2042	65.5449	70.6324	63	56	66	72.3061	132.516	125.925	63	132	124	0.0058334	0.0345532
ZHA02	COL	67	ZHA02-COL-67	2020-02-23 10:40:48	2020-02-23 10:40:48	2020-02-23	2020-02-17	2020-02-01	17343	173.988	96.4843	85.5116	88.7036	88	76	83	94.6785	133.342	127.617	87	132	126	0.00597636	0.0311562
ZHA02	COL	67	ZHA02-COL-67	2020-02-23 11:40:48	2020-02-23 11:40:48	2020-02-23	2020-02-17	2020-02-01	16175	170.036	122.126	107.902	108.727	114	96	101	118.033	133.966	129.366	109	133	128	0.00634083	0.0363141
ZHA02	COL	67	ZHA02-COL-67	2020-02-23 12:40:48	2020-02-23 12:40:48	2020-02-23	2020-02-17	2020-02-01	17297	182.138	110.694	99.8914	100.923	101	90	95	109.141	132.736	128.732	101	132	127	0.0057162	0.0314307
ZHA02	COL	67	ZHA02-COL-67	2020-02-23 13:40:48	2020-02-23 13:40:48	2020-02-23	2020-02-17	2020-02-01	19488	171.608	65.1335	60.8474	64.175	56	51	57	65.5239	130.771	126.44	56	130	125	0.00339752	0.0326927
ZHA02	COL	67	ZHA02-COL-67	2020-02-24 10:40:48	2020-02-24 10:40:48	2020-02-24	2020-02-24	2020-02-01	18769	197.057	82.356	72.6273	74.9697	72	62	70	80.3936	132.716	127.955	71	132	126	0.00505927	0.029869
ZHA02	COL	67	ZHA02-COL-67	2020-02-24 11:40:48	2020-02-24 11:40:48	2020-02-24	2020-02-24	2020-02-01	18592	186.876	88.3086	78.8083	80.5767	78	68	75	87.0612	132.471	128.249	77	132	127	0.00511156	0.0290953
ZHA02	COL	67	ZHA02-COL-67	2020-02-24 12:40:48	2020-02-24 12:40:48	2020-02-24	2020-02-24	2020-02-01	17997	199.165	76.5182	67.5126	70.5988	67	58	66	74.6754	132.603	127.399	65	132	126	0.00568907	0.0323431
ZHA02	COL	67	ZHA02-COL-67	2020-02-24 13:40:48	2020-02-24 13:40:48	2020-02-24	2020-02-24	2020-02-01	19046	171.931	78.2615	66.5562	68.7855	66	54	62	74.0622	133.65	128.347	62	133	126	0.00580962	0.0317941
ZHA02	COL	67	ZHA02-COL-67	2020-02-25 10:40:48	2020-02-25 10:40:48	2020-02-25	2020-02-24	2020-02-01	26820	192.151	118.076	119.554	127.724	122	126	134	126.801	129.37	123.414	134	128	122	0.0037799	0.0345907
ZHA02	COL	67	ZHA02-COL-67	2020-02-25 11:40:48	2020-02-25 11:40:48	2020-02-25	2020-02-24	2020-02-01	21883	159.415	78.2916	66.542	67.1644	67	52	56	73.6386	133.412	129.442	60	133	128	0.00559336	0.0291107
ZHA02	COL	67	ZHA02-COL-67	2020-02-25 12:40:48	2020-02-25 12:40:48	2020-02-25	2020-02-24	2020-02-01	25715	165.326	53.2508	46.4672	46.5626	50	41	43	49.9874	131.209	128.966	45	131	128	0.00419536	0.0279302
ZHA02	COL	67	ZHA02-COL-67	2020-02-25 13:40:48	2020-02-25 13:40:48	2020-02-25	2020-02-24	2020-02-01	17910	151.58	74.0061	63.292	62.0065	67	53	56	70.1024	132.571	130.358	61	132	129	0.00654367	0.0273243
ZHA02	COL	67	ZHA02-COL-67	2020-02-26 10:40:48	2020-02-26 10:40:48	2020-02-26	2020-02-24	2020-02-01	18849	150.862	91.9163	81.4103	83.1142	83	69	77	90.0248	132.852	128.483	79	131	128	0.00526682	0.0304187
ZHA02	COL	67	ZHA02-COL-67	2020-02-26 11:40:48	2020-02-26 11:40:48	2020-02-26	2020-02-24	2020-02-01	17207	151.698	87.8839	76.7906	79.6357	78	66	76	85.4035	133.362	127.907	76	132	127	0.00575338	0.0304045
ZHA02	COL	67	ZHA02-COL-67	2020-02-26 12:40:48	2020-02-26 12:40:48	2020-02-26	2020-02-24	2020-02-01	16470	197.728	78.633	68.0934	70.9506	71	60	68	76.0009	133.196	127.899	69	132	127	0.00656567	0.0300999
ZHA02	COL	67	ZHA02-COL-67	2020-02-26 13:40:48	2020-02-26 13:40:48	2020-02-26	2020-02-24	2020-02-01	37452	194.411	67.7895	61.4021	59.2203	69	62	58	66.4421	130.436	130.328	68	130	131	0.00311974	0.0255996
ZHA02	COL	67	ZHA02-COL-67	2020-02-27 10:40:48	2020-02-27 10:40:48	2020-02-27	2020-02-24	2020-02-01	17527	173.382	117.439	104.019	103.888	108	94	97	114.41	133.53	129.84	106	132	128	0.00675411	0.0346982
ZHA02	COL	67	ZHA02-COL-67	2020-02-27 11:40:48	2020-02-27 11:40:48	2020-02-27	2020-02-24	2020-02-01	18058	176.003	132.891	119.838	118.469	123	109	110	129.903	133.037	130.411	121	132	129	0.00605327	0.0239076
ZHA02	COL	67	ZHA02-COL-67	2020-02-27 12:40:48	2020-02-27 12:40:48	2020-02-27	2020-02-24	2020-02-01	18927	196.825	80.5999	73.7386	77.045	70	63	70	80.613	131.75	126.877	70	131	126	0.00351769	0.033464
ZHA02	COL	67	ZHA02-COL-67	2020-02-28 10:40:52	2020-02-28 10:40:52	2020-02-28	2020-02-24	2020-02-01	16758	169.556	89.2043	78.4468	80.4636	79	69	76	87.1135	133.017	128.328	78	132	127	0.00531693	0.0302072
ZHA02	COL	67	ZHA02-COL-67	2020-02-28 11:40:52	2020-02-28 11:40:52	2020-02-28	2020-02-24	2020-02-01	17136	163.586	102.416	90.7164	92.4537	90	79	85	100.258	133.279	128.563	89	133	127	0.00592149	0.0310923
ZHA02	COL	67	ZHA02-COL-67	2020-02-28 12:40:52	2020-02-28 12:40:52	2020-02-28	2020-02-24	2020-02-01	16770	160.19	92.0662	82.6248	84.3309	79	70	76	91.0476	132.384	128.239	79	131	127	0.00462408	0.0293099
ZHA02	COL	67	ZHA02-COL-67	2020-02-28 13:40:52	2020-02-28 13:40:52	2020-02-28	2020-02-24	2020-02-01	17782	160.918	84.6928	76.2962	78.3509	74	66	73	83.9524	132.088	127.889	74	131	126	0.00360555	0.0283561
ZHA02	COL	67	ZHA02-COL-67	2020-02-29 10:40:52	2020-02-29 10:40:52	2020-02-29	2020-02-24	2020-02-01	15388	167.431	100.281	89.0374	90.256	89	78	82	98.1601	133.011	128.777	88	132	127	0.00592625	0.030766
ZHA02	COL	67	ZHA02-COL-67	2020-02-29 11:40:52	2020-02-29 11:40:52	2020-02-29	2020-02-24	2020-02-01	14583	177.732	128.105	114.085	115.046	119	105	109	124.835	133.892	129.352	117	133	128	0.00655716	0.030274
ZHA02	COL	67	ZHA02-COL-67	2020-02-29 12:40:52	2020-02-29 12:40:52	2020-02-29	2020-02-24	2020-02-01	19035	182.147	113.871	105.41	106.008	106	98	101	114.155	131.735	128.669	109	131	127	0.00483324	0.0287704
ZHA02	COL	67	ZHA02-COL-67	2020-02-29 13:40:52	2020-02-29 13:40:52	2020-02-29	2020-02-24	2020-02-01	19373	200.181	53.6429	50.9755	56.1232	43	41	50	54.3041	130.566	125.02	44	130	124	0.00361597	0.030557
ZHA02	COL	67	ZHA02-COL-67	2020-03-01 10:40:52	2020-03-01 10:40:52	2020-03-01	2020-02-24	2020-03-01	19200	157.03	91.2329	81.0651	83.4266	81	70	78	89.6354	132.841	128.024	80	132	127	0.00517166	0.0305808
ZHA02	COL	67	ZHA02-COL-67	2020-03-01 11:40:52	2020-03-01 11:40:52	2020-03-01	2020-02-24	2020-03-01	16835	148.489	83.6599	73.5668	77.5366	76	66	74	81.8668	133.176	127.113	74	132	126	0.00683143	0.0356695
ZHA02	COL	67	ZHA02-COL-67	2020-03-01 12:40:52	2020-03-01 12:40:52	2020-03-01	2020-02-24	2020-03-01	18751	159.035	82.8094	73.6047	76.2942	73	64	71	81.3243	132.575	127.669	72	132	126	0.00542556	0.029622
ZHA02	COL	67	ZHA02-COL-67	2020-03-01 13:40:52	2020-03-01 13:40:52	2020-03-01	2020-02-24	2020-03-01	16557	150.244	77.1369	67.9172	71.9288	70	61	69	75.4435	132.863	126.936	69	132	126	0.00640078	0.0365504
ZHA02	COL	67	ZHA02-COL-67	2020-03-02 10:40:52	2020-03-02 10:40:52	2020-03-02	2020-03-02	2020-03-01	19609	182.517	57.7492	54.7283	59.8304	48	45	53	58.8055	130.653	125.209	49	130	125	0.00349783	0.0306084
ZHA02	COL	67	ZHA02-COL-67	2020-03-02 11:40:52	2020-03-02 11:40:52	2020-03-02	2020-03-02	2020-03-01	17090	167.076	126.922	114.458	116.372	114	105	110	125.132	133.432	128.591	116	133	127	0.00663123	0.0290794
ZHA02	COL	67	ZHA02-COL-67	2020-03-02 12:40:52	2020-03-02 12:40:52	2020-03-02	2020-03-02	2020-03-01	18753	181.153	103.448	94.785	97.2537	93	85	91	103.68	132.19	127.7	95	131	126	0.00339821	0.0288427
ZHA02	COL	67	ZHA02-COL-67	2020-03-02 13:40:52	2020-03-02 13:40:52	2020-03-02	2020-03-02	2020-03-01	15161	172.803	59.1848	57.3184	66.568	52	51	63	62.0488	131.164	122.485	55	131	122	0.0057875	0.0388837
ZHA02	COL	67	ZHA02-COL-67	2020-03-03 10:40:52	2020-03-03 10:40:52	2020-03-03	2020-03-02	2020-03-01	16131	173.805	108.471	98.0157	102.025	97	88	96	107.748	133.124	127.074	98	132	125	0.00668713	0.0385296
ZHA02	COL	67	ZHA02-COL-67	2020-03-03 11:40:52	2020-03-03 11:40:52	2020-03-03	2020-03-02	2020-03-01	16526	177.054	98.0874	87.1789	89.9693	88	78	84	96.3225	133.16	127.853	88	132	126	0.00675056	0.0305561
ZHA02	COL	67	ZHA02-COL-67	2020-03-03 12:40:52	2020-03-03 12:40:52	2020-03-03	2020-03-02	2020-03-01	19539	182.53	101.873	92.5252	93.8696	89	81	86	101.075	132.261	128.36	90	131	126	0.00470675	0.0290566
ZHA02	COL	67	ZHA02-COL-67	2020-03-03 13:40:52	2020-03-03 13:40:52	2020-03-03	2020-03-02	2020-03-01	17703	170.95	74.8617	68.2303	72.6097	66	61	69	75.0381	131.863	126.257	68	131	125	0.00333839	0.0326181
ZHA02	COL	67	ZHA02-COL-67	2020-03-04 10:40:52	2020-03-04 10:40:52	2020-03-04	2020-03-02	2020-03-01	20244	154.278	83.5899	70.3991	72.4443	75	57	66	78.7003	134.19	128.777	67	133	128	0.00580809	0.0313952
ZHA02	COL	67	ZHA02-COL-67	2020-03-04 11:40:52	2020-03-04 11:40:52	2020-03-04	2020-03-02	2020-03-01	18403	150.335	83.0277	69.0219	71.2426	73	58	65	77.5257	134.556	128.826	67	133	128	0.00846341	0.0312956
ZHA02	COL	67	ZHA02-COL-67	2020-03-04 12:40:52	2020-03-04 12:40:52	2020-03-04	2020-03-02	2020-03-01	19091	143.546	83.1698	69.5518	72.1817	74	58	66	78.0722	134.47	128.527	68	133	127	0.00738825	0.0318464
ZHA02	COL	67	ZHA02-COL-67	2020-03-04 13:40:52	2020-03-04 13:40:52	2020-03-04	2020-03-02	2020-03-01	19228	162.305	83.768	70.5034	72.9701	74	59	66	79.0326	134.274	128.561	68	133	128	0.0062853	0.0318233
ZHA02	COL	67	ZHA02-COL-67	2020-03-05 10:40:52	2020-03-05 10:40:52	2020-03-05	2020-03-02	2020-03-01	19705	182.267	88.5995	79.0316	82.0382	81	70	79	87.3781	132.74	127.589	80	131	127	0.00504097	0.0303187
ZHA02	COL	67	ZHA02-COL-67	2020-03-05 11:40:52	2020-03-05 11:40:52	2020-03-05	2020-03-02	2020-03-01	19424	172.506	84.561	75.1568	78.8682	77	67	75	83.2369	132.845	127.147	76	132	126	0.00604733	0.0356517
ZHA02	COL	67	ZHA02-COL-67	2020-03-05 12:40:52	2020-03-05 12:40:52	2020-03-05	2020-03-02	2020-03-01	18264	176.489	83.0928	73.67	77.236	76	65	74	81.606	132.8	127.228	74	132	126	0.00545783	0.0333385
ZHA02	COL	67	ZHA02-COL-67	2020-03-05 13:40:52	2020-03-05 13:40:52	2020-03-05	2020-03-02	2020-03-01	17280	171.546	77.5819	68.662	72.71	72	63	71	76.2094	132.741	126.882	72	132	126	0.00570046	0.0362674
ZHA02	COL	67	ZHA02-COL-67	2020-03-06 10:40:52	2020-03-06 10:40:52	2020-03-06	2020-03-02	2020-03-01	21180	176.701	76.7715	70.7326	73.6125	73	64	71	77.3852	131.316	127.086	72	130	126	0.00348956	0.0325532
ZHA02	COL	67	ZHA02-COL-67	2020-03-06 11:40:52	2020-03-06 11:40:52	2020-03-06	2020-03-02	2020-03-01	15693	171.701	128.878	112.71	112.573	117	102	105	123.985	134.509	130.247	114	133	129	0.0076916	0.0266485
ZHA02	COL	67	ZHA02-COL-67	2020-03-06 12:40:52	2020-03-06 12:40:52	2020-03-06	2020-03-02	2020-03-01	19555	166.126	86.95	78.1484	81.1013	77	68	77	86.1667	132.427	127.47	77	131	126	0.00511721	0.0310483
ZHA02	COL	67	ZHA02-COL-67	2020-03-06 13:40:52	2020-03-06 13:40:52	2020-03-06	2020-03-02	2020-03-01	17164	161.532	82.2787	73.3039	76.5239	75	65	73	81.0142	132.565	127.336	74	132	127	0.00563254	0.0326411
ZHA02	COL	67	ZHA02-COL-67	2020-03-07 10:40:52	2020-03-07 10:40:52	2020-03-07	2020-03-02	2020-03-01	18559	156.805	100.878	91.6601	92.9869	90	81	86	100.358	132.158	128.424	90	131	127	0.00397492	0.0289009
ZHA02	COL	67	ZHA02-COL-67	2020-03-07 11:40:52	2020-03-07 11:40:52	2020-03-07	2020-03-02	2020-03-01	17339	199.109	116.807	105.901	106.516	105	96	100	115.536	132.601	129.037	107	131	128	0.00780225	0.0309424
ZHA02	COL	67	ZHA02-COL-67	2020-03-07 12:40:52	2020-03-07 12:40:52	2020-03-07	2020-03-02	2020-03-01	14088	184.073	92.5227	84.5263	86.3918	83	76	81	92.4439	131.847	127.887	85	131	126	0.00317375	0.0280555
ZHA02	COL	67	ZHA02-COL-67	2020-03-07 13:40:52	2020-03-07 13:40:52	2020-03-07	2020-03-02	2020-03-01	18853	182.517	65.33	59.997	63.6346	57	51	59	65.3421	131.232	126.471	57	131	126	0.00338656	0.0334584
ZHA02	COL	67	ZHA02-COL-67	2020-03-08 10:40:52	2020-03-08 10:40:52	2020-03-08	2020-03-02	2020-03-01	20018	173.269	90.8514	80.4728	83.4708	83	71	81	89.0243	133.08	127.664	81	132	126	0.00511218	0.0303404
ZHA02	COL	67	ZHA02-COL-67	2020-03-08 11:40:52	2020-03-08 11:40:52	2020-03-08	2020-03-02	2020-03-01	20180	176.446	85.731	74.2844	76.4051	78	63	72	82.3884	133.432	128.394	73	132	127	0.0056161	0.0310237
ZHA02	COL	67	ZHA02-COL-67	2020-03-08 12:40:52	2020-03-08 12:40:52	2020-03-08	2020-03-02	2020-03-01	19670	165.702	83.1131	71.1066	72.8428	77	62	69	79.035	133.599	128.729	71	132	128	0.00538631	0.0312998
ZHA02	COL	67	ZHA02-COL-67	2020-03-08 13:40:52	2020-03-08 13:40:52	2020-03-08	2020-03-02	2020-03-01	19394	182.79	81.8351	74.1533	78.7377	74	67	76	81.6941	132.317	126.325	76	131	125	0.00485867	0.0320106
ZHA02	COL	67	ZHA02-COL-67	2020-03-09 10:40:52	2020-03-09 10:40:52	2020-03-09	2020-03-09	2020-03-01	24184	198.51	85.1949	75.061	76.4136	79	64	71	82.8086	132.726	128.689	73	131	128	0.00504507	0.0286508
ZHA02	COL	67	ZHA02-COL-67	2020-03-09 11:40:52	2020-03-09 11:40:52	2020-03-09	2020-03-09	2020-03-01	20911	179.271	82.8567	71.2027	72.5298	76	61	68	79.1503	133.394	128.929	70	132	128	0.00549081	0.0304995
ZHA02	COL	67	ZHA02-COL-67	2020-03-09 12:40:52	2020-03-09 12:40:52	2020-03-09	2020-03-09	2020-03-01	19014	162.116	83.9729	71.0408	72.4445	77	60	67	79.365	133.939	129.094	70	133	128	0.00520707	0.0312174
ZHA02	COL	67	ZHA02-COL-67	2020-03-09 13:40:52	2020-03-09 13:40:52	2020-03-09	2020-03-09	2020-03-01	20140	165.718	75.886	64.8068	66.1394	70	56	62	71.9284	133.217	128.827	64	132	128	0.00663456	0.0299825
ZHA02	COL	67	ZHA02-COL-67	2020-03-11 10:40:49	2020-03-11 10:40:49	2020-03-11	2020-03-09	2020-03-01	17067	177.442	90.1046	79.8047	80.8454	82	70	77	88.1023	132.625	128.799	79	132	128	0.00535585	0.0288301
ZHA02	COL	67	ZHA02-COL-67	2020-03-11 11:40:49	2020-03-11 11:40:49	2020-03-11	2020-03-09	2020-03-01	17627	180.568	127.041	115.971	114.657	112	100	102	125.348	132.316	130.126	111	131	129	0.00715223	0.0261056
ZHA02	COL	67	ZHA02-COL-67	2020-03-11 12:40:49	2020-03-11 12:40:49	2020-03-11	2020-03-09	2020-03-01	16280	181.663	80.7221	72.7154	76.237	75	66	74	80.2589	132.243	126.986	74	131	126	0.00439694	0.0323361
ZHA02	COL	67	ZHA02-COL-67	2020-03-11 13:40:49	2020-03-11 13:40:49	2020-03-11	2020-03-09	2020-03-01	19201	172.226	84.0658	77.0292	78.7742	76	67	74	84.2138	131.465	127.874	76	131	127	0.00324587	0.0283755
ZHA02	COL	67	ZHA02-COL-67	2020-03-12 10:40:49	2020-03-12 10:40:49	2020-03-12	2020-03-09	2020-03-01	18914	180.228	89.6302	80.8486	82.3599	82	70	77	88.66	132.105	128.293	80	131	127	0.00375321	0.0282161
ZHA02	COL	67	ZHA02-COL-67	2020-03-12 11:40:49	2020-03-12 11:40:49	2020-03-12	2020-03-09	2020-03-01	17227	183.859	101.632	92.6382	93.2148	89	77	83	100.802	131.986	128.806	87	131	128	0.00389675	0.0273342
ZHA02	COL	67	ZHA02-COL-67	2020-03-12 12:40:49	2020-03-12 12:40:49	2020-03-12	2020-03-09	2020-03-01	15673	181.211	86.2758	76.354	77.7965	76	66	72	84.0737	132.646	128.414	75	132	127	0.00550919	0.0301536
ZHA02	COL	67	ZHA02-COL-67	2020-03-12 13:40:49	2020-03-12 13:40:49	2020-03-12	2020-03-09	2020-03-01	16606	173.934	75.8504	68.841	73.0116	70	61	69	75.6991	132.005	126.457	69	132	125	0.00365961	0.0335952
ZHA02	COL	67	ZHA02-COL-67	2020-03-13 10:40:49	2020-03-13 10:40:49	2020-03-13	2020-03-09	2020-03-01	16158	183.868	94.577	83.0024	85.9803	88	75	82	92.0019	133.524	127.798	85	133	126	0.00539485	0.0310711
ZHA02	COL	67	ZHA02-COL-67	2020-03-13 11:40:49	2020-03-13 11:40:49	2020-03-13	2020-03-09	2020-03-01	16009	172.171	85.7338	75.1018	77.705	80	66	74	83.2963	133.13	127.904	76	132	127	0.00644673	0.030012
ZHA02	COL	67	ZHA02-COL-67	2020-03-13 12:40:49	2020-03-13 12:40:49	2020-03-13	2020-03-09	2020-03-01	16593	169.282	83.1189	73.764	76.1077	77	66	73	81.5583	132.555	127.87	75	132	127	0.00540979	0.0292694
ZHA02	COL	67	ZHA02-COL-67	2020-03-13 13:40:49	2020-03-13 13:40:49	2020-03-13	2020-03-09	2020-03-01	17758	177.565	74.8905	66.8043	69.3675	69	60	66	73.5647	132.125	127.549	67	131	127	0.00399123	0.0303919
ZHA02	COL	67	ZHA02-COL-67	2020-03-14 10:40:49	2020-03-14 10:40:49	2020-03-14	2020-03-09	2020-03-01	16755	172.82	106.369	95.1336	96.0988	98	86	92	104.527	132.935	128.882	96	132	127	0.00520693	0.0305425
ZHA02	COL	67	ZHA02-COL-67	2020-03-14 11:40:49	2020-03-14 11:40:49	2020-03-14	2020-03-09	2020-03-01	18334	181.726	133.778	120.625	119.186	128	112	116	130.689	133.068	130.415	125	132	129	0.00605966	0.0242595
ZHA02	COL	67	ZHA02-COL-67	2020-03-14 12:40:49	2020-03-14 12:40:49	2020-03-14	2020-03-09	2020-03-01	15116	185.233	101.772	91.616	93.0309	93	83	89	100.404	132.63	128.416	93	132	127	0.00575102	0.0315261
ZHA02	COL	67	ZHA02-COL-67	2020-03-14 13:40:49	2020-03-14 13:40:49	2020-03-14	2020-03-09	2020-03-01	17552	181.051	54.2436	50.0674	53.6795	45	40	47	53.3717	130.835	126.23	43	130	125	0.00416775	0.036923
ZHA02	COL	67	ZHA02-COL-67	2020-03-15 10:40:49	2020-03-15 10:40:49	2020-03-15	2020-03-09	2020-03-01	16867	182.404	106.178	94.6697	95.2587	99	85	91	104.022	132.972	129.117	96	132	128	0.00523307	0.0308318
ZHA02	COL	67	ZHA02-COL-67	2020-03-15 11:40:49	2020-03-15 11:40:49	2020-03-15	2020-03-09	2020-03-01	16838	177.573	135.875	122.237	119.943	128	114	116	132.389	133.097	130.961	126	133	130	0.00474397	0.0233105
ZHA02	COL	67	ZHA02-COL-67	2020-03-15 12:40:49	2020-03-15 12:40:49	2020-03-15	2020-03-09	2020-03-01	13732	162.865	100.894	89.8673	90.9708	91	79	86	98.6618	132.943	128.682	89	132	127	0.00588559	0.0310497
ZHA02	COL	67	ZHA02-COL-67	2020-03-15 13:40:49	2020-03-15 13:40:49	2020-03-15	2020-03-09	2020-03-01	18632	186.115	61.4301	57.2011	59.934	50	45	52	61.3307	130.649	126.771	49	130	126	0.00350795	0.0323772
ZHA02	COL	67	ZHA02-COL-67	2020-03-16 10:40:49	2020-03-16 10:40:49	2020-03-16	2020-03-16	2020-03-01	14999	182.82	93.0903	81.9183	83.5229	87	73	80	90.7879	133.112	128.587	83	132	127	0.00530538	0.0301063
ZHA02	COL	67	ZHA02-COL-67	2020-03-16 11:40:49	2020-03-16 11:40:49	2020-03-16	2020-03-16	2020-03-01	16451	180.17	85.2217	75.6643	76.6795	77	65	71	83.3221	132.386	128.67	73	132	128	0.0047672	0.0278661
ZHA02	COL	67	ZHA02-COL-67	2020-03-16 12:40:49	2020-03-16 12:40:49	2020-03-16	2020-03-16	2020-03-01	15220	194.727	86.0417	76.5615	78.522	77	65	72	84.2843	132.57	128.102	74	132	127	0.00551263	0.0294234
ZHA02	COL	67	ZHA02-COL-67	2020-03-16 13:40:49	2020-03-16 13:40:49	2020-03-16	2020-03-16	2020-03-01	18125	200.164	80.6251	73.3698	76.2776	73	63	71	80.3576	131.873	127.205	71	131	126	0.00341178	0.031454
ZHA02	COL	67	ZHA02-COL-67	2020-03-17 10:40:49	2020-03-17 10:40:49	2020-03-17	2020-03-16	2020-03-01	16413	187.742	93.308	82.8465	82.6161	88	77	79	91.1396	132.517	129.539	87	132	129	0.00540477	0.0271905
ZHA02	COL	67	ZHA02-COL-67	2020-03-17 11:40:49	2020-03-17 11:40:49	2020-03-17	2020-03-16	2020-03-01	16289	192.911	127.555	111.997	108.803	122	105	105	122.463	133.818	131.807	118	133	131	0.00540556	0.0273077
ZHA02	COL	67	ZHA02-COL-67	2020-03-17 12:40:49	2020-03-17 12:40:49	2020-03-17	2020-03-16	2020-03-01	17414	189.987	65.1629	60.2721	63.6659	57	53	58	65.2978	131.066	126.564	58	130	126	0.00326952	0.0332637
ZHA02	COL	67	ZHA02-COL-67	2020-03-17 13:40:49	2020-03-17 13:40:49	2020-03-17	2020-03-16	2020-03-01	15822	186.207	80.603	71.9393	73.7299	72	62	68	78.9182	132.288	128.001	70	132	127	0.00427574	0.0284695
ZHA02	COL	67	ZHA02-COL-67	2020-03-18 10:40:49	2020-03-18 10:40:49	2020-03-18	2020-03-16	2020-03-01	16691	185.074	96.6986	85.7105	85.2263	89	78	78	94.1108	132.732	129.791	88	132	129	0.00548512	0.0267604
ZHA02	COL	67	ZHA02-COL-67	2020-03-18 11:40:49	2020-03-18 11:40:49	2020-03-18	2020-03-16	2020-03-01	23854	183.135	155.558	142.907	138.145	160	139	128	151.785	132.259	132.245	152	130	132	0.00540402	0.0204696
ZHA02	COL	67	ZHA02-COL-67	2020-03-18 12:40:49	2020-03-18 12:40:49	2020-03-18	2020-03-16	2020-03-01	16963	195.796	69.8081	64.2171	66.427	63	58	61	69.8494	131.089	127.377	63	130	127	0.00323362	0.0315076
ZHA02	COL	67	ZHA02-COL-67	2020-03-18 13:40:49	2020-03-18 13:40:49	2020-03-18	2020-03-16	2020-03-01	17010	199.907	75.9668	68.5752	69.3039	68	62	65	75.0714	131.515	128.503	68	131	127	0.00344571	0.0277793
ZHA02	COL	67	ZHA02-COL-67	2020-03-19 10:40:49	2020-03-19 10:40:49	2020-03-19	2020-03-16	2020-03-01	18013	189.786	102.953	92.0419	89.7253	100	87	83	100.526	132.306	130.799	98	132	130	0.00449739	0.0273859
ZHA02	COL	67	ZHA02-COL-67	2020-03-19 11:40:49	2020-03-19 11:40:49	2020-03-19	2020-03-16	2020-03-01	16125	195.477	113.355	99.1238	95.5663	110	97	91	108.999	133.341	131.951	108	133	131	0.00394739	0.027996
ZHA02	COL	67	ZHA02-COL-67	2020-03-19 12:40:49	2020-03-19 12:40:49	2020-03-19	2020-03-16	2020-03-01	19607	193.267	91.6469	84.1667	83.6919	88	78	75	91.3794	131.258	129.299	87	131	128	0.00343799	0.0256561
ZHA02	COL	67	ZHA02-COL-67	2020-03-19 13:40:49	2020-03-19 13:40:49	2020-03-19	2020-03-16	2020-03-01	27578	181.462	106.143	100.152	99.8513	117	107	100	108.195	130.554	128.974	117	130	128	0.00375028	0.0284838
ZHA02	COL	67	ZHA02-COL-67	2020-03-20 10:40:49	2020-03-20 10:40:49	2020-03-20	2020-03-16	2020-03-01	18998	199.94	89.0329	79.5613	78.4718	84	74	72	87.2941	131.985	129.967	82	132	130	0.00342886	0.0247182
ZHA02	COL	67	ZHA02-COL-67	2020-03-20 11:40:49	2020-03-20 11:40:49	2020-03-20	2020-03-16	2020-03-01	22879	200.101	98.6327	90.1056	88.7074	98	88	82	98.0422	131.492	130.009	98	131	130	0.00371116	0.0252606
ZHA02	COL	67	ZHA02-COL-67	2020-03-20 12:40:49	2020-03-20 12:40:49	2020-03-20	2020-03-16	2020-03-01	18361	199.895	87.5212	78.0717	76.4811	82	73	72	85.7843	131.874	130.261	81	131	130	0.00362652	0.024733
ZHA02	COL	67	ZHA02-COL-67	2020-03-20 13:40:49	2020-03-20 13:40:49	2020-03-20	2020-03-16	2020-03-01	24243	200.06	103.146	95.8159	93.8566	105	95	87	103.669	130.851	130.126	105	130	130	0.00373999	0.0291474
ZHA02	COL	67	ZHA02-COL-67	2020-03-21 10:40:49	2020-03-21 10:40:49	2020-03-21	2020-03-16	2020-03-01	18445	200.263	89.7772	80.4829	77.9996	87	77	74	88.2349	131.643	130.72	85	131	130	0.00277783	0.0254122
ZHA02	COL	67	ZHA02-COL-67	2020-03-21 11:40:49	2020-03-21 11:40:49	2020-03-21	2020-03-16	2020-03-01	20283	188.987	91.674	83.0891	80.7649	91	81	77	90.8777	131.358	130.483	89	131	131	0.00406792	0.0275359
ZHA02	COL	67	ZHA02-COL-67	2020-03-21 12:40:49	2020-03-21 12:40:49	2020-03-21	2020-03-16	2020-03-01	18611	199.779	88.817	79.5982	77.6073	86	77	75	87.4207	131.703	130.388	85	131	130	0.00415904	0.0254129
ZHA02	COL	67	ZHA02-COL-67	2020-03-21 13:40:49	2020-03-21 13:40:49	2020-03-21	2020-03-16	2020-03-01	19182	199.612	91.1989	82.4714	80.0418	88	79	77	90.3257	131.399	130.569	88	131	131	0.00296642	0.0275229
ZHA02	COL	67	ZHA02-COL-67	2020-03-22 10:40:49	2020-03-22 10:40:49	2020-03-22	2020-03-16	2020-03-01	30201	199.857	125.777	120.031	117.7	128	121	115	127.874	130.053	130.048	130	129	129	0.00520015	0.028476
ZHA02	COL	67	ZHA02-COL-67	2020-03-22 11:40:49	2020-03-22 11:40:49	2020-03-22	2020-03-16	2020-03-01	22487	199.991	148.274	137.222	131.546	148	134	121	146.175	131.454	132.481	145	130	131	0.00528197	0.0209773
ZHA02	COL	67	ZHA02-COL-67	2020-03-22 12:40:49	2020-03-22 12:40:49	2020-03-22	2020-03-16	2020-03-01	26698	200.612	86.7658	83.4251	84.0071	94	87	82	90.0651	129.716	128.089	96	129	127	0.00286908	0.031615
ZHA02	COL	67	ZHA02-COL-67	2020-03-22 13:40:49	2020-03-22 13:40:49	2020-03-22	2020-03-16	2020-03-01	25990	200.154	101.047	95.4149	94.7162	103	94	88	102.877	130.362	129.123	104	130	128	0.00336532	0.0262761
ZHA02	COL	67	ZHA02-COL-67	2020-03-23 10:40:49	2020-03-23 10:40:49	2020-03-23	2020-03-23	2020-03-01	19528	199.976	108.004	99.7009	97.0801	110	98	89	107.828	131.101	130.585	108	131	130	0.00293723	0.0310303
ZHA02	COL	67	ZHA02-COL-67	2020-03-23 11:40:49	2020-03-23 11:40:49	2020-03-23	2020-03-23	2020-03-01	19834	200.266	142.142	130.497	124.486	141	129	118	139.856	131.637	132.759	140	131	132	0.00559017	0.0239526
ZHA02	COL	67	ZHA02-COL-67	2020-03-23 12:40:49	2020-03-23 12:40:49	2020-03-23	2020-03-23	2020-03-01	18994	199.897	76.3002	72.5392	74.6237	74	69	69	78.3552	130.249	127.182	77	130	126	0.00310229	0.0299404
ZHA02	COL	67	ZHA02-COL-67	2020-03-23 13:40:49	2020-03-23 13:40:49	2020-03-23	2020-03-23	2020-03-01	18756	199.415	88.6013	82.0753	81.6208	92	84	80	89.3934	130.841	129.078	93	130	128	0.00401349	0.0294305
ZHA02	COL	67	ZHA02-COL-67	2020-03-24 10:40:49	2020-03-24 10:40:49	2020-03-24	2020-03-23	2020-03-01	18077	200.37	105.645	97.2788	94.6508	106	95	87	105.496	131.111	130.64	105	131	130	0.00250313	0.0300536
ZHA02	COL	67	ZHA02-COL-67	2020-03-24 11:40:49	2020-03-24 11:40:49	2020-03-24	2020-03-23	2020-03-01	19391	200.053	137.242	125.529	118.425	138	128	117	135.255	131.444	133.362	139	131	133	0.00618649	0.0235835
ZHA02	COL	67	ZHA02-COL-67	2020-03-24 12:40:49	2020-03-24 12:40:49	2020-03-24	2020-03-23	2020-03-01	19806	200.084	75.3028	72.1104	72.7999	73	72	71	77.9917	129.702	127.944	79	130	127	0.00271792	0.0289389
ZHA02	COL	67	ZHA02-COL-67	2020-03-24 13:40:48	2020-03-24 13:40:48	2020-03-24	2020-03-23	2020-03-01	18328	199.079	60.0175	58.5134	60.7588	58	58	59	62.6488	129.344	126.762	62	129	126	0.00317729	0.0311222
ZHA02	COL	67	ZHA02-COL-67	2020-03-25 10:40:49	2020-03-25 10:40:49	2020-03-25	2020-03-23	2020-03-01	30711	198.88	133.905	128.659	126.551	143	140	138	136.824	129.81	129.863	149	129	129	0.007124	0.0257103
ZHA02	COL	67	ZHA02-COL-67	2020-03-25 11:40:49	2020-03-25 11:40:49	2020-03-25	2020-03-23	2020-03-01	30982	200.37	149.044	142.29	138.383	166	162	154	150.653	130.042	130.994	170	129	130	0.00560128	0.0197305
ZHA02	COL	67	ZHA02-COL-67	2020-03-25 12:40:49	2020-03-25 12:40:49	2020-03-25	2020-03-23	2020-03-01	34877	200.122	121.037	116.52	115.85	135	132	132	124.798	129.798	129.019	142	129	128	0.00495974	0.0248042
ZHA02	COL	67	ZHA02-COL-67	2020-03-25 13:40:49	2020-03-25 13:40:49	2020-03-25	2020-03-23	2020-03-01	30707	199.8	115.086	110.187	109.261	127	123	120	118.417	129.916	129.221	132	129	128	0.00450174	0.023503
ZHA02	COL	67	ZHA02-COL-67	2020-03-26 10:40:49	2020-03-26 10:40:49	2020-03-26	2020-03-23	2020-03-01	34938	199.636	138.487	132.382	130.687	146	143	142	140.813	130.23	129.763	152	129	129	0.00763865	0.0243586
ZHA02	COL	67	ZHA02-COL-67	2020-03-26 11:40:49	2020-03-26 11:40:49	2020-03-26	2020-03-23	2020-03-01	34704	200.057	163.915	155.776	151.565	181	176	171	163.927	130.468	131.297	184	129	130	0.00605391	0.0214685
ZHA02	COL	67	ZHA02-COL-67	2020-03-26 12:40:49	2020-03-26 12:40:49	2020-03-26	2020-03-23	2020-03-01	35978	200.555	116.516	113.323	113.58	128	128	128	121.427	129.44	128.327	137	129	127	0.002616	0.0233796
ZHA02	COL	67	ZHA02-COL-67	2020-03-26 13:40:49	2020-03-26 13:40:49	2020-03-26	2020-03-23	2020-03-01	35805	200.197	117.921	114.144	114.566	125	124	125	122.345	129.695	128.299	133	129	127	0.00325476	0.0249853
ZHA02	COL	67	ZHA02-COL-67	2020-03-27 10:40:49	2020-03-27 10:40:49	2020-03-27	2020-03-23	2020-03-01	34385	199.576	137.555	131.267	129.338	147	142	141	139.626	130.26	129.905	152	129	129	0.00727358	0.0240863
ZHA02	COL	67	ZHA02-COL-67	2020-03-27 11:40:49	2020-03-27 11:40:49	2020-03-27	2020-03-23	2020-03-01	33660	199.92	169.673	161.669	156.925	188	184	179	169.669	130.302	131.574	191	129	131	0.00672135	0.0225977
ZHA02	COL	67	ZHA02-COL-67	2020-03-27 12:40:49	2020-03-27 12:40:49	2020-03-27	2020-03-23	2020-03-01	50978	199.871	109.377	108.361	110.966	118	119	122	116.074	129.06	126.729	127	129	126	0.00321703	0.0317306
ZHA02	COL	67	ZHA02-COL-67	2020-03-27 13:40:49	2020-03-27 13:40:49	2020-03-27	2020-03-23	2020-03-01	44755	200.016	126.311	122.831	122.892	134	133	134	131.106	129.498	128.463	142	129	128	0.00339823	0.0238477
ZHA02	COL	67	ZHA02-COL-67	2020-03-28 10:40:49	2020-03-28 10:40:49	2020-03-28	2020-03-23	2020-03-01	38012	199.649	119.242	112.921	110.768	130	125	122	121.492	130.3	130.091	134	129	129	0.00378245	0.0211349
ZHA02	COL	67	ZHA02-COL-67	2020-03-28 11:40:49	2020-03-28 11:40:49	2020-03-28	2020-03-23	2020-03-01	42247	200.128	129.969	124.855	123.756	142	140	139	133.478	129.969	129.333	149	129	129	0.00585484	0.0254279
ZHA02	COL	67	ZHA02-COL-67	2020-03-28 12:40:49	2020-03-28 12:40:49	2020-03-28	2020-03-23	2020-03-01	44470	200.487	127.208	122.871	122.423	140	139	139	131.277	129.775	128.89	148	129	128	0.00371322	0.02333
ZHA02	COL	67	ZHA02-COL-67	2020-03-28 13:40:49	2020-03-28 13:40:49	2020-03-28	2020-03-23	2020-03-01	32084	198.314	113.718	106.836	104.507	125	117	110	115.326	130.541	130.286	126	129	129	0.00449233	0.0265538
ZHA02	COL	67	ZHA02-COL-67	2020-03-29 10:40:49	2020-03-29 10:40:49	2020-03-29	2020-03-23	2020-03-01	47193	199.813	125.974	121.189	119.557	137	135	133	129.557	129.737	129.643	144	129	129	0.00501168	0.0246383
ZHA02	COL	67	ZHA02-COL-67	2020-03-29 11:40:49	2020-03-29 11:40:49	2020-03-29	2020-03-23	2020-03-01	53274	194.257	123.35	119.137	117.75	134	133	131	127.475	129.544	129.434	142	129	128	0.00450229	0.0256053
ZHA02	COL	67	ZHA02-COL-67	2020-03-29 12:40:49	2020-03-29 12:40:49	2020-03-29	2020-03-23	2020-03-01	54940	200.18	130.965	127.055	126.137	143	142	141	135.44	129.496	129.118	151	129	128	0.00571794	0.0240588
ZHA02	COL	67	ZHA02-COL-67	2020-03-29 13:40:49	2020-03-29 13:40:49	2020-03-29	2020-03-23	2020-03-01	37438	199.045	121.191	116.4	114.605	135	133	131	124.579	129.734	129.738	142	129	129	0.00517678	0.0248397
ZHA02	COL	67	ZHA02-COL-67	2020-03-30 10:40:49	2020-03-30 10:40:49	2020-03-30	2020-03-30	2020-03-01	57203	200.121	148.288	145.951	145.266	162	162	161	153.524	128.928	128.712	170	128	128	0.00483604	0.0191308
ZHA02	COL	67	ZHA02-COL-67	2020-03-30 11:40:49	2020-03-30 11:40:49	2020-03-30	2020-03-30	2020-03-01	56623	200.846	168.537	165.07	162.035	185	182	178	172.347	128.923	130.046	190	128	130	0.00594372	0.0210987
ZHA02	COL	67	ZHA02-COL-67	2020-03-30 12:40:49	2020-03-30 12:40:49	2020-03-30	2020-03-30	2020-03-01	61770	200.563	96.8723	97.9786	101.409	108	109	112	104.886	128.445	125.905	117	128	125	0.00343327	0.0320171
ZHA02	COL	67	ZHA02-COL-67	2020-03-30 13:40:49	2020-03-30 13:40:49	2020-03-30	2020-03-30	2020-03-01	49906	200.551	129.112	125.634	124.846	137	135	135	133.694	129.332	128.933	144	129	128	0.00514355	0.0245095
ZHA02	COL	67	ZHA02-COL-67	2020-03-31 10:40:49	2020-03-31 10:40:49	2020-03-31	2020-03-30	2020-03-01	44179	200.234	146.067	141.788	139.888	153	151	151	149.796	129.462	129.635	160	129	129	0.00603484	0.0184179
ZHA02	COL	67	ZHA02-COL-67	2020-03-31 11:40:49	2020-03-31 11:40:49	2020-03-31	2020-03-30	2020-03-01	38672	200.267	161.062	153.985	148.975	176	171	166	161.942	129.947	131.631	180	129	130	0.00630887	0.0206856
ZHA02	COL	67	ZHA02-COL-67	2020-03-31 12:40:49	2020-03-31 12:40:49	2020-03-31	2020-03-30	2020-03-01	56385	200.328	109.351	109.527	112.925	118	120	124	117.024	128.764	126.129	128	128	126	0.00319613	0.0304941
ZHA02	COL	67	ZHA02-COL-67	2020-03-31 13:40:49	2020-03-31 13:40:49	2020-03-31	2020-03-30	2020-03-01	55769	200.564	129.911	126.789	126.694	139	137	137	134.816	129.314	128.495	146	129	128	0.00523956	0.0254256
ZHA02	COL	73	ZHA02-COL-73	2019-10-28 10:40:40	2019-10-28 10:40:40	2019-10-28	2019-10-28	2019-10-01	21985	116.86	77.5344	96.1869	57.4063	77	97	54	97.8272	113.431	147.803	98	112	150	0.000498817	0.0053293
ZHA02	COL	73	ZHA02-COL-73	2019-10-28 11:40:40	2019-10-28 11:40:40	2019-10-28	2019-10-28	2019-10-01	22258	117.715	70.4382	86.5368	50.6128	70	88	48	88.1753	114.773	146.8	89	114	148	0.000650217	0.00649567
ZHA02	COL	73	ZHA02-COL-73	2019-10-28 12:40:40	2019-10-28 12:40:40	2019-10-28	2019-10-28	2019-10-01	22142	118.722	70.0144	85.8164	51.7051	69	87	49	87.5229	115.137	145.848	88	114	147	0.000725166	0.00649834
ZHA02	COL	73	ZHA02-COL-73	2019-10-28 13:40:40	2019-10-28 13:40:40	2019-10-28	2019-10-28	2019-10-01	22567	119.936	67.4024	82.4669	50.9436	67	84	49	84.1609	115.794	144.575	85	115	146	0.000728973	0.00652929
ZHA02	COL	73	ZHA02-COL-73	2019-10-29 10:40:40	2019-10-29 10:40:40	2019-10-29	2019-10-28	2019-10-01	25152	126.15	68.3862	85.0815	49.0178	68	86	47	86.4926	114.437	146.871	87	113	148	0.000622113	0.00619225
ZHA02	COL	73	ZHA02-COL-73	2019-10-29 11:40:40	2019-10-29 11:40:40	2019-10-29	2019-10-28	2019-10-01	24996	125.923	72.6437	91.4691	53.7229	73	93	53	92.8326	113.382	147.388	94	112	149	0.000546473	0.00591439
ZHA02	COL	73	ZHA02-COL-73	2019-10-29 12:40:40	2019-10-29 12:40:40	2019-10-29	2019-10-28	2019-10-01	25615	126.167	66.0189	82.0757	46.5142	66	82	45	83.3827	114.752	146.75	84	114	148	0.000754845	0.00629795
ZHA02	COL	73	ZHA02-COL-73	2019-10-29 13:40:40	2019-10-29 13:40:40	2019-10-29	2019-10-28	2019-10-01	25198	124.878	70.0982	87.5193	50.6517	70	88	50	88.9456	114.048	147.169	90	113	148	0.00065235	0.00590426
ZHA02	COL	73	ZHA02-COL-73	2019-10-30 10:40:40	2019-10-30 10:40:40	2019-10-30	2019-10-28	2019-10-01	23950	128.132	72.2218	88.3218	56.0107	73	90	56	90.2225	115.302	144.737	92	114	146	0.000928352	0.00713552
ZHA02	COL	73	ZHA02-COL-73	2019-10-30 11:40:40	2019-10-30 11:40:40	2019-10-30	2019-10-28	2019-10-01	23982	127.66	72.2681	88.4441	56.0407	72	89	55	90.3336	115.248	144.785	91	114	146	0.00101835	0.00725537
ZHA02	COL	73	ZHA02-COL-73	2019-10-30 12:40:40	2019-10-30 12:40:40	2019-10-30	2019-10-28	2019-10-01	24154	127.306	72.622	88.7186	56.6012	72	89	55	90.6677	115.335	144.616	91	114	146	0.000835744	0.00702995
ZHA02	COL	73	ZHA02-COL-73	2019-10-30 13:40:40	2019-10-30 13:40:40	2019-10-30	2019-10-28	2019-10-01	24754	127.226	70.2646	85.5706	53.9967	70	86	53	87.4695	115.7	144.492	88	115	145	0.000750561	0.00680354
ZHA02	COL	73	ZHA02-COL-73	2019-10-31 10:40:40	2019-10-31 10:40:40	2019-10-31	2019-10-28	2019-10-01	24096	121.079	69.7694	86.8976	51.8508	69	87	50	88.3755	114.425	146.229	89	113	148	0.000646138	0.00622826
ZHA02	COL	73	ZHA02-COL-73	2019-10-31 11:40:40	2019-10-31 11:40:40	2019-10-31	2019-10-28	2019-10-01	24559	121.392	69.1746	85.5963	52.1979	69	86	51	87.1683	114.938	145.427	88	114	147	0.000705304	0.00669505
ZHA02	COL	73	ZHA02-COL-73	2019-10-31 12:40:40	2019-10-31 12:40:40	2019-10-31	2019-10-28	2019-10-01	25986	123.476	72.3763	89.0506	55.1993	72	90	54	90.8141	114.833	145.539	92	114	147	0.000719903	0.00671536
ZHA02	COL	73	ZHA02-COL-73	2019-10-31 13:40:40	2019-10-31 13:40:40	2019-10-31	2019-10-28	2019-10-01	24557	121.319	66.8846	83.1922	50.3838	66	83	49	84.6442	115.028	145.183	85	114	147	0.000652651	0.00685253
ZHA02	COL	73	ZHA02-COL-73	2019-11-01 10:40:40	2019-11-01 10:40:40	2019-11-01	2019-10-28	2019-11-01	26491	125.566	82.8191	98.7914	67.1684	79	95	63	100.986	115.631	144.063	97	115	144	0.00085308	0.00626819
ZHA02	COL	73	ZHA02-COL-73	2019-11-01 11:40:40	2019-11-01 11:40:40	2019-11-01	2019-10-28	2019-11-01	28948	128.274	80.7277	99.6586	60.7125	81	100	60	101.421	113.311	147.771	102	112	149	0.000386826	0.00502883
ZHA02	COL	73	ZHA02-COL-73	2019-11-01 12:40:40	2019-11-01 12:40:40	2019-11-01	2019-10-28	2019-11-01	28905	127.424	72.3777	88.9572	56.0791	73	90	56	90.7797	115.032	144.976	92	114	146	0.00090991	0.00741045
ZHA02	COL	73	ZHA02-COL-73	2019-11-01 13:40:40	2019-11-01 13:40:40	2019-11-01	2019-10-28	2019-11-01	28230	127.224	87.8564	105.351	68.1138	86	104	67	107.465	114.256	146.785	106	113	148	0.00053933	0.00590647
ZHA02	COL	73	ZHA02-COL-73	2019-11-02 10:40:40	2019-11-02 10:40:40	2019-11-02	2019-10-28	2019-11-01	29748	130.808	68.8944	86.1483	50.277	68	87	48	87.5482	114.235	146.695	88	113	148	0.000597689	0.00638781
ZHA02	COL	73	ZHA02-COL-73	2019-11-02 11:40:40	2019-11-02 11:40:40	2019-11-02	2019-10-28	2019-11-01	30769	131.069	70.1194	88.8979	52.3321	70	90	52	90.1607	113.53	146.82	91	112	148	0.000575568	0.0064493
ZHA02	COL	73	ZHA02-COL-73	2019-11-02 12:40:40	2019-11-02 12:40:40	2019-11-02	2019-10-28	2019-11-01	29633	131.22	67.9768	85.8691	50.009	68	87	49	87.106	113.95	146.618	88	113	148	0.000569833	0.00624002
ZHA02	COL	73	ZHA02-COL-73	2019-11-02 13:40:40	2019-11-02 13:40:40	2019-11-02	2019-10-28	2019-11-01	30829	131.128	71.0204	89.7936	53.183	71	91	52	91.1149	113.537	146.823	92	112	148	0.000575013	0.00642889
ZHA02	COL	73	ZHA02-COL-73	2019-11-04 10:40:18	2019-11-04 10:40:18	2019-11-04	2019-11-04	2019-11-01	13497	136.344	81.8921	95.6182	74.3982	83	98	76	99.0272	118.327	138.444	101	117	139	0.00163456	0.0115617
ZHA02	COL	73	ZHA02-COL-73	2019-11-04 11:40:18	2019-11-04 11:40:18	2019-11-04	2019-11-04	2019-11-01	13868	138.281	84.6457	97.2308	78.0948	86	99	80	101.069	119.196	137.345	103	118	138	0.00168948	0.0120727
ZHA02	COL	73	ZHA02-COL-73	2019-11-04 12:40:18	2019-11-04 12:40:18	2019-11-04	2019-11-04	2019-11-01	13158	130.469	80.3627	93.6778	71.2471	80	95	71	97.054	118.231	139.23	98	117	140	0.00221899	0.0107552
ZHA02	COL	73	ZHA02-COL-73	2019-11-04 13:40:18	2019-11-04 13:40:18	2019-11-04	2019-11-04	2019-11-01	13981	140.533	86.3041	98.8406	78.8928	87	99	79	102.702	119.087	137.805	103	118	138	0.00159989	0.0119877
ZHA02	COL	73	ZHA02-COL-73	2019-11-05 10:40:18	2019-11-05 10:40:18	2019-11-05	2019-11-04	2019-11-01	13970	136.267	78.5991	89.0047	74.0601	78	89	75	93.0699	120.792	135.297	94	120	135	0.00169586	0.011671
ZHA02	COL	73	ZHA02-COL-73	2019-11-05 11:40:18	2019-11-05 11:40:18	2019-11-05	2019-11-04	2019-11-01	13993	136.625	80.223	89.915	76.4031	80	91	77	94.2978	121.381	134.556	95	121	135	0.00194507	0.0129392
ZHA02	COL	73	ZHA02-COL-73	2019-11-05 12:40:18	2019-11-05 12:40:18	2019-11-05	2019-11-04	2019-11-01	14367	136.682	85.3858	95.5148	82.8038	85	96	83	100.183	121.425	133.96	101	121	134	0.00213293	0.0137359
ZHA02	COL	73	ZHA02-COL-73	2019-11-05 13:40:18	2019-11-05 13:40:18	2019-11-05	2019-11-04	2019-11-01	14181	138.078	82.8975	92.3045	78.9355	82	93	79	96.8875	121.542	134.47	97	121	135	0.00201854	0.0128259
ZHA02	COL	73	ZHA02-COL-73	2019-11-06 10:40:18	2019-11-06 10:40:18	2019-11-06	2019-11-04	2019-11-01	14064	136.002	80.4593	88.4239	77.3154	80	89	78	93.2088	122.561	133.385	94	122	133	0.0021042	0.0150892
ZHA02	COL	73	ZHA02-COL-73	2019-11-06 11:40:18	2019-11-06 11:40:18	2019-11-06	2019-11-04	2019-11-01	14270	136.292	73.4452	80.4547	70.339	73	80	70	84.8951	123.048	133.031	85	123	133	0.00269046	0.0163396
ZHA02	COL	73	ZHA02-COL-73	2019-11-06 12:40:18	2019-11-06 12:40:18	2019-11-06	2019-11-04	2019-11-01	14291	138.43	76.8231	84.4865	72.2178	76	85	72	88.9903	122.403	134.153	90	122	134	0.00210938	0.0136493
ZHA02	COL	73	ZHA02-COL-73	2019-11-06 13:40:18	2019-11-06 13:40:18	2019-11-06	2019-11-04	2019-11-01	13749	137.205	75.5717	82.9484	70.2221	75	84	70	87.3404	122.373	134.506	88	122	135	0.00186422	0.0128646
ZHA02	COL	73	ZHA02-COL-73	2019-11-07 10:40:18	2019-11-07 10:40:18	2019-11-07	2019-11-04	2019-11-01	14399	137.118	82.5667	90.2954	78.1154	83	91	79	95.2454	122.436	134.019	96	122	134	0.00224586	0.0138439
ZHA02	COL	73	ZHA02-COL-73	2019-11-07 11:40:18	2019-11-07 11:40:18	2019-11-07	2019-11-04	2019-11-01	14348	85.1661	81.9574	88.5866	78.0313	82	90	79	93.7062	123.168	133.257	95	123	133	0.00280193	0.0159743
ZHA02	COL	73	ZHA02-COL-73	2019-11-07 12:40:18	2019-11-07 12:40:18	2019-11-07	2019-11-04	2019-11-01	14286	85.2946	77.6835	83.8266	73.2457	78	85	74	88.7014	123.325	133.388	90	123	134	0.00248286	0.0148693
ZHA02	COL	73	ZHA02-COL-73	2019-11-07 13:40:18	2019-11-07 13:40:18	2019-11-07	2019-11-04	2019-11-01	15068	139.31	82.4995	89.0827	76.6692	83	90	77	94.1569	122.865	134.314	95	123	134	0.0021352	0.0132954
ZHA02	COL	73	ZHA02-COL-73	2019-11-08 10:40:18	2019-11-08 10:40:18	2019-11-08	2019-11-04	2019-11-01	14960	139.738	81.4372	86.6912	79.5095	81	86	79	92.1941	124.421	131.465	92	124	131	0.00191249	0.0195074
ZHA02	COL	73	ZHA02-COL-73	2019-11-08 11:40:18	2019-11-08 11:40:18	2019-11-08	2019-11-04	2019-11-01	14501	136.155	84.4451	89.6333	83.5158	84	90	84	95.4367	124.648	130.858	96	124	131	0.0018515	0.0238024
ZHA02	COL	73	ZHA02-COL-73	2019-11-08 12:40:18	2019-11-08 12:40:18	2019-11-08	2019-11-04	2019-11-01	14237	84.6944	83.9326	88.9343	83.1099	84	90	83	94.7517	124.781	130.724	96	125	131	0.00178259	0.0237241
ZHA02	COL	73	ZHA02-COL-73	2019-11-08 13:40:18	2019-11-08 13:40:18	2019-11-08	2019-11-04	2019-11-01	14481	135.946	89.4412	94.2179	89.7048	89	94	90	100.387	125.203	129.943	101	125	130	0.00298682	0.0244349
ZHA02	COL	73	ZHA02-COL-73	2019-11-09 10:40:18	2019-11-09 10:40:18	2019-11-09	2019-11-04	2019-11-01	14357	85.4883	80.628	84.4672	78.8628	79	84	78	90.245	125.272	130.774	90	125	131	0.00172105	0.0249476
ZHA02	COL	73	ZHA02-COL-73	2019-11-09 11:40:18	2019-11-09 11:40:18	2019-11-09	2019-11-04	2019-11-01	15127	139.365	84.0345	88.1346	82.5923	83	88	82	94.1047	125.244	130.657	94	125	131	0.00186276	0.0244305
ZHA02	COL	73	ZHA02-COL-73	2019-11-09 12:40:18	2019-11-09 12:40:18	2019-11-09	2019-11-04	2019-11-01	14617	132.794	85.0293	88.957	84.5928	85	90	85	95.0771	125.525	130.02	96	125	130	0.00298252	0.023325
ZHA02	COL	73	ZHA02-COL-73	2019-11-09 13:40:18	2019-11-09 13:40:18	2019-11-09	2019-11-04	2019-11-01	14534	129.825	88.2057	91.9596	90.2193	87	91	90	98.2653	126.157	128.515	98	126	128	0.00325254	0.0262532
ZHA02	COL	73	ZHA02-COL-73	2019-11-10 10:40:18	2019-11-10 10:40:18	2019-11-10	2019-11-04	2019-11-01	15381	139.754	82.9044	86.6856	84.638	83	87	85	92.7809	126.094	128.665	93	126	128	0.0032438	0.0262909
ZHA02	COL	73	ZHA02-COL-73	2019-11-10 11:40:18	2019-11-10 11:40:18	2019-11-10	2019-11-04	2019-11-01	15407	158.059	87.7579	90.4793	88.8477	88	91	90	96.9494	126.62	128.556	98	127	128	0.00346998	0.0261652
ZHA02	COL	73	ZHA02-COL-73	2019-11-10 12:40:18	2019-11-10 12:40:18	2019-11-10	2019-11-04	2019-11-01	13900	132.297	84.569	87.1461	86.6558	83	86	86	93.3799	126.916	127.916	92	127	127	0.00320622	0.0279265
ZHA02	COL	73	ZHA02-COL-73	2019-11-10 13:40:18	2019-11-10 13:40:18	2019-11-10	2019-11-04	2019-11-01	13722	134.744	86.1264	88.8172	88.6119	83	86	87	95.1046	126.948	127.729	93	127	127	0.00323671	0.0279649
ZHA02	COL	73	ZHA02-COL-73	2019-11-11 10:40:18	2019-11-11 10:40:18	2019-11-11	2019-11-11	2019-11-01	15435	137.57	87.3421	88.0833	86.0056	88	88	87	94.7483	127.33	129.093	96	127	129	0.00475758	0.027332
ZHA02	COL	73	ZHA02-COL-73	2019-11-11 11:40:18	2019-11-11 11:40:18	2019-11-11	2019-11-11	2019-11-01	13416	87.6052	80.1039	81.147	81.086	79	80	81	87.1816	127.601	127.905	86	127	128	0.00377657	0.0291843
ZHA02	COL	73	ZHA02-COL-73	2019-11-11 12:40:18	2019-11-11 12:40:18	2019-11-11	2019-11-11	2019-11-01	12324	139.24	114.845	115.485	115.569	112	112	113	123.138	127.855	127.874	120	128	128	0.00302347	0.0258499
ZHA02	COL	73	ZHA02-COL-73	2019-11-11 13:40:18	2019-11-11 13:40:18	2019-11-11	2019-11-11	2019-11-01	14702	133.155	76.9002	78.267	78.4166	75	77	77	84.3709	127.476	127.75	83	127	128	0.00361916	0.0284599
ZHA02	COL	73	ZHA02-COL-73	2019-11-12 10:40:18	2019-11-12 10:40:18	2019-11-12	2019-11-11	2019-11-01	14985	138.204	73.6299	72.7283	71.2284	71	71	69	78.7704	128.072	129.052	77	128	129	0.00391832	0.0269666
ZHA02	COL	73	ZHA02-COL-73	2019-11-12 11:40:18	2019-11-12 11:40:18	2019-11-12	2019-11-11	2019-11-01	14676	84.6722	74.153	73.8564	73.668	73	73	73	79.9073	128.083	128.187	80	128	128	0.00365693	0.0275824
ZHA02	COL	73	ZHA02-COL-73	2019-11-12 12:40:18	2019-11-12 12:40:18	2019-11-12	2019-11-11	2019-11-01	14465	158.739	112.998	112.612	113.164	111	109	111	120.383	128.389	127.718	118	128	127	0.00285327	0.0238778
ZHA02	COL	73	ZHA02-COL-73	2019-11-12 13:40:18	2019-11-12 13:40:18	2019-11-12	2019-11-11	2019-11-01	14577	83.1534	74.805	74.2411	74.9301	73	74	74	80.5037	128.367	127.718	80	128	128	0.00370022	0.0285339
ZHA02	COL	73	ZHA02-COL-73	2019-11-13 10:40:18	2019-11-13 10:40:18	2019-11-13	2019-11-11	2019-11-01	13740	157.27	97.2257	95.4571	96.69	97	95	97	103.133	129.033	127.506	103	129	127	0.0026698	0.0315823
ZHA02	COL	73	ZHA02-COL-73	2019-11-13 11:40:18	2019-11-13 11:40:18	2019-11-13	2019-11-11	2019-11-01	13790	131.668	80.4074	79.2595	81.9175	80	79	82	86.1286	129.063	126.617	87	129	127	0.00325119	0.0318567
ZHA02	COL	73	ZHA02-COL-73	2019-11-13 12:40:18	2019-11-13 12:40:18	2019-11-13	2019-11-11	2019-11-01	14715	135.138	82.3592	81.2762	83.5425	83	81	84	88.1965	128.988	126.795	89	129	126	0.00353837	0.0326661
ZHA02	COL	73	ZHA02-COL-73	2019-11-13 13:40:18	2019-11-13 13:40:18	2019-11-13	2019-11-11	2019-11-01	14698	138.031	78.8287	77.9356	80.2192	78	77	80	84.6773	128.877	126.803	84	129	127	0.00328189	0.032119
ZHA02	COL	73	ZHA02-COL-73	2019-11-14 10:40:18	2019-11-14 10:40:18	2019-11-14	2019-11-11	2019-11-01	15859	167.029	106.717	104.865	106.41	104	102	104	112.829	129.143	127.334	111	129	127	0.00309823	0.0279964
ZHA02	COL	73	ZHA02-COL-73	2019-11-14 11:40:18	2019-11-14 11:40:18	2019-11-14	2019-11-11	2019-11-01	14809	135.221	85.9082	84.6607	86.9893	86	85	88	92.019	129.056	126.815	93	129	126	0.00323548	0.0330274
ZHA02	COL	73	ZHA02-COL-73	2019-11-14 12:40:18	2019-11-14 12:40:18	2019-11-14	2019-11-11	2019-11-01	15266	144.251	88.5025	87.4809	89.1069	87	85	88	94.9289	128.814	127.183	93	129	126	0.00353869	0.0323913
ZHA02	COL	73	ZHA02-COL-73	2019-11-14 13:40:18	2019-11-14 13:40:18	2019-11-14	2019-11-11	2019-11-01	14938	164.039	82.74	81.5066	83.5956	82	80	83	88.5592	129.004	126.948	88	129	126	0.00351882	0.0323554
ZHA02	COL	73	ZHA02-COL-73	2019-11-15 10:40:18	2019-11-15 10:40:18	2019-11-15	2019-11-11	2019-11-01	13018	161.998	103.065	99.116	101.605	103	99	103	107.187	130.16	127.073	108	130	127	0.0030714	0.0322548
ZHA02	COL	73	ZHA02-COL-73	2019-11-15 11:40:18	2019-11-15 11:40:18	2019-11-15	2019-11-11	2019-11-01	14774	159.503	86.9913	85.3801	89.0883	85	83	88	92.5684	129.504	126.052	91	129	126	0.0031072	0.0319474
ZHA02	COL	73	ZHA02-COL-73	2019-11-15 12:40:18	2019-11-15 12:40:18	2019-11-15	2019-11-11	2019-11-01	14606	158.499	86.4486	86.1081	89.6923	84	83	88	93.2148	128.983	125.953	91	129	125	0.00334245	0.0331712
ZHA02	COL	73	ZHA02-COL-73	2019-11-15 13:40:18	2019-11-15 13:40:18	2019-11-15	2019-11-11	2019-11-01	13054	152.371	81.3987	80.2352	84.2818	77	75	80	86.6935	129.447	125.76	82	129	125	0.00316019	0.0304028
ZHA02	COL	73	ZHA02-COL-73	2019-11-16 10:40:18	2019-11-16 10:40:18	2019-11-16	2019-11-11	2019-11-01	14704	83.1317	75.613	72.7807	74.3454	75	73	74	79.5476	129.523	127.48	80	129	128	0.00273852	0.0290859
ZHA02	COL	73	ZHA02-COL-73	2019-11-16 11:40:18	2019-11-16 11:40:18	2019-11-16	2019-11-11	2019-11-01	14781	82.8878	75.0639	72.2668	73.3944	73	72	73	78.9146	129.406	127.753	79	129	128	0.00279754	0.0284692
ZHA02	COL	73	ZHA02-COL-73	2019-11-16 12:40:18	2019-11-16 12:40:18	2019-11-16	2019-11-11	2019-11-01	14806	131.477	74.8668	71.9652	73.4373	73	71	73	78.6487	129.524	127.562	78	129	128	0.00272304	0.0288809
ZHA02	COL	73	ZHA02-COL-73	2019-11-16 13:40:18	2019-11-16 13:40:18	2019-11-16	2019-11-11	2019-11-01	14822	83.7319	76.6356	73.9471	75.3815	75	74	75	80.753	129.398	127.573	80	129	128	0.00282579	0.0287674
ZHA02	COL	73	ZHA02-COL-73	2019-11-17 10:40:18	2019-11-17 10:40:18	2019-11-17	2019-11-11	2019-11-01	15459	141.735	80.2541	78.5154	81.0494	80	78	82	85.5438	129.324	126.753	86	129	126	0.00319097	0.0311012
ZHA02	COL	73	ZHA02-COL-73	2019-11-17 11:40:18	2019-11-17 11:40:18	2019-11-17	2019-11-11	2019-11-01	15100	157.414	84.5734	83.1712	86.7356	84	83	88	90.5447	129.367	126.146	91	129	125	0.00310062	0.0326972
ZHA02	COL	73	ZHA02-COL-73	2019-11-17 12:40:18	2019-11-17 12:40:18	2019-11-17	2019-11-11	2019-11-01	12048	163.849	109.066	106.291	111.009	106	102	109	114.554	130.155	125.746	112	130	126	0.0033347	0.0303261
ZHA02	COL	73	ZHA02-COL-73	2019-11-17 13:40:18	2019-11-17 13:40:18	2019-11-17	2019-11-11	2019-11-01	15488	138.813	80.3255	79.6588	82.3552	80	79	83	86.5588	128.912	126.51	87	129	126	0.00335118	0.0329902
ZHA02	COL	73	ZHA02-COL-73	2019-11-18 10:40:18	2019-11-18 10:40:18	2019-11-18	2019-11-18	2019-11-01	14563	82.3981	74.8236	72.42	75.9469	74	72	76	79.1774	129.746	126.283	79	129	126	0.00270923	0.0311507
ZHA02	COL	73	ZHA02-COL-73	2019-11-18 11:40:18	2019-11-18 11:40:18	2019-11-18	2019-11-18	2019-11-01	15853	142.753	81.9677	81.6464	86.474	83	82	87	88.6561	129.276	125.194	89	129	125	0.00318653	0.0303545
ZHA02	COL	73	ZHA02-COL-73	2019-11-18 12:40:18	2019-11-18 12:40:18	2019-11-18	2019-11-18	2019-11-01	11905	162.499	112.119	108.005	110.876	110	104	111	116.314	130.358	126.857	114	130	126	0.00333899	0.0300284
ZHA02	COL	73	ZHA02-COL-73	2019-11-18 13:40:18	2019-11-18 13:40:18	2019-11-18	2019-11-18	2019-11-01	10353	143.824	105.576	103.854	107.834	105	103	108	112.126	129.654	125.949	112	130	125	0.00313677	0.0317468
ZHA02	COL	73	ZHA02-COL-73	2019-11-19 10:40:18	2019-11-19 10:40:18	2019-11-19	2019-11-18	2019-11-01	14814	82.7447	76.309	73.7059	77.3908	74	73	77	80.6495	129.86	126.211	80	129	126	0.00317953	0.0311325
ZHA02	COL	73	ZHA02-COL-73	2019-11-19 11:40:18	2019-11-19 11:40:18	2019-11-19	2019-11-18	2019-11-01	14958	139.987	76.3783	73.6694	76.873	74	72	76	80.5836	129.818	126.504	79	129	126	0.00289841	0.0316666
ZHA02	COL	73	ZHA02-COL-73	2019-11-19 12:40:18	2019-11-19 12:40:18	2019-11-19	2019-11-18	2019-11-01	14944	140.036	75.6375	73.5647	76.7535	73	72	76	80.3225	129.567	126.416	79	129	126	0.00271859	0.0309959
ZHA02	COL	73	ZHA02-COL-73	2019-11-19 13:40:18	2019-11-19 13:40:18	2019-11-19	2019-11-18	2019-11-01	14434	86.1321	74.0714	71.6801	75.3001	72	71	75	78.3797	129.772	126.227	77	129	126	0.00272574	0.0312639
ZHA02	COL	73	ZHA02-COL-73	2019-11-20 10:41:10	2019-11-20 10:41:10	2019-11-20	2019-11-18	2019-11-01	14987	134.613	75.2936	73.1482	75.9633	73	72	75	79.8597	129.501	126.672	79	129	127	0.00287178	0.0307383
ZHA02	COL	73	ZHA02-COL-73	2019-11-20 11:41:10	2019-11-20 11:41:10	2019-11-20	2019-11-18	2019-11-01	14964	87.9124	75.2793	72.8687	76.3529	72	71	75	79.6397	129.75	126.309	78	129	126	0.00270365	0.0312154
ZHA02	COL	73	ZHA02-COL-73	2019-11-20 12:41:10	2019-11-20 12:41:10	2019-11-20	2019-11-18	2019-11-01	14833	83.2689	73.9377	71.2381	74.0155	71	70	73	77.8789	129.723	126.752	77	129	127	0.00279405	0.0314064
ZHA02	COL	73	ZHA02-COL-73	2019-11-20 13:41:10	2019-11-20 13:41:10	2019-11-20	2019-11-18	2019-11-01	14882	135.027	73.391	70.907	74.2569	71	70	74	77.4956	129.757	126.39	77	129	126	0.00267935	0.0311244
ZHA02	COL	73	ZHA02-COL-73	2019-11-21 10:41:10	2019-11-21 10:41:10	2019-11-21	2019-11-18	2019-11-01	15161	140.946	77.0122	74.6556	77.3776	75	74	77	81.5068	129.524	126.782	81	129	127	0.00296066	0.0308003
ZHA02	COL	73	ZHA02-COL-73	2019-11-21 11:41:10	2019-11-21 11:41:10	2019-11-21	2019-11-18	2019-11-01	15403	136.474	81.9193	79.9997	82.8474	82	79	83	86.9716	129.415	126.642	87	129	127	0.00327253	0.0314961
ZHA02	COL	73	ZHA02-COL-73	2019-11-21 12:41:10	2019-11-21 12:41:10	2019-11-21	2019-11-18	2019-11-01	15296	142.977	82.5077	80.3328	83.0046	81	79	82	87.502	129.442	126.807	86	129	127	0.00332278	0.0314947
ZHA02	COL	73	ZHA02-COL-73	2019-11-21 13:41:10	2019-11-21 13:41:10	2019-11-21	2019-11-18	2019-11-01	15054	156.925	94.6067	92.0971	94.3901	93	90	93	99.8845	129.496	127.081	99	129	127	0.00302769	0.033073
ZHA02	COL	73	ZHA02-COL-73	2019-11-22 10:41:10	2019-11-22 10:41:10	2019-11-22	2019-11-18	2019-11-01	15462	140.821	74.8637	71.9056	73.9845	69	68	71	78.4208	129.669	127.224	74	129	127	0.00270499	0.0297777
ZHA02	COL	73	ZHA02-COL-73	2019-11-22 11:41:10	2019-11-22 11:41:10	2019-11-22	2019-11-18	2019-11-01	14802	136.83	71.2429	68.5659	70.7246	69	68	71	74.8902	129.57	127.152	74	129	127	0.00275845	0.0304961
ZHA02	COL	73	ZHA02-COL-73	2019-11-22 12:41:10	2019-11-22 12:41:10	2019-11-22	2019-11-18	2019-11-01	15293	148.781	72.2722	69.7729	71.9656	69	68	71	76.1434	129.513	127.103	75	129	127	0.002907	0.0301595
ZHA02	COL	73	ZHA02-COL-73	2019-11-22 13:41:10	2019-11-22 13:41:10	2019-11-22	2019-11-18	2019-11-01	15084	120.376	71.8352	69.0083	71.4536	69	68	71	75.4212	129.705	126.993	74	129	127	0.00279637	0.0309253
ZHA02	COL	73	ZHA02-COL-73	2019-11-23 10:41:10	2019-11-23 10:41:10	2019-11-23	2019-11-18	2019-11-01	15927	137.863	77.5452	74.8824	74.8336	76	73	75	81.5719	129.141	128.422	80	129	128	0.00295969	0.0283153
ZHA02	COL	73	ZHA02-COL-73	2019-11-23 11:41:10	2019-11-23 11:41:10	2019-11-23	2019-11-18	2019-11-01	15466	141.277	75.2057	72.3672	74.5121	73	72	75	79.0874	129.61	127.193	79	129	127	0.00274946	0.0304294
ZHA02	COL	73	ZHA02-COL-73	2019-11-23 12:41:10	2019-11-23 12:41:10	2019-11-23	2019-11-18	2019-11-01	15204	141.651	73.0139	70.3475	71.7387	70	69	71	76.7668	129.403	127.608	75	129	127	0.00278084	0.0285238
ZHA02	COL	73	ZHA02-COL-73	2019-11-23 13:41:10	2019-11-23 13:41:10	2019-11-23	2019-11-18	2019-11-01	15706	146.735	73.5625	71.0588	73.1294	71	70	72	77.4558	129.471	127.179	77	129	127	0.0029332	0.0298688
ZHA02	COL	73	ZHA02-COL-73	2019-11-24 10:41:10	2019-11-24 10:41:10	2019-11-24	2019-11-18	2019-11-01	15413	136.015	70.2416	67.5532	67.5787	66	66	66	73.5842	129.101	128.451	71	128	128	0.00283727	0.028276
ZHA02	COL	73	ZHA02-COL-73	2019-11-24 11:41:10	2019-11-24 11:41:10	2019-11-24	2019-11-18	2019-11-01	15521	84.6641	70.7452	68.1743	68.641	67	66	67	74.2468	129.152	128.159	72	128	128	0.00273999	0.0280832
ZHA02	COL	73	ZHA02-COL-73	2019-11-24 12:41:10	2019-11-24 12:41:10	2019-11-24	2019-11-18	2019-11-01	15280	82.5624	69.8073	67.5912	68.8679	68	67	69	73.6111	129.194	127.62	73	129	127	0.00266191	0.0280833
ZHA02	COL	73	ZHA02-COL-73	2019-11-24 13:41:10	2019-11-24 13:41:10	2019-11-24	2019-11-18	2019-11-01	15490	83.5842	71.0954	68.4909	69.9862	69	67	70	74.6988	129.398	127.545	74	129	127	0.00276097	0.0286631
ZHA02	COL	73	ZHA02-COL-73	2019-11-25 10:41:10	2019-11-25 10:41:10	2019-11-25	2019-11-25	2019-11-01	15769	136.045	80.4032	77.1085	77.7366	79	77	78	84.2323	129.469	128.199	85	129	128	0.003061	0.0286582
ZHA02	COL	73	ZHA02-COL-73	2019-11-25 11:41:10	2019-11-25 11:41:10	2019-11-25	2019-11-25	2019-11-01	15841	134.093	79.8849	77.4287	77.757	79	77	78	84.3487	129.059	128.252	84	128	128	0.00308249	0.0289607
ZHA02	COL	73	ZHA02-COL-73	2019-11-25 12:41:10	2019-11-25 12:41:10	2019-11-25	2019-11-25	2019-11-01	16042	156.953	83.196	80.4684	80.895	81	79	80	87.6085	129.176	128.242	86	128	128	0.00319238	0.0288485
ZHA02	COL	73	ZHA02-COL-73	2019-11-25 13:41:10	2019-11-25 13:41:10	2019-11-25	2019-11-25	2019-11-01	16131	84.7379	76.3402	73.8151	74.7562	74	73	74	80.4514	129.214	127.921	80	128	127	0.00272295	0.0278782
ZHA02	COL	73	ZHA02-COL-73	2019-11-26 10:41:10	2019-11-26 10:41:10	2019-11-26	2019-11-25	2019-11-01	17266	138.761	84.5626	82.8596	80.1742	83	82	81	89.9369	128.168	129.904	90	128	129	0.00411299	0.0285436
ZHA02	COL	73	ZHA02-COL-73	2019-11-26 11:41:10	2019-11-26 11:41:10	2019-11-26	2019-11-25	2019-11-01	15264	163.437	93.0289	90.8665	90.8425	94	91	92	98.3735	128.885	128.377	100	128	128	0.00298393	0.0313538
ZHA02	COL	73	ZHA02-COL-73	2019-11-26 12:41:10	2019-11-26 12:41:10	2019-11-26	2019-11-25	2019-11-01	13143	146.008	114.505	111.171	111.133	112	105	108	119.095	129.33	128.569	116	128	128	0.00304998	0.0237394
ZHA02	COL	73	ZHA02-COL-73	2019-11-26 13:41:10	2019-11-26 13:41:10	2019-11-26	2019-11-25	2019-11-01	13320	139.987	88.6506	86.9413	88.6322	82	81	85	94.1307	129.044	127.337	89	128	127	0.00326652	0.0313825
ZHA02	COL	73	ZHA02-COL-73	2019-11-27 10:41:10	2019-11-27 10:41:10	2019-11-27	2019-11-25	2019-11-01	16428	139.665	75.125	72.3666	70.804	71	71	69	78.919	128.806	129.449	77	128	128	0.00361337	0.0274992
ZHA02	COL	73	ZHA02-COL-73	2019-11-27 11:41:10	2019-11-27 11:41:10	2019-11-27	2019-11-25	2019-11-01	16516	139.729	79.9121	77.6443	75.6551	76	76	75	84.5601	128.514	129.608	83	128	129	0.00423686	0.0283648
ZHA02	COL	73	ZHA02-COL-73	2019-11-27 12:41:10	2019-11-27 12:41:10	2019-11-27	2019-11-25	2019-11-01	16801	137.733	78.8813	76.6493	74.9699	76	76	75	83.4392	128.592	129.402	82	128	128	0.00394577	0.0280665
ZHA02	COL	73	ZHA02-COL-73	2019-11-27 13:41:10	2019-11-27 13:41:10	2019-11-27	2019-11-25	2019-11-01	16288	135.523	77.8539	75.2415	74.2638	74	74	73	82.0523	128.847	129.065	81	128	129	0.00363495	0.0282799
ZHA02	COL	73	ZHA02-COL-73	2019-11-28 10:41:10	2019-11-28 10:41:10	2019-11-28	2019-11-25	2019-11-01	16270	135.386	79.1715	77.4049	74.6764	76	77	75	84.0927	128.133	129.998	83	128	129	0.00385371	0.0268139
ZHA02	COL	73	ZHA02-COL-73	2019-11-28 11:41:10	2019-11-28 11:41:10	2019-11-28	2019-11-25	2019-11-01	16211	84.037	81.1861	78.9294	76.4639	78	78	76	85.8694	128.386	129.897	85	128	129	0.00415093	0.0277379
ZHA02	COL	73	ZHA02-COL-73	2019-11-28 12:41:10	2019-11-28 12:41:10	2019-11-28	2019-11-25	2019-11-01	16235	129.34	79.7268	77.9079	75.1199	77	77	75	84.6422	128.14	130.035	84	128	129	0.00371478	0.0268
ZHA02	COL	73	ZHA02-COL-73	2019-11-28 13:41:10	2019-11-28 13:41:10	2019-11-28	2019-11-25	2019-11-01	16230	84.2887	80.296	78.2797	76.1376	77	77	76	85.1275	128.362	129.67	84	128	129	0.00435412	0.0278625
ZHA02	COL	73	ZHA02-COL-73	2019-11-29 10:41:10	2019-11-29 10:41:10	2019-11-29	2019-11-25	2019-11-01	16774	141.375	86.7126	85.478	83.4571	84	85	84	92.5712	128.075	129.442	92	128	128	0.00414418	0.0274065
ZHA02	COL	73	ZHA02-COL-73	2019-11-29 11:41:10	2019-11-29 11:41:10	2019-11-29	2019-11-25	2019-11-01	16953	139.825	92.0502	91.3149	90.9913	90	90	91	98.681	128.227	128.379	98	128	127	0.00378236	0.0294514
ZHA02	COL	73	ZHA02-COL-73	2019-11-29 12:41:10	2019-11-29 12:41:10	2019-11-29	2019-11-25	2019-11-01	13248	143.095	105.975	101.944	100.708	101	95	96	109.757	129.392	129.283	105	129	129	0.0039923	0.0277419
ZHA02	COL	73	ZHA02-COL-73	2019-11-29 13:41:10	2019-11-29 13:41:10	2019-11-29	2019-11-25	2019-11-01	13592	90.8234	88.0179	85.5198	85.0781	78	78	77	92.5908	128.909	128.686	84	128	129	0.00337609	0.0305243
ZHA02	COL	73	ZHA02-COL-73	2019-11-30 10:41:10	2019-11-30 10:41:10	2019-11-30	2019-11-25	2019-11-01	16299	136.316	81.7869	80.9456	78.8641	79	79	79	87.7468	127.932	129.417	86	128	129	0.00426912	0.0275403
ZHA02	COL	73	ZHA02-COL-73	2019-11-30 11:41:10	2019-11-30 11:41:10	2019-11-30	2019-11-25	2019-11-01	15821	133.414	79.0492	78.2726	77.0772	76	77	77	84.8973	128.048	128.926	84	128	128	0.00408732	0.0273477
ZHA02	COL	73	ZHA02-COL-73	2019-11-30 12:41:10	2019-11-30 12:41:10	2019-11-30	2019-11-25	2019-11-01	16216	136.521	78.8033	77.7374	75.8338	75	76	75	84.3228	128.048	129.363	82	128	129	0.00405433	0.0268536
ZHA02	COL	73	ZHA02-COL-73	2019-11-30 13:41:10	2019-11-30 13:41:10	2019-11-30	2019-11-25	2019-11-01	16192	136.576	78.5282	77.7286	75.5362	75	75	75	84.2162	127.9	129.473	82	128	129	0.0040166	0.0274431
ZHA02	COL	73	ZHA02-COL-73	2019-12-01 10:41:10	2019-12-01 10:41:10	2019-12-01	2019-11-25	2019-12-01	16928	197.728	75.1808	74.1486	70.5389	72	72	70	80.2309	127.718	130.353	79	128	129	0.00302958	0.0280099
ZHA02	COL	73	ZHA02-COL-73	2019-12-01 11:41:10	2019-12-01 11:41:10	2019-12-01	2019-11-25	2019-12-01	16342	136.177	74.4903	74.1626	71.7901	73	73	72	80.1824	127.644	129.531	80	128	129	0.00378899	0.027531
ZHA02	COL	73	ZHA02-COL-73	2019-12-01 12:41:10	2019-12-01 12:41:10	2019-12-01	2019-11-25	2019-12-01	16825	197.864	79.8648	79.378	76.6779	77	77	76	85.8796	127.687	129.72	84	128	129	0.00430813	0.0275414
ZHA02	COL	73	ZHA02-COL-73	2019-12-01 13:41:10	2019-12-01 13:41:10	2019-12-01	2019-11-25	2019-12-01	16699	135.917	80.6517	80.2222	78.0715	79	79	79	86.8256	127.751	129.4	86	128	128	0.00419898	0.0275429
ZHA02	COL	73	ZHA02-COL-73	2019-12-02 10:41:10	2019-12-02 10:41:10	2019-12-02	2019-12-02	2019-12-01	13497	200.355	88.1752	85.6574	85.3082	81	77	79	92.1524	129.018	128.567	85	129	128	0.0033167	0.0307061
ZHA02	COL	73	ZHA02-COL-73	2019-12-02 11:41:10	2019-12-02 11:41:10	2019-12-02	2019-12-02	2019-12-01	13113	196.021	88.0645	86.2411	87.35	84	79	83	92.7552	129.028	127.65	87	128	127	0.00320284	0.0310658
ZHA02	COL	73	ZHA02-COL-73	2019-12-02 12:41:10	2019-12-02 12:41:10	2019-12-02	2019-12-02	2019-12-01	13104	95.5264	102.241	99.2218	100.876	96	92	96	106.89	129.62	127.473	101	129	127	0.00278222	0.0308617
ZHA02	COL	73	ZHA02-COL-73	2019-12-02 13:41:10	2019-12-02 13:41:10	2019-12-02	2019-12-02	2019-12-01	13373	150.001	86.5321	85.2375	87.0085	79	77	80	91.9794	128.935	127.173	85	128	127	0.00328598	0.0332716
ZHA02	COL	73	ZHA02-COL-73	2019-12-03 10:41:10	2019-12-03 10:41:10	2019-12-03	2019-12-02	2019-12-01	15495	83.7226	73.1308	71.5324	71.3345	71	71	72	77.7017	128.619	128.425	77	128	128	0.00345723	0.0288449
ZHA02	COL	73	ZHA02-COL-73	2019-12-03 11:41:10	2019-12-03 11:41:10	2019-12-03	2019-12-02	2019-12-01	15796	87.4915	76.7538	75.0952	75.0864	74	73	75	81.6195	128.664	128.327	80	128	128	0.00344328	0.0290652
ZHA02	COL	73	ZHA02-COL-73	2019-12-03 12:41:10	2019-12-03 12:41:10	2019-12-03	2019-12-02	2019-12-01	16249	137.457	78.5437	77.0062	76.4552	76	75	77	83.6496	128.527	128.624	82	128	128	0.00384256	0.0289558
ZHA02	COL	73	ZHA02-COL-73	2019-12-03 13:41:10	2019-12-03 13:41:10	2019-12-03	2019-12-02	2019-12-01	16743	165.111	79.4561	78.2468	77.5773	77	77	77	84.8811	128.383	128.619	83	128	128	0.0039867	0.0283627
ZHA02	COL	73	ZHA02-COL-73	2019-12-04 10:41:10	2019-12-04 10:41:10	2019-12-04	2019-12-02	2019-12-01	16050	194.708	74.6074	73.4386	73.0924	73	72	73	79.6849	128.422	128.43	79	128	128	0.00374721	0.0286569
ZHA02	COL	73	ZHA02-COL-73	2019-12-04 11:41:10	2019-12-04 11:41:10	2019-12-04	2019-12-02	2019-12-01	15931	130.395	77.0753	75.8505	75.9337	76	75	77	82.3825	128.525	128.202	82	128	128	0.0037061	0.0293749
ZHA02	COL	73	ZHA02-COL-73	2019-12-04 12:41:10	2019-12-04 12:41:10	2019-12-04	2019-12-02	2019-12-01	16049	197.016	81.6486	80.8485	80.1905	79	79	79	87.6012	128.208	128.548	86	128	128	0.00429296	0.0278669
ZHA02	COL	73	ZHA02-COL-73	2019-12-04 13:41:10	2019-12-04 13:41:10	2019-12-04	2019-12-02	2019-12-01	15407	161.773	85.5229	84.9108	86.1431	80	79	82	91.63	128.588	127.353	87	128	126	0.00369905	0.0322594
ZHA02	COL	73	ZHA02-COL-73	2019-12-05 10:41:10	2019-12-05 10:41:10	2019-12-05	2019-12-02	2019-12-01	13330	199.503	91.6233	88.4304	86.918	88	83	85	95.4562	129.071	129.272	91	129	129	0.00349658	0.0293638
ZHA02	COL	73	ZHA02-COL-73	2019-12-05 11:41:10	2019-12-05 11:41:10	2019-12-05	2019-12-02	2019-12-01	14729	150.306	86.6394	85.1768	86.4971	83	80	84	91.9465	128.932	127.435	88	129	127	0.00312584	0.0322849
ZHA02	COL	73	ZHA02-COL-73	2019-12-05 12:41:10	2019-12-05 12:41:10	2019-12-05	2019-12-02	2019-12-01	15605	199.665	108.52	106.292	105.506	100	96	100	113.398	128.859	128.659	105	129	128	0.00396339	0.0256369
ZHA02	COL	73	ZHA02-COL-73	2019-12-05 13:41:10	2019-12-05 13:41:10	2019-12-05	2019-12-02	2019-12-01	13784	170.861	87.34	87.1468	87.9348	77	76	79	93.408	128.349	127.495	83	128	127	0.00412078	0.0299278
ZHA02	COL	73	ZHA02-COL-73	2019-12-06 10:41:10	2019-12-06 10:41:10	2019-12-06	2019-12-02	2019-12-01	16500	85.7868	76.2896	74.5145	72.8122	74	73	72	80.8865	128.382	129.352	80	128	129	0.00397385	0.0273843
ZHA02	COL	73	ZHA02-COL-73	2019-12-06 11:41:10	2019-12-06 11:41:10	2019-12-06	2019-12-02	2019-12-01	17634	178.747	84.7062	83.3877	82.6789	80	79	80	90.1788	128.427	128.636	86	128	128	0.00403576	0.0303261
ZHA02	COL	73	ZHA02-COL-73	2019-12-06 12:41:10	2019-12-06 12:41:10	2019-12-06	2019-12-02	2019-12-01	17606	199.304	124.376	121.798	120.244	117	113	115	128.933	128.798	129.106	123	129	129	0.00465964	0.0235685
ZHA02	COL	73	ZHA02-COL-73	2019-12-06 13:41:10	2019-12-06 13:41:10	2019-12-06	2019-12-02	2019-12-01	16441	84.9342	77.3368	75.9807	75.985	75	75	76	82.5661	128.565	128.238	82	128	128	0.00368531	0.0295288
ZHA02	COL	73	ZHA02-COL-73	2019-12-07 10:41:10	2019-12-07 10:41:10	2019-12-07	2019-12-02	2019-12-01	16627	132.795	84.3047	80.0049	79.5419	80	75	75	86.9162	129.688	128.908	82	129	129	0.00356712	0.0285536
ZHA02	COL	73	ZHA02-COL-73	2019-12-07 11:41:10	2019-12-07 11:41:10	2019-12-07	2019-12-02	2019-12-01	15717	158.906	75.4508	73.447	73.6985	71	69	71	79.6101	128.919	128.156	76	129	127	0.0029059	0.0295239
ZHA02	COL	73	ZHA02-COL-73	2019-12-07 12:41:10	2019-12-07 12:41:10	2019-12-07	2019-12-02	2019-12-01	15533	157.512	90.5829	88.5746	88.8578	85	83	86	95.8985	128.887	128.159	91	128	128	0.00312565	0.0315359
ZHA02	COL	73	ZHA02-COL-73	2019-12-07 13:41:10	2019-12-07 13:41:10	2019-12-07	2019-12-02	2019-12-01	14924	162.41	89.3907	87.056	88.8142	81	79	82	94.3217	129.325	127.337	86	129	127	0.00314975	0.0307004
ZHA02	COL	73	ZHA02-COL-73	2019-12-08 10:41:10	2019-12-08 10:41:10	2019-12-08	2019-12-02	2019-12-01	16291	86.6604	72.8314	70.9149	71.7378	72	71	73	77.1784	128.986	127.849	77	129	127	0.0029247	0.0291048
ZHA02	COL	73	ZHA02-COL-73	2019-12-08 11:41:10	2019-12-08 11:41:10	2019-12-08	2019-12-02	2019-12-01	16228	86.473	72.3009	70.6378	72.284	72	71	73	76.8829	129.054	127.325	77	129	127	0.00283728	0.0290407
ZHA02	COL	73	ZHA02-COL-73	2019-12-08 12:41:10	2019-12-08 12:41:10	2019-12-08	2019-12-02	2019-12-01	16540	137.365	68.7213	66.5154	67.3681	67	66	68	72.3898	129.147	127.862	72	129	127	0.00284776	0.0283249
ZHA02	COL	73	ZHA02-COL-73	2019-12-08 13:41:10	2019-12-08 13:41:10	2019-12-08	2019-12-02	2019-12-01	16901	138.938	73.3192	70.8884	71.6314	72	70	72	77.2766	129.193	127.968	77	129	127	0.00269732	0.0277436
ZHA02	COL	73	ZHA02-COL-73	2019-12-09 10:41:10	2019-12-09 10:41:10	2019-12-09	2019-12-09	2019-12-01	10245	143.294	98.2404	92.2615	92.0069	91	81	86	99.8181	130.41	128.943	91	129	129	0.00360524	0.0272257
ZHA02	COL	73	ZHA02-COL-73	2019-12-09 11:41:10	2019-12-09 11:41:10	2019-12-09	2019-12-09	2019-12-01	13901	163.662	83.8003	80.9692	82.408	80	76	80	88.0719	129.474	127.609	84	129	128	0.00315736	0.0296798
ZHA02	COL	73	ZHA02-COL-73	2019-12-09 12:41:10	2019-12-09 12:41:10	2019-12-09	2019-12-09	2019-12-01	9723	199.465	105.402	100.195	101.472	100	93	97	108	130.402	128.016	103	130	128	0.00280394	0.0293585
ZHA02	COL	73	ZHA02-COL-73	2019-12-09 13:41:10	2019-12-09 13:41:10	2019-12-09	2019-12-09	2019-12-01	13492	164.193	81.5795	78.5518	80.7296	72	70	73	85.4132	129.727	127.165	77	129	127	0.00302799	0.0317954
ZHA02	COL	73	ZHA02-COL-73	2019-12-10 10:41:10	2019-12-10 10:41:10	2019-12-10	2019-12-09	2019-12-01	16495	85.2884	73.3517	70.8026	72.5189	71	69	73	77.2676	129.435	127.407	76	129	127	0.00280193	0.0288487
ZHA02	COL	73	ZHA02-COL-73	2019-12-10 11:41:10	2019-12-10 11:41:10	2019-12-10	2019-12-09	2019-12-01	16504	137.295	72.6926	70.0653	72.0586	71	69	73	76.5168	129.552	127.239	76	129	127	0.00274315	0.0293295
ZHA02	COL	73	ZHA02-COL-73	2019-12-10 12:41:10	2019-12-10 12:41:10	2019-12-10	2019-12-09	2019-12-01	16442	137.828	73.4415	70.8761	72.6354	72	69	73	77.3709	129.465	127.374	76	129	127	0.00280149	0.0288862
ZHA02	COL	73	ZHA02-COL-73	2019-12-10 13:41:10	2019-12-10 13:41:10	2019-12-10	2019-12-09	2019-12-01	16517	139.367	74.8253	71.7905	73.9194	73	71	74	78.5684	129.738	127.215	78	130	126	0.00269747	0.0301971
ZHA02	COL	73	ZHA02-COL-73	2019-12-11 10:41:10	2019-12-11 10:41:10	2019-12-11	2019-12-09	2019-12-01	16928	139.152	77.9866	75.9188	77.8432	75	73	76	82.7697	129.274	127.255	80	129	126	0.0029848	0.0291033
ZHA02	COL	73	ZHA02-COL-73	2019-12-11 11:41:10	2019-12-11 11:41:10	2019-12-11	2019-12-09	2019-12-01	17182	139.651	81.2242	79.2948	81.3661	79	77	81	86.4434	129.235	127.129	84	129	126	0.00328139	0.0306636
ZHA02	COL	73	ZHA02-COL-73	2019-12-11 12:41:10	2019-12-11 12:41:10	2019-12-11	2019-12-09	2019-12-01	14810	157.546	100.153	96.5177	98.6244	93	89	93	104.549	129.887	127.371	98	129	127	0.00311859	0.031476
ZHA02	COL	73	ZHA02-COL-73	2019-12-11 13:41:10	2019-12-11 13:41:10	2019-12-11	2019-12-09	2019-12-01	17547	150.957	86.9542	84.8649	86.3814	83	81	84	92.3166	129.174	127.471	88	129	127	0.00302554	0.0305607
ZHA02	COL	73	ZHA02-COL-73	2019-12-12 10:41:10	2019-12-12 10:41:10	2019-12-12	2019-12-09	2019-12-01	25127	200.009	139.662	140.209	146.755	145	145	151	148.279	129.151	124.453	154	129	124	0.00399063	0.0246004
ZHA02	COL	73	ZHA02-COL-73	2019-12-12 11:41:10	2019-12-12 11:41:10	2019-12-12	2019-12-09	2019-12-01	18206	143.302	86.3138	82.8128	83.3153	84	81	83	90.5306	129.568	128.273	89	129	128	0.00297615	0.0309656
ZHA02	COL	73	ZHA02-COL-73	2019-12-12 12:41:10	2019-12-12 12:41:10	2019-12-12	2019-12-09	2019-12-01	17124	87.8164	78.3726	74.1799	75.7474	76	73	75	81.3768	130.086	127.768	80	130	127	0.00302393	0.0281231
ZHA02	COL	73	ZHA02-COL-73	2019-12-12 13:41:10	2019-12-12 13:41:10	2019-12-12	2019-12-09	2019-12-01	17697	139.052	80.0159	76.4283	77.676	78	75	77	83.6771	129.758	127.86	82	129	127	0.00290044	0.030273
ZHA02	COL	73	ZHA02-COL-73	2019-12-13 10:41:10	2019-12-13 10:41:10	2019-12-13	2019-12-09	2019-12-01	17933	140.561	72.7699	68.8499	69.8233	71	67	70	75.4225	129.879	128.062	74	129	127	0.00316002	0.0289458
ZHA02	COL	73	ZHA02-COL-73	2019-12-13 11:41:10	2019-12-13 11:41:10	2019-12-13	2019-12-09	2019-12-01	17573	138.362	68.894	65.4875	67.2301	66	64	66	71.5952	129.836	127.525	70	130	126	0.00284643	0.0296175
ZHA02	COL	73	ZHA02-COL-73	2019-12-13 12:41:10	2019-12-13 12:41:10	2019-12-13	2019-12-09	2019-12-01	17509	151.03	86.7406	83.5011	85.4557	75	71	75	90.1342	129.797	127.307	78	129	127	0.0029467	0.0328274
ZHA02	COL	73	ZHA02-COL-73	2019-12-13 13:41:10	2019-12-13 13:41:10	2019-12-13	2019-12-09	2019-12-01	14591	199.005	83.2906	80.7361	85.4347	72	70	76	87.3896	130.101	125.601	77	129	125	0.00318833	0.0299069
ZHA02	COL	73	ZHA02-COL-73	2019-12-14 10:41:10	2019-12-14 10:41:10	2019-12-14	2019-12-09	2019-12-01	17492	87.8251	68.9675	67.7721	69.9388	66	66	69	73.6596	128.988	126.937	72	129	126	0.00305251	0.0311268
ZHA02	COL	73	ZHA02-COL-73	2019-12-14 11:41:10	2019-12-14 11:41:10	2019-12-14	2019-12-09	2019-12-01	17223	137.179	77.593	74.9329	77.6714	76	74	77	81.8881	129.679	126.831	82	129	126	0.002908	0.0312393
ZHA02	COL	73	ZHA02-COL-73	2019-12-14 12:41:10	2019-12-14 12:41:10	2019-12-14	2019-12-09	2019-12-01	22758	155.509	125.953	122.933	124.787	126	123	128	130.719	129.572	127.353	133	129	127	0.00289276	0.0260212
ZHA02	COL	73	ZHA02-COL-73	2019-12-14 13:41:10	2019-12-14 13:41:10	2019-12-14	2019-12-09	2019-12-01	17593	149.25	74.3315	72.0758	74.4871	72	70	74	78.6096	129.467	126.937	77	129	126	0.00292901	0.0303211
ZHA02	COL	73	ZHA02-COL-73	2019-12-15 10:41:10	2019-12-15 10:41:10	2019-12-15	2019-12-09	2019-12-01	16710	153.934	83.6564	78.5718	80.6715	77	71	75	85.8151	130.551	127.52	79	130	127	0.0031522	0.0289079
ZHA02	COL	73	ZHA02-COL-73	2019-12-15 11:41:10	2019-12-15 11:41:10	2019-12-15	2019-12-09	2019-12-01	15548	154.333	93.7791	88.5621	92.3703	84	78	84	96.0247	130.974	126.516	87	130	126	0.00310488	0.0344368
ZHA02	COL	73	ZHA02-COL-73	2019-12-15 12:41:10	2019-12-15 12:41:10	2019-12-15	2019-12-09	2019-12-01	17810	140.162	75.1108	71.3732	74.3267	72	69	73	78.2732	130.187	126.848	76	130	126	0.0032463	0.0306377
ZHA02	COL	73	ZHA02-COL-73	2019-12-15 13:41:10	2019-12-15 13:41:10	2019-12-15	2019-12-09	2019-12-01	17040	140.788	73.961	70.7498	73.5822	72	70	73	77.5131	129.941	126.849	77	129	126	0.00310534	0.0317795
ZHA02	COL	73	ZHA02-COL-73	2019-12-16 10:41:10	2019-12-16 10:41:10	2019-12-16	2019-12-16	2019-12-01	17694	140.258	71.0387	66.5627	69.1373	68	65	67	73.1516	130.446	127.182	71	130	127	0.00310127	0.0295833
ZHA02	COL	73	ZHA02-COL-73	2019-12-16 11:41:10	2019-12-16 11:41:10	2019-12-16	2019-12-16	2019-12-01	17275	149.351	69.0696	64.8202	68.1186	66	63	66	71.205	130.509	126.698	69	130	126	0.0031	0.0312115
ZHA02	COL	73	ZHA02-COL-73	2019-12-16 12:41:10	2019-12-16 12:41:10	2019-12-16	2019-12-16	2019-12-01	18070	143.423	70.2099	65.4816	68.4022	67	64	66	72.0914	130.636	127	70	130	126	0.0031507	0.031476
ZHA02	COL	73	ZHA02-COL-73	2019-12-16 13:41:10	2019-12-16 13:41:10	2019-12-16	2019-12-16	2019-12-01	18029	143.315	69.9647	65.3823	67.8248	67	64	66	71.9017	130.458	127.275	70	130	127	0.00298887	0.0284345
ZHA02	COL	73	ZHA02-COL-73	2019-12-17 10:41:10	2019-12-17 10:41:10	2019-12-17	2019-12-16	2019-12-01	17514	142.816	68.6513	64.0481	66.641	65	62	65	70.4362	130.508	127.188	69	130	127	0.00304377	0.0300505
ZHA02	COL	73	ZHA02-COL-73	2019-12-17 11:41:10	2019-12-17 11:41:10	2019-12-17	2019-12-16	2019-12-01	17948	170.124	71.9885	67.5873	71.647	69	65	70	74.1755	130.724	126.265	72	130	126	0.00344189	0.0314351
ZHA02	COL	73	ZHA02-COL-73	2019-12-17 12:41:10	2019-12-17 12:41:10	2019-12-17	2019-12-16	2019-12-01	16005	148.349	78.4309	74.7658	78.2147	72	68	73	81.4185	130.279	126.526	75	130	126	0.00310191	0.0301919
ZHA02	COL	73	ZHA02-COL-73	2019-12-17 13:40:20	2019-12-17 13:40:20	2019-12-17	2019-12-16	2019-12-01	16339	145.214	78.4919	74.7904	79.2676	73	70	75	81.6586	130.493	125.926	78	130	125	0.00301057	0.0305226
ZHA02	COL	73	ZHA02-COL-73	2019-12-18 10:40:20	2019-12-18 10:40:20	2019-12-18	2019-12-16	2019-12-01	35015	200.052	171.073	169.218	170.994	170	166	169	177.247	128.974	127.438	175	129	127	0.00499907	0.0230528
ZHA02	COL	73	ZHA02-COL-73	2019-12-18 11:40:20	2019-12-18 11:40:20	2019-12-18	2019-12-16	2019-12-01	14444	153.665	90.3073	84.4362	88.8089	82	75	82	92.1175	131.356	126.297	84	130	126	0.00331737	0.0324474
ZHA02	COL	73	ZHA02-COL-73	2019-12-18 12:40:20	2019-12-18 12:40:20	2019-12-18	2019-12-16	2019-12-01	13492	158.595	99.3029	93.1224	98.0781	90	84	91	100.722	131.629	126.005	93	130	125	0.0032038	0.0334902
ZHA02	COL	73	ZHA02-COL-73	2019-12-18 13:40:20	2019-12-18 13:40:20	2019-12-18	2019-12-16	2019-12-01	16201	139.465	75.2458	71.9033	77.2067	69	67	73	78.6026	130.567	125.343	73	130	125	0.00292047	0.0297278
ZHA02	COL	73	ZHA02-COL-73	2019-12-19 10:40:20	2019-12-19 10:40:20	2019-12-19	2019-12-16	2019-12-01	18251	143.884	68.8472	63.6827	67.8695	65	62	66	70.3267	131.1	126.328	69	130	126	0.00322704	0.0328892
ZHA02	COL	73	ZHA02-COL-73	2019-12-19 11:40:20	2019-12-19 11:40:20	2019-12-19	2019-12-16	2019-12-01	18582	144.39	63.5119	58.1437	62.5385	60	56	61	64.1112	131.258	126.213	62	130	126	0.00376287	0.0328346
ZHA02	COL	73	ZHA02-COL-73	2019-12-19 12:40:20	2019-12-19 12:40:20	2019-12-19	2019-12-16	2019-12-01	18449	141.967	74.6168	69.0544	73.4429	70	67	70	76.2802	131.247	126.292	73	130	126	0.00313324	0.0323641
ZHA02	COL	73	ZHA02-COL-73	2019-12-19 13:40:20	2019-12-19 13:40:20	2019-12-19	2019-12-16	2019-12-01	18516	143.814	64.2734	58.9435	62.8712	61	57	61	64.9557	131.136	126.485	63	130	126	0.00340457	0.0333242
ZHA02	COL	73	ZHA02-COL-73	2019-12-20 10:40:20	2019-12-20 10:40:20	2019-12-20	2019-12-16	2019-12-01	19352	167.377	75.8136	70.1427	73.1957	73	69	72	77.5116	130.986	127.13	77	130	126	0.00313626	0.0322504
ZHA02	COL	73	ZHA02-COL-73	2019-12-20 11:40:20	2019-12-20 11:40:20	2019-12-20	2019-12-16	2019-12-01	19234	144.313	76.8243	71.5172	75.0981	74	71	75	78.9995	130.947	126.769	78	130	126	0.00327178	0.0337777
ZHA02	COL	73	ZHA02-COL-73	2019-12-20 12:40:20	2019-12-20 12:40:20	2019-12-20	2019-12-16	2019-12-01	19172	144.957	76.2112	70.7927	74.4897	73	70	74	78.2697	131.033	126.707	78	130	126	0.00311674	0.0330367
ZHA02	COL	73	ZHA02-COL-73	2019-12-20 13:40:20	2019-12-20 13:40:20	2019-12-20	2019-12-16	2019-12-01	17854	141.607	76.6556	71.0642	74.5293	72	69	72	78.4663	131.051	126.887	76	130	126	0.00311806	0.0327458
ZHA02	COL	73	ZHA02-COL-73	2019-12-21 10:40:20	2019-12-21 10:40:20	2019-12-21	2019-12-16	2019-12-01	19450	143.462	74.2383	67.8065	71.3129	71	67	70	75.2007	131.408	127.002	74	130	127	0.00320517	0.0328102
ZHA02	COL	73	ZHA02-COL-73	2019-12-21 11:40:20	2019-12-21 11:40:20	2019-12-21	2019-12-16	2019-12-01	19362	144.499	75.1615	68.7514	71.8667	72	68	71	76.2499	131.316	127.24	75	130	127	0.00339849	0.0312885
ZHA02	COL	73	ZHA02-COL-73	2019-12-21 12:40:20	2019-12-21 12:40:20	2019-12-21	2019-12-16	2019-12-01	19288	144.347	73.7915	66.9673	70.0946	70	66	70	74.3934	131.516	127.3	73	130	126	0.00332553	0.031401
ZHA02	COL	73	ZHA02-COL-73	2019-12-21 13:40:20	2019-12-21 13:40:20	2019-12-21	2019-12-16	2019-12-01	19517	144.088	76.9446	70.4022	74.0897	74	69	74	78.1695	131.482	126.94	77	130	126	0.00331807	0.0330366
ZHA02	COL	73	ZHA02-COL-73	2019-12-22 10:40:20	2019-12-22 10:40:20	2019-12-22	2019-12-16	2019-12-01	19576	143.892	71.6755	65.1437	69.0864	68	64	68	72.3327	131.559	126.779	71	130	126	0.00382445	0.033514
ZHA02	COL	73	ZHA02-COL-73	2019-12-22 11:40:20	2019-12-22 11:40:20	2019-12-22	2019-12-16	2019-12-01	19447	144.499	71.477	64.3124	68.0701	68	63	67	71.601	131.789	126.977	70	130	126	0.00405505	0.0337639
ZHA02	COL	73	ZHA02-COL-73	2019-12-22 12:40:20	2019-12-22 12:40:20	2019-12-22	2019-12-16	2019-12-01	19502	145.582	75.8918	68.7726	72.4885	72	67	71	76.5329	131.744	127.005	75	130	126	0.00360103	0.03332
ZHA02	COL	73	ZHA02-COL-73	2019-12-22 13:40:20	2019-12-22 13:40:20	2019-12-22	2019-12-16	2019-12-01	19840	144.586	76.7825	69.834	73.233	73	68	72	77.6165	131.585	127.175	76	130	126	0.0033352	0.0325726
ZHA02	COL	73	ZHA02-COL-73	2019-12-23 10:40:20	2019-12-23 10:40:20	2019-12-23	2019-12-23	2019-12-01	19865	143.733	72.2258	65.7116	68.901	68	64	68	72.9342	131.377	127.239	71	130	126	0.0034332	0.031306
ZHA02	COL	73	ZHA02-COL-73	2019-12-23 11:40:20	2019-12-23 11:40:20	2019-12-23	2019-12-23	2019-12-01	19804	144.134	76.3684	69.663	72.8232	72	68	72	77.3821	131.431	127.285	75	130	126	0.00308132	0.0314129
ZHA02	COL	73	ZHA02-COL-73	2019-12-23 12:40:20	2019-12-23 12:40:20	2019-12-23	2019-12-23	2019-12-01	19535	200.31	76.03	69.0001	71.966	71	67	71	76.7508	131.524	127.457	75	130	127	0.00327299	0.0307126
ZHA02	COL	73	ZHA02-COL-73	2019-12-23 13:40:20	2019-12-23 13:40:20	2019-12-23	2019-12-23	2019-12-01	19645	200.451	76.2838	69.4047	72.5811	72	68	71	77.1477	131.504	127.315	76	130	126	0.00331416	0.0314019
ZHA02	COL	73	ZHA02-COL-73	2019-12-24 10:40:20	2019-12-24 10:40:20	2019-12-24	2019-12-23	2019-12-01	19292	144.459	71.9493	65.3902	68.9	67	64	67	72.6392	131.463	127.046	71	130	126	0.00362956	0.0331726
ZHA02	COL	73	ZHA02-COL-73	2019-12-24 11:40:20	2019-12-24 11:40:20	2019-12-24	2019-12-23	2019-12-01	19007	140.297	78.2807	71.4271	75.4451	71	68	71	79.1852	131.64	126.795	75	130	126	0.00336822	0.0329701
ZHA02	COL	73	ZHA02-COL-73	2019-12-24 12:40:20	2019-12-24 12:40:20	2019-12-24	2019-12-23	2019-12-01	19658	143.092	72.3075	65.9195	69.9068	68	64	68	73.172	131.491	126.74	71	130	126	0.00373234	0.0336035
ZHA02	COL	73	ZHA02-COL-73	2019-12-24 13:40:20	2019-12-24 13:40:20	2019-12-24	2019-12-23	2019-12-01	19625	145.04	71.067	66.4459	71.5124	66	64	70	73.4491	131.028	125.806	71	130	125	0.00297785	0.0308942
ZHA02	COL	73	ZHA02-COL-73	2019-12-25 10:40:20	2019-12-25 10:40:20	2019-12-25	2019-12-23	2019-12-01	19681	143.511	79.2685	73.7854	77.7424	75	73	77	81.6101	131.043	126.622	80	130	126	0.00312553	0.0328
ZHA02	COL	73	ZHA02-COL-73	2019-12-25 11:40:20	2019-12-25 11:40:20	2019-12-25	2019-12-23	2019-12-01	20066	166.599	79.4183	73.6293	78.0513	75	72	77	81.513	131.283	126.383	80	130	126	0.00317382	0.0325789
ZHA02	COL	73	ZHA02-COL-73	2019-12-25 12:40:20	2019-12-25 12:40:20	2019-12-25	2019-12-23	2019-12-01	19618	145.04	78.3068	72.2495	76.4801	74	71	76	80.1395	131.358	126.546	79	130	126	0.00325533	0.0327305
ZHA02	COL	73	ZHA02-COL-73	2019-12-25 13:40:20	2019-12-25 13:40:20	2019-12-25	2019-12-23	2019-12-01	19323	143.126	80.0558	74.1441	78.5278	76	73	78	82.1596	131.32	126.428	81	130	126	0.00344987	0.0329772
ZHA02	COL	73	ZHA02-COL-73	2019-12-26 10:40:20	2019-12-26 10:40:20	2019-12-26	2019-12-23	2019-12-01	19636	144.846	76.2571	68.7913	71.5458	71	67	70	76.663	131.667	127.688	75	130	127	0.00317181	0.0284724
ZHA02	COL	73	ZHA02-COL-73	2019-12-26 11:40:20	2019-12-26 11:40:20	2019-12-26	2019-12-23	2019-12-01	19243	143.556	74.4805	67.371	69.9995	69	65	68	74.9145	131.51	127.672	72	130	127	0.00323018	0.0288002
ZHA02	COL	73	ZHA02-COL-73	2019-12-26 12:40:20	2019-12-26 12:40:20	2019-12-26	2019-12-23	2019-12-01	18688	138.731	75.9952	69.4011	72.1499	71	68	70	77.0959	131.308	127.525	75	130	127	0.00332179	0.030051
ZHA02	COL	73	ZHA02-COL-73	2019-12-26 13:40:20	2019-12-26 13:40:20	2019-12-26	2019-12-23	2019-12-01	19730	145.38	74.2215	66.634	69.8723	69	64	68	74.3264	131.824	127.413	72	130	127	0.00335406	0.0311186
ZHA02	COL	73	ZHA02-COL-73	2019-12-27 10:40:20	2019-12-27 10:40:20	2019-12-27	2019-12-23	2019-12-01	19155	199.39	82.1695	75.1421	79.42	76	73	76	83.4608	131.751	126.679	81	130	126	0.00356521	0.0337568
ZHA02	COL	73	ZHA02-COL-73	2019-12-27 11:40:20	2019-12-27 11:40:20	2019-12-27	2019-12-23	2019-12-01	19857	200.266	81.6798	75.8298	81.1175	78	75	79	83.932	131.479	125.87	82	130	125	0.00320811	0.0318475
ZHA02	COL	73	ZHA02-COL-73	2019-12-27 12:40:20	2019-12-27 12:40:20	2019-12-27	2019-12-23	2019-12-01	19301	143.921	82.2629	75.5736	80.3617	79	75	80	83.8716	131.71	126.312	83	130	125	0.0034172	0.0327812
ZHA02	COL	73	ZHA02-COL-73	2019-12-27 13:40:20	2019-12-27 13:40:20	2019-12-27	2019-12-23	2019-12-01	17959	143.849	84.6531	77.9638	82.6337	79	75	79	86.3842	131.663	126.378	83	130	126	0.00331467	0.0322771
ZHA02	COL	73	ZHA02-COL-73	2019-12-28 10:40:20	2019-12-28 10:40:20	2019-12-28	2019-12-23	2019-12-01	18112	91.3822	77.9731	72.5296	76.8895	74	71	75	80.0921	131.138	126.338	78	130	126	0.00304545	0.0324725
ZHA02	COL	73	ZHA02-COL-73	2019-12-28 11:40:20	2019-12-28 11:40:20	2019-12-28	2019-12-23	2019-12-01	3435	200.068	119.031	119.557	119.022	114	115	116	127.245	127.866	128.242	123	129	128	0.0041018	0.027729
ZHA02	COL	73	ZHA02-COL-73	2019-12-28 12:40:20	2019-12-28 12:40:20	2019-12-28	2019-12-23	2019-12-01	15015	199.111	90.8316	84.099	88.8193	85	80	85	92.4063	131.681	126.314	89	130	126	0.00326735	0.0326628
ZHA02	COL	73	ZHA02-COL-73	2019-12-28 13:40:20	2019-12-28 13:40:20	2019-12-28	2019-12-23	2019-12-01	15318	198.903	95.8814	88.6857	93.1637	87	81	87	97.1688	131.855	126.488	90	130	126	0.00370119	0.0347808
ZHA02	COL	73	ZHA02-COL-73	2019-12-29 10:40:20	2019-12-29 10:40:20	2019-12-29	2019-12-23	2019-12-01	17595	142.254	73.6734	68.0261	72.4262	70	67	71	75.2713	131.295	126.272	74	130	126	0.00336884	0.0321909
ZHA02	COL	73	ZHA02-COL-73	2019-12-29 11:40:20	2019-12-29 11:40:20	2019-12-29	2019-12-23	2019-12-01	17585	138.677	76.787	71.4412	76.2505	74	71	75	78.9207	131.226	126.016	78	130	126	0.00317599	0.0323115
ZHA02	COL	73	ZHA02-COL-73	2019-12-29 12:40:20	2019-12-29 12:40:20	2019-12-29	2019-12-23	2019-12-01	17738	138.821	78.5946	72.9727	77.7178	75	72	77	80.6603	131.316	126.094	80	130	126	0.00337765	0.031936
ZHA02	COL	73	ZHA02-COL-73	2019-12-29 13:40:20	2019-12-29 13:40:20	2019-12-29	2019-12-23	2019-12-01	13689	196.282	95.8263	88.681	94.1328	90	83	90	97.2566	132.036	125.905	93	131	126	0.00367524	0.0338199
ZHA02	COL	73	ZHA02-COL-73	2019-12-30 10:40:20	2019-12-30 10:40:20	2019-12-30	2019-12-30	2019-12-01	18013	198.893	77.0055	70.8684	75.745	73	70	75	78.5766	131.575	126.106	77	130	126	0.00326651	0.0320344
ZHA02	COL	73	ZHA02-COL-73	2019-12-30 11:40:20	2019-12-30 11:40:20	2019-12-30	2019-12-30	2019-12-01	18597	143.175	77.9021	71.4173	76.4364	74	70	76	79.2601	131.733	126.061	78	130	126	0.00334869	0.0319913
ZHA02	COL	73	ZHA02-COL-73	2019-12-30 12:40:20	2019-12-30 12:40:20	2019-12-30	2019-12-30	2019-12-01	19068	200.356	77.3896	70.6606	76.1725	74	70	75	78.5137	131.951	125.808	77	131	125	0.00323644	0.0306705
ZHA02	COL	73	ZHA02-COL-73	2019-12-30 13:40:20	2019-12-30 13:40:20	2019-12-30	2019-12-30	2019-12-01	18500	141.128	81.4203	75.5991	81.2139	78	74	80	83.6125	131.572	125.629	82	130	125	0.00324358	0.0307281
ZHA02	COL	73	ZHA02-COL-73	2019-12-31 10:40:20	2019-12-31 10:40:20	2019-12-31	2019-12-30	2019-12-01	18486	144.998	72.6105	65.8472	70.8323	69	64	70	73.2094	131.908	126.094	72	130	126	0.00367676	0.0328328
ZHA02	COL	73	ZHA02-COL-73	2019-12-31 11:40:20	2019-12-31 11:40:20	2019-12-31	2019-12-30	2019-12-01	18232	140.593	74.5303	68.0215	72.88	71	66	72	75.4954	131.756	126.137	74	131	126	0.00347465	0.0327386
ZHA02	COL	73	ZHA02-COL-73	2019-12-31 12:40:20	2019-12-31 12:40:20	2019-12-31	2019-12-30	2019-12-01	18791	143.625	74.2034	67.3824	72.7825	70	66	72	74.9246	132.002	125.871	74	131	125	0.00355054	0.0321873
ZHA02	COL	73	ZHA02-COL-73	2019-12-31 13:40:20	2019-12-31 13:40:20	2019-12-31	2019-12-30	2019-12-01	18821	144.998	73.4089	66.4916	71.7326	70	65	71	73.9635	132.019	125.982	73	131	125	0.00367097	0.0327245
ZHA02	COL	73	ZHA02-COL-73	2020-01-01 10:40:20	2020-01-01 10:40:20	2020-01-01	2019-12-30	2020-01-01	17947	142.285	71.582	65.1949	70.6711	68	64	70	72.3762	131.869	125.737	71	131	125	0.00373192	0.0313554
ZHA02	COL	73	ZHA02-COL-73	2020-01-01 11:40:20	2020-01-01 11:40:20	2020-01-01	2019-12-30	2020-01-01	18657	144.78	74.1522	67.5586	73.3193	71	66	72	75.0753	131.987	125.604	74	131	125	0.00344411	0.0310204
ZHA02	COL	73	ZHA02-COL-73	2020-01-01 12:40:20	2020-01-01 12:40:20	2020-01-01	2019-12-30	2020-01-01	18621	144.721	74.6771	67.9853	73.98	71	67	73	75.5982	132.075	125.499	74	131	125	0.0035184	0.0311526
ZHA02	COL	73	ZHA02-COL-73	2020-01-01 13:40:20	2020-01-01 13:40:20	2020-01-01	2019-12-30	2020-01-01	18863	200.181	75.0025	68.7638	74.9863	72	68	74	76.3305	131.928	125.287	76	130	125	0.00336482	0.0315084
ZHA02	COL	73	ZHA02-COL-73	2020-01-02 10:40:20	2020-01-02 10:40:20	2020-01-02	2019-12-30	2020-01-01	17881	199.578	81.5949	73.1266	79.3406	74	68	74	81.3376	132.811	125.613	76	131	125	0.00487246	0.0330346
ZHA02	COL	73	ZHA02-COL-73	2020-01-02 11:40:20	2020-01-02 11:40:20	2020-01-02	2019-12-30	2020-01-01	17881	141.609	79.012	71.6199	77.6139	75	69	75	79.5134	132.33	125.588	77	131	125	0.00447881	0.0297059
ZHA02	COL	73	ZHA02-COL-73	2020-01-02 12:40:20	2020-01-02 12:40:20	2020-01-02	2019-12-30	2020-01-01	16449	199.204	109.107	101.731	106.685	105	99	105	110.676	131.952	126.232	109	131	126	0.00349766	0.0347283
ZHA02	COL	73	ZHA02-COL-73	2020-01-02 13:40:20	2020-01-02 13:40:20	2020-01-02	2019-12-30	2020-01-01	17646	141.627	73.4906	67.6604	73.8964	71	67	73	74.9583	131.792	125.196	74	131	125	0.00339981	0.0314348
ZHA02	COL	73	ZHA02-COL-73	2020-01-03 10:40:20	2020-01-03 10:40:20	2020-01-03	2019-12-30	2020-01-01	18229	92.3908	70.0082	61.8459	67.5735	65	59	66	69.1793	132.691	125.87	66	131	126	0.00569424	0.0361019
ZHA02	COL	73	ZHA02-COL-73	2020-01-03 11:40:20	2020-01-03 11:40:20	2020-01-03	2019-12-30	2020-01-01	18906	146.414	72.2235	63.4302	69.8592	66	61	68	71.1779	133.082	125.581	69	131	125	0.00656917	0.034969
ZHA02	COL	73	ZHA02-COL-73	2020-01-03 12:40:20	2020-01-03 12:40:20	2020-01-03	2019-12-30	2020-01-01	18306	144.587	69.4967	61.8635	67.7857	66	61	67	69.0147	132.514	125.664	68	131	125	0.00565382	0.0330221
ZHA02	COL	73	ZHA02-COL-73	2020-01-03 13:40:20	2020-01-03 13:40:20	2020-01-03	2019-12-30	2020-01-01	18832	149.414	73.0883	64.7461	71.5359	68	63	70	72.4867	132.963	125.27	71	131	125	0.0064807	0.0360709
ZHA02	COL	73	ZHA02-COL-73	2020-01-04 10:40:20	2020-01-04 10:40:20	2020-01-04	2019-12-30	2020-01-01	17722	196.964	105.35	96.7131	101.876	98	91	97	105.793	132.579	126.198	101	131	125	0.00495095	0.0363517
ZHA02	COL	73	ZHA02-COL-73	2020-01-04 11:40:20	2020-01-04 11:40:20	2020-01-04	2019-12-30	2020-01-01	17220	143.855	89.2511	81.6928	88.7407	82	75	84	89.8019	132.636	124.925	84	131	125	0.00484634	0.0352436
ZHA02	COL	73	ZHA02-COL-73	2020-01-04 12:40:20	2020-01-04 12:40:20	2020-01-04	2019-12-30	2020-01-01	16415	199.705	119.815	111.015	116.176	117	109	115	119.786	132.605	126.212	120	131	126	0.00578034	0.037385
ZHA02	COL	73	ZHA02-COL-73	2020-01-04 13:40:20	2020-01-04 13:40:20	2020-01-04	2019-12-30	2020-01-01	16904	155.361	114.285	105.255	111.67	108	100	108	114.446	132.97	125.561	111	132	125	0.00425564	0.0360911
ZHA02	COL	73	ZHA02-COL-73	2020-01-05 10:40:20	2020-01-05 10:40:20	2020-01-05	2019-12-30	2020-01-01	18178	197.064	74.1612	65.0548	71.5348	70	63	70	72.9081	133.255	125.54	71	132	125	0.00720902	0.0354159
ZHA02	COL	73	ZHA02-COL-73	2020-01-05 11:40:20	2020-01-05 11:40:20	2020-01-05	2019-12-30	2020-01-01	19346	160.666	81.9311	73.0454	81.251	76	70	79	81.6156	133.456	124.526	79	132	125	0.00543155	0.0353151
ZHA02	COL	73	ZHA02-COL-73	2020-01-05 12:40:20	2020-01-05 12:40:20	2020-01-05	2019-12-30	2020-01-01	19954	195.608	129.288	120.631	124.505	126	117	123	129.414	132.248	126.886	129	131	127	0.00428885	0.0324667
ZHA02	COL	73	ZHA02-COL-73	2020-01-05 13:40:20	2020-01-05 13:40:20	2020-01-05	2019-12-30	2020-01-01	7697	200.448	105.597	94.6618	100.658	98	86	95	103.735	133.75	125.997	97	133	125	0.00484674	0.0368873
ZHA02	COL	73	ZHA02-COL-73	2020-01-06 10:40:20	2020-01-06 10:40:20	2020-01-06	2020-01-06	2020-01-01	18060	197.28	103.919	92.6815	97.275	93	84	90	101.901	133.547	126.875	94	132	126	0.00588342	0.0389351
ZHA02	COL	73	ZHA02-COL-73	2020-01-06 11:40:20	2020-01-06 11:40:20	2020-01-06	2020-01-06	2020-01-01	17919	144.608	75.579	66.5264	74.8968	72	66	75	74.7628	133.607	124.458	74	132	124	0.00569143	0.0362018
ZHA02	COL	73	ZHA02-COL-73	2020-01-06 12:40:20	2020-01-06 12:40:20	2020-01-06	2020-01-06	2020-01-01	17515	145.529	74.2413	65.3242	73.199	71	64	72	73.34	133.464	124.684	72	132	125	0.00622325	0.0357948
ZHA02	COL	73	ZHA02-COL-73	2020-01-06 13:40:20	2020-01-06 13:40:20	2020-01-06	2020-01-06	2020-01-01	17835	145.532	75.4633	66.3426	74.3504	72	66	74	74.5484	133.542	124.659	74	132	125	0.00571646	0.0354192
ZHA02	COL	73	ZHA02-COL-73	2020-01-07 10:40:20	2020-01-07 10:40:20	2020-01-07	2020-01-06	2020-01-01	17168	144.07	74.209	65.9778	74.0365	71	65	73	73.8755	133.233	124.444	72	132	125	0.00669573	0.036389
ZHA02	COL	73	ZHA02-COL-73	2020-01-07 11:40:20	2020-01-07 11:40:20	2020-01-07	2020-01-06	2020-01-01	18326	164.748	77.3583	68.6151	76.7683	73	67	76	76.9388	133.421	124.507	75	132	124	0.00580501	0.0358015
ZHA02	COL	73	ZHA02-COL-73	2020-01-07 12:40:20	2020-01-07 12:40:20	2020-01-07	2020-01-06	2020-01-01	17489	163.512	81.2528	72.5288	80.6943	77	71	79	81.1678	133.342	124.538	80	132	125	0.00581297	0.035445
ZHA02	COL	73	ZHA02-COL-73	2020-01-07 13:40:20	2020-01-07 13:40:20	2020-01-07	2020-01-06	2020-01-01	18543	156.591	81.038	74.1039	81.4648	76	71	79	82.0983	132.48	124.669	79	131	125	0.00468747	0.0322654
ZHA02	COL	73	ZHA02-COL-73	2020-01-08 10:40:20	2020-01-08 10:40:20	2020-01-08	2020-01-06	2020-01-01	17640	198.106	92.2917	82.8447	88.8425	81	72	81	91.1238	133.201	125.795	81	132	125	0.00565165	0.0339584
ZHA02	COL	73	ZHA02-COL-73	2020-01-08 11:40:20	2020-01-08 11:40:20	2020-01-08	2020-01-06	2020-01-01	19171	196.808	109.105	101.264	106.77	101	93	101	109.794	132.346	125.851	104	131	125	0.00410504	0.0323648
ZHA02	COL	73	ZHA02-COL-73	2020-01-08 12:40:20	2020-01-08 12:40:20	2020-01-08	2020-01-06	2020-01-01	18161	178.749	123.75	115.456	120.78	118	110	116	124.064	132.451	126.025	121	131	125	0.00472305	0.0355494
ZHA02	COL	73	ZHA02-COL-73	2020-01-08 13:40:20	2020-01-08 13:40:20	2020-01-08	2020-01-06	2020-01-01	20448	161.245	111.553	105.13	110.285	114	108	114	113.631	131.73	125.886	119	131	125	0.00381326	0.0346156
ZHA02	COL	73	ZHA02-COL-73	2020-01-09 10:40:20	2020-01-09 10:40:20	2020-01-09	2020-01-06	2020-01-01	32788	199.981	139.291	131.909	133.673	146	138	139	140.517	131.271	127.921	149	130	128	0.00488129	0.0272568
ZHA02	COL	73	ZHA02-COL-73	2020-01-09 11:40:20	2020-01-09 11:40:20	2020-01-09	2020-01-06	2020-01-01	20532	197.28	98.684	92.8212	98.481	91	84	91	100.798	131.632	125.503	94	130	125	0.00309147	0.0321356
ZHA02	COL	73	ZHA02-COL-73	2020-01-09 12:40:20	2020-01-09 12:40:20	2020-01-09	2020-01-06	2020-01-01	17564	199.103	81.7477	75.2083	82.0978	76	71	78	82.9196	132.234	124.857	79	131	125	0.00399455	0.0305319
ZHA02	COL	73	ZHA02-COL-73	2020-01-09 13:40:20	2020-01-09 13:40:20	2020-01-09	2020-01-06	2020-01-01	7416	200.218	95.7718	88.2319	93.5765	85	78	86	95.6996	132.306	125.817	87	132	125	0.0044631	0.0305531
ZHA02	COL	73	ZHA02-COL-73	2020-01-10 10:40:20	2020-01-10 10:40:20	2020-01-10	2020-01-06	2020-01-01	17367	154.996	73.6872	65.2992	72.7802	68	62	70	72.8508	133.168	124.768	70	132	125	0.0073358	0.0359272
ZHA02	COL	73	ZHA02-COL-73	2020-01-10 11:40:20	2020-01-10 11:40:20	2020-01-10	2020-01-06	2020-01-01	20858	180.426	97.3915	90.3162	96.3993	85	78	86	97.9202	132.269	125.345	87	131	125	0.00422108	0.0316368
ZHA02	COL	73	ZHA02-COL-73	2020-01-10 12:40:20	2020-01-10 12:40:20	2020-01-10	2020-01-06	2020-01-01	17756	141.223	73.2657	66.805	74.1746	69	64	71	73.9464	132.363	124.539	71	131	125	0.00440274	0.0311457
ZHA02	COL	73	ZHA02-COL-73	2020-01-10 13:40:20	2020-01-10 13:40:20	2020-01-10	2020-01-06	2020-01-01	17072	158.802	70.0073	63.3912	70.6227	66	61	69	70.3156	132.427	124.614	68	132	125	0.00568685	0.0331463
ZHA02	COL	73	ZHA02-COL-73	2020-01-11 10:40:20	2020-01-11 10:40:20	2020-01-11	2020-01-06	2020-01-01	21878	188.519	115.73	105.016	107.627	111	99	104	114.22	132.933	127.884	110	132	127	0.00585484	0.0324776
ZHA02	COL	73	ZHA02-COL-73	2020-01-11 11:40:20	2020-01-11 11:40:20	2020-01-11	2020-01-06	2020-01-01	25752	198.848	157	153.606	157.552	165	163	166	162.158	130.097	126.339	172	129	126	0.00524322	0.0261079
ZHA02	COL	73	ZHA02-COL-73	2020-01-11 12:40:20	2020-01-11 12:40:20	2020-01-11	2020-01-06	2020-01-01	6508	183.925	120.487	108.571	114.046	118	106	113	118.148	134.01	126.406	117	133	126	0.00636387	0.0440733
ZHA02	COL	73	ZHA02-COL-73	2020-01-11 13:40:20	2020-01-11 13:40:20	2020-01-11	2020-01-06	2020-01-01	20310	199.986	111.674	103.358	108.675	108	101	108	112.216	132.535	126.027	112	131	125	0.00558592	0.0366626
ZHA02	COL	73	ZHA02-COL-73	2020-01-12 10:40:20	2020-01-12 10:40:20	2020-01-12	2020-01-06	2020-01-01	16797	139.869	82.4694	74.6957	81.614	73	66	75	82.4574	132.805	125.009	74	132	125	0.00489649	0.0340631
ZHA02	COL	73	ZHA02-COL-73	2020-01-12 11:40:20	2020-01-12 11:40:20	2020-01-12	2020-01-06	2020-01-01	19694	159.415	83.7634	76.4905	82.9803	77	70	78	84.4155	132.473	125.186	79	132	125	0.00465776	0.0318645
ZHA02	COL	73	ZHA02-COL-73	2020-01-12 12:40:20	2020-01-12 12:40:20	2020-01-12	2020-01-06	2020-01-01	17806	199.449	92.9552	83.8129	90.6034	86	76	85	92.5067	133.235	125.315	86	132	125	0.0056561	0.0344121
ZHA02	COL	73	ZHA02-COL-73	2020-01-12 13:40:20	2020-01-12 13:40:20	2020-01-12	2020-01-06	2020-01-01	21041	159.154	94.7246	87.4011	94.1306	88	78	87	95.7751	132.503	125.082	88	132	125	0.00500208	0.0329152
ZHA02	COL	73	ZHA02-COL-73	2020-01-13 10:40:20	2020-01-13 10:40:20	2020-01-13	2020-01-13	2020-01-01	27103	194.233	141.722	132.976	133.981	144	136	136	141.68	131.729	128.465	147	131	128	0.00492974	0.0232062
ZHA02	COL	73	ZHA02-COL-73	2020-01-13 11:40:20	2020-01-13 11:40:20	2020-01-13	2020-01-13	2020-01-01	19197	199.271	97.6358	91.2206	97.4984	94	87	94	99.1559	132.065	125.174	97	131	124	0.00354549	0.0338056
ZHA02	COL	73	ZHA02-COL-73	2020-01-13 12:40:20	2020-01-13 12:40:20	2020-01-13	2020-01-13	2020-01-01	20149	178.585	127.297	119.473	123.471	124	116	120	128.195	132.028	126.711	127	131	126	0.00362014	0.0380545
ZHA02	COL	73	ZHA02-COL-73	2020-01-13 13:40:20	2020-01-13 13:40:20	2020-01-13	2020-01-13	2020-01-01	20239	161.99	120.379	113.096	118.163	123	116	121	122.055	132.021	126.104	126	131	126	0.00330452	0.0358574
ZHA02	COL	73	ZHA02-COL-73	2020-01-14 10:40:20	2020-01-14 10:40:20	2020-01-14	2020-01-13	2020-01-01	23080	177.401	137.941	128.886	130.32	137	128	130	137.614	131.94	128.288	139	131	128	0.00520001	0.0273417
ZHA02	COL	73	ZHA02-COL-73	2020-01-14 11:40:20	2020-01-14 11:40:20	2020-01-14	2020-01-13	2020-01-01	43325	199.922	138.221	133.709	137.129	146	142	146	141.889	130.527	126.648	152	130	126	0.00431732	0.0257661
ZHA02	COL	73	ZHA02-COL-73	2020-01-14 12:40:20	2020-01-14 12:40:20	2020-01-14	2020-01-13	2020-01-01	22104	199.021	145.072	137.501	139.84	148	140	142	146.065	131.51	127.589	150	130	128	0.00400599	0.0252844
ZHA02	COL	73	ZHA02-COL-73	2020-01-14 13:40:20	2020-01-14 13:40:20	2020-01-14	2020-01-13	2020-01-01	19695	200.037	117.959	110.551	115.446	113	107	114	119.03	132.106	126.137	118	131	125	0.00358569	0.0358123
ZHA02	COL	73	ZHA02-COL-73	2020-01-15 10:40:20	2020-01-15 10:40:20	2020-01-15	2020-01-13	2020-01-01	18429	181.109	116.024	103.979	108.037	109	97	103	113.42	133.755	127.271	108	132	126	0.00709419	0.0397669
ZHA02	COL	73	ZHA02-COL-73	2020-01-15 11:40:20	2020-01-15 11:40:20	2020-01-15	2020-01-13	2020-01-01	30315	199.626	113.222	108.66	114.632	118	113	119	116.854	131.159	125.197	123	130	125	0.00299869	0.0328015
ZHA02	COL	73	ZHA02-COL-73	2020-01-15 12:40:20	2020-01-15 12:40:20	2020-01-15	2020-01-13	2020-01-01	16675	199.662	134.699	126.045	129.152	133	124	128	134.941	132.132	127.292	135	131	127	0.00520139	0.0292398
ZHA02	COL	73	ZHA02-COL-73	2020-01-15 13:40:20	2020-01-15 13:40:20	2020-01-15	2020-01-13	2020-01-01	21823	199.292	121.824	116.308	120.611	121	117	122	124.903	131.199	126.244	127	130	125	0.0045835	0.035249
ZHA02	COL	73	ZHA02-COL-73	2020-01-16 10:40:20	2020-01-16 10:40:20	2020-01-16	2020-01-13	2020-01-01	17711	164.976	73.3833	64.82	72.3506	67	60	69	72.2584	133.346	124.713	67	132	124	0.00693751	0.036386
ZHA02	COL	73	ZHA02-COL-73	2020-01-16 11:40:20	2020-01-16 11:40:20	2020-01-16	2020-01-13	2020-01-01	17769	139.995	75.2029	66.898	74.3103	69	62	72	74.4883	133.181	124.749	70	132	124	0.00656471	0.0351898
ZHA02	COL	73	ZHA02-COL-73	2020-01-16 12:40:20	2020-01-16 12:40:20	2020-01-16	2020-01-13	2020-01-01	15359	145.555	74.153	65.5724	73.5817	70	63	72	73.3654	133.396	124.484	71	132	124	0.00621689	0.036377
ZHA02	COL	73	ZHA02-COL-73	2020-01-16 13:40:20	2020-01-16 13:40:20	2020-01-16	2020-01-13	2020-01-01	17035	151.206	71.0394	63.3201	71.2949	66	60	69	70.4325	133.099	124.332	67	132	124	0.00676607	0.0369357
ZHA02	COL	73	ZHA02-COL-73	2020-01-17 10:40:20	2020-01-17 10:40:20	2020-01-17	2020-01-13	2020-01-01	15726	157.168	106.851	93.8462	99.016	97	83	91	103.486	134.454	126.771	94	133	125	0.00735067	0.0391532
ZHA02	COL	73	ZHA02-COL-73	2020-01-17 11:40:20	2020-01-17 11:40:20	2020-01-17	2020-01-13	2020-01-01	19358	158.175	82.1029	76.2631	84.9461	78	73	83	84.26	132.394	123.668	82	132	123	0.00476323	0.0336406
ZHA02	COL	73	ZHA02-COL-73	2020-01-17 12:40:20	2020-01-17 12:40:20	2020-01-17	2020-01-13	2020-01-01	17825	196.128	115.387	105.431	110.86	106	96	102	114.882	133.203	126.26	107	132	125	0.00705131	0.0393642
ZHA02	COL	73	ZHA02-COL-73	2020-01-17 13:40:20	2020-01-17 13:40:20	2020-01-17	2020-01-13	2020-01-01	17814	154.195	80.2413	74.1133	82.4233	76	71	81	81.9806	132.411	123.939	80	131	123	0.00495662	0.0323293
ZHA02	COL	73	ZHA02-COL-73	2020-01-18 10:40:20	2020-01-18 10:40:20	2020-01-18	2020-01-13	2020-01-01	16910	186.366	120.123	108.606	111.607	112	100	106	118.495	133.321	127.771	112	132	127	0.00721721	0.0313276
ZHA02	COL	73	ZHA02-COL-73	2020-01-18 11:40:20	2020-01-18 11:40:20	2020-01-18	2020-01-13	2020-01-01	17341	145.523	86.6295	78.5958	86.7144	82	75	85	87.3564	133.09	124.398	85	132	124	0.00499648	0.0355429
ZHA02	COL	73	ZHA02-COL-73	2020-01-18 12:40:20	2020-01-18 12:40:20	2020-01-18	2020-01-13	2020-01-01	19708	199.623	100.194	92.579	99.9432	94	86	96	101.699	132.694	124.803	96	132	124	0.00452229	0.0364873
ZHA02	COL	73	ZHA02-COL-73	2020-01-18 13:40:20	2020-01-18 13:40:20	2020-01-18	2020-01-13	2020-01-01	17277	195.915	116.84	109.316	115.093	112	104	111	118.651	132.28	125.695	115	131	125	0.00421011	0.0328918
ZHA02	COL	73	ZHA02-COL-73	2020-01-19 10:40:20	2020-01-19 10:40:20	2020-01-19	2020-01-13	2020-01-01	14528	158.631	113.125	103.331	108.792	109	100	107	112.975	133.154	126.15	111	132	125	0.00731154	0.0395506
ZHA02	COL	73	ZHA02-COL-73	2020-01-19 11:40:20	2020-01-19 11:40:20	2020-01-19	2020-01-13	2020-01-01	18943	194.366	101.22	92.5398	98.6591	94	86	94	101.468	132.902	125.593	96	132	125	0.00460314	0.0349369
ZHA02	COL	73	ZHA02-COL-73	2020-01-19 12:40:20	2020-01-19 12:40:20	2020-01-19	2020-01-13	2020-01-01	16705	200.083	121.502	111.715	118.465	116	103	112	121.052	133.363	125.514	115	133	125	0.00561813	0.0370217
ZHA02	COL	73	ZHA02-COL-73	2020-01-19 13:40:20	2020-01-19 13:40:20	2020-01-19	2020-01-13	2020-01-01	18572	200.534	108.614	101.681	108.754	100	93	102	110.064	132.428	124.819	104	132	124	0.00398736	0.0344862
ZHA02	COL	73	ZHA02-COL-73	2020-01-20 10:40:20	2020-01-20 10:40:20	2020-01-20	2020-01-20	2020-01-01	17175	199.473	119.486	110.339	114.805	110	100	106	118.938	132.705	126.6	111	132	126	0.00631257	0.0403262
ZHA02	COL	73	ZHA02-COL-73	2020-01-20 11:40:20	2020-01-20 11:40:20	2020-01-20	2020-01-20	2020-01-01	18461	199.6	97.7941	92.9287	100.552	84	78	88	100.184	131.772	124.128	87	131	124	0.0036075	0.0343502
ZHA02	COL	73	ZHA02-COL-73	2020-01-20 12:40:20	2020-01-20 12:40:20	2020-01-20	2020-01-20	2020-01-01	14587	200.512	138.406	129.991	135.212	137	126	132	139.512	132.431	126.197	138	131	126	0.00536611	0.0313706
ZHA02	COL	73	ZHA02-COL-73	2020-01-20 13:40:20	2020-01-20 13:40:20	2020-01-20	2020-01-20	2020-01-01	16283	167.235	120.48	111.532	116.714	114	105	112	121.161	132.698	126.202	116	132	125	0.00562805	0.0383766
ZHA02	COL	73	ZHA02-COL-73	2020-01-21 10:40:20	2020-01-21 10:40:20	2020-01-21	2020-01-20	2020-01-01	15968	161.472	72.5702	65.5332	73.7887	67	61	70	72.8049	132.852	124.06	68	132	124	0.00691678	0.0364594
ZHA02	COL	73	ZHA02-COL-73	2020-01-21 11:40:20	2020-01-21 11:40:20	2020-01-21	2020-01-20	2020-01-01	16585	128.213	73.9919	67.1972	75.1727	68	63	72	74.5474	132.68	124.182	70	132	124	0.00555554	0.0360537
ZHA02	COL	73	ZHA02-COL-73	2020-01-21 12:40:20	2020-01-21 12:40:20	2020-01-21	2020-01-20	2020-01-01	16643	143.061	77.6158	71.0351	78.904	72	66	75	78.6603	132.524	124.246	74	132	124	0.00520595	0.0341186
ZHA02	COL	73	ZHA02-COL-73	2020-01-21 13:40:20	2020-01-21 13:40:20	2020-01-21	2020-01-20	2020-01-01	16148	160.629	78.0797	70.8908	79.4953	72	66	76	78.7584	132.948	123.896	74	132	123	0.00558404	0.0361736
ZHA02	COL	73	ZHA02-COL-73	2020-01-22 10:40:20	2020-01-22 10:40:20	2020-01-22	2020-01-20	2020-01-01	14989	140.602	71.1891	64.3671	72.7375	67	61	71	71.5902	132.787	123.951	68	132	124	0.00631704	0.0360119
ZHA02	COL	73	ZHA02-COL-73	2020-01-22 11:40:20	2020-01-22 11:40:20	2020-01-22	2020-01-20	2020-01-01	20376	198.394	124.378	119.988	124.348	135	130	129	128.792	130.701	126.104	140	130	127	0.00371772	0.0337601
ZHA02	COL	73	ZHA02-COL-73	2020-01-22 12:40:20	2020-01-22 12:40:20	2020-01-22	2020-01-20	2020-01-01	12806	155.607	74.7665	67.6624	76.7725	70	64	74	75.4974	133.033	123.603	72	132	123	0.00627524	0.0385387
ZHA02	COL	73	ZHA02-COL-73	2020-01-22 13:40:20	2020-01-22 13:40:20	2020-01-22	2020-01-20	2020-01-01	15851	176.733	73.3736	67.0445	75.4332	67	62	71	74.2712	132.577	123.866	69	132	124	0.00578634	0.0341677
ZHA02	COL	73	ZHA02-COL-73	2020-01-23 10:40:20	2020-01-23 10:40:20	2020-01-23	2020-01-20	2020-01-01	15158	148.244	69.4799	63.3361	72.1843	66	61	71	70.3096	132.638	123.55	68	132	123	0.00691511	0.0389107
ZHA02	COL	73	ZHA02-COL-73	2020-01-23 11:40:20	2020-01-23 11:40:20	2020-01-23	2020-01-20	2020-01-01	15413	147.717	71.4385	65.6558	74.5395	68	63	73	72.7533	132.482	123.479	71	132	123	0.00642666	0.0355467
ZHA02	COL	73	ZHA02-COL-73	2020-01-23 12:40:20	2020-01-23 12:40:20	2020-01-23	2020-01-20	2020-01-01	32807	199.401	127.714	123.984	128.793	125	122	127	132.024	130.548	125.723	132	130	125	0.0032216	0.027612
ZHA02	COL	73	ZHA02-COL-73	2020-01-23 13:40:20	2020-01-23 13:40:20	2020-01-23	2020-01-20	2020-01-01	25585	199.449	107.228	104.634	111.923	109	106	113	112.642	130.714	124.16	116	130	124	0.00389913	0.0333581
ZHA02	COL	73	ZHA02-COL-73	2020-01-24 10:40:20	2020-01-24 10:40:20	2020-01-24	2020-01-20	2020-01-01	16233	177.416	77.487	70.7788	77.684	70	66	74	78.398	132.401	124.795	73	132	124	0.0047841	0.0323313
ZHA02	COL	73	ZHA02-COL-73	2020-01-24 11:40:20	2020-01-24 11:40:20	2020-01-24	2020-01-20	2020-01-01	16866	168.326	80.5495	73.4243	79.3644	72	67	75	81.2002	132.353	125.411	75	132	124	0.0041466	0.0300852
ZHA02	COL	73	ZHA02-COL-73	2020-01-24 12:40:20	2020-01-24 12:40:20	2020-01-24	2020-01-20	2020-01-01	17904	177.018	85.0718	80.0885	87.9739	77	72	82	87.7101	131.848	124.02	80	131	124	0.00355432	0.0315495
ZHA02	COL	73	ZHA02-COL-73	2020-01-24 13:40:20	2020-01-24 13:40:20	2020-01-24	2020-01-20	2020-01-01	14401	200.035	119.634	114.693	121.871	120	115	122	123.394	131.548	124.609	125	131	125	0.00284001	0.0358637
ZHA02	COL	73	ZHA02-COL-73	2020-01-25 10:40:20	2020-01-25 10:40:20	2020-01-25	2020-01-20	2020-01-01	16404	153.857	73.1863	65.1522	72.9565	68	61	70	72.7435	133.171	124.478	69	132	124	0.00737825	0.0366423
ZHA02	COL	73	ZHA02-COL-73	2020-01-25 11:40:20	2020-01-25 11:40:20	2020-01-25	2020-01-20	2020-01-01	17105	199.568	82.4754	75.3364	83.2008	73	65	75	82.9447	132.814	124.28	73	132	124	0.00530556	0.035817
ZHA02	COL	73	ZHA02-COL-73	2020-01-25 12:40:20	2020-01-25 12:40:20	2020-01-25	2020-01-20	2020-01-01	28578	199.974	127.708	121.951	125.837	124	118	122	130.723	131.135	126.511	129	130	126	0.00327161	0.0315321
ZHA02	COL	73	ZHA02-COL-73	2020-01-25 13:40:20	2020-01-25 13:40:20	2020-01-25	2020-01-20	2020-01-01	24013	200.09	115.203	110.384	115.405	113	107	113	119.125	131.05	125.751	117	130	125	0.00280101	0.0332433
ZHA02	COL	73	ZHA02-COL-73	2020-01-26 10:40:20	2020-01-26 10:40:20	2020-01-26	2020-01-20	2020-01-01	20909	200.266	103.871	94.6249	100.263	95	87	94	103.282	133.08	125.967	97	132	125	0.00450215	0.0357338
ZHA02	COL	73	ZHA02-COL-73	2020-01-26 11:40:20	2020-01-26 11:40:20	2020-01-26	2020-01-20	2020-01-01	17069	196.075	92.9923	85.2928	92.3175	87	80	88	93.96	132.739	124.934	89	132	125	0.00464137	0.0343617
ZHA02	COL	73	ZHA02-COL-73	2020-01-26 12:40:20	2020-01-26 12:40:20	2020-01-26	2020-01-20	2020-01-01	17324	200.403	160.846	156.949	155.83	171	167	164	165.158	129.301	129.037	175	129	130	0.00599915	0.0213433
ZHA02	COL	73	ZHA02-COL-73	2020-01-26 13:40:20	2020-01-26 13:40:20	2020-01-26	2020-01-20	2020-01-01	17743	151.605	75.4073	68.0878	77.2523	70	65	75	75.861	133.15	123.58	73	132	123	0.00715507	0.037768
ZHA02	COL	73	ZHA02-COL-73	2020-01-27 10:40:20	2020-01-27 10:40:20	2020-01-27	2020-01-27	2020-01-01	14716	153.018	71.0769	60.1798	67.811	64	55	64	67.8379	134.374	125.078	62	133	124	0.00673333	0.0366779
ZHA02	COL	73	ZHA02-COL-73	2020-01-27 11:40:20	2020-01-27 11:40:20	2020-01-27	2020-01-27	2020-01-01	18985	156.038	74.5741	64.6967	72.2017	68	60	69	72.5966	133.865	124.984	68	133	124	0.00631474	0.0363907
ZHA02	COL	73	ZHA02-COL-73	2020-01-27 12:40:20	2020-01-27 12:40:20	2020-01-27	2020-01-27	2020-01-01	17805	153.018	90.395	82.3102	89.7472	84	77	87	91.2758	132.972	124.772	86	132	124	0.00490943	0.035881
ZHA02	COL	73	ZHA02-COL-73	2020-01-27 13:40:20	2020-01-27 13:40:20	2020-01-27	2020-01-27	2020-01-01	15163	157.609	87.2315	80.6922	88.2662	80	74	84	89.1101	132.412	124.408	83	132	124	0.0046953	0.0333271
ZHA02	COL	73	ZHA02-COL-73	2020-01-29 12:40:41	2020-01-29 12:40:41	2020-01-29	2020-01-27	2020-01-01	18953	161.052	86.6041	78.5486	85.5331	79	72	81	86.9649	132.885	125.007	81	132	124	0.00508284	0.0346178
ZHA02	COL	73	ZHA02-COL-73	2020-01-29 13:40:41	2020-01-29 13:40:41	2020-01-29	2020-01-27	2020-01-01	19089	145.497	83.86	77.9008	85.3409	79	72	82	85.5696	132.192	124.4	81	132	124	0.00383514	0.0317762
ZHA02	COL	73	ZHA02-COL-73	2020-01-30 10:40:41	2020-01-30 10:40:41	2020-01-30	2020-01-27	2020-01-01	18191	154.175	80.076	70.6393	78.1552	75	68	77	79.068	133.61	124.923	76	133	124	0.00531246	0.0350539
ZHA02	COL	73	ZHA02-COL-73	2020-01-30 11:40:41	2020-01-30 11:40:41	2020-01-30	2020-01-27	2020-01-01	18343	168.852	80.2086	71.9059	80.2872	75	68	78	80.204	133.324	124.215	77	133	124	0.00584946	0.0358799
ZHA02	COL	73	ZHA02-COL-73	2020-01-30 12:40:41	2020-01-30 12:40:41	2020-01-30	2020-01-27	2020-01-01	18172	174.338	100.037	93.5773	100.323	92	87	95	101.91	132.186	124.897	96	132	124	0.00333539	0.0320951
ZHA02	COL	73	ZHA02-COL-73	2020-01-30 13:40:41	2020-01-30 13:40:41	2020-01-30	2020-01-27	2020-01-01	20205	147.218	81.9922	77.7237	85.4761	80	75	84	84.9422	131.583	123.96	84	131	124	0.00357084	0.0309168
ZHA02	COL	73	ZHA02-COL-73	2020-01-31 10:40:41	2020-01-31 10:40:41	2020-01-31	2020-01-27	2020-01-01	23489	192.223	92.961	83.3567	90.0775	88	77	85	92.0137	133.496	125.389	87	133	125	0.00516598	0.0345697
ZHA02	COL	73	ZHA02-COL-73	2020-01-31 11:40:41	2020-01-31 11:40:41	2020-01-31	2020-01-27	2020-01-01	18833	171.99	81.5243	72.0081	79.9802	76	67	77	80.4721	133.744	124.637	76	133	124	0.00521933	0.035549
ZHA02	COL	73	ZHA02-COL-73	2020-01-31 12:40:41	2020-01-31 12:40:41	2020-01-31	2020-01-27	2020-01-01	18166	151.798	79.8504	70.4485	79.1385	74	66	77	78.8118	133.877	124.199	74	133	124	0.00541856	0.0365427
ZHA02	COL	73	ZHA02-COL-73	2020-01-31 13:40:41	2020-01-31 13:40:41	2020-01-31	2020-01-27	2020-01-01	18075	151.299	75.9827	67.0385	75.6287	71	63	74	75.0007	133.7	124.171	72	133	124	0.00582355	0.0367087
ZHA02	COL	73	ZHA02-COL-73	2020-02-01 10:40:41	2020-02-01 10:40:41	2020-02-01	2020-01-27	2020-02-01	17490	172.763	74.7002	61.1164	70.0039	69	58	69	69.8584	135.76	124.791	66	134	124	0.00698085	0.0392561
ZHA02	COL	73	ZHA02-COL-73	2020-02-01 11:40:41	2020-02-01 11:40:41	2020-02-01	2020-01-27	2020-02-01	18799	153.139	76.1277	62.0969	71.5856	71	59	70	71.0749	136.064	124.512	68	135	124	0.00686203	0.0398611
ZHA02	COL	73	ZHA02-COL-73	2020-02-01 12:40:41	2020-02-01 12:40:41	2020-02-01	2020-01-27	2020-02-01	18712	154.282	73.7496	60.2648	69.0297	67	57	67	68.7962	135.73	124.837	65	134	124	0.00680693	0.0389896
ZHA02	COL	73	ZHA02-COL-73	2020-02-01 13:40:41	2020-02-01 13:40:41	2020-02-01	2020-01-27	2020-02-01	18648	155.18	77.3744	63.2776	72.1994	71	60	71	72.3855	135.96	124.869	69	134	124	0.00683602	0.0392744
ZHA02	COL	73	ZHA02-COL-73	2020-02-02 10:40:41	2020-02-02 10:40:41	2020-02-02	2020-01-27	2020-02-01	18539	154.05	78.4635	62.3079	71.3523	72	59	71	71.9668	136.801	125.205	69	135	124	0.00721517	0.0391171
ZHA02	COL	73	ZHA02-COL-73	2020-02-02 11:40:41	2020-02-02 11:40:41	2020-02-02	2020-01-27	2020-02-01	19404	157.572	80.3578	64.8381	72.9114	73	60	71	74.4318	136.318	125.674	70	134	125	0.00677135	0.0379191
ZHA02	COL	73	ZHA02-COL-73	2020-02-02 12:40:41	2020-02-02 12:40:41	2020-02-02	2020-01-27	2020-02-01	18552	155.031	79.3343	63.3526	72.359	72	60	71	73.0625	136.705	125.202	70	134	124	0.00738419	0.0392317
ZHA02	COL	73	ZHA02-COL-73	2020-02-02 13:40:41	2020-02-02 13:40:41	2020-02-02	2020-01-27	2020-02-01	18810	154.517	78.8213	64.5851	72.707	72	62	72	73.8203	135.777	125.4	71	134	124	0.00716016	0.0382654
ZHA02	COL	73	ZHA02-COL-73	2020-02-03 10:40:41	2020-02-03 10:40:41	2020-02-03	2020-02-03	2020-02-01	18209	154.588	81.7241	65.7528	74.871	76	62	74	75.7978	136.671	125.173	73	135	124	0.00717754	0.0385457
ZHA02	COL	73	ZHA02-COL-73	2020-02-03 11:40:41	2020-02-03 11:40:41	2020-02-03	2020-02-03	2020-02-01	18205	168.277	88.5985	74.2924	83.5259	84	71	81	84.4481	135.859	124.806	82	135	124	0.00666233	0.0386031
ZHA02	COL	73	ZHA02-COL-73	2020-02-03 12:40:41	2020-02-03 12:40:41	2020-02-03	2020-02-03	2020-02-01	17917	170.581	79.832	67.5078	76.1077	75	65	75	76.5365	135.039	124.811	75	134	124	0.00656839	0.035825
ZHA02	COL	73	ZHA02-COL-73	2020-02-03 13:40:41	2020-02-03 13:40:41	2020-02-03	2020-02-03	2020-02-01	16896	170.669	90.2456	77.3809	86.506	86	73	83	87.3884	135.229	124.643	83	134	124	0.00599414	0.0373903
ZHA02	COL	73	ZHA02-COL-73	2020-02-04 10:40:41	2020-02-04 10:40:41	2020-02-04	2020-02-03	2020-02-01	18046	154.999	83.9392	70.0131	77.9642	78	68	78	79.6905	135.527	125.48	78	134	124	0.00706827	0.037569
ZHA02	COL	73	ZHA02-COL-73	2020-02-04 11:40:41	2020-02-04 11:40:41	2020-02-04	2020-02-03	2020-02-01	16445	199.523	79.2525	68.3929	76.1071	72	62	70	76.5002	134.268	125.017	70	134	124	0.00631282	0.0362649
ZHA02	COL	73	ZHA02-COL-73	2020-02-04 12:40:41	2020-02-04 12:40:41	2020-02-04	2020-02-03	2020-02-01	15786	153.566	102.434	90.9637	99.107	95	86	94	100.594	134.413	124.936	96	134	124	0.00580619	0.0375889
ZHA02	COL	73	ZHA02-COL-73	2020-02-04 13:40:41	2020-02-04 13:40:41	2020-02-04	2020-02-03	2020-02-01	5850	199.37	97.5694	93.2154	101.376	83	78	87	100.431	131.92	123.904	88	132	123	0.00364096	0.0339802
ZHA02	COL	73	ZHA02-COL-73	2020-02-05 10:40:48	2020-02-05 10:40:48	2020-02-05	2020-02-03	2020-02-01	4720	200.022	97.5097	90.9614	96.3566	88	83	89	99.4854	132.144	125.959	93	134	125	0.00365285	0.0339967
ZHA02	COL	73	ZHA02-COL-73	2020-02-05 11:40:48	2020-02-05 11:40:48	2020-02-05	2020-02-03	2020-02-01	16448	93.287	74.9167	66.5654	75.3112	70	61	71	74.0993	133.496	123.981	69	133	124	0.00611321	0.0358249
ZHA02	COL	73	ZHA02-COL-73	2020-02-05 12:40:48	2020-02-05 12:40:48	2020-02-05	2020-02-03	2020-02-01	17223	126.604	97.8407	90.0228	99.187	89	82	91	98.683	133.265	123.795	91	132	123	0.00595381	0.0381633
ZHA02	COL	73	ZHA02-COL-73	2020-02-05 13:40:48	2020-02-05 13:40:48	2020-02-05	2020-02-03	2020-02-01	17983	127.097	81.5777	76.1966	84.3434	68	65	74	82.6992	132.2	123.809	72	132	123	0.00423341	0.0311393
ZHA02	COL	73	ZHA02-COL-73	2020-02-06 10:40:48	2020-02-06 10:40:48	2020-02-06	2020-02-03	2020-02-01	11575	147.382	108.945	95.9387	102.577	104	93	101	106.406	134.687	126.046	104	134	125	0.00724815	0.0378605
ZHA02	COL	73	ZHA02-COL-73	2020-02-06 11:40:48	2020-02-06 11:40:48	2020-02-06	2020-02-03	2020-02-01	13597	150.939	75.5695	68.2233	76.2228	71	64	73	75.5842	132.944	124.254	72	132	124	0.00594153	0.0368003
ZHA02	COL	73	ZHA02-COL-73	2020-02-06 12:40:48	2020-02-06 12:40:48	2020-02-06	2020-02-03	2020-02-01	14859	118.324	97.858	90.2003	98.4407	92	85	94	98.9959	132.97	124.28	95	132	124	0.00521207	0.0393987
ZHA02	COL	73	ZHA02-COL-73	2020-02-06 13:40:48	2020-02-06 13:40:48	2020-02-06	2020-02-03	2020-02-01	18134	162.759	93.9902	88.756	95.809	80	77	85	96.0265	131.76	124.513	85	131	124	0.00328009	0.0330725
ZHA02	COL	73	ZHA02-COL-73	2020-02-07 10:40:48	2020-02-07 10:40:48	2020-02-07	2020-02-03	2020-02-01	14601	170.473	85.3719	75.12	82.2782	81	72	81	83.996	133.816	125.296	81	133	124	0.00521304	0.0351525
ZHA02	COL	73	ZHA02-COL-73	2020-02-07 11:40:48	2020-02-07 11:40:48	2020-02-07	2020-02-03	2020-02-01	14943	147.266	82.0369	73.6269	81.1382	78	70	79	81.7972	133.166	124.778	79	132	124	0.00607644	0.0346076
ZHA02	COL	73	ZHA02-COL-73	2020-02-07 12:40:48	2020-02-07 12:40:48	2020-02-07	2020-02-03	2020-02-01	14939	176.301	95.5607	88.1586	95.8949	91	86	94	96.8644	132.747	124.539	95	132	124	0.00514391	0.036968
ZHA02	COL	73	ZHA02-COL-73	2020-02-07 13:40:48	2020-02-07 13:40:48	2020-02-07	2020-02-03	2020-02-01	16449	122.467	88.0613	80.3458	87.3957	83	76	84	88.6744	132.755	124.93	85	132	124	0.00455118	0.0345879
ZHA02	COL	73	ZHA02-COL-73	2020-02-08 10:40:48	2020-02-08 10:40:48	2020-02-08	2020-02-03	2020-02-01	13410	171.884	104.127	91.8711	99.0831	98	88	95	101.779	134.518	125.598	99	134	125	0.00661193	0.0359066
ZHA02	COL	73	ZHA02-COL-73	2020-02-08 11:40:48	2020-02-08 11:40:48	2020-02-08	2020-02-03	2020-02-01	14326	143.656	82.4391	73.5042	81.9567	76	68	78	81.5156	133.616	124.278	77	133	124	0.00531959	0.0358926
ZHA02	COL	73	ZHA02-COL-73	2020-02-08 12:40:48	2020-02-08 12:40:48	2020-02-08	2020-02-03	2020-02-01	17585	165.211	89.1936	83.24	90.5355	82	78	86	91.0458	132.144	124.523	86	131	124	0.00361224	0.0317961
ZHA02	COL	73	ZHA02-COL-73	2020-02-08 13:40:48	2020-02-08 13:40:48	2020-02-08	2020-02-03	2020-02-01	15197	180.852	107.452	101.107	107.488	95	90	97	109.532	131.978	125.152	99	131	125	0.00302241	0.0327734
ZHA02	COL	73	ZHA02-COL-73	2020-02-09 10:40:48	2020-02-09 10:40:48	2020-02-09	2020-02-03	2020-02-01	15997	168.768	70.7316	61.2327	68.4295	65	57	66	68.463	133.693	125.062	65	133	124	0.00595558	0.0361965
ZHA02	COL	73	ZHA02-COL-73	2020-02-09 11:40:48	2020-02-09 11:40:48	2020-02-09	2020-02-03	2020-02-01	17293	157.846	80.2319	70.3132	78.0214	71	63	72	78.4385	133.882	124.824	72	133	124	0.00530683	0.0354546
ZHA02	COL	73	ZHA02-COL-73	2020-02-09 12:40:48	2020-02-09 12:40:48	2020-02-09	2020-02-03	2020-02-01	17136	156.205	84.7961	71.0007	78.1607	79	65	76	80.5027	135.331	125.858	76	134	125	0.00634623	0.0374336
ZHA02	COL	73	ZHA02-COL-73	2020-02-09 13:40:48	2020-02-09 13:40:48	2020-02-09	2020-02-03	2020-02-01	14586	105.008	82.0805	71.4749	79.3098	77	67	77	80.1659	134.166	124.897	76	133	124	0.00560475	0.0355952
ZHA02	COL	73	ZHA02-COL-73	2020-02-10 10:40:48	2020-02-10 10:40:48	2020-02-10	2020-02-10	2020-02-01	16847	93.5602	82.1433	68.4598	75.9528	75	63	73	77.6902	135.41	125.617	73	135	124	0.00676961	0.0366041
ZHA02	COL	73	ZHA02-COL-73	2020-02-10 11:40:48	2020-02-10 11:40:48	2020-02-10	2020-02-10	2020-02-01	16659	113.455	85.5156	72.3787	79.3998	80	67	76	81.6667	135.052	125.796	77	134	124	0.00640534	0.0351553
ZHA02	COL	73	ZHA02-COL-73	2020-02-10 12:40:48	2020-02-10 12:40:48	2020-02-10	2020-02-10	2020-02-01	16830	114.146	84.0153	69.8167	76.901	77	64	74	79.2394	135.535	125.945	74	135	125	0.00731532	0.0390419
ZHA02	COL	73	ZHA02-COL-73	2020-02-10 13:40:48	2020-02-10 13:40:48	2020-02-10	2020-02-10	2020-02-01	17199	126.929	87.0333	73.8591	81.1195	80	68	78	83.3772	135.074	125.672	78	134	125	0.00644386	0.035316
ZHA02	COL	73	ZHA02-COL-73	2020-02-11 10:40:48	2020-02-11 10:40:48	2020-02-11	2020-02-10	2020-02-01	17821	149.744	87.3177	72.8101	79.5868	81	67	77	82.6674	135.534	126.205	78	135	125	0.00714483	0.039628
ZHA02	COL	73	ZHA02-COL-73	2020-02-11 11:40:48	2020-02-11 11:40:48	2020-02-11	2020-02-10	2020-02-01	25460	170.795	89.9617	82.0123	87.372	85	76	83	89.8548	132.582	125.94	86	131	125	0.00494938	0.0344142
ZHA02	COL	73	ZHA02-COL-73	2020-02-11 12:40:48	2020-02-11 12:40:48	2020-02-11	2020-02-10	2020-02-01	18975	116.617	88.229	75.5413	82.5622	81	67	77	84.8078	134.858	125.717	77	134	125	0.00604021	0.0348132
ZHA02	COL	73	ZHA02-COL-73	2020-02-11 13:40:48	2020-02-11 13:40:48	2020-02-11	2020-02-10	2020-02-01	17684	110.646	86.414	72.8061	79.629	79	64	74	82.1347	135.207	125.984	74	135	125	0.00665761	0.0382453
ZHA02	COL	73	ZHA02-COL-73	2020-02-12 10:40:48	2020-02-12 10:40:48	2020-02-12	2020-02-10	2020-02-01	14744	115.203	91.2092	77.5609	84.8687	83	69	80	87.5895	135.254	125.713	80	135	124	0.00588279	0.0364199
ZHA02	COL	73	ZHA02-COL-73	2020-02-12 11:40:48	2020-02-12 11:40:48	2020-02-12	2020-02-10	2020-02-01	16753	108.658	87.4287	75.6263	82.7579	80	69	79	84.8786	134.476	125.513	79	134	124	0.00706344	0.0352367
ZHA02	COL	73	ZHA02-COL-73	2020-02-12 12:40:48	2020-02-12 12:40:48	2020-02-12	2020-02-10	2020-02-01	16830	118.719	88.7367	77.2609	83.8727	81	71	80	86.5118	134.21	125.765	80	134	125	0.00557943	0.0349907
ZHA02	COL	73	ZHA02-COL-73	2020-02-12 13:40:48	2020-02-12 13:40:48	2020-02-12	2020-02-10	2020-02-01	16890	153.894	83.7849	72.6321	79.437	76	66	76	81.4144	134.172	125.58	75	134	125	0.00571304	0.0348142
ZHA02	COL	73	ZHA02-COL-73	2020-02-13 10:40:49	2020-02-13 10:40:49	2020-02-13	2020-02-10	2020-02-01	17407	116.149	86.1902	72.1071	79.4683	79	66	76	81.7393	135.515	125.766	76	135	125	0.00694132	0.0373588
ZHA02	COL	73	ZHA02-COL-73	2020-02-13 11:40:48	2020-02-13 11:40:48	2020-02-13	2020-02-10	2020-02-01	17072	117.417	93.735	81.4918	88.8181	85	74	84	91.1908	134.6	125.482	84	134	125	0.00835431	0.0353215
ZHA02	COL	73	ZHA02-COL-73	2020-02-13 12:40:48	2020-02-13 12:40:48	2020-02-13	2020-02-10	2020-02-01	17130	114.919	90.9877	78.9714	85.347	82	72	81	88.406	134.356	125.98	82	134	125	0.00621269	0.0368511
ZHA02	COL	73	ZHA02-COL-73	2020-02-13 13:40:48	2020-02-13 13:40:48	2020-02-13	2020-02-10	2020-02-01	17011	108.93	86.7994	76.0195	82.8198	79	70	79	84.922	133.973	125.526	79	133	125	0.00512674	0.0348439
ZHA02	COL	73	ZHA02-COL-73	2020-02-14 10:40:48	2020-02-14 10:40:48	2020-02-14	2020-02-10	2020-02-01	12404	91.0586	104.229	86.8688	92.7258	89	71	81	97.1034	136.428	127.05	83	136	126	0.00851231	0.0408544
ZHA02	COL	73	ZHA02-COL-73	2020-02-14 11:40:48	2020-02-14 11:40:48	2020-02-14	2020-02-10	2020-02-01	14548	138.9	72.6656	63.4088	70.6481	60	52	61	70.0771	133.66	124.884	58	133	124	0.00630594	0.0365967
ZHA02	COL	73	ZHA02-COL-73	2020-02-14 12:40:48	2020-02-14 12:40:48	2020-02-14	2020-02-10	2020-02-01	15802	132.831	78.5191	70.8221	78.1209	63	56	64	77.2705	133.028	124.626	63	133	124	0.0054685	0.0354689
ZHA02	COL	73	ZHA02-COL-73	2020-02-14 13:40:48	2020-02-14 13:40:48	2020-02-14	2020-02-10	2020-02-01	13784	169.487	114.891	102.486	108.815	105	94	102	112.131	134.383	126.105	105	134	125	0.0066868	0.039518
ZHA02	COL	73	ZHA02-COL-73	2020-02-15 10:40:48	2020-02-15 10:40:48	2020-02-15	2020-02-10	2020-02-01	17110	114.775	87.5262	75.5539	81.9072	79	69	78	84.6748	134.4	125.972	78	134	125	0.00658178	0.0370233
ZHA02	COL	73	ZHA02-COL-73	2020-02-15 11:40:48	2020-02-15 11:40:48	2020-02-15	2020-02-10	2020-02-01	16385	156.379	86.3568	74.5558	81.272	77	67	77	83.5592	134.396	125.732	77	134	125	0.00616439	0.0350898
ZHA02	COL	73	ZHA02-COL-73	2020-02-15 12:40:48	2020-02-15 12:40:48	2020-02-15	2020-02-10	2020-02-01	16392	106.982	87.6669	76.7204	82.9938	78	69	78	85.6087	133.939	125.846	78	133	125	0.00520324	0.0358212
ZHA02	COL	73	ZHA02-COL-73	2020-02-15 13:40:48	2020-02-15 13:40:48	2020-02-15	2020-02-10	2020-02-01	16835	114.038	86.3246	76.1566	81.8026	78	69	78	84.7511	133.478	126.093	78	133	125	0.00575152	0.0359853
ZHA02	COL	73	ZHA02-COL-73	2020-02-16 10:40:48	2020-02-16 10:40:48	2020-02-16	2020-02-10	2020-02-01	15835	90.4767	88.1817	77.0399	83.6515	79	68	77	85.8044	134.094	125.67	77	134	125	0.00537437	0.0347368
ZHA02	COL	73	ZHA02-COL-73	2020-02-16 11:40:48	2020-02-16 11:40:48	2020-02-16	2020-02-10	2020-02-01	15984	104.879	85.8981	75.4069	81.5566	77	68	77	84.0341	133.723	125.85	77	133	125	0.0053542	0.035851
ZHA02	COL	73	ZHA02-COL-73	2020-02-16 12:40:48	2020-02-16 12:40:48	2020-02-16	2020-02-10	2020-02-01	16314	142.554	81.1462	70.9399	76.8721	72	63	72	79.0468	133.621	125.915	71	133	125	0.00557566	0.0362064
ZHA02	COL	73	ZHA02-COL-73	2020-02-16 13:40:48	2020-02-16 13:40:48	2020-02-16	2020-02-10	2020-02-01	16391	161.438	81.1363	68.6851	73.7583	71	60	68	76.9563	134.431	126.774	68	134	125	0.00718037	0.0380786
ZHA02	COL	73	ZHA02-COL-73	2020-02-17 10:40:48	2020-02-17 10:40:48	2020-02-17	2020-02-17	2020-02-01	17753	165.413	105.837	93.9731	99.9864	99	89	95	103.503	134.17	126.18	99	133	125	0.00519768	0.0375441
ZHA02	COL	73	ZHA02-COL-73	2020-02-17 11:40:48	2020-02-17 11:40:48	2020-02-17	2020-02-17	2020-02-01	17572	147.676	94.8258	86.3626	94.0885	90	80	90	95.1484	133.213	124.639	90	133	124	0.00559682	0.035214
ZHA02	COL	73	ZHA02-COL-73	2020-02-17 12:40:48	2020-02-17 12:40:48	2020-02-17	2020-02-17	2020-02-01	19789	183.733	103.539	95.5236	101.353	98	90	96	104.277	132.547	125.712	100	132	126	0.00427512	0.0336391
ZHA02	COL	73	ZHA02-COL-73	2020-02-17 13:40:48	2020-02-17 13:40:48	2020-02-17	2020-02-17	2020-02-01	15853	95.9402	90.7187	79.01	85.8497	81	71	81	88.3263	134.332	125.647	81	134	125	0.00567267	0.035028
ZHA02	COL	73	ZHA02-COL-73	2020-02-18 10:40:48	2020-02-18 10:40:48	2020-02-18	2020-02-17	2020-02-01	16846	109.11	85.5087	69.8678	75.6339	75	60	70	79.2633	135.883	126.934	70	135	126	0.00695854	0.0402097
ZHA02	COL	73	ZHA02-COL-73	2020-02-18 11:40:48	2020-02-18 11:40:48	2020-02-18	2020-02-17	2020-02-01	16740	113.999	90.8414	73.898	80.0998	82	65	75	84.1084	136.45	126.919	76	135	125	0.00747605	0.0404565
ZHA02	COL	73	ZHA02-COL-73	2020-02-18 12:40:48	2020-02-18 12:40:48	2020-02-18	2020-02-17	2020-02-01	19884	166.103	80.5254	68.9716	76.2027	68	59	68	76.5507	134.544	125.382	68	134	124	0.00880382	0.0357271
ZHA02	COL	73	ZHA02-COL-73	2020-02-18 13:40:48	2020-02-18 13:40:48	2020-02-18	2020-02-17	2020-02-01	16652	143.605	122.129	109.042	115.583	108	95	103	119.082	134.612	126.135	107	134	126	0.00862251	0.042358
ZHA02	COL	73	ZHA02-COL-73	2020-02-19 10:40:48	2020-02-19 10:40:48	2020-02-19	2020-02-17	2020-02-01	15483	116.054	105.395	92.3019	98.6465	97	87	94	102.27	134.701	126.186	97	134	125	0.00636694	0.0377286
ZHA02	COL	73	ZHA02-COL-73	2020-02-19 11:40:48	2020-02-19 11:40:48	2020-02-19	2020-02-17	2020-02-01	16334	155.001	85.8528	77.844	84.1703	78	69	76	85.3439	132.832	125.359	77	132	125	0.00499333	0.0343689
ZHA02	COL	73	ZHA02-COL-73	2020-02-19 12:40:48	2020-02-19 12:40:48	2020-02-19	2020-02-17	2020-02-01	16290	158.954	97.8979	88.5246	95.0435	92	83	90	97.353	133.285	125.531	93	133	125	0.00616633	0.0350506
ZHA02	COL	73	ZHA02-COL-73	2020-02-19 13:40:48	2020-02-19 13:40:48	2020-02-19	2020-02-17	2020-02-01	7523	163.493	115.231	104.946	113.241	108	97	107	114.377	133.934	124.697	109	133	124	0.00465717	0.0382479
ZHA02	COL	73	ZHA02-COL-73	2020-02-20 10:40:48	2020-02-20 10:40:48	2020-02-20	2020-02-17	2020-02-01	16259	143.166	108.146	94.4431	100.644	103	91	97	104.7	134.891	126.369	102	134	126	0.00650061	0.0384248
ZHA02	COL	73	ZHA02-COL-73	2020-02-20 11:40:48	2020-02-20 11:40:48	2020-02-20	2020-02-17	2020-02-01	17263	96.6864	77.3396	68.936	76.5346	70	63	72	76.0496	133.34	124.577	71	133	124	0.00632747	0.0359585
ZHA02	COL	73	ZHA02-COL-73	2020-02-20 12:40:48	2020-02-20 12:40:48	2020-02-20	2020-02-17	2020-02-01	17520	149.404	103.381	93.128	100.14	92	81	90	101.885	133.762	125.349	91	133	125	0.00452521	0.0363422
ZHA02	COL	73	ZHA02-COL-73	2020-02-20 13:40:48	2020-02-20 13:40:48	2020-02-20	2020-02-17	2020-02-01	20607	169.143	120.916	110.491	116.126	109	98	105	119.792	133.348	126.243	109	133	126	0.00689944	0.0394379
ZHA02	COL	73	ZHA02-COL-73	2020-02-21 10:40:48	2020-02-21 10:40:48	2020-02-21	2020-02-17	2020-02-01	21877	165.71	121.622	109.93	114.155	115	104	110	119.67	133.648	127.19	116	132	127	0.00749942	0.0395066
ZHA02	COL	73	ZHA02-COL-73	2020-02-21 11:40:48	2020-02-21 11:40:48	2020-02-21	2020-02-17	2020-02-01	19579	148.653	79.9788	71.9159	77.5591	70	62	70	78.4812	132.784	125.681	70	132	125	0.00494575	0.0335923
ZHA02	COL	73	ZHA02-COL-73	2020-02-21 12:40:48	2020-02-21 12:40:48	2020-02-21	2020-02-17	2020-02-01	15952	134.184	103.002	92.4196	99.6456	93	82	90	101.305	133.948	125.278	93	134	125	0.00451642	0.0363267
ZHA02	COL	73	ZHA02-COL-73	2020-02-21 13:40:48	2020-02-21 13:40:48	2020-02-21	2020-02-17	2020-02-01	19217	180.142	120.707	110.132	114.817	111	100	105	119.451	133.203	126.79	111	132	126	0.00835868	0.0411193
ZHA02	COL	73	ZHA02-COL-73	2020-02-22 10:40:48	2020-02-22 10:40:48	2020-02-22	2020-02-17	2020-02-01	16067	148.575	87.0202	75.0034	80.1184	76	64	73	83.624	134.19	126.669	73	134	125	0.00645641	0.0381769
ZHA02	COL	73	ZHA02-COL-73	2020-02-22 11:40:48	2020-02-22 11:40:48	2020-02-22	2020-02-17	2020-02-01	16047	193.582	86.4517	75.567	80.2973	77	66	74	83.9197	133.614	126.728	75	133	126	0.00606142	0.0376962
ZHA02	COL	73	ZHA02-COL-73	2020-02-22 12:40:48	2020-02-22 12:40:48	2020-02-22	2020-02-17	2020-02-01	15996	131.152	95.8615	85.335	89.9632	90	79	86	94.2268	133.376	126.747	89	133	126	0.00619623	0.0369919
ZHA02	COL	73	ZHA02-COL-73	2020-02-22 13:40:48	2020-02-22 13:40:48	2020-02-22	2020-02-17	2020-02-01	19850	198.397	123.019	113.423	118.039	120	108	114	122.866	132.821	126.664	120	132	126	0.00648438	0.0377872
ZHA02	COL	73	ZHA02-COL-73	2020-02-23 10:40:48	2020-02-23 10:40:48	2020-02-23	2020-02-17	2020-02-01	18624	186.731	119.973	110.111	113.697	114	106	111	119.416	132.784	127.267	117	132	127	0.00639193	0.0347243
ZHA02	COL	73	ZHA02-COL-73	2020-02-23 11:40:48	2020-02-23 11:40:48	2020-02-23	2020-02-17	2020-02-01	18714	153.431	87.1424	79.6843	84.2992	80	73	78	86.7306	132.238	126.28	82	131	126	0.004123	0.0316381
ZHA02	COL	73	ZHA02-COL-73	2020-02-23 12:40:48	2020-02-23 12:40:48	2020-02-23	2020-02-17	2020-02-01	14552	136.16	107.946	97.9512	103.828	97	87	93	106.893	133.346	125.987	97	133	125	0.00572028	0.037721
ZHA02	COL	73	ZHA02-COL-73	2020-02-23 13:40:48	2020-02-23 13:40:48	2020-02-23	2020-02-17	2020-02-01	15020	149.683	116.665	106.237	111.763	107	96	102	115.858	133.357	126.311	107	132	126	0.00683608	0.0404635
ZHA02	COL	73	ZHA02-COL-73	2020-02-24 10:40:48	2020-02-24 10:40:48	2020-02-24	2020-02-24	2020-02-01	15405	147.691	85.4442	74.2298	78.5024	74	63	70	82.3957	133.665	127.073	71	133	126	0.00608657	0.0370307
ZHA02	COL	73	ZHA02-COL-73	2020-02-24 11:40:48	2020-02-24 11:40:48	2020-02-24	2020-02-24	2020-02-01	15985	171.535	93.9533	83.1686	87.2213	83	71	79	91.9622	133.378	127.159	81	133	126	0.00611486	0.0360087
ZHA02	COL	73	ZHA02-COL-73	2020-02-24 12:40:48	2020-02-24 12:40:48	2020-02-24	2020-02-24	2020-02-01	16012	166.531	87.0562	76.5217	80.8748	76	64	73	84.8936	133.38	126.9	73	132	126	0.00625833	0.0368075
ZHA02	COL	73	ZHA02-COL-73	2020-02-24 13:40:48	2020-02-24 13:40:48	2020-02-24	2020-02-24	2020-02-01	16081	143.059	90.7211	76.7571	81.052	79	64	72	85.9583	134.789	127.503	73	134	126	0.00676156	0.03256
ZHA02	COL	73	ZHA02-COL-73	2020-02-25 10:40:48	2020-02-25 10:40:48	2020-02-25	2020-02-24	2020-02-01	6	1.11813	204.167	211.167	219.167	204	211	219	215.167	127	123	215	127	123	0.00534223	0.0261984
ZHA02	COL	73	ZHA02-COL-73	2020-02-25 11:40:48	2020-02-25 11:40:48	2020-02-25	2020-02-24	2020-02-01	7213	184.885	201.785	206.168	212.204	204	209	215	210.829	127.39	124.194	213	127	124	0.00604618	0.0258225
ZHA02	COL	73	ZHA02-COL-73	2020-02-25 12:40:48	2020-02-25 12:40:48	2020-02-25	2020-02-24	2020-02-01	7112	189.031	172.481	179.491	190.897	177	185	196	185.853	127.798	121.312	191	128	121	0.00558657	0.0302553
ZHA02	COL	73	ZHA02-COL-73	2020-02-25 13:40:48	2020-02-25 13:40:48	2020-02-25	2020-02-24	2020-02-01	30699	190.902	208.868	209.863	213.185	217	220	226	214.102	128.343	126.23	224	128	125	0.0053194	0.0248763
ZHA02	COL	73	ZHA02-COL-73	2020-02-26 10:40:48	2020-02-26 10:40:48	2020-02-26	2020-02-24	2020-02-01	13995	162.559	104.191	88.3968	91.2149	98	78	87	99.0675	135.175	128.645	91	134	129	0.00673305	0.032067
ZHA02	COL	73	ZHA02-COL-73	2020-02-26 11:40:48	2020-02-26 11:40:48	2020-02-26	2020-02-24	2020-02-01	14661	119.203	102.742	88.0333	90.8555	96	76	85	98.2615	134.715	128.455	88	134	128	0.00737692	0.033262
ZHA02	COL	73	ZHA02-COL-73	2020-02-26 12:40:48	2020-02-26 12:40:48	2020-02-26	2020-02-24	2020-02-01	15397	159.931	99.8493	85.83	88.2776	93	73	82	95.7175	134.398	128.584	85	134	128	0.00698899	0.0325057
ZHA02	COL	73	ZHA02-COL-73	2020-02-26 13:40:48	2020-02-26 13:40:48	2020-02-26	2020-02-24	2020-02-01	12834	199.95	177.934	181.301	185.11	179	182	186	187.9	127.489	125.635	189	127	126	0.00554753	0.0253361
ZHA02	COL	73	ZHA02-COL-73	2020-02-27 10:40:48	2020-02-27 10:40:48	2020-02-27	2020-02-24	2020-02-01	12800	141.114	112.206	97.6209	100.286	104	88	92	107.409	134.582	128.446	100	134	128	0.0088688	0.0351824
ZHA02	COL	73	ZHA02-COL-73	2020-02-27 11:40:48	2020-02-27 11:40:48	2020-02-27	2020-02-24	2020-02-01	11548	115.303	78.5627	70.0307	74.0489	72	62	68	76.9088	132.625	126.747	70	132	126	0.00580646	0.0368604
ZHA02	COL	73	ZHA02-COL-73	2020-02-27 12:40:48	2020-02-27 12:40:48	2020-02-27	2020-02-24	2020-02-01	15953	152.898	111.265	101.347	107.322	102	92	97	110.589	133.33	125.97	102	132	125	0.00652412	0.0383295
ZHA02	COL	73	ZHA02-COL-73	2020-02-28 10:40:52	2020-02-28 10:40:52	2020-02-28	2020-02-24	2020-02-01	15355	156.271	100.162	88.3664	90.1652	90	76	83	97.6483	133.315	128.536	87	133	128	0.00678572	0.0310996
ZHA02	COL	73	ZHA02-COL-73	2020-02-28 11:40:52	2020-02-28 11:40:52	2020-02-28	2020-02-24	2020-02-01	14605	130.419	98.558	87.6093	90.6103	90	77	85	96.6887	133.187	127.726	87	132	127	0.00700966	0.0306926
ZHA02	COL	73	ZHA02-COL-73	2020-02-28 12:40:52	2020-02-28 12:40:52	2020-02-28	2020-02-24	2020-02-01	12807	163.683	109.431	98.3496	100.676	104	92	97	108.203	133.012	128.161	102	132	128	0.00561007	0.0335598
ZHA02	COL	73	ZHA02-COL-73	2020-02-28 13:40:52	2020-02-28 13:40:52	2020-02-28	2020-02-24	2020-02-01	15402	165.52	101.737	91.822	93.932	92	80	87	100.841	132.566	128.095	90	132	128	0.00576066	0.0309301
ZHA02	COL	73	ZHA02-COL-73	2020-02-29 10:40:52	2020-02-29 10:40:52	2020-02-29	2020-02-24	2020-02-01	15777	144.558	113.798	101.609	103.961	106	93	97	111.273	133.508	128.305	104	133	128	0.00662921	0.0359882
ZHA02	COL	73	ZHA02-COL-73	2020-02-29 11:40:52	2020-02-29 11:40:52	2020-02-29	2020-02-24	2020-02-01	14133	157.525	81.1138	73.273	78.3671	65	57	64	79.4	132.588	125.974	64	132	125	0.00529271	0.0338885
ZHA02	COL	73	ZHA02-COL-73	2020-02-29 12:40:52	2020-02-29 12:40:52	2020-02-29	2020-02-24	2020-02-01	14294	154.734	102.01	92.3036	98.4114	88	77	83	100.747	133.391	125.831	87	132	125	0.00494254	0.0356047
ZHA02	COL	73	ZHA02-COL-73	2020-02-29 13:40:52	2020-02-29 13:40:52	2020-02-29	2020-02-24	2020-02-01	16088	186.341	119.298	108.152	113.913	109	96	102	117.663	133.682	126.356	108	133	126	0.00647955	0.0437958
ZHA02	COL	73	ZHA02-COL-73	2020-03-01 10:40:52	2020-03-01 10:40:52	2020-03-01	2020-02-24	2020-03-01	13229	128.108	107.856	93.7899	95.38	104	85	93	104.142	134.162	129.022	98	133	129	0.00552159	0.0331138
ZHA02	COL	73	ZHA02-COL-73	2020-03-01 11:40:52	2020-03-01 11:40:52	2020-03-01	2020-02-24	2020-03-01	15908	165.772	96.9337	85.5556	88.3833	88	74	82	94.7325	133.347	127.921	85	132	127	0.00584892	0.0302569
ZHA02	COL	73	ZHA02-COL-73	2020-03-01 12:40:52	2020-03-01 12:40:52	2020-03-01	2020-02-24	2020-03-01	16547	128.042	96.6902	85.6368	87.8713	89	74	82	94.7019	133.102	128.215	85	132	128	0.00560803	0.0298798
ZHA02	COL	73	ZHA02-COL-73	2020-03-01 13:40:52	2020-03-01 13:40:52	2020-03-01	2020-02-24	2020-03-01	14423	156.818	92.6463	81.3285	83.5986	83	70	77	90.187	133.247	128.237	80	133	128	0.00587264	0.031176
ZHA02	COL	73	ZHA02-COL-73	2020-03-02 10:40:52	2020-03-02 10:40:52	2020-03-02	2020-03-02	2020-03-01	12731	125.601	129.874	118.815	120.841	123	111	113	128.561	132.872	128.321	122	132	128	0.00473575	0.0293525
ZHA02	COL	73	ZHA02-COL-73	2020-03-02 11:40:52	2020-03-02 11:40:52	2020-03-02	2020-03-02	2020-03-01	16815	178.732	92.1565	83.3261	85.6054	91	80	85	91.4388	132.245	127.851	90	132	128	0.00398909	0.0283676
ZHA02	COL	73	ZHA02-COL-73	2020-03-02 12:40:52	2020-03-02 12:40:52	2020-03-02	2020-03-02	2020-03-01	18609	163.696	102.634	95.0334	98.2126	97	90	94	103.325	131.852	127.181	99	131	127	0.00323064	0.0336734
ZHA02	COL	73	ZHA02-COL-73	2020-03-02 13:40:52	2020-03-02 13:40:52	2020-03-02	2020-03-02	2020-03-01	15827	172.132	112.586	106.929	112.717	108	104	112	115.894	131.588	125.427	114	131	125	0.00316357	0.0330659
ZHA02	COL	73	ZHA02-COL-73	2020-03-03 10:40:52	2020-03-03 10:40:52	2020-03-03	2020-03-02	2020-03-01	17439	160.943	135.259	123.411	125.519	130	120	124	133.589	133.178	128.384	131	132	128	0.00631354	0.0243628
ZHA02	COL	73	ZHA02-COL-73	2020-03-03 11:40:52	2020-03-03 11:40:52	2020-03-03	2020-03-02	2020-03-01	7886	114.919	92.1219	81.5553	85.5569	89	76	83	90.1829	133.423	127.077	86	132	127	0.00583566	0.036366
ZHA02	COL	73	ZHA02-COL-73	2020-03-03 12:40:52	2020-03-03 12:40:52	2020-03-03	2020-03-02	2020-03-01	14798	138.589	107.965	97.4005	100.491	99	89	93	106.288	133.042	127.689	99	132	127	0.00495386	0.032079
ZHA02	COL	73	ZHA02-COL-73	2020-03-03 13:40:52	2020-03-03 13:40:52	2020-03-03	2020-03-02	2020-03-01	15597	127.882	110.6	100.65	101.295	111	100	101	110.121	132.235	128.96	111	131	129	0.0061712	0.0297499
ZHA02	COL	73	ZHA02-COL-73	2020-03-04 10:40:52	2020-03-04 10:40:52	2020-03-04	2020-03-02	2020-03-01	16949	133.427	92.1936	77.5013	78.7182	84	67	74	86.9759	134.476	129.516	78	133	129	0.00688003	0.0310064
ZHA02	COL	73	ZHA02-COL-73	2020-03-04 11:40:52	2020-03-04 11:40:52	2020-03-04	2020-03-02	2020-03-01	15309	125.572	96.3665	81.0583	82.4021	89	72	78	91.0165	134.718	129.521	84	133	129	0.00607696	0.0310325
ZHA02	COL	73	ZHA02-COL-73	2020-03-04 12:40:52	2020-03-04 12:40:52	2020-03-04	2020-03-02	2020-03-01	15659	125.938	94.3269	79.0225	80.8061	86	69	76	88.878	134.835	129.272	80	134	129	0.00504843	0.0305802
ZHA02	COL	73	ZHA02-COL-73	2020-03-04 13:40:52	2020-03-04 13:40:52	2020-03-04	2020-03-02	2020-03-01	15955	156.754	94.3364	79.7032	80.6377	86	70	76	89.3539	134.384	129.635	81	133	129	0.00601126	0.0316911
ZHA02	COL	73	ZHA02-COL-73	2020-03-05 10:40:52	2020-03-05 10:40:52	2020-03-05	2020-03-02	2020-03-01	15754	171.791	99.0498	86.9938	88.6972	91	77	83	96.3608	133.362	128.712	88	132	128	0.00602916	0.030783
ZHA02	COL	73	ZHA02-COL-73	2020-03-05 11:40:52	2020-03-05 11:40:52	2020-03-05	2020-03-02	2020-03-01	15502	131.785	98.3735	86.7891	88.2843	92	77	83	96.067	133.142	128.751	89	132	129	0.00657848	0.0302043
ZHA02	COL	73	ZHA02-COL-73	2020-03-05 12:40:52	2020-03-05 12:40:52	2020-03-05	2020-03-02	2020-03-01	15456	129.893	94.8072	83.2092	85.0622	88	73	80	92.2819	133.249	128.56	84	132	128	0.00582309	0.0300402
ZHA02	COL	73	ZHA02-COL-73	2020-03-05 13:40:52	2020-03-05 13:40:52	2020-03-05	2020-03-02	2020-03-01	16201	147.931	100.875	89.4806	90.3118	97	82	87	98.8886	132.903	129.102	93	132	129	0.00620054	0.0305416
ZHA02	COL	73	ZHA02-COL-73	2020-03-06 10:40:52	2020-03-06 10:40:52	2020-03-06	2020-03-02	2020-03-01	16481	133.184	89.8322	80.4156	82.1189	83	70	77	88.6542	132.34	128.294	80	131	128	0.00501699	0.0281346
ZHA02	COL	73	ZHA02-COL-73	2020-03-06 11:40:52	2020-03-06 11:40:52	2020-03-06	2020-03-02	2020-03-01	17440	146.701	93.5809	84.1282	86.0762	92	83	85	92.5708	132.408	128.202	92	131	128	0.00513666	0.0284531
ZHA02	COL	73	ZHA02-COL-73	2020-03-06 12:40:52	2020-03-06 12:40:52	2020-03-06	2020-03-02	2020-03-01	12394	129.283	104.799	92.1149	93.5445	102	87	92	102.076	133.53	128.947	99	133	129	0.00538366	0.0324608
ZHA02	COL	73	ZHA02-COL-73	2020-03-06 13:40:52	2020-03-06 13:40:52	2020-03-06	2020-03-02	2020-03-01	13992	153.633	102.017	90.3303	91.5142	97	82	88	99.8683	133.087	128.94	94	132	129	0.00591979	0.0305411
ZHA02	COL	73	ZHA02-COL-73	2020-03-07 10:40:52	2020-03-07 10:40:52	2020-03-07	2020-03-02	2020-03-01	14200	125.26	119.395	107.261	107.644	113	103	105	117.291	133.036	129.428	114	132	130	0.00628361	0.0310656
ZHA02	COL	73	ZHA02-COL-73	2020-03-07 11:40:52	2020-03-07 11:40:52	2020-03-07	2020-03-02	2020-03-01	16232	199.461	97.4885	90.4922	93.1249	96	87	90	98.372	131.53	127.442	97	131	127	0.00346964	0.032328
ZHA02	COL	73	ZHA02-COL-73	2020-03-07 12:40:52	2020-03-07 12:40:52	2020-03-07	2020-03-02	2020-03-01	15459	199.929	118.96	109.573	112.591	110	99	102	118.436	132.493	127.521	110	132	127	0.00632842	0.0329374
ZHA02	COL	73	ZHA02-COL-73	2020-03-07 13:40:52	2020-03-07 13:40:52	2020-03-07	2020-03-02	2020-03-01	15192	166.209	110.212	102.081	102.831	104	96	98	110.742	131.521	128.633	106	131	129	0.00443909	0.0282345
ZHA02	COL	73	ZHA02-COL-73	2020-03-08 10:40:52	2020-03-08 10:40:52	2020-03-08	2020-03-02	2020-03-01	15278	152.053	96.0934	83.3799	85.5973	89	74	81	92.8051	133.771	128.534	85	133	128	0.00527167	0.0316008
ZHA02	COL	73	ZHA02-COL-73	2020-03-08 11:40:52	2020-03-08 11:40:52	2020-03-08	2020-03-02	2020-03-01	15332	124.321	93.6897	80.0172	81.4902	87	71	77	89.4058	134.052	129.178	82	133	129	0.00512335	0.0314837
ZHA02	COL	73	ZHA02-COL-73	2020-03-08 12:40:52	2020-03-08 12:40:52	2020-03-08	2020-03-02	2020-03-01	15765	153.493	93.7092	80.0724	80.6349	86	71	76	89.389	133.871	129.723	82	132	130	0.00500251	0.0300046
ZHA02	COL	73	ZHA02-COL-73	2020-03-08 13:40:52	2020-03-08 13:40:52	2020-03-08	2020-03-02	2020-03-01	15078	171.48	99.2281	89.2673	91.3102	94	82	88	98.2282	132.586	128.152	92	132	127	0.00607114	0.0306113
ZHA02	COL	73	ZHA02-COL-73	2020-03-09 10:40:52	2020-03-09 10:40:52	2020-03-09	2020-03-09	2020-03-01	14656	153.52	91.058	77.1747	76.7136	85	68	73	86.1709	133.843	130.335	80	133	130	0.00592743	0.0279826
ZHA02	COL	73	ZHA02-COL-73	2020-03-09 11:40:52	2020-03-09 11:40:52	2020-03-09	2020-03-09	2020-03-01	16019	133.287	92.4428	79.1614	78.6201	87	70	75	88.1822	133.531	130.312	82	132	130	0.00574913	0.0278386
ZHA02	COL	73	ZHA02-COL-73	2020-03-09 12:40:52	2020-03-09 12:40:52	2020-03-09	2020-03-09	2020-03-01	14988	123.776	92.5109	78.8329	78.6104	86	69	74	87.9115	133.774	130.162	81	133	130	0.00516987	0.0279614
ZHA02	COL	73	ZHA02-COL-73	2020-03-09 13:40:52	2020-03-09 13:40:52	2020-03-09	2020-03-09	2020-03-01	14628	119.156	92.3897	78.5345	78.3095	86	69	74	87.6904	133.856	130.204	81	133	130	0.005699	0.027764
ZHA02	COL	73	ZHA02-COL-73	2020-03-11 10:40:49	2020-03-11 10:40:49	2020-03-11	2020-03-09	2020-03-01	13095	181.334	94.1255	84.1284	83.9954	91	78	81	92.6137	132.183	129.523	88	131	130	0.00370554	0.0245784
ZHA02	COL	73	ZHA02-COL-73	2020-03-11 11:40:49	2020-03-11 11:40:49	2020-03-11	2020-03-09	2020-03-01	14016	177.598	79.716	72.3137	73.0227	75	67	68	78.8956	131.372	128.645	75	131	129	0.0032592	0.0272429
ZHA02	COL	73	ZHA02-COL-73	2020-03-11 12:40:49	2020-03-11 12:40:49	2020-03-11	2020-03-09	2020-03-01	13829	117.443	96.1746	87.224	86.4177	94	83	85	95.7188	131.57	129.724	93	131	130	0.0035537	0.0248387
ZHA02	COL	73	ZHA02-COL-73	2020-03-11 13:40:49	2020-03-11 13:40:49	2020-03-11	2020-03-09	2020-03-01	15586	149.744	91.7821	83.3104	82.6863	88	77	79	91.3367	131.422	129.562	87	131	130	0.00313697	0.0255543
ZHA02	COL	73	ZHA02-COL-73	2020-03-12 10:40:49	2020-03-12 10:40:49	2020-03-12	2020-03-09	2020-03-01	14420	165.686	94.399	85.5784	83.6553	91	78	79	93.6458	131.302	130.421	88	131	131	0.00460829	0.026271
ZHA02	COL	73	ZHA02-COL-73	2020-03-12 11:40:49	2020-03-12 11:40:49	2020-03-12	2020-03-09	2020-03-01	15642	173.83	87.5412	80.5327	80.5767	88	77	78	87.7516	131.009	129.017	86	130	129	0.00355704	0.0262356
ZHA02	COL	73	ZHA02-COL-73	2020-03-12 12:40:49	2020-03-12 12:40:49	2020-03-12	2020-03-09	2020-03-01	14072	182.956	103.534	96.7709	96.8321	99	88	90	104.174	130.882	128.943	99	130	129	0.00395	0.0302774
ZHA02	COL	73	ZHA02-COL-73	2020-03-12 13:40:49	2020-03-12 13:40:49	2020-03-12	2020-03-09	2020-03-01	12714	113.301	81.8463	74.9405	76.2871	78	69	73	82.0463	131.204	128.184	78	131	128	0.00317759	0.0288161
ZHA02	COL	73	ZHA02-COL-73	2020-03-13 10:40:49	2020-03-13 10:40:49	2020-03-13	2020-03-09	2020-03-01	15480	170.935	135.586	128.002	126.61	139	132	128	137.083	130.773	129.831	142	130	130	0.00692457	0.0290245
ZHA02	COL	73	ZHA02-COL-73	2020-03-13 11:40:49	2020-03-13 11:40:49	2020-03-13	2020-03-09	2020-03-01	13853	125.564	87.1046	78.7414	77.5165	82	71	74	86.2852	131.274	129.939	80	131	130	0.00323382	0.0251709
ZHA02	COL	73	ZHA02-COL-73	2020-03-13 12:40:49	2020-03-13 12:40:49	2020-03-13	2020-03-09	2020-03-01	12102	115.434	93.6604	83.9837	82.3548	91	79	80	92.4153	131.712	130.357	88	131	131	0.00372568	0.0252306
ZHA02	COL	73	ZHA02-COL-73	2020-03-13 13:40:49	2020-03-13 13:40:49	2020-03-13	2020-03-09	2020-03-01	15347	189.126	93.2346	85.2329	83.3687	87	74	77	92.8513	130.967	130.303	83	130	131	0.00338213	0.0256468
ZHA02	COL	73	ZHA02-COL-73	2020-03-14 10:40:49	2020-03-14 10:40:49	2020-03-14	2020-03-09	2020-03-01	18340	199.289	139.574	132.739	131.114	143	136	134	141.308	130.415	129.826	146	130	130	0.00686943	0.0221014
ZHA02	COL	73	ZHA02-COL-73	2020-03-14 11:40:49	2020-03-14 11:40:49	2020-03-14	2020-03-09	2020-03-01	14804	151.85	62.3611	58.656	61.4148	59	55	59	63.0418	130.289	126.833	60	130	127	0.00331511	0.0302619
ZHA02	COL	73	ZHA02-COL-73	2020-03-14 12:40:49	2020-03-14 12:40:49	2020-03-14	2020-03-09	2020-03-01	26511	199.05	128.841	125.884	127.957	129	126	130	133.55	129.675	127.262	135	129	127	0.00408211	0.0263784
ZHA02	COL	73	ZHA02-COL-73	2020-03-14 13:40:49	2020-03-14 13:40:49	2020-03-14	2020-03-09	2020-03-01	16453	194.081	123.838	114.805	113.022	113	103	102	123.515	131.314	130.218	113	131	130	0.0056856	0.0284533
ZHA02	COL	73	ZHA02-COL-73	2020-03-15 10:40:49	2020-03-15 10:40:49	2020-03-15	2020-03-09	2020-03-01	19352	199.333	144.811	138.422	136.941	149	142	140	147.093	130.248	129.674	152	129	130	0.00709158	0.02124
ZHA02	COL	73	ZHA02-COL-73	2020-03-15 11:40:49	2020-03-15 11:40:49	2020-03-15	2020-03-09	2020-03-01	20584	197.5	85.2628	83.4884	86.8988	89	86	89	89.9241	129.547	126.297	94	129	126	0.00294213	0.0331329
ZHA02	COL	73	ZHA02-COL-73	2020-03-15 12:40:49	2020-03-15 12:40:49	2020-03-15	2020-03-09	2020-03-01	28669	193.625	130.982	128.747	130.44	136	134	136	136.375	129.288	127.369	144	129	127	0.00475038	0.0243302
ZHA02	COL	73	ZHA02-COL-73	2020-03-15 13:40:49	2020-03-15 13:40:49	2020-03-15	2020-03-09	2020-03-01	13781	169.106	122.267	112.058	109.282	111	102	102	121.215	131.583	130.957	112	131	131	0.00359254	0.025743
ZHA02	COL	73	ZHA02-COL-73	2020-03-16 10:40:49	2020-03-16 10:40:49	2020-03-16	2020-03-16	2020-03-01	15352	160.038	96.414	88.7869	85.5354	96	84	83	96.5658	130.507	131.035	94	130	131	0.00213682	0.0287455
ZHA02	COL	73	ZHA02-COL-73	2020-03-16 11:40:49	2020-03-16 11:40:49	2020-03-16	2020-03-16	2020-03-01	13748	163.759	85.292	77.7929	74.6544	80	69	69	84.8918	130.511	131.011	77	130	131	0.00218625	0.0276091
ZHA02	COL	73	ZHA02-COL-73	2020-03-16 12:40:49	2020-03-16 12:40:49	2020-03-16	2020-03-16	2020-03-01	14963	165.851	93.6507	85.8069	82.225	90	79	78	93.4159	130.543	131.257	88	130	131	0.00217248	0.0267174
ZHA02	COL	73	ZHA02-COL-73	2020-03-16 13:40:49	2020-03-16 13:40:49	2020-03-16	2020-03-16	2020-03-01	13618	168.459	87.3532	80.3197	79.0697	84	73	75	87.542	130.692	129.798	83	130	130	0.00390526	0.0251399
ZHA02	COL	73	ZHA02-COL-73	2020-03-17 10:40:49	2020-03-17 10:40:49	2020-03-17	2020-03-16	2020-03-01	19724	199.541	123.054	115.37	111.441	121	111	109	123.559	130.331	131.362	122	130	131	0.0029774	0.0222981
ZHA02	COL	73	ZHA02-COL-73	2020-03-17 11:40:49	2020-03-17 11:40:49	2020-03-17	2020-03-16	2020-03-01	17157	199.63	104.777	99.5782	97.8602	104	98	97	107.225	129.781	129.809	107	129	130	0.00397912	0.0297387
ZHA02	COL	73	ZHA02-COL-73	2020-03-17 12:40:49	2020-03-17 12:40:49	2020-03-17	2020-03-16	2020-03-01	15758	158.507	98.7915	91.6806	87.2003	94	86	83	99.2908	130.053	131.691	95	129	132	0.00226111	0.0257059
ZHA02	COL	73	ZHA02-COL-73	2020-03-17 13:40:49	2020-03-17 13:40:49	2020-03-17	2020-03-16	2020-03-01	16417	143.691	82.2285	77.0704	75.0414	78	71	69	83.4658	129.755	130.028	79	129	130	0.0030421	0.0285832
ZHA02	COL	73	ZHA02-COL-73	2020-03-18 10:40:49	2020-03-18 10:40:49	2020-03-18	2020-03-16	2020-03-01	18768	193.003	124.542	115.326	109.173	120	110	105	123.908	130.511	132.82	120	130	132	0.00326826	0.0222037
ZHA02	COL	73	ZHA02-COL-73	2020-03-18 11:40:49	2020-03-18 11:40:49	2020-03-18	2020-03-16	2020-03-01	16511	142.707	84.4582	79.3853	76.5812	83	75	73	85.9585	129.569	130.492	83	129	130	0.00279713	0.0297743
ZHA02	COL	73	ZHA02-COL-73	2020-03-18 12:40:49	2020-03-18 12:40:49	2020-03-18	2020-03-16	2020-03-01	16207	166.45	103.652	96.2289	89.7773	97	89	84	104.016	129.777	132.836	98	129	133	0.00205836	0.0231437
ZHA02	COL	73	ZHA02-COL-73	2020-03-18 13:40:49	2020-03-18 13:40:49	2020-03-18	2020-03-16	2020-03-01	12408	199.843	115.047	113.376	113.469	125	121	122	120.602	128.727	128.367	130	128	129	0.00277	0.0224911
ZHA02	COL	73	ZHA02-COL-73	2020-03-19 10:40:49	2020-03-19 10:40:49	2020-03-19	2020-03-16	2020-03-01	19053	181.774	110.475	101.739	94.3493	105	94	87	109.731	130.134	133.579	104	130	133	0.00396206	0.0225397
ZHA02	COL	73	ZHA02-COL-73	2020-03-19 11:40:49	2020-03-19 11:40:49	2020-03-19	2020-03-16	2020-03-01	13985	149.272	86.1555	80.1013	73.4925	83	75	67	86.9744	129.196	132.869	82	129	133	0.00224803	0.0216351
ZHA02	COL	73	ZHA02-COL-73	2020-03-19 12:40:49	2020-03-19 12:40:49	2020-03-19	2020-03-16	2020-03-01	12423	160.329	96.593	88.1844	79.5157	92	83	74	96.0769	129.76	134.35	91	130	134	0.00248368	0.020433
ZHA02	COL	73	ZHA02-COL-73	2020-03-19 13:40:49	2020-03-19 13:40:49	2020-03-19	2020-03-16	2020-03-01	13262	193.544	87.0255	81.3903	75.6855	84	77	71	88.4903	129.187	132.27	85	129	132	0.0020773	0.0230837
ZHA02	COL	73	ZHA02-COL-73	2020-03-20 10:40:49	2020-03-20 10:40:49	2020-03-20	2020-03-16	2020-03-01	16369	196.998	91.6798	86.0482	77.8815	89	81	73	93.1444	128.714	133.699	89	129	134	0.00296192	0.0210409
ZHA02	COL	73	ZHA02-COL-73	2020-03-20 11:40:49	2020-03-20 11:40:49	2020-03-20	2020-03-16	2020-03-01	15849	196.808	85.8478	80.1471	71.6816	83	76	66	86.8203	128.693	133.947	83	129	134	0.00298753	0.0199416
ZHA02	COL	73	ZHA02-COL-73	2020-03-20 12:40:49	2020-03-20 12:40:49	2020-03-20	2020-03-16	2020-03-01	15727	166.617	87.0965	81.5951	72.5874	84	77	67	88.3738	128.503	134.207	85	129	134	0.00294188	0.0202327
ZHA02	COL	73	ZHA02-COL-73	2020-03-20 13:40:49	2020-03-20 13:40:49	2020-03-20	2020-03-16	2020-03-01	15970	184.219	91.9781	86.3994	77.7892	88	81	71	93.4703	128.608	133.954	89	129	134	0.00311725	0.0204302
ZHA02	COL	73	ZHA02-COL-73	2020-03-21 10:40:49	2020-03-21 10:40:49	2020-03-21	2020-03-16	2020-03-01	16895	198.974	90.3922	84.4267	76.3641	88	80	71	91.5023	128.877	133.696	88	129	134	0.00273975	0.0218062
ZHA02	COL	73	ZHA02-COL-73	2020-03-21 11:40:49	2020-03-21 11:40:49	2020-03-21	2020-03-16	2020-03-01	16112	173.97	89.3865	83.7551	75.0419	87	80	69	90.6976	128.602	134.021	87	129	134	0.00287341	0.020392
ZHA02	COL	73	ZHA02-COL-73	2020-03-21 12:40:49	2020-03-21 12:40:49	2020-03-21	2020-03-16	2020-03-01	15850	173.818	87.1322	81.4654	73.3497	84	77	67	88.2498	128.742	133.698	84	129	134	0.00290001	0.0203487
ZHA02	COL	73	ZHA02-COL-73	2020-03-21 13:40:49	2020-03-21 13:40:49	2020-03-21	2020-03-16	2020-03-01	16091	170.019	90.5988	84.8279	77.0114	88	80	72	91.9837	128.822	133.503	88	129	134	0.00307762	0.0218507
ZHA02	COL	73	ZHA02-COL-73	2020-03-22 10:40:49	2020-03-22 10:40:49	2020-03-22	2020-03-16	2020-03-01	20152	199.369	120.305	114.258	109.788	116	109	106	122.595	129.562	131.451	119	129	131	0.00244119	0.0211024
ZHA02	COL	73	ZHA02-COL-73	2020-03-22 11:40:49	2020-03-22 11:40:49	2020-03-22	2020-03-16	2020-03-01	11221	147.514	100.836	94.5786	87.6575	96	88	82	102.278	129.213	132.939	97	129	133	0.00193397	0.0213037
ZHA02	COL	73	ZHA02-COL-73	2020-03-22 12:40:49	2020-03-22 12:40:49	2020-03-22	2020-03-16	2020-03-01	14870	174.385	108.175	101.124	93.9872	103	95	90	109.167	129.499	133.089	105	129	133	0.00258922	0.0227423
ZHA02	COL	73	ZHA02-COL-73	2020-03-22 13:40:49	2020-03-22 13:40:49	2020-03-22	2020-03-16	2020-03-01	18918	145.475	99.9049	95.4419	92.1233	98	93	90	103.023	129.162	130.635	102	129	131	0.00176612	0.0322538
ZHA02	COL	73	ZHA02-COL-73	2020-03-23 10:40:49	2020-03-23 10:40:49	2020-03-23	2020-03-23	2020-03-01	20340	194.794	129.221	122.129	116.537	128	119	114	130.821	129.759	132.123	130	129	131	0.00410111	0.0256393
ZHA02	COL	73	ZHA02-COL-73	2020-03-23 11:40:49	2020-03-23 11:40:49	2020-03-23	2020-03-23	2020-03-01	22894	199.628	98.4606	95.1897	93.7657	98	93	92	102.351	129.055	129.38	102	129	129	0.00319785	0.0294079
ZHA02	COL	73	ZHA02-COL-73	2020-03-23 12:40:49	2020-03-23 12:40:49	2020-03-23	2020-03-23	2020-03-01	11740	148.637	112.529	104.532	98.3436	110	102	96	113.26	130.031	132.632	112	130	132	0.00317582	0.0223866
ZHA02	COL	73	ZHA02-COL-73	2020-03-23 13:40:49	2020-03-23 13:40:49	2020-03-23	2020-03-23	2020-03-01	19307	190.972	105.832	101.798	99.2099	104	99	96	109.596	129.159	130.12	108	129	130	0.00349158	0.0281435
ZHA02	COL	73	ZHA02-COL-73	2020-03-24 10:40:49	2020-03-24 10:40:49	2020-03-24	2020-03-23	2020-03-01	16192	177.125	116.497	107.936	100.853	113	104	99	116.697	130.123	133.249	114	130	133	0.00318847	0.0203813
ZHA02	COL	73	ZHA02-COL-73	2020-03-24 11:40:49	2020-03-24 11:40:49	2020-03-24	2020-03-23	2020-03-01	9938	199.965	103.883	95.8879	89.0844	101	90	84	104.059	129.966	133.086	100	130	133	0.00234602	0.0232476
ZHA02	COL	73	ZHA02-COL-73	2020-03-24 12:40:49	2020-03-24 12:40:49	2020-03-24	2020-03-23	2020-03-01	13931	200.379	117.668	109.907	103.385	109	101	95	118.074	129.883	132.787	110	129	132	0.0030024	0.0210647
ZHA02	COL	73	ZHA02-COL-73	2020-03-24 13:40:48	2020-03-24 13:40:48	2020-03-24	2020-03-23	2020-03-01	18725	200.47	114.859	110.499	107.276	112	107	103	118.534	129.174	130.516	116	129	130	0.00266163	0.0243872
ZHA02	COL	73	ZHA02-COL-73	2020-03-25 10:40:49	2020-03-25 10:40:49	2020-03-25	2020-03-23	2020-03-01	26819	200.098	149.664	143.64	139.391	163	156	154	151.573	129.521	131.207	166	129	130	0.00506638	0.017177
ZHA02	COL	73	ZHA02-COL-73	2020-03-25 11:40:49	2020-03-25 11:40:49	2020-03-25	2020-03-23	2020-03-01	15606	185.225	102.081	96.8392	92.2141	103	95	88	104.481	129.244	131.482	105	129	131	0.00164285	0.0201688
ZHA02	COL	73	ZHA02-COL-73	2020-03-25 12:40:49	2020-03-25 12:40:49	2020-03-25	2020-03-23	2020-03-01	13857	186.587	97.783	91.6902	86.7254	94	85	79	99.0808	129.534	131.814	94	129	131	0.00212737	0.0247373
ZHA02	COL	73	ZHA02-COL-73	2020-03-25 13:40:49	2020-03-25 13:40:49	2020-03-25	2020-03-23	2020-03-01	12850	151.241	86.7014	80.757	74.7053	86	78	72	87.7654	129.282	132.444	86	129	132	0.00215057	0.0228799
ZHA02	COL	73	ZHA02-COL-73	2020-03-26 10:40:49	2020-03-26 10:40:49	2020-03-26	2020-03-23	2020-03-01	26837	197.957	147.722	142.02	138.591	162	157	155	150.035	129.536	130.712	166	129	130	0.00525977	0.0174682
ZHA02	COL	73	ZHA02-COL-73	2020-03-26 11:40:49	2020-03-26 11:40:49	2020-03-26	2020-03-23	2020-03-01	13473	145.72	88.1423	83.5273	79.784	83	75	70	89.9171	129.178	130.955	83	129	131	0.00186917	0.0329519
ZHA02	COL	73	ZHA02-COL-73	2020-03-26 12:40:49	2020-03-26 12:40:49	2020-03-26	2020-03-23	2020-03-01	13131	156.033	99.4089	92.9896	87.3409	95	86	80	100.458	129.524	132.265	95	129	132	0.002045	0.0239252
ZHA02	COL	73	ZHA02-COL-73	2020-03-26 13:40:49	2020-03-26 13:40:49	2020-03-26	2020-03-23	2020-03-01	15434	167.966	98.5041	93.8901	90.951	99	92	87	101.125	129.33	130.443	101	129	130	0.0031802	0.0314836
ZHA02	COL	73	ZHA02-COL-73	2020-03-27 10:40:49	2020-03-27 10:40:49	2020-03-27	2020-03-23	2020-03-01	24490	198.135	123.878	118.242	114.479	128	120	116	125.995	129.536	130.968	130	129	130	0.00473163	0.0256437
ZHA02	COL	73	ZHA02-COL-73	2020-03-27 11:40:49	2020-03-27 11:40:49	2020-03-27	2020-03-23	2020-03-01	19473	197.859	102.592	98.5941	97.0876	102	97	94	105.635	129.359	129.602	106	129	129	0.00342707	0.0281913
ZHA02	COL	73	ZHA02-COL-73	2020-03-27 12:40:49	2020-03-27 12:40:49	2020-03-27	2020-03-23	2020-03-01	28554	184.143	140.904	135.48	132.587	156	150	148	143.453	129.597	130.42	160	129	130	0.0059084	0.0177006
ZHA02	COL	73	ZHA02-COL-73	2020-03-27 13:40:49	2020-03-27 13:40:49	2020-03-27	2020-03-23	2020-03-01	17120	190.102	95.6289	91.2603	89.3733	94	88	83	98.2876	129.442	129.825	96	129	130	0.0035453	0.0291204
ZHA02	COL	73	ZHA02-COL-73	2020-03-28 10:40:49	2020-03-28 10:40:49	2020-03-28	2020-03-23	2020-03-01	16851	151.548	98.5888	91.2228	84.3988	100	90	81	99.2094	129.717	133.05	100	129	132	0.00235404	0.023268
ZHA02	COL	73	ZHA02-COL-73	2020-03-28 11:40:49	2020-03-28 11:40:49	2020-03-28	2020-03-23	2020-03-01	13894	153.894	91.2934	82.9611	75.2171	91	81	73	90.6666	129.993	133.785	90	130	133	0.00282561	0.0214707
ZHA02	COL	73	ZHA02-COL-73	2020-03-28 12:40:49	2020-03-28 12:40:49	2020-03-28	2020-03-23	2020-03-01	17651	156.477	96.9167	90.2365	84.1225	97	87	79	97.727	129.57	132.581	96	129	132	0.00211707	0.0230409
ZHA02	COL	73	ZHA02-COL-73	2020-03-28 13:40:49	2020-03-28 13:40:49	2020-03-28	2020-03-23	2020-03-01	14458	153.968	87.8651	80.457	72.9788	88	79	71	87.7699	129.655	133.538	87	130	133	0.00296894	0.0218811
ZHA02	COL	73	ZHA02-COL-73	2020-03-29 10:40:49	2020-03-29 10:40:49	2020-03-29	2020-03-23	2020-03-01	15935	171.87	89.1966	82.7254	74.2739	87	80	70	89.8574	129.053	133.963	88	129	134	0.00257349	0.0207079
ZHA02	COL	73	ZHA02-COL-73	2020-03-29 11:40:49	2020-03-29 11:40:49	2020-03-29	2020-03-23	2020-03-01	15092	165.294	83.839	77.2228	68.9841	81	74	65	84.0105	129.177	133.934	82	129	134	0.00255313	0.0198211
ZHA02	COL	73	ZHA02-COL-73	2020-03-29 12:40:49	2020-03-29 12:40:49	2020-03-29	2020-03-23	2020-03-01	14769	172.037	87.0781	80.565	72.5512	84	77	69	87.5995	129.154	133.74	85	129	134	0.00268832	0.0199158
ZHA02	COL	73	ZHA02-COL-73	2020-03-29 13:40:49	2020-03-29 13:40:49	2020-03-29	2020-03-23	2020-03-01	14747	161.066	84.2519	77.817	69.8954	82	74	66	84.6331	129.15	133.714	82	129	134	0.00251157	0.0197317
ZHA02	COL	73	ZHA02-COL-73	2020-03-30 10:40:49	2020-03-30 10:40:49	2020-03-30	2020-03-30	2020-03-01	36059	200.962	143.454	139.09	135.664	158	154	151	146.79	129.08	130.556	163	129	130	0.00480392	0.0173362
ZHA02	COL	73	ZHA02-COL-73	2020-03-30 11:40:49	2020-03-30 11:40:49	2020-03-30	2020-03-30	2020-03-01	14758	161.47	123.364	121.13	121.887	140	139	141	129.051	129.041	128.009	148	129	127	0.00368853	0.024655
ZHA02	COL	73	ZHA02-COL-73	2020-03-30 12:40:49	2020-03-30 12:40:49	2020-03-30	2020-03-30	2020-03-01	10395	197.525	176.996	174.075	173.28	182	181	184	181.431	129	128.889	188	129	128	0.00601418	0.0219481
ZHA02	COL	73	ZHA02-COL-73	2020-03-30 13:40:49	2020-03-30 13:40:49	2020-03-30	2020-03-30	2020-03-01	23499	200.059	105.047	101.695	100.038	104	99	97	109.028	129.094	129.571	108	129	130	0.00362348	0.0291596
ZHA02	COL	73	ZHA02-COL-73	2020-03-31 10:40:49	2020-03-31 10:40:49	2020-03-31	2020-03-30	2020-03-01	17928	184.495	108.88	102.055	96.5573	103	94	88	109.753	129.753	132.187	103	129	132	0.0026142	0.0251933
ZHA02	COL	73	ZHA02-COL-73	2020-03-31 11:40:49	2020-03-31 11:40:49	2020-03-31	2020-03-30	2020-03-01	24290	165.589	101.264	97.7294	96.7106	95	90	89	104.436	129.265	129.203	99	129	129	0.00323039	0.0292966
ZHA02	COL	73	ZHA02-COL-73	2020-03-31 12:40:49	2020-03-31 12:40:49	2020-03-31	2020-03-30	2020-03-01	26376	162.65	152.249	147.352	143.83	167	163	161	154.63	129.286	130.638	172	129	130	0.00543138	0.0170683
ZHA02	COL	73	ZHA02-COL-73	2020-03-31 13:40:49	2020-03-31 13:40:49	2020-03-31	2020-03-30	2020-03-01	15568	199.428	92.604	87.6904	84.552	90	83	79	94.6748	129.456	130.657	91	129	131	0.00205162	0.0319635
ZHA02	COL	95	ZHA02-COL-95	2019-10-28 10:40:40	2019-10-28 10:40:40	2019-10-28	2019-10-28	2019-10-01	27795	199.728	31.6101	50.7055	60.3455	24	52	63	50.7954	124.029	119.666	51	124	119	0.00565145	0.0303604
ZHA02	COL	95	ZHA02-COL-95	2019-10-28 11:40:40	2019-10-28 11:40:40	2019-10-28	2019-10-28	2019-10-01	44166	200.265	104.862	113.733	121.864	99	112	123	120.955	126.504	122.421	119	127	122	0.00319756	0.0303426
ZHA02	COL	95	ZHA02-COL-95	2019-10-28 12:40:40	2019-10-28 12:40:40	2019-10-28	2019-10-28	2019-10-01	35643	200.07	100.658	108.984	117.193	94	103	111	116.186	126.706	122.428	110	127	122	0.00342142	0.0311079
ZHA02	COL	95	ZHA02-COL-95	2019-10-28 13:40:40	2019-10-28 13:40:40	2019-10-28	2019-10-28	2019-10-01	24319	199.681	94.3159	102.568	109.431	90	98	105	109.514	126.479	123.092	104	127	123	0.00346839	0.030317
ZHA02	COL	95	ZHA02-COL-95	2019-10-29 10:40:40	2019-10-29 10:40:40	2019-10-29	2019-10-28	2019-10-01	40369	200.233	96.2801	105.216	112.704	94	106	114	112.147	126.334	122.656	112	126	122	0.00354074	0.031145
ZHA02	COL	95	ZHA02-COL-95	2019-10-29 11:40:40	2019-10-29 11:40:40	2019-10-29	2019-10-28	2019-10-01	33119	199.998	100.404	110.863	120.302	98	106	114	117.834	126.245	121.496	113	126	122	0.00343123	0.0313321
ZHA02	COL	95	ZHA02-COL-95	2019-10-29 12:40:40	2019-10-29 12:40:40	2019-10-29	2019-10-28	2019-10-01	34678	200.08	92.5645	100.959	108.569	90	97	104	107.857	126.573	122.651	104	127	122	0.00357344	0.0313103
ZHA02	COL	95	ZHA02-COL-95	2019-10-29 13:40:40	2019-10-29 13:40:40	2019-10-29	2019-10-28	2019-10-01	31819	199.697	94.34	103.559	111.824	93	101	108	110.475	126.39	122.213	108	127	122	0.00340707	0.0310742
ZHA02	COL	95	ZHA02-COL-95	2019-10-30 10:40:40	2019-10-30 10:40:40	2019-10-30	2019-10-28	2019-10-01	23201	199.738	93.5828	101.149	108.135	90	97	104	108.173	126.749	123.134	104	127	123	0.00346411	0.0306265
ZHA02	COL	95	ZHA02-COL-95	2019-10-30 11:40:40	2019-10-30 11:40:40	2019-10-30	2019-10-28	2019-10-01	26113	199.539	95.2782	103.87	111.818	92	99	107	110.861	126.575	122.485	106	127	122	0.00348064	0.0312115
ZHA02	COL	95	ZHA02-COL-95	2019-10-30 12:40:40	2019-10-30 12:40:40	2019-10-30	2019-10-28	2019-10-01	36544	200.166	102.164	111.13	119.441	95	103	111	118.129	126.494	122.266	110	127	122	0.00325531	0.030771
ZHA02	COL	95	ZHA02-COL-95	2019-10-30 13:40:40	2019-10-30 13:40:40	2019-10-30	2019-10-28	2019-10-01	35361	200.066	101.323	109.93	118.078	95	105	112	117.017	126.574	122.39	112	127	122	0.00335762	0.0306861
ZHA02	COL	95	ZHA02-COL-95	2019-10-31 10:40:40	2019-10-31 10:40:40	2019-10-31	2019-10-28	2019-10-01	49493	200.313	108.685	116.852	124.955	99	112	122	124.162	126.708	122.543	119	127	123	0.00361545	0.0309309
ZHA02	COL	95	ZHA02-COL-95	2019-10-31 11:40:40	2019-10-31 11:40:40	2019-10-31	2019-10-28	2019-10-01	29011	200.036	92.5655	101.323	109.29	88	95	102	108.094	126.539	122.381	102	127	122	0.00349455	0.0312281
ZHA02	COL	95	ZHA02-COL-95	2019-10-31 12:40:40	2019-10-31 12:40:40	2019-10-31	2019-10-28	2019-10-01	30656	200.158	100.706	109.796	117.958	97	104	112	116.828	126.389	122.327	112	127	122	0.00328236	0.030562
ZHA02	COL	95	ZHA02-COL-95	2019-10-31 13:40:40	2019-10-31 13:40:40	2019-10-31	2019-10-28	2019-10-01	28980	199.574	90.7133	99.0912	107.023	87	94	101	105.797	126.643	122.417	101	127	122	0.00344012	0.0307745
ZHA02	COL	95	ZHA02-COL-95	2019-11-01 10:40:40	2019-11-01 10:40:40	2019-11-01	2019-10-28	2019-11-01	37075	200.313	120.898	129.841	137.922	93	102	112	136.218	126.516	122.46	109	127	122	0.00478275	0.0285255
ZHA02	COL	95	ZHA02-COL-95	2019-11-01 11:40:40	2019-11-01 11:40:40	2019-11-01	2019-10-28	2019-11-01	37507	199.963	110.153	120.656	129.325	102	111	119	127.613	126.046	121.989	118	126	122	0.00397505	0.0307266
ZHA02	COL	95	ZHA02-COL-95	2019-11-01 12:40:40	2019-11-01 12:40:40	2019-11-01	2019-10-28	2019-11-01	35426	200.429	104.025	112.799	121.807	92	100	108	119.81	126.714	121.922	107	127	122	0.00323722	0.0307379
ZHA02	COL	95	ZHA02-COL-95	2019-11-01 13:40:40	2019-11-01 13:40:40	2019-11-01	2019-10-28	2019-11-01	31576	200.321	118.451	127.855	135.106	122	130	135	135.136	126.231	122.891	137	126	124	0.00460878	0.0288717
ZHA02	COL	95	ZHA02-COL-95	2019-11-02 10:40:40	2019-11-02 10:40:40	2019-11-02	2019-10-28	2019-11-01	50982	200.032	98.1021	107.222	116.592	94	105	115	114.356	126.645	121.662	111	127	122	0.00375543	0.0316338
ZHA02	COL	95	ZHA02-COL-95	2019-11-02 11:40:40	2019-11-02 11:40:40	2019-11-02	2019-10-28	2019-11-01	34666	199.871	97.6908	107.124	116.054	96	105	114	114.159	126.426	121.835	112	127	122	0.00358066	0.0310619
ZHA02	COL	95	ZHA02-COL-95	2019-11-02 12:40:40	2019-11-02 12:40:40	2019-11-02	2019-10-28	2019-11-01	31522	199.975	95.7969	105.255	113.942	94	101	109	112.2	126.401	121.977	108	127	122	0.00349007	0.031109
ZHA02	COL	95	ZHA02-COL-95	2019-11-02 13:40:40	2019-11-02 13:40:40	2019-11-02	2019-10-28	2019-11-01	38188	199.93	101.333	111.073	120.548	98	108	116	118.184	126.488	121.538	115	127	122	0.00343601	0.0310809
ZHA02	COL	95	ZHA02-COL-95	2019-11-04 10:40:18	2019-11-04 10:40:18	2019-11-04	2019-11-04	2019-11-01	18153	97.5489	80.1041	92.2646	73.4582	80	93	74	95.9999	119.36	137.301	97	118	138	0.00157658	0.0119429
ZHA02	COL	95	ZHA02-COL-95	2019-11-04 11:40:18	2019-11-04 11:40:18	2019-11-04	2019-11-04	2019-11-01	17306	89.1424	79.9531	91.6525	73.8973	81	93	75	95.4684	119.743	136.747	97	119	137	0.00168754	0.0117791
ZHA02	COL	95	ZHA02-COL-95	2019-11-04 12:40:18	2019-11-04 12:40:18	2019-11-04	2019-11-04	2019-11-01	18173	99.2318	80.4649	91.8029	74.236	81	93	75	95.7766	119.932	136.69	97	119	137	0.00165631	0.0118679
ZHA02	COL	95	ZHA02-COL-95	2019-11-04 13:40:18	2019-11-04 13:40:18	2019-11-04	2019-11-04	2019-11-01	18425	99.4724	82.524	93.9128	74.3958	82	95	75	97.8494	119.571	137.774	99	119	138	0.00168314	0.0120462
ZHA02	COL	95	ZHA02-COL-95	2019-11-05 10:40:18	2019-11-05 10:40:18	2019-11-05	2019-11-04	2019-11-01	19528	101.002	76.0331	84.557	73.5373	77	86	74	88.9203	122.266	133.333	90	122	134	0.00188082	0.0146751
ZHA02	COL	95	ZHA02-COL-95	2019-11-05 11:40:18	2019-11-05 11:40:18	2019-11-05	2019-11-04	2019-11-01	19286	97.0807	77.5836	85.7233	75.5898	78	87	77	90.2917	122.62	132.85	92	122	133	0.00177754	0.0165306
ZHA02	COL	95	ZHA02-COL-95	2019-11-05 12:40:18	2019-11-05 12:40:18	2019-11-05	2019-11-04	2019-11-01	19349	103.007	83.5077	92.5687	82.8474	83	93	83	97.504	122.392	132.425	99	122	132	0.00202624	0.0174827
ZHA02	COL	95	ZHA02-COL-95	2019-11-05 13:40:18	2019-11-05 13:40:18	2019-11-05	2019-11-04	2019-11-01	19520	99.4218	83.8165	91.7817	81.9502	84	93	83	96.8423	122.795	132.641	98	122	133	0.00207794	0.0165565
ZHA02	COL	95	ZHA02-COL-95	2019-11-06 10:40:18	2019-11-06 10:40:18	2019-11-06	2019-11-04	2019-11-01	19363	143.89	77.8869	84.773	77.2526	78	85	78	89.7343	123.652	131.483	90	123	132	0.00172977	0.0177763
ZHA02	COL	95	ZHA02-COL-95	2019-11-06 11:40:18	2019-11-06 11:40:18	2019-11-06	2019-11-04	2019-11-01	19501	143.263	70.3331	76.7217	69.7178	71	78	71	81.1229	123.891	131.292	82	123	131	0.00164767	0.0193488
ZHA02	COL	95	ZHA02-COL-95	2019-11-06 12:40:18	2019-11-06 12:40:18	2019-11-06	2019-11-04	2019-11-01	19571	98.5287	75.2327	82.1045	73.4029	76	83	74	86.7675	123.385	132.197	88	123	132	0.00209302	0.0175272
ZHA02	COL	95	ZHA02-COL-95	2019-11-06 13:40:18	2019-11-06 13:40:18	2019-11-06	2019-11-04	2019-11-01	19148	96.907	73.3598	80.5929	69.9561	73	81	70	84.9189	122.812	133.325	86	122	133	0.00185704	0.014703
ZHA02	COL	95	ZHA02-COL-95	2019-11-07 10:40:18	2019-11-07 10:40:18	2019-11-07	2019-11-04	2019-11-01	20942	143.851	85.1947	91.6162	82.0265	86	93	82	97.0311	123.482	132.682	98	123	133	0.00203973	0.0161408
ZHA02	COL	95	ZHA02-COL-95	2019-11-07 11:40:18	2019-11-07 11:40:18	2019-11-07	2019-11-04	2019-11-01	21008	143.694	82.4819	88.5004	79.637	83	89	80	93.8284	123.767	132.335	95	123	132	0.00182631	0.0174802
ZHA02	COL	95	ZHA02-COL-95	2019-11-07 12:40:18	2019-11-07 12:40:18	2019-11-07	2019-11-04	2019-11-01	20417	139.918	76.4748	82.4984	73.3709	77	83	74	87.3746	123.657	132.553	88	123	132	0.00185497	0.0162536
ZHA02	COL	95	ZHA02-COL-95	2019-11-07 13:40:18	2019-11-07 13:40:18	2019-11-07	2019-11-04	2019-11-01	20590	102.875	79.1696	85.2983	76.0963	80	87	77	90.343	123.627	132.541	92	123	132	0.00171958	0.0167676
ZHA02	COL	95	ZHA02-COL-95	2019-11-08 10:40:18	2019-11-08 10:40:18	2019-11-08	2019-11-04	2019-11-01	20472	98.8189	78.2288	83.3494	77.832	79	84	79	88.7097	124.757	130.552	90	125	131	0.00193785	0.0239793
ZHA02	COL	95	ZHA02-COL-95	2019-11-08 11:40:18	2019-11-08 11:40:18	2019-11-08	2019-11-04	2019-11-01	20606	102.813	83.1379	88.1325	82.2492	83	88	83	93.819	124.756	130.757	94	124	131	0.0018076	0.0238007
ZHA02	COL	95	ZHA02-COL-95	2019-11-08 12:40:18	2019-11-08 12:40:18	2019-11-08	2019-11-04	2019-11-01	20128	98.4391	83.3678	88.5236	82.3759	83	89	83	94.2187	124.654	130.887	95	124	131	0.00192859	0.023619
ZHA02	COL	95	ZHA02-COL-95	2019-11-08 13:40:18	2019-11-08 13:40:18	2019-11-08	2019-11-04	2019-11-01	20067	99.5711	89.0203	93.5958	87.6895	86	91	86	99.7346	124.969	130.783	97	125	131	0.00190825	0.0245691
ZHA02	COL	95	ZHA02-COL-95	2019-11-09 10:40:18	2019-11-09 10:40:18	2019-11-09	2019-11-04	2019-11-01	20556	99.2138	76.8846	81.8336	76.6943	77	82	77	87.1476	124.889	130.37	88	125	131	0.00318675	0.0238643
ZHA02	COL	95	ZHA02-COL-95	2019-11-09 11:40:18	2019-11-09 11:40:18	2019-11-09	2019-11-04	2019-11-01	20293	98.4376	79.7284	84.1872	79.3688	79	84	80	89.8264	125.18	130.227	90	125	131	0.0030689	0.0244351
ZHA02	COL	95	ZHA02-COL-95	2019-11-09 12:40:18	2019-11-09 12:40:18	2019-11-09	2019-11-04	2019-11-01	20419	98.8016	81.917	86.3361	81.0823	81	86	81	92.111	125.124	130.481	92	125	131	0.00292916	0.024442
ZHA02	COL	95	ZHA02-COL-95	2019-11-09 13:40:18	2019-11-09 13:40:18	2019-11-09	2019-11-04	2019-11-01	20263	103.951	87.4364	91.1149	87.1367	83	87	83	97.3463	125.722	129.779	94	125	130	0.00354458	0.0230342
ZHA02	COL	95	ZHA02-COL-95	2019-11-10 10:40:18	2019-11-10 10:40:18	2019-11-10	2019-11-04	2019-11-01	21044	144.683	77.1951	81.105	79.249	76	81	79	86.8184	126.028	128.568	86	126	129	0.00329517	0.026463
ZHA02	COL	95	ZHA02-COL-95	2019-11-10 11:40:18	2019-11-10 11:40:18	2019-11-10	2019-11-04	2019-11-01	21400	151.585	81.0873	83.9594	81.7715	78	81	79	90.0045	126.378	128.906	87	126	129	0.0032418	0.0250342
ZHA02	COL	95	ZHA02-COL-95	2019-11-10 12:40:18	2019-11-10 12:40:18	2019-11-10	2019-11-04	2019-11-01	20961	143.113	75.0116	77.9553	76.6239	71	74	73	83.4967	126.53	128.374	80	127	128	0.0032053	0.0256606
ZHA02	COL	95	ZHA02-COL-95	2019-11-10 13:40:18	2019-11-10 13:40:18	2019-11-10	2019-11-04	2019-11-01	21592	146.735	89.5896	91.1443	88.2721	83	85	82	97.7209	126.82	129.41	92	127	129	0.00354471	0.0248214
ZHA02	COL	95	ZHA02-COL-95	2019-11-11 10:40:18	2019-11-11 10:40:18	2019-11-11	2019-11-11	2019-11-01	20901	144.766	79.2619	80.5338	78.002	78	80	78	86.6831	126.94	129.339	86	127	129	0.00342168	0.0257507
ZHA02	COL	95	ZHA02-COL-95	2019-11-11 11:40:18	2019-11-11 11:40:18	2019-11-11	2019-11-11	2019-11-01	19599	137.962	70.0609	71.4074	69.6747	67	68	67	76.6196	127.086	128.86	74	127	129	0.00360832	0.0262441
ZHA02	COL	95	ZHA02-COL-95	2019-11-11 12:40:18	2019-11-11 12:40:18	2019-11-11	2019-11-11	2019-11-01	20663	143.082	82.5374	83.8865	82.2358	78	79	78	90.1016	127.143	128.767	86	127	129	0.00393839	0.027937
ZHA02	COL	95	ZHA02-COL-95	2019-11-11 13:40:18	2019-11-11 13:40:18	2019-11-11	2019-11-11	2019-11-01	20858	175.833	78.959	80.6071	79.1685	77	79	78	86.757	127.024	128.649	86	127	129	0.00385391	0.0272106
ZHA02	COL	95	ZHA02-COL-95	2019-11-12 10:40:18	2019-11-12 10:40:18	2019-11-12	2019-11-11	2019-11-01	21381	107.68	73.9071	74.5065	73.1376	73	74	73	80.3882	127.46	128.778	80	127	129	0.00367258	0.0274053
ZHA02	COL	95	ZHA02-COL-95	2019-11-12 11:40:18	2019-11-12 11:40:18	2019-11-12	2019-11-11	2019-11-01	22764	145.172	79.0773	79.1442	78.3323	72	73	73	85.2149	127.784	128.521	80	128	129	0.00376754	0.0288026
ZHA02	COL	95	ZHA02-COL-95	2019-11-12 12:40:18	2019-11-12 12:40:18	2019-11-12	2019-11-11	2019-11-01	21887	145.69	93.0336	92.4656	92.8635	87	86	87	99.7835	128.331	127.842	94	128	128	0.00382121	0.0302579
ZHA02	COL	95	ZHA02-COL-95	2019-11-12 13:40:18	2019-11-12 13:40:18	2019-11-12	2019-11-11	2019-11-01	21047	114.001	74.4926	74.9621	74.339	74	75	74	80.9605	127.673	128.343	81	128	128	0.00350419	0.0288308
ZHA02	COL	95	ZHA02-COL-95	2019-11-13 10:40:18	2019-11-13 10:40:18	2019-11-13	2019-11-11	2019-11-01	19728	142.773	81.3997	80.2103	80.512	77	76	77	86.9431	128.567	127.99	83	128	128	0.00394734	0.0298655
ZHA02	COL	95	ZHA02-COL-95	2019-11-13 11:40:18	2019-11-13 11:40:18	2019-11-13	2019-11-11	2019-11-01	21335	144.099	76.3697	75.3903	76.9919	72	71	74	81.7466	128.767	127.198	78	129	127	0.00342699	0.0300031
ZHA02	COL	95	ZHA02-COL-95	2019-11-13 12:40:18	2019-11-13 12:40:18	2019-11-13	2019-11-11	2019-11-01	20567	143.601	78.0502	77.0955	78.7022	74	74	76	83.6559	128.768	127.19	81	129	127	0.00356484	0.0309746
ZHA02	COL	95	ZHA02-COL-95	2019-11-13 13:40:18	2019-11-13 13:40:18	2019-11-13	2019-11-11	2019-11-01	21149	144.639	76.8351	76.0023	77.5469	74	74	76	82.4613	128.686	127.222	80	128	127	0.00338868	0.030144
ZHA02	COL	95	ZHA02-COL-95	2019-11-14 10:40:18	2019-11-14 10:40:18	2019-11-14	2019-11-11	2019-11-01	20709	103.643	72.8706	72.5592	74.5741	71	71	73	78.6691	128.584	126.877	77	128	127	0.00370369	0.0314357
ZHA02	COL	95	ZHA02-COL-95	2019-11-14 11:40:18	2019-11-14 11:40:18	2019-11-14	2019-11-11	2019-11-01	20665	111.573	76.7626	75.5671	76.5086	75	75	76	82.1568	128.701	127.643	82	128	128	0.00335475	0.0295447
ZHA02	COL	95	ZHA02-COL-95	2019-11-14 12:40:18	2019-11-14 12:40:18	2019-11-14	2019-11-11	2019-11-01	20983	101.512	79.2228	78.4332	80.0559	78	78	80	85.2494	128.668	127.178	85	128	127	0.00367159	0.0315988
ZHA02	COL	95	ZHA02-COL-95	2019-11-14 13:40:18	2019-11-14 13:40:18	2019-11-14	2019-11-11	2019-11-01	20973	103.024	76.4559	75.6497	78.0262	75	75	78	82.2614	128.841	126.729	82	129	126	0.00345668	0.0318942
ZHA02	COL	95	ZHA02-COL-95	2019-11-15 10:40:18	2019-11-15 10:40:18	2019-11-15	2019-11-11	2019-11-01	20874	107.935	90.0731	87.5341	89.3923	80	78	81	94.8421	129.439	127.241	85	129	127	0.00295411	0.030786
ZHA02	COL	95	ZHA02-COL-95	2019-11-15 11:40:18	2019-11-15 11:40:18	2019-11-15	2019-11-11	2019-11-01	19842	104.678	72.8956	72.2763	75.0918	70	70	73	78.5051	128.908	126.435	77	129	127	0.00294608	0.0317674
ZHA02	COL	95	ZHA02-COL-95	2019-11-15 12:40:18	2019-11-15 12:40:18	2019-11-15	2019-11-11	2019-11-01	20638	144.486	73.7537	73.5842	77.1722	71	72	76	79.9117	128.873	125.918	78	129	126	0.003138	0.0310453
ZHA02	COL	95	ZHA02-COL-95	2019-11-15 13:40:18	2019-11-15 13:40:18	2019-11-15	2019-11-11	2019-11-01	20574	104.775	75.7084	74.8018	78.0741	70	69	73	81.1969	129.15	126.158	76	129	126	0.00294958	0.0303985
ZHA02	COL	95	ZHA02-COL-95	2019-11-16 10:40:18	2019-11-16 10:40:18	2019-11-16	2019-11-11	2019-11-01	21272	100.69	73.374	71.9202	72.6642	73	72	73	78.2414	128.769	127.776	79	129	128	0.00325903	0.0287868
ZHA02	COL	95	ZHA02-COL-95	2019-11-16 11:40:18	2019-11-16 11:40:18	2019-11-16	2019-11-11	2019-11-01	21096	98.9527	71.7572	71.1	70.9178	72	72	72	77.0712	128.234	128.244	78	128	128	0.00380912	0.0276798
ZHA02	COL	95	ZHA02-COL-95	2019-11-16 12:40:18	2019-11-16 12:40:18	2019-11-16	2019-11-11	2019-11-01	24228	144.262	81.2138	79.6591	80.4437	74	73	74	86.2418	128.788	127.788	80	129	128	0.00360541	0.0295442
ZHA02	COL	95	ZHA02-COL-95	2019-11-16 13:40:18	2019-11-16 13:40:18	2019-11-16	2019-11-11	2019-11-01	21172	103.619	73.2946	72.6886	72.3666	74	73	73	78.7902	128.192	128.3	80	128	128	0.00380821	0.0274189
ZHA02	COL	95	ZHA02-COL-95	2019-11-17 10:40:18	2019-11-17 10:40:18	2019-11-17	2019-11-11	2019-11-01	21057	143.817	76.8511	76.1895	78.456	77	76	79	82.8338	128.755	126.789	83	128	127	0.00357092	0.0320093
ZHA02	COL	95	ZHA02-COL-95	2019-11-17 11:40:18	2019-11-17 11:40:18	2019-11-17	2019-11-11	2019-11-01	20172	97.45	78.7043	78.3534	80.0523	78	79	81	85.0697	128.497	127.081	86	128	127	0.0040604	0.0315825
ZHA02	COL	95	ZHA02-COL-95	2019-11-17 12:40:18	2019-11-17 12:40:18	2019-11-17	2019-11-11	2019-11-01	21102	145.979	90.4385	88.6622	90.5033	83	81	84	96.0266	129.109	127.151	89	129	127	0.00320192	0.0326869
ZHA02	COL	95	ZHA02-COL-95	2019-11-17 13:40:18	2019-11-17 13:40:18	2019-11-17	2019-11-11	2019-11-01	21205	101.776	76.0321	75.4403	78.1006	75	75	79	82.0249	128.819	126.548	82	129	126	0.0034321	0.0315702
ZHA02	COL	95	ZHA02-COL-95	2019-11-18 10:40:18	2019-11-18 10:40:18	2019-11-18	2019-11-18	2019-11-01	21591	143.81	72.8074	72.7304	75.6213	72	73	76	78.9005	128.668	126.328	79	129	126	0.0033777	0.0314375
ZHA02	COL	95	ZHA02-COL-95	2019-11-18 11:40:18	2019-11-18 11:40:18	2019-11-18	2019-11-18	2019-11-01	21411	107.101	74.9814	76.2576	81.3526	73	75	82	82.6361	128.633	124.84	82	128	125	0.00359157	0.0314536
ZHA02	COL	95	ZHA02-COL-95	2019-11-18 12:40:18	2019-11-18 12:40:18	2019-11-18	2019-11-18	2019-11-01	21743	111.089	85.5079	83.4177	87.2544	80	78	83	90.8188	129.712	126.026	86	129	125	0.00298931	0.0334886
ZHA02	COL	95	ZHA02-COL-95	2019-11-18 13:40:18	2019-11-18 13:40:18	2019-11-18	2019-11-18	2019-11-01	20397	113.589	87.0333	85.1813	88.5941	81	79	84	92.5546	129.531	126.225	87	129	126	0.00301978	0.0319964
ZHA02	COL	95	ZHA02-COL-95	2019-11-19 10:40:18	2019-11-19 10:40:18	2019-11-19	2019-11-18	2019-11-01	22699	147.793	77.4701	77.3709	79.2951	74	74	77	83.6595	128.445	126.915	81	128	127	0.00415858	0.031455
ZHA02	COL	95	ZHA02-COL-95	2019-11-19 11:40:18	2019-11-19 11:40:18	2019-11-19	2019-11-18	2019-11-01	21041	143.346	71.8812	71.8506	73.7833	72	73	75	77.8835	128.439	126.916	79	128	127	0.00396848	0.0309251
ZHA02	COL	95	ZHA02-COL-95	2019-11-19 12:40:18	2019-11-19 12:40:18	2019-11-19	2019-11-18	2019-11-01	21396	143.807	71.5091	71.7381	73.4709	72	72	75	77.6626	128.288	126.978	79	128	127	0.00406619	0.029686
ZHA02	COL	95	ZHA02-COL-95	2019-11-19 13:40:18	2019-11-19 13:40:18	2019-11-19	2019-11-18	2019-11-01	21618	143.438	71.3121	71.2042	73.617	71	72	75	77.1966	128.569	126.604	78	128	126	0.00368427	0.031489
ZHA02	COL	95	ZHA02-COL-95	2019-11-20 10:41:10	2019-11-20 10:41:10	2019-11-20	2019-11-18	2019-11-01	21706	143.398	71.2345	71.7143	73.3445	72	72	75	77.5626	128.166	127.001	79	128	127	0.00407105	0.0294887
ZHA02	COL	95	ZHA02-COL-95	2019-11-20 11:41:10	2019-11-20 11:41:10	2019-11-20	2019-11-18	2019-11-01	21806	99.2891	70.9089	71.1547	72.95	71	72	74	77.0018	128.293	126.935	78	128	127	0.00418259	0.0297867
ZHA02	COL	95	ZHA02-COL-95	2019-11-20 12:41:10	2019-11-20 12:41:10	2019-11-20	2019-11-18	2019-11-01	26117	144.129	84.5547	84.2951	86.1682	73	73	76	90.5817	128.476	127.016	80	129	127	0.00422379	0.0334234
ZHA02	COL	95	ZHA02-COL-95	2019-11-20 13:41:10	2019-11-20 13:41:10	2019-11-20	2019-11-18	2019-11-01	21793	99.7459	70.0996	70.2292	71.6274	71	71	73	75.9988	128.262	127.19	77	128	127	0.00397996	0.0290647
ZHA02	COL	95	ZHA02-COL-95	2019-11-21 10:41:10	2019-11-21 10:41:10	2019-11-21	2019-11-18	2019-11-01	23259	144.427	79.7137	80.5172	81.1667	76	76	78	86.7272	127.781	127.576	83	128	127	0.00382893	0.0295193
ZHA02	COL	95	ZHA02-COL-95	2019-11-21 11:41:10	2019-11-21 11:41:10	2019-11-21	2019-11-18	2019-11-01	20441	102.746	72.5073	72.7938	72.0725	70	71	71	78.5368	127.753	128.412	77	128	129	0.00355945	0.0286769
ZHA02	COL	95	ZHA02-COL-95	2019-11-21 12:41:10	2019-11-21 12:41:10	2019-11-21	2019-11-18	2019-11-01	21193	124.718	72.7276	72.8745	72.8486	72	72	74	78.8164	127.96	128.017	79	128	128	0.00354405	0.0280886
ZHA02	COL	95	ZHA02-COL-95	2019-11-21 13:41:10	2019-11-21 13:41:10	2019-11-21	2019-11-18	2019-11-01	21047	140.715	81.3737	80.9555	79.6615	77	77	78	87.5181	127.929	128.826	84	128	129	0.00414695	0.0277274
ZHA02	COL	95	ZHA02-COL-95	2019-11-22 10:41:10	2019-11-22 10:41:10	2019-11-22	2019-11-18	2019-11-01	22391	105.581	68.5289	69.1386	68.9976	68	69	70	74.5306	127.73	128.05	75	128	128	0.00340918	0.0288143
ZHA02	COL	95	ZHA02-COL-95	2019-11-22 11:41:10	2019-11-22 11:41:10	2019-11-22	2019-11-18	2019-11-01	22234	99.24	67.0965	67.9902	67.775	67	68	69	73.2223	127.597	128.066	74	128	127	0.00337663	0.0287865
ZHA02	COL	95	ZHA02-COL-95	2019-11-22 12:41:10	2019-11-22 12:41:10	2019-11-22	2019-11-18	2019-11-01	22244	145.031	66.5464	67.6245	67.0146	67	68	68	72.7455	127.425	128.267	73	127	128	0.00358488	0.0280566
ZHA02	COL	95	ZHA02-COL-95	2019-11-22 13:41:10	2019-11-22 13:41:10	2019-11-22	2019-11-18	2019-11-01	22187	152.738	66.8788	68.0007	67.203	67	68	68	73.1319	127.375	128.367	73	127	128	0.00431297	0.0279237
ZHA02	COL	95	ZHA02-COL-95	2019-11-23 10:41:10	2019-11-23 10:41:10	2019-11-23	2019-11-18	2019-11-01	22181	105.386	74.581	75.7546	74.5316	73	75	74	81.5756	127.274	128.601	81	127	128	0.00402396	0.0278279
ZHA02	COL	95	ZHA02-COL-95	2019-11-23 11:41:10	2019-11-23 11:41:10	2019-11-23	2019-11-18	2019-11-01	22439	198.749	69.4773	70.4724	69.853	69	69	70	75.873	127.459	128.288	75	127	128	0.00348459	0.027905
ZHA02	COL	95	ZHA02-COL-95	2019-11-23 12:41:10	2019-11-23 12:41:10	2019-11-23	2019-11-18	2019-11-01	22210	145.946	66.962	68.1868	67.2601	67	68	68	73.297	127.306	128.437	74	127	128	0.00410886	0.0280241
ZHA02	COL	95	ZHA02-COL-95	2019-11-23 13:41:10	2019-11-23 13:41:10	2019-11-23	2019-11-18	2019-11-01	22299	133.576	67.881	69.0866	67.5075	67	68	67	74.2541	127.167	128.845	74	127	129	0.00368939	0.0268577
ZHA02	COL	95	ZHA02-COL-95	2019-11-24 10:41:10	2019-11-24 10:41:10	2019-11-24	2019-11-18	2019-11-01	22584	124.09	65.9916	68.4046	65.7305	66	68	66	73.139	126.403	129.345	73	126	129	0.00309134	0.0232262
ZHA02	COL	95	ZHA02-COL-95	2019-11-24 11:41:10	2019-11-24 11:41:10	2019-11-24	2019-11-18	2019-11-01	23014	146.092	67.7788	69.9394	68.086	67	69	68	74.8673	126.686	128.883	75	127	129	0.00301366	0.0242857
ZHA02	COL	95	ZHA02-COL-95	2019-11-24 12:41:10	2019-11-24 12:41:10	2019-11-24	2019-11-18	2019-11-01	24739	172.3	71.9868	73.2901	71.9093	66	67	67	78.3779	127.129	128.747	73	127	128	0.00371026	0.0269326
ZHA02	COL	95	ZHA02-COL-95	2019-11-24 13:41:10	2019-11-24 13:41:10	2019-11-24	2019-11-18	2019-11-01	23064	144.457	66.0714	67.7916	66.0324	65	67	66	72.5852	126.893	128.899	72	127	128	0.0032429	0.0266068
ZHA02	COL	95	ZHA02-COL-95	2019-11-25 10:41:10	2019-11-25 10:41:10	2019-11-25	2019-11-25	2019-11-01	23745	176.229	74.71	76.7606	71.8491	72	74	69	82.1397	126.143	130.677	80	126	130	0.00154233	0.0230574
ZHA02	COL	95	ZHA02-COL-95	2019-11-25 11:41:10	2019-11-25 11:41:10	2019-11-25	2019-11-25	2019-11-01	22531	97.6192	70.5064	72.9728	68.026	70	73	68	78.0528	125.961	130.652	78	126	130	0.00155011	0.0225022
ZHA02	COL	95	ZHA02-COL-95	2019-11-25 12:41:10	2019-11-25 12:41:10	2019-11-25	2019-11-25	2019-11-01	23055	102.807	73.0923	75.1623	70.0611	72	75	69	80.5003	126.111	130.77	80	126	131	0.00154675	0.0228974
ZHA02	COL	95	ZHA02-COL-95	2019-11-25 13:41:10	2019-11-25 13:41:10	2019-11-25	2019-11-25	2019-11-01	23053	115.17	71.2523	73.7911	68.8794	70	73	69	78.9213	125.923	130.621	79	126	131	0.00169259	0.0222504
ZHA02	COL	95	ZHA02-COL-95	2019-11-26 10:41:10	2019-11-26 10:41:10	2019-11-26	2019-11-25	2019-11-01	23803	103.462	74.8646	79.3925	70.8962	76	80	73	84.4381	124.425	132.459	85	125	131	0.00185164	0.0183772
ZHA02	COL	95	ZHA02-COL-95	2019-11-26 11:41:10	2019-11-26 11:41:10	2019-11-26	2019-11-25	2019-11-01	20949	102.459	79.942	83.7175	76.144	79	83	77	89.2436	124.973	131.922	89	125	132	0.00176623	0.0200622
ZHA02	COL	95	ZHA02-COL-95	2019-11-26 12:41:10	2019-11-26 12:41:10	2019-11-26	2019-11-25	2019-11-01	18384	101.35	93.5899	97.1042	87.8101	86	90	83	102.92	124.845	132.737	96	125	133	0.0017867	0.0185496
[truncated: 143,882 more rows]
