# Supplementary material for: Seasonal pigment fluctuation in diploid and polyploid Arabidopsis revealed by machine learning-based phenotyping method PlantServation
Source: Nat Commun. 2023 Sep 22;14:5792. doi: 10.1038/s41467-023-41260-3 (PMC10517152; doi:10.1038/s41467-023-41260-3)
Supplement: Supplementary file 9 — Source Data [file 41467_2023_41260_MOESM9_ESM.zip › Source Data 8.xlsx]

## Sheet: README
README for Source Data 8
sheet-name	sheet_content		sheet_name	column	content
Fig_S16	daily data of environmental parameters and estimated anthocyanin content per area (half of the sampled leaf) Coldness level: Calculated based on daily temperature data. <0 is expressed as 0. Values slightly deviating from 0 for the Swiss site are the product of imputation.		Fig_S16	site	name of the site (ZH for Swiss and CR for Japanese)
Figs_6b_S17_S18	daily data of environmental parameters and estimated anthocyanin content per weight			season	year (yr1, yr2, yr3)
Figs_S16_parameter_CH_S18	optimal environmental parameters for anthocyanin per area (half of the sampled leaf) in Switzerland			date	date
Fig_S16_parameter_JP	optimal environmental parameters for anthocyanin per area (half of the sampled leaf) in Japan			row_number	row number of the datasheet
Figs_6b_parameter_CH_S17	optimal environmental parameters for anthocyanin per weight in Switzerland			air_temp	air temperature in degree Celsius
Fig_6b_parameter_JP	optimal environmental parameters for anthocyanin per weight in Japan			temp_thres_1	coldness level with 1 degree Celsius as threshold temperature
environment_raw_Switzerland_1	air temprature and humidity data from the Swiss site			temp_thres_4	coldness level with 4 degree Celsius as threshold temperature
environment_Switzerland_2	precipitation data from the Meteoswiss Fluntern weather station near the Swiss site			temp_thres_7	coldness level with 7 degree Celsius as threshold temperature
environment_Switzerland_3	radiation data from the Meteoswiss Fluntern weather station near the Swiss site			temp_thres_10	coldness level with 10 degree Celsius as threshold temperature
environment_raw_Japan	environmental data from the Japanese site			temp_thres_13	coldness level with 13 degree Celsius as threshold temperature
				radiation	radiation in W per square m
				humidity	air humidity in %
				rain	precipitation in mm
				COL	estimated anthocyanin content per area (half of the sampled leaf) of the genotype COL
				DEN	estimated anthocyanin content per area (half of the sampled leaf) of the genotype DEN
				HAL	estimated anthocyanin content per area (half of the sampled leaf) of the genotype HAL
				MAG	estimated anthocyanin content per area (half of the sampled leaf) of the genotype MAG
				MAI	estimated anthocyanin content per area (half of the sampled leaf) of the genotype MAI
				MED	estimated anthocyanin content per area (half of the sampled leaf) of the genotype MED
				MUR	estimated anthocyanin content per area (half of the sampled leaf) of the genotype MUR
				POT	estimated anthocyanin content per area (half of the sampled leaf) of the genotype POT
				RS7	estimated anthocyanin content per area (half of the sampled leaf) of the genotype RS7
				RS8	estimated anthocyanin content per area (half of the sampled leaf) of the genotype RS8
				SEP	estimated anthocyanin content per area (half of the sampled leaf) of the genotype SEP
				TKS	estimated anthocyanin content per area (half of the sampled leaf) of the genotype TKS
			Figs_6b_S17_S18	site	name of the site (ZH for Swiss and CR for Japanese)
				season	year (yr1, yr2, yr3)
				date	date
				row_number	row number of the datasheet
				air_temp	air temperature in degree Celsius
				temp_thres_1	coldness level with 1 degree Celsius as threshold temperature
				temp_thres_4	coldness level with 4 degree Celsius as threshold temperature
				temp_thres_7	coldness level with 7 degree Celsius as threshold temperature
				temp_thres_10	coldness level with 10 degree Celsius as threshold temperature
				temp_thres_13	coldness level with 13 degree Celsius as threshold temperature
				radiation	radiation in W per square m
				humidity	air humidity in %
				rain	precipitation in mm
				COL	estimated anthocyanin content per weight of the genotype COL
				DEN	estimated anthocyanin content per weight of the genotype DEN
				HAL	estimated anthocyanin content per weight of the genotype HAL
				MAG	estimated anthocyanin content per weight of the genotype MAG
				MAI	estimated anthocyanin content per weight of the genotype MAI
				MED	estimated anthocyanin content per weight of the genotype MED
				MUR	estimated anthocyanin content per weight of the genotype MUR
				POT	estimated anthocyanin content per weight of the genotype POT
				RS7	estimated anthocyanin content per weight of the genotype RS7
				RS8	estimated anthocyanin content per weight of the genotype RS8
				SEP	estimated anthocyanin content per weight of the genotype SEP
				TKS	estimated anthocyanin content per weight of the genotype TKS
			Figs_S16_parameter_CH_S18	file_name	the name of the intermediate file
				row_number_in_para.csv	row number in the intermediate file
				name	genotype name (genotype code)
				temp_thres	optimal temperature threshold in degree C
				temp_lag	optimal temperature lag in number of days
				temp_window	optimal temperature window in number of days
				sun_lag	optimal radiation lag in number of days
				sun_window	optimal radiation window in number of days
				rain_lag	optimal precipitation lag in number of days
				rain_window	optimal precipitation window in number of days
			Fig_S16_parameter_JP	file_name	the name of the intermediate file
				row_number_in_para.csv	row number in the intermediate file
				name	genotype name (genotype code)
				temp_thres	optimal temperature threshold in degree C
				temp_lag	optimal temperature lag in number of days
				temp_window	optimal temperature window in number of days
				sun_lag	optimal radiation lag in number of days
				sun_window	optimal radiation window in number of days
				rain_lag	optimal precipitation lag in number of days
				rain_window	optimal precipitation window in number of days
			Figs_6b_parameter_CH_S17	file_name	the name of the intermediate file
				row_number_in_para.csv	row number in the intermediate file
				name	genotype name (genotype code)
				temp_thres	optimal temperature threshold in degree C
				temp_lag	optimal temperature lag in number of days
				temp_window	optimal temperature window in number of days
				sun_lag	optimal radiation lag in number of days
				sun_window	optimal radiation window in number of days
				rain_lag	optimal precipitation lag in number of days
				rain_window	optimal precipitation window in number of days
			Fig_6b_parameter_JP	file_name	the name of the intermediate file
				row_number_in_para.csv	row number in the intermediate file
				name	genotype name (genotype code)
				temp_thres	optimal temperature threshold in degree C
				temp_lag	optimal temperature lag in number of days
				temp_window	optimal temperature window in number of days
				sun_lag	optimal radiation lag in number of days
				sun_window	optimal radiation window in number of days
				rain_lag	optimal precipitation lag in number of days
				rain_window	optimal precipitation window in number of days
			environment_raw_Switzerland_1	day	date of data collection
				time	time of data collection
				air_temp	air temperature in degree Celsius
				humidity	air humidity in %
			environment_Switzerland_2	rain	precipitation in mm
				day	date of data collection
				hr	hour of the day for data collection
			environment_Switzerland_3	day	date of data collection
				hr	hour of the day for data collection
				radiation	radiation in W per square m
			environment_raw_Japan	date	date and time of data collection
				air_temp	air temperature in degree Celsius
				radiation	radiation in W per square m
				humidity	air humidity in %
				rain	precipitation in mm

## Sheet: Fig_S16
site	season	date	row_number	air_temp	temp_thres_1	temp_thres_4	temp_thres_7	temp_thres_10	temp_thres_13	radiation	humidity	rain	COL	DEN	HAL	MAG	MAI	MED	MUR	POT	RS7	RS8	SEP	TKS
ZH	yr1	2017-10-11	1	12.6708	0	0	0	0.601632	1.88701	3947	74.8177	0
ZH	yr1	2017-10-12	2	13.0458	5.46e-18	8.48e-07	4.44e-06	0.380033	1.59478	3358	75.3111	0
ZH	yr1	2017-10-13	3	13.4202	0	0	0	0.155069	1.30028	3789	80.1447	0
ZH	yr1	2017-10-14	4	13.4834	1e-17	1.01e-07	2.24e-06	0.20021	1.35586	3742	75.4168	0
ZH	yr1	2017-10-15	5	13.5499	1.99e-17	7.95e-08	3.79e-06	0.226625	1.39769	3615	75.2611	0
ZH	yr1	2017-10-16	6	13.6163	2.97e-17	5.79e-08	5.34e-06	0.253041	1.43953	3697	75.1055	0
ZH	yr1	2017-10-17	7	13.6844	0	0	0	0.286424	1.48743	3699	74.7552	0
ZH	yr1	2017-10-18	8	13.5771	3.46e-15	2.23e-07	6.06e-05	0.219313	1.38079	3466	74.8119	0
ZH	yr1	2017-10-19	9	13.4716	6.88e-15	4.1e-07	0.000114369	0.159168	1.28023	2889	74.674	0
ZH	yr1	2017-10-20	10	13.3431	0	0	0	0.0969444	1.20424	1897	73.6772	0
ZH	yr1	2017-10-21	11	15.5537	0	0	0	0.00788194	0.352396	2178	70.0099	3.3
ZH	yr1	2017-10-22	12	9.61615	0	0	0	0.663507	3.38385	1913	70.6626	3.5
ZH	yr1	2017-10-23	13	7.51622	0	0	0.153611	2.48378	5.48378	726	82.7698	2.8
ZH	yr1	2017-10-24	14	8.53971	6.19e-07	0.00184972	0.107182	1.83294	4.42253	2802	75.6209	0.1
ZH	yr1	2017-10-25	15	9.53103	1.23e-06	0.00345621	0.0801556	1.34832	3.48685	2987	75.6899	0
ZH	yr1	2017-10-26	16	10.5223	1.84e-06	0.00506269	0.0531288	0.863711	2.55116	2826	75.759	0
ZH	yr1	2017-10-27	17	11.5395	0	0	0.0121875	0.291146	1.51399	1030	74.8079	0.3
ZH	yr1	2017-10-28	18	10.0163	0.000214655	0.0465302	0.10455	0.987319	3.06048	2292	75.9902	0
ZH	yr1	2017-10-29	19	8.52743	0	0	0.000277778	1.47444	4.47257	404	73.4326	3.4
ZH	yr1	2017-10-30	20	6.2106	0.0374404	0.621795	1.64649	3.70842	6.72227	2683	76.5625	0
ZH	yr1	2017-10-31	21	3.8451	0.0753125	1.34149	3.46858	6.1549	9.1549	2866	77.3174	0
ZH	yr1	2017-11-01	22	7.0902	0.037441	0.635491	1.85525	3.78915	6.09287	2709	77.3515	0
ZH	yr1	2017-11-02	23	10.3285	0	0	0.350694	1.50413	3.06128	2070	71.0135	0
ZH	yr1	2017-11-03	24	8.62316	0.00032136	0.244729	1.23959	2.86681	4.74955	2728	78.7217	0
ZH	yr1	2017-11-04	25	6.96811	0.000214648	0.375676	1.87864	3.97661	6.25242	1717	79.7131	0
ZH	yr1	2017-11-05	26	5.31306	0.000107936	0.506623	2.5177	5.08642	7.75529	199	80.7045	14.5
ZH	yr1	2017-11-06	27	3.62715	0	0.756493	3.37285	6.37285	9.37285	387	85.969	11
ZH	yr1	2017-11-07	28	4.99146	0	0	2.00854	5.00854	8.00854	619	87.3312	1.9
ZH	yr1	2017-11-08	29	4.61281	0	0.0192708	2.38719	5.38719	8.38719	414	86.2766	2.1
ZH	yr1	2017-11-09	30	5.47816	2.51e-07	0.0399569	1.68841	4.49548	7.5046	530	82.2327	0
ZH	yr1	2017-11-10	31	6.33102	4.98e-07	0.0492949	1.08651	3.68469	6.66912	536	82.0252	1.8
ZH	yr1	2017-11-11	32	7.18781	0	0	0.287986	2.81219	5.81219	675	81.9851	11.2
ZH	yr1	2017-11-12	33	7.71549	0	0.265972	1.11785	2.47785	5.28451	499	83.1903	21.6
ZH	yr1	2017-11-13	34	2.59944	0	1.5641	4.40056	7.40056	10.4006	1094	82.7928	1.9
ZH	yr1	2017-11-14	35	1.40757	0.515069	2.68538	5.59243	8.59243	11.5924	1965	82.939	0
ZH	yr1	2017-11-15	36	0.990799	0.409236	3.0092	6.0092	9.0092	12.0092	1263	81.0741	0
ZH	yr1	2017-11-16	37	1.43921	0.308513	2.48334	5.45179	8.48957	11.5275	589	79.1904	0
ZH	yr1	2017-11-17	38	1.87874	0.207812	2.08308	5.00797	8.04006	11.0825	1395	78.3788	0
ZH	yr1	2017-11-18	39	2.31827	0.10711	1.68283	4.56415	7.59056	10.6376	316	77.5672	0
ZH	yr1	2017-11-19	40	2.74094	0.00527778	1.31587	4.25906	7.25906	10.2591	431	83.2107	3.8
ZH	yr1	2017-11-20	41	4.82076	0.00322269	0.691332	2.62494	5.22521	8.1897	587	75.3552	0
ZH	yr1	2017-11-21	42	6.9092	0	0	0.879792	3.11528	6.0908	957	70.7893	0.6
ZH	yr1	2017-11-22	43	6.46378	0	0.0767361	1.66733	3.97639	6.5459	2033	74.1033	0
ZH	yr1	2017-11-23	44	9.00194	0	0.112882	0.847431	2.13729	4.02931	1370	58.2185	0
ZH	yr1	2017-11-24	45	10.3788	0	0	0.0751389	0.656493	2.68326	1449	61.0686	0
ZH	yr1	2017-11-25	46	6.42014	0	0.0672222	1.39062	3.6266	6.57986	240	81.9605	11.5
ZH	yr1	2017-11-26	47	1.40868	0.0586458	2.59132	5.59132	8.59132	11.5913	867	76.5705	0.5
ZH	yr1	2017-11-27	48	3.12191	0.000555556	1.26757	3.87809	6.87809	9.87809	1151	63.3787	0
ZH	yr1	2017-11-28	49	4.17132	0	0.33816	2.82868	5.82868	8.82868	747	62.1537	1.5
ZH	yr1	2017-11-29	50	2.36708	0.0196181	1.63292	4.63292	7.63292	10.6329	375	82.3117	1.2
ZH	yr1	2017-11-30	51	0.7725	0.320556	3.2275	6.2275	9.2275	12.2275	503	76.0467	1.7
ZH	yr1	2017-12-01	52	-0.638924	1.64344	4.63892	7.63892	10.6389	13.6389	1211	82.0121	1.7
ZH	yr1	2017-12-02	53	-0.203368	1.20337	4.20337	7.20337	10.2034	13.2034	374	73.1583	0
ZH	yr1	2017-12-03	54	-0.951146	1.95115	4.95115	7.95115	10.9511	13.9511	711	69.0323	0.1
ZH	yr1	2017-12-04	55	0.694097	0.654687	3.3059	6.3059	9.3059	12.3059	311	81.5442	0.8
ZH	yr1	2017-12-05	56	0.319343	0.862893	3.66635	6.64899	9.66216	12.6723	1055	79.2471	0
ZH	yr1	2017-12-06	57	-0.0605208	1.06052	4.06052	7.06052	10.0605	13.0605	249	92.1501	0	0.00084812	0.00126676	0.00194928	0.000420799	0.000739445	0.00332583	0.00077338	0.00138341	0.00144316	0.00121098	0.00399501	0.000659715
ZH	yr1	2017-12-07	58	2.06562	0.711632	2.33306	4.93438	7.93438	10.9344	1744	76.9144	0	0.00256379	0.00203661	0.003052	0.0011204	0.00142577	0.0041268	0.00164384	0.00222102	0.00247028	0.0023259	0.0059543	0.00138213
ZH	yr1	2017-12-08	59	3.47517	0.135382	1.13479	3.52483	6.52483	9.52483	311	78.9938	22.4	0.000604315	0.000714353	0.00218755	0.000695257	0.000740654	0.00432874	0.00121228	0.00094926	0.001337	0.00119623	0.00439232	0.000653512
ZH	yr1	2017-12-09	60	-1.83615	2.83615	5.83615	8.83615	11.8361	14.8361	1240	82.4618	0.5	0.00135837	0.00239296	0.00384333	0.00101659	0.000828853	0.00482419	0.000860865	0.0021321	0.00253809	0.00203464	0.00685621	0.000961998
ZH	yr1	2017-12-10	61	-0.2925	2.39587	4.53365	7.2925	10.2925	13.2925	143	77.9317	16.5	0.00170218	0.0023957	0.00296118	0.00152416	0.00182936	0.0047723	0.000731111	0.002406	0.00275627	0.00247065	0.00476189	0.00170179
ZH	yr1	2017-12-11	62	0.993691	1.22385	3.23808	6.03319	9.02567	12.0177	402	81.144	4.2	0.000690491	0.00203234	0.00333598	0.000594738	0.00095582	0.00594589	0.00104491	0.00191582	0.00197486	0.00182037	0.00553858	0.00101398
ZH	yr1	2017-12-12	63	2.28969	0.0471528	1.87118	4.71031	7.71031	10.7103	283	80.1138	0.2	0.00094224	0.00157728	0.00262927	0.000681872	0.00114145	0.00397359	0.00144334	0.00200065	0.00230886	0.00158424	0.0037981	0.000747856
ZH	yr1	2017-12-13	64	2.81025	0.0509305	1.7479	4.36425	7.2638	10.2248	1270	82.0621	0.2	0.00101272	0.00190505	0.0034748	0.000954516	0.000965698	0.00619552	0.00113264	0.00209701	0.00217312	0.00200773	0.00723194	0.000948845
ZH	yr1	2017-12-14	65	3.35406	0.0413194	1.32507	3.75438	6.64594	9.64594	368	81.7321	27.6	0.000762997	0.00135886	0.00281036	0.000612764	0.000798838	0.00444402	0.0011414	0.00195796	0.00259397	0.00169293	0.00428649	0.000749309
ZH	yr1	2017-12-15	66	2.3885	0.0323282	1.97589	4.69512	7.63088	10.6207	1303	83.1881	7.9	0.00127169	0.00190497	0.00396533	0.000909194	0.000881148	0.00559462	0.00127271	0.00227637	0.00263479	0.00235031	0.00656566	0.0010004
ZH	yr1	2017-12-16	67	1.42903	0.0230903	2.57097	5.57097	8.57097	11.571	174	85.655	3.4	0.000809509	0.00196143	0.00303896	0.000854451	0.000970476	0.00343317	0.00132452	0.00240355	0.00273592	0.00192475	0.00444935	0.000918339
ZH	yr1	2017-12-17	68	1.38024	0.0349957	2.52365	5.51795	8.55524	11.5889	754	84.2218	0.5	0.0009889	0.00206147	0.00390964	0.00102892	0.00121506	0.00456054	0.00156071	0.00269163	0.00321041	0.00236758	0.00524801	0.000943905
ZH	yr1	2017-12-18	69	1.32219	0.0466614	2.55937	5.56189	8.60576	11.6434	402	84.6536	5.4	0.00150709	0.00275096	0.00582151	0.00084657	0.0013845	0.00579631	0.001055	0.00308236	0.00351779	0.00312855	0.00519777	0.00110353
ZH	yr1	2017-12-19	70	1.26414	0.0583271	2.59509	5.60582	8.65629	11.6979	398	85.0854	0.1	0.000959971	0.00223578	0.00372631	0.000657703	0.000997787	0.0044194	0.0009881	0.00286873	0.00315494	0.0024949	0.0054118	0.00083689
ZH	yr1	2017-12-20	71	1.19219	0.0702431	2.80781	5.80781	8.80781	11.8078	666	87.6369	0.1	0.000910412	0.00276739	0.00410039	0.00113235	0.00113514	0.00498334	0.00151139	0.00311251	0.00328218	0.0028104	0.00513455	0.000940294
ZH	yr1	2017-12-21	72	2.48486	0.0606597	1.67264	4.51514	7.51514	10.5151	1215	84.3022	3.3	0.000965691	0.00176023	0.00583221	0.00117654	0.00110435	0.00604855	0.00121426	0.00239451	0.00243064	0.00244775	0.00850154	0.000997464
ZH	yr1	2017-12-22	73	3.94132	0	0.375382	3.05868	6.05868	9.05868	298	92.2359	5.7	0.000435317	0.00180821	0.00309505	0.00071136	0.000685802	0.00512101	0.0014985	0.00204218	0.00262278	0.00226324	0.00482901	0.000575769
ZH	yr1	2017-12-23	74	4.44069	0	0.0948611	2.55931	5.55931	8.55931	353	91.9423	0.1	0.00066254	0.00218825	0.00336022	0.000474604	0.000505325	0.00429375	0.00164566	0.00242246	0.00322028	0.00231358	0.00454905	0.000583729
ZH	yr1	2017-12-24	75	1.56684	0.0659375	2.43316	5.43316	8.43316	11.4332	462	89.3816	0	0.000670977	0.0024416	0.00390443	0.000369627	0.000657717	0.00434199	0.00145518	0.00298913	0.00375236	0.00266308	0.00477011	0.000672629
ZH	yr1	2017-12-25	76	-0.054375	1.08486	4.05438	7.05438	10.0544	13.0544	714	89.4375	0	0.000872277	0.00217471	0.00439487	0.000571083	0.000844001	0.00560145	0.00146571	0.00283863	0.00347487	0.00270161	0.00533621	0.000837624
ZH	yr1	2017-12-26	77	1.65146	0.951875	2.70222	5.34854	8.34854	11.3485	524	82.5771	0	0.000776272	0.00228689	0.00408577	0.000647987	0.00100469	0.00498715	0.00149987	0.00306494	0.00324726	0.00269293	0.00487067	0.000909394
ZH	yr1	2017-12-27	78	1.84361	0.25309	2.15642	5.15639	8.15639	11.1564	233	84.6513	2.5	0.0007603	0.00227568	0.00396272	0.000621235	0.00087165	0.00446719	0.00125907	0.00304062	0.0034367	0.00275305	0.00482596	0.000824792
ZH	yr1	2017-12-28	79	0.680868	0.471806	3.31913	6.31913	9.31913	12.3191	476	76.9124	1.7	0.000790158	0.00263478	0.00431149	0.000913603	0.00128856	0.0046688	0.00140792	0.00345591	0.00335255	0.00276026	0.00475803	0.000987423
ZH	yr1	2017-12-29	80	0.0111111	1.10292	3.98889	6.98889	9.98889	12.9889	1280	63.7049	2	0.00122839	0.00213135	0.00443202	0.00115621	0.00120201	0.00552729	0.00111487	0.00304318	0.00355038	0.00295648	0.00589302	0.000961912
ZH	yr1	2017-12-30	81	5.94931	0	0.492431	2.13215	4.08437	7.05069	376	81.6569	8.2	0.000481762	0.00165234	0.00324824	0.000727889	0.000879938	0.0044973	0.00106738	0.00270841	0.00285622	0.00226965	0.00408602	0.000853858
ZH	yr1	2017-12-31	82	10.2036	0	0	0.0278819	0.563264	2.79635	1639	64.8577	0	0.000771896	0.00192913	0.00469253	0.000723007	0.000981759	0.00558511	0.0011371	0.00232171	0.00305687	0.00257145	0.0060468	0.000731873
ZH	yr1	2018-01-01	83	6.46924	0	0	0.889792	3.53076	6.53076	1498	69.2205	3.6	0.000883502	0.00193223	0.00492933	0.00128874	0.00129795	0.0058097	0.0013432	0.00256562	0.00343515	0.00243736	0.00702397	0.0011471
ZH	yr1	2018-01-02	84	4.68931	0	0.21816	2.31069	5.31069	8.31069	1059	72.0527	2.6	0.00057223	0.0020646	0.00567533	0.00100361	0.00100438	0.00623668	0.0015384	0.00249624	0.0037809	0.0021009	0.00862039	0.001096
ZH	yr1	2018-01-03	85	6.6791	0	0.133924	1.35865	3.55104	6.33097	339	74.7466	8.6
ZH	yr1	2018-01-04	86	7.58483	0	0.00663194	1.29972	2.99347	5.41517	124	83.5613	22.7	0.000716288	0.00291207	0.00323509	0.000732284	0.00116359	0.00311467	0.00111382	0.0030818	0.00347752	0.00286237	0.00361218	0.000853003
ZH	yr1	2018-01-05	87	9.84767	0	0	0	0.703472	3.15233	1008	79.2958	5	0.000681494	0.0017092	0.00311013	0.000702546	0.000735779	0.00423686	0.00122999	0.00260209	0.00348665	0.00228256	0.00389941	0.000575568
ZH	yr1	2018-01-06	88	7.38602	3.21e-08	0.0738832	1.12598	2.97765	5.65683	534	79.5029	0.2	0.000450107	0.00178467	0.00284646	0.000476888	0.000732127	0.00360714	0.000988978	0.0022731	0.00314118	0.00169508	0.00312585	0.000585059
ZH	yr1	2018-01-07	89	4.95403	0	0.101597	2.04597	5.04597	8.04597	465	86.2154	0	0.000381218	0.00162133	0.00283287	0.000496344	0.000504495	0.00393939	0.000898117	0.0025075	0.00300218	0.00171249	0.00313022	0.000453642
ZH	yr1	2018-01-08	90	4.30635	0	0.430417	2.7225	5.69365	8.69365	1063	84.4808	0	0.000583031	0.00159454	0.00295327	0.000926548	0.000798412	0.00424064	0.00109087	0.00233189	0.00331928	0.00182024	0.00454009	0.000705975
ZH	yr1	2018-01-09	91	4.77809	0	0.350278	2.2608	5.22191	8.22191	1021	81.8582	0	0.000467753	0.00147397	0.00257849	0.000764387	0.000962479	0.00423182	0.00119904	0.00212449	0.00285867	0.00199344	0.00460172	0.000892735
ZH	yr1	2018-01-10	92	4.09263	0.0435965	0.782429	2.99455	5.94645	8.92761	1308	79.3523	0	0.000582878	0.00179878	0.0026333	0.000598405	0.00070993	0.00493135	0.000669289	0.00211467	0.00363287	0.00248054	0.00382444	0.000734354
ZH	yr1	2018-01-11	93	3.41883	0.0866987	1.15361	3.61509	6.59357	9.58882	1326	78.8433	0	0.000619114	0.00147764	0.00310795	0.000596828	0.000676569	0.00485114	0.000733769	0.0016969	0.00345499	0.00200831	0.00492504	0.000621045
ZH	yr1	2018-01-12	94	2.74502	0.129801	1.52479	4.23563	7.24069	10.25	292	78.3343	0	0.000652724	0.00183636	0.00303351	0.000358655	0.000611127	0.00339864	0.000847651	0.00242516	0.00321978	0.00194441	0.00313036	0.000674655
ZH	yr1	2018-01-13	95	2.06625	0.169757	1.93465	4.93375	7.93375	10.9337	852	76.4743	0	0.000570806	0.00181492	0.00268675	0.000425571	0.000644461	0.00391951	0.00080567	0.00260537	0.00327553	0.00217273	0.00323108	0.00059424
ZH	yr1	2018-01-14	96	1.87567	0.48726	2.04529	4.88862	7.96417	11.0445	530	77.4396	0	0.000624505	0.00207016	0.003147	0.000517356	0.000823373	0.00410973	0.000958642	0.00320887	0.00385144	0.00246387	0.00309078	0.000785018
ZH	yr1	2018-01-15	97	1.62813	0.814444	2.52274	5.37188	8.37187	11.3719	1343	74.8985	1.8	0.000810048	0.00194609	0.00336073	0.000962855	0.00105002	0.00467956	0.00120014	0.00271117	0.00392932	0.00217849	0.00444202	0.00100836
ZH	yr1	2018-01-16	98	6.58205	0	0	0.756944	3.41795	6.41795	627	76.435	10.8	0.000500112	0.00132694	0.00396704	0.000815107	0.000702351	0.00518384	0.00105633	0.00216376	0.00344892	0.00172687	0.0034211	0.000518361
ZH	yr1	2018-01-17	99	2.43003	0.0882639	1.64267	4.56997	7.56997	10.57	749	75.2777	9.1	0.000713705	0.00286633	0.00358095	0.000509025	0.000714205	0.0037455	0.000655425	0.00226853	0.00312104	0.00266471	0.00282651	0.000995757
ZH	yr1	2018-01-18	100	4.45292	0.00371528	0.742326	2.57472	5.54708	8.54708	384	76.7683	3.1	0.000467809	0.0021533	0.00316265	0.000354401	0.000703628	0.00354638	0.000522853	0.00187901	0.00291063	0.00163507	0.0024392	0.000734412
ZH	yr1	2018-01-19	101	4.67934	0	0.166146	2.32066	5.32066	8.32066	1271	75.6782	8.8	0.00116343	0.00257644	0.00452922	0.000953092	0.00107176	0.00398218	0.00104098	0.00273873	0.00345532	0.0021361	0.00332732	0.00110754
ZH	yr1	2018-01-20	102	3.40309	0	0.844132	3.59691	6.59691	9.59691	734	71.9539	7.7	0.000541779	0.00198833	0.00444055	0.000756671	0.000952947	0.00451896	0.000748077	0.00245077	0.00376578	0.00201321	0.00439772	0.000783615
ZH	yr1	2018-01-21	103	5.13815	0.0133198	0.563578	2.2798	4.8435	7.85246	263	77.2367	8.8
ZH	yr1	2018-01-22	104	6.86632	0.0269444	0.410104	1.10559	3.13368	6.13368	221	87.5177	32.5
ZH	yr1	2018-01-23	105	6.27472	0	0	0.885243	3.72528	6.72528	587	80.5448	0.1
ZH	yr1	2018-01-24	106	5.68194	0	0.29184	1.97861	4.36753	7.31806	2164	76.0006	0	0.000637476	0.00195186	0.00357377	0.000557536	0.000556274	0.00509272	0.000601793	0.0018837	0.00276859	0.00163557	0.0028403	0.000601068
ZH	yr1	2018-01-25	107	7.7892	0	0	0.336389	2.23198	5.2108	1468	65.4161	0	0.000552777	0.0019483	0.0034907	0.00062062	0.000648955	0.00398227	0.000537949	0.00188129	0.00284863	0.00164182	0.0020644	0.000634245
ZH	yr1	2018-01-26	108	6.92007	1.4e-07	0.0210974	0.722597	3.1465	6.10714	1149	76.3897	0	0.000580998	0.0018869	0.00354141	0.000561521	0.000677264	0.00338216	0.000595329	0.00173561	0.00254478	0.00163623	0.00243078	0.000698713
ZH	yr1	2018-01-27	109	6.07014	0	0	0.952708	3.92986	6.92986	484	83.099	0	0.000680772	0.00205995	0.00350508	0.000432723	0.000567994	0.00305733	0.000675265	0.00190993	0.00210739	0.00166686	0.00207592	0.000560341
ZH	yr1	2018-01-28	110	6.28147	2.1e-05	0.0532941	0.903254	3.73372	6.72471	1391	76.5039	0	0.00110943	0.00203862	0.00363999	0.000514152	0.000691543	0.00350376	0.000718041	0.00193142	0.00261466	0.00199561	0.00233175	0.000904396
ZH	yr1	2018-01-29	111	6.48201	4.18e-05	0.0969719	0.882982	3.60548	6.55993	2294	76.2709	0	0.000965844	0.00209738	0.00361935	0.000653337	0.000670341	0.00445816	0.000570881	0.0013254	0.00234793	0.00169252	0.00169885	0.000701305
ZH	yr1	2018-01-30	112	6.68255	6.27e-05	0.14065	0.862709	3.47725	6.39515	1246	76.0379	0	0.000898188	0.00197279	0.00330071	0.000464854	0.000578063	0.00277761	0.000616688	0.0016001	0.00176614	0.00156617	0.00179106	0.000556334
ZH	yr1	2018-01-31	113	6.9225	0	0	0.471319	3.0775	6.0775	1604	69.9465	0	0.0011642	0.0020579	0.00368352	0.000478522	0.000615838	0.00315307	0.000597292	0.00149598	0.00202246	0.00158696	0.0021714	0.000558783
ZH	yr1	2018-02-01	114	3.26622	0.00569444	1.32802	3.81417	6.73378	9.73378	448	80.4465	12	0.000677184	0.00135582	0.00311082	0.00033446	0.000537437	0.00225206	0.000569976	0.00070034	0.00108531	0.00115368	0.00107046	0.000518647
ZH	yr1	2018-02-02	115	1.82156	0.15059	2.18587	5.17844	8.17844	11.1784	1644	72.7272	0	0.00168178	0.0021431	0.00380886	0.000685623	0.00102906	0.00393135	0.000647631	0.0015626	0.00207999	0.00154361	0.00239095	0.000993623
ZH	yr1	2018-02-03	116	1.20298	0.497899	2.74193	5.70365	8.73897	11.7707	819	76.2166	0.5	0.00165324	0.00188025	0.00377873	0.000574842	0.000697762	0.00336898	0.000603191	0.00134886	0.00157774	0.00162117	0.00269864	0.000758451
ZH	yr1	2018-02-04	117	0.575759	0.842894	3.34252	6.33511	9.37046	12.3996	1484	76.4216	0	0.00182243	0.00229663	0.00414251	0.000662903	0.000843104	0.00441503	0.000671748	0.0015422	0.00192527	0.00161689	0.00248827	0.000939282
ZH	yr1	2018-02-05	118	-0.0588889	1.19316	4.05889	7.05889	10.0589	13.0589	1606	73.7981	0	0.00145843	0.00217361	0.00374741	0.000622266	0.000695156	0.00350118	0.000595146	0.00154792	0.00162335	0.00169264	0.00254867	0.000779662
ZH	yr1	2018-02-06	119	0.0368319	1.07855	3.8796	6.89828	9.92583	12.9461	1463	77.0896	0	0.00189677	0.0021864	0.00443938	0.000695137	0.000691113	0.00378395	0.000681972	0.00190826	0.00207629	0.00183385	0.00208659	0.000924612
ZH	yr1	2018-02-07	120	0.125122	0.969218	3.81609	6.82999	9.84971	12.8637	322	77.5526	0.6	0.00147907	0.00196804	0.00382239	0.000572255	0.00086586	0.00301288	0.000660119	0.0016283	0.00165913	0.0014169	0.00183821	0.000815913
ZH	yr1	2018-02-08	121	0.213412	0.859883	3.75259	6.7617	9.7736	12.7813	935	78.0156	1.1
ZH	yr1	2018-02-09	122	0.302326	0.749236	3.69767	6.69767	9.69767	12.6977	673	79.3698	0
ZH	yr1	2018-02-10	123	0.319896	0.759965	3.6801	6.6801	9.6801	12.6801	846	78.2272	0.1
ZH	yr1	2018-02-11	124	1.33608	0.249896	2.66392	5.66392	8.66392	11.6639	666	78.1956	2.5	0.00191379	0.00213104	0.0054011	0.00046512	0.000824946	0.003431	0.000481831	0.00183383	0.000972986	0.00138279	0.0016654	0.000534103
ZH	yr1	2018-02-12	125	0.460417	0.828021	3.53958	6.53958	9.53958	12.5396	1824	80.7251	2.6
ZH	yr1	2018-02-13	126	1.69226	0.615102	2.57817	5.2671	8.27896	11.2922	3287	80.2994	0
ZH	yr1	2018-02-14	127	2.90285	0.411013	1.82787	4.20144	7.1583	10.1255	2386	80.7588	0	0.00263061	0.00241983	0.00610966	0.000714828	0.00100001	0.00345737	0.000868055	0.00208585	0.00238089	0.0015808	0.00232884	0.00120062
ZH	yr1	2018-02-15	128	4.11345	0.206923	1.07758	3.13577	6.03765	8.95883	364	81.2182	9.3
ZH	yr1	2018-02-16	129	5.36365	0	0	1.63635	4.63635	7.63635	1073	88.6546	8.5	0.00150699	0.00269237	0.0056937	0.000476385	0.00070338	0.00365076	0.000716677	0.00156835	0.00121259	0.00114035	0.00136591	0.000707322
ZH	yr1	2018-02-17	130	2.72094	0.0339236	1.28115	4.27906	7.27906	10.2791	327	90.6941	12.3	0.00177539	0.00263171	0.00582687	0.000338672	0.000530797	0.00417723	0.000598955	0.00175254	0.00170319	0.00138704	0.00153891	0.000837147
ZH	yr1	2018-02-18	131	0.122396	0.877882	3.8776	6.8776	9.8776	12.8776	1026	88.4083	1.4
ZH	yr1	2018-02-19	132	0.0751736	0.957986	3.92483	6.92483	9.92483	12.9248	591	80.7893	0
ZH	yr1	2018-02-20	133	-0.466319	1.46632	4.46632	7.46632	10.4663	13.4663	1102	75.6282	0
ZH	yr1	2018-02-21	134	-1.43892	2.43892	5.43892	8.43892	11.4389	14.4389	624	74.3616	0
ZH	yr1	2018-02-22	135	-2.35906	3.35906	6.35906	9.35906	12.3591	15.3591	223	72.7445	0
ZH	yr1	2018-02-23	136	-2.5042	3.5042	6.5042	9.5042	12.5042	15.5042	324	73.3745	0
ZH	yr1	2018-02-24	137	-1.58007	2.58007	5.58007	8.58007	11.5801	14.5801	674	67.415	0
ZH	yr1	2018-02-25	138	-5.39858	6.39858	9.39858	12.3986	15.3986	18.3986	2295	55.7374	0
ZH	yr1	2018-02-26	139	-9.02667	10.0267	13.0267	16.0267	19.0267	22.0267	1889	54.8406	0
ZH	yr1	2018-02-27	140	-9.21559	10.2156	13.2156	16.2156	19.2156	22.2156	1863	57.2644	0
ZH	yr1	2018-02-28	141	-7.5933	8.59212	11.4136	14.4618	17.5196	20.5605	3508	69.6005	0
ZH	yr1	2018-03-01	142	-5.99104	6.99104	9.99104	12.991	15.991	18.991	1557	71.5504	1.5
ZH	yr1	2018-03-02	143	-4.28059	5.28059	8.28059	11.2806	14.2806	17.2806	1776	77.2938	2.2
ZH	yr1	2018-03-03	144	-1.08535	2.33767	5.08535	8.08535	11.0853	14.0853	1749	87.5154	2.3
ZH	yr1	2018-03-04	145	0.846706	1.57784	3.85265	6.38355	9.23845	12.1949	4149	73.7133	0.1
ZH	yr1	2018-03-05	146	2.79146	0.793419	2.38818	4.54094	7.3049	10.2555	3587	73.5885	0
ZH	yr1	2018-03-06	147	4.7542	0	0.77941	2.52885	5.2458	8.2458	1897	80.4033	0
ZH	yr1	2018-03-07	148	4.9391	0	0.164236	2.12639	5.0609	8.0609	1782	76.9973	1.3
ZH	yr1	2018-03-08	149	6.07434	0	0.42	1.82205	3.95056	6.92566	4163	65.5459	1.5
ZH	yr1	2018-03-09	150	9.31354	0	0	0.0398611	1.06889	3.68646	1784	46.0206	0
ZH	yr1	2018-03-10	151	8.63469	0	0	0.01125	1.45819	4.36531	1144	74.8419	1.8
ZH	yr1	2018-03-11	152	7.04385	0	0.0472569	1.1259	3.02917	5.95615	1265	84.6616	0
ZH	yr1	2018-03-12	153	8.46243	0	0	0.0220139	1.67236	4.53757	2169	77.178	3.7
ZH	yr1	2018-03-13	154	6.30795	0	0	0.725764	3.69205	6.69205	839	73.747	2.1	0.00295825	0.00201222	0.00535784	0.000608546	0.00127777	0.00290331	0.000587186	0.00100466	0.00183471	0.00186102	0.00196915	0.00110671
ZH	yr1	2018-03-14	155	5.96677	4.94e-06	0.25417	1.36437	4.00558	6.98283	3535	75.2609	0	0.00376698	0.00209896	0.00469091	0.000812756	0.00134165	0.00368819	0.000886008	0.000975611	0.00179637	0.00185615	0.0024002	0.00189344
ZH	yr1	2018-03-15	156	5.58851	0	0.550625	2.15503	4.53444	7.41149	2128	72.4347	0.9	0.00307664	0.00171218	0.00442071	0.000608014	0.00101449	0.00300069	0.000503279	0.000806993	0.00169073	0.00145115	0.00209463	0.00102219
ZH	yr1	2018-03-16	157	7.12587	0	0.0635069	1.04424	3.14816	5.87413	2860	73.127	0.1	0.00312085	0.00179227	0.00459362	0.000667966	0.00133597	0.00305257	0.000588012	0.000707325	0.00169763	0.00175316	0.00188624	0.00121669
ZH	yr1	2018-03-17	158	3.9192	0.0555208	0.718056	3.0808	6.0808	9.0808	1012	83.5546	8.4	0.0030051	0.00188059	0.00413942	0.000577865	0.000954235	0.00267934	0.000546444	0.000631668	0.00155302	0.00125386	0.00200733	0.000946388
ZH	yr1	2018-03-18	159	-0.929896	1.9299	4.9299	7.9299	10.9299	13.9299	1434	90.1495	0.7
ZH	yr1	2018-03-19	160	-1.48198	2.48198	5.48198	8.48198	11.482	14.482	1708	83.257	1.1
ZH	yr1	2018-03-20	161	-1.20149	2.2649	5.20149	8.20149	11.2015	14.2015	3380	70.4134	0.9
ZH	yr1	2018-03-21	162	-0.60505	2.09008	4.47875	7.44179	10.4999	13.5544	3922	74.7076	0.1
ZH	yr1	2018-03-22	163	-0.0431944	1.93448	4.09573	7.04319	10.0432	13.0432	3436	65.3611	0.8	0.00396498	0.00187231	0.00440874	0.000667758	0.00146107	0.00300521	0.000756875	0.000788209	0.00166422	0.00148886	0.00195236	0.00129915
ZH	yr1	2018-03-23	164	3.61962	0.0294097	1.42354	3.55021	6.38038	9.38038	3202	72.4	0.1	0.00504951	0.00228031	0.00513953	0.000765398	0.00143906	0.00372808	0.000918403	0.000940844	0.00182185	0.00158597	0.00210557	0.00185173
ZH	yr1	2018-03-24	165	4.67486	0.0339545	1.16335	2.77824	5.46446	8.39284	5548	73.7926	0	0.00427221	0.00238732	0.00547057	0.000955284	0.00158644	0.00377801	0.00168763	0.00111744	0.00199237	0.00199355	0.002503	0.00168773
ZH	yr1	2018-03-25	166	5.7563	0.017074	0.624975	1.7532	4.37269	7.30492	5125	73.8281	0	0.00445526	0.00236895	0.00504432	0.000706173	0.00172507	0.00362902	0.00185293	0.00127058	0.0020429	0.0018622	0.00258019	0.00179698
ZH	yr1	2018-03-26	167	6.85729	0	0	0.517917	3.15031	6.14271	1764	66.3023	1.7	0.00418671	0.00254951	0.00473275	0.000592922	0.00142021	0.00280438	0.00122512	0.0011385	0.00189023	0.00183251	0.00223323	0.00158932
ZH	yr1	2018-03-27	168	6.0034	0	0.0402431	1.48201	3.9966	6.9966	3386	75.0789	4.6	0.00400403	0.00226588	0.0048125	0.000553419	0.00135223	0.00281387	0.0013208	0.000785856	0.00192908	0.00160345	0.00205491	0.00170817
ZH	yr1	2018-03-28	169	8.60781	0	0	0.212917	1.72972	4.39219	1517	83.1152	9.5	0.00343667	0.00161762	0.00473586	0.00063384	0.00118108	0.00223826	0.000668545	0.000659858	0.00176775	0.00124536	0.00189449	0.00111576
ZH	yr1	2018-03-29	170	5.71066	0	0.0444097	1.44198	4.28934	7.28934	1792	81.2601	7.9	0.00381727	0.00146328	0.00466004	0.000546448	0.000981588	0.00244431	0.000644488	0.000543449	0.00197885	0.00111243	0.00195985	0.00134912
ZH	yr1	2018-03-30	171	4.76299	0.209514	1.45687	3.32875	5.68194	8.30753	3648	82.8231	1.7	0.00420353	0.00164666	0.00519254	0.000587777	0.00123242	0.002566	0.000752224	0.000635517	0.00169517	0.0011768	0.00179527	0.00128433
ZH	yr1	2018-03-31	172	3.89507	0	0.588021	3.10493	6.10493	9.10493	993	87.1322	12.1	0.00585645	0.00114007	0.00616082	0.00056056	0.000708589	0.00232863	0.000608791	0.000454242	0.00179267	0.000943505	0.00120519	0.00112049
ZH	yr2	2018-04-01	173	5.15559	0	0.0605903	1.86333	4.84441	7.84441	2443	76.1726	1.4
ZH	yr2	2018-04-02	174	7.26094	0.0746181	1.02295	2.27698	3.74545	5.86788	4531	62.7512	0
ZH	yr2	2018-04-03	175	12.8267	0	0	0.00100694	0.456076	1.7184	4146	50.167	0
ZH	yr2	2018-04-04	176	10.6414	0	0	0.00326389	0.856042	3.1301	3674	62.107	2.8
ZH	yr2	2018-04-05	177	9.1133	0	0	0.0182292	1.29667	3.88767	3902	69.7262	0.1
ZH	yr2	2018-04-06	178	11.2089	7.15e-08	0.00134363	0.0126097	0.93233	2.98073	6192	60.776	0
ZH	yr2	2018-04-07	179	13.2676	3.6e-08	0.000719165	0.00665636	0.622672	2.13995	6160	58.9817	0
ZH	yr2	2018-04-08	180	15.3543	0	0	0	0.311215	1.29729	5524	46.4502	0
ZH	yr2	2018-04-09	181	14.6854	0	0	0	0	0.460486	3397	49.1343	0
ZH	yr2	2018-04-10	182	14.3991	3.11e-12	9.19e-06	5.37e-05	0.058064	0.690388	4961	56.2175	0
ZH	yr2	2018-04-11	183	14.1093	1.56e-12	4.94e-06	2.85e-05	0.0904039	0.878315	5832	56.0628	0
ZH	yr2	2018-04-12	184	13.8191	0	0	0	0.121771	1.07073	5104	41.003	0
ZH	yr2	2018-04-13	185	13.566	1.19e-14	4.78e-07	2.17e-06	0.167172	1.14891	3873	57.1127	0.1
ZH	yr2	2018-04-14	186	13.3126	6e-15	2.56e-07	1.15e-06	0.211601	1.23157	5638	58.3175	0
ZH	yr2	2018-04-15	187	13.0625	0	0	0	0.276875	1.33556	3718	62.9432	0
ZH	yr2	2018-04-16	188	12.4601	0	0	0	0	0.849444	2726	79.6873	1.9
ZH	yr2	2018-04-17	189	14.1713	0	0	0	0.385313	1.65042	6520	67.0911	0
ZH	yr2	2018-04-18	190	16.5544	0	0	0	0.0875	0.841111	6871	49.4867	0
ZH	yr2	2018-04-19	191	17.3915	0	0	0	0.0583333	0.640903	6780	49.8486	0
ZH	yr2	2018-04-20	192	18.2661	0	0	0	6.94e-05	0.438229	6716	48.4661	0
ZH	yr2	2018-04-21	193	17.7713	8.58e-27	9.76e-13	3.73e-06	0.00287869	0.302228	6810	57.8001	0
ZH	yr2	2018-04-22	194	17.2905	4.31e-27	5.22e-13	7.06e-06	0.00149908	0.163574	6665	58.4846	0
ZH	yr2	2018-04-23	195	16.807	0	0	0	0	0.00895833	3758	60.7919	1
ZH	yr2	2018-04-24	196	16.5693	0	0	0	0	0.276285	6866	65.4938	0
ZH	yr2	2018-04-25	197	17.5094	0	0	0	0	0.0809375	6504	58.9255	0
ZH	yr2	2018-04-26	198	11.9051	0	0	0	0	1.19337	2037	62.4691	0
ZH	yr2	2018-04-27	199	14.4193	0	0	0.0971528	0.737639	1.97483	7202	54.3435	0
ZH	yr2	2018-04-28	200	16.3788	0	0	0	0	0.208368	6049	53.4386	0
ZH	yr2	2018-04-29	201	18.0605	0	0	0	0	0.279375	6292	51.3085	0
ZH	yr2	2018-04-30	202	11.9455	0	0	0	0.424792	1.70365	3899	65.6535	2.5
ZH	yr2	2018-05-01	203	9.18191	0	0	0	1.25479	3.81892	2639	77.5996	3.2
ZH	yr2	2018-05-02	204	11.062	-7.86e-32	3.92e-21	5.39e-06	0.604911	2.39912	2810	64.441	0
ZH	yr2	2018-05-03	205	12.8875	0	0	0	0.0160069	1.10833	2521	66.8708	0
ZH	yr2	2018-05-04	206	15.4056	0	0	0	0	0	3405	66.901	0
ZH	yr2	2018-05-05	207	18.2085	0	0	0	0	0	6365	62.7644	0
ZH	yr2	2018-05-06	208	17.7079	0	0	0	0	0.0229167	5565	65.4816	0
ZH	yr2	2018-05-07	209	17.3201	0	0	0	0	0.318854	7347	52.3261	0
ZH	yr2	2018-05-08	210	17.1613	2.77e-31	-3.8e-21	3.9e-11	0.000644369	0.231782	7246	65.9472	0
ZH	yr2	2018-05-09	211	17.0418	0	0	0	0	0.128368	6132	52.5541	0
ZH	yr2	2018-05-10	212	12.7557	0	0	0	0.000138889	0.820139	946	80.1794	9.6
ZH	yr2	2018-05-11	213	14.6113	0	0	0	0.272431	1.34656	7510	68.6672	0
ZH	yr2	2018-05-12	214	13.7441	-1.39e-32	-6.07e-22	2.54e-14	0.1506	1.13733	7238	72.8094	0
ZH	yr2	2018-05-13	215	12.9216	0	0	0	0.0191667	0.880694	4113	75.5435	1.1
ZH	yr2	2018-05-14	216	10.3436	0	0	0	0.453437	2.66333	2089	85.1975	16.9
ZH	yr2	2018-05-15	217	11.0502	0	0	0	0.105833	2.04122	1996	87.3585	13.2
ZH	yr2	2018-05-16	218	10.9601	0	0	0	0.128889	2.04903	1630	89.556	13.1
ZH	yr2	2018-05-17	219	12.1037	-1.08e-32	-1.28e-21	2.28e-18	0.0930469	1.61394	2217	75.5662	4.9
ZH	yr2	2018-05-18	220	13.2348	-2.65e-31	-1.77e-21	1.16e-18	0.0597601	1.19545	6735	74.2757	0
ZH	yr2	2018-05-19	221	14.3792	0	0	0	0.0253472	0.766563	5717	70.5956	0
ZH	yr2	2018-05-20	222	14.1949	0	0	0	0.00590278	0.600903	3912	72.9037	0
ZH	yr2	2018-05-21	223	15.5746	-5.08e-32	9.23e-22	3.26e-20	0.00372266	0.460979	7351	70.7501	1
ZH	yr2	2018-05-22	224	16.9461	0	0	0	0	0.320243	6661	70.5907	6.8
ZH	yr2	2018-05-23	225	17.565	-1.96e-31	-3.63e-21	-2.05e-20	0.000138668	0.164039	4667	68.3329	9.8
ZH	yr2	2018-05-24	226	18.1843	0	0	0	0	0.00107639	7366	69.695	0
ZH	yr2	2018-05-25	227	19.5188	0	0	0	0	0.0273958	8183	58.9972	0
ZH	yr2	2018-05-26	228	20.7366	0	0	0	0	0	6993	57.7028	0
ZH	yr2	2018-05-27	229	21.4904	0	0	0	0	0	6471	59.8799	0
ZH	yr2	2018-05-28	230	21.9183	0	0	0	0	0	7493	57.294	0
ZH	yr2	2018-05-29	231	20.8608	-1.26e-31	-1.95e-21	3.19e-20	1.22e-10	8.11e-07	4488	65.4286	1.2
ZH	yr2	2018-05-30	232	19.8187	0	0	0	0	0	7287	66.2566	11.2
ZH	yr2	2018-05-31	233	18.7516	0	0	0	0	0	6602	67.0846	17.6
ZH	yr2	2018-06-01	234	18.1762	0	0	0	0	0	6947	72.3147	0.6
ZH	yr2	2018-06-02	235	19.4441	-1.82e-31	-3.68e-21	2.66e-20	5.97e-11	1.38e-10	7195	68.339	0
ZH	yr2	2018-06-03	236	20.7137	0	0	0	0	0	6251	65.7868	0
ZH	yr2	2018-06-04	237	19.949	0	0	0	0	0	5986	71.784	5.4
ZH	yr2	2018-06-05	238	20.22	0	0	0	0	0	6783	74.3312	0.1
ZH	yr2	2018-06-06	239	20.9818	0	0	0	0	0	6176	69.2581	1.1
ZH	yr2	2018-06-07	240	19.8691	8.78e-32	-6.22e-22	-1.94e-20	4.74e-06	9.01e-05	5034	70.1946	0
ZH	yr2	2018-06-08	241	18.7477	0	0	0	0	0	4474	79.9816	13.7
ZH	yr2	2018-06-09	242	20.3571	-7.7e-32	-2.32e-21	-3.81e-21	0.000127256	0.00440918	6595	69.632	0
ZH	yr2	2018-06-10	243	21.9731	0	0	0	0	0	7537	69.9928	0
ZH	yr2	2018-06-11	244	20.2213	-5.56e-31	-2.12e-21	2.6e-20	0.00341217	0.215586	2769	68.0924	5.1
ZH	yr2	2018-06-12	245	18.5037	-4.31e-31	-4.14e-21	3.59e-20	0.00657897	0.42253	3312	67.2733	25.7
ZH	yr2	2018-06-13	246	16.7862	-7.03e-31	-6.15e-21	1.87e-20	0.00974578	0.629475	1423	66.4542	12
ZH	yr2	2018-06-14	247	15.0263	0	0	0	0.0141319	0.873194	6177	65.6351	0
ZH	yr2	2018-06-15	248	17.4467	0	0	0	0	0.156528	7329	62.9074	0
ZH	yr2	2018-06-16	249	18.3112	-1.37e-31	-2.5e-21	-2.29e-20	0.000481008	0.0921663	8086	64.171	0
ZH	yr2	2018-06-17	250	19.1963	0	0	0	0	0	3838	68.0459	0
ZH	yr2	2018-06-18	251	19.5532	0	0	0	0	0	6696	62.4113	0
ZH	yr2	2018-06-19	252	20.5162	0	0	0	0	0	8465	61.8465	0
ZH	yr2	2018-06-20	253	21.5707	-1.2e-31	-3.52e-21	7.5e-21	9.51e-05	0.00492458	8380	60.3253	0
ZH	yr2	2018-06-21	254	22.7048	0	0	0	0	0	6731	60.7536	0
ZH	yr2	2018-06-22	255	15.8534	0	0	0	0	0.233576	7377	45.9758	0
ZH	yr2	2018-06-23	256	15.7914	0	0	0	0.0420833	0.671979	8496	52.2343	0
ZH	yr2	2018-06-24	257	16.4291	0	0	0	0	0.2725	5147	57.8832	0
ZH	yr2	2018-06-25	258	17.5177	-3.3e-31	-2.86e-22	5.74e-21	0.00136364	0.197832	6322	58.6681	0
ZH	yr2	2018-06-26	259	18.6037	0	0	0	0	0.112569	8020	56.4442	0
ZH	yr2	2018-06-27	260	19.5203	0	0	0	0	0	7491	56.7985	0
ZH	yr2	2018-06-28	261	17.4242	0	0	0	0	0	6340	60.2891	0.8
ZH	yr2	2018-06-29	262	18.7932	0	0	0	0	0	5106	74.9913	0
ZH	yr2	2018-06-30	263	20.7609	6.78e-32	-2.18e-21	2.44e-20	1.72e-08	3.53e-06	8119	61.3604	0
ZH	yr2	2018-07-01	264	22.7461	0	0	0	0	0	8169	54.3438	0
ZH	yr2	2018-07-02	265	22.3782	0	0	0	0	0	7656	50.6138	0
ZH	yr2	2018-07-03	266	22.32	-2.36e-31	-1.59e-21	-5.9e-21	4.46e-11	4.28e-09	3642	62.7979	23.8
ZH	yr2	2018-07-04	267	22.3015	0	0	0	0	0	7545	67.1105	0
ZH	yr2	2018-07-05	268	18.0413	0	0	0	0	0	2403	83.4518	14
ZH	yr2	2018-07-06	269	18.9337	2.2e-31	-1.58e-21	2.02e-20	1.16e-13	1.79e-06	2273	64.6241	13.2
ZH	yr2	2018-07-07	270	19.7831	0	0	0	0	0	7686	71.5576	0
ZH	yr2	2018-07-08	271	19.744	2.37e-31	1.11e-22	-1.48e-20	5.69e-15	8.74e-05	6667	62.7567	0
ZH	yr2	2018-07-09	272	19.7139	3.88e-31	-1.72e-21	1.46e-20	2.94e-15	0.000171304	8016	61.4798	0
ZH	yr2	2018-07-10	273	19.7038	0	0	0	0	0	4716	55.267	0
ZH	yr2	2018-07-11	274	17.6911	0	0	0	0	0	6338	53.2499	0
ZH	yr2	2018-07-12	275	18.868	0	0	0	0	0.169618	8203	54.4433	0
ZH	yr2	2018-07-13	276	19.908	2.1e-31	-7.86e-21	7.74e-21	0	0.107908	7990	59.2664	0
ZH	yr2	2018-07-14	277	20.949	-1.39e-31	-9.38e-21	1.97e-20	8.67e-19	0.0550367	6931	59.4241	0
ZH	yr2	2018-07-15	278	22.0093	0	0	0	0	0	6760	56.8763	2.3
ZH	yr2	2018-07-16	279	21.1788	0	0	0	0	0	7748	59.967	3.9
ZH	yr2	2018-07-17	280	20.2951	0	0	0	0	0	6373	63.7704	0.2
ZH	yr2	2018-07-18	281	21.7924	-1.66e-31	-1.53e-21	8.35e-21	-8.67e-19	1.74e-06	8017	60.491	1.2
ZH	yr2	2018-07-19	282	23.2896	0	0	0	0	0	7791	50.4528	0
ZH	yr2	2018-07-20	283	22.4442	0	0	0	0	0	5374	57.0387	0
ZH	yr2	2018-07-21	284	18.8361	0	0	0	0	0	2628	73.4911	0.1
ZH	yr2	2018-07-22	285	19.2067	0	0	0	0	0	3915	73.6534	0.3
ZH	yr2	2018-07-23	286	20.5493	0	0	0	0	0	4777	69.1441	0
ZH	yr2	2018-07-24	287	23.0923	0	0	0	0	0	7741	59.0909	0
ZH	yr2	2018-07-25	288	23.606	-4.53e-31	-1.17e-21	2.04e-20	-8.67e-19	5.72e-15	7708	61.4104	0
ZH	yr2	2018-07-26	289	24.1401	-5.08e-31	-3.55e-21	2.57e-20	-8.67e-19	4.77e-15	7760	60.7012	0
ZH	yr2	2018-07-27	290	24.6743	-7.61e-31	-5.92e-21	3.1e-20	-1.73e-18	3.82e-15	7817	59.9919	0
ZH	yr2	2018-07-28	291	25.2085	1.73e-31	-1.52e-21	3.63e-20	0	2.87e-15	2604	59.2826	4.2
ZH	yr2	2018-07-29	292	25.7427	-8.01e-32	2.88e-21	-3.97e-20	-1.73e-18	1.92e-15	7570	58.5734	0
ZH	yr2	2018-07-30	293	26.2768	4.56e-31	-1.3e-20	-7.28e-21	0	9.85e-16	7596	57.8641	0
ZH	yr2	2018-07-31	294	26.8336	0	0	0	0	0	7551	45.988	0
ZH	yr2	2018-08-01	295	25.1485	0	0	0	0	0	6052	59.3543	5.6
ZH	yr2	2018-08-02	296	25.76	3.34e-31	-5.72e-22	1.5e-20	-4.34e-19	8.67e-19	7102	57.6011	0
ZH	yr2	2018-08-03	297	26.3511	0	0	0	0	0	7160	57.375	0
ZH	yr2	2018-08-04	298	26.6678	-1.62e-31	-1.6e-21	-9.49e-21	-4.34e-19	4.34e-18	6651	57.908	0
ZH	yr2	2018-08-05	299	27.0007	0	0	0	0	0	6791	53.2375	0
ZH	yr2	2018-08-06	300	25.999	0	0	0	0	0	6162	52.8706	2.5
ZH	yr2	2018-08-07	301	25.5307	0	0	0	0	0	5191	53.3785	0
ZH	yr2	2018-08-08	302	23.6528	-3.98e-31	2.11e-21	3.39e-21	0	1.05e-13	4570	61.563	2.3
ZH	yr2	2018-08-09	303	21.7727	0	0	0	0	0	5724	68.7694	5.7
ZH	yr2	2018-08-10	304	21.5079	-3.08e-32	-2.59e-21	4.49e-23	0	5.11e-12	4429	64.5255	0.8
ZH	yr2	2018-08-11	305	21.2266	-3.67e-31	-3.4e-21	-1.29e-20	-8.67e-19	1e-11	6480	65.757	0
ZH	yr2	2018-08-12	306	20.9454	-7.03e-31	-4.21e-21	-2.59e-20	8.67e-19	1.49e-11	7166	66.9886	0
ZH	yr2	2018-08-13	307	20.6778	0	0	0	0	0	3555	69.7469	15.5
ZH	yr2	2018-08-14	308	19.0536	0	0	0	0	0	4438	77.2602	5.8
ZH	yr2	2018-08-15	309	19.4311	-1.63e-31	1.62e-21	3.51e-20	-2.17e-18	1.25e-08	6676	69.6797	0
ZH	yr2	2018-08-16	310	19.7882	-5.36e-31	2.81e-21	7.46e-20	-3.47e-18	2.44e-08	6898	70.047	0
ZH	yr2	2018-08-17	311	20.1454	8.01e-32	1.08e-20	1.14e-19	-5.2e-18	3.64e-08	5175	70.4144	0.9
ZH	yr2	2018-08-18	312	20.5026	-9.24e-32	1.2e-20	2.08e-19	-6.94e-18	4.84e-08	4327	70.7817	0
ZH	yr2	2018-08-19	313	20.8598	1.29e-31	1.99e-20	2.2e-19	-6.94e-18	6.03e-08	5703	71.149	0
ZH	yr2	2018-08-20	314	21.2169	1.14e-30	2.79e-20	2.87e-19	-5.2e-18	7.23e-08	6492	71.5164	0
ZH	yr2	2018-08-21	315	21.5741	5.67e-31	1.98e-21	2.99e-19	-3.47e-18	8.43e-08	6227	71.8837	0
ZH	yr2	2018-08-22	316	21.9313	-7.89e-31	3.17e-21	2.58e-19	-3.47e-18	9.62e-08	6366	72.251	0.1
ZH	yr2	2018-08-23	317	22.3324	0	0	0	0	0	5293	68.8313	27.3
ZH	yr2	2018-08-24	318	18.3679	0	0	0	0	0	3564	77.2109	11.7
ZH	yr2	2018-08-25	319	18.9938	-2.22e-31	1.4e-20	-2e-20	-1.3e-18	6.76e-05	954	73.69	4.6
ZH	yr2	2018-08-26	320	19.5734	-2.28e-31	2.5e-20	-1.59e-20	-1.73e-18	0.000132457	6088	74.0488	0
ZH	yr2	2018-08-27	321	20.1531	1.6e-31	3.94e-20	-1.19e-20	-2.6e-18	0.000197357	5320	74.4077	0
ZH	yr2	2018-08-28	322	20.7508	0	0	0	0	0	5948	66.0533	0
ZH	yr2	2018-08-29	323	19.5866	0	0	0	0	0	4274	76.5898	8.8
ZH	yr2	2018-08-30	324	17.2675	-3.36e-31	2.45e-18	8.72e-19	-4.34e-19	0.16468	2422	77.0128	1.3
ZH	yr2	2018-08-31	325	14.9604	-6.16e-31	4.57e-18	1.62e-18	-8.67e-19	0.32288	788	78.1054	19
ZH	yr2	2018-09-01	326	12.6226	0	0	0	0	0.485069	771	91.76	3.5
ZH	yr2	2018-09-02	327	13.2943	0	0	0	0	0.554236	2099	86.8999	0.2
ZH	yr2	2018-09-03	328	14.6422	-6.32e-32	3.58e-16	2.1e-16	9.11e-18	0.410675	2482	78.3841	0
ZH	yr2	2018-09-04	329	15.983	2.43e-31	6.69e-16	3.98e-16	1.69e-17	0.275628	5577	77.6234	0
ZH	yr2	2018-09-05	330	17.3237	5.49e-31	9.81e-16	5.86e-16	2.43e-17	0.14058	5870	76.8628	0
ZH	yr2	2018-09-06	331	18.6882	0	0	0	0	0	4280	73.1481	0.3
ZH	yr2	2018-09-07	332	17.7103	0	0	0	0	0	3039	74.4248	1.5
ZH	yr2	2018-09-08	333	18.1935	8.32e-32	6.84e-14	6.47e-14	6.63e-15	0.000831927	5529	75.228	0
ZH	yr2	2018-09-09	334	18.662	1.85e-32	1.28e-13	1.23e-13	1.28e-14	0.00141387	5760	74.845	0
ZH	yr2	2018-09-10	335	19.1345	0	0	0	0	0.00204861	5222	67.1776	0
ZH	yr2	2018-09-11	336	19.2256	7.09e-32	1.32e-12	1.61e-12	2.61e-13	0.00133951	5568	74.7434	0
ZH	yr2	2018-09-12	337	19.3205	3.88e-31	2.45e-12	3.03e-12	5.02e-13	0.000683193	5353	75.0249	0
ZH	yr2	2018-09-13	338	19.4297	0	0	0	0	0	4613	80.2427	28.2
ZH	yr2	2018-09-14	339	18.1286	0	0	0	0	0	3638	79.2836	0.8
ZH	yr2	2018-09-15	340	17.8272	0	0	0	0	0	4158	72.0902	0
ZH	yr2	2018-09-16	341	18.2063	-8.78e-32	1.46e-09	3.56e-09	2.11e-09	1.44e-07	3759	74.2715	0
ZH	yr2	2018-09-17	342	18.5777	0	0	0	0	0	5197	76.2269	0
ZH	yr2	2018-09-18	343	19.017	0	0	0	0	0	3482	75.3199	0.1
ZH	yr2	2018-09-19	344	19.3593	0	0	0	0	0	4905	73.3513	0
ZH	yr2	2018-09-20	345	19.7613	0	0	0	0	0	4928	72.2225	0
ZH	yr2	2018-09-21	346	18.6984	0	0	0	0	0.0861111	2978	70.6796	0.7
ZH	yr2	2018-09-22	347	14.2453	0	0	0	0	0.50059	4303	66.7484	0.5
ZH	yr2	2018-09-23	348	19.7459	0	0	0	0	0.0234028	3354	63.6887	9.2
ZH	yr2	2018-09-24	349	10.7855	0	0	0	0.469653	2.28257	3510	68.8204	0.4
ZH	yr2	2018-09-25	350	10.6843	3.25e-26	0.0288841	0.417888	1.2731	2.95779	5014	70.572	0
ZH	yr2	2018-09-26	351	10.4825	0	0.0613194	0.87441	2.16691	3.76458	4831	69.4298	0
ZH	yr2	2018-09-27	352	11.4497	5.67e-24	0.0368982	0.538273	1.38905	2.70184	4777	71.3424	0
ZH	yr2	2018-09-28	353	12.4051	1.13e-23	0.0198266	0.284876	0.727068	1.71253	4519	71.7942	0
ZH	yr2	2018-09-29	354	13.387	0	0	0	0	0.636701	3655	66.5509	0
ZH	yr2	2018-09-30	355	11.7601	1.48e-21	0.00148554	0.0166971	0.211874	1.76353	4220	73.2172	15.9
ZH	yr2	2018-10-01	356	10.1377	0	0	0	0.374514	2.86226	1153	80.7284	11.6
ZH	yr2	2018-10-02	357	10.6838	2.58e-19	0.000186685	0.00165094	0.308419	2.47363	2986	74.5632	0.1
ZH	yr2	2018-10-03	358	11.2077	5.12e-19	0.00015721	0.00138665	0.25818	2.14343	2267	74.938	0
ZH	yr2	2018-10-04	359	11.7317	7.67e-19	0.000127735	0.00112237	0.207942	1.81323	4089	75.3127	0
ZH	yr2	2018-10-05	360	12.2556	1.02e-18	9.83e-05	0.000858088	0.157703	1.48303	4220	75.6874	0
ZH	yr2	2018-10-06	361	12.7796	1.28e-18	6.88e-05	0.000593805	0.107464	1.15282	3136	76.0622	0
ZH	yr2	2018-10-07	362	13.3035	1.53e-18	3.93e-05	0.000329522	0.0572257	0.822623	3556	76.4369	0
ZH	yr2	2018-10-08	363	13.8336	0	0	0	0	0.472326	2296	84.4763	0
ZH	yr2	2018-10-09	364	13.7597	1.56e-16	3.68e-05	0.00029548	0.0435654	0.633612	2498	76.4873	0
ZH	yr2	2018-10-10	365	13.6919	3.1e-16	6.37e-05	0.000525721	0.0801437	0.774803	3538	76.1629	0
ZH	yr2	2018-10-11	366	13.6242	4.64e-16	9.06e-05	0.000755962	0.116722	0.915993	1577	75.8385	0
ZH	yr2	2018-10-12	367	13.5564	6.19e-16	0.000117555	0.000986202	0.1533	1.05718	3750	75.5141	0
ZH	yr2	2018-10-13	368	13.4886	7.73e-16	0.000144485	0.00121644	0.189879	1.19837	3747	75.1897	0
ZH	yr2	2018-10-14	369	13.4208	9.27e-16	0.000171415	0.00144668	0.226457	1.33956	3796	74.8653	0
ZH	yr2	2018-10-15	370	13.3531	1.08e-15	0.000198346	0.00167692	0.263035	1.48076	3602	74.541	0
ZH	yr2	2018-10-16	371	13.2859	0	0	0	0.304653	1.63212	3327	66.9091	0
ZH	yr2	2018-10-17	372	13.16	1.08e-13	0.0015444	0.016594	0.27358	1.52451	3349	74.5587	0
ZH	yr2	2018-10-18	373	13.0476	0	0	0	0.193785	1.38066	2897	75.5694	0
ZH	yr2	2018-10-19	374	11.6601	1.88e-11	0.0206078	0.28308	0.889511	2.41859	2188	75.1821	0
ZH	yr2	2018-10-20	375	10.2855	3.74e-11	0.0383522	0.534879	1.53148	3.41009	2600	75.4632	0
ZH	yr2	2018-10-21	376	8.91092	5.6e-11	0.0560965	0.786678	2.17344	4.4016	1900	75.7444	0
ZH	yr2	2018-10-22	377	7.49896	0	0.0827083	1.13556	2.97451	5.51948	3312	72.8788	0
ZH	yr2	2018-10-23	378	9.76148	6.53e-09	0.0407207	0.554413	1.48039	3.4202	2508	76.5938	0.1
ZH	yr2	2018-10-24	379	12.0183	0	0	0	0.00368056	1.32847	1325	63.4939	0
ZH	yr2	2018-10-25	380	11.1573	1.14e-06	0.0180773	0.119531	0.570911	2.2619	3078	78.9769	0
ZH	yr2	2018-10-26	381	10.3648	0	0	0	0.783333	2.9425	2265	81.91	0
ZH	yr2	2018-10-27	382	5.94274	0	0.0335764	1.31986	4.05726	7.05726	283	88.7438	23.2
ZH	yr2	2018-10-28	383	2.33736	0.0179167	1.66264	4.66264	7.66264	10.6626	222	91.2781	6.8
ZH	yr2	2018-10-29	384	3.96458	0	0.631181	3.03542	6.03542	9.03542	299	91.975	14.8
ZH	yr2	2018-10-30	385	4.95875	0	0.218889	2.0701	5.04125	8.04125	324	81.4964	3.6
ZH	yr2	2018-10-31	386	4.46156	0.0169444	0.93434	2.72573	5.53844	8.53844	1226	86.1526	0
ZH	yr2	2018-11-01	387	7.91889	0	0.0121181	0.990035	2.64448	5.12892	2267	78.6799	0
ZH	yr2	2018-11-02	388	8.81598	9.5e-05	0.0613608	0.585993	1.7931	4.26374	1106	83.6554	0
ZH	yr2	2018-11-03	389	9.75222	0	0	0	0.710174	3.24778	2145	77.5345	0
ZH	yr2	2018-11-04	390	9.36026	5.44e-07	0.00456107	0.0473877	1.14484	3.67378	527	84.5551	0
ZH	yr2	2018-11-05	391	8.98153	0	0	0.00232639	1.47542	4.04486	1644	88.6518	0
ZH	yr2	2018-11-06	392	8.62823	0	0	0.239097	1.81757	4.38434	895	85.3591	0
ZH	yr2	2018-11-07	393	8.56945	5.3e-11	6.61e-05	0.166541	1.76403	4.42081	2281	86.1845	0
ZH	yr2	2018-11-08	394	8.50766	3.54e-11	4.6e-05	0.123525	1.73799	4.46926	1737	86.6475	0.4
ZH	yr2	2018-11-09	395	8.44588	1.78e-11	2.6e-05	0.0805086	1.71195	4.5177	1634	87.1105	0
ZH	yr2	2018-11-10	396	8.36201	0	0	0.0338194	1.75781	4.63799	1375	90.3226	0
ZH	yr2	2018-11-11	397	10.4798	0	0	0	0.62684	2.82118	1966	88.35	2.3
ZH	yr2	2018-11-12	398	9.54688	0	0	0.182812	1.58302	3.81438	2044	88.84	0.2
ZH	yr2	2018-11-13	399	8.16025	1.69e-09	0.00109907	0.280892	2.39992	5.01645	274	88.0259	2.6
ZH	yr2	2018-11-14	400	6.77035	0	0	0.327674	3.22965	6.22965	372	96.2975	0
ZH	yr2	2018-11-15	401	6.19813	0	0	0.804028	3.80187	6.80187	347	91.7916	0.2
ZH	yr2	2018-11-16	402	4.53969	0	0.00798611	2.46031	5.46031	8.46031	302	86.0935	0
ZH	yr2	2018-11-17	403	3.48375	0	0.724132	3.51625	6.51625	9.51625	1459	74.8065	0
ZH	yr2	2018-11-18	404	2.09899	0.20264	1.98842	4.86094	7.87772	10.8903	479	85.2528	0
ZH	yr2	2018-11-19	405	0.707326	0.401354	3.29267	6.29267	9.29267	12.2927	198	77.9968	0
ZH	yr2	2018-11-20	406	0.316597	0.745139	3.6834	6.6834	9.6834	12.6834	663	78.7868	0
ZH	yr2	2018-11-21	407	0.0282292	0.971771	3.97177	6.97177	9.97177	12.9718	348	86.4277	0.5
ZH	yr2	2018-11-22	408	0.86875	0.309826	3.13125	6.13125	9.13125	12.1312	952	93.5717	0
ZH	yr2	2018-11-23	409	1.1417	0.207187	2.8583	5.8583	8.8583	11.8583	490	95.455	0
ZH	yr2	2018-11-24	410	1.60961	0.138694	2.39032	5.3889	8.38859	11.3891	1477	89.1661	0.2
ZH	yr2	2018-11-25	411	2.0756	0.0697424	1.9408	4.93527	7.93022	10.9268	416	89.3459	0
ZH	yr2	2018-11-26	412	2.54351	0	1.45649	4.45649	7.45649	10.4565	313	94.999	1.9
ZH	yr2	2018-11-27	413	2.82757	0	1.17243	4.17243	7.17243	10.1724	303	90.5365	5.6
ZH	yr2	2018-11-28	414	2.62169	0.00233413	1.38682	4.30567	7.33288	10.3566	807	88.7655	0
ZH	yr2	2018-11-29	415	2.40125	0.00402778	1.6516	4.59875	7.59875	10.5988	953	93.577	0
ZH	yr2	2018-11-30	416	4.10434	0.0600694	0.979792	2.89566	5.89566	8.89566	358	89.9686	2.2
ZH	yr2	2018-12-01	417	5.82961	0.0297169	0.531588	1.61349	4.16028	7.14325	1330	86.2512	0.9
ZH	yr2	2018-12-02	418	7.53497	0	0	0.171215	2.46503	5.46503	227	81.8936	22.1
ZH	yr2	2018-12-03	419	11.2199	0	0	0	0.111528	1.78188	734	83.869	21
ZH	yr2	2018-12-04	420	8.57003	0	0	0.17191	1.46281	4.42997	1015	84.4257	11.6
ZH	yr2	2018-12-05	421	8.76641	2.29e-08	0.000904771	0.0879134	1.30494	4.1844	621	82.4874	0.1
ZH	yr2	2018-12-06	422	8.92545	0	0	0.0103819	1.28365	4.07455	670	85.2922	3.5
ZH	yr2	2018-12-07	423	10.0206	0	0	0	0.262674	2.97938	865	76.4702	3.4
ZH	yr2	2018-12-08	424	6.28941	0	0	0.783056	3.71059	6.71059	655	69.0014	1.8
ZH	yr2	2018-12-09	425	6.79802	0	0	0.728819	3.20198	6.20198	662	77.4966	13
ZH	yr2	2018-12-10	426	4.16283	0.119764	1.30567	3.14713	5.87539	8.85726	323	79.6467	7.6
ZH	yr2	2018-12-11	427	1.54319	0.230278	2.45906	5.45681	8.45681	11.4568	1482	82.4834	1
ZH	yr2	2018-12-12	428	0.495371	1.03698	3.46219	6.38752	9.42323	12.4662	1728	79.8354	0
ZH	yr2	2018-12-13	429	-0.568445	1.83579	4.48475	7.46217	10.5016	13.538	1517	79.8102	0
ZH	yr2	2018-12-14	430	-1.63868	2.63868	5.63868	8.63868	11.6387	14.6387	790	71.4778	0
ZH	yr2	2018-12-15	431	-2.10361	3.10361	6.10361	9.10361	12.1036	15.1036	786	72.1867	0
ZH	yr2	2018-12-16	432	-0.0462554	1.67776	4.16779	7.13876	10.108	13.078	364	82.0098	7.9
ZH	yr2	2018-12-17	433	2.03434	0.239097	1.98479	4.96566	7.96566	10.9657	403	92.5364	0
ZH	yr2	2018-12-18	434	-0.740104	1.85406	4.7401	7.7401	10.7401	13.7401	670	92.4565	0
ZH	yr2	2018-12-19	435	0.638542	0.882431	3.36146	6.36146	9.36146	12.3615	527	92.5565	2.5
ZH	yr2	2018-12-20	436	5.33014	0	0.0566667	1.67927	4.66986	7.66986	893	76.8924	0.4
ZH	yr2	2018-12-21	437	6.63865	0	0.00232639	0.636806	3.36135	6.36135	182	76.8363	16.5	0.000763512	0.00175224	0.00389025	0.000588812	0.000753283	0.00404997	0.000435524	0.00169146	0.00196481	0.00219413	0.00334306	0.000602609
ZH	yr2	2018-12-22	438	9.9867	0	0	0	0.229306	3.0133	438	81.0451	7.7	0.000484468	0.00162173	0.00352771	0.000350309	0.000574463	0.00387075	0.000343775	0.00130614	0.00157893	0.00210463	0.00372582	0.000363388
ZH	yr2	2018-12-23	439	9.03306	0	0	0	0.973681	3.96694	232	83.5187	13.7	0.000493034	0.00183719	0.00375705	0.000403697	0.00060579	0.00373799	0.000473828	0.00184722	0.00178137	0.00217706	0.00385055	0.000385202
ZH	yr2	2018-12-24	440	6.73313	0	0.152049	1.33031	3.32792	6.26687	485	86.7046	22	0.000502298	0.00207291	0.00417403	0.000363279	0.000628092	0.00352737	0.000419233	0.00179202	0.00165543	0.00215219	0.00367419	0.000463459
ZH	yr2	2018-12-25	441	3.23986	0.640462	2.2252	4.25208	6.73237	9.73326	605	84.4264	0	0.000605566	0.00202276	0.00473062	0.000361355	0.000639759	0.00426049	0.000399635	0.00215452	0.00173613	0.00243779	0.00376855	0.000496138
ZH	yr2	2018-12-26	442	-0.271146	1.27424	4.27115	7.27115	10.2711	13.2711	1301	85.3479	0	0.000833106	0.00238303	0.00550521	0.000666483	0.000896233	0.00456222	0.000649605	0.00218157	0.00225361	0.00306972	0.00396886	0.000737285
ZH	yr2	2018-12-27	443	-0.854792	1.8766	4.85479	7.85479	10.8548	13.8548	1062	88.1313	0	0.000912088	0.00243676	0.00575717	0.000742764	0.000850633	0.00455958	0.000717458	0.00255314	0.0021896	0.0030676	0.00404664	0.000779633
ZH	yr2	2018-12-28	444	0.903056	0.782569	3.13139	6.09694	9.09694	12.0969	1607	87.6623	0	0.00110355	0.00237588	0.00552156	0.000700105	0.0011454	0.0054509	0.00065917	0.00274523	0.00214891	0.00311573	0.00491424	0.000908435
ZH	yr2	2018-12-29	445	0.587812	0.45941	3.41219	6.41219	9.41219	12.4122	302	82.4586	0	0.00119604	0.00284054	0.00543282	0.000763787	0.000739476	0.00435895	0.000623324	0.00267839	0.00236382	0.00295953	0.00370718	0.000797772
ZH	yr2	2018-12-30	446	2.31583	0.0778125	1.68427	4.68417	7.68417	10.6842	388	84.9273	0	0.0013287	0.00260106	0.0052692	0.000627948	0.000841025	0.00419893	0.000470337	0.00231648	0.00217787	0.00286417	0.00383967	0.000712814
ZH	yr2	2018-12-31	447	3.16664	0.0425828	1.13008	4.01043	6.94392	9.88763	487	83.9683	1.9	0.00135337	0.00243693	0.00532543	0.000486618	0.000768418	0.00404816	0.000496158	0.00237914	0.00199371	0.00336521	0.00403067	0.000487614
ZH	yr2	2019-01-01	448	4.05538	0	0.107639	2.94462	5.94462	8.94462	417	85.1707	0	0.00191436	0.00325493	0.00580449	0.000526783	0.000804281	0.00455868	0.000701068	0.00342827	0.00253086	0.0033681	0.00437232	0.00071446
ZH	yr2	2019-01-02	449	2.05299	0.263958	1.95229	4.94701	7.94701	10.947	950	73.6639	3.7	0.00200251	0.00375624	0.00615762	0.00064318	0.001126	0.00489737	0.000743182	0.00350465	0.00279372	0.00393484	0.00451918	0.000792356
ZH	yr2	2019-01-03	450	1.95114	0.195357	1.90862	4.92124	7.96661	11.0076	1363	83.8279	0
ZH	yr2	2019-01-04	451	1.83026	0.130487	2.06447	5.0757	8.10983	11.14	1634	84.3247	0
ZH	yr2	2019-01-05	452	1.70938	0.0656174	2.22033	5.23016	8.25305	11.2723	220	84.8215	6.3
ZH	yr2	2019-01-06	453	1.58649	0	2.41351	5.41351	8.41351	11.4135	265	89.9174	5.7
ZH	yr2	2019-01-07	454	1.65719	0	2.34281	5.34281	8.34281	11.3428	529	90.1418	0.3
ZH	yr2	2019-01-08	455	2.06955	0.0219444	1.93045	4.93045	7.93045	10.9305	271	85.8789	2.8
ZH	yr2	2019-01-09	456	0.854271	0.47684	3.14573	6.14573	9.14573	12.1457	506	84.7008	3.9
ZH	yr2	2019-01-10	457	0.902293	0.540286	2.92618	5.94623	9.00337	12.0515	377	84.1673	5.1
ZH	yr2	2019-01-11	458	0.937628	0.608114	2.86802	5.87835	8.9478	12.0063	1226	83.7266	0.9
ZH	yr2	2019-01-12	459	0.950139	0.684479	3.04986	6.04986	9.04986	12.0499	397	84.7064	2.3
ZH	yr2	2019-01-13	460	3.22059	0	1.24083	3.77941	6.77941	9.77941	138	87.1542	14
ZH	yr2	2019-01-14	461	4.06806	3.47e-05	0.428194	2.93194	5.93194	8.93194	627	84.5985	9.7	0.00194452	0.0033502	0.00583195	0.000574021	0.00104559	0.00465493	0.000473481	0.00303825	0.00283217	0.00458227	0.00449261	0.000866884
ZH	yr2	2019-01-15	462	2.66099	0.516656	1.66242	4.22974	7.26306	10.2985	1739	80.5052	0
ZH	yr2	2019-01-16	463	1.22278	1.0449	3.09042	5.77722	8.77722	11.7772	2031	78.3909	0	0.00227448	0.0039572	0.00726909	0.000906028	0.00179722	0.0061561	0.000628668	0.00355176	0.00279211	0.00515921	0.00717401	0.000908917
ZH	yr2	2019-01-17	464	5.20597	0	0.0745486	1.79542	4.79403	7.79403	391	70.7378	0.4	0.00238239	0.0033863	0.00579024	0.000884287	0.00152508	0.0043666	0.000562669	0.00368035	0.00296386	0.00469049	0.00444506	0.000907962
ZH	yr2	2019-01-18	465	0.193611	1.09559	3.80639	6.80639	9.80639	12.8064	1659	72.9545	0.4
ZH	yr2	2019-01-19	466	-0.18742	1.43319	3.96507	6.91718	10.0116	13.0981	2001	77.5752	0	0.00305901	0.00365428	0.00607852	0.0013424	0.00225764	0.00555762	0.000705684	0.00413844	0.00335113	0.00524683	0.00605409	0.0019461
ZH	yr2	2019-01-20	467	-0.61465	1.77911	4.48691	7.45142	10.5098	13.5619	1436	77.519	0	0.00289157	0.00327137	0.00626925	0.00114997	0.00206066	0.00493291	0.000675942	0.00360562	0.00343073	0.00452095	0.00475083	0.00144669
ZH	yr2	2019-01-21	468	-1.04188	2.12503	5.00875	7.98566	11.0081	14.0257	2158	77.4629	0	0.00314527	0.00398468	0.00643958	0.000846645	0.00204984	0.00509974	0.000622101	0.00321662	0.00335548	0.00491926	0.0057142	0.00116368
ZH	yr2	2019-01-22	469	-1.46104	2.46104	5.46104	8.46104	11.461	14.461	501	79.14	0	0.00276656	0.00368969	0.00633846	0.000765021	0.00193738	0.00462692	0.000660703	0.00313741	0.00276349	0.00422578	0.0043506	0.00149206
ZH	yr2	2019-01-23	470	-2.69108	3.69108	6.69108	9.69108	12.6911	15.6911	1556	76.4576	0	0.00276765	0.00441055	0.00644146	0.000840499	0.002205	0.00526181	0.000678288	0.00372574	0.0031419	0.00484309	0.00454813	0.00170531
ZH	yr2	2019-01-24	471	-2.16931	3.16931	6.16931	9.16931	12.1693	15.1693	388	76.2739	0.1
ZH	yr2	2019-01-25	472	-0.657387	2.05995	4.55291	7.5494	10.5881	13.6226	2175	76.9686	0
ZH	yr2	2019-01-26	473	0.829549	0.955625	3.17045	6.17045	9.17045	12.1705	838	72.5835	0.9
ZH	yr2	2019-01-27	474	3.82528	0	0.702396	3.17486	6.17472	9.17472	1156	76.203	2.9	0.00366055	0.00441999	0.00699916	0.000902411	0.00185559	0.00488106	0.000645109	0.0036093	0.00337748	0.0045132	0.00460997	0.000881275
ZH	yr2	2019-01-28	475	0.75816	0.38816	3.24184	6.24184	9.24184	12.2418	988	79.0964	0.6
ZH	yr2	2019-01-29	476	0.437819	0.959444	3.56218	6.56218	9.56218	12.5622	2145	72.6915	1.4
ZH	yr2	2019-01-30	477	0.891973	0.69047	3.07613	6.08061	9.09283	12.1015	1292	78.6354	0.1	0.00437561	0.00445264	0.00666042	0.00115011	0.00332125	0.00427179	0.000680927	0.00384193	0.00376269	0.00508808	0.00355393	0.00150081
ZH	yr2	2019-01-31	478	1.33797	0.430997	2.72344	5.70735	8.68981	11.6755	1312	79.3823	0.2
ZH	yr2	2019-02-01	479	1.79507	0.165382	2.20493	5.20493	8.20493	11.2049	484	80.0405	3.5	0.00416707	0.00567863	0.00692679	0.000960162	0.00313097	0.00438453	0.000657758	0.00359678	0.00390077	0.00484829	0.00450377	0.00184439
ZH	yr2	2019-02-02	480	1.16058	0.44157	2.96911	5.93986	8.90089	11.869	1072	80.884	0.7	0.00445564	0.00519289	0.00694923	0.000860355	0.00260879	0.00432376	0.000747783	0.00352935	0.00386016	0.00481204	0.00453197	0.00151508
ZH	yr2	2019-02-03	481	0.546146	0.698958	3.45385	6.45385	9.45385	12.4539	448	93.9148	16.7
ZH	yr2	2019-02-04	482	-0.947158	2.07291	4.81763	7.84716	10.8887	13.9201	1921	81.2742	1
ZH	yr2	2019-02-05	483	-2.45806	3.45806	6.45806	9.45806	12.4581	15.4581	1162	88.8225	0
ZH	yr2	2019-02-06	484	-1.36079	2.73927	5.07934	8.10508	11.2054	14.2874	1025	79.8228	0
ZH	yr2	2019-02-07	485	-0.312222	2.05833	4.31222	7.31222	10.3122	13.3122	728	87.3716	7.3
ZH	yr2	2019-02-08	486	2.90885	0.12125	1.69594	4.11267	7.09115	10.0911	2608	76.6785	0
ZH	yr2	2019-02-09	487	6.77538	0	0.116528	0.819965	3.22462	6.22462	1853	65.8592	0
ZH	yr2	2019-02-10	488	6.86899	0	0.0517708	0.839028	3.2033	6.13101	880	65.2482	4.3	0.00557041	0.00562502	0.00678245	0.00149534	0.00289668	0.00480048	0.000693306	0.00363913	0.0043343	0.00552375	0.00491277	0.00211107
ZH	yr2	2019-02-11	489	2.2959	0.000138889	1.72198	4.7041	7.7041	10.7041	1201	81.4259	3.2
ZH	yr2	2019-02-12	490	2.2309	0.0628472	1.96747	4.7691	7.7691	10.7691	2299	75.6808	0	0.00578188	0.00633838	0.00759826	0.00191427	0.00328999	0.00581306	0.00098827	0.00464035	0.00438039	0.00553365	0.00673918	0.00263509
ZH	yr2	2019-02-13	491	2.92147	0.12781	1.83221	4.37203	7.2024	10.0827	3130	71.6409	0	0.00621436	0.00705451	0.00788468	0.00275293	0.00347846	0.00726616	0.00162691	0.00487893	0.00526408	0.00588848	0.00783974	0.00270649
ZH	yr2	2019-02-14	492	3.6039	0.192738	1.76723	4.06114	6.69962	9.43248	3235	70.4542	0	0.00683139	0.00709393	0.00822778	0.00256698	0.00355197	0.00672238	0.00189226	0.00588225	0.00585364	0.00607847	0.00802588	0.00307945
ZH	yr2	2019-02-15	493	4.28632	0.257667	1.70226	3.75025	6.19683	8.7823	3302	69.2674	0	0.00696253	0.00823974	0.0089026	0.00260763	0.00381167	0.00814272	0.00176455	0.00543536	0.00565805	0.00612148	0.00875859	0.00292011
ZH	yr2	2019-02-16	494	4.97208	0.324306	1.66295	3.44681	5.68521	8.11997	3486	65.8592	0	0.00667861	0.0080322	0.008469	0.0030014	0.00387801	0.00786291	0.00184041	0.00546523	0.0054733	0.00613751	0.0090029	0.00311841
ZH	yr2	2019-02-17	495	5.32905	0.240142	1.42503	3.07202	5.30103	7.76688	3553	67.0964	0	0.00701562	0.00823693	0.00872363	0.00408576	0.00477304	0.00821232	0.00231433	0.00524985	0.00602032	0.00627867	0.00872743	0.0031746
ZH	yr2	2019-02-18	496	5.6866	0.157188	1.22483	2.7301	4.93031	7.41271	3479	58.6328	0	0.00758318	0.00838813	0.0089448	0.00419955	0.00484569	0.008734	0.00236402	0.00581379	0.00601845	0.00605783	0.0085462	0.00340509
ZH	yr2	2019-02-19	497	6.31669	0.118398	0.931511	2.14462	4.23788	6.77712	3225	65.8103	0	0.00711936	0.00811921	0.00887624	0.00455477	0.00521607	0.00801688	0.00255132	0.00539111	0.00577467	0.00624316	0.00858189	0.00373473
ZH	yr2	2019-02-20	498	6.94402	0.0791083	0.650231	1.58455	3.56776	6.15259	3201	65.5084	0	0.00709315	0.00827701	0.00881232	0.00481869	0.00512524	0.00817782	0.00270287	0.00574084	0.00617167	0.00659429	0.0082171	0.00372327
ZH	yr2	2019-02-21	499	7.57134	0.0398184	0.368951	1.02449	2.89763	5.52806	3449	65.2064	0	0.00709882	0.00874625	0.00855364	0.00504145	0.00525026	0.00810227	0.00279849	0.00583829	0.00578857	0.00640109	0.0084886	0.00382391
ZH	yr2	2019-02-22	500	8.23333	0	0	0.198819	1.99205	4.76667	1445	69.5905	0	0.00593825	0.00714496	0.00796272	0.00419188	0.0045395	0.00595253	0.00229631	0.00482093	0.00460601	0.0057843	0.00582266	0.0031424
ZH	yr2	2019-02-23	501	5.47906	0	0.108056	1.88108	4.52094	7.52094	3236	63.8905	0	0.00811103	0.00829645	0.00910412	0.00519106	0.00543626	0.00741711	0.00280606	0.00588245	0.00640356	0.00677886	0.00844594	0.00433079
ZH	yr2	2019-02-24	502	3.5534	0.607708	1.98194	3.96389	6.47212	9.4466	3864	50.6724	0	0.00646219	0.00836997	0.00897801	0.0050311	0.00540868	0.00790085	0.00283842	0.00595546	0.00568633	0.00623613	0.00808088	0.00396014
ZH	yr2	2019-02-25	503	4.37753	0.479832	1.35796	2.99039	5.51167	8.56022	3870	63.9358	0	0.00639405	0.00757515	0.00837763	0.00544073	0.00492424	0.00747562	0.00257177	0.00571113	0.005317	0.00626585	0.00755395	0.00413291
ZH	yr2	2019-02-26	504	5.1736	0.360217	1.03085	2.33209	4.75569	7.78555	3847	64.3999	0	0.00702912	0.00807377	0.00814951	0.00538689	0.00510637	0.00763053	0.00271655	0.00577783	0.00516029	0.00599681	0.0076857	0.0043182
ZH	yr2	2019-02-27	505	5.96966	0.240602	0.703746	1.6738	3.99971	7.01087	3869	64.8639	0	0.00662369	0.00814639	0.00814888	0.00537511	0.00501979	0.00749927	0.00294804	0.00567271	0.00515523	0.00625773	0.00796021	0.0044187
ZH	yr2	2019-02-28	506	6.76573	0.120987	0.37664	1.0155	3.24373	6.2362	3774	65.328	0	0.00667562	0.00745083	0.00850023	0.00506169	0.00527327	0.00665548	0.00300242	0.00574744	0.00512961	0.00587481	0.00716896	0.00436595
ZH	yr2	2019-03-01	507	7.5708	0	0	0.258472	2.4292	5.4292	656	75.0801	8.5	0.00604502	0.00726491	0.0102411	0.00546171	0.00517813	0.00610815	0.00185883	0.00493213	0.00429634	0.00531309	0.00628501	0.00410926
ZH	yr2	2019-03-02	508	7.46608	0	0	0.501563	2.54396	5.53392	1762	74.2761	0	0.00624477	0.00654625	0.00793515	0.00507618	0.00458179	0.00505492	0.00228036	0.00436011	0.00406711	0.00484306	0.00572097	0.00368372
ZH	yr2	2019-03-03	509	9.8775	0	0	0.0754514	1.28014	3.2201	3343	59.1816	0	0.00664303	0.00708476	0.00816895	0.00579534	0.00544185	0.00617056	0.00327474	0.00558279	0.00430836	0.00507306	0.0059801	0.00417253
ZH	yr2	2019-03-04	510	8.92184	0	0	0.0999653	1.44663	4.09573	887	52.3747	0.9	0.00667388	0.0059406	0.00841541	0.00502943	0.00498082	0.00487745	0.00209041	0.00415778	0.00365265	0.00404807	0.00443352	0.00384755
ZH	yr2	2019-03-05	511	7.32333	0	0.0188889	1.04458	2.84257	5.67667	3315	58.0842	0.6	0.00616885	0.00715155	0.00873993	0.00617405	0.00565931	0.00620039	0.00334649	0.0055838	0.0038913	0.00494057	0.00593319	0.00448711
ZH	yr2	2019-03-06	512	7.74039	3.09e-10	0.00836481	0.578754	2.42181	5.25158	3090	64.564	0	0.00703937	0.00649614	0.00954369	0.00525039	0.00491848	0.00572087	0.00233781	0.00485806	0.00395225	0.0044431	0.00520394	0.00391522
ZH	yr2	2019-03-07	513	8.1526	0	0	0.207431	2.03993	4.8474	2738	63.5828	2.5	0.00641921	0.00670434	0.0095324	0.00718797	0.00641924	0.00578982	0.00329762	0.00560417	0.00426705	0.0051988	0.00551157	0.00487507
ZH	yr2	2019-03-08	514	7.00358	0	0	0.280035	2.99642	5.99642	1477	69.5012	2.6	0.00668311	0.00663479	0.0106496	0.00740532	0.0060895	0.00623896	0.00226687	0.00506191	0.00480816	0.00474117	0.00561657	0.00401048
ZH	yr2	2019-03-09	515	8.68847	0	0	0.00315972	1.39931	4.31153	1480	69.7442	3	0.00666783	0.00586606	0.00809616	0.00626758	0.00551553	0.00501252	0.00320234	0.00474565	0.00424535	0.00463053	0.00511246	0.00411452
ZH	yr2	2019-03-10	516	10.4827	0	0	0	0.591111	2.56226	1251	74.5828	5.2	0.00719578	0.00699023	0.00972182	0.00720899	0.00632712	0.0050837	0.00220627	0.00453375	0.00444852	0.00414543	0.00456827	0.0039536
ZH	yr2	2019-03-11	517	3.61875	0.0355903	1.02358	3.38187	6.38125	9.38125	1399	68.5583	2.9	0.0101634	0.00616406	0.00951646	0.00487917	0.005318	0.00514033	0.00244644	0.00363477	0.00255686	0.0052961	0.00336007	0.00248803
ZH	yr2	2019-03-12	518	4.5517	0.070625	1.21149	2.7816	5.4483	8.4483	3857	55.3043	0	0.00750501	0.00577462	0.00931942	0.0067597	0.00612148	0.0061762	0.0030352	0.00524148	0.00450147	0.00466327	0.00473372	0.0045165
ZH	yr2	2019-03-13	519	5.2884	0	0.123264	1.87892	4.7116	7.7116	2727	66.4109	3.5	0.00713981	0.00644548	0.00993301	0.00797198	0.00677536	0.0051876	0.00347112	0.00502129	0.00416933	0.00473652	0.00511331	0.00427529
ZH	yr2	2019-03-14	520	4.00722	0	0.200833	2.99278	5.99278	8.99278	769	80.1592	9.1	0.00895511	0.00737841	0.0109009	0.00958108	0.00747901	0.00648222	0.00373719	0.00516561	0.00445551	0.00576145	0.00627519	0.00494681
ZH	yr2	2019-03-15	521	7.82014	0	0	0.492812	2.22399	5.17986	561	85.4895	24.3	0.00866394	0.00715151	0.0104748	0.00839119	0.00766489	0.00553463	0.00358066	0.0049156	0.0042349	0.00533905	0.0061887	0.00471464
ZH	yr2	2019-03-16	522	12.212	0	0	0	0.285382	1.74035	4674	56.1364	0.1	0.00765385	0.00794041	0.00980289	0.0076064	0.00719566	0.00653419	0.00443016	0.00560733	0.0042794	0.00567815	0.00724532	0.0044497
ZH	yr2	2019-03-17	523	9.33861	0	0.0573264	0.797431	1.79128	3.83215	2070	55.6787	2.2	0.00734912	0.00637706	0.0083705	0.00784983	0.00722211	0.00460543	0.00343748	0.00443574	0.00381015	0.00447249	0.00589684	0.00441634
ZH	yr2	2019-03-18	524	3.75944	0	0.775799	3.24056	6.24056	9.24056	2438	73.0963	2	0.00785201	0.00644525	0.00917854	0.00854937	0.00751942	0.00578113	0.00410861	0.00498439	0.00375299	0.00491165	0.00590648	0.00468336
ZH	yr2	2019-03-19	525	4.54386	0.0300092	0.746922	2.76245	5.42951	8.34707	3171	64.2422	0	0.00693745	0.00663789	0.0106549	0.00863637	0.00814309	0.0073607	0.00527246	0.00712374	0.0040208	0.00703897	0.00744484	0.00534951
ZH	yr2	2019-03-20	526	5.26381	0.0596783	0.804706	2.57261	4.96941	7.69603	5384	63.4094	0	0.00750844	0.00757137	0.0101427	0.00933831	0.00613991	0.00676981	0.00496244	0.00467277	0.00442829	0.00698402	0.00643559	0.00388025
ZH	yr2	2019-03-21	527	5.99413	0.0898958	0.880799	2.35337	4.45861	7.00587	5457	54.4038	0	0.0070725	0.00824511	0.0106427	0.00985294	0.00721012	0.00725923	0.00690545	0.00622482	0.0053197	0.0067666	0.00747695	0.00525472
ZH	yr2	2019-03-22	528	5.70577	0.0717232	0.815248	2.41587	4.67912	7.31188	5450	62.4893	0	0.00628509	0.00854785	0.0104834	0.00921243	0.00795551	0.00748118	0.00624124	0.00604167	0.00578746	0.0078128	0.00710102	0.00562886
ZH	yr2	2019-03-23	529	5.42778	0.0540992	0.768006	2.44896	4.84894	7.57877	5493	62.4019	0	0.00641408	0.00798602	0.0104183	0.00911087	0.00826465	0.00707335	0.00705626	0.00596294	0.00549308	0.00821566	0.00736773	0.006612
ZH	yr2	2019-03-24	530	5.14979	0.0364751	0.720765	2.48205	5.01875	7.84565	5355	62.3146	0	0.00658852	0.00779652	0.0104917	0.00935309	0.00820328	0.00748844	0.00718563	0.00594286	0.00582294	0.00809305	0.00666381	0.00724761
ZH	yr2	2019-03-25	531	4.87179	0.0188511	0.673523	2.51514	5.18857	8.11253	4250	62.2272	0	0.00567132	0.00837156	0.00979418	0.00909757	0.00871348	0.00780383	0.00676566	0.00658028	0.00497023	0.00795466	0.00589676	0.00690553
ZH	yr2	2019-03-26	532	4.58531	0	0.553021	2.54868	5.41469	8.41469	3863	62.5483	0.8	0.00706287	0.00939652	0.0104322	0.0084284	0.00826149	0.00710524	0.00613519	0.00583008	0.00522333	0.00733032	0.00586083	0.00710967
ZH	yr2	2019-03-27	533	5.11542	0.0914236	1.12247	2.67226	4.89313	7.88458	5064	60.4155	0	0.00696675	0.00844072	0.0108378	0.00884033	0.00853256	0.00776616	0.00635425	0.00674524	0.00582153	0.00741271	0.00730024	0.00765782
ZH	yr2	2019-03-28	534	7.38201	0.00114583	0.704444	1.93819	3.49146	5.69427	5632	58.0694	0	0.00628799	0.00849956	0.011024	0.00912951	0.00864099	0.00698127	0.00679884	0.00735751	0.00660654	0.00754367	0.00708827	0.00773327
ZH	yr2	2019-03-29	535	9.49861	0	0.0178125	0.755347	2.16351	4.12448	5759	58.9911	0	0.00637162	0.0086479	0.0106131	0.00922894	0.00908776	0.00743163	0.00705686	0.00727372	0.00729111	0.0084833	0.00772445	0.00805118
ZH	yr2	2019-03-30	536	10.0697	1.63e-05	0.0758627	0.631995	1.82254	3.66734	5824	63.1157	0	0.00649686	0.00840557	0.0107981	0.00876966	0.00853379	0.00783124	0.00604983	0.00629592	0.00781514	0.00898312	0.00706051	0.00802423
ZH	yr2	2019-03-31	537	10.6566	8.27e-06	0.0426737	0.402815	1.41277	3.16557	5842	63.8116	0	0.00616091	0.00922746	0.010339	0.00855737	0.00847211	0.00791689	0.0059077	0.00687323	0.0079105	0.0087717	0.00613851	0.00817841
ZH	yr3	2019-04-01	538	11.2408	0	0	0.130312	0.951389	2.63937	5646	56.2716	0
ZH	yr3	2019-04-02	539	12.1307	0	0	0.197743	1.18493	2.68413	4929	57.9305	1
ZH	yr3	2019-04-03	540	9.35399	0	0	0.565937	1.71455	3.76389	4296	62.1673	0
ZH	yr3	2019-04-04	541	1.90469	0.0865278	2.09712	5.09531	8.09531	11.0953	627	89.6019	20.1
ZH	yr3	2019-04-05	542	4.12101	0	1.08837	3.02208	5.87899	8.87899	3451	78.9522	0.2
ZH	yr3	2019-04-06	543	4.96483	0.000774574	0.928578	2.52971	5.10276	8.06522	4190	72.238	0
ZH	yr3	2019-04-07	544	5.82162	0.000581484	0.706086	1.93911	4.26593	7.21065	3977	72.6056	0
ZH	yr3	2019-04-08	545	6.67841	0.000388395	0.483595	1.3485	3.42911	6.35609	2876	72.9731	0
ZH	yr3	2019-04-09	546	7.53521	0.000195305	0.261103	0.757896	2.59229	5.50153	2648	73.3406	3.4
ZH	yr3	2019-04-10	547	8.40458	0	0	0.0840625	1.66451	4.59542	2192	86.2664	0.3
ZH	yr3	2019-04-11	548	8.05024	0	0	0.0498611	1.94976	4.94976	2686	74.8125	0
ZH	yr3	2019-04-12	549	6.40365	0	0.273715	1.51896	3.60424	6.59635	4215	63.5202	0
ZH	yr3	2019-04-13	550	5.44174	0	0.107118	1.86476	4.55826	7.55826	3183	67.0773	1.2
ZH	yr3	2019-04-14	551	1.77392	0.0711806	2.22608	5.22608	8.22608	11.2261	1087	91.2316	10.3
ZH	yr3	2019-04-15	552	6.97535	0	0.641007	2.03854	3.89014	6.20122	5781	75.4712	0
ZH	yr3	2019-04-16	553	9.5614	0.000398926	0.406551	1.17122	2.34836	4.17473	4862	68.6156	0
ZH	yr3	2019-04-17	554	12.1847	0	0	0	0.512674	1.96125	5119	73.5284	1
ZH	yr3	2019-04-18	555	13.6764	0	0	0.0581944	0.672674	1.8492	6857	48.7839	0
ZH	yr3	2019-04-19	556	14.8766	0	0	0	0.448993	1.50198	6916	50.3041	0
ZH	yr3	2019-04-20	557	14.9924	3.91e-10	0.000682483	0.0052555	0.372562	1.38346	7051	62.9093	0
ZH	yr3	2019-04-21	558	15.1192	1.97e-10	0.000366724	0.00368116	0.287063	1.25618	5166	62.8888	0
ZH	yr3	2019-04-22	559	15.2461	0	0	0	0.189583	1.12472	4886	46.9763	0
ZH	yr3	2019-04-23	560	15.3658	1.13e-12	2.75e-05	0.0165024	0.264944	1.09962	5170	64.2972	0
ZH	yr3	2019-04-24	561	15.5314	0	0	0	0.22559	0.963542	6004	52.3502	0
ZH	yr3	2019-04-25	562	11.1837	7.85e-15	4.41e-06	0.279504	1.66818	3.54626	5052	68.3752	0
ZH	yr3	2019-04-26	563	6.82389	0	0	0.583785	3.17611	6.17611	1333	83.3871	11.3
ZH	yr3	2019-04-27	564	8.19153	0	0	0.293368	2.16535	4.81226	2498	78.4952	3.6
ZH	yr3	2019-04-28	565	7.47909	2.13e-11	0.000241953	0.64613	2.68164	5.50997	4578	73.5244	3.2
ZH	yr3	2019-04-29	566	6.75858	0	0	1.07278	3.25312	6.24142	2321	78.0093	0.3
ZH	yr3	2019-04-30	567	8.87385	0	0	0.109479	1.56309	4.12615	2254	77.8955	0
ZH	yr3	2019-05-01	568	8.90867	3.28e-07	0.0247281	0.187754	1.55625	4.15506	7443	75.5715	0
ZH	yr3	2019-05-02	569	8.96436	6.52e-07	0.0462014	0.171421	1.44307	4.10401	4506	75.9811	5.8
ZH	yr3	2019-05-03	570	9.04531	0	0	0	1.16191	3.95469	3119	83.4116	3.4
ZH	yr3	2019-05-04	571	6.62524	0	0.517188	1.41566	3.41181	6.37476	1838	81.8743	11.4
ZH	yr3	2019-05-05	572	5.95484	0.00754307	0.658371	1.70558	3.94012	6.9813	2790	75.4077	1.5
ZH	yr3	2019-05-06	573	5.2409	0.0151736	0.938993	2.27778	4.7591	7.7591	3740	66.7079	0
ZH	yr3	2019-05-07	574	7.08157	0.00754307	0.449244	1.11636	2.93867	5.89261	7075	74.6285	0
ZH	yr3	2019-05-08	575	8.90156	0	0	0	1.17094	4.09844	1438	86.8548	24.6
ZH	yr3	2019-05-09	576	10.2002	0	0	0.213576	1.34326	3.10701	5592	74.5962	0.9
ZH	yr3	2019-05-10	577	11.4339	0	0	0	0.40816	2.02372	4258	77.6952	5.2
ZH	yr3	2019-05-11	578	10.2731	5.56e-09	0.000583911	0.0425671	0.955354	2.97453	2692	70.4583	3.1
ZH	yr3	2019-05-12	579	9.12705	0	0	0.0152083	1.40003	3.87302	4966	61.8601	0.1
ZH	yr3	2019-05-13	580	8.92108	0	0	0.464375	1.93837	4.07896	4547	63.0737	0
ZH	yr3	2019-05-14	581	9.01292	0	0	0.534965	1.9291	4.00858	7179	50.3506	0
ZH	yr3	2019-05-15	582	7.94833	0	0	0.615521	2.28653	5.05167	4879	59.6766	0
ZH	yr3	2019-05-16	583	8.72479	0	0.0458681	0.886563	2.26896	4.38111	6885	65.8162	0
ZH	yr3	2019-05-17	584	11.7633	0	0	0.313958	1.32719	3.00899	6393	71.6918	9
ZH	yr3	2019-05-18	585	12.5263	5.97e-21	0.00261926	0.185633	0.696379	2.05088	4429	72.7854	2.1
ZH	yr3	2019-05-19	586	13.3416	0	0	0	0	1.00854	3356	81.2178	8.6
ZH	yr3	2019-05-20	587	11.2455	0	0	0	0	1.75455	461	93.2574	42
ZH	yr3	2019-05-21	588	11.2658	0	0	0	0.000277778	1.73424	1732	89.9557	11.5
ZH	yr3	2019-05-22	589	14.1907	0	0	0	0	0.810486	6597	67.4065	1
ZH	yr3	2019-05-23	590	15.1341	4.99e-29	4.46e-07	1.28e-05	0.076638	0.903586	8272	72.2718	0
ZH	yr3	2019-05-24	591	16.1059	0	0	0	0.157465	0.972049	7142	61.1061	0
ZH	yr3	2019-05-25	592	16.2349	1.92e-31	4.31e-08	9.76e-07	0.100375	0.685964	3532	70.7315	3.5
ZH	yr3	2019-05-26	593	16.3724	2.23e-32	2.31e-08	5.15e-07	0.0528446	0.413807	5636	70.4149	0
ZH	yr3	2019-05-27	594	16.5542	0	0	0	0	0.0901389	4792	65.0277	0
ZH	yr3	2019-05-28	595	12.3353	0	0	0	0.00361111	1.10132	1981	79.1502	4.9
ZH	yr3	2019-05-29	596	12.7685	-8.26e-32	2.27e-10	3.18e-09	0.293455	1.46253	3678	69.5774	4.8
ZH	yr3	2019-05-30	597	13.1377	0	0	0	0.595903	1.88312	7206	70.865	0
ZH	yr3	2019-05-31	598	15.1757	-5.94e-31	2.48e-11	2.73e-10	0.424993	1.39025	8170	68.066	0
ZH	yr3	2019-06-01	599	17.1967	-5.79e-31	1.69e-11	1.86e-10	0.286897	0.933252	8526	67.2212	0
ZH	yr3	2019-06-02	600	19.2177	-9.59e-31	9.1e-12	9.84e-11	0.148801	0.476256	8539	66.3764	0
ZH	yr3	2019-06-03	601	21.2489	0	0	0	0	0	7325	59.976	0
ZH	yr3	2019-06-04	602	22.283	-1.23e-31	6.76e-13	5.74e-12	0.00561974	0.0140711	8063	65.1935	0
ZH	yr3	2019-06-05	603	23.4332	0	0	0	0	0	7636	49.401	0
ZH	yr3	2019-06-06	604	14.0706	0	0	0	0	0.190069	2838	67.8778	0
ZH	yr3	2019-06-07	605	15.5907	0	0	0	0.0340972	0.998229	7224	70.3508	0
ZH	yr3	2019-06-08	606	17.105	0	0	0	0	0.0126042	8312	46.4084	0
ZH	yr3	2019-06-09	607	13.9482	0	0	0	0	0.314375	2251	72.2796	2.3
ZH	yr3	2019-06-10	608	14.3373	0	0	0	0	0.163507	1939	92.8502	29.7
ZH	yr3	2019-06-11	609	13.5006	0	0	0	0.004375	0.522569	2085	85.8095	18.4
ZH	yr3	2019-06-12	610	14.8334	0	0	0	0	0.302118	6129	75.1796	7.3
ZH	yr3	2019-06-13	611	17.9306	0	0	0	0	0.0371181	7161	59.6188	0
ZH	yr3	2019-06-14	612	19.7691	0	0	0	0	0.0702083	6384	63.4758	0
ZH	yr3	2019-06-15	613	19.1254	0	0	0	0	0	6225	67.2235	26.2
ZH	yr3	2019-06-16	614	16.4542	0	0	0	0	0.00305556	4278	77.0122	0.2
ZH	yr3	2019-06-17	615	18.5255	0	0	0	0	0.0499306	7808	72.8638	0
ZH	yr3	2019-06-18	616	21.041	0	0	0	0	0	6964	67.735	0
ZH	yr3	2019-06-19	617	20.0908	-4.47e-31	-3.17e-21	1.29e-20	2.13e-11	0.00125281	8202	72.852	0
ZH	yr3	2019-06-20	618	19.1757	-6.95e-31	-5.39e-21	-4.64e-21	1.11e-11	0.000638974	4051	73.4951	12.3
ZH	yr3	2019-06-21	619	18.2649	0	0	0	0	0	4480	79.2492	2.1
ZH	yr3	2019-06-22	620	16.8994	0	0	0	0	0	2314	92.5109	5.9
ZH	yr3	2019-06-23	621	19.7739	0	0	0	0	0	7822	76.572	5.4
ZH	yr3	2019-06-24	622	22.6183	0	0	0	0	0	8447	69.2405	0
ZH	yr3	2019-06-25	623	24.2383	-2.71e-31	-2.08e-21	1.22e-20	1.83e-16	1.05e-09	8186	69.345	0
ZH	yr3	2019-06-26	624	25.8707	-4.25e-31	-8.39e-21	1.63e-20	9.45e-17	5.37e-10	8139	67.6822	0
ZH	yr3	2019-06-27	625	27.5427	0	0	0	0	0	7908	63.4777	0
ZH	yr3	2019-06-28	626	25.3173	0	0	0	0	0	8452	49.7834	0
ZH	yr3	2019-06-29	627	24.4874	-5.73e-31	-3.8e-22	-1.84e-20	6.51e-19	6.95e-12	8711	64.5077	0
ZH	yr3	2019-06-30	628	23.6438	-1.4e-30	9.35e-22	-4.19e-20	8.67e-19	1.28e-11	8234	64.4271	0
ZH	yr3	2019-07-01	629	22.8002	-1.04e-30	-1.14e-21	-6.54e-20	8.67e-19	1.87e-11	7576	64.3464	0
ZH	yr3	2019-07-02	630	21.9572	0	0	0	0	0	5626	77.4558	21.7
ZH	yr3	2019-07-03	631	21.0412	0	0	0	0	0	7137	59.7345	0
ZH	yr3	2019-07-04	632	21.1648	0	0	0	0	0	8332	54.3489	0
ZH	yr3	2019-07-05	633	23.1872	0	0	0	0	0	8370	53.1756	0
ZH	yr3	2019-07-06	634	21.0614	0	0	0	0	0	4185	64.8831	0.7
ZH	yr3	2019-07-07	635	21.318	0	0	0	0	0	5959	69.0499	7.4
ZH	yr3	2019-07-08	636	19.5738	-2.73e-31	-9.65e-22	5.57e-21	2.17e-19	0.006421	4563	62.0738	0
ZH	yr3	2019-07-09	637	17.8406	0	0	0	0	0	5987	60.8814	0
ZH	yr3	2019-07-10	638	16.9947	0	0	0	0	0.329583	8425	52.2765	0
ZH	yr3	2019-07-11	639	17.0035	-2.31e-31	-4.03e-21	-4.2e-20	6.51e-19	0.251781	3063	61.9774	0.8
ZH	yr3	2019-07-12	640	17.0035	-3.25e-31	-2.03e-21	-9.11e-20	8.67e-19	0.189486	4448	62.527	0.5
ZH	yr3	2019-07-13	641	17.0035	3.71e-31	-3.43e-21	-1.13e-19	8.67e-19	0.127191	6828	63.0766	4.6
ZH	yr3	2019-07-14	642	17.0035	2.77e-31	-1.44e-21	-1.35e-19	8.67e-19	0.0648961	7145	63.6262	4.6
ZH	yr3	2019-07-15	643	16.9843	0	0	0	0	0	4784	76.1847	17.4
ZH	yr3	2019-07-16	644	18.8515	2.32e-31	-2.9e-21	-1.18e-20	2.17e-19	0.00132726	8218	63.63	0
ZH	yr3	2019-07-17	645	20.7088	0	0	0	0	0	7733	54.5225	0
ZH	yr3	2019-07-18	646	21.6551	-2.05e-31	-4.85e-22	-1.99e-20	2.17e-19	2.71e-05	7393	63.3194	0
ZH	yr3	2019-07-19	647	22.62	0	0	0	0	0	7506	55.0618	0
ZH	yr3	2019-07-20	648	22.6785	-3.97e-31	-1.18e-21	2.36e-21	2.17e-19	5.55e-07	6892	64.5644	0
ZH	yr3	2019-07-21	649	22.7495	0	0	0	0	0	5901	69.8048	11.2
ZH	yr3	2019-07-22	650	22.5009	-9.4e-31	-5.04e-21	-3.58e-20	2.17e-19	1.88e-08	7010	66.1981	0
ZH	yr3	2019-07-23	651	22.2555	-1.33e-30	-9.53e-21	-7.64e-20	0	1.51e-08	7958	66.8221	0
ZH	yr3	2019-07-24	652	22.0101	-2.12e-30	-8.94e-21	-6.27e-20	0	1.14e-08	7795	67.446	0
ZH	yr3	2019-07-25	653	21.7647	-2.12e-30	-1.17e-20	-4.9e-20	-4.34e-19	7.62e-09	7410	68.0699	0
ZH	yr3	2019-07-26	654	21.5192	-1.33e-30	-7.75e-21	-8.22e-21	0	3.89e-09	7000	68.6939	0.4
ZH	yr3	2019-07-27	655	21.284	0	0	0	0	0	5088	71.5812	2.2
ZH	yr3	2019-07-28	656	20.0535	-1.61e-31	-2.03e-21	-2.64e-20	6.51e-19	7.96e-11	693	69.7353	20.5
ZH	yr3	2019-07-29	657	18.8184	0	0	0	0	0	5466	76.1043	0
ZH	yr3	2019-07-30	658	19.0378	-4.27e-31	4.64e-22	-3.47e-20	4.34e-19	2.59e-12	7785	70.0273	0
ZH	yr3	2019-07-31	659	19.2424	-9.69e-31	1.27e-21	-7.16e-20	1.08e-18	1.95e-12	3713	69.9019	4.5
ZH	yr3	2019-08-01	660	19.447	-9.2e-31	3.78e-22	-9.49e-20	1.3e-18	1.31e-12	7249	69.7765	0
ZH	yr3	2019-08-02	661	19.6517	-1.66e-30	-7.29e-21	-9.11e-20	1.3e-18	6.67e-13	3474	69.6511	1.1
ZH	yr3	2019-08-03	662	19.8522	0	0	0	0	0	6888	63.2482	0
ZH	yr3	2019-08-04	663	20.4279	0	0	0	0	0	7378	61.7874	0
ZH	yr3	2019-08-05	664	23.3296	0	0	0	0	0	6498	61.4132	0.1
ZH	yr3	2019-08-06	665	19.8197	0	0	0	0	0	2644	86.2308	18.9
ZH	yr3	2019-08-07	666	20.1077	-2.71e-31	-2.41e-21	3.79e-21	0	4.7e-10	1470	74.1498	6.9
ZH	yr3	2019-08-08	667	20.3632	0	0	0	0	0	6738	74.3054	0
ZH	yr3	2019-08-09	668	20.0915	-2.5e-31	-1.69e-21	2.15e-22	2.17e-19	2.3e-08	6767	76.0167	0
ZH	yr3	2019-08-10	669	19.8241	0	0	0	0	0	3015	83.5042	21
ZH	yr3	2019-08-11	670	19.6965	0	0	0	0	0	6470	76.7272	3.2
ZH	yr3	2019-08-12	671	15.9525	0	0	0	0	0	1785	87.9971	10.6
ZH	yr3	2019-08-13	672	15.9755	0	0	0	0	0.000763889	3776	72.4982	0.1
ZH	yr3	2019-08-14	673	16.8168	-6.79e-31	-4.59e-21	-9.08e-21	4.34e-19	0.000547067	6224	77.2208	0
ZH	yr3	2019-08-15	674	17.6494	-5.41e-31	-7.31e-21	1.55e-20	4.34e-19	0.000367646	3921	77.1562	1.5
ZH	yr3	2019-08-16	675	18.4819	-4.03e-31	-4.95e-21	-2.76e-20	0	0.000188225	6193	77.0916	0
ZH	yr3	2019-08-17	676	19.2836	0	0	0	0	0	3175	72.6501	0
ZH	yr3	2019-08-18	677	23.2054	0	0	0	0	0	6764	64.577	0.2
ZH	yr3	2019-08-19	678	18.5098	0	0	0	0	0	3323	85.119	43.8
ZH	yr3	2019-08-20	679	14.9915	0	0	0	0	0.00736111	974	94.1034	14.2
ZH	yr3	2019-08-21	680	15.3313	0	0	0	0	0.441285	4028	78.7958	0.2
ZH	yr3	2019-08-22	681	15.0257	0	0	0	0	0.100451	2084	84.6495	0
ZH	yr3	2019-08-23	682	16.4225	-3.35e-31	-6.16e-21	6.09e-20	3.27e-13	0.0843291	2783	78.2734	0
ZH	yr3	2019-08-24	683	17.802	-3.58e-31	-5.96e-21	1.72e-19	6.31e-13	0.0566053	5650	77.4485	0
ZH	yr3	2019-08-25	684	19.1816	-1.84e-31	1.02e-21	2.3e-19	9.35e-13	0.0288815	6645	76.6235	0
ZH	yr3	2019-08-26	685	20.5633	0	0	0	0	0	6559	70.2482	0
ZH	yr3	2019-08-27	686	21.7316	-2.49e-31	2.9e-21	2.29e-18	1.69e-11	0.000590476	6169	75.4798	0
ZH	yr3	2019-08-28	687	22.931	0	0	0	0	0	4786	68.9207	0
ZH	yr3	2019-08-29	688	21.2675	0	0	0	0	0	4264	72.7233	0
ZH	yr3	2019-08-30	689	21.381	3.06e-31	-3.54e-21	3.72e-16	6.51e-09	2.24e-05	6178	75.9073	0
ZH	yr3	2019-08-31	690	21.4926	0	0	0	0	0	5169	74.5379	0
ZH	yr3	2019-09-01	691	20.081	0	0	0	0	0	2759	71.966	5.4
ZH	yr3	2019-09-02	692	15.159	0	0	0	0	0.0275347	1057	88.3662	9.3
ZH	yr3	2019-09-03	693	14.9368	-1.18e-31	-1.4e-21	5.72e-13	3.6e-05	0.0461108	6127	78.4041	0
ZH	yr3	2019-09-04	694	14.667	-4.8e-31	1.76e-21	1.08e-12	6.95e-05	0.0649967	6119	78.608	0
ZH	yr3	2019-09-05	695	14.4131	0	0	0	0	0.0523264	1507	76.4873	0
ZH	yr3	2019-09-06	696	12.6035	0	0	0	0	0.843993	1515	84.5684	2.3
ZH	yr3	2019-09-07	697	11.6315	-1.64e-31	-1.68e-21	1.35e-10	0.0203385	1.57892	3827	79.1569	9
ZH	yr3	2019-09-08	698	10.6264	0	0	0	0.0355903	2.37365	1130	90.9743	31.9
ZH	yr3	2019-09-09	699	12.0499	0	0	0	0.112535	1.66288	4190	75.8742	0.6
ZH	yr3	2019-09-10	700	13.9299	0	0	0	0.0594792	1.22427	5353	74.2738	0
ZH	yr3	2019-09-11	701	14.9171	0	0	0	0.0119792	0.89934	5130	74.5672	0
ZH	yr3	2019-09-12	702	15.9958	-8.67e-33	-2.77e-21	1.96e-06	0.0115298	0.680159	5546	75.6696	0
ZH	yr3	2019-09-13	703	17.0737	-2.97e-31	-5.78e-21	3.71e-06	0.0078184	0.456629	5542	75.0994	0
ZH	yr3	2019-09-14	704	18.1516	-5.85e-31	-5.39e-21	5.47e-06	0.00410704	0.233098	4389	74.5293	0
ZH	yr3	2019-09-15	705	19.2425	0	0	0	0	0	5084	80.3235	0
ZH	yr3	2019-09-16	706	19.0583	-8.78e-32	-4.13e-21	6.37e-05	0.00160072	0.0104824	5176	72.8085	0
ZH	yr3	2019-09-17	707	18.9316	0	0	0	0	0	5013	68.2707	0
ZH	yr3	2019-09-18	708	14.4183	0	0	0	0	0.216007	3409	62.5965	0
ZH	yr3	2019-09-19	709	11.9839	0	0	0	0.57316	2.10174	5323	58.2618	0
ZH	yr3	2019-09-20	710	11.7237	0	0	0.115208	0.949132	2.43365	5265	60.7316	0
ZH	yr3	2019-09-21	711	14.4153	1.68e-32	-2.13e-21	0.0515243	0.46014	1.28054	5001	73.8204	0
ZH	yr3	2019-09-22	712	17.1363	0	0	0	0	0.142569	3712	76.9356	0
ZH	yr3	2019-09-23	713	13.992	0	0	0	0	0.119271	1939	86.7754	15.3
ZH	yr3	2019-09-24	714	12.2266	0	0	0	0.025625	1.28545	2057	89.5517	1.2
ZH	yr3	2019-09-25	715	13.4484	2.05e-31	-2.06e-21	3.43e-05	0.0120232	0.627602	3579	79.137	2.8
ZH	yr3	2019-09-26	716	14.65	0	0	0	0	0.014375	1301	88.5841	4
ZH	yr3	2019-09-27	717	14.8429	-3.36e-31	-2.64e-21	1.36e-05	0.000595566	0.0434491	3603	78.6361	0.3
ZH	yr3	2019-09-28	718	15.031	0	0	0	0	0.0288889	3599	74.4621	8.3
ZH	yr3	2019-09-29	719	16.7295	0	0	0	0	0.486771	4403	65.4029	0
ZH	yr3	2019-09-30	720	15.9945	-1.55e-31	-1.07e-21	0.00187731	0.0569258	0.82651	3450	78.3676	0
ZH	yr3	2019-10-01	721	15.303	0	0	0	0.0975347	1.1891	4497	75.9414	1.9
ZH	yr3	2019-10-02	722	12.7849	0	0	0.000798611	0.196424	0.920694	1563	84.622	9.6
ZH	yr3	2019-10-03	723	8.36688	0	0	0.364028	2.21608	4.64972	3510	78.9005	0
ZH	yr3	2019-10-04	724	9.40521	0	0	0.0492361	1.18917	3.59479	1111	86.092	3.9
ZH	yr3	2019-10-05	725	11.6538	0	0	0	0.0163889	1.4833	1300	86.6678	7.1
ZH	yr3	2019-10-06	726	11.6545	-6.64e-31	-1.51e-21	0.00721667	0.0859017	1.58264	1101	82.0453	12.6
ZH	yr3	2019-10-07	727	11.678	-1.3e-30	-4.95e-21	0.00626894	0.0705703	1.59692	2881	82.0376	0.2
ZH	yr3	2019-10-08	728	11.7014	-1.34e-30	-3.31e-21	0.00532121	0.0552388	1.6112	2353	82.0298	0
ZH	yr3	2019-10-09	729	11.7283	0	0	0	0	1.60017	381	87.8109	41
ZH	yr3	2019-10-10	730	11.4173	1.37e-31	2.08e-20	0.0365773	0.520439	2.23329	2504	81.4864	0.8
ZH	yr3	2019-10-11	731	11.0782	0	0	0.0811458	1.08615	2.91726	3989	78.9018	0
ZH	yr3	2019-10-12	732	13.8624	0	0	0	0.408264	1.6667	3466	75.9206	0
ZH	yr3	2019-10-13	733	15.5784	0	0	0	0	0.311076	3346	75.4999	0
ZH	yr3	2019-10-14	734	14.8114	0	0	0	0	0.704931	3678	83.95	0
ZH	yr3	2019-10-15	735	13.0533	-1.17e-31	1.24e-16	4.47e-05	0.210501	1.52251	1221	81.533	14.4
ZH	yr3	2019-10-16	736	11.2751	0	0	0	0.405521	2.37083	3670	73.5667	0
ZH	yr3	2019-10-17	737	12.5006	0	0	0	0.640868	1.98267	3225	76.9951	0.1
ZH	yr3	2019-10-18	738	13.0497	0	0	0	0	0.567083	1636	87.4384	3.9
ZH	yr3	2019-10-19	739	12.2891	0	0	0	0	1.05167	1503	92.4057	8.7
ZH	yr3	2019-10-20	740	11.3629	0	0	0	0.0739236	1.88865	1840	93.2772	0
ZH	yr3	2019-10-21	741	11.833	7.47e-25	5.57e-12	1.42e-05	0.0455448	1.46826	1265	86.6457	1.1
ZH	yr3	2019-10-22	742	12.289	1.48e-24	1.04e-11	2.69e-05	0.0237375	1.09669	876	86.7549	0.2
ZH	yr3	2019-10-23	743	12.7424	0	0	0	0	0.7275	2182	88.5883	0
ZH	yr3	2019-10-24	744	13.4463	0	0	0	0	0.265139	1313	85.5627	0
ZH	yr3	2019-10-25	745	13.5325	1.72e-20	8.16e-10	0.00333388	0.0573022	0.628553	2292	86.8824	0.6
ZH	yr3	2019-10-26	746	13.625	3.41e-20	1.52e-09	0.00631563	0.110498	0.959624	2793	86.9486	0
ZH	yr3	2019-10-27	747	13.7522	0	0	0	0.063125	1.20972	2709	79.5116	0
ZH	yr3	2019-10-28	748	10.4656	4.47e-18	1.58e-08	0.0827546	1.4665	3.52121	573	87.7656	2.9
ZH	yr3	2019-10-29	749	7.18854	0	0	0.111424	2.81146	5.81146	479	95.6047	9.5
ZH	yr3	2019-10-30	750	6.37542	0	0	0.624583	3.62458	6.62458	426	95.0174	12.9
ZH	yr3	2019-10-31	751	6.50403	0	0	0.596146	3.49597	6.49597	655	94.3587	0.2
ZH	yr3	2019-11-01	752	9.78706	6.07e-12	1.22e-05	0.29673	1.76224	3.63085	859	87.0945	0.5
ZH	yr3	2019-11-02	753	13.1016	0	0	0	0	0.67434	1576	84.2403	3.7
ZH	yr3	2019-11-03	754	10.1232	0	0	0	0.324375	2.91097	518	87.6957	6.9
ZH	yr3	2019-11-04	755	10.3691	0	0	0	0.528472	2.66194	1631	75.2626	1.8
ZH	yr3	2019-11-05	756	8.48694	0	0	0.0417708	1.64917	4.51306	1490	84.5106	3
ZH	yr3	2019-11-06	757	7.48705	0	0	0.0840625	2.51295	5.51295	625	80.7045	1.3
ZH	yr3	2019-11-07	758	6.07349	0.0641029	0.547057	1.37628	3.90167	6.91096	983	83.225	3.6
ZH	yr3	2019-11-08	759	4.66405	0.127479	1.02218	2.53651	5.25475	8.2945	320	83.0871	15.6
ZH	yr3	2019-11-09	760	3.2546	0.190855	1.49729	3.69674	6.60784	9.67804	1290	82.9491	0
ZH	yr3	2019-11-10	761	1.81351	0.257882	2.23778	5.18649	8.18649	11.1865	1515	91.0675	0
ZH	yr3	2019-11-11	762	3.48382	0	0.872882	3.51618	6.51618	9.51618	1730	81.3802	0.1
ZH	yr3	2019-11-12	763	5.13278	0	0.0455903	2.02031	4.86722	7.86722	1961	73.2736	0.2
ZH	yr3	2019-11-13	764	4.96112	2.75e-05	0.202275	2.30421	5.13218	8.08369	1016	80.9484	0
ZH	yr3	2019-11-14	765	4.80798	2.2e-05	0.224978	2.40199	5.26481	8.22694	1427	80.8185	0
ZH	yr3	2019-11-15	766	4.65484	1.65e-05	0.247681	2.49977	5.39744	8.37018	1015	80.6886	0.4
ZH	yr3	2019-11-16	767	4.5017	1.1e-05	0.270384	2.59755	5.53007	8.51342	1757	80.5587	0
ZH	yr3	2019-11-17	768	4.34857	5.55e-06	0.293087	2.69533	5.6627	8.65667	299	80.4288	4.1
ZH	yr3	2019-11-18	769	4.19375	0	0.328646	2.80625	5.80625	8.80625	1313	75.419	0
ZH	yr3	2019-11-19	770	4.20379	3.18e-08	0.264754	2.79134	5.79232	8.79444	1088	80.6141	0
ZH	yr3	2019-11-20	771	4.21274	0	0.193611	2.78726	5.78726	8.78726	445	81.9992	0
ZH	yr3	2019-11-21	772	4.16373	1.82e-10	0.278019	2.80535	5.81183	8.82391	466	81.1469	0
ZH	yr3	2019-11-22	773	4.10639	0	0.323021	2.89361	5.89361	8.89361	1690	84.7552	0
ZH	yr3	2019-11-23	774	4.92663	0	0.569444	2.27125	5.12115	8.07733	467	81.0248	0	0.00297375	0.00191427	0.00313251	0.00155662	0.00216782	0.00329994	0.0016423	0.0022413	0.00237621	0.0034282	0.00341572	0.0018058
ZH	yr3	2019-11-24	775	5.69207	5.3e-10	0.393319	1.87691	4.39882	7.31198	1005	81.2038	0	0.00297205	0.00191105	0.00312387	0.00157702	0.00221139	0.00334294	0.00143129	0.00231821	0.00233884	0.00347299	0.0037949	0.00169339
ZH	yr3	2019-11-25	776	6.45798	1.05e-09	0.269319	1.46634	3.67713	6.546	399	81.1348	0	0.00295167	0.00184779	0.0028992	0.00140368	0.00215987	0.00311067	0.0014489	0.002364	0.00219343	0.00350197	0.00398412	0.00168276
ZH	yr3	2019-11-26	777	7.22389	1.58e-09	0.14532	1.05576	2.95543	5.78002	1263	81.0657	0.1	0.00296419	0.00188006	0.00300213	0.00140237	0.00227389	0.00336222	0.00129162	0.0024865	0.00232536	0.00364725	0.00460711	0.0016153
ZH	yr3	2019-11-27	778	7.99003	0	0	0.657604	2.23795	5.00997	1264	83.4961	6.6	0.00302716	0.00196345	0.0031155	0.00121252	0.00243941	0.00390278	0.00132226	0.00274723	0.00259296	0.00371462	0.00522583	0.00148956
ZH	yr3	2019-11-28	779	8.75865	0	0	0	1.26236	4.24135	537	74.2344	5.1	0.00283884	0.00193187	0.00273024	0.00114635	0.00220135	0.00311806	0.000994942	0.00234242	0.00254266	0.00378528	0.00483403	0.00146516
ZH	yr3	2019-11-29	780	7.00156	0	0	0.404861	2.99844	5.99844	383	83.4605	9.8	0.00299877	0.00196135	0.00291596	0.00112974	0.00232998	0.00331118	0.00110427	0.00244335	0.00237297	0.00362187	0.0048589	0.00135748
ZH	yr3	2019-11-30	781	3.2374	0.000868056	1.02608	3.7626	6.7626	9.7626	1018	83.1189	0.2	0.00309605	0.00203723	0.00340595	0.00146041	0.00255635	0.00371382	0.00129492	0.00268405	0.00281173	0.00414582	0.00519925	0.00168845
ZH	yr3	2019-12-01	782	2.59777	0.0512911	1.63772	4.36283	7.36259	10.3839	543	80.9396	0.4	0.00304167	0.00196233	0.00325467	0.00143881	0.00245488	0.00340501	0.00115786	0.00264644	0.00291669	0.00412324	0.00478151	0.00171082
ZH	yr3	2019-12-02	783	1.94628	0.0804514	2.05372	5.05372	8.05372	11.0537	395	84.1195	2	0.00335961	0.00208766	0.00371232	0.00147104	0.00239907	0.00344467	0.00132451	0.00249062	0.002795	0.00421689	0.00465223	0.0016982
ZH	yr3	2019-12-03	784	-0.675868	1.96326	4.67587	7.67587	10.6759	13.6759	1810	78.5605	0	0.00365018	0.00212881	0.00392277	0.00184441	0.00257579	0.00431682	0.00168717	0.00303031	0.00280607	0.0037282	0.00515418	0.00186667
ZH	yr3	2019-12-04	785	-0.186448	1.39723	3.90463	6.88956	9.98547	13.0895	718	80.1444	0	0.00347937	0.00200962	0.00364736	0.00156842	0.00243714	0.0035742	0.0016303	0.00227234	0.00269718	0.00411677	0.00478245	0.00179561
ZH	yr3	2019-12-05	786	0.23691	0.857431	3.76309	6.76309	9.76309	12.7631	977	88.2717	0	0.00365515	0.00213213	0.00393407	0.00163647	0.00244593	0.00373488	0.00165341	0.00256275	0.00277932	0.00415911	0.00497839	0.00177539
ZH	yr3	2019-12-06	787	4.06158	0.431832	1.91128	3.5574	5.98334	8.95555	1606	78.8727	0	0.00398114	0.00245566	0.00421591	0.00166208	0.00248049	0.00402448	0.00163031	0.00305153	0.00287878	0.00386614	0.00468853	0.001828
ZH	yr3	2019-12-07	788	7.89747	0	0	0.256181	2.11962	5.10253	984	69.8739	0.9	0.0039725	0.00220112	0.00392911	0.00141058	0.00219127	0.00382291	0.00113684	0.00240661	0.0027943	0.00392987	0.00514646	0.00162242
ZH	yr3	2019-12-08	789	7.22969	0.0038658	0.258982	0.949413	3.0245	5.8881	1453	77.5644	0	0.00424603	0.0022756	0.00401464	0.001425	0.00235274	0.00399031	0.00120261	0.00259467	0.00274953	0.00383675	0.00493909	0.00177788
ZH	yr3	2019-12-09	790	6.64149	0	0	0.876701	3.35851	6.35851	539	74.7264	6.4	0.0043578	0.00267563	0.00413596	0.00151364	0.00248144	0.00392602	0.00114975	0.00284102	0.00285698	0.00407826	0.00492502	0.00178597
ZH	yr3	2019-12-10	791	2.71625	0.234236	1.56219	4.28375	7.28375	10.2837	1799	71.2028	0	0.00466331	0.00331606	0.00450179	0.00153972	0.00263457	0.00466574	0.00142045	0.00355899	0.00309247	0.00430917	0.00525455	0.00178239
ZH	yr3	2019-12-11	792	0.567465	1.21448	3.43253	6.43253	9.43253	12.4325	478	81.0913	3.4	0.0044761	0.00285672	0.00419268	0.00166426	0.00242432	0.00400001	0.00126769	0.0032801	0.00296066	0.00427108	0.00510146	0.00172647
ZH	yr3	2019-12-12	793	2.13479	0.274201	1.91198	4.86521	7.86521	10.8652	1029	81.3824	1.8	0.00463147	0.00312298	0.00447995	0.0016675	0.00263858	0.0039587	0.00110504	0.00340983	0.0030541	0.00439223	0.00513456	0.00184618
ZH	yr3	2019-12-13	794	2.55969	0.212326	1.61392	4.44031	7.44031	10.4403	619	80.144	3.1	0.00455093	0.00337458	0.00445736	0.00160628	0.00265351	0.00420185	0.00125883	0.00308329	0.00319232	0.00436446	0.0051016	0.00183442
ZH	yr3	2019-12-14	795	6.75128	0	0.0224306	0.892882	3.24872	6.24872	978	70.6933	0.3	0.00475383	0.00383772	0.00456097	0.00170118	0.00271037	0.00426329	0.00120827	0.00341301	0.00315218	0.00487098	0.00496	0.00187437
ZH	yr3	2019-12-15	796	10.0498	0	0	0.0248958	0.833785	2.98069	916	70.577	0	0.00393848	0.00369387	0.00445933	0.00199622	0.00283909	0.00416066	0.00138058	0.00352509	0.00325501	0.00524997	0.00472419	0.00196437
ZH	yr3	2019-12-16	797	9.0606	0.00495768	0.145838	0.589463	1.79703	4.05993	1048	78.5573	0	0.00424121	0.00422597	0.00466175	0.00195283	0.00290123	0.00466124	0.00129141	0.00350189	0.00339894	0.00511374	0.00491196	0.00200492
ZH	yr3	2019-12-17	798	8.11517	0.00983206	0.245122	0.976561	2.5176	4.96694	713	79.4598	0	0.00454831	0.00440738	0.00500533	0.00191785	0.00281775	0.00452606	0.00126739	0.00349046	0.00350102	0.00581509	0.00475035	0.00198728
ZH	yr3	2019-12-18	799	7.16973	0.0147065	0.344406	1.36366	3.23816	5.87395	1034	80.3622	0	0.00435853	0.00460403	0.00511035	0.00216828	0.00318152	0.0045001	0.00166355	0.00363889	0.0036871	0.00565909	0.00475205	0.00229346
ZH	yr3	2019-12-19	800	6.22429	0.0195808	0.44369	1.75076	3.95872	6.78096	1305	81.2647	0	0.00411759	0.0044475	0.00501029	0.00293848	0.00389197	0.00512762	0.00239409	0.00399729	0.00391758	0.00569255	0.00479102	0.00280727
ZH	yr3	2019-12-20	801	5.26729	0.0246528	0.603681	2.23201	4.74774	7.73271	436	86.6181	7.8	0.00430146	0.00465164	0.00453305	0.00195039	0.00296103	0.00436982	0.0012813	0.00332532	0.00393878	0.00571766	0.00452571	0.00196687
ZH	yr3	2019-12-21	802	5.44642	0.0122973	0.294043	1.81123	4.54915	7.54543	580	82.6636	2	0.00412125	0.00479181	0.0045418	0.00187296	0.00297227	0.00453571	0.00112786	0.00338293	0.00374338	0.00570571	0.00462665	0.001836
ZH	yr3	2019-12-22	803	5.62038	0	0.00788194	1.40316	4.37962	7.37962	440	85.1609	7.7	0.00416142	0.00514493	0.00446981	0.00178324	0.00301677	0.00459339	0.000977214	0.00338386	0.00385255	0.00561015	0.00465934	0.00181526
ZH	yr3	2019-12-23	804	5.15615	0	0	1.84385	4.84385	7.84385	302	83.4538	5.2	0.00412358	0.00518046	0.00451325	0.00175948	0.0029616	0.00450711	0.000988027	0.00337931	0.00378648	0.00563385	0.00461485	0.001845
ZH	yr3	2019-12-24	805	5.65934	0	0.0357292	1.60469	4.34066	7.34066	276	83.5661	6.9	0.00385222	0.00481784	0.00460052	0.0015756	0.00273131	0.00408537	0.000734526	0.00327014	0.00373395	0.00549225	0.00423246	0.00168465
ZH	yr3	2019-12-25	806	6.41431	0	0	0.730174	3.58569	6.58569	689	80.3224	2.5	0.00354453	0.00448459	0.00484136	0.00167458	0.00294461	0.00426016	0.000912299	0.00342362	0.00393891	0.00528309	0.00452385	0.00177078
ZH	yr3	2019-12-26	807	5.89289	0.00111817	0.116945	1.36198	4.21655	7.16015	623	84.8092	0.7	0.00325305	0.0046954	0.00490325	0.0017684	0.0027402	0.00409075	0.000933166	0.0033998	0.00391989	0.00506405	0.00392051	0.00167462
ZH	yr3	2019-12-27	808	5.40788	0	0	1.59212	4.59212	7.59212	252	89.9766	10.9	0.00368364	0.00458234	0.00470215	0.00167962	0.00295926	0.00410749	0.000790642	0.00366681	0.00389885	0.00526247	0.00396923	0.00170424
ZH	yr3	2019-12-28	809	2.60038	0.190417	1.61375	4.39962	7.39962	10.3996	923	88.4347	0.2	0.00353141	0.0047117	0.00486432	0.00183044	0.00303265	0.00395868	0.00113893	0.00366402	0.00392677	0.00502257	0.00403699	0.00185789
ZH	yr3	2019-12-29	810	1.57424	0.786599	2.48295	5.25208	8.31868	11.374	1446	85.7973	0	0.00378653	0.00513395	0.00489685	0.00192872	0.00316951	0.00462615	0.00160337	0.00371876	0.00398047	0.0051312	0.00432124	0.00195262
ZH	yr3	2019-12-30	811	0.530217	1.37816	3.42061	6.28247	9.35753	12.4167	870	85.8281	0	0.00367737	0.00472686	0.00484773	0.00191678	0.00307111	0.00443509	0.00151753	0.00368382	0.00386909	0.00477124	0.00428798	0.00199719
ZH	yr3	2019-12-31	812	-0.513808	1.96971	4.35828	7.31285	10.3964	13.4595	883	85.8589	0	0.00361153	0.00449081	0.00511267	0.00189556	0.00265996	0.00400372	0.00128358	0.00358001	0.00396836	0.00479481	0.00413626	0.00181189
ZH	yr3	2020-01-01	813	-1.57517	2.57517	5.57517	8.57517	11.5752	14.5752	395	93.8994	0	0.00374911	0.00435466	0.00520313	0.00200816	0.00264645	0.0042099	0.00148844	0.00367452	0.00412487	0.0045603	0.00401424	0.00183008
ZH	yr3	2020-01-02	814	-0.965486	1.96549	4.96549	7.96549	10.9655	13.9655	602	91.1638	0	0.00391501	0.00451519	0.00527657	0.00198511	0.0027104	0.00418416	0.00144724	0.0037158	0.00409484	0.00459925	0.00409159	0.00175813
ZH	yr3	2020-01-03	815	2.91392	0.348264	1.86347	4.08608	7.08608	10.0861	1198	85.3253	0.8	0.00415696	0.00478919	0.00563233	0.00203449	0.00284465	0.00431	0.00120941	0.00384786	0.00410365	0.00464747	0.00433584	0.00196157
ZH	yr3	2020-01-04	816	5.68896	0	0.0414583	1.31573	4.31104	7.31104	453	79.0186	0.6	0.00420018	0.00451491	0.00516268	0.00180917	0.00291003	0.00424276	0.00123531	0.00382316	0.0042797	0.00484818	0.00394167	0.00193589
ZH	yr3	2020-01-05	817	1.77108	0.466076	2.46437	5.22892	8.22892	11.2289	1769	81.6347	0	0.00447969	0.00555677	0.00531301	0.0020857	0.00372466	0.0047812	0.0018592	0.00444799	0.00441584	0.00474586	0.00466612	0.002319
ZH	yr3	2020-01-06	818	2.17982	0.445014	1.98897	4.63525	7.70021	10.7612	1319	80.4722	0	0.00446513	0.00506252	0.00555759	0.00197042	0.00315476	0.0050486	0.00144804	0.00442268	0.00444211	0.004988	0.00456844	0.00196257
ZH	yr3	2020-01-07	819	2.5475	0.429375	1.80424	4.4525	7.4525	10.4525	773	84.4662	0	0.00445878	0.00521761	0.00563814	0.00188513	0.00302876	0.00459528	0.00119039	0.00410395	0.00431834	0.00491298	0.0044189	0.00197744
ZH	yr3	2020-01-08	820	2.66295	0.417743	1.9201	4.39646	7.33705	10.337	1447	84.9463	0	0.00435366	0.0052335	0.00564224	0.00192845	0.00285818	0.00447926	0.00131781	0.00389246	0.00441823	0.0046703	0.00439519	0.00208654
ZH	yr3	2020-01-09	821	5.67639	0	0.469062	2.1149	4.43819	7.32361	1690	62.2366	0	0.00442914	0.00592514	0.0054855	0.00211874	0.00397919	0.00484365	0.00194731	0.00469609	0.00417458	0.00459359	0.00452113	0.00230989
ZH	yr3	2020-01-10	822	8.09337	0	0	0.10941	1.91993	4.90663	1372	63.2507	0	0.00409956	0.00557058	0.00567024	0.00209107	0.00349407	0.00472816	0.00192459	0.00404143	0.00382539	0.00465061	0.00445449	0.0023297
ZH	yr3	2020-01-11	823	4.51187	0.0153819	0.550937	2.49049	5.48813	8.48813	1103	83.4812	0	0.00447759	0.00566384	0.00570776	0.00200875	0.00345429	0.00436229	0.00175116	0.00407085	0.00438031	0.00472311	0.00429249	0.00209603
ZH	yr3	2020-01-12	824	4.31965	0.1912	0.928966	2.70549	5.51194	8.59353	1777	74.2874	0	0.00465174	0.00576419	0.00569102	0.00205654	0.00421476	0.00502668	0.00236999	0.0047454	0.00433745	0.00493629	0.00482556	0.0026086
ZH	yr3	2020-01-13	825	4.09356	0.365198	1.31032	3.1002	5.75306	8.82638	1327	73.6352	0	0.00452513	0.00600823	0.00578518	0.00216552	0.003825	0.00455268	0.00179984	0.00439487	0.00413797	0.00499792	0.00466922	0.00227706
ZH	yr3	2020-01-14	826	3.84212	0.547396	1.90354	3.70073	6.15788	9.15788	1904	66.4243	0	0.00433585	0.00566513	0.00522619	0.00229889	0.00422544	0.0048107	0.00217132	0.00453272	0.00427092	0.00475324	0.00499548	0.00259066
ZH	yr3	2020-01-15	827	6.10399	0	0.791701	2.23823	4.07701	6.89601	1937	62.8185	0	0.00443445	0.00541816	0.00534744	0.00259283	0.00408264	0.00478756	0.00215257	0.00458518	0.00442789	0.0048106	0.00476036	0.00274813
ZH	yr3	2020-01-16	828	6.26681	0	0.228229	1.67156	3.80569	6.73319	1917	67.9087	0	0.0047731	0.00550065	0.00577018	0.00234154	0.00422906	0.00511599	0.00216939	0.00489319	0.00468129	0.00515912	0.00453166	0.0027815
ZH	yr3	2020-01-17	829	4.40153	0.0475694	1.05257	2.83142	5.59847	8.59847	919	79.1362	3.3	0.00489719	0.00589348	0.00627712	0.00220995	0.00382424	0.00451873	0.00178471	0.00449841	0.00463302	0.00503992	0.00445723	0.00236585
ZH	yr3	2020-01-18	830	3.99528	0.0205208	0.463924	3.00472	6.00472	9.00472	1400	77.7341	0.7	0.00534381	0.00606625	0.00623752	0.0023431	0.00432008	0.00462359	0.00167522	0.00447403	0.00489296	0.00522101	0.00464505	0.00244048
ZH	yr3	2020-01-19	831	0.557326	0.782188	3.44267	6.44267	9.44267	12.4427	1815	80.1942	0	0.00524402	0.00584947	0.00615723	0.00252055	0.00437622	0.00489857	0.00179065	0.00493988	0.00492339	0.00538067	0.00496235	0.00259314
ZH	yr3	2020-01-20	832	0.0941319	1.17622	3.90587	6.90587	9.90587	12.9059	2053	76.4723	0	0.00484644	0.0058237	0.00608079	0.00257705	0.00448387	0.00484651	0.00207048	0.00512754	0.00443008	0.00509761	0.00475067	0.00284742
ZH	yr3	2020-01-21	833	-1.5001	2.56438	5.5001	8.5001	11.5001	14.5001	1898	80.6256	0	0.00438058	0.00570599	0.00564156	0.00278987	0.0046324	0.00508382	0.00219199	0.00486532	0.00449847	0.00503498	0.00447044	0.00279876
ZH	yr3	2020-01-22	834	-2.03004	3.06797	5.80392	8.8347	11.9108	14.9735	815	79.1164	0	0.00451622	0.00537661	0.0061162	0.00256743	0.00390838	0.00452845	0.00221761	0.0044963	0.00454535	0.00459945	0.00450254	0.00252251
ZH	yr3	2020-01-23	835	-2.59778	3.59778	6.59778	9.59778	12.5978	15.5978	415	88.678	0	0.00416905	0.00538659	0.00598366	0.00252824	0.00391977	0.00445379	0.00218771	0.00434419	0.00451169	0.00438208	0.00440171	0.00269132
ZH	yr3	2020-01-24	836	-0.502507	2.68866	4.7985	7.4386	10.4222	13.4649	1549	79.4278	0	0.00380406	0.00503459	0.00555141	0.00258753	0.00404533	0.00464168	0.00231669	0.00453217	0.00406921	0.00443944	0.00442688	0.00278574
ZH	yr3	2020-01-25	837	1.56567	1.79585	3.33442	5.58446	8.44514	11.4403	1575	79.1732	0	0.00415915	0.00528285	0.0060063	0.00267931	0.00405494	0.00438208	0.00223353	0.00432966	0.00432402	0.00430794	0.00445322	0.0027452
ZH	yr3	2020-01-26	838	3.63385	0.903045	1.87034	3.73031	6.46804	9.41576	1771	78.9186	0.4	0.00476433	0.0057859	0.00600232	0.00266274	0.00436758	0.00478749	0.0023182	0.0047419	0.00453462	0.00495687	0.00468751	0.00279323
ZH	yr3	2020-01-27	839	5.73382	0	0.15375	1.56944	4.26618	7.26618	1569	78.0472	1.5	0.00516807	0.00527779	0.00640614	0.00256016	0.00438671	0.00451438	0.00208226	0.00486461	0.00452215	0.00490818	0.0049631	0.00274831
ZH	yr3	2020-01-28	840	4.71135	0	0.334688	2.28865	5.28865	8.28865	630	77.9145	7.8	0.0050612	0.00561847	0.00603191	0.00234353	0.00361024	0.00376616	0.00181658	0.0041687	0.00427786	0.00461637	0.00415005	0.00258125
ZH	yr3	2020-01-29	841	3.41712	0	0.825451	3.58288	6.58288	9.58288	499	83.3834	2.3	0.00599693	0.00599527	0.00659717	0.00268354	0.00452818	0.00426291	0.00191114	0.00591692	0.00594158	0.0047253	0.00466138	0.00308627
ZH	yr3	2020-01-30	842	5.4692	0	0.217535	1.71927	4.5308	7.5308	2049	75.943	4.8	0.00550328	0.00571511	0.00633385	0.00327049	0.00498984	0.00463635	0.00240987	0.00506413	0.0053024	0.00475017	0.00531854	0.00344777
ZH	yr3	2020-01-31	843	9.79809	0	0	0.147118	1.02493	3.27819	1782	81.6557	0.8	0.00492189	0.00577522	0.00612203	0.00256942	0.00444039	0.00414796	0.00195868	0.00467145	0.00490943	0.00500351	0.00457802	0.00284341
ZH	yr3	2020-02-01	844	10.154	0	0	0.0422222	0.74875	2.84778	1249	77.292	9.1	0.00564054	0.00561431	0.00623667	0.00254105	0.00417609	0.00378049	0.00194899	0.00458496	0.0050791	0.00462739	0.00414609	0.00258882
ZH	yr3	2020-02-02	845	10.9262	0	0	0	0.0554861	2.07677	456	78.7823	6.1	0.00583112	0.00509989	0.0063231	0.00236446	0.0042613	0.00361234	0.00121619	0.00491345	0.0053138	0.00445708	0.00377736	0.00248992
ZH	yr3	2020-02-03	846	12.7972	0	0	0	0	0.509062	439	74.4093	9.7	0.00474832	0.00467429	0.0057241	0.0023544	0.0042177	0.00329147	0.00104258	0.00382403	0.00423521	0.00407311	0.00296211	0.00233527
ZH	yr3	2020-02-04	847	5.76076	0	0.873299	3.00729	5.3292	7.6925	1107	72.9525	4.9	0.00338675	0.00423663	0.00612209	0.00226177	0.00375286	0.00319985	0.000999317	0.00307266	0.00373633	0.0044406	0.00279081	0.00270718
ZH	yr3	2020-02-05	848	2.70184	0.11434	1.46514	4.29816	7.29816	10.2982	1689	68.3066	0	0.00329917	0.00447468	0.00624477	0.00236099	0.00413706	0.00373426	0.001171	0.00338881	0.00391157	0.00442429	0.00298166	0.00259538
ZH	yr3	2020-02-06	849	0.43316	1.47514	3.78083	6.56684	9.56684	12.5668	2709	72.0417	0	0.0037205	0.00443818	0.00572404	0.0030131	0.00440917	0.0036866	0.00193051	0.00427629	0.00388888	0.00427094	0.00332521	0.00298224
ZH	yr3	2020-02-07	850	2.72293	0.971285	2.34252	4.54869	7.13947	10.1782	2842	69.787	0	0.0037924	0.00481951	0.0062819	0.00251653	0.00462898	0.00349051	0.00159738	0.00412598	0.00417751	0.00438208	0.00296921	0.00257607
ZH	yr3	2020-02-08	851	4.96624	0.488411	1.36843	2.97375	5.03877	7.9736	2435	68.7476	0	0.00376028	0.00430589	0.0062954	0.00252878	0.00427999	0.00337407	0.00131492	0.00386963	0.0041756	0.00442134	0.0032626	0.00257803
ZH	yr3	2020-02-09	852	7.19948	0	0.279618	1.33222	2.93819	5.80052	2687	56.75	0	0.00429684	0.00478873	0.00643455	0.00246906	0.00457732	0.00344645	0.00151763	0.00455854	0.0040164	0.00449432	0.00318813	0.00276312
ZH	yr3	2020-02-10	853	10.5036	0	0	0.00465278	0.399028	2.51444	1096	62.6561	7	0.00437306	0.00456824	0.00628157	0.00228413	0.00398416	0.00330498	0.00151337	0.0042871	0.00398488	0.00432535	0.00267906	0.00249127
ZH	yr3	2020-02-11	854	5.74705	0	0.136632	1.71972	4.27319	7.25295	999	72.0229	12.8	0.00444926	0.00460993	0.00651819	0.00241903	0.0042063	0.00331337	0.00150399	0.00462603	0.00419402	0.0043553	0.00286594	0.00252268
ZH	yr3	2020-02-12	855	3.76403	0	0.847014	3.23597	6.23597	9.23597	1309	70.5483	1.6	0.0044287	0.00473628	0.0064852	0.00266735	0.00429217	0.00352361	0.00180692	0.00499719	0.0039173	0.00450373	0.00281688	0.00276694
ZH	yr3	2020-02-13	856	3.77531	0.110486	1.04694	3.23274	6.22469	9.22469	1013	70.9318	12.8	0.00433795	0.0047979	0.00661373	0.00269907	0.00431559	0.00347939	0.00198625	0.00498135	0.00417863	0.00436212	0.00280926	0.00280106
ZH	yr3	2020-02-14	857	5.93715	0	0.0330556	1.38854	4.06285	7.06285	1802	76.1948	0.5	0.00448922	0.00518192	0.00661534	0.00255449	0.00432682	0.00343499	0.00196627	0.00508998	0.00429671	0.00447332	0.00278139	0.00276136
ZH	yr3	2020-02-15	858	7.95418	0.000619212	0.0809156	1.02617	2.97614	5.27168	3014	66.3344	0	0.00462447	0.00531184	0.00625623	0.00291456	0.00445237	0.00366738	0.00207573	0.00538071	0.00467574	0.00465134	0.00290755	0.00303101
ZH	yr3	2020-02-16	859	9.99278	0	0	0.501944	1.77788	3.40778	1733	51.4908	0	0.00442694	0.00490444	0.00659366	0.00269276	0.00419275	0.00330094	0.00215802	0.0048532	0.0040696	0.00390173	0.00255276	0.00277719
ZH	yr3	2020-02-17	860	10.0779	0	0	0.0636458	1.00198	2.92924	1193	67.0758	6.4	0.00440808	0.00496122	0.0067168	0.0027342	0.00425223	0.00329906	0.00202281	0.00472541	0.00420319	0.00406191	0.00266647	0.0027155
ZH	yr3	2020-02-18	861	5.81365	0	0.0222917	1.38774	4.18635	7.18635	2512	65.3267	1	0.00480379	0.00505611	0.00714122	0.00299069	0.00459952	0.00369634	0.00223804	0.0048542	0.00429741	0.00421305	0.00293063	0.0028957
ZH	yr3	2020-02-19	862	5.00205	0	0.0877083	2.00177	4.99795	7.99795	1709	63.7873	2.5	0.00494698	0.00481156	0.00683667	0.0029967	0.00469649	0.00334763	0.00179108	0.00456718	0.00424803	0.0038159	0.0026922	0.0027279
ZH	yr3	2020-02-20	863	6.45042	0	0.0992708	1.48302	3.64278	6.54958	3098	63.351	0	0.00488604	0.00522965	0.00679087	0.00316516	0.00481225	0.00362944	0.00209292	0.00490556	0.00430645	0.00406135	0.00300582	0.00279887
ZH	yr3	2020-02-21	864	5.80181	0	0.183958	1.62997	4.19819	7.19819	3030	62.7709	1.1	0.00490131	0.005233	0.00675335	0.00333818	0.00502557	0.00390782	0.00222398	0.00486892	0.00446974	0.00398916	0.00328386	0.0028828
ZH	yr3	2020-02-22	865	6.64118	0.0480903	0.982639	2.39045	3.99944	6.38889	3544	63.6822	0	0.00478156	0.00476588	0.00640402	0.00315382	0.00470198	0.00368495	0.00233292	0.00489409	0.00444034	0.00393977	0.00290559	0.00299837
ZH	yr3	2020-02-23	866	10.315	0.0237782	0.455869	1.19086	2.08057	3.5486	1338	65.2965	0	0.00441469	0.00468623	0.00624552	0.00312164	0.00441163	0.0036382	0.00214748	0.00455688	0.00411875	0.00364955	0.00278051	0.0029123
ZH	yr3	2020-02-24	867	14.0527	0	0	0	0	0.5175	3443	56.8448	0	0.00436227	0.00424898	0.0061612	0.00330138	0.00476889	0.00370296	0.00232914	0.00422813	0.00416408	0.00370597	0.0031074	0.00307053
ZH	yr3	2020-02-25	868	8.67698	0	0	0.192882	1.72521	4.32302	1697	65.7826	7.1	0.00353423	0.00369607	0.00635636	0.00254842	0.00396726	0.00345031	0.00141194	0.00264631	0.00340392	0.0033763	0.00250273	0.00252565
ZH	yr3	2020-02-26	869	2.10215	0.0868403	2.07219	4.89785	7.89785	10.8978	1984	79.9184	11.1
ZH	yr3	2020-02-27	870	1.95347	0.162674	2.16646	5.04653	8.04653	11.0465	1014	77.1365	6.8	0.00400972	0.00368636	0.00613507	0.00342233	0.00486314	0.00407468	0.00203924	0.00371923	0.00392755	0.00365194	0.0030708	0.00304023
ZH	yr3	2020-02-28	871	4.11615	0	0.912882	2.91719	5.88385	8.88385	3857	56.7619	0	0.00429118	0.00370172	0.00657954	0.00331433	0.00593448	0.00389709	0.00224939	0.00413519	0.00384253	0.00413126	0.00369054	0.0033695
ZH	yr3	2020-02-29	872	8.55486	0	0.00173611	0.589514	2.32191	4.5216	2434	58.2043	11	0.00411149	0.00311392	0.00703362	0.0036145	0.00492762	0.00410668	0.0017992	0.00403685	0.00374338	0.00380826	0.00270812	0.00307139
ZH	yr3	2020-03-01	873	7.92653	0	0	0.786771	2.68566	5.08396	4015	70.6606	8.3	0.00454435	0.00347991	0.00738175	0.0039173	0.00575204	0.0046765	0.00225493	0.00463097	0.00412257	0.00396921	0.00346174	0.00348736
ZH	yr3	2020-03-02	874	4.81087	0	0.365417	2.22309	5.18913	8.18913	1113	75.8774	3.5	0.00415892	0.00324343	0.00742874	0.00405444	0.00525186	0.00435303	0.00226531	0.00427899	0.00401125	0.00370405	0.00289113	0.00326612
ZH	yr3	2020-03-03	875	4.29969	0	0.491146	2.74021	5.70031	8.70031	3306	68.1653	1.1	0.00453497	0.00322363	0.00751352	0.00441789	0.0053458	0.00433963	0.00208251	0.004455	0.00428239	0.00393254	0.00301328	0.00335803
ZH	yr3	2020-03-04	876	4.74696	1.2e-07	0.250001	2.25001	5.2258	8.23972	3546	70.9199	0.6	0.00457064	0.00309458	0.00781881	0.00409674	0.00528193	0.00437913	0.00240616	0.00468396	0.00431593	0.00387241	0.00294917	0.00381041
ZH	yr3	2020-03-05	877	5.18562	0	0.00770833	1.84722	4.81438	7.81438	559	81.9937	14.6	0.00483018	0.00320753	0.00885315	0.00403974	0.00579469	0.0042083	0.00208696	0.00422219	0.00425959	0.00356917	0.00284646	0.00348458
ZH	yr3	2020-03-06	878	5.50354	0	0.107604	1.53976	4.49646	7.49646	1050	69.4488	0.8	0.00429851	0.00307248	0.00795392	0.00441187	0.0052873	0.00428947	0.00220783	0.00431436	0.0045305	0.00382564	0.00296809	0.00367159
ZH	yr3	2020-03-07	879	4.05573	0	0.636285	2.94628	5.94427	8.94427	1747	70.7032	0.6	0.00424669	0.00320537	0.00764939	0.00458312	0.00523882	0.00442056	0.00211285	0.00440977	0.00456307	0.0039681	0.00323469	0.00372215
ZH	yr3	2020-03-08	880	4.52083	0.166701	1.43656	3.00552	5.48122	8.47917	4055	65.1614	0	0.00443302	0.00338608	0.00770709	0.00425804	0.00542749	0.00452218	0.00227552	0.00392573	0.00454092	0.00409011	0.00319954	0.00377389
ZH	yr3	2020-03-09	881	5.59392	0	0.0146528	1.41677	4.40608	7.40608	1911	77.2329	4.9	0.00455182	0.00314357	0.00845786	0.00436681	0.00576799	0.00423425	0.00237701	0.0046464	0.0044864	0.00409719	0.00320994	0.00408109
ZH	yr3	2020-03-10	882	4.95365	0	0.136458	2.075	5.04635	8.04635	608	81.4359	6.8	0.00449604	0.00356637	0.00889222	0.0042175	0.00588453	0.00434097	0.00203784	0.00416901	0.00442293	0.00394876	0.00325594	0.00345001
ZH	yr3	2020-03-11	883	11.9037	0	0	0	0.465764	1.93535	3159	72.8895	0.6	0.00400471	0.00277283	0.00792325	0.0045518	0.00548035	0.0043189	0.00195005	0.00466138	0.00408494	0.00398028	0.00327663	0.00375563
ZH	yr3	2020-03-12	884	12.3266	0	0	0	0.0386458	1.22677	3269	68.8575	0	0.00386268	0.00282689	0.00734591	0.00425867	0.00523925	0.00390487	0.0018743	0.0038177	0.00381429	0.00402068	0.00333491	0.00345024
ZH	yr3	2020-03-13	885	7.73986	0	0.0102083	0.409757	2.31438	5.26014	3294	60.4017	0.1	0.00382727	0.00270793	0.00719473	0.00429097	0.00520638	0.00425294	0.00181837	0.00360246	0.00386046	0.00385309	0.00363918	0.0034401
ZH	yr3	2020-03-14	886	5.22122	0	0.758715	2.29712	4.78021	7.77878	2559	64.5178	0	0.00397679	0.00268967	0.0070034	0.00428246	0.00537957	0.004336	0.0018355	0.00351007	0.00356397	0.0038716	0.00365942	0.00334242
ZH	yr3	2020-03-15	887	7.20139	1.58e-07	0.434277	1.43247	3.41025	6.03412	5011	66.3833	0	0.00404681	0.00302396	0.00678612	0.0044741	0.00545592	0.00464461	0.001931	0.00411146	0.00391941	0.0041	0.00416621	0.00375542
ZH	yr3	2020-03-16	888	9.13559	3.14e-07	0.238104	0.841113	2.30556	4.45923	4898	65.9248	0	0.00395966	0.00328537	0.00675025	0.00441932	0.00526186	0.00453799	0.00182722	0.00424859	0.00393756	0.0040456	0.003792	0.00392214
ZH	yr3	2020-03-17	889	11.1009	0	0	0.140799	1.0674	2.78115	4257	61.8703	0	0.00363175	0.00292521	0.00686046	0.00439345	0.0053201	0.00446349	0.00191386	0.00389399	0.00399426	0.00396764	0.00381487	0.00391671
ZH	yr3	2020-03-18	890	10.0037	4.11e-05	0.0862717	0.484334	1.75472	3.73008	4976	65.3358	0	0.00360189	0.00305338	0.00647833	0.00426319	0.00540667	0.00463443	0.00181086	0.00403548	0.00418292	0.00423361	0.00414206	0.00394863
ZH	yr3	2020-03-19	891	8.93769	8.17e-05	0.130613	0.71891	2.30856	4.57582	4966	65.2053	0	0.0036284	0.00306616	0.00618511	0.00423705	0.0055911	0.00457809	0.00174274	0.00407583	0.00440493	0.00414566	0.00392895	0.00422
ZH	yr3	2020-03-20	892	7.87164	0.000122366	0.174954	0.953486	2.8624	5.42155	4353	65.0748	0	0.00338936	0.00283595	0.00640767	0.00408022	0.00518993	0.00404982	0.00162155	0.00373214	0.00379424	0.0037149	0.00359496	0.00375576
ZH	yr3	2020-03-21	893	6.8275	0	0.0752431	0.926875	3.22806	6.1725	1923	84.7432	0	0.00326994	0.00261463	0.00603976	0.00414424	0.00530212	0.004077	0.00156834	0.00329132	0.00393516	0.00358305	0.00349096	0.00358159
ZH	yr3	2020-03-22	894	3.6192	0.000868056	0.941806	3.44917	6.3808	9.3808	2703	68.272	0	0.00332509	0.00291902	0.00630621	0.00444037	0.00543263	0.00445845	0.00154443	0.00363073	0.00413131	0.00383884	0.0037165	0.00402178
ZH	yr3	2020-03-23	895	1.54132	1.19566	3.09885	5.50365	8.45868	11.4587	5691	47.2782	0	0.00370078	0.0031929	0.00620036	0.00408839	0.00544169	0.00454756	0.00177644	0.00405713	0.00419603	0.00430707	0.00403574	0.00399337
ZH	yr3	2020-03-24	896	1.64854	1.23434	2.95941	5.36333	8.35146	11.3515	5720	43.768	0	0.00393393	0.00346143	0.00607779	0.00413538	0.0055075	0.00464507	0.00207569	0.00441239	0.00421753	0.00477525	0.00445089	0.00414928
ZH	yr3	2020-03-25	897	2.13319	0.74816	2.42542	4.86681	7.86681	10.8668	5360	47.8987	0	0.00419967	0.00353677	0.00598043	0.00430941	0.00537703	0.00474338	0.00202276	0.00460416	0.00422046	0.00467387	0.00455425	0.0040631
ZH	yr3	2020-03-26	898	3.50915	0.673727	2.18819	4.16831	6.69203	9.5184	3792	60.9028	0	0.00397272	0.00348488	0.00608141	0.00471966	0.0055882	0.00490104	0.0019832	0.00460518	0.00437252	0.00477837	0.00484411	0.00437213
ZH	yr3	2020-03-27	899	4.90351	0.594236	1.82344	3.31135	5.39115	8.09649	4854	62.4017	0	0.00444989	0.00387859	0.00638432	0.00452954	0.0057214	0.00511874	0.00216329	0.00462376	0.00460917	0.00489489	0.00512985	0.00473664
ZH	yr3	2020-03-28	900	3.59444	0.555264	2.23324	4.23974	6.64039	9.42895	5361	63.466	0	0.00429416	0.00426214	0.00644552	0.00513777	0.00562822	0.00489216	0.0023322	0.00502487	0.00523475	0.00522624	0.00500447	0.00509814
ZH	yr3	2020-03-29	901	2.31289	0.515832	2.54292	4.98177	7.71285	10.6532	1272	64.7381	5.4	0.00397545	0.00437348	0.00702871	0.00496394	0.00638976	0.00496779	0.0023305	0.00540952	0.00578695	0.00532649	0.0049857	0.00509303
ZH	yr3	2020-03-30	902	1.00215	0.470174	2.99785	5.99785	8.99785	11.9978	1564	76.2041	0.3	0.00389667	0.00408756	0.00607145	0.00550521	0.00635372	0.0052132	0.00278195	0.0054185	0.00550735	0.00548956	0.00510329	0.00551218
ZH	yr3	2020-03-31	903	2.36885	0.990799	2.59052	4.73024	7.63115	10.6311	6185	51.8168	0	0.00466146	0.004446	0.00595065	0.00598971	0.0058268	0.00498103	0.0028943	0.00530679	0.00499242	0.00516304	0.00515496	0.00548003
CR	yr1	2017-09-01	904	22.6122	0	0	0	0	0	7139.64	65.7039	0
CR	yr1	2017-09-02	905	22.3985	0	0	0	0	0	5656.47	68.3894	0
CR	yr1	2017-09-03	906	21.721	0	0	0	0	0	6028.58	68.262	0
CR	yr1	2017-09-04	907	20.3237	0	0	0	0	0	4314.09	73.0322	0
CR	yr1	2017-09-05	908	21.599	0	0	0	0	0	3905.74	80.5619	4.5
CR	yr1	2017-09-06	909	22.8394	0	0	0	0	0	1793.61	90.9848	3
CR	yr1	2017-09-07	910	24.2008	0	0	0	0	0	1664.32	94.2174	31
CR	yr1	2017-09-08	911	23.5972	0	0	0	0	0	6190.02	75.7525	1
CR	yr1	2017-09-09	912	22.7315	0	0	0	0	0	5877.59	75.6408	0
CR	yr1	2017-09-10	913	23.7138	0	0	0	0	0	4037.49	79.3369	0
CR	yr1	2017-09-11	914	23.5417	0	0	0	0	0	2342.37	79.8151	0
CR	yr1	2017-09-12	915	22.6647	0	0	0	0	0	1555.46	93.1146	37
CR	yr1	2017-09-13	916	22.994	0	0	0	0	0	4899.96	80.2483	0
CR	yr1	2017-09-14	917	21.3863	0	0	0	0	0	4670.94	74.8348	0
CR	yr1	2017-09-15	918	19.2627	0	0	0	0	0	4289.74	74.4639	0
CR	yr1	2017-09-16	919	18.688	0	0	0	0	0	643.954	90.1708	24
CR	yr1	2017-09-17	920	22.6401	0	0	0	0	0	2353.82	78.2814	6
CR	yr1	2017-09-18	921	22.0997	0	0	0	0	0	3905.57	77.3921	1
CR	yr1	2017-09-19	922	21.3056	0	0	0	0	0	5387.41	73.546	0
CR	yr1	2017-09-20	923	21.4574	0	0	0	0	0	2570.85	78.3746	0
CR	yr1	2017-09-21	924	20.0417	0	0	0	0	0	5396.63	71.0646	0
CR	yr1	2017-09-22	925	18.2427	0	0	0	0	0	1015.74	89.5414	5
CR	yr1	2017-09-23	926	20.7924	0	0	0	0	0	2717.92	85.4695	1.5
CR	yr1	2017-09-24	927	20.0857	0	0	0	0	0	4310.27	80.3483	0
CR	yr1	2017-09-25	928	20.1789	0	0	0	0	0	5909.7	72.955	0
CR	yr1	2017-09-26	929	21.2485	0	0	0	0	0	5434.21	78.671	0
CR	yr1	2017-09-27	930	21.9802	0	0	0	0	0	2537.71	79.9993	0.5
CR	yr1	2017-09-28	931	19.6851	0	0	0	0	0	1660.42	88.2574	11.5
CR	yr1	2017-09-29	932	18.4849	0	0	0	0	0.206319	5479.06	72.474	0
CR	yr1	2017-09-30	933	18.2356	0	0	0	0	0.000486111	5031.05	72.736	0
CR	yr1	2017-10-01	934	18.1015	0	0	0	0.000833333	0.53625	4139.94	79.246	0
CR	yr1	2017-10-02	935	20.0092	0	0	0	0	0	691.921	91.981	33
CR	yr1	2017-10-03	936	20.4992	0	0	0	0	0	2218.21	83.8658	6.5
CR	yr1	2017-10-04	937	15.9682	0	0	0	0	0.253472	3991	65.2573	0
CR	yr1	2017-10-05	938	15.9851	0	0	0	0.0397917	0.894653	4186.97	70.5418	0
CR	yr1	2017-10-06	939	16.2825	0	0	0	0	0	503.457	82.0623	37
CR	yr1	2017-10-07	940	18.7253	0	0	0	0	0	2107.64	93.3604	12.5
CR	yr1	2017-10-08	941	20.4805	0	0	0	0	0	4729.43	84.456	0
CR	yr1	2017-10-09	942	20.8799	0	0	0	0	0	3622.85	84.4658	0
CR	yr1	2017-10-10	943	21.781	0	0	0	0	0	4464.58	81.3749	0
CR	yr1	2017-10-11	944	21.5222	0	0	0	0	0	4874.98	80.8066	0
CR	yr1	2017-10-12	945	19.5683	0	0	0	0	0	926.962	84.9144	1
CR	yr1	2017-10-13	946	16.5166	0	0	0	0	0	915.026	85.3008	2.5
CR	yr1	2017-10-14	947	17.3894	0	0	0	0	0	1769.88	91.676	1
CR	yr1	2017-10-15	948	15.8271	0	0	0	0	0	758.355	95.3417	16
CR	yr1	2017-10-16	949	14.4862	0	0	0	0	0	706.734	95.7472	30
CR	yr1	2017-10-17	950	13.7379	0	0	0	0	0.233472	1007.34	95.1132	12
CR	yr1	2017-10-18	951	14.0033	0	0	0	0.0845833	0.934028	2860.81	80.901	0.5
CR	yr1	2017-10-19	952	13.6785	0	0	0	0	0.187083	1453.95	93.2778	27.5
CR	yr1	2017-10-20	953	16.1165	0	0	0	0	0	1382.69	89.4074	5
CR	yr1	2017-10-21	954	16.3246	0	0	0	0	0	370.421	90.6124	25
CR	yr1	2017-10-22	955	16.6553	0	0	0	0	0	330.828	95.6611	186
CR	yr1	2017-10-23	956	14.623	0	0	0	0	0.090625	1626.1	70.3992	13
CR	yr1	2017-10-24	957	11.8082	0	0	0	0.0556944	1.49111	1179.42	85.0886	8.5
CR	yr1	2017-10-25	958	13.745	0	0	0	0.0156944	0.724583	2646.06	85.1115	18.5
CR	yr1	2017-10-26	959	13.291	0	0	0	0.369208	1.8224	4482.87	82.4728	0
CR	yr1	2017-10-27	960	14.7825	0	0	0	0.228965	1.16716	4137.18	80.1674	0
CR	yr1	2017-10-28	961	15.3206	0	0	0	0	0	668.677	86.1635	15
CR	yr1	2017-10-29	962	15.7441	0	0	0	0	0	392.186	93.924	51.5
CR	yr1	2017-10-30	963	12.3708	0	0	0.0908333	0.564528	1.40217	2291.74	62.6052	0
CR	yr1	2017-10-31	964	9.9119	0	0	0.422604	2.05401	3.9522	4353.82	71.6958	0
CR	yr1	2017-11-01	965	9.84539	0	0.112056	1.00109	2.56926	4.53919	4453.65	75.4591	0
CR	yr1	2017-11-02	966	11.3758	0	0	0.50209	1.67022	3.4598	4231.09	79.016	0
CR	yr1	2017-11-03	967	13.66	0	0	0.000125	0.770576	1.81405	3666.8	80.1524	0
CR	yr1	2017-11-04	968	13.1705	0	0	0	0.0240278	0.975417	1806.4	79.3566	0
CR	yr1	2017-11-05	969	9.76399	0	0	0.329861	1.66948	3.75434	3701.53	73.5119	0
CR	yr1	2017-11-06	970	10.528	0	0.148514	1.05935	2.26915	4.04484	4069.65	81.3906	0
CR	yr1	2017-11-07	971	13.5818	0	0	0	0.576812	1.6166	2968.96	85.9858	0
CR	yr1	2017-11-08	972	14.9722	0	0	0	0	0	605.251	95.5639	3.5
CR	yr1	2017-11-09	973	12.4146	0	0	0.0457917	0.440104	1.64406	2455.38	70.7131	0
CR	yr1	2017-11-10	974	10.061	0	0.0432222	0.789146	1.9815	3.92025	4004.78	75.6612	0
CR	yr1	2017-11-11	975	11.5904	0	0	0	0.265903	1.76556	1934.75	78.2071	4
CR	yr1	2017-11-12	976	8.63249	0	0.00448611	0.50641	2.19286	4.45425	2262.63	76.9197	0
CR	yr1	2017-11-13	977	8.53828	0.000451389	0.493118	1.53557	3.09151	5.19324	3836.97	79.3728	0
CR	yr1	2017-11-14	978	9.76669	0	0	0.0385417	0.818243	3.23331	421.178	96.6153	15.5
CR	yr1	2017-11-15	979	10.5232	0	0	0.115792	1.20006	3.07214	3558.35	74.1928	0
CR	yr1	2017-11-16	980	7.30678	0	0.0119653	0.726542	2.73301	5.69322	1513.07	64.5093	0
CR	yr1	2017-11-17	981	6.96677	0.000534722	0.517847	1.66447	3.65413	6.04649	3395.15	72.9835	0
CR	yr1	2017-11-18	982	8.07903	0	0	0.0933194	1.92104	4.92097	421.879	91.2967	13.5
CR	yr1	2017-11-19	983	5.94785	0	0.109118	1.55852	4.05215	7.05215	1901.19	75.2665	0
CR	yr1	2017-11-20	984	5.81583	0	0.0309931	1.54864	4.18681	7.18417	1898.73	74.3088	0
CR	yr1	2017-11-21	985	4.77385	0.0657639	0.879875	2.86262	5.23942	8.22615	2648	77.9448	0
CR	yr1	2017-11-22	986	5.56957	0.673403	1.70339	2.83145	4.58967	7.43043	1924.65	84.6967	1
CR	yr1	2017-11-23	987	8.68933	0	0.00113194	0.45825	1.84831	4.31337	2659.9	75.5199	7
CR	yr1	2017-11-24	988	5.76533	0.001875	0.603597	2.12681	4.3271	7.23467	3356.56	59.2244	0
CR	yr1	2017-11-25	989	5.38008	0.0134514	1.05362	2.88607	4.92965	7.61992	3031.99	71.3365	0
CR	yr1	2017-11-26	990	6.5779	0.168243	1.17187	2.29454	3.73884	6.4221	1978.1	81.8118	0
CR	yr1	2017-11-27	991	8.61126	0	0.0132917	0.701396	2.52651	4.61742	3094.07	78.1891	0
CR	yr1	2017-11-28	992	8.06964	0	0.669604	1.7406	3.48335	5.60862	3308.09	82.1677	0
CR	yr1	2017-11-29	993	9.54574	0	0	0.0731597	0.839542	3.45426	331.257	93.7799	0
CR	yr1	2017-11-30	994	11.3507	0	0	0	0.280278	1.99063	1513.2	81.2912	0
CR	yr1	2017-12-01	995	7.57737	0	0.00994444	0.5825	2.42263	5.42263	1276.41	69.5443	0
CR	yr1	2017-12-02	996	5.2036	0.000541667	0.943944	2.70139	4.90994	7.7964	2783.56	73.5859	0
CR	yr1	2017-12-03	997	5.75331	0.012875	1.00993	2.77687	4.87079	7.30239	3227.54	78.9729	0
CR	yr1	2017-12-04	998	4.60417	0.286931	1.35135	3.03351	5.40368	8.39583	1239.22	86.7003	0
CR	yr1	2017-12-05	999	4.86794	0	0.417042	2.30172	5.13206	8.13206	2928.9	66.408	0
CR	yr1	2017-12-06	1000	3.59117	0.202937	1.72028	3.70994	6.40883	9.40883	3125.74	59.3401	0
CR	yr1	2017-12-07	1001	3.87103	0.52284	1.9238	3.84843	6.16862	9.12897	3084.33	71.4224	0
CR	yr1	2017-12-08	1002	4.19065	0.00804167	0.587208	2.8559	5.80935	8.80935	787.982	81.6788	2
CR	yr1	2017-12-09	1003	2.35556	0.729993	2.65083	4.84178	7.64444	10.6444	2632.09	80.7017	0.5
CR	yr1	2017-12-10	1004	5.12204	0.347479	1.46397	2.87833	5.06546	7.87796	2521.81	76.3192	0
CR	yr1	2017-12-11	1005	6.21558	0.000118056	0.32025	1.69852	3.85401	6.78442	2131.79	64.629	0
CR	yr1	2017-12-12	1006	1.94946	0.346076	2.20492	5.05054	8.05054	11.0505	2899.21	48.8482	0
CR	yr1	2017-12-13	1007	1.94763	0.51534	2.26242	5.05237	8.05237	11.0524	1714.83	64.3795	0
CR	yr1	2017-12-14	1008	2.24749	0.133687	1.89861	4.75251	7.75251	10.7525	1823.87	87.5896	2.5
CR	yr1	2017-12-15	1009	3.51006	0.0613264	1.74467	3.82939	6.48994	9.48994	3055.63	78.4642	0
CR	yr1	2017-12-16	1010	5.52095	0	0.606688	1.94106	4.47905	7.47905	1063.51	72.7958	0
CR	yr1	2017-12-17	1011	2.54076	0.28909	1.81885	4.45924	7.45924	10.4592	3546	59.3534	0
CR	yr1	2017-12-18	1012	2.70094	0.824007	2.12357	4.38462	7.29906	10.2991	3218.2	59.8203	0
CR	yr1	2017-12-19	1013	4.12417	0.243208	1.28083	3.30625	5.88055	8.87583	2715.87	67.219	0
CR	yr1	2017-12-20	1014	2.05533	1.20658	3.09984	5.2494	7.94467	10.9447	3173.52	72.5275	0
CR	yr1	2017-12-21	1015	2.10395	1.18329	3.03963	5.14104	7.89605	10.896	2724.82	77.8971	0	0.00444981	0.00419995	0.0058549	0.00472631	0.00409196	0.00452328	0.00383897	0.00379186	0.0045385	0.00483962	0.0044713	0.00426591
CR	yr1	2017-12-22	1016	2.68383	1.06826	2.82503	4.9275	7.32242	10.3162	3122.67	74.4419	0	0.00424502	0.00419787	0.00594545	0.00477784	0.00411167	0.00416411	0.00372896	0.00382203	0.00432463	0.00493289	0.00448966	0.00422198
CR	yr1	2017-12-23	1017	4.31845	0.355549	1.71592	3.59222	5.80981	8.68155	2580.71	76.4563	0	0.00438985	0.00435266	0.00591839	0.00473446	0.00392177	0.00432344	0.00384688	0.00401545	0.00437683	0.0051883	0.00431458	0.00445131
CR	yr1	2017-12-24	1018	5.65983	0.32925	1.41938	2.66228	4.45135	7.34017	1959.3	85.7135	23.5	0.0047643	0.00468941	0.00622691	0.00505726	0.00426111	0.0044472	0.00436724	0.00425513	0.00492405	0.00532489	0.00451404	0.00473605
CR	yr1	2017-12-25	1019	7.07567	0	0.00209028	0.606368	2.92433	5.92433	1519.9	75.5562	0.5	0.00330143	0.00383871	0.00574102	0.00470511	0.0035228	0.00405287	0.00332883	0.00344276	0.00411058	0.0041297	0.00394152	0.00376629
CR	yr1	2017-12-26	1020	4.22711	0	0.38825	2.77505	5.77289	8.77289	1273.4	67.6341	0	0.00313512	0.00387718	0.00578407	0.00463619	0.00370089	0.00377851	0.00340222	0.00363912	0.00404944	0.004062	0.00390724	0.00375866
CR	yr1	2017-12-27	1021	2.20718	0	1.79321	4.79282	7.79282	10.7928	1335.98	75.0165	0.5	0.00302415	0.00381071	0.00586451	0.00468558	0.0032915	0.00389677	0.00328617	0.0035304	0.00399558	0.00418524	0.0041171	0.00330983
CR	yr1	2017-12-28	1022	3.36663	0.004625	1.11805	3.63344	6.63337	9.63337	2523.72	70.46	0	0.00339364	0.00405992	0.00569299	0.00518713	0.00378701	0.00392985	0.00348458	0.00369224	0.00401618	0.00492616	0.00419636	0.00398995
CR	yr1	2017-12-29	1023	4.17623	0.0074375	0.705056	2.82377	5.82377	8.82377	910.928	74.6807	0	0.00361839	0.00406167	0.00591694	0.00499572	0.00355897	0.00390376	0.00356441	0.00357462	0.00441974	0.00457421	0.00416838	0.00369413
CR	yr1	2017-12-30	1024	4.34469	0.177646	0.903333	2.82472	5.65531	8.65531	2165.6	67.5033	0	0.00334179	0.00419017	0.00590548	0.00487754	0.00377396	0.00411068	0.00353735	0.00353181	0.00413906	0.00469157	0.00372263	0.00387808
CR	yr1	2017-12-31	1025	3.27471	0.362021	1.584	3.7934	6.72529	9.72529	1304.81	84.4081	0	0.00337694	0.00407112	0.00584246	0.0050295	0.00409389	0.00407876	0.00331608	0.00387749	0.00442119	0.00467031	0.00431818	0.00373759
CR	yr1	2018-01-01	1026	4.11381	0.240313	1.23621	3.13472	5.88619	8.88619	2917.73	69.1157	0.5	0.00364192	0.00442153	0.00610256	0.00500026	0.00366701	0.00381256	0.00338447	0.0035887	0.00434934	0.00480914	0.00392367	0.003855
CR	yr1	2018-01-02	1027	4.89906	0	0.360472	2.1789	5.10094	8.10094	1775.97	62.6122	0	0.00345299	0.00400169	0.00626869	0.00479997	0.00380194	0.00404898	0.0033733	0.00377893	0.00432904	0.00447512	0.00419759	0.00366217
CR	yr1	2018-01-03	1028	2.1795	0.343542	1.94613	4.8205	7.8205	10.8205	1838.19	77.5831	1	0.00345858	0.00416487	0.00600708	0.00473242	0.00353719	0.00398945	0.00342158	0.0038091	0.0043054	0.00457002	0.00449945	0.00391334
CR	yr1	2018-01-04	1029	1.43046	0.718111	2.77608	5.56954	8.56954	11.5695	2239.34	81.9417	0	0.00355426	0.00417503	0.00622532	0.00478998	0.00366278	0.00444177	0.00336106	0.00389589	0.00461313	0.00465699	0.00464886	0.00354649
CR	yr1	2018-01-05	1030	1.03415	0.707063	2.96585	5.96585	8.96585	11.9659	907.651	89.3196	0	0.0036408	0.00449572	0.0065457	0.00491844	0.00369563	0.004486	0.00351666	0.00385841	0.0050109	0.00448799	0.00435195	0.00337095
CR	yr1	2018-01-06	1031	3.16234	0.117326	1.49658	3.8516	6.83766	9.83766	1443.98	85.1206	0.5	0.00376396	0.00459334	0.00645897	0.00478364	0.00383319	0.00439208	0.00344265	0.00400648	0.0044705	0.00465567	0.00429876	0.003652
CR	yr1	2018-01-07	1032	3.00513	0.10566	1.65355	3.99534	6.99487	9.99487	2016.43	78.4747	0	0.00379735	0.0043411	0.00652986	0.00498447	0.00360381	0.00415113	0.00339918	0.00382996	0.00462439	0.00452578	0.00453898	0.00380737
CR	yr1	2018-01-08	1033	4.57587	0.0567986	0.954562	2.45217	5.42413	8.42413	366.408	92.4125	20	0.0029414	0.00319569	0.00534608	0.00417987	0.00265413	0.00337911	0.00271536	0.0031151	0.00354297	0.00382223	0.00325266	0.0030245
CR	yr1	2018-01-09	1034	6.02084	0.0177639	0.578694	1.67812	3.97916	6.97916	2340.69	71.6333	5.5	0.00323663	0.00382338	0.00596227	0.00490471	0.00335779	0.00392757	0.00323083	0.00350279	0.00419372	0.00438325	0.0039008	0.00377011
CR	yr1	2018-01-10	1035	2.45644	0.128215	1.83141	4.54356	7.54356	10.5436	2303.57	75.7519	2.5	0.0034863	0.00396588	0.00608348	0.00468089	0.00368552	0.00418957	0.00334763	0.00366949	0.00431885	0.00468224	0.00421369	0.00369011
CR	yr1	2018-01-11	1036	0.0110139	1.33835	3.98899	6.98899	9.98899	12.989	3542.34	62.4567	0	0.00366768	0.00409214	0.0062059	0.00487885	0.00347247	0.0040846	0.00312004	0.00355965	0.00427159	0.004333	0.00417749	0.00385004
CR	yr1	2018-01-12	1037	-0.460792	2.09703	4.47492	7.46079	10.4608	13.4608	3267.09	53.2912	0	0.00419585	0.00406985	0.0059281	0.00473269	0.00398085	0.00461883	0.00332985	0.00402355	0.00460294	0.00474579	0.00447266	0.00417692
CR	yr1	2018-01-13	1038	0.161354	1.88822	3.93612	6.83865	9.83865	12.8386	2900.17	65.4698	0	0.0040089	0.00422075	0.00621303	0.00454054	0.00413058	0.00470206	0.00333294	0.0041035	0.00462137	0.00466588	0.00460891	0.00398559
CR	yr1	2018-01-14	1039	-0.110167	1.44026	4.11017	7.11017	10.1102	13.1102	956.275	92.1658	4.5
CR	yr1	2018-01-15	1040	1.52765	1.8612	3.62965	5.84901	8.47235	11.4723	3017.94	80.7226	1.5	0.00410567	0.00399869	0.00626619	0.00446019	0.00396548	0.00416603	0.00292953	0.00363792	0.00429335	0.00433259	0.00443352	0.00384085
CR	yr1	2018-01-16	1041	4.76896	0.0996667	1.18276	3.0266	5.42556	8.23104	2559.99	87.3531	0	0.00411375	0.00390221	0.006523	0.00446682	0.00407226	0.00447197	0.00302306	0.00404786	0.00456743	0.00440945	0.00448729	0.00388202
CR	yr1	2018-01-17	1042	8.07597	0	0	0.515986	2.22299	4.92403	644.41	94.9415	20.5	0.00306409	0.00346319	0.00526277	0.00419952	0.00289652	0.00347369	0.00252679	0.00350756	0.00370834	0.00352326	0.00353227	0.00315821
CR	yr1	2018-01-18	1043	8.39635	0	0.0390764	0.497771	1.99108	4.60365	1786.17	79.8699	0	0.00313226	0.00372898	0.00558346	0.00396795	0.0030412	0.0037626	0.00294798	0.00334894	0.00359597	0.00384228	0.00371889	0.00324057
CR	yr1	2018-01-19	1044	4.97732	0.0798125	0.798021	2.58972	5.02268	8.02268	2484.96	75.9035	0	0.00342102	0.00343247	0.0056072	0.00447168	0.00326847	0.00355427	0.0028228	0.00343794	0.00371396	0.00395033	0.00384739	0.00318186
CR	yr1	2018-01-20	1045	3.28296	0.608882	2.26073	4.24422	6.72517	9.71704	2618.79	79.4673	0	0.00363902	0.00363266	0.00567522	0.00424827	0.00327745	0.00384251	0.00286782	0.00342955	0.00363817	0.0038749	0.00414326	0.00332926
CR	yr1	2018-01-21	1046	3.63836	0.637049	1.88721	3.76381	6.36192	9.36164	2169.63	77.2988	0.5	0.00370604	0.00380253	0.00600537	0.00420776	0.00352428	0.00381365	0.00302689	0.00371059	0.00364744	0.00371822	0.00395633	0.00310916
CR	yr1	2018-01-22	1047	1.16765	0.55766	2.89033	5.83235	8.83235	11.8323	472.575	89.2698	6.5	0.00358405	0.00354197	0.00578138	0.00366147	0.00296119	0.00368434	0.00277839	0.00313196	0.00356649	0.00373552	0.0037992	0.00293524
CR	yr1	2018-01-23	1048	3.452	0.196354	1.53504	3.71744	6.548	9.548	2497.13	67.5922	6.5	0.0033496	0.00384425	0.00600605	0.00417428	0.00359861	0.00380693	0.00294007	0.00350944	0.00400932	0.00367727	0.00384097	0.003419
CR	yr1	2018-01-24	1049	-1.0049	2.09828	5.0049	8.0049	11.0049	14.0049	2620.78	48.8374	0	0.00415313	0.00398169	0.00596205	0.0039078	0.00378015	0.00437406	0.00332059	0.00394193	0.0041861	0.00402762	0.00439081	0.00376333
CR	yr1	2018-01-25	1050	-1.51636	2.67912	5.51636	8.51636	11.5164	14.5164	3709.13	66.3803	0	0.0042341	0.00439111	0.00576587	0.00410736	0.00411003	0.00458784	0.00312132	0.00411114	0.00440337	0.00444422	0.00460351	0.00414765
CR	yr1	2018-01-26	1051	-0.671382	1.83067	4.67138	7.67138	10.6714	13.6714	2038.09	69.5608	0	0.00449085	0.00456828	0.00601736	0.00431787	0.00439945	0.00483998	0.0035189	0.00456715	0.00483571	0.00475506	0.00488665	0.00424032
CR	yr1	2018-01-27	1052	-0.879722	2.1376	4.87972	7.87972	10.8797	13.8797	2670.57	78.3849	1	0.00367809	0.00411282	0.00619446	0.00426935	0.00385	0.00429172	0.00291348	0.00397834	0.00405508	0.00412889	0.00392605	0.00382141
CR	yr1	2018-01-28	1053	-0.131861	1.53535	4.13186	7.13186	10.1319	13.1319	1329.08	80.1998	0	0.00416772	0.00402921	0.00637629	0.00404165	0.00393049	0.00477634	0.00315104	0.00421881	0.00463163	0.00454206	0.00464587	0.00385578
CR	yr1	2018-01-29	1054	2.93198	0.123083	1.55413	4.06802	7.06802	10.068	2490.01	64.9885	0	0.00413714	0.00451902	0.00619141	0.00452799	0.00412575	0.00476498	0.00325677	0.00453246	0.00452069	0.0044112	0.004819	0.00405399
CR	yr1	2018-01-30	1055	0.416868	1.61346	3.66292	6.58313	9.58313	12.5831	3346.79	62.425	0	0.00459909	0.00444481	0.00604083	0.00425045	0.00424953	0.00463832	0.00311951	0.00437468	0.00452489	0.00454806	0.00489047	0.00412804
CR	yr1	2018-01-31	1056	0.807917	1.53429	3.50299	6.19208	9.19208	12.1921	3290.93	64.333	0	0.00456653	0.00445805	0.00634492	0.00415097	0.00434125	0.00465225	0.00308479	0.00439076	0.00440812	0.00437281	0.00489499	0.00415902
CR	yr1	2018-02-01	1057	1.15751	0.260382	2.84249	5.84249	8.84249	11.8425	944.554	90.1533	3.5
CR	yr1	2018-02-02	1058	2.04892	0.565653	2.46472	4.95108	7.95108	10.9511	3015.71	85.9969	0.5	0.00374999	0.00388369	0.00598434	0.00446774	0.00395014	0.00389282	0.0029704	0.00383533	0.00414739	0.00405762	0.00412414	0.00389184
CR	yr1	2018-02-03	1059	1.6166	1.16788	3.02244	5.38769	8.3834	11.3834	1895.07	80.4925	0	0.0035114	0.00412485	0.00611008	0.00460861	0.00392474	0.00428305	0.00314106	0.00413621	0.00408168	0.00448362	0.0043984	0.00403634
CR	yr1	2018-02-04	1060	0.92609	1.02406	3.13797	6.07391	9.07391	12.0739	4310.17	55.1551	0	0.00418427	0.00439896	0.0062477	0.00466433	0.00423078	0.00452707	0.00331209	0.00446029	0.00430178	0.00447746	0.0043877	0.00429475
CR	yr1	2018-02-05	1061	0.0296111	1.33522	3.97337	6.97039	9.97039	12.9704	2370.06	51.3483	0	0.00439939	0.00440672	0.0061509	0.00439805	0.00386056	0.00450617	0.00300721	0.00437842	0.00479193	0.00445821	0.00480323	0.00414014
CR	yr1	2018-02-06	1062	-0.724257	2.14791	4.72426	7.72426	10.7243	13.7243	4027.22	43.7781	0	0.00451132	0.00447967	0.00595094	0.00503882	0.00462396	0.00449493	0.00316805	0.0046423	0.00453865	0.00471335	0.00462106	0.0046658
CR	yr1	2018-02-07	1063	-0.239215	2.10541	4.28024	7.23922	10.2392	13.2392	3940.1	49.4701	0	0.00421083	0.00446523	0.00593607	0.00455717	0.00453377	0.00414099	0.00339659	0.00429325	0.00449208	0.00439576	0.0048232	0.00416137
CR	yr1	2018-02-08	1064	-0.937569	2.58585	5.01767	7.93757	10.9376	13.9376	3172.48	77.4777	0.5	0.00444941	0.0044656	0.00623388	0.0048416	0.00458741	0.0045741	0.00341061	0.0043903	0.00443286	0.00490256	0.00503018	0.00449792
CR	yr1	2018-02-09	1065	0.0300208	2.64035	4.70011	7.09049	9.96998	12.97	4220.86	73.6009	0	0.00411728	0.0042973	0.00618639	0.00481003	0.00464836	0.00437915	0.00322148	0.00401596	0.00437438	0.00449548	0.00446734	0.00440923
CR	yr1	2018-02-10	1066	1.97908	0.691937	2.10134	5.02092	8.02092	11.0209	1230.31	85.6608	22	0.00396435	0.00433462	0.00637641	0.00486073	0.00422988	0.00455874	0.00319027	0.00434041	0.00425981	0.00460248	0.00435001	0.0045555
CR	yr1	2018-02-11	1067	3.05556	0.334882	1.20994	3.94444	6.94444	9.94444	1805.81	68.0442	0.5	0.00339991	0.00348471	0.00603768	0.00481747	0.00366336	0.00392273	0.00294865	0.00353917	0.00386386	0.00406353	0.00363467	0.00371532
CR	yr1	2018-02-12	1068	0.359375	1.38992	3.66674	6.64062	9.64062	12.6406	3750.58	54.6228	0	0.00439363	0.00429781	0.00604916	0.00467872	0.00432484	0.00441717	0.00334305	0.0040658	0.00436872	0.00461126	0.00417683	0.00424924
CR	yr1	2018-02-13	1069	0.670951	1.34474	3.35922	6.32905	9.32905	12.329	3385.86	59.4824	0	0.0045905	0.00432281	0.0063338	0.00493634	0.00472901	0.0046213	0.0033344	0.00439552	0.0045037	0.00466438	0.00467068	0.00439861
CR	yr1	2018-02-14	1070	3.48432	0.961049	2.09909	3.7398	6.51568	9.51568	4660.04	56.5899	0	0.00455997	0.00416477	0.00623703	0.00494046	0.00474634	0.00455074	0.00342219	0.00440919	0.0044863	0.00433954	0.00441358	0.00431211
CR	yr1	2018-02-15	1071	6.50124	0.0392917	0.224486	1.21768	3.58918	6.49876	2288.86	70.6892	0	0.0039921	0.00425519	0.00582895	0.00449547	0.00435998	0.00430727	0.00314101	0.00408297	0.00422107	0.00436808	0.00442842	0.0041644
CR	yr1	2018-02-16	1072	3.58369	0.909264	2.04567	3.86372	6.4179	9.41631	3792.56	69.5662	0	0.00453265	0.00406425	0.00592152	0.00485304	0.00466232	0.00457781	0.00315939	0.00452856	0.00460867	0.00442226	0.00468405	0.00442048
CR	yr1	2018-02-17	1073	2.70756	0.235056	1.73211	4.29244	7.29244	10.2924	3185.16	70.5467	0	0.00438326	0.00411728	0.00614531	0.00471478	0.00445706	0.00447178	0.00326678	0.00427209	0.00437465	0.00473742	0.00470198	0.00440555
CR	yr1	2018-02-18	1074	1.2271	1.17222	3.11806	5.7729	8.7729	11.7729	4491.02	57.5407	0	0.00436502	0.0043974	0.00625643	0.00448033	0.00509085	0.00462684	0.00336351	0.00418498	0.00454286	0.00444095	0.00454089	0.00427509
CR	yr1	2018-02-19	1075	2.54654	1.35785	2.69362	4.6742	7.45346	10.4535	3308.85	65.7013	0	0.0047	0.00450064	0.00658551	0.00438302	0.0050388	0.00478119	0.00355959	0.00472792	0.00490626	0.00477671	0.00526954	0.00461952
CR	yr1	2018-02-20	1076	4.32093	0.579271	1.872	3.64047	5.85101	8.67907	4749.41	66.0689	0	0.0042457	0.00420735	0.00582923	0.00446295	0.00478652	0.00430502	0.00334226	0.00429554	0.00452232	0.00440183	0.00438177	0.00430789
CR	yr1	2018-02-21	1077	2.74537	0.338493	1.81747	4.25463	7.25463	10.2546	1452.54	75.5387	0	0.00469443	0.00450137	0.00633334	0.00448604	0.00488888	0.00467117	0.0034583	0.0044363	0.00472332	0.00464404	0.00477947	0.00466543
CR	yr1	2018-02-22	1078	2.83747	0.954424	2.41086	4.35323	7.16253	10.1625	4378.45	68.5062	0	0.00445675	0.00450181	0.00623	0.00458629	0.00507679	0.00434451	0.00362911	0.0045254	0.00481129	0.00491935	0.00489281	0.00482068
CR	yr1	2018-02-23	1079	3.63627	0.952799	2.39001	4.11137	6.44748	9.36373	4916.79	60.9317	0	0.00449468	0.00417414	0.00582534	0.00443524	0.00498421	0.00443606	0.00358867	0.00437625	0.00467171	0.00477081	0.00467101	0.00462039
CR	yr1	2018-02-24	1080	4.71077	0.835271	1.86622	3.33272	5.52728	8.28923	3496.33	67.7601	0	0.00480176	0.00448104	0.00578171	0.00447131	0.0051745	0.00467587	0.00365693	0.0044632	0.00499015	0.00502114	0.00496018	0.0048465
CR	yr1	2018-02-25	1081	4.88638	0.180215	0.695042	2.38362	5.11362	8.11363	2844.97	62.2174	0	0.00485013	0.00510882	0.00618115	0.00485379	0.00517012	0.00501081	0.00394305	0.00476636	0.00510992	0.00525873	0.0052145	0.0049685
CR	yr1	2018-02-26	1082	5.77827	0.0661528	1.00802	2.699	4.7152	7.22819	4881.64	67.5335	0	0.00444079	0.00449603	0.00570427	0.00458817	0.00504747	0.00453259	0.00380285	0.0044115	0.00476705	0.0048373	0.00446984	0.00482318
CR	yr1	2018-02-27	1083	5.14716	0.66375	1.89403	3.58342	5.53437	7.89972	5179.11	62.0418	0	0.00430369	0.00426975	0.00579628	0.00448499	0.00515419	0.00440022	0.00359026	0.00458227	0.00446318	0.0048672	0.00460637	0.00465185
CR	yr1	2018-02-28	1084	7.29928	0.322271	1.37267	2.51798	3.76343	5.74746	3727.69	64.6624	0.5	0.0043821	0.0045994	0.00584642	0.00470465	0.00523428	0.00478158	0.0038424	0.00487464	0.00514683	0.00506661	0.00493635	0.00492756
CR	yr1	2018-03-01	1085	11.1446	0	0	0	0.309806	1.9221	2702.31	63.7192	10	0.00359917	0.00377099	0.00541707	0.00448282	0.0043928	0.00341836	0.00348175	0.00402378	0.00372748	0.00424293	0.00374189	0.0039021
CR	yr1	2018-03-02	1086	5.44659	0.190861	0.684063	1.99103	4.55341	7.55341	4890.84	54.8137	0	0.003871	0.00397885	0.00579677	0.00474813	0.00446107	0.00423445	0.00336318	0.00443046	0.00403967	0.00455824	0.00420679	0.00425881
CR	yr1	2018-03-03	1087	5.5463	0.904507	1.9591	3.28164	5.16016	7.50065	4055.77	73.5592	0	0.0044707	0.00432366	0.00571184	0.00451969	0.00489122	0.0044319	0.00358161	0.00464161	0.00427057	0.0049873	0.00430318	0.00414397
CR	yr1	2018-03-04	1088	10.7571	0	0.443535	1.44896	2.54641	4.02315	5177.45	72.7265	0	0.00432055	0.00414485	0.00579025	0.00450145	0.00473982	0.00446813	0.0035668	0.00440444	0.00413138	0.00478907	0.00439458	0.00411321
CR	yr1	2018-03-05	1089	11.1873	0	0	0.00204861	0.53334	1.8866	534.119	88.5487	37	0.00281381	0.00277711	0.00489446	0.00392733	0.00374888	0.00311234	0.00316861	0.00295604	0.00300004	0.00301219	0.00284012	0.00315272
CR	yr1	2018-03-06	1090	5.89899	0.126729	0.537215	1.70392	4.10692	7.10101	5591.33	62.7577	0	0.00327016	0.00355697	0.0049465	0.00394177	0.00456812	0.00379597	0.00290222	0.0036361	0.00338162	0.00379509	0.00343031	0.00375834
CR	yr1	2018-03-07	1091	4.4013	0.794521	1.85147	3.08943	5.5987	8.5987	3091.94	72.5762	0	0.0034802	0.00342297	0.00507641	0.00408076	0.00444875	0.00372997	0.00273525	0.00347676	0.00342031	0.00371939	0.00350175	0.00375322
CR	yr1	2018-03-08	1092	10.5309	0	0	0	0.614736	2.50633	830.476	79.0011	14	0.00307532	0.00315113	0.00453708	0.00370561	0.00383197	0.00337211	0.0025833	0.00298427	0.00316677	0.00327242	0.0033968	0.00354237
CR	yr1	2018-03-09	1093	6.84478	0	0.162562	1.18079	3.31133	6.15522	1171.22	76.1222	18	0.00283182	0.00283562	0.00469189	0.00375925	0.00368684	0.0032813	0.00287611	0.00297031	0.00313376	0.00313203	0.00329605	0.00367647
CR	yr1	2018-03-10	1094	3.82664	0.218556	1.34196	3.41956	6.17336	9.17336	5717.06	57.649	0	0.00297034	0.00314614	0.00473142	0.0039124	0.00431889	0.00386867	0.00299936	0.00353081	0.00357393	0.00391209	0.00376074	0.00397229
CR	yr1	2018-03-11	1095	4.71332	1.02232	2.15201	3.59645	5.6289	8.28862	4934.81	66.5497	0	0.00319944	0.00337162	0.00470973	0.00370295	0.00388389	0.00362598	0.00290952	0.00353325	0.00343357	0.00357505	0.00356419	0.00387269
CR	yr1	2018-03-12	1096	5.60148	0.464569	1.57072	3.20967	5.14241	7.4906	5777.18	67.2151	0	0.00343042	0.00365432	0.00501185	0.0036897	0.00408778	0.00385727	0.00306094	0.00365904	0.00370613	0.00360611	0.00384397	0.00380278
CR	yr1	2018-03-13	1097	9.30276	0.286604	1.20842	2.25762	3.56536	5.16022	5758.65	63.1183	0	0.00342775	0.00393489	0.00491195	0.00382299	0.0042372	0.00381454	0.00296925	0.00375	0.00368635	0.00375975	0.00386126	0.00378136
CR	yr1	2018-03-14	1098	12.1081	0	0	0.548278	1.77506	3.3734	5819.19	61.8056	0	0.00354268	0.00365411	0.0048335	0.00360636	0.00389643	0.00419023	0.00283897	0.00358625	0.00374905	0.00375306	0.00386828	0.00335665
CR	yr1	2018-03-15	1099	13.4052	0	0	0.47816	1.46524	2.54684	5330.6	67.1901	0	0.00380312	0.00386477	0.00468291	0.0037864	0.00415355	0.00438712	0.00310472	0.00389919	0.00374874	0.00387889	0.00416569	0.00346004
CR	yr1	2018-03-16	1100	8.46487	0	0.009125	0.75684	2.4336	4.56402	600.673	84.8281	22.5	0.00284538	0.00292082	0.00339405	0.00309477	0.00334298	0.00307313	0.00230354	0.00285599	0.00290121	0.00294417	0.00288246	0.0028229
CR	yr1	2018-03-17	1101	4.54261	0.409903	1.74147	3.45197	5.64524	8.45739	6239.33	67.9494	0	0.00313205	0.00333469	0.00399506	0.00347791	0.00357969	0.00396164	0.00249557	0.00337106	0.00352593	0.00361303	0.00354581	0.00339764
CR	yr1	2018-03-18	1102	8.36703	0.490597	1.44863	2.48393	3.72901	5.46714	4778.99	72.5931	0	0.0037048	0.00356364	0.00434494	0.00381599	0.00363078	0.00446969	0.00277142	0.00382557	0.00408676	0.00389868	0.00382931	0.00377677
CR	yr1	2018-03-19	1103	10.9679	0	0	0	0.229306	2.03563	1478.42	89.0947	11.5	0.00320206	0.00346451	0.00429829	0.00374019	0.0037518	0.00387709	0.00211469	0.00339953	0.00386237	0.0034021	0.00333501	0.00349884
CR	yr1	2018-03-20	1104	7.83786	0	0	0.472278	2.27964	5.16214	808.433	92.1292	11.5	0.00256191	0.00274604	0.00353568	0.0030923	0.00319532	0.00315678	0.00169125	0.00294906	0.00303204	0.00286848	0.00284067	0.00271884
CR	yr1	2018-03-21	1105	6.71232	0	4.17e-05	1.16894	3.2949	6.28768	891.425	85.3597	25.5	0.0027205	0.00273267	0.00362924	0.00339595	0.00327647	0.0031208	0.0019687	0.00327422	0.0032329	0.00295955	0.00306976	0.00278136
CR	yr1	2018-03-22	1106	8.31288	0	0	0.0819028	1.7924	4.68712	2856.81	81.2619	8.5	0.00238262	0.00252521	0.0038375	0.00323579	0.00315974	0.00332639	0.00180668	0.00281331	0.00322192	0.00309178	0.0032463	0.00295622
CR	yr1	2018-03-23	1107	6.81517	0	0.36759	1.59015	3.58289	6.18483	6299.17	63.6335	0	0.0028115	0.00285641	0.00386498	0.00322302	0.00314105	0.00340884	0.00230163	0.00294891	0.00413261	0.00312456	0.00314265	0.00280499
CR	yr1	2018-03-24	1108	7.39553	0.409792	1.37987	2.47647	4.04767	6.02406	6372.05	58.9945	0	0.00315044	0.00289185	0.00382864	0.0032745	0.00305242	0.00371764	0.00234862	0.00300946	0.00415352	0.00325126	0.00324125	0.00296962
CR	yr1	2018-03-25	1109	9.62433	0	0.329792	1.29444	2.78324	4.57644	5898.05	66.0603	0	0.0035936	0.00288412	0.00415338	0.00322066	0.00308243	0.00411754	0.00273186	0.00358226	0.00430556	0.00357291	0.00343331	0.00301887
CR	yr1	2018-03-26	1110	11.1456	0	0.14741	1.03933	2.29358	3.95407	6187.77	62.0663	0	0.0036683	0.00308152	0.00406297	0.00345471	0.00327855	0.00388847	0.00248637	0.00356441	0.00419186	0.0039054	0.00353881	0.00291548
CR	yr1	2018-03-27	1111	12.3722	0	0.00606944	0.531222	1.61215	3.15888	5550.51	57.804	0	0.00342545	0.00337663	0.00389428	0.00329957	0.00329575	0.00422195	0.00259257	0.00391416	0.00425651	0.00410101	0.00382547	0.00303127
CR	yr1	2018-03-28	1112	13.7719	0	0	0.228757	1.14718	2.53183	6384.73	57.4862	0	0.00359171	0.00344834	0.00363159	0.00326649	0.00318427	0.00424251	0.00225041	0.00377248	0.00461173	0.00414946	0.00391683	0.00306939
CR	yr1	2018-03-29	1113	13.8847	0	0	0.193583	0.999215	2.09748	6075.62	63.7702	0	0.0037231	0.00322329	0.00362524	0.00309575	0.00300547	0.00433818	0.00244007	0.00368091	0.00465364	0.00399173	0.00400563	0.00306804
CR	yr1	2018-03-30	1114	11.1479	0	0.0222083	0.309208	0.874854	2.50666	6908.96	40.7708	0	0.00364124	0.0034068	0.00374999	0.00357543	0.00311761	0.0043542	0.00236562	0.00391737	0.00452918	0.0041503	0.00409443	0.00320345
CR	yr1	2018-03-31	1115	9.9873	0.102896	0.842653	1.81161	2.97228	4.59951	6504.86	61.8758	0	0.00376921	0.00342718	0.00371871	0.00337874	0.00301586	0.00445095	0.00236502	0.00376417	0.00443659	0.00380272	0.00391055	0.0030624
CR	yr1	2018-04-01	1116	14.0803	0	0	0.180132	1.0721	2.0987	5867.37	67.9938	0	0.00370837	0.00349653	0.00390265	0.00340483	0.00292187	0.00426892	0.00218656	0.00373156	0.00465714	0.00395808	0.00415438	0.0032565
CR	yr1	2018-04-02	1117	16.4485	0	0	0	0.00173611	0.642083	5473.51	68.9437	0	0.00328608	0.00321106	0.00356411	0.00326707	0.00293251	0.00409136	0.00234589	0.00331646	0.00451732	0.00334313	0.0039773	0.00309053
CR	yr1	2018-04-03	1118	16.7885	0	0	0	0.12125	0.909931	6134.73	65.7353	0	0.00301518	0.00301826	0.00334297	0.00310768	0.00298017	0.00399962	0.0022324	0.00328243	0.00426056	0.00334132	0.00369444	0.00289726
CR	yr1	2018-04-04	1119	15.5286	0	0	0	0.0111806	1.04847	5433.38	75.4462	2	0.00297362	0.0030909	0.00332462	0.00319558	0.00277046	0.00401927	0.0019423	0.00314431	0.00400261	0.00301235	0.00349515	0.00293136
CR	yr1	2018-04-05	1120	12.279	0	0	0	0.173125	1.55465	3914.68	66.4126	0	0.00281971	0.00300063	0.00343505	0.00312458	0.00270153	0.00346528	0.00186884	0.00324281	0.00380768	0.00320428	0.00330125	0.00270807
CR	yr1	2018-04-06	1121	14.544	0	0	0	0.0540972	1.11556	2905.82	84.2945	22.5	0.00269141	0.00282234	0.0032888	0.00304347	0.00257911	0.00317476	0.00178954	0.00288948	0.00373674	0.00271295	0.00326824	0.00266195
CR	yr1	2018-04-07	1122	8.54965	0	0.00209722	0.589722	1.7916	4.4509	2268.18	76.6025	4	0.00252113	0.00266226	0.00347041	0.00285092	0.00213759	0.002983	0.00138647	0.00295572	0.00336631	0.00292451	0.00286653	0.0028337
CR	yr1	2018-04-08	1123	5.92923	0.00199306	0.482493	1.97521	4.1257	7.07077	5013.98	66.2117	0	0.00277983	0.00259948	0.00376278	0.00293357	0.00243522	0.00320592	0.00138977	0.0027865	0.00362132	0.00283333	0.00306646	0.00266569
CR	yr1	2018-04-09	1124	7.4264	0.0730625	0.903889	1.86483	3.43527	5.62298	3006.7	75.8667	0	0.00257509	0.00287294	0.00347097	0.00284047	0.00255855	0.00331836	0.00130491	0.00274969	0.00362736	0.00251497	0.00308798	0.00261391
CR	yr1	2018-04-10	1125	12.1573	0	0.0303681	0.581083	1.59002	2.99898	6639.3	68.7796	0	0.00271653	0.00264039	0.00381312	0.00289244	0.00214589	0.0034704	0.00162364	0.00249108	0.0037696	0.00273638	0.00326217	0.00227772
CR	yr1	2018-04-11	1126	16.051	0	0	0	0	0.489375	2953.81	75.0122	18	0.00283314	0.00318105	0.00383356	0.00279628	0.00234497	0.00370075	0.00137063	0.00266649	0.00413432	0.00304113	0.00369113	0.00250397
CR	yr1	2018-04-12	1127	16.459	0	0	0	0.00486111	0.122431	4984.98	64.9358	6	0.00263471	0.00219425	0.00334978	0.00216908	0.00160412	0.00329017	0.00145108	0.00192417	0.00348961	0.00221971	0.00282759	0.00191912
CR	yr1	2018-04-13	1128	11.3121	0	0	0.15909	1.08017	2.52246	7213.32	50.8481	0	0.00262721	0.00263156	0.00351649	0.00253358	0.00190798	0.00364154	0.00140503	0.00233703	0.00330122	0.00255494	0.0032185	0.00230164
CR	yr1	2018-04-14	1129	12.4907	0	0.0186458	0.627597	1.52194	2.56583	3989.16	74.1149	11	0.00269186	0.00279803	0.00374358	0.00265391	0.00201717	0.00360724	0.00116921	0.00233566	0.0034547	0.00251408	0.00332459	0.00228983
CR	yr1	2018-04-15	1130	12.2771	0	0	0	0.0150694	0.973611	2843.15	80.4749	47	0.00264171	0.0025763	0.00275558	0.00228013	0.00177435	0.00295545	0.00107972	0.00215903	0.00319067	0.00250578	0.00280219	0.00163264
CR	yr1	2018-04-16	1131	11.4525	0	0	0.0313958	0.709118	2.27849	6025.96	61.0972	0	0.00292491	0.00234921	0.00361056	0.00235413	0.00177682	0.00348006	0.0013578	0.00238801	0.00349094	0.00224113	0.0034843	0.00167031
CR	yr1	2018-04-17	1132	11.4525	0	0	0	0.801687	2.13078	2046.57	80.079	17.5	0.00278443	0.0024277	0.00381697	0.0022456	0.00201144	0.00350722	0.00109157	0.0021159	0.00371992	0.0024511	0.00285197	0.0018342
CR	yr1	2018-04-18	1133	13.4943	0	0	0	0.20509	1.05662	3813.97	81.6637	16	0.0023282	0.00223779	0.00309389	0.00197639	0.00113173	0.00297491	0.000959017	0.00185008	0.0029058	0.00209507	0.00268619	0.00146931
CR	yr1	2018-04-19	1134	14.4113	0	0	0.260806	1.12472	2.1411	7437.97	67.9033	0	0.00249691	0.00247339	0.00322949	0.00201305	0.00137578	0.00320721	0.00109915	0.00205224	0.00304379	0.00209073	0.00284248	0.00145715
CR	yr1	2018-04-20	1135	16.4231	0	0	0	0.0915278	0.975833	7300.88	62.1215	0	0.00251441	0.00238962	0.00310505	0.00224355	0.00156362	0.00318228	0.00109849	0.00234711	0.00321581	0.00226119	0.00303862	0.00166369
CR	yr1	2018-04-21	1136	17.0618	0	0	0.0422569	0.602951	1.49802	7378.43	56.2587	0	0.00253387	0.00224769	0.00311046	0.00191676	0.00160904	0.00329202	0.00110477	0.00198507	0.00328037	0.00219268	0.00303421	0.00173602
CR	yr1	2018-04-22	1137	18.0024	0	0	0	0.132083	0.758889	6897.58	59.2437	0	0.00278385	0.00252035	0.00334075	0.00219076	0.00141498	0.00359111	0.00117907	0.00217473	0.00341262	0.00224719	0.0031128	0.00169023
CR	yr1	2018-04-23	1138	18.5674	0	0	0	0	0.260417	6718.91	65.0163	0	0.00328964	0.00264366	0.00282345	0.00232526	0.00161654	0.00394745	0.00158017	0.00189558	0.00352834	0.00242037	0.00347216	0.0018167
CR	yr1	2018-04-24	1139	17.5215	0	0	0	0	0	1121.88	87.4737	7	0.00260459	0.00189386	0.00268397	0.00151622	0.00117434	0.00244213	0.000948184	0.00130177	0.00221508	0.00171572	0.00291149	0.00129668
CR	yr1	2018-04-25	1140	15.3206	0	0	0	0	0.0678472	1601.82	83.5318	39	0.00274327	0.00231398	0.00253765	0.00140694	0.00104342	0.00299132	0.00122883	0.00144992	0.00249514	0.00169447	0.00289082	0.00145104
CR	yr1	2018-04-26	1141	14.8875	0	0	0	0	0.601944	7157.33	63.8186	0	0.00307748	0.0021258	0.00282639	0.0014535	0.00140311	0.00276417	0.00125998	0.00156034	0.00280757	0.00186392	0.00322369	0.00149009
CR	yr1	2018-04-27	1142	15.11	0	0	0	0.000555556	0.911944	4947.22	77.5733	3	0.00327846	0.00220817	0.00331852	0.00186828	0.00164286	0.00309928	0.00131105	0.00158301	0.00312588	0.00189723	0.00328156	0.00155775
CR	yr1	2018-04-28	1143	14.6141	0	0	0	0.328194	1.5609	7437.14	71.4751	0.5	0.00347775	0.00232579	0.0032078	0.00197606	0.00164179	0.00292551	0.00128661	0.00152304	0.0029362	0.00200217	0.0031317	0.00174513
CR	yr1	2018-04-29	1144	16.9721	0	0	0.00698611	0.571333	1.45654	7747.17	62.1655	0	0.00369803	0.00275837	0.00305113	0.00226379	0.00172254	0.00289821	0.00134428	0.00191571	0.00330347	0.00217725	0.00361483	0.00194766
CR	yr1	2018-04-30	1145	17.0888	0	0	0	0	0.117431	4051.61	70.7859	0	0.00363463	0.00260843	0.00364342	0.00241703	0.00206931	0.00297549	0.00161969	0.00187019	0.00382445	0.00203986	0.00352795	0.00183454
CR	yr2	2018-05-01	1146	19.294	0	0	0	0	0.309722	7211.51	63.0633	0
CR	yr2	2018-05-02	1147	17.6049	0	0	0	0	0	1181.17	80.8294	6.5
CR	yr2	2018-05-03	1148	16.5757	0	0	0	0.0125	0.259861	3385.25	81.259	4.5
CR	yr2	2018-05-04	1149	13.3469	0	0	0	0.164722	1.08285	5549.16	56.3006	0
CR	yr2	2018-05-05	1150	16.4474	0	0	0	0	0.406597	7766.59	49.9873	0
CR	yr2	2018-05-06	1151	16.5699	0	0	0	0.199535	0.954326	5364.92	67.3435	5.5
CR	yr2	2018-05-07	1152	15.4258	0	0	0	0	0	740.078	97.1924	53.5
CR	yr2	2018-05-08	1153	15.5719	0	0	0	0	0	2973.65	87.3933	11
CR	yr2	2018-05-09	1154	14.3321	0	0	0	0	0.113611	4856.11	73.528	8
CR	yr2	2018-05-10	1155	12.149	0	0	0.0296528	0.577951	1.93649	6522.31	64.9983	0
CR	yr2	2018-05-11	1156	14.2805	0	0	0.471472	1.37337	2.41531	8174.15	57.8056	0
CR	yr2	2018-05-12	1157	17.3119	0	0	0	0.227319	1.05044	7338.88	64.2094	0
CR	yr2	2018-05-13	1158	15.9881	0	0	0	0	0	673.144	90.1839	71
CR	yr2	2018-05-14	1159	18.4633	0	0	0	0	0.0484722	7621.59	75.3083	0.5
CR	yr2	2018-05-15	1160	18.9821	0	0	0	0.0260417	0.683125	7602.84	66.1684	0
CR	yr2	2018-05-16	1161	21.204	0	0	0	0	0	6548.14	66.9998	0
CR	yr2	2018-05-17	1162	22.6209	0	0	0	0	0	4956.31	75.0563	0
CR	yr2	2018-05-18	1163	22.9441	0	0	0	0	0	3774.58	82.8381	4.5
CR	yr2	2018-05-19	1164	15.6891	0	0	0	0	0.0660417	5357.99	73.6549	6.5
CR	yr2	2018-05-20	1165	16.1939	0	0	0	0	0.487639	8049.52	64.1769	0
CR	yr2	2018-05-21	1166	18.082	0	0	0	0	0.185347	7988.14	59.4663	0
CR	yr2	2018-05-22	1167	18.0812	0	0	0	0.0678472	0.762569	8301.96	55.6899	0
CR	yr2	2018-05-23	1168	17.5295	0	0	0	0	0	1936.31	83.7451	11.5
CR	yr2	2018-05-24	1169	18.8944	0	0	0	0	0.0114583	8235.35	69.1221	0
CR	yr2	2018-05-25	1170	20.2326	0	0	0	0	0.417292	7989.54	55.7386	0
CR	yr2	2018-05-26	1171	20.6392	0	0	0	0	0	4990.41	60.388	0
CR	yr2	2018-05-27	1172	20.7994	0	0	0	0	0	6826.91	65.1347	0
CR	yr2	2018-05-28	1173	21.7934	0	0	0	0	0	3785.43	66.1948	0
CR	yr2	2018-05-29	1174	21.3865	0	0	0	0	0	3830.63	73.6722	0
CR	yr2	2018-05-30	1175	18.2127	0	0	0	0	0	1194.2	89.5944	13
CR	yr2	2018-05-31	1176	17.0567	0	0	0	0	0	1014.36	95.2694	18
CR	yr2	2018-06-01	1177	17.8287	0	0	0	0	0.00479167	6678.31	74.9867	0
CR	yr2	2018-06-02	1178	19.3879	0	0	0	0	0.444444	8452.62	64.5678	0
CR	yr2	2018-06-03	1179	21.3437	0	0	0	0	0.000208333	7529.31	65.5479	0
CR	yr2	2018-06-04	1180	21.6006	0	0	0	0	0	7612.46	63.7993	0
CR	yr2	2018-06-05	1181	20.4228	0	0	0	0	0	4151.37	74.4828	2
CR	yr2	2018-06-06	1182	18.495	0	0	0	0	0	976.477	95.8542	58.5
CR	yr2	2018-06-07	1183	22.1859	0	0	0	0	0	5351.58	82.4685	6.5
CR	yr2	2018-06-08	1184	22.3009	0	0	0	0	0	2283.59	86.0639	28.5
CR	yr2	2018-06-09	1185	22.0478	0	0	0	0	0	6278.51	76.2771	2
CR	yr2	2018-06-10	1186	19.7351	0	0	0	0	0	1558.77	85.1739	1
CR	yr2	2018-06-11	1187	21.8767	0	0	0	0	0	3283.83	88.126	2
CR	yr2	2018-06-12	1188	20.2704	0	0	0	0	0	3674.8	80.272	0
CR	yr2	2018-06-13	1189	18.6055	0	0	0	0	0	6646.9	75.9379	1
CR	yr2	2018-06-14	1190	19.1091	0	0	0	0	0.121458	6603.44	71.6844	0
CR	yr2	2018-06-15	1191	19.105	0	0	0	0	0	1850.56	87.0667	10
CR	yr2	2018-06-16	1192	18.536	0	0	0	0	0.00291667	7554.02	68.1362	0
CR	yr2	2018-06-17	1193	19.7098	0	0	0	0	0.312778	7193.28	74.8443	0
CR	yr2	2018-06-18	1194	20.8272	0	0	0	0	0	3112.07	78.6206	0
CR	yr2	2018-06-19	1195	21.436	0	0	0	0	0	3627.95	85.8527	4.5
CR	yr2	2018-06-20	1196	20.8638	0	0	0	0	0	1066.23	96.0257	52.5
CR	yr2	2018-06-21	1197	21.3674	0	0	0	0	0	3841.42	84.5362	0.5
CR	yr2	2018-06-22	1198	21.9272	0	0	0	0	0	6302.86	73.6117	0
CR	yr2	2018-06-23	1199	18.9199	0	0	0	0	0	1661.94	89.1003	19.5
CR	yr2	2018-06-24	1200	22.2908	0	0	0	0	0	5745.66	77.7517	1.5
CR	yr2	2018-06-25	1201	24.9444	0	0	0	0	0	7953.59	66.7894	0
CR	yr2	2018-06-26	1202	25.7953	0	0	0	0	0	7132.49	71.2869	0
CR	yr2	2018-06-27	1203	27.2474	0	0	0	0	0	5583	75.0048	0
CR	yr2	2018-06-28	1204	26.4211	0	0	0	0	0	3825.48	77.5997	0
CR	yr2	2018-06-29	1205	25.1601	0	0	0	0	0	4582.83	81.365	6.5
CR	yr2	2018-06-30	1206	25.9373	0	0	0	0	0	6290.56	82.3577	2.5
CR	yr2	2018-07-01	1207	27.1359	0	0	0	0	0	7173.24	73.6631	0
CR	yr2	2018-07-02	1208	26.2029	0	0	0	0	0	4785.01	81.6753	20
CR	yr2	2018-07-03	1209	25.9449	0	0	0	0	0	6100.44	76.7108	0
CR	yr2	2018-07-04	1210	26.2836	0	0	0	0	0	2965.31	81.2946	2
CR	yr2	2018-07-05	1211	23.6351	0	0	0	0	0	1000.8	94.2229	123.5
CR	yr2	2018-07-06	1212	22.6398	0	0	0	0	0	837.704	97.3569	85.5
CR	yr2	2018-07-07	1213	22.8688	0	0	0	0	0	1134.85	95.4021	19.5
CR	yr2	2018-07-08	1214	25.0395	0	0	0	0	0	4001.68	86.9408	5.5
CR	yr2	2018-07-09	1215	26.4237	0	0	0	0	0	7165.35	78.5334	0
CR	yr2	2018-07-10	1216	27.0246	0	0	0	0	0	6605.55	75.1439	0
CR	yr2	2018-07-11	1217	26.814	0	0	0	0	0	5438.43	76.0837	0
CR	yr2	2018-07-12	1218	27.1147	0	0	0	0	0	5196.58	74.8447	0
CR	yr2	2018-07-13	1219	27.0569	0	0	0	0	0	6143.7	75.7589	0
CR	yr2	2018-07-14	1220	28.3278	0	0	0	0	0	7781.76	72.2568	0
CR	yr2	2018-07-15	1221	29.5304	0	0	0	0	0	7840.82	69.4618	0
CR	yr2	2018-07-16	1222	29.8576	0	0	0	0	0	6850.58	70.7587	0
CR	yr2	2018-07-17	1223	29.7095	0	0	0	0	0	6014.04	73.668	0
CR	yr2	2018-07-18	1224	29.8008	0	0	0	0	0	7541.31	67.9724	0
CR	yr2	2018-07-19	1225	29.4531	0	0	0	0	0	7510.9	68.3826	0
CR	yr2	2018-07-20	1226	29.7196	0	0	0	0	0	6723.55	70.9591	0
CR	yr2	2018-07-21	1227	30.0184	0	0	0	0	0	7471.38	67.1424	0
CR	yr2	2018-07-22	1228	29.7448	0	0	0	0	0	7934.64	66.4787	0
CR	yr2	2018-07-23	1229	29.9981	0	0	0	0	0	7099.79	70.0054	0
CR	yr2	2018-07-24	1230	28.7851	0	0	0	0	0	7356.88	68.4645	0
CR	yr2	2018-07-25	1231	29.0884	0	0	0	0	0	6549.13	71.5648	0
CR	yr2	2018-07-26	1232	29.6474	0	0	0	0	0	6073.69	69.593	0
CR	yr2	2018-07-27	1233	28.5328	0	0	0	0	0	6109.48	64.9151	0
CR	yr2	2018-07-28	1234	27.0012	0	0	0	0	0	4253.04	74.3667	1.5
CR	yr2	2018-07-29	1235	26.0653	0	0	0	0	0	5160.41	83.7176	42
CR	yr2	2018-07-30	1236	27.4867	0	0	0	0	0	6639.06	72.9715	0.5
CR	yr2	2018-07-31	1237	28.602	0	0	0	0	0	7600.44	69.596	0
CR	yr2	2018-08-01	1238	28.7703	0	0	0	0	0	7733.96	68.4116	0
CR	yr2	2018-08-02	1239	29.3356	0	0	0	0	0	7206.06	71.499	0
CR	yr2	2018-08-03	1240	29.4379	0	0	0	0	0	7457.87	64.1751	0
CR	yr2	2018-08-04	1241	27.8855	0	0	0	0	0	7522.19	63.869	0
CR	yr2	2018-08-05	1242	28.8939	0	0	0	0	0	6927.45	63.9607	0
CR	yr2	2018-08-06	1243	29.0372	0	0	0	0	0	6636.78	70.3721	0
CR	yr2	2018-08-07	1244	27.3081	0	0	0	0	0	5019.04	65.7752	0
CR	yr2	2018-08-08	1245	25.2393	0	0	0	0	0	4175.42	74.1985	0
CR	yr2	2018-08-09	1246	27.3771	0	0	0	0	0	3483.38	75.9551	0
CR	yr2	2018-08-10	1247	27.8908	0	0	0	0	0	3346.79	77.0413	0
CR	yr2	2018-08-11	1248	28.8051	0	0	0	0	0	6070.5	71.9312	0
CR	yr2	2018-08-12	1249	29.1067	0	0	0	0	0	4737.84	74.8585	0
CR	yr2	2018-08-13	1250	28.5824	0	0	0	0	0	5884.33	77.6446	0
CR	yr2	2018-08-14	1251	29.6946	0	0	0	0	0	6339.26	70.3644	0
CR	yr2	2018-08-15	1252	27.9098	0	0	0	0	0	3410.49	78.3106	0
CR	yr2	2018-08-16	1253	26.6173	0	0	0	0	0	3027.25	83.0624	0.5
CR	yr2	2018-08-17	1254	24.1333	0	0	0	0	0	7732.87	57.8969	0
CR	yr2	2018-08-18	1255	22.8774	0	0	0	0	0	6583.37	66.1565	0
CR	yr2	2018-08-19	1256	24.4866	0	0	0	0	0	5751.81	61.4476	0
CR	yr2	2018-08-20	1257	24.7815	0	0	0	0	0	4227.51	73.8937	0
CR	yr2	2018-08-21	1258	28.1321	0	0	0	0	0	5960.14	77.7766	2
CR	yr2	2018-08-22	1259	29.5172	0	0	0	0	0	7065.03	65.2269	0
CR	yr2	2018-08-23	1260	26.8054	0	0	0	0	0	4098.58	82.1786	40
CR	yr2	2018-08-24	1261	27.9835	0	0	0	0	0	3738.14	76.1319	31
CR	yr2	2018-08-25	1262	28.3702	0	0	0	0	0	4947.95	75.4837	0
CR	yr2	2018-08-26	1263	28.1394	0	0	0	0	0	6794.91	73.6165	0
CR	yr2	2018-08-27	1264	27.8181	0	0	0	0	0	4547.55	76.2759	0
CR	yr2	2018-08-28	1265	26.0078	0	0	0	0	0	3265.64	84.4303	0
CR	yr2	2018-08-29	1266	27.8733	0	0	0	0	0	6542.66	77.6442	0.5
CR	yr2	2018-08-30	1267	27.551	0	0	0	0	0	6143.3	73.102	0
CR	yr2	2018-08-31	1268	26.7128	0	0	0	0	0	4624.99	82.1271	11
CR	yr2	2018-09-01	1269	23.466	0	0	0	0	0	1823.36	92.9493	9.5
CR	yr2	2018-09-02	1270	23.5997	0	0	0	0	0	4584.75	85.1171	27.5
CR	yr2	2018-09-03	1271	25.3204	0	0	0	0	0	6116.78	79.4678	0.5
CR	yr2	2018-09-04	1272	25.5698	0	0	0	0	0	1267.33	83.6595	41.5
CR	yr2	2018-09-05	1273	25.2463	0	0	0	0	0	6104.35	78.14	19
CR	yr2	2018-09-06	1274	23.8383	0	0	0	0	0	3789.44	78.9071	1
CR	yr2	2018-09-07	1275	24.2982	0	0	0	0	0	2428.31	90.0547	14.5
CR	yr2	2018-09-08	1276	22.446	0	0	0	0	0	2021.49	91.2997	22
CR	yr2	2018-09-09	1277	23.6058	0	0	0	0	0	2862.75	90.6474	1.5
CR	yr2	2018-09-10	1278	22.2658	0	0	0	0	0	1332.12	91.3845	12
CR	yr2	2018-09-11	1279	22.0243	0	0	0	0	0	4719.75	78.2318	1
CR	yr2	2018-09-12	1280	20.6894	0	0	0	0	0	1305.7	86.3225	4
CR	yr2	2018-09-13	1281	21.6015	0	0	0	0	0	2760.14	82.5965	2.5
CR	yr2	2018-09-14	1282	21.3817	0	0	0	0	0	1440.89	94.0799	20
CR	yr2	2018-09-15	1283	23.1869	0	0	0	0	0	1580	91.5681	3
CR	yr2	2018-09-16	1284	24.8104	0	0	0	0	0	2678.48	87.8333	0.5
CR	yr2	2018-09-17	1285	22.6749	0	0	0	0	0	1719.28	88.9762	0.5
CR	yr2	2018-09-18	1286	21.9476	0	0	0	0	0	4450.39	76.8522	0
CR	yr2	2018-09-19	1287	21.5507	0	0	0	0	0	5961.12	61.126	0
CR	yr2	2018-09-20	1288	18.3876	0	0	0	0	0	540.88	93.8786	44.5
CR	yr2	2018-09-21	1289	20.5957	0	0	0	0	0	1234.5	95.2333	8.5
CR	yr2	2018-09-22	1290	22.2582	0	0	0	0	0	3082.85	85.0824	8
CR	yr2	2018-09-23	1291	20.8823	0	0	0	0	0	4790.13	79.5334	0
CR	yr2	2018-09-24	1292	21.5265	0	0	0	0	0	3632.7	76.8799	0
CR	yr2	2018-09-25	1293	19.2717	0	0	0	0	0	1628.82	90.1451	5
CR	yr2	2018-09-26	1294	17.551	0	0	0	0	0	2136.26	87.6123	30
CR	yr2	2018-09-27	1295	17.9018	0	0	0	0	0	2601	87.2864	12.5
CR	yr2	2018-09-28	1296	18.7452	0	0	0	0	0.000347222	5694.66	75.0647	0
CR	yr2	2018-09-29	1297	16.9558	0	0	0	0	0	431.095	95.0875	44
CR	yr2	2018-09-30	1298	22.1947	0	0	0	0	0	1489.49	86.4881	28
CR	yr2	2018-10-01	1299	20.6381	0	0	0	0	0	5774.8	64.9397	2
CR	yr2	2018-10-02	1300	17.5759	0	0	0	0	0.245833	4389.11	70.9769	0
CR	yr2	2018-10-03	1301	19.0769	0	0	0	0	0.00472222	5115.02	69.1576	0
CR	yr2	2018-10-04	1302	17.5417	0	0	0	0	0	1130.6	89.9846	1.5
CR	yr2	2018-10-05	1303	21.9367	0	0	0	0	0	1290.53	78.6597	0
CR	yr2	2018-10-06	1304	24.8981	0	0	0	0	0	3362.95	82.9365	5.5
CR	yr2	2018-10-07	1305	21.9151	0	0	0	0	0	3244.25	82.2815	1.5
CR	yr2	2018-10-08	1306	19.6726	0	0	0	0	0	5455.18	75.2434	0
CR	yr2	2018-10-09	1307	18.732	0	0	0	0	0.00826389	4954.75	76.1107	0
CR	yr2	2018-10-10	1308	18.1302	0	0	0	0	0	1247.45	92.0962	4
CR	yr2	2018-10-11	1309	17.9691	0	0	0	0	0	1565.82	88.6529	0
CR	yr2	2018-10-12	1310	16.3238	0	0	0	0	0.195486	2935.91	65.5221	0
CR	yr2	2018-10-13	1311	15.249	0	0	0	0.0852083	1.02035	2967.42	77.686	0
CR	yr2	2018-10-14	1312	17.1247	0	0	0	0	0	3348.95	77.014	0
CR	yr2	2018-10-15	1313	16.0715	0	0	0	0	0.001875	2388.84	85.2967	0
CR	yr2	2018-10-16	1314	15.889	0	0	0	0	0.326389	2852.29	81.5127	0
CR	yr2	2018-10-17	1315	16.4856	0	0	0	0	0.111806	3455	73.0909	0
CR	yr2	2018-10-18	1316	15.7406	0	0	0	0.0154861	0.789861	4586.89	76.5764	0
CR	yr2	2018-10-19	1317	15.7774	0	0	0	0	0.495625	4160.78	79.6844	0
CR	yr2	2018-10-20	1318	13.5256	0	0	0	0.158889	1.25854	2324.35	78.7786	0
CR	yr2	2018-10-21	1319	13.4167	0	0	0.000104167	0.762403	2.22803	4839.34	72.7657	0
CR	yr2	2018-10-22	1320	14.74	0	0	0.00360417	0.600222	1.5964	4356.47	75.2225	0
CR	yr2	2018-10-23	1321	15.1751	0	0	0	0	0.38	1523.03	81.5683	6
CR	yr2	2018-10-24	1322	15.7571	0	0	0	0.00166667	0.374792	3171.61	82.4081	0.5
CR	yr2	2018-10-25	1323	13.7947	0	0	0	0.373889	1.88389	4682.98	75.7794	0
CR	yr2	2018-10-26	1324	15.3918	0	0	0.034375	0.712333	1.74428	3827.98	76.7702	0.5
CR	yr2	2018-10-27	1325	15.9051	0	0	0	0.0221528	0.431319	1947.21	80.438	6
CR	yr2	2018-10-28	1326	12.6823	0	0	0.00454861	0.792125	2.28608	4604.65	69.1031	0
CR	yr2	2018-10-29	1327	12.9945	0	0	0	0.364333	1.84447	3348.15	73.6806	0
CR	yr2	2018-10-30	1328	13.3239	0	0	0	0.265542	1.4086	3838.97	70.0114	0
CR	yr2	2018-10-31	1329	11.021	0	0	0	0.769806	2.57849	2369.02	74.0834	0
CR	yr2	2018-11-01	1330	11.4823	0	0	0	0.606986	2.27428	2593.74	72.7249	0
CR	yr2	2018-11-02	1331	10.5684	0	0	0.14566	1.43274	3.32441	3154.67	78.3258	0
CR	yr2	2018-11-03	1332	11.3408	0	0	0.0189931	1.30582	3.16797	3608.38	75.9039	0
CR	yr2	2018-11-04	1333	12.7736	0	0	0	0.176792	1.15387	1172.74	91.2729	1
CR	yr2	2018-11-05	1334	15.8222	0	0	0	0	0.147986	3202	84.3547	0
CR	yr2	2018-11-06	1335	16.3265	0	0	0	0	0.220833	3400.97	82.2256	28.5
CR	yr2	2018-11-07	1336	14.3397	0	0	0	0.038125	1.15111	3792.25	78.3381	0
CR	yr2	2018-11-08	1337	15.4743	0	0	0	0.174583	1.13715	3688.6	78.7585	0
CR	yr2	2018-11-09	1338	17.8328	0	0	0	0	0	1037.88	87.1779	11
CR	yr2	2018-11-10	1339	15.0205	0	0	0	0.219722	0.806042	3241.54	73.0112	0.5
CR	yr2	2018-11-11	1340	11.8482	0	0	0.0188333	1.01315	2.8019	3858.6	76.3733	0
CR	yr2	2018-11-12	1341	12.9657	0	0	0	0.140486	1.38514	2086.76	84.2544	0
CR	yr2	2018-11-13	1342	13.4919	0	0	0	0.00479167	0.808056	1947.56	74.8117	0
CR	yr2	2018-11-14	1343	9.96394	0	0	0.0780694	1.30197	3.31134	1463.73	82.4484	0
CR	yr2	2018-11-15	1344	9.23633	0	0	0.710708	2.4095	4.40346	2808.72	80.8178	0.5
CR	yr2	2018-11-16	1345	9.87139	0	0.0981111	0.875757	1.98285	3.76958	2826.59	82.0247	0
CR	yr2	2018-11-17	1346	11.7693	0	0	0.0356875	0.535222	2.27043	2514.91	78.3462	0
CR	yr2	2018-11-18	1347	11.24	0	0	0.504632	1.5506	2.94422	3338.42	74.5233	0
CR	yr2	2018-11-19	1348	11.0207	0	0	0.00190278	0.167153	1.97931	565.443	86.1838	1
CR	yr2	2018-11-20	1349	8.04731	0	0.0169861	1.11928	2.87457	5.03054	2740.4	79.373	0
CR	yr2	2018-11-21	1350	8.64913	0	0.187903	1.22535	2.62823	4.75531	3133.13	79.2966	0
CR	yr2	2018-11-22	1351	9.60065	0	0	0.00306944	0.928722	3.40344	794.16	78.2405	0.5
CR	yr2	2018-11-23	1352	7.35982	0	0.0910208	0.793146	2.83351	5.64018	2927.73	68.4137	0
CR	yr2	2018-11-24	1353	6.07517	0	0.436181	2.21626	4.34323	6.92483	3196.07	79.8844	0
CR	yr2	2018-11-25	1354	7.51136	0.00146528	0.760583	1.94381	3.74093	5.93767	2836.79	77.7948	0
CR	yr2	2018-11-26	1355	9.17076	0	0.00218056	0.786549	2.23091	4.3114	2166	84.2763	0
CR	yr2	2018-11-27	1356	11.0688	0	0	0.100653	1.14947	3.05856	3150.3	78.6348	0
CR	yr2	2018-11-28	1357	11.5747	0	0	0.00627778	0.64184	2.19316	1763.22	86.1612	5
CR	yr2	2018-11-29	1358	9.49867	0	0	0.401333	1.90827	3.93473	3220.27	78.8939	0
CR	yr2	2018-11-30	1359	8.01144	0	0.141521	1.19555	2.97537	5.19801	2172.23	81.7324	0
CR	yr2	2018-12-01	1360	10.3913	0	0	0.3875	1.37962	3.14045	2431.28	73.1599	0
CR	yr2	2018-12-02	1361	8.78644	0	0.157819	0.911896	2.4171	4.58661	3093.25	76.121	0
CR	yr2	2018-12-03	1362	12.0439	0	0	0	0.123958	1.29368	855.605	94.1597	4
CR	yr2	2018-12-04	1363	16.3098	0	0	0	0	0.0255556	2170.3	89.4533	7
CR	yr2	2018-12-05	1364	12.8255	0	0	0.0398125	0.547333	1.45178	2190.91	79.3134	0
CR	yr2	2018-12-06	1365	10.1432	0	0	0.0909861	0.931097	2.85679	672.242	91.7958	7.5
CR	yr2	2018-12-07	1366	10.1698	0	0	0.0642917	0.693556	2.93251	1514.46	74.8991	0.5
CR	yr2	2018-12-08	1367	5.65851	0	0.303292	1.6664	4.34149	7.34149	1843.37	57.3961	0
CR	yr2	2018-12-09	1368	3.64846	0.00493056	1.06874	3.39398	6.35154	9.35154	2116.83	67.5133	0
CR	yr2	2018-12-10	1369	3.5115	0.127111	1.33156	3.59229	6.4885	9.4885	1974.04	78.8141	0
CR	yr2	2018-12-11	1370	4.48744	0.688319	1.81642	3.12854	5.52936	8.51256	1979.09	83.2677	4
CR	yr2	2018-12-12	1371	8.12315	0	0	0.368049	2.16796	4.87685	2069.54	82.8066	9.5
CR	yr2	2018-12-13	1372	5.38341	0	0.34016	2.03979	4.61659	7.61659	2685.37	80.2007	0.5
CR	yr2	2018-12-14	1373	4.3408	0	0.366938	2.69719	5.6592	8.6592	1761.66	77.0985	0
CR	yr2	2018-12-15	1374	3.59427	0.0927708	1.12949	3.4238	6.40573	9.40573	1805.2	81.7798	1
CR	yr2	2018-12-16	1375	3.39226	0.805757	1.96429	3.7506	6.60774	9.60774	1919.07	83.8352	9.5
CR	yr2	2018-12-17	1376	7.21959	0	0	0.767299	3.02201	5.78041	2069.25	85.2735	9.5
CR	yr2	2018-12-18	1377	6.05153	0	0.103139	1.58974	3.96083	6.94847	2620.25	66.0583	0
CR	yr2	2018-12-19	1378	7.13077	0.0376597	0.450736	1.52602	3.05013	5.86923	2726.04	66.1131	0
CR	yr2	2018-12-20	1379	8.31655	0	0	0.265708	1.87602	4.68345	588.609	86.637	2.5
CR	yr2	2018-12-21	1380	6.8693	0	0.118139	1.26527	3.38556	6.13417	2111.87	91.5637	8.5
CR	yr2	2018-12-22	1381	9.02092	0	0	0.0413403	1.26047	3.97908	789.638	96.2938	4.5
CR	yr2	2018-12-23	1382	9.47517	0	0	0.327208	1.54122	3.60052	1696.78	88.2222	0.5
CR	yr2	2018-12-24	1383	6.04299	0.116687	0.760188	1.76328	3.95909	6.95701	2620.54	72.7066	0
CR	yr2	2018-12-25	1384	3.32301	0.572215	2.2124	4.32097	6.74033	9.67699	3119.23	77.0983	0.5
CR	yr2	2018-12-26	1385	5.8485	0.00620139	0.65791	1.82887	4.16942	7.1515	1359.15	80.6003	0
CR	yr2	2018-12-27	1386	7.02952	0	0.0128333	0.698972	2.97499	5.97048	2260.04	61.1406	0
CR	yr2	2018-12-28	1387	1.7523	0.312764	2.278	5.2477	8.2477	11.2477	1987.04	73.4288	0
CR	yr2	2018-12-29	1388	1.58467	0.794569	2.71642	5.41533	8.41533	11.4153	2870.04	75.1756	0.5
CR	yr2	2018-12-30	1389	2.08939	0.311972	2.13135	4.91061	7.91061	10.9106	2139.18	78.9278	0
CR	yr2	2018-12-31	1390	2.32925	0.109549	1.7801	4.67075	7.67075	10.6707	1137.33	84.2554	0
CR	yr2	2019-01-01	1391	4.40744	0.241556	1.19845	2.87974	5.59256	8.59256	3106.78	70.7343	0
CR	yr2	2019-01-02	1392	3.85186	0.00961111	0.831583	3.19735	6.14814	9.14814	1904.42	74.1285	0
CR	yr2	2019-01-03	1393	2.60176	0.323833	1.89156	4.39992	7.39824	10.3982	1743.56	79.7642	0	0.00384763	0.00420739	0.00551884	0.00329282	0.00395643	0.00453027	0.00335799	0.00372386	0.00417737	0.00515344	0.00445251	0.00425997
CR	yr2	2019-01-04	1394	3.03189	0.881826	2.24257	4.4154	6.96881	9.96811	3346.93	78.2877	0.5	0.0041995	0.00424332	0.00555886	0.00380195	0.00427213	0.00427896	0.00349859	0.00412085	0.00399982	0.00516386	0.0044136	0.004356
CR	yr2	2019-01-05	1395	5.83845	0	0.0111944	1.43359	4.16203	7.16155	757.753	81.5286	0.5	0.00379671	0.00394358	0.0053923	0.00309948	0.00370171	0.00380245	0.00344602	0.0036976	0.00426713	0.00479158	0.00411121	0.00403444
CR	yr2	2019-01-06	1396	3.54926	0	0.763618	3.45074	6.45074	9.45074	1241.86	83.1515	0	0.00389159	0.00439805	0.00566777	0.00329236	0.00387721	0.00436213	0.00344635	0.00397323	0.00422596	0.00497911	0.00422262	0.00441613
CR	yr2	2019-01-07	1397	4.52081	0	0.629424	2.53131	5.47919	8.47919	2218.92	66.4651	0	0.00407262	0.00413153	0.00576172	0.00342331	0.00390586	0.00418558	0.00317612	0.00375036	0.00440208	0.00497482	0.00431425	0.00425599
CR	yr2	2019-01-08	1398	5.25989	0.121917	0.961264	2.50541	4.77171	7.74011	2519.87	68.0317	0	0.00391635	0.00437289	0.00578786	0.00349637	0.00404735	0.00478825	0.00325998	0.0040048	0.00417509	0.00532134	0.00471588	0.00424501
CR	yr2	2019-01-09	1399	2.51788	0.268	1.68552	4.48212	7.48212	10.4821	1679.22	80.1163	3.5	0.00384934	0.00448121	0.00579577	0.00332674	0.00403009	0.00400403	0.00310043	0.0045535	0.00459488	0.00523525	0.00414771	0.00447208
CR	yr2	2019-01-10	1400	1.6879	1.24179	2.62115	5.3121	8.3121	11.3121	955.506	76.701	0	0.00387794	0.00456748	0.00581884	0.00331343	0.00425795	0.0040902	0.00301989	0.00439237	0.00451649	0.00535571	0.00408302	0.00468741
CR	yr2	2019-01-11	1401	5.36495	0.119326	0.665201	2.21769	4.64047	7.63505	2270.04	70.5217	0	0.00397437	0.00435674	0.0053868	0.00377973	0.00398464	0.00410193	0.00282614	0.00414809	0.00409659	0.00497518	0.00470977	0.00458073
CR	yr2	2019-01-12	1402	2.02887	0.596722	2.41138	4.97113	7.97113	10.9711	881.099	82.157	0	0.00350829	0.00463414	0.00539887	0.00325113	0.00398287	0.00412425	0.00290685	0.00400889	0.00413544	0.00473039	0.00423317	0.00429789
CR	yr2	2019-01-13	1403	3.21817	0.773694	2.50086	4.49559	6.85523	9.78183	3197.83	76.4438	0	0.00399197	0.00468219	0.00602993	0.00370911	0.0041239	0.00451059	0.00296324	0.00428058	0.0044792	0.00502034	0.00468448	0.00458909
CR	yr2	2019-01-14	1404	3.66082	0.456472	2.11706	4.0485	6.38168	9.33918	2802.45	76.9372	0	0.00378778	0.00475139	0.00557235	0.00380334	0.00437118	0.00446533	0.00314082	0.00458181	0.00456066	0.00513669	0.0047423	0.00458015
CR	yr2	2019-01-15	1405	1.93333	0.959493	2.30762	5.06667	8.06667	11.0667	899.962	90.9628	1.5	0.00364218	0.00448004	0.00549287	0.00301199	0.00395047	0.00410156	0.0028632	0.00413697	0.00440607	0.00479044	0.00449867	0.00427993
CR	yr2	2019-01-16	1406	3.8736	0.159076	0.883104	3.18824	6.1264	9.1264	1856.62	83.252	0	0.00345015	0.00493309	0.00617303	0.00315309	0.00397934	0.00460065	0.00307634	0.00436673	0.0050223	0.00517264	0.0047691	0.00464658
CR	yr2	2019-01-17	1407	4.5694	0.261278	1.22456	2.69597	5.4306	8.4306	2578.54	64.7741	0	0.00372753	0.00425305	0.00576343	0.00341495	0.00432422	0.00421888	0.00282432	0.00426688	0.0043761	0.00496096	0.00474527	0.00439009
CR	yr2	2019-01-18	1408	3.6169	0.177326	1.18486	3.39808	6.3831	9.3831	2249.05	77.0607	0.5	0.00372697	0.00456827	0.00573519	0.00338393	0.00416065	0.00441935	0.00281518	0.0040525	0.00438729	0.00537132	0.00464165	0.00453033
CR	yr2	2019-01-19	1409	3.38557	0.725618	2.34985	4.37137	6.68735	9.61443	3177.54	76.9437	0	0.00372342	0.0051557	0.00567978	0.00326896	0.00431856	0.00472812	0.00282484	0.00418388	0.00434628	0.00516807	0.00492542	0.00433087
CR	yr2	2019-01-20	1410	4.65694	0.00106944	0.581792	2.43358	5.34306	8.34306	400.97	85.8917	3	0.00319431	0.00406882	0.00498204	0.00297198	0.00334156	0.00415135	0.00252173	0.00368764	0.00432897	0.00458864	0.0037229	0.00382509
CR	yr2	2019-01-21	1411	4.04043	0.001875	0.807194	3.00515	5.95957	8.95957	1635.26	73.5698	0	0.00359088	0.00469854	0.00615879	0.00318128	0.00397921	0.00461737	0.00285186	0.00419825	0.00499958	0.00529168	0.00456524	0.00438781
CR	yr2	2019-01-22	1412	4.88948	0.17366	0.651882	2.35685	5.11052	8.11052	2675.9	64.2433	0	0.00345373	0.00518051	0.00581253	0.0035797	0.00431458	0.0044868	0.00279486	0.00432292	0.00500578	0.00540494	0.00449507	0.00485546
CR	yr2	2019-01-23	1413	4.52756	0.779708	1.83184	3.26478	5.47813	8.47244	1971.57	72.4841	0	0.00335746	0.00495003	0.00553903	0.00301085	0.00393269	0.00502512	0.00282023	0.0043339	0.00485412	0.00492368	0.00460136	0.00425096
CR	yr2	2019-01-24	1414	4.58459	0	0.240354	2.41541	5.41541	8.41541	1862.5	62.9375	0	0.00299337	0.00464325	0.00562063	0.00281007	0.00399722	0.00475655	0.00274338	0.00414337	0.00457603	0.00499386	0.00462039	0.00424348
CR	yr2	2019-01-25	1415	3.7422	0.255465	1.3212	3.31783	6.2578	9.2578	2415.52	68.742	0	0.00294924	0.00449304	0.00543362	0.00274774	0.00381126	0.00480285	0.00274906	0.00410404	0.00447578	0.00496907	0.00456482	0.00413447
CR	yr2	2019-01-26	1416	1.59581	0.49525	2.54872	5.40419	8.40419	11.4042	2303.8	79.916	2.5	0.00296793	0.00454263	0.00581844	0.00307826	0.00407876	0.00416039	0.00262805	0.00423321	0.00464372	0.00547819	0.0039701	0.00423659
CR	yr2	2019-01-27	1417	1.54677	0.836625	2.75365	5.45323	8.45323	11.4532	2200.94	82.727	1	0.00267368	0.00435319	0.00543378	0.00309058	0.00404672	0.00446523	0.00281874	0.00402956	0.004707	0.00512657	0.00391312	0.00405431
CR	yr2	2019-01-28	1418	3.28578	0.753896	1.93331	3.82306	6.71422	9.71422	1370.63	77.1004	0	0.00309915	0.00482927	0.00548685	0.00314262	0.00404278	0.00472787	0.00246882	0.00453284	0.00505243	0.00526408	0.00418179	0.00420589
CR	yr2	2019-01-29	1419	2.65665	0.351944	1.92349	4.34551	7.34335	10.3434	2636.1	70.8758	0	0.00332173	0.00470074	0.00572922	0.00329689	0.00419862	0.00466522	0.00271658	0.00445818	0.00496035	0.00511835	0.00467422	0.00447894
CR	yr2	2019-01-30	1420	2.80677	1.18353	2.94124	4.98544	7.36045	10.1932	4007.06	69.8134	0	0.00315518	0.00437997	0.005486	0.00338967	0.00425791	0.00437493	0.0026213	0.00433937	0.00482245	0.00487878	0.00437432	0.0043258
CR	yr2	2019-01-31	1421	3.3086	0.0685764	1.08222	3.6914	6.6914	9.6914	499.504	87.8827	18.5	0.00267408	0.00445444	0.00560801	0.00284525	0.00346943	0.00405638	0.00221755	0.00377058	0.00429384	0.00506926	0.00380881	0.00388169
CR	yr2	2019-02-01	1422	1.97997	0.37584	2.24384	5.02003	8.02003	11.02	2740.95	73.5238	0.5	0.00269951	0.0045482	0.00557441	0.00325602	0.00405811	0.00410707	0.00267842	0.00447054	0.00431461	0.00493896	0.00406	0.00420234
CR	yr2	2019-02-02	1423	3.9962	0.353646	1.80851	3.73332	6.09845	9.0038	4120.82	70.1681	0	0.00313842	0.00473507	0.00596098	0.00344172	0.00394345	0.00423505	0.00266945	0.00514003	0.00469052	0.00527357	0.00439241	0.00460019
CR	yr2	2019-02-03	1424	3.74717	0.51575	1.61428	3.34344	6.25283	9.25283	1484.26	87.1793	13	0.002934	0.00413308	0.0055001	0.0032016	0.00411335	0.00426649	0.00244052	0.0045413	0.00436187	0.00504927	0.00417162	0.00393364
CR	yr2	2019-02-04	1425	7.52251	0	0.146389	0.894174	2.73978	5.48006	2455.43	81.6491	3.5	0.00273157	0.0043272	0.00537847	0.0029142	0.00352284	0.00393957	0.00227975	0.00436651	0.00398058	0.00474936	0.00397135	0.00386896
CR	yr2	2019-02-05	1426	4.70819	0.0748819	1.43681	3.30823	5.50292	8.29181	3736.85	74.1836	0	0.00279125	0.00419525	0.00574277	0.00294221	0.00363868	0.00403944	0.00278094	0.00471638	0.00411071	0.0048811	0.00450896	0.00380962
CR	yr2	2019-02-06	1427	5.38303	0	0.389917	2.06826	4.6453	7.61697	1547.3	89.9431	2.5	0.00238712	0.00434573	0.00515292	0.0024154	0.00335849	0.00392919	0.00242965	0.00444656	0.00418591	0.00471978	0.00388752	0.00358305
CR	yr2	2019-02-07	1428	9.48981	0	0	0.201653	1.39609	3.53692	2909.95	81.2611	0	0.00259313	0.00432142	0.00521684	0.0030746	0.00360286	0.00411169	0.00274521	0.00480988	0.00415233	0.00483404	0.00424314	0.0037669
CR	yr2	2019-02-08	1429	4.34826	0.0452917	0.547931	2.69931	5.65174	8.65174	1571.2	67.4297	0	0.00267682	0.00440745	0.00520468	0.00304908	0.00350421	0.00465505	0.00268116	0.00463448	0.00402836	0.0050378	0.00434609	0.00359871
CR	yr2	2019-02-09	1430	2.3201	0.65816	1.97808	4.6799	7.6799	10.6799	1312.33	72.9856	0	0.00269434	0.00426271	0.00546304	0.00275847	0.00324115	0.00464574	0.00264153	0.00417702	0.00413551	0.0047029	0.00424386	0.00337765
CR	yr2	2019-02-10	1431	1.74945	0.293243	2.26878	5.25055	8.25055	11.2505	2678.54	74.849	2	0.00256971	0.00442162	0.00550545	0.00282132	0.00383492	0.00448957	0.00263251	0.00501541	0.00471295	0.00514469	0.00438573	0.00350886
CR	yr2	2019-02-11	1432	2.21795	0.163264	1.78265	4.78205	7.78205	10.782	1037.89	83.1903	0.5	0.00275818	0.00476769	0.00542235	0.00262168	0.00333131	0.0040814	0.00261007	0.00436102	0.00446494	0.00485287	0.0039203	0.00338263
CR	yr2	2019-02-12	1433	4.09134	0	0.77475	2.94781	5.90866	8.90866	2736.43	72.3608	0	0.00259694	0.00434178	0.0052887	0.00280456	0.00351082	0.0046034	0.00261523	0.00462781	0.00449135	0.00462758	0.00418601	0.00347499
CR	yr2	2019-02-13	1434	4.44234	0	0.686368	2.66635	5.55766	8.55766	2613.95	71.8762	0	0.00270334	0.0044932	0.00549976	0.00275643	0.00356974	0.00466532	0.00271179	0.00478009	0.00465258	0.00490793	0.00461172	0.0034892
CR	yr2	2019-02-14	1435	2.42608	0.21434	1.5747	4.57392	7.57392	10.5739	1818.95	67.13	0	0.00291775	0.00458284	0.00577571	0.00329383	0.00359151	0.00491762	0.00265688	0.00452242	0.00407854	0.00482648	0.00442858	0.00338237
CR	yr2	2019-02-15	1436	1.6266	1.41873	2.69122	5.3734	8.3734	11.3734	1983.31	71.4218	0	0.0028968	0.00443635	0.00562817	0.00277368	0.0035907	0.00483814	0.00269467	0.00458534	0.0043131	0.00480279	0.00461415	0.00326329
CR	yr2	2019-02-16	1437	5.74978	0	0.23009	1.91108	4.30564	7.25022	3069.74	70.5692	0	0.00296649	0.0046648	0.0056225	0.00276887	0.00355719	0.00494006	0.00264843	0.00452747	0.00435838	0.00471369	0.00448746	0.00320833
CR	yr2	2019-02-17	1438	3.00802	0.334556	1.618	3.9979	6.99198	9.99198	2326.46	76.5884	0	0.0029934	0.00442366	0.00534022	0.00273428	0.00361817	0.00407174	0.0025411	0.00421796	0.00431517	0.00455797	0.00454361	0.00307017
CR	yr2	2019-02-18	1439	3.63399	1.05157	2.41099	4.24561	6.47031	9.36601	4148.42	70.9962	0	0.00293882	0.0046867	0.00553477	0.00268697	0.00362545	0.0046403	0.0027551	0.00476755	0.00433131	0.00486244	0.00477092	0.00346975
CR	yr2	2019-02-19	1440	6.39794	0	0.0605	1.29281	3.60206	6.60206	691.501	91.8051	12.5	0.00242217	0.00408969	0.00537746	0.00239353	0.00317932	0.00382332	0.00202491	0.00409539	0.00378896	0.00435838	0.00357276	0.00306892
CR	yr2	2019-02-20	1441	9.7894	0	0	0.00419444	0.673035	3.21651	1384.89	83.5817	0	0.00221447	0.00416704	0.00472831	0.00237695	0.00323956	0.00368957	0.00204011	0.00371504	0.00354013	0.00412698	0.00377833	0.00312224
CR	yr2	2019-02-21	1442	6.28956	0	0.0294931	0.834625	3.71044	6.71044	962.62	66.5475	0	0.00229635	0.00387042	0.00506712	0.00244414	0.00325292	0.00399392	0.0023234	0.00426816	0.00376166	0.00419948	0.0039975	0.00306795
CR	yr2	2019-02-22	1443	6.04993	0.0421597	0.940132	2.19698	4.21986	6.95007	4013.62	71.0286	0	0.00257439	0.0039421	0.00500651	0.0023718	0.00337359	0.00423184	0.00221792	0.00449417	0.00397802	0.00459721	0.0046238	0.00303389
CR	yr2	2019-02-23	1444	6.79593	0.00897917	0.213118	1.35931	3.39004	6.20407	4451.39	55.1365	0	0.00274076	0.00412312	0.00501836	0.00240759	0.00340519	0.00469217	0.00246849	0.00459191	0.00379826	0.00447621	0.00430724	0.00283637
CR	yr2	2019-02-24	1445	6.24771	0.530257	1.65392	3.18815	5.07799	7.32368	4010.99	69.2458	0	0.00263316	0.00448472	0.00494146	0.00240937	0.00339947	0.00484307	0.00243425	0.00473063	0.00409444	0.00458223	0.00454185	0.00288258
CR	yr2	2019-02-25	1446	7.66965	0	0.572806	1.9719	3.63264	5.77208	4483.25	72.3274	0	0.00281427	0.00412379	0.00493185	0.00253241	0.00318587	0.00469017	0.00240306	0.00485581	0.00408721	0.00453269	0.00459483	0.00297645
CR	yr2	2019-02-26	1447	6.19997	0.107722	0.743729	2.25719	4.22274	6.80003	5119.47	63.2892	0	0.00313545	0.00421536	0.00510998	0.00253432	0.00350389	0.00473267	0.00246871	0.00454054	0.00401827	0.00450546	0.00463996	0.00285684
CR	yr2	2019-02-27	1448	5.13307	0.67366	1.74144	2.99949	5.09617	7.86693	3233.62	61.3921	0	0.00265191	0.00446794	0.00505119	0.00255227	0.00323995	0.00482649	0.00258321	0.00472243	0.00387649	0.00448634	0.00447238	0.00299699
CR	yr2	2019-02-28	1449	7.93313	0	0	0.0781875	2.06847	5.06687	943.078	88.06	20.5	0.00205168	0.00351986	0.00450491	0.00204411	0.00286193	0.00346007	0.00152837	0.00369453	0.0031109	0.00384178	0.0035518	0.00229123
CR	yr2	2019-03-01	1450	8.07983	0	0.0679653	0.641194	2.45371	4.92017	3606.08	71.0787	0	0.0023314	0.00385164	0.00494009	0.0021675	0.00327539	0.00396808	0.00213948	0.00429448	0.0036003	0.00431276	0.00420812	0.0025725
CR	yr2	2019-03-02	1451	6.19764	0.359403	1.38149	2.62713	4.47174	6.84715	5101.78	59.534	0	0.00254716	0.00406655	0.0047829	0.00233991	0.00326219	0.00475007	0.00222286	0.0045356	0.00372848	0.00444967	0.00438592	0.00252444
CR	yr2	2019-03-03	1452	6.37751	0	0.0239375	0.982215	3.62249	6.62249	904.27	76.4465	2.5	0.00213861	0.00371944	0.0049013	0.00207864	0.00292905	0.00444579	0.0020833	0.00396971	0.00337718	0.00394449	0.00396219	0.00243151
CR	yr2	2019-03-04	1453	7.94803	0	0	0.0660139	2.05197	5.05197	904.977	89.824	13.5	0.00162856	0.00313313	0.00371321	0.0016468	0.00246796	0.00370314	0.00147466	0.00348553	0.00282831	0.00356592	0.00338637	0.00224933
CR	yr2	2019-03-05	1454	8.22137	0	0.235431	1.2516	2.96558	5.0678	5250.87	64.2517	0	0.0020388	0.00323491	0.00444744	0.00214503	0.00313058	0.00424611	0.00185939	0.00410303	0.00341095	0.00434093	0.00433172	0.00234859
CR	yr2	2019-03-06	1455	8.22922	0	0	0.777069	2.43724	4.85849	2248.96	76.6419	7	0.00204357	0.00323575	0.00405064	0.00220672	0.00326535	0.00462799	0.00218402	0.00421677	0.00357046	0.00447345	0.00458246	0.00260113
CR	yr2	2019-03-07	1456	7.41776	0	0.125014	0.661951	2.58238	5.58224	1096.4	84.7936	8	0.0014241	0.00264385	0.00328423	0.00207495	0.00275715	0.00338941	0.00137207	0.00310143	0.00279775	0.00329558	0.00353881	0.00215732
CR	yr2	2019-03-08	1457	4.17047	0.165313	1.40562	3.288	5.82953	8.82953	4184.69	71.9397	2	0.00163308	0.00262791	0.00370785	0.00190139	0.00293884	0.0041282	0.00169758	0.00323439	0.00338941	0.00392202	0.00370058	0.00280033
CR	yr2	2019-03-09	1458	5.65944	0.815979	1.8459	3.29275	5.27778	7.5525	5757.74	70.8407	0	0.00196971	0.00290849	0.00384501	0.00211212	0.00282334	0.00426656	0.00191839	0.00384599	0.00323222	0.00435497	0.00422436	0.00242321
CR	yr2	2019-03-10	1459	7.91727	0	0.120944	1.08953	2.27703	5.08273	1219.26	89.1446	20	0.00196802	0.00281761	0.00361846	0.00178387	0.00261494	0.00387056	0.00160351	0.00315463	0.003012	0.0035671	0.00355082	0.00222649
CR	yr2	2019-03-11	1460	9.75256	0	0.00774306	0.224812	0.798132	3.24744	1600.89	82.8365	14.5	0.00165612	0.00290214	0.00362783	0.00185194	0.00265014	0.00413894	0.00156231	0.00334066	0.00298793	0.00369447	0.00364047	0.00242322
CR	yr2	2019-03-12	1461	7.4506	0.00146528	0.515299	1.60533	3.35294	5.61919	3724	81.536	0.5	0.0017161	0.00270493	0.0035086	0.00212686	0.00300196	0.00416193	0.00184588	0.00346811	0.00331507	0.00389149	0.00404478	0.00271333
CR	yr2	2019-03-13	1462	6.05473	0.0214444	0.36334	1.56407	3.94527	6.94527	2115.9	64.1365	1	0.00175449	0.00297282	0.00377044	0.00231392	0.00306862	0.00435654	0.00178519	0.00347975	0.00316358	0.00422854	0.0040434	0.00239119
CR	yr2	2019-03-14	1463	3.85215	0.177958	1.47682	3.31419	6.14785	9.14785	3195.03	67.6569	0	0.00238098	0.00280604	0.0035975	0.0022307	0.00302753	0.00422277	0.0018923	0.00333913	0.0031312	0.00416434	0.00396478	0.00246326
CR	yr2	2019-03-15	1464	5.9936	0.710076	1.76004	2.98737	4.76376	7.05841	5438.71	66.1428	0	0.0023226	0.00278032	0.00364348	0.00224171	0.00301115	0.0043413	0.00179181	0.00338557	0.0031529	0.00418888	0.00427418	0.00224554
CR	yr2	2019-03-16	1465	4.79953	0.000715278	0.793576	2.66228	5.20206	8.20047	3002.93	83.519	4.5	0.00248065	0.0025825	0.00360369	0.00202678	0.00272136	0.0036433	0.00147595	0.00316338	0.00324527	0.00367864	0.00374045	0.00227535
CR	yr2	2019-03-17	1466	3.85662	0.152083	1.28624	3.41048	6.15977	9.14338	2086.66	85.8875	1.5	0.00228689	0.00243768	0.0034077	0.00166437	0.00225514	0.00408326	0.00115368	0.00288969	0.00288276	0.00340839	0.00357378	0.00202952
CR	yr2	2019-03-18	1467	6.00152	0.521139	1.51555	2.87681	4.82522	7.10438	5944.1	67.3725	0	0.00226883	0.00271529	0.00379186	0.00234168	0.0032742	0.00426927	0.00167944	0.00367823	0.00321995	0.00414707	0.00432871	0.00243601
CR	yr2	2019-03-19	1468	8.58526	0	0	0.915222	2.46599	4.49113	2847.56	71.1021	0	0.00239951	0.00255419	0.00373993	0.00233427	0.00290981	0.00414117	0.00183266	0.003263	0.00286949	0.00387359	0.00384158	0.00244188
CR	yr2	2019-03-20	1469	11.3296	0	0.183285	1.10331	2.16488	3.54627	5633.18	65.8291	0	0.00259779	0.00280814	0.00313399	0.00210894	0.00282327	0.00443094	0.00158177	0.00319719	0.00280742	0.00374121	0.00407682	0.00256452
CR	yr2	2019-03-21	1470	14.0317	0	0	0	0.00340278	0.835	2328.21	81.1238	2	0.00224075	0.00256062	0.00271574	0.0020402	0.00265848	0.00369999	0.00130664	0.0027418	0.00250532	0.00339782	0.00342854	0.00229451
CR	yr2	2019-03-22	1471	10.5333	0	0	0.100819	1.04784	2.6759	2701.36	65.7896	0	0.00209322	0.00256256	0.00281916	0.0020131	0.00270276	0.00379255	0.00142891	0.00272167	0.00262192	0.00357294	0.00359403	0.00214074
CR	yr2	2019-03-23	1472	6.09856	0.0365486	0.348375	1.33663	3.90151	6.90144	3432.33	46.71	0	0.00211858	0.00255428	0.00269197	0.00218869	0.00266356	0.00394431	0.00136256	0.00288931	0.0023918	0.00373813	0.00372634	0.00211935
CR	yr2	2019-03-24	1473	4.69647	0.140299	1.09271	2.73148	5.30353	8.30353	3686.19	66.8909	0	0.00210543	0.00257403	0.00275218	0.00199659	0.0026203	0.00391016	0.00146273	0.0026415	0.00246712	0.00336282	0.00339463	0.00209415
CR	yr2	2019-03-25	1474	6.89092	0.416389	1.3911	2.45528	4.02456	6.13803	4102.27	61.5506	0	0.00212462	0.00258899	0.00279193	0.00190645	0.00268901	0.00378838	0.0011416	0.00302481	0.00264485	0.00357952	0.00369149	0.00225242
CR	yr2	2019-03-26	1475	10.3164	0	0.0906181	0.890264	2.0429	3.73186	5713.61	61.3483	0	0.00215381	0.00259285	0.00301628	0.00193861	0.00255787	0.00393153	0.00126069	0.00290739	0.0027306	0.0036352	0.00383595	0.0021602
CR	yr2	2019-03-27	1476	11.747	0	0.0557292	0.564889	1.48144	2.62401	5512.86	54.9983	0	0.00229083	0.00270327	0.00297887	0.00185504	0.00255338	0.00402764	0.00116349	0.00283697	0.00252355	0.00367389	0.00374682	0.00211072
CR	yr2	2019-03-28	1477	10.8615	0	0.0625556	0.468764	1.11797	2.48734	2845.43	63.1412	0	0.00204214	0.00245393	0.00281351	0.00185166	0.00244093	0.00403633	0.00109266	0.00273487	0.00232239	0.00372494	0.00378978	0.00209477
CR	yr2	2019-03-29	1478	8.23	0	0.444181	1.56073	3.20812	5.24229	5269.43	59.4663	0	0.00222288	0.00246477	0.00250987	0.00196504	0.00244139	0.00422106	0.000973978	0.00268922	0.00255631	0.00352072	0.0036343	0.00212031
CR	yr2	2019-03-30	1479	8.92666	0	0	0.650847	1.83209	4.15285	1784.73	80.8267	10	0.00220472	0.00242963	0.00257198	0.00188806	0.00223645	0.00400453	0.000999249	0.00267455	0.00230954	0.0034208	0.00327422	0.00204244
CR	yr2	2019-03-31	1480	8.76788	0	0	0.135826	1.58838	4.23212	5127.61	64.9608	0.5	0.00220457	0.00237989	0.00274823	0.00157643	0.00232687	0.00380452	0.00089477	0.00260254	0.00251118	0.00320005	0.00370127	0.00179139
CR	yr2	2019-04-01	1481	6.00365	0	0.0652639	1.30166	3.99635	6.99635	3265.88	71.4621	2	0.0020529	0.00239041	0.00255789	0.0014184	0.00215249	0.0037197	0.000897216	0.00249484	0.00251371	0.00339231	0.0032144	0.00166466
CR	yr2	2019-04-02	1482	4.30594	0.0513194	1.233	3.00692	5.69406	8.69406	3948.21	72.4904	2	0.00233652	0.00262634	0.00294842	0.00161326	0.00228256	0.00431543	0.000955923	0.00274328	0.00260202	0.00350657	0.00339422	0.00197942
CR	yr2	2019-04-03	1483	4.589	0.211889	1.53415	3.17984	5.44919	8.411	5370.22	68.4916	0.5	0.00215734	0.00232181	0.00267395	0.0016737	0.00230266	0.00408098	0.000886105	0.00266711	0.00263643	0.00335914	0.0035504	0.0019545
CR	yr2	2019-04-04	1484	7.81135	0.464049	1.41905	2.4644	3.77031	5.6083	6935.15	58.3059	0	0.00203834	0.00218439	0.00286657	0.00173127	0.00225101	0.00387474	0.000939323	0.00301605	0.00239915	0.00330074	0.0035132	0.00204601
CR	yr2	2019-04-05	1485	11.2342	0	0.14659	0.867632	2.03491	3.5431	6562.7	51.7283	0	0.00220181	0.00237837	0.00282376	0.00195427	0.00220186	0.00393502	0.00104515	0.0027034	0.00258088	0.00349141	0.00336777	0.00201082
CR	yr2	2019-04-06	1486	12.1047	0	0	0.218826	1.3639	2.80716	6269.56	51.5145	0	0.00213902	0.00230165	0.00258155	0.00186173	0.00215707	0.00367958	0.00090609	0.00301229	0.00244707	0.00304572	0.00349412	0.0021
CR	yr2	2019-04-07	1487	12.6309	0	0.0744514	0.73791	1.70745	2.78009	6014.77	56.8676	0	0.00205888	0.00229342	0.00238309	0.00180191	0.00209029	0.00380533	0.000947709	0.00299895	0.00228809	0.00306473	0.00342471	0.0020947
CR	yr2	2019-04-08	1488	12.8782	0	0	0	0.171736	1.50368	5460.95	64.0934	10.5	0.00227457	0.00204828	0.00234018	0.00141508	0.00183721	0.00313327	0.000660057	0.00235621	0.00219757	0.00264306	0.00288049	0.00160511
CR	yr2	2019-04-09	1489	10.5221	0	0	0.0033125	0.790736	2.72219	7008.3	44.4093	0	0.00237327	0.00221494	0.00265827	0.00144238	0.00216861	0.00360358	0.000782781	0.00246921	0.00247092	0.00321366	0.00315473	0.00169343
CR	yr2	2019-04-10	1490	7.48847	0	0	0.464201	2.51153	5.51153	622.747	88.1995	32	0.00261817	0.00164144	0.00206923	0.000720712	0.00111417	0.00287326	0.000541115	0.00150539	0.00157506	0.00243457	0.00232642	0.000879611
CR	yr2	2019-04-11	1491	8.8919	0	0	0.0743472	1.51435	4.1081	4772.72	64.3019	1	0.00270515	0.00199686	0.00291527	0.00103879	0.00181632	0.00366365	0.000707081	0.00197478	0.00231011	0.00285682	0.00310488	0.00133695
CR	yr2	2019-04-12	1492	8.90371	0	0.0298958	1.0306	2.53365	4.40122	6254.36	56.7572	0	0.00228515	0.00218041	0.00274507	0.00127459	0.0019925	0.00353567	0.000644636	0.00222024	0.00235668	0.00310617	0.00298099	0.00159851
CR	yr2	2019-04-13	1493	10.0254	0	0.578965	1.49031	2.49519	4.03644	7174.94	55.0929	0	0.00252293	0.00214241	0.00272927	0.00145997	0.00200711	0.00349682	0.000749216	0.00223631	0.00243243	0.00308012	0.00317096	0.00174812
CR	yr2	2019-04-14	1494	10.8074	0	0	0.00790972	0.665035	2.3301	2097.65	81.4299	13	0.00254432	0.00199993	0.0027403	0.00116558	0.00186995	0.00353974	0.000667565	0.00199478	0.0024053	0.00303792	0.00295519	0.00144806
CR	yr2	2019-04-15	1495	11.8922	0	0	0.148965	0.511326	1.87299	6608.8	60.105	0	0.00246279	0.00163336	0.00291792	0.00105134	0.00170886	0.00354626	0.00058211	0.00195819	0.00220572	0.00284017	0.00302428	0.00145793
CR	yr2	2019-04-16	1496	11.7443	0	0.362271	1.24747	2.26203	3.68322	7482.24	51.5847	0	0.00253134	0.00208885	0.00283809	0.00138203	0.00214816	0.00355383	0.000727328	0.00219371	0.00226724	0.00307006	0.00285036	0.00160643
CR	yr2	2019-04-17	1497	12.3645	0	0	0.0142431	0.717049	1.87566	3474.65	76.2837	1	0.00294327	0.00206386	0.00283229	0.0012663	0.00207142	0.00359078	0.000615697	0.002027	0.00231904	0.00337501	0.0031853	0.00163737
CR	yr2	2019-04-18	1498	15.0119	0	0	0	0.238194	1.34618	6486.29	65.9509	0	0.00284781	0.0020774	0.00272651	0.00135573	0.0021234	0.00337577	0.000709642	0.00205725	0.00220898	0.00301575	0.00283404	0.0014584
CR	yr2	2019-04-19	1499	13.9722	0	0	0.000868056	0.199431	1.13214	3375.5	71.8425	0	0.00266759	0.00190516	0.00264299	0.00122881	0.00191763	0.00343641	0.000645403	0.00209627	0.00233079	0.00291936	0.00276872	0.00164491
CR	yr2	2019-04-20	1500	13.1799	0	0.00724306	0.637611	1.55494	2.63585	7869.07	63.7165	0	0.00323606	0.00184579	0.0020173	0.00185991	0.00222348	0.00346317	0.000697724	0.00210241	0.0024063	0.00195562	0.00279605	0.00187314
CR	yr2	2019-04-21	1501	16.9558	0	0	0	0.0997222	0.933194	5810.78	71.3017	0	0.00370636	0.00167049	0.00222365	0.00151911	0.00221074	0.00393036	0.000510988	0.00182898	0.00226005	0.00221177	0.00258428	0.00189579
CR	yr2	2019-04-22	1502	17.6177	0	0	0	0	0.124653	6617.86	67.2479	0	0.00371139	0.00172328	0.00249463	0.00124557	0.00190682	0.003263	0.000637866	0.00198497	0.00217819	0.00306594	0.00277541	0.00162872
CR	yr2	2019-04-23	1503	16.464	0	0	0	0.397889	1.26699	4986.83	73.6282	0	0.00402973	0.001773	0.00263711	0.000996795	0.00196935	0.00334706	0.00072444	0.00192396	0.00210539	0.0030573	0.002749	0.00166828
CR	yr2	2019-04-24	1504	18.2592	0	0	0	0	0	1496.38	83.9928	2	0.00455915	0.0015545	0.0027804	0.000880728	0.00189535	0.00307955	0.000615408	0.00144401	0.00207555	0.00291291	0.00244819	0.00143059
CR	yr2	2019-04-25	1505	17.7301	0	0	0	0	0	1457.53	89.1551	2	0.00391849	0.00133427	0.00230562	0.00082276	0.00135924	0.00229859	0.000473958	0.000988872	0.00144612	0.00220292	0.00199689	0.00110516
CR	yr2	2019-04-26	1506	15.113	0	0	0	0	0.263889	2724.65	85.0956	4	0.00378135	0.00123961	0.00213831	0.000957426	0.00184884	0.00251544	0.000459843	0.00106701	0.00160426	0.00219649	0.00193341	0.00126148
CR	yr2	2019-04-27	1507	9.65229	0	0	0.125021	0.896875	3.34861	5683.1	71.5784	4	0.00299915	0.00144355	0.00227526	0.00139392	0.00211095	0.00252549	0.000630248	0.00127358	0.00166911	0.0019648	0.00202394	0.00146184
CR	yr2	2019-04-28	1508	9.74645	0	0.291125	1.14622	2.26591	3.97022	5025.21	64.0015	0	0.00329624	0.00150197	0.00228342	0.00141656	0.00204919	0.00283856	0.000616855	0.00140065	0.00197165	0.00246605	0.00235299	0.0014988
CR	yr2	2019-04-29	1509	12.2156	0	0	0	0.3325	1.68292	1718.03	76.1633	17.5	0.00414848	0.00163093	0.00293684	0.00162477	0.00211287	0.00320336	0.000646997	0.00175226	0.00228163	0.00266707	0.00264122	0.00196607
CR	yr2	2019-04-30	1510	14.8844	0	0	0	0	0.487917	1693.78	88.2188	32.5	0.0051586	0.000896262	0.0031889	0.00101885	0.00162173	0.00248054	0.000729253	0.00102754	0.00145358	0.00223717	0.00155786	0.00132732
CR	yr3	2019-05-01	1511	15.286	0	0	0	0	0.00930556	1392.98	92.841	8
CR	yr3	2019-05-02	1512	15.4238	0	0	0	0	0.638125	6853.37	70.9885	0
CR	yr3	2019-05-03	1513	15.9531	0	0	0	0.114583	1.10229	5934.03	64.1512	0
CR	yr3	2019-05-04	1514	16.2687	0	0	0.00796528	0.495361	1.61918	8077.94	53.5347	0
CR	yr3	2019-05-05	1515	15.9754	0	0	0	0.517674	1.38747	5965.26	70.7694	0
CR	yr3	2019-05-06	1516	16.569	0	0	0	0.00222222	0.454653	6772	71.765	4.5
CR	yr3	2019-05-07	1517	11.8891	0	0	0.131271	0.962951	2.29427	8313.98	52.4258	0
CR	yr3	2019-05-08	1518	13.1016	0	0.219	0.973972	1.889	3.0749	8157.27	45.3321	0
CR	yr3	2019-05-09	1519	14.4353	0	0	0	0.104931	1.17035	3508.33	59.366	0
CR	yr3	2019-05-10	1520	17.2653	0	0	0	0.2175	1.08312	6510.36	60.9437	0
CR	yr3	2019-05-11	1521	18.9803	0	0	0	0.145486	0.839861	8010.49	48.399	0
CR	yr3	2019-05-12	1522	18.273	0	0	0	0.146111	0.839097	6638.36	51.9774	0
CR	yr3	2019-05-13	1523	19.5085	0	0	0	0	0.194653	7394.42	69.263	0
CR	yr3	2019-05-14	1524	17.747	0	0	0	0	0	3091.81	76.6845	0
CR	yr3	2019-05-15	1525	18.7048	0	0	0	0	0	5853.12	66.5294	0
CR	yr3	2019-05-16	1526	19.3468	0	0	0	0	0.0431944	6832.31	66.1094	0
CR	yr3	2019-05-17	1527	19.7161	0	0	0	0	0.0377778	7650.98	64.9409	0
CR	yr3	2019-05-18	1528	18.8301	0	0	0	0	0	2560.25	68.8667	0
CR	yr3	2019-05-19	1529	20.0654	0	0	0	0	0	7656.58	62.3701	0
CR	yr3	2019-05-20	1530	19.6372	0	0	0	0	0	3915.34	73.5694	3
CR	yr3	2019-05-21	1531	18.4148	0	0	0	0	0.129514	5896.76	69.924	37
CR	yr3	2019-05-22	1532	17.0089	0	0	0	0.229236	1.10264	8226.63	53.4201	0
CR	yr3	2019-05-23	1533	18.9876	0	0	0	0.135694	0.833819	8393.86	44.2222	0
CR	yr3	2019-05-24	1534	20.6788	0	0	0	0	0.171389	8105.62	52.5643	0
CR	yr3	2019-05-25	1535	22.4278	0	0	0	0	0.134861	8090.39	49.6676	0
CR	yr3	2019-05-26	1536	23.4104	0	0	0	0	0	6500.52	60.0438	0
CR	yr3	2019-05-27	1537	23.1673	0	0	0	0	0	6037.3	55.1464	0
CR	yr3	2019-05-28	1538	18.7465	0	0	0	0	0	1102.21	84.765	28
CR	yr3	2019-05-29	1539	17.6669	0	0	0	0	0.176181	6195.05	65.0862	0
CR	yr3	2019-05-30	1540	18.4025	0	0	0	0.315083	1.1496	8043.64	52.8602	0
CR	yr3	2019-05-31	1541	19.0037	0	0	0	0	0	2711.02	67.8417	0
CR	yr3	2019-06-01	1542	20.5145	0	0	0	0	0	7487.45	64.3358	0
CR	yr3	2019-06-02	1543	18.9573	0	0	0	0	0	2279.86	73.9758	0
CR	yr3	2019-06-03	1544	22.8514	0	0	0	0	0	6758.08	65.9774	0
CR	yr3	2019-06-04	1545	22.876	0	0	0	0	0	5868.52	74.1475	0
CR	yr3	2019-06-05	1546	23.9308	0	0	0	0	0	5931.03	68.2769	0
CR	yr3	2019-06-06	1547	22.8158	0	0	0	0	0	6781.22	65.6723	0
CR	yr3	2019-06-07	1548	18.7648	0	0	0	0	0	721.391	90.8203	38.5
CR	yr3	2019-06-08	1549	20.0937	0	0	0	0	0	3095.86	81.1851	0
CR	yr3	2019-06-09	1550	19.4335	0	0	0	0	0	4322.43	76.8659	0.5
CR	yr3	2019-06-10	1551	18.39	0	0	0	0	0	2017.9	91.6848	8.5
CR	yr3	2019-06-11	1552	19.7042	0	0	0	0	0	5437.03	79.7218	1.5
CR	yr3	2019-06-12	1553	19.8073	0	0	0	0	0	4726.41	75.7217	0
CR	yr3	2019-06-13	1554	21.1689	0	0	0	0	0	7558.8	71.7074	0
CR	yr3	2019-06-14	1555	20.9405	0	0	0	0	0	2719.04	79.3071	1
CR	yr3	2019-06-15	1556	19.3098	0	0	0	0	0	2689.12	82.3576	15
CR	yr3	2019-06-16	1557	18.8881	0	0	0	0	0	3012	75.8103	0
CR	yr3	2019-06-17	1558	19.3176	0	0	0	0	0	8164.87	67.9946	0.5
CR	yr3	2019-06-18	1559	20.0553	0	0	0	0	0.0149306	5670.46	67.9666	0
CR	yr3	2019-06-19	1560	22.1985	0	0	0	0	0	6621.38	71.4537	0
CR	yr3	2019-06-20	1561	23.6449	0	0	0	0	0	6918.56	69.3267	0
CR	yr3	2019-06-21	1562	21.5678	0	0	0	0	0	4742.09	82.15	30.5
CR	yr3	2019-06-22	1563	22.6908	0	0	0	0	0	5911.85	76.5969	0
CR	yr3	2019-06-23	1564	21.7994	0	0	0	0	0	4211.49	68.7696	0
CR	yr3	2019-06-24	1565	21.8968	0	0	0	0	0	5826.32	66.9508	0
CR	yr3	2019-06-25	1566	22.1585	0	0	0	0	0	8073.48	69.3701	0
CR	yr3	2019-06-26	1567	23.819	0	0	0	0	0	5512.61	70.9744	0
CR	yr3	2019-06-27	1568	23.8449	0	0	0	0	0	1997.93	85.8083	19.5
CR	yr3	2019-06-28	1569	25.0898	0	0	0	0	0	4953.46	84.2609	1.5
CR	yr3	2019-06-29	1570	25.4968	0	0	0	0	0	4091.96	85.198	7.5
CR	yr3	2019-06-30	1571	24.3212	0	0	0	0	0	1814.81	93.1743	27
CR	yr3	2019-07-01	1572	23.3391	0	0	0	0	0	2829.92	89.2688	10.5
CR	yr3	2019-07-02	1573	23.3052	0	0	0	0	0	2605.38	87.8379	3.5
CR	yr3	2019-07-03	1574	23.4615	0	0	0	0	0	2133.1	88.9934	4
CR	yr3	2019-07-04	1575	24.117	0	0	0	0	0	3661.95	83.9402	8
CR	yr3	2019-07-05	1576	22.2101	0	0	0	0	0	3353.12	81.5955	0
CR	yr3	2019-07-06	1577	22.7697	0	0	0	0	0	2957.82	80.0569	0
CR	yr3	2019-07-07	1578	23.5844	0	0	0	0	0	3700.7	77.0417	0
CR	yr3	2019-07-08	1579	23.4822	0	0	0	0	0	5366.49	78.8128	0
CR	yr3	2019-07-09	1580	22.8956	0	0	0	0	0	2212.55	79.1101	0
CR	yr3	2019-07-10	1581	23.7414	0	0	0	0	0	4917.87	72.7838	0
CR	yr3	2019-07-11	1582	21.2165	0	0	0	0	0	846.754	86.9417	19.5
CR	yr3	2019-07-12	1583	23.123	0	0	0	0	0	4908.79	83.185	2
CR	yr3	2019-07-13	1584	22.1649	0	0	0	0	0	2538.31	87.1093	14.5
CR	yr3	2019-07-14	1585	21.8111	0	0	0	0	0	2229.25	92.8658	19.5
CR	yr3	2019-07-15	1586	23.5063	0	0	0	0	0	3768.52	82.2012	0.5
CR	yr3	2019-07-16	1587	24.8447	0	0	0	0	0	5601.76	78.8437	0
CR	yr3	2019-07-17	1588	26.1021	0	0	0	0	0	5853.67	78.8984	0
CR	yr3	2019-07-18	1589	24.4835	0	0	0	0	0	2125.4	90.5399	25.5
CR	yr3	2019-07-19	1590	23.816	0	0	0	0	0	2746.68	92.6986	30
CR	yr3	2019-07-20	1591	24.7277	0	0	0	0	0	2188.38	90.3772	0
CR	yr3	2019-07-21	1592	26.5783	0	0	0	0	0	3244.58	82.2128	0
CR	yr3	2019-07-22	1593	24.9982	0	0	0	0	0	2507.24	93.0223	19
CR	yr3	2019-07-23	1594	25.5056	0	0	0	0	0	5007.23	88.0985	49.5
CR	yr3	2019-07-24	1595	26.4368	0	0	0	0	0	5655.89	81.6956	0
CR	yr3	2019-07-25	1596	26.4704	0	0	0	0	0	5953.63	84.3593	35.5
CR	yr3	2019-07-26	1597	26.5683	0	0	0	0	0	7145.12	79.2444	1
CR	yr3	2019-07-27	1598	24.2003	0	0	0	0	0	693.353	95.5847	58
CR	yr3	2019-07-28	1599	26.9713	0	0	0	0	0	5749.58	80.8221	0
CR	yr3	2019-07-29	1600	28.2669	0	0	0	0	0	7319.2	75.3177	0
CR	yr3	2019-07-30	1601	29.0549	0	0	0	0	0	6746.87	75.288	0
CR	yr3	2019-07-31	1602	28.6167	0	0	0	0	0	5824.09	78.5365	0
CR	yr3	2019-08-01	1603	28.9049	0	0	0	0	0	5698.12	76.7619	0
CR	yr3	2019-08-02	1604	29.1829	0	0	0	0	0	6766.94	76.0434	27.5
CR	yr3	2019-08-03	1605	29.1954	0	0	0	0	0	6211.78	77.4074	0
CR	yr3	2019-08-04	1606	28.6149	0	0	0	0	0	7302.17	70.6251	0
CR	yr3	2019-08-05	1607	29.1108	0	0	0	0	0	7296.92	68.6204	0
CR	yr3	2019-08-06	1608	28.769	0	0	0	0	0	4421.5	74.701	0
CR	yr3	2019-08-07	1609	29.1193	0	0	0	0	0	6918.04	72.0353	0
CR	yr3	2019-08-08	1610	29.5815	0	0	0	0	0	7341.5	66.7575	0
CR	yr3	2019-08-09	1611	29.3708	0	0	0	0	0	6914.3	67.8899	0
CR	yr3	2019-08-10	1612	29.5867	0	0	0	0	0	7236.06	66.2731	0
CR	yr3	2019-08-11	1613	29.2641	0	0	0	0	0	7326.92	70.0016	0
CR	yr3	2019-08-12	1614	28.7566	0	0	0	0	0	6294.95	71.9444	0
CR	yr3	2019-08-13	1615	30.0067	0	0	0	0	0	6201.14	68.1126	0
CR	yr3	2019-08-14	1616	28.1907	0	0	0	0	0	4279.42	79.3932	9
CR	yr3	2019-08-15	1617	27.892	0	0	0	0	0	3441.45	80.0309	36
CR	yr3	2019-08-16	1618	27.8889	0	0	0	0	0	5565.92	80.8269	45.5
CR	yr3	2019-08-17	1619	27.779	0	0	0	0	0	6723.55	76.9864	0
CR	yr3	2019-08-18	1620	28.111	0	0	0	0	0	6247.7	76.0224	0
CR	yr3	2019-08-19	1621	26.8098	0	0	0	0	0	3459	83.5521	11.5
CR	yr3	2019-08-20	1622	25.7472	0	0	0	0	0	3010.89	91.5406	11
CR	yr3	2019-08-21	1623	28.3014	0	0	0	0	0	5870.62	80.6386	0.5
CR	yr3	2019-08-22	1624	27.9766	0	0	0	0	0	4610.85	78.6392	1
CR	yr3	2019-08-23	1625	23.3022	0	0	0	0	0	947.639	93.9694	39
CR	yr3	2019-08-24	1626	24.6574	0	0	0	0	0	6198.42	80.9215	0.5
CR	yr3	2019-08-25	1627	24.0324	0	0	0	0	0	4595.22	78.6876	1
CR	yr3	2019-08-26	1628	23.9106	0	0	0	0	0	6371.09	75.8361	0
CR	yr3	2019-08-27	1629	22.4696	0	0	0	0	0	2045.68	89.4794	10
CR	yr3	2019-08-28	1630	23.5387	0	0	0	0	0	1147.05	94.9813	28.5
CR	yr3	2019-08-29	1631	26.424	0	0	0	0	0	3317.55	85.7504	4
CR	yr3	2019-08-30	1632	24.2363	0	0	0	0	0	1676.26	93.7701	18
CR	yr3	2019-08-31	1633	23.0014	0	0	0	0	0	3935.05	85.2699	0.5
CR	yr3	2019-09-01	1634	23.821	0	0	0	0	0	3904.16	83.9315	0
CR	yr3	2019-09-02	1635	25.364	0	0	0	0	0	5126.15	83.8794	0
CR	yr3	2019-09-03	1636	26.79	0	0	0	0	0	5643.76	79.6561	0
CR	yr3	2019-09-04	1637	25.6489	0	0	0	0	0	3847.5	88.2782	18
CR	yr3	2019-09-05	1638	25.9907	0	0	0	0	0	4557.73	81.9737	0
CR	yr3	2019-09-06	1639	27.1951	0	0	0	0	0	5379.22	75.4181	0
CR	yr3	2019-09-07	1640	26.6943	0	0	0	0	0	4821.35	79.0829	0
CR	yr3	2019-09-08	1641	28.4454	0	0	0	0	0	5808.92	73.4765	0
CR	yr3	2019-09-09	1642	29.1722	0	0	0	0	0	6029.13	71.0931	0
CR	yr3	2019-09-10	1643	27.5122	0	0	0	0	0	5195.42	79.9511	0
CR	yr3	2019-09-11	1644	25.9778	0	0	0	0	0	2682.52	89.3291	11.5
CR	yr3	2019-09-12	1645	24.3674	0	0	0	0	0	5676.18	68.1297	0
CR	yr3	2019-09-13	1646	22.5629	0	0	0	0	0	1680.78	79.3389	1
CR	yr3	2019-09-14	1647	24.5754	0	0	0	0	0	5975.42	66.4469	0
CR	yr3	2019-09-15	1648	25.3172	0	0	0	0	0	6277.18	70.431	0
CR	yr3	2019-09-16	1649	24.003	0	0	0	0	0	2618.96	78.7862	0
CR	yr3	2019-09-17	1650	24.3012	0	0	0	0	0	4870.82	75.1333	0
CR	yr3	2019-09-18	1651	23.0124	0	0	0	0	0	2756.27	75.2636	0
CR	yr3	2019-09-19	1652	20.9068	0	0	0	0	0	5965.75	65.0604	0
CR	yr3	2019-09-20	1653	18.9927	0	0	0	0	0.0696528	4704.61	78.2642	3
CR	yr3	2019-09-21	1654	18.979	0	0	0	0	0	542.033	92.1854	6.5
CR	yr3	2019-09-22	1655	22.9839	0	0	0	0	0	1276.83	78.1917	3
CR	yr3	2019-09-23	1656	25.494	0	0	0	0	0	3255.41	73.7749	0
CR	yr3	2019-09-24	1657	20.9758	0	0	0	0	0	2134.64	82.8837	0
CR	yr3	2019-09-25	1658	20.9346	0	0	0	0	0	5550.15	73.7395	0
CR	yr3	2019-09-26	1659	22.0992	0	0	0	0	0	5284.46	78.1077	0
CR	yr3	2019-09-27	1660	23.9851	0	0	0	0	0	3115.37	76.6024	0
CR	yr3	2019-09-28	1661	24.0049	0	0	0	0	0	2934.79	74.466	0
CR	yr3	2019-09-29	1662	24.9551	0	0	0	0	0	4545.47	75.8055	0
CR	yr3	2019-09-30	1663	24.6663	0	0	0	0	0	4200.21	76.2771	0
CR	yr3	2019-10-01	1664	24.1533	0	0	0	0	0	4226.99	81.3767	34.5
CR	yr3	2019-10-02	1665	23.2814	0	0	0	0	0	2576.24	83.6595	0.5
CR	yr3	2019-10-03	1666	23.1406	0	0	0	0	0	2343.12	75.3942	1
CR	yr3	2019-10-04	1667	22.9599	0	0	0	0	0	4407.72	73.7308	21
CR	yr3	2019-10-05	1668	20.6026	0	0	0	0	0	4272.95	74.8599	0
CR	yr3	2019-10-06	1669	19.314	0	0	0	0	0	4043.65	75.9912	0
CR	yr3	2019-10-07	1670	19.0374	0	0	0	0	0.0247222	4137.69	78.9439	0
CR	yr3	2019-10-08	1671	18.988	0	0	0	0	0	658.448	91.0366	5.5
CR	yr3	2019-10-09	1672	16.3439	0	0	0	0	0.262361	5561.05	67.2996	0
CR	yr3	2019-10-10	1673	18.0196	0	0	0	0.000833333	0.752917	3517.74	78.2666	0
CR	yr3	2019-10-11	1674	22.7955	0	0	0	0	0	2191.64	77.4362	0.5
CR	yr3	2019-10-12	1675	20.7913	0	0	0	0	0	307.715	88.4939	134.5
CR	yr3	2019-10-13	1676	17.8338	0	0	0	0	0	2897.62	80.1045	0
CR	yr3	2019-10-14	1677	16.7709	0	0	0	0	0	998.694	92.5555	1.5
CR	yr3	2019-10-15	1678	16.1863	0	0	0	0	0.0739583	2769.13	74.2351	0
CR	yr3	2019-10-16	1679	13.9999	0	0	0	0.076875	1.25972	5060.13	75.3666	0
CR	yr3	2019-10-17	1680	16.0696	0	0	0	0.07375	0.914375	2359.82	78.3353	0
CR	yr3	2019-10-18	1681	18.22	0	0	0	0	0	656.581	87.8241	13
CR	yr3	2019-10-19	1682	19.2153	0	0	0	0	0	935.906	92.4451	11
CR	yr3	2019-10-20	1683	18.1525	0	0	0	0	0	3163.76	81.5806	0
CR	yr3	2019-10-21	1684	16.9026	0	0	0	0	0	949.39	88.2611	22.5
CR	yr3	2019-10-22	1685	18.0195	0	0	0	0	0	3466.31	83.9993	18
CR	yr3	2019-10-23	1686	17.812	0	0	0	0	0.0309722	4008.66	76.8035	0
CR	yr3	2019-10-24	1687	17.0866	0	0	0	0	0	567.056	89.9233	24
CR	yr3	2019-10-25	1688	16.0626	0	0	0	0	0	719.98	95.6347	55.5
CR	yr3	2019-10-26	1689	17.0355	0	0	0	0	0	2295.69	86.9758	0
CR	yr3	2019-10-27	1690	16.5597	0	0	0	0	0.0246528	3241.07	82.2853	0
CR	yr3	2019-10-28	1691	14.8547	0	0	0	0.00208333	0.739375	4386.52	74.9779	0
CR	yr3	2019-10-29	1692	13.6144	0	0	0	0	0.265556	652.41	93.9896	10.5
CR	yr3	2019-10-30	1693	14.8693	0	0	0	0	0.332083	3602.63	85.5771	0
CR	yr3	2019-10-31	1694	13.8459	0	0	0	0.0195139	1.31326	3609.9	82.2977	0
CR	yr3	2019-11-01	1695	15.069	0	0	0	0.330597	1.3749	3864.56	74.203	0
CR	yr3	2019-11-02	1696	12.7245	0	0	0	0.265347	1.88875	4434.01	72.6381	0
CR	yr3	2019-11-03	1697	12.8206	0	0	0	0.655243	1.72976	2238.21	83.9651	1.5
CR	yr3	2019-11-04	1698	12.2117	0	0	0.0372847	0.558396	1.9036	3566.99	77.6228	0.5
CR	yr3	2019-11-05	1699	10.6432	0	0	0.287069	1.70824	3.50914	4291.2	75.0103	0
CR	yr3	2019-11-06	1700	10.5324	0	0.000590278	0.637028	1.91104	3.79806	4255.62	77.9719	0
CR	yr3	2019-11-07	1701	11.943	0	0	0.322111	1.33312	2.66993	3408.8	76.6935	0
CR	yr3	2019-11-08	1702	12.0094	0	0	0.231597	0.851938	1.9059	3701.84	67.2401	0.5
CR	yr3	2019-11-09	1703	10.1884	0	0.00668056	0.846826	2.31822	4.21121	4095.87	70.9448	0
CR	yr3	2019-11-10	1704	12.1538	0	0	0.00472222	0.631361	1.92074	3588.41	66.6238	0
CR	yr3	2019-11-11	1705	10.5913	0	0	0.20475	1.17851	2.94636	1829.03	88.9175	5
CR	yr3	2019-11-12	1706	13.2877	0	0	0	0.273604	1.51242	3605.21	72.526	0
CR	yr3	2019-11-13	1707	12.4987	0	0	0.23034	1.18057	2.31682	3918.67	72.427	0.5
CR	yr3	2019-11-14	1708	11.6449	0	0.00204861	0.166861	0.622257	1.6549	1013.16	74.8447	1.5
CR	yr3	2019-11-15	1709	7.87185	0	0.0264236	1.04306	2.93058	5.22606	3522.6	72.7791	0
CR	yr3	2019-11-16	1710	9.78597	0	0.160861	1.14778	2.23181	3.85598	3002.91	76.5513	0
CR	yr3	2019-11-17	1711	11.3181	0	0	0.0292361	0.927174	2.85155	3136.44	75.9005	0
CR	yr3	2019-11-18	1712	13.4639	0	0	0.075375	0.788007	1.87287	2207.64	81.3175	23.5
CR	yr3	2019-11-19	1713	11.9979	0	0	0	0.272986	1.39882	3038.31	63.2393	0.5
CR	yr3	2019-11-20	1714	8.52301	0	0	0.161438	1.77636	4.47699	2865.71	69.3244	0
CR	yr3	2019-11-21	1715	7.98006	0	0.0157569	1.15463	3.02453	5.19571	3672.82	75.7992	0
CR	yr3	2019-11-22	1716	8.58845	0	0.265569	1.25471	2.49578	4.45301	977.431	85.9727	0
CR	yr3	2019-11-23	1717	13.6873	0	0	0	0.0586806	1.42972	3575.91	78.4289	0
CR	yr3	2019-11-24	1718	13.2182	0	0	0	0.335347	1.65125	2270.92	84.9714	0
CR	yr3	2019-11-25	1719	13.6031	0	0	0	0	0.589653	760.218	81.8125	0
CR	yr3	2019-11-26	1720	10.9585	0	0	0	0.182083	2.12965	2068.01	67.4133	0.5
CR	yr3	2019-11-27	1721	10.987	0	0	0	0.157153	2.14604	1199.3	87.4428	0
CR	yr3	2019-11-28	1722	8.70021	0	0	0.0494722	1.31292	4.29979	829.342	70.8113	0.5
CR	yr3	2019-11-29	1723	5.73521	0	0.437549	2.11523	4.34625	7.26479	2997.94	68.8148	0
CR	yr3	2019-11-30	1724	4.75144	0.00714583	0.951694	2.90835	5.29508	8.24856	2535.79	79.3637	0
CR	yr3	2019-12-01	1725	6.22306	0.566993	1.65951	2.81437	4.58986	6.99812	3242.27	77.3374	0
CR	yr3	2019-12-02	1726	10.1432	0	0	0.000173611	0.727118	2.90503	553.169	91.1908	10
CR	yr3	2019-12-03	1727	6.70895	0	0.0828125	0.998514	3.2982	6.29105	1994.41	71.8006	0
CR	yr3	2019-12-04	1728	7.0331	0	0.0239306	1.10672	3.18967	5.9669	2778.19	65.3413	0
CR	yr3	2019-12-05	1729	6.02583	0	0.371306	1.62526	3.97528	6.97417	2056.76	70.4967	0
CR	yr3	2019-12-06	1730	5.11777	0	0.113444	1.89903	4.88223	7.88223	1983.77	71.19	0
CR	yr3	2019-12-07	1731	4.6762	0	0.483764	2.43643	5.3238	8.3238	1244.68	76.8263	0
CR	yr3	2019-12-08	1732	5.66481	0	0.366368	2.08328	4.39339	7.33519	1992.99	79.1216	0
CR	yr3	2019-12-09	1733	4.91412	0.456569	1.53644	3.38487	5.58699	8.13151	3292.47	80.9653	0.5
CR	yr3	2019-12-10	1734	7.1378	0	0.398132	1.77551	3.8131	6.06547	3001.46	79.1659	0
CR	yr3	2019-12-11	1735	6.70321	0	0.551507	1.71409	3.60325	6.29679	1792.32	84.8969	0
CR	yr3	2019-12-12	1736	8.16715	0	0	0.317847	2.09952	4.83285	1438.34	72.0321	0
CR	yr3	2019-12-13	1737	5.35444	0	0.490368	2.37008	4.69848	7.64556	2951.02	75.2463	0
CR	yr3	2019-12-14	1738	6.09514	0.30991	1.36197	2.5791	4.53083	6.97931	2377.8	76.1188	0
CR	yr3	2019-12-15	1739	6.56798	0.0173542	0.524146	1.37999	3.56049	6.43202	2396.87	64.0302	0
CR	yr3	2019-12-16	1740	5.08303	0.581694	1.68888	3.22044	5.41044	7.95044	3179.02	79.6967	0
CR	yr3	2019-12-17	1741	10.7468	0	0	0	0.223806	2.25318	864.539	90.9453	8
CR	yr3	2019-12-18	1742	11.6128	0	0	0	0.206285	1.40184	411.707	86.2408	3
CR	yr3	2019-12-19	1743	7.80397	0	0.0306111	0.396437	2.19603	5.19603	1134.44	75.7121	0	0.00442322	0.00591508	0.00734914	0.00544246	0.00565171	0.00621498	0.00495987	0.00495286	0.00653632	0.00710419	0.0056171	0.00593252
CR	yr3	2019-12-20	1744	7.89392	0	0	0.460875	2.24754	5.10608	1834.6	71.0191	0	0.0044973	0.00578773	0.00808543	0.00523408	0.00533636	0.00597521	0.00502178	0.00482333	0.00717023	0.00713803	0.00579159	0.00597589
CR	yr3	2019-12-21	1745	5.32513	0	0.558507	2.18412	4.67487	7.67487	1658.93	78.0649	0	0.00458413	0.00601335	0.00822273	0.00524191	0.00539073	0.0057884	0.00525112	0.00516997	0.00717765	0.00724336	0.00585005	0.00609567
CR	yr3	2019-12-22	1746	4.92621	0	0.357993	2.24855	5.07379	8.07379	622.43	86.8494	10.5	0.00476594	0.00604878	0.00822557	0.00554426	0.0054641	0.00553673	0.00497235	0.0050924	0.00726559	0.00698072	0.00595755	0.00612766
CR	yr3	2019-12-23	1747	7.00697	0	0	1.07933	3.259	5.99303	2418.11	84.0642	0	0.00381201	0.00474556	0.00703369	0.00421104	0.00467403	0.00484651	0.00422506	0.00440202	0.00632326	0.00601694	0.0050108	0.00518954
CR	yr3	2019-12-24	1748	5.85724	0.0143125	0.482806	2.15976	4.27075	7.14276	2326.52	78.8094	0	0.00409146	0.00487367	0.00689002	0.00460974	0.00483279	0.00473043	0.00470562	0.00445978	0.00643509	0.00594785	0.00512738	0.0052178
CR	yr3	2019-12-25	1749	5.01088	0.349993	1.45275	3.2554	5.48808	8.05572	3136.92	80.5205	0	0.00393541	0.00483037	0.00686861	0.00461152	0.00481809	0.00436445	0.00439938	0.00426313	0.00569076	0.00547811	0.00495165	0.00492308
CR	yr3	2019-12-26	1750	7.5999	0	0	0.651042	2.47538	5.4001	926.58	89.2853	2	0.00476884	0.005447	0.007836	0.0052662	0.0052613	0.00525097	0.00484379	0.00481849	0.00632954	0.00675662	0.00591462	0.00556922
CR	yr3	2019-12-27	1751	7.17143	0	0.14466	0.777632	2.82919	5.82857	2070.93	72.9515	5	0.00411232	0.00441494	0.00710526	0.00447386	0.00447851	0.00440172	0.00400377	0.00403443	0.0054746	0.00567723	0.00508326	0.00483858
CR	yr3	2019-12-28	1752	3.60364	0.0191528	1.17379	3.46303	6.39636	9.39636	1653.02	82.891	0	0.00449862	0.00493909	0.00771442	0.00505048	0.0049096	0.00517368	0.00442675	0.0047516	0.00614504	0.00655114	0.00543414	0.00526825
CR	yr3	2019-12-29	1753	4.71635	0.362646	1.48088	2.98108	5.32393	8.28365	2701.53	82.8125	0	0.00402799	0.00464618	0.00694392	0.00500608	0.00458621	0.0043951	0.0042377	0.00434933	0.00569437	0.00565135	0.00454631	0.00511292
CR	yr3	2019-12-30	1754	7.54027	0	0	0.401931	2.45973	5.45973	378.99	95.7479	13.5	0.00444219	0.00437789	0.0077377	0.00429852	0.00441061	0.00498979	0.00411776	0.00393357	0.00519397	0.00605507	0.00529898	0.00488624
CR	yr3	2019-12-31	1755	7.49933	0	0.137604	1.14416	2.61088	5.50067	1170.69	78.5831	0.5	0.00436475	0.0045826	0.00713136	0.00425211	0.00465564	0.00492685	0.00418332	0.0041294	0.00554032	0.00582628	0.00528434	0.00511057
CR	yr3	2020-01-01	1756	4.25373	0.103688	0.993729	2.94494	5.74627	8.74627	2158.84	65.6661	0	0.00451472	0.00476426	0.00773032	0.00484744	0.0049507	0.00495687	0.00460355	0.00477053	0.00586013	0.00612807	0.0055032	0.00521143
CR	yr3	2020-01-02	1757	5.51153	0	0.590861	2.26381	4.51562	7.48847	2914.71	65.371	0	0.00437946	0.004371	0.00699827	0.00513238	0.0042846	0.00469777	0.00437744	0.00456861	0.005649	0.00591867	0.00471794	0.00468723
CR	yr3	2020-01-03	1758	6.60462	0	0.0955833	1.38424	3.53274	6.39538	1717.01	70.2539	0	0.00474692	0.00499551	0.00745988	0.00486789	0.00481525	0.00510648	0.00476546	0.00482869	0.00602365	0.00658713	0.00540773	0.00522812
CR	yr3	2020-01-04	1759	6.98488	0	0.13875	1.12847	3.03158	6.01512	2091.64	66.5206	0	0.00517875	0.00522072	0.00800965	0.00528262	0.00527121	0.00550623	0.0051808	0.00531505	0.00647232	0.00663362	0.00583059	0.00574588
CR	yr3	2020-01-05	1760	4.33225	0	0.341514	2.66842	5.66775	8.66775	1597.09	80.3777	3	0.00449357	0.00495336	0.00736389	0.00479913	0.0049651	0.00477982	0.004759	0.00474138	0.00610445	0.00663621	0.00511043	0.00501097
CR	yr3	2020-01-06	1761	4.53574	0.127924	1.04337	2.86492	5.46426	8.46426	2812.9	75.0603	0	0.00427303	0.00453021	0.00686695	0.0045681	0.00453839	0.00426111	0.00450832	0.00461171	0.00556926	0.00666648	0.00451891	0.00465026
CR	yr3	2020-01-07	1762	3.97065	0.00761111	0.726201	3.02935	6.02935	9.02935	332.435	92.2299	7.5	0.00445148	0.00493363	0.00752239	0.00425628	0.00443578	0.00490038	0.00424125	0.00448901	0.00606823	0.00664279	0.00550248	0.00542481
CR	yr3	2020-01-08	1763	9.65149	0	0	0.15184	1.48789	3.52962	1535.61	78.3545	17.5	0.00416303	0.00468513	0.0072596	0.00399541	0.00445977	0.00458488	0.00422044	0.00478947	0.00579612	0.00673423	0.00500744	0.00473759
CR	yr3	2020-01-09	1764	8.17183	0	0	0.336292	2.00935	4.82817	2458.8	75.8709	0.5	0.00489245	0.00548992	0.00796876	0.00464204	0.00486066	0.00516584	0.00506322	0.00515315	0.00678479	0.0072063	0.00535451	0.00538596
CR	yr3	2020-01-10	1765	5.6893	0.00659028	0.510667	1.93117	4.33091	7.3107	2153.18	76.8949	0.5	0.00466551	0.00512774	0.00775436	0.0044828	0.00446011	0.00482106	0.00457345	0.00502512	0.00642973	0.00708284	0.00530799	0.0051009
CR	yr3	2020-01-11	1766	4.36445	0.262611	1.56976	3.56841	5.83791	8.63555	3196.33	77.7535	0.5	0.0044938	0.00499641	0.00704056	0.00430428	0.00433191	0.0042755	0.00478461	0.00454475	0.00601255	0.00644681	0.0048847	0.00493164
CR	yr3	2020-01-12	1767	4.50399	0.0147986	0.830083	2.59965	5.49601	8.49601	731.42	87.1969	0	0.00494957	0.00540387	0.00756405	0.00450017	0.00499039	0.0052979	0.00500417	0.00549315	0.00649017	0.00733479	0.00543707	0.00568689
CR	yr3	2020-01-13	1768	6.57522	0	0.151833	1.24119	3.46651	6.42478	3095.17	60.4967	0	0.00474403	0.00530248	0.00684514	0.00459421	0.00454939	0.00461799	0.0051195	0.00471465	0.00584502	0.00615546	0.00531381	0.0052511
CR	yr3	2020-01-14	1769	4.70665	0.153479	1.15422	2.74674	5.29335	8.29335	2085.52	67.789	1	0.00497896	0.00550618	0.00721293	0.00487649	0.00513131	0.00515773	0.00541668	0.00517495	0.00626871	0.00654592	0.00559363	0.00553732
CR	yr3	2020-01-15	1770	4.61481	0	0.328639	2.43253	5.38519	8.38519	1790.11	87.0962	1	0.00491748	0.00505015	0.00680645	0.00476488	0.00499609	0.00498304	0.00476621	0.00473127	0.00626288	0.00574585	0.00543785	0.00519113
CR	yr3	2020-01-16	1771	3.30211	0.214438	1.87024	4.02874	6.69789	9.69789	2685.39	81.0746	0.5	0.0052346	0.00546824	0.0071605	0.00484619	0.0051035	0.00553873	0.00535949	0.0051918	0.00652824	0.00635653	0.00554308	0.00554501
CR	yr3	2020-01-17	1772	4.53853	0.0931042	1.13708	2.68434	5.46147	8.46147	1473.61	81.3749	0	0.00545682	0.00563011	0.00821238	0.00537133	0.00557918	0.0059495	0.00573705	0.00542302	0.0068838	0.00675932	0.00582033	0.00576011
CR	yr3	2020-01-18	1773	5.68941	0	0.305382	1.87881	4.31059	7.31059	2476.98	73.8897	0.5	0.00545983	0.005376	0.00747608	0.00523292	0.00540272	0.00521152	0.00566935	0.00512839	0.00624329	0.00617587	0.00569139	0.00567547
CR	yr3	2020-01-19	1774	5.20602	0.17159	0.961847	2.34581	4.79398	7.79398	2680.08	69.9782	0	0.00521011	0.00522962	0.00699483	0.00525293	0.00533519	0.00542182	0.00559842	0.00514234	0.00601474	0.00589343	0.00551765	0.00540785
CR	yr3	2020-01-20	1775	6.77208	0	0.318917	1.36766	3.28702	6.22792	2038.85	64.1404	0	0.00509474	0.00537159	0.00680622	0.0050827	0.00523187	0.00532811	0.00556161	0.00538225	0.00628704	0.00622062	0.00555232	0.00549079
CR	yr3	2020-01-21	1776	5.62949	0.0320972	0.268576	1.50649	4.37051	7.37051	1973	66.1929	0	0.00544669	0.00533504	0.00732786	0.00534802	0.00553075	0.00558328	0.00602655	0.00570613	0.00627583	0.00643918	0.00577979	0.00558339
CR	yr3	2020-01-22	1777	3.86462	0.814806	1.96344	3.46122	6.13538	9.13538	2069.52	74.8242	0	0.00546152	0.00552182	0.00715275	0.00555381	0.00563262	0.00554293	0.00580242	0.00547701	0.00625883	0.00594718	0.00613223	0.00557204
CR	yr3	2020-01-23	1778	7.33349	0	0	0.491764	2.66651	5.66651	484.889	95.7264	26.5	0.00480542	0.00557507	0.00675219	0.00505512	0.00494589	0.00534449	0.0053004	0.00512196	0.00684908	0.00647446	0.00575696	0.00564272
CR	yr3	2020-01-24	1779	9.64237	0	0	0	1.01208	3.35888	2097.71	79.0865	0	0.00531612	0.0056773	0.00706311	0.00556903	0.00548077	0.0055991	0.00565255	0.00557015	0.00704332	0.00649173	0.00623059	0.00582932
CR	yr3	2020-01-25	1780	6.09403	0	0.0839861	1.24388	3.90597	6.90597	2244.89	62.9078	0	0.00501153	0.00544389	0.00688878	0.0054608	0.00506241	0.00548267	0.00565806	0.00535429	0.00685001	0.00625887	0.00615544	0.00552278
CR	yr3	2020-01-26	1781	7.51216	0	0	0.885535	2.64812	5.48784	2225.13	61.8524	0	0.00531209	0.00575341	0.00724397	0.00553833	0.0054361	0.00547133	0.00552573	0.00548032	0.00728433	0.00605058	0.00615436	0.00569088
CR	yr3	2020-01-27	1782	7.03929	0	0	0.382389	2.96071	5.96071	541.072	70.0605	7.5	0.0044892	0.00552651	0.00717837	0.00531515	0.00490444	0.00522983	0.00520152	0.00562817	0.00738317	0.00607728	0.00575707	0.00545248
CR	yr3	2020-01-28	1783	11.1666	0	0	0	0.293354	1.92669	1728.34	75.4449	3	0.00494311	0.00560797	0.00661061	0.00480155	0.00508818	0.005494	0.0050308	0.00530944	0.00733057	0.00543843	0.00556295	0.00532088
CR	yr3	2020-01-29	1784	9.9124	0	0	0.0781042	0.767465	3.13219	2060.98	79.2069	3.5	0.00478945	0.00523896	0.00640679	0.00495352	0.00469503	0.00515569	0.00499425	0.00479952	0.00690358	0.00551826	0.00541571	0.00512772
CR	yr3	2020-01-30	1785	7.10653	0	0	0.824507	2.96917	5.89347	2855.55	69.1956	0	0.00473242	0.00516814	0.00627737	0.00475115	0.00496377	0.00503131	0.00518842	0.00483061	0.0065979	0.00524891	0.00529061	0.00492294
CR	yr3	2020-01-31	1786	4.40356	0	0.31241	2.59767	5.59644	8.59644	2863.01	70.4038	0.5	0.004603	0.00496896	0.00638517	0.00458529	0.004604	0.00489562	0.00490101	0.00495438	0.00633865	0.00526837	0.00502489	0.00498669
CR	yr3	2020-02-01	1787	4.04773	0.220569	0.867389	3.06326	5.95227	8.95227	1489.67	61.8133	0	0.00509379	0.00543471	0.00707973	0.0047481	0.00491469	0.00552884	0.00561238	0.00570931	0.00724213	0.00583728	0.0058923	0.00563355
CR	yr3	2020-02-02	1788	4.50803	0.450618	1.6556	3.38372	5.58156	8.49197	3317.22	69.8894	0	0.00501079	0.00519019	0.00626654	0.00469262	0.004933	0.0052218	0.00530717	0.0053155	0.00615982	0.00535699	0.00538738	0.00515385
CR	yr3	2020-02-03	1789	5.50513	0.406764	1.50124	2.86367	4.78237	7.49487	3067.78	70.0402	0	0.00528932	0.00558289	0.00673636	0.00533208	0.00539961	0.00549877	0.0056087	0.00568735	0.00660946	0.00560696	0.00564465	0.005608
CR	yr3	2020-02-04	1790	4.10358	0.359056	1.75636	3.66099	5.93933	8.89642	4280.7	62.4505	0	0.00488774	0.0051389	0.00623359	0.00484206	0.0049504	0.00492953	0.00522237	0.00539326	0.0060675	0.00523036	0.0049624	0.00529685
CR	yr3	2020-02-05	1791	3.507	0.523132	1.88915	3.91474	6.493	9.493	3316.73	66.2258	0	0.00547013	0.00560394	0.00669424	0.00532297	0.00557243	0.0056493	0.00584675	0.00592542	0.00667182	0.00580694	0.00596089	0.005829
CR	yr3	2020-02-06	1792	0.0956319	1.06493	3.90437	6.90437	9.90437	12.9044	2611.74	84.3644	1	0.00558257	0.00581659	0.00707696	0.00547714	0.00563308	0.00566979	0.00598336	0.00601534	0.00689454	0.00631909	0.00591535	0.00581054
CR	yr3	2020-02-07	1793	1.26381	1.13724	3.12261	5.73619	8.73619	11.7362	3360.05	67.7072	0	0.00533043	0.00554813	0.00655189	0.00525112	0.0055127	0.00551198	0.00582821	0.00558519	0.00656548	0.00560676	0.00550949	0.00576716
CR	yr3	2020-02-08	1794	4.39547	0.172507	1.1703	2.94551	5.60453	8.60453	3345.18	68.2735	0	0.00555164	0.00570197	0.00661611	0.00540988	0.0055723	0.00551884	0.00574369	0.00562557	0.00601133	0.00551423	0.00550885	0.00579685
CR	yr3	2020-02-09	1795	1.46017	0.47016	2.55696	5.53983	8.53983	11.5398	3339.63	76.6032	2.5	0.00528124	0.00557307	0.00653488	0.00537621	0.00525063	0.00543949	0.00571567	0.0055496	0.00591923	0.00567273	0.0054337	0.00569722
CR	yr3	2020-02-10	1796	1.63756	1.40708	2.85248	5.36244	8.36244	11.3624	2004.49	76.4481	0	0.00555139	0.00559601	0.00644373	0.00539575	0.0055973	0.00584075	0.00589705	0.00602154	0.00661381	0.00591238	0.00581381	0.00559601
CR	yr3	2020-02-11	1797	4.28882	0.215618	1.48432	3.35275	5.7134	8.71118	4535.49	64.5972	0.5	0.00521961	0.00559674	0.00608801	0.00512588	0.00552634	0.00539694	0.00569177	0.00544532	0.00604483	0.00551778	0.00556034	0.00551574
CR	yr3	2020-02-12	1798	5.35647	0.668569	1.76174	2.96012	4.98062	7.64353	2728.24	76.4133	2	0.00545052	0.00580093	0.00660852	0.00574105	0.00576472	0.0060612	0.00637367	0.00645784	0.00664727	0.00586459	0.00605375	0.00591855
CR	yr3	2020-02-13	1799	10.9923	0	0	0	0.990299	2.76419	2751.17	86.7247	10.5	0.00444037	0.00491197	0.00581249	0.00452197	0.00510794	0.00454464	0.00491692	0.00525179	0.00543512	0.00529665	0.00471667	0.00491516
CR	yr3	2020-02-14	1800	8.01482	0	0	0.653319	2.43532	4.98518	1242.5	92.4887	0.5	0.00460764	0.00514666	0.00589926	0.00454011	0.00463232	0.00495016	0.00529787	0.00539383	0.00591243	0.00537019	0.00519785	0.00516627
CR	yr3	2020-02-15	1801	7.83644	0	0.114937	1.09329	2.72786	5.19953	1734.13	88.1153	0	0.00487355	0.00545564	0.00647428	0.00474203	0.0050875	0.00533782	0.00548548	0.00589982	0.00640791	0.00600051	0.00516679	0.00532608
CR	yr3	2020-02-16	1802	9.99592	0	0	0	0.648667	3.01721	730.172	95.3361	22.5	0.0044971	0.00520499	0.00631501	0.00459784	0.00486955	0.00495091	0.00516706	0.00561552	0.00616886	0.00560544	0.00506277	0.00533973
CR	yr3	2020-02-17	1803	6.65868	0	0.155188	1.03161	3.34132	6.34132	3823.76	54.1131	0	0.00461702	0.00511366	0.0056432	0.00461663	0.00479001	0.00511685	0.00513088	0.00515719	0.00549885	0.00513197	0.00485617	0.0051724
CR	yr3	2020-02-18	1804	3.03987	0.163174	1.52573	3.96711	6.96013	9.96013	3673.73	65.3422	0	0.00500765	0.00562938	0.0062668	0.00521189	0.00549312	0.00592775	0.00582134	0.00607411	0.00597946	0.00568061	0.00560255	0.00572662
CR	yr3	2020-02-19	1805	5.59244	0	0.477083	2.17645	4.43576	7.40756	3500.58	63.1934	0	0.00508134	0.00560656	0.00625537	0.00516115	0.00582709	0.00580282	0.00584325	0.00613844	0.00600551	0.00608795	0.00542167	0.00562591
CR	yr3	2020-02-20	1806	5.76265	0.219153	1.28012	2.72118	4.65971	7.25249	3361.07	72.5756	0	0.00531943	0.00549078	0.00633754	0.00517119	0.00563783	0.0058792	0.00573984	0.00621945	0.0060696	0.00583013	0.00576831	0.0054824
CR	yr3	2020-02-21	1807	6.06814	0.138049	1.16806	2.73495	4.67228	6.9761	4947.67	69.1544	0	0.00491129	0.00511475	0.00588553	0.00522726	0.00540661	0.00528434	0.00522143	0.00541602	0.00530485	0.00559064	0.00510313	0.00507789
CR	yr3	2020-02-22	1808	4.93009	0	0.587597	2.16644	5.06991	8.06991	559.287	88.436	17	0.00431789	0.00474698	0.00557487	0.00412426	0.00463439	0.00489454	0.00473087	0.00496288	0.00512931	0.00552584	0.00460539	0.00495924
CR	yr3	2020-02-23	1809	5.42364	0.0553125	0.56284	2.03998	4.58942	7.57636	2336.85	68.8533	0	0.00469646	0.00484198	0.0055049	0.00435189	0.00458431	0.00496386	0.00497838	0.00528865	0.00529765	0.00542515	0.00463141	0.00478947
CR	yr3	2020-02-24	1810	5.16485	0.65509	1.7523	3.43053	5.43181	7.84952	5092.35	69.2544	0	0.0046644	0.00493711	0.0053884	0.00455614	0.004823	0.00480064	0.00516272	0.00501515	0.00466188	0.00522259	0.00454963	0.00478682
CR	yr3	2020-02-25	1811	5.22315	0.0328125	0.794014	2.12742	4.77685	7.77685	740.677	79.7194	3.5	0.0049572	0.00532236	0.00634776	0.00459342	0.00501731	0.00543937	0.00534128	0.00577626	0.00567269	0.00572156	0.00523397	0.00502439
CR	yr3	2020-02-26	1812	8.28744	0	0	0.0998125	1.98561	4.71256	2421.19	77.8678	6	0.00436031	0.00496487	0.00579495	0.00415163	0.004669	0.00509376	0.00471571	0.00512395	0.00542055	0.00513539	0.00467628	0.00476933
CR	yr3	2020-02-27	1813	4.30441	0	0.553056	2.72783	5.69559	8.69559	3349.84	76.777	1.5	0.00450902	0.0049848	0.00599029	0.004416	0.00496777	0.005106	0.00490699	0.00572275	0.00535377	0.00518591	0.00492256	0.00488521
CR	yr3	2020-02-28	1814	4.42644	0	0.836472	2.67345	5.57356	8.57356	2574.5	71.9144	0	0.00468117	0.00544576	0.0063753	0.00473568	0.00537111	0.00568718	0.00541245	0.00605162	0.00567745	0.0056085	0.00539545	0.0052754
CR	yr3	2020-02-29	1815	5.4521	0	0.130333	1.56852	4.5479	7.5479	972.038	87.7887	10	0.00397398	0.00499414	0.00627564	0.00393504	0.00438396	0.00526241	0.00448116	0.00538793	0.00538367	0.00529606	0.00479644	0.00465922
CR	yr3	2020-03-01	1816	8.49008	0	0.000590278	0.717056	2.33756	4.63645	4170.8	72.5219	0.5	0.00408724	0.00481359	0.00551368	0.00432982	0.00439422	0.00501743	0.00431495	0.00508991	0.00480389	0.00444359	0.00460049	0.00469725
CR	yr3	2020-03-02	1817	9.97098	0	0	0.184132	1.55541	3.56944	4383.05	67.0404	0	0.00407587	0.00477805	0.00541051	0.00404908	0.00455476	0.0048811	0.00446718	0.00475647	0.00468216	0.00472484	0.00461162	0.004573
CR	yr3	2020-03-03	1818	7.39455	0	0.106	1.20463	3.05316	5.60545	4407.2	67.1935	0	0.0043335	0.00522664	0.00579763	0.00406437	0.0047032	0.00524924	0.00458521	0.00515479	0.00482416	0.00490484	0.00480186	0.00479187
CR	yr3	2020-03-04	1819	6.95283	0	0.000763889	0.764042	3.04717	6.04717	952.778	88.8995	7	0.00374428	0.00487871	0.00610641	0.00379925	0.00421077	0.00491525	0.00438388	0.00510549	0.00505908	0.00481262	0.00471233	0.00454719
CR	yr3	2020-03-05	1820	5.19078	0	0.162868	1.89005	4.80922	7.80922	3706.31	76.0994	4	0.00367316	0.00506449	0.00543332	0.0040797	0.00454502	0.00506359	0.00465051	0.00500744	0.00480126	0.00487435	0.00489588	0.00451388
CR	yr3	2020-03-06	1821	5.47673	0.101181	0.619132	2.28806	4.56647	7.52327	4993.52	59.1458	0	0.00397876	0.00507676	0.00566603	0.00409931	0.00434798	0.00478794	0.00454402	0.0050971	0.00442974	0.00491044	0.00469009	0.00436953
CR	yr3	2020-03-07	1822	6.46159	0.661687	1.71684	2.88166	4.29862	6.59681	4930.65	62.8158	0	0.00389191	0.00517498	0.00541699	0.00400449	0.00453527	0.00493501	0.00466507	0.00505657	0.00456904	0.00492933	0.00467066	0.00441409
CR	yr3	2020-03-08	1823	8.0906	0	0.00419444	0.358097	2.14767	4.9094	1522.62	85.6017	14.5	0.00349157	0.00444289	0.00485459	0.00357338	0.00360547	0.00456568	0.00401608	0.00453844	0.00434693	0.0041973	0.00432237	0.00390832
CR	yr3	2020-03-09	1824	9.83796	0	0.310889	1.33146	2.45767	4.2085	5449.48	78.6137	0.5	0.00375997	0.0047276	0.00507399	0.00366726	0.00442076	0.00491197	0.00466057	0.00484877	0.00473346	0.00497063	0.00467083	0.00425636
CR	yr3	2020-03-10	1825	13.393	0	0	0	0.000347222	0.432222	652.472	90.5012	25.5	0.00283266	0.00403575	0.00400125	0.00329569	0.00346998	0.00444294	0.00368223	0.00441895	0.00360035	0.0041272	0.00419532	0.00357362
CR	yr3	2020-03-11	1826	10.1307	0	0	0.008	0.646889	2.87717	2474.99	71.1958	0.5	0.00258322	0.00423726	0.00452929	0.00363578	0.00359852	0.00473383	0.00407059	0.00442436	0.00413438	0.00473109	0.00461728	0.0040103
CR	yr3	2020-03-12	1827	7.5959	0	0.25841	1.41433	3.22834	5.51744	6069.99	60.4623	0	0.00285475	0.00453384	0.00475775	0.00389952	0.0040526	0.00487374	0.00431	0.00488411	0.0044329	0.00489712	0.00477323	0.00426684
CR	yr3	2020-03-13	1828	7.74544	0.0614861	0.848049	2.1421	3.87358	5.88303	4932.11	70.2011	0	0.00305937	0.00487254	0.00533838	0.00389991	0.00396834	0.00524937	0.0042679	0.00499654	0.00416105	0.00491123	0.00498398	0.00434976
CR	yr3	2020-03-14	1829	6.28199	0	0.0286528	1.04695	3.71801	6.71801	1364.45	85.9285	7	0.0026507	0.00411535	0.0045246	0.00320251	0.00321026	0.00457089	0.00343032	0.00427482	0.00399865	0.00412182	0.00408096	0.00367395
CR	yr3	2020-03-15	1830	5.32288	0	0.55	2.38869	4.7117	7.67712	4221.01	78.3339	2.5	0.00303311	0.00457205	0.005029	0.00358024	0.00385489	0.00527107	0.00377152	0.00465337	0.00457321	0.00497909	0.00473669	0.00397195
CR	yr3	2020-03-16	1831	3.20807	0.136986	1.23764	3.79193	6.79193	9.79193	2846.68	79.1248	10	0.00268292	0.00403671	0.0047234	0.00342785	0.0033291	0.00465503	0.00373556	0.00445452	0.00410687	0.00464543	0.0043366	0.00380474
CR	yr3	2020-03-17	1832	5.48175	0.85566	1.84781	3.04216	4.98262	7.51825	5998.79	66.4197	0	0.003657	0.00455956	0.00489813	0.00386178	0.0039202	0.00543956	0.00447154	0.00505624	0.00469475	0.00492196	0.00508125	0.00416138
CR	yr3	2020-03-18	1833	10.0885	0	0	0.48459	2.03433	3.84371	5280.49	67.6592	0	0.00365406	0.00476678	0.0048006	0.00364717	0.00394551	0.00526446	0.00417502	0.00491452	0.00471344	0.00507144	0.00488028	0.00413616
CR	yr3	2020-03-19	1834	12.4983	0	0.240271	1.15272	2.18827	3.33167	5455.57	70.6376	0	0.00332764	0.00463502	0.0049848	0.00359183	0.00370127	0.00508433	0.00378939	0.0048646	0.004332	0.00497377	0.00493566	0.0038666
CR	yr3	2020-03-20	1835	10.5004	0	0	0.283389	1.12494	2.98675	5371.44	51.4335	0.5	0.00290901	0.00493198	0.00533709	0.00363013	0.00324741	0.00527053	0.00342977	0.00451723	0.00455973	0.00517704	0.0052198	0.00383247
CR	yr3	2020-03-21	1836	9.96854	0	0.371465	1.37608	2.84028	4.55542	6164.75	57.6451	0	0.00296563	0.00486403	0.0050912	0.00355829	0.00354728	0.00521983	0.00342291	0.00490867	0.00423609	0.00484087	0.00503791	0.00373452
CR	yr3	2020-03-22	1837	11.8708	0	0	0.517312	1.5036	2.7484	3386.73	66.4758	0	0.00322331	0.00487013	0.00517919	0.0034538	0.00340981	0.00536647	0.00325592	0.00507231	0.00470439	0.00547938	0.00541759	0.00377457
CR	yr3	2020-03-23	1838	10.2002	0	0	0.319764	1.50938	3.35459	6573.56	54.7074	0	0.00283177	0.00468699	0.00504253	0.0036949	0.00336876	0.00509742	0.00339483	0.00459948	0.00413261	0.00498672	0.00523143	0.00360044
CR	yr3	2020-03-24	1839	7.57665	0	0.0968611	0.744764	2.61523	5.42335	4550.74	49.6432	0	0.00319903	0.00486708	0.00528505	0.00351358	0.00334859	0.0053593	0.00313083	0.0050235	0.00442915	0.00543848	0.00552724	0.00344424
CR	yr3	2020-03-25	1840	6.8538	0.27566	1.25377	2.65029	4.38058	6.53842	6674.03	58.4823	0	0.00305784	0.00474314	0.00506478	0.00337603	0.0032846	0.00519065	0.00366322	0.00501035	0.00423044	0.0053761	0.00538559	0.00333066
CR	yr3	2020-03-26	1841	11.3591	0.00803472	0.633299	1.58345	2.6574	3.95434	6209.71	54.9569	0	0.00330926	0.00482044	0.00508411	0.00320527	0.00319171	0.00520086	0.00355299	0.00514082	0.00425961	0.00539948	0.005197	0.00356014
CR	yr3	2020-03-27	1842	12.9977	0	0	0	0	0.638264	1104.12	91.7938	19.5	0.00254773	0.00402988	0.00443338	0.0030854	0.00267576	0.00496442	0.0028617	0.00405017	0.00389194	0.0048957	0.00429777	0.00322108
CR	yr3	2020-03-28	1843	11.0434	0	0	0	0.522903	2.04339	1215.5	87.9885	23.5	0.00239276	0.00360758	0.00372134	0.0026876	0.00274565	0.004411	0.00277184	0.00358916	0.00351671	0.00422429	0.00438268	0.0031241
CR	yr3	2020-03-29	1844	7.91512	0	0	0.258972	2.22509	5.08488	3728.37	77.9555	14	0.00248144	0.0038626	0.00460825	0.0031509	0.00318307	0.00476876	0.00337623	0.0041673	0.00427409	0.00464398	0.00492511	0.00376148
CR	yr3	2020-03-30	1845	8.89993	0	0	0.31025	1.53563	4.10007	2446.32	73.0766	0	0.002363	0.00357955	0.00441727	0.00321946	0.00298235	0.00483241	0.00315979	0.00396514	0.00404223	0.00440272	0.00446696	0.00369713
CR	yr3	2020-03-31	1846	12.4256	0	0	0	0.132431	1.20875	1485.49	76.4856	0	0.00249651	0.00376108	0.00413517	0.00283315	0.00269184	0.00453059	0.00287111	0.00375177	0.00378925	0.00419033	0.00400794	0.00350298
CR	yr3	2020-04-01	1847	13.1212	0	0	0	0	0.454375	726.285	84.2662	34	0.00208331	0.00294409	0.00371266	0.00230308	0.00214136	0.003925	0.00217615	0.00305566	0.00320317	0.00373731	0.00369781	0.0029596
CR	yr3	2020-04-02	1848	9.5841	0	0.0220694	0.274778	1.0716	3.4159	4000.56	69.2751	0.5	0.00197893	0.00322555	0.00381413	0.00245997	0.00258766	0.00447083	0.00221424	0.0032631	0.00323497	0.00429472	0.00403804	0.00305426
CR	yr3	2020-04-03	1849	9.04615	0	0.545229	1.58509	3.01475	4.89017	5550.44	61.2411	0	0.00221935	0.00353796	0.00455606	0.00278344	0.00278264	0.00527092	0.0026037	0.00383175	0.00384002	0.00512656	0.00472124	0.0033695
CR	yr3	2020-04-04	1850	11.932	0	0.0055625	0.680424	1.70238	3.25933	6316.47	61.1677	0	0.00294229	0.00379433	0.00485826	0.00307365	0.00289483	0.00506292	0.00308306	0.00397601	0.00385332	0.00502646	0.00450723	0.00354168
CR	yr3	2020-04-05	1851	8.98743	0	0	0.0281458	1.40528	4.01257	6397.99	51.4258	0	0.00321503	0.00384711	0.00482149	0.00318726	0.0028217	0.00503767	0.00326573	0.00410296	0.00379772	0.00511175	0.00455469	0.00356361
CR	yr3	2020-04-06	1852	8.96815	0	0.0111736	0.607847	2.07671	4.20469	6521.14	54.9973	0	0.00340998	0.00397918	0.00471326	0.00321684	0.0027608	0.00502184	0.00324751	0.00411039	0.00385433	0.00496582	0.00466893	0.00358985
CR	yr3	2020-04-07	1853	9.44044	0	0.525243	1.55547	3.05026	4.8156	6951.68	52.5949	0	0.00377877	0.00410339	0.00486042	0.00344077	0.00279073	0.00504755	0.00368352	0.00435938	0.00384098	0.00500539	0.00498631	0.00363031
CR	yr3	2020-04-08	1854	11.9927	0	0.188903	1.02065	2.01285	3.21188	6627.05	57.2565	0	0.00378716	0.00407446	0.00493678	0.00325196	0.0027824	0.0051687	0.00369438	0.00478419	0.00411014	0.00537235	0.00501051	0.00360626
CR	yr3	2020-04-09	1855	10.569	0	0.0326875	0.527257	1.53713	3.28338	6995.73	51.6726	0	0.00403699	0.0041454	0.0045557	0.00336126	0.00277132	0.0052077	0.00341866	0.0045441	0.00401612	0.00526454	0.00489809	0.00336643
CR	yr3	2020-04-10	1856	9.46388	0	0	0.253896	1.39056	3.61077	6380.02	51.6574	0	0.00408046	0.00438612	0.00479073	0.00313738	0.00261246	0.00509846	0.00351956	0.00453797	0.00397653	0.00511367	0.0051767	0.00347465
CR	yr3	2020-04-11	1857	8.95105	0	0.0302639	0.817729	2.20527	4.22833	5679.28	62.0572	0	0.00413408	0.00440633	0.00457377	0.00320743	0.00273925	0.00524774	0.00347823	0.00488264	0.00445451	0.00523982	0.00518819	0.00353192
CR	yr3	2020-04-12	1858	7.73854	0	0	0.183653	2.28437	5.26146	1476.1	80.0642	18	0.00350857	0.00395512	0.0043844	0.00260414	0.00227834	0.00459206	0.00315109	0.00377989	0.00379407	0.00511133	0.00445384	0.00279608
CR	yr3	2020-04-13	1859	8.65847	0	0	0	1.34153	4.34153	1104.8	95.2229	34	0.00299847	0.00320573	0.00377208	0.00279949	0.00246226	0.00399642	0.00305268	0.00368581	0.00334003	0.00427727	0.00406339	0.00298706
CR	yr3	2020-04-14	1860	9.93553	0	0.0254444	0.367208	1.50176	3.42391	7372.81	59.3499	1.5	0.00366864	0.00406965	0.00441782	0.00348418	0.00279654	0.00495138	0.00355215	0.00463367	0.00410645	0.00526719	0.00495154	0.00341492
CR	yr3	2020-04-15	1861	10.288	0.00266667	0.611701	1.54628	2.79324	4.43074	6073.82	57.3422	0	0.00364212	0.00428175	0.00454338	0.00323729	0.00259464	0.00502459	0.00356959	0.0045243	0.00393058	0.00542826	0.00489936	0.00347673
CR	yr3	2020-04-16	1862	11.5941	0	0	0.365687	1.54761	3.09789	6265.7	64.7108	0	0.00422974	0.00430338	0.00499468	0.00346471	0.00265116	0.00531641	0.00359842	0.00466205	0.00401343	0.00551247	0.00511809	0.00360965
CR	yr3	2020-04-17	1863	11.8488	0	0.0540972	0.73041	1.65194	2.71277	4102.33	79.6104	0	0.00423314	0.00443233	0.00515507	0.00329228	0.00258708	0.00526114	0.00352763	0.00484817	0.00432969	0.00549963	0.00518643	0.00349147
CR	yr3	2020-04-18	1864	13.2906	0	0	0	0	0.411319	2846.13	83.77	26.5	0.00326678	0.0033989	0.00388842	0.00291167	0.00241666	0.00460501	0.00290195	0.00394422	0.00350949	0.00498677	0.00466283	0.00299072
CR	yr3	2020-04-19	1865	13.242	0	0	0	0	0.803333	4783.77	69.8789	0	0.00365989	0.00388073	0.00420734	0.00287677	0.00249926	0.00529882	0.00313137	0.00458407	0.00359141	0.00561729	0.00518779	0.00314476
CR	yr3	2020-04-20	1866	13.3489	0	0	0	0	0.227292	1071.82	88.5861	22.5	0.00290382	0.00308768	0.00345586	0.00232964	0.00208004	0.00377946	0.00255572	0.00327632	0.00269031	0.00421544	0.00405741	0.0023883
CR	yr3	2020-04-21	1867	13.1306	0	0	0.002625	0.297931	1.32022	3833.34	73.7928	0	0.00333179	0.00348719	0.00419788	0.00269427	0.0023231	0.00452885	0.00299759	0.00350814	0.00325399	0.00478287	0.00480321	0.00265491
CR	yr3	2020-04-22	1868	9.77003	0	0	0.16	1.11574	3.23226	4661.99	55.7233	0	0.0038888	0.003323	0.00480179	0.00271716	0.00229854	0.00517931	0.00323203	0.00375609	0.00331191	0.00551556	0.00517882	0.00254754
CR	yr3	2020-04-23	1869	7.99016	0	0.0989861	1.0622	2.75887	5.07734	4420.43	71.9569	1.5	0.00426849	0.0035456	0.00490976	0.00289577	0.00240279	0.00482426	0.00326113	0.00400811	0.00323551	0.00521904	0.0050763	0.00259415
CR	yr3	2020-04-24	1870	7.72803	0	0.0701042	0.994368	2.70898	5.28655	3586.5	75.7394	1	0.00388007	0.00337588	0.0047938	0.00275858	0.00235848	0.00480432	0.00297309	0.0037248	0.00287764	0.00482506	0.00467286	0.00268748
CR	yr3	2020-04-25	1871	10.5223	0.00949306	0.624097	1.52882	2.73363	4.37141	7790.65	59.4689	0	0.00484136	0.00379278	0.00496019	0.002771	0.00256112	0.00499661	0.00302109	0.00406603	0.00348612	0.00535377	0.00481458	0.00282425
CR	yr3	2020-04-26	1872	14.179	0	0	0.0756181	0.824924	1.83583	5594.21	64.1577	0	0.00544833	0.00379203	0.00520627	0.00290678	0.00244489	0.00540387	0.00306178	0.00414632	0.0035987	0.00562852	0.0051111	0.00257683
CR	yr3	2020-04-27	1873	12.9925	0	0	0	0.333188	1.6243	6569.4	60.2521	0	0.00559527	0.00359339	0.00441556	0.00283374	0.00263544	0.00522256	0.00328478	0.00399996	0.00333279	0.0053353	0.00490551	0.00263771
CR	yr3	2020-04-28	1874	11.0653	0	0	0.398292	1.69114	3.2251	6026.46	54.8003	0	0.00533375	0.00354951	0.00467901	0.00287351	0.00251437	0.0050792	0.00345136	0.00396932	0.00342965	0.00552072	0.00516828	0.00256239
CR	yr3	2020-04-29	1875	13.0333	0	0.186056	0.93434	1.85009	3.13224	7531.18	49.2914	0	0.00525302	0.00363828	0.0046156	0.0028057	0.00267457	0.0051628	0.00369046	0.00399742	0.00327806	0.00515993	0.00484061	0.00273333
CR	yr3	2020-04-30	1876	16.166	0	0	0.0522431	0.591701	1.48469	7655.71	58.9024	0	0.00544279	0.00359031	0.00432201	0.00282144	0.00266801	0.00502469	0.00386038	0.0041231	0.00347159	0.00534664	0.00499682	0.00271209

## Sheet: Figs_6b_S17_S18
site	season	date	row_number	air_temp	temp_thres_1	temp_thres_4	temp_thres_7	temp_thres_10	temp_thres_13	radiation	humidity	rain	COL	DEN	HAL	MAG	MAI	MED	MUR	POT	RS7	RS8	SEP	TKS
ZH	yr1	2017-10-11	1	12.6708	0	0	0	0.601632	1.88701	3947	74.8177	0
ZH	yr1	2017-10-12	2	13.0458	5.46e-18	8.48e-07	4.44e-06	0.380033	1.59478	3358	75.3111	0
ZH	yr1	2017-10-13	3	13.4202	0	0	0	0.155069	1.30028	3789	80.1447	0
ZH	yr1	2017-10-14	4	13.4834	1e-17	1.01e-07	2.24e-06	0.20021	1.35586	3742	75.4168	0
ZH	yr1	2017-10-15	5	13.5499	1.99e-17	7.95e-08	3.79e-06	0.226625	1.39769	3615	75.2611	0
ZH	yr1	2017-10-16	6	13.6163	2.97e-17	5.79e-08	5.34e-06	0.253041	1.43953	3697	75.1055	0
ZH	yr1	2017-10-17	7	13.6844	0	0	0	0.286424	1.48743	3699	74.7552	0
ZH	yr1	2017-10-18	8	13.5771	3.46e-15	2.23e-07	6.06e-05	0.219313	1.38079	3466	74.8119	0
ZH	yr1	2017-10-19	9	13.4716	6.88e-15	4.1e-07	0.000114369	0.159168	1.28023	2889	74.674	0
ZH	yr1	2017-10-20	10	13.3431	0	0	0	0.0969444	1.20424	1897	73.6772	0
ZH	yr1	2017-10-21	11	15.5537	0	0	0	0.00788194	0.352396	2178	70.0099	3.3
ZH	yr1	2017-10-22	12	9.61615	0	0	0	0.663507	3.38385	1913	70.6626	3.5
ZH	yr1	2017-10-23	13	7.51622	0	0	0.153611	2.48378	5.48378	726	82.7698	2.8
ZH	yr1	2017-10-24	14	8.53971	6.19e-07	0.00184972	0.107182	1.83294	4.42253	2802	75.6209	0.1
ZH	yr1	2017-10-25	15	9.53103	1.23e-06	0.00345621	0.0801556	1.34832	3.48685	2987	75.6899	0
ZH	yr1	2017-10-26	16	10.5223	1.84e-06	0.00506269	0.0531288	0.863711	2.55116	2826	75.759	0
ZH	yr1	2017-10-27	17	11.5395	0	0	0.0121875	0.291146	1.51399	1030	74.8079	0.3
ZH	yr1	2017-10-28	18	10.0163	0.000214655	0.0465302	0.10455	0.987319	3.06048	2292	75.9902	0
ZH	yr1	2017-10-29	19	8.52743	0	0	0.000277778	1.47444	4.47257	404	73.4326	3.4
ZH	yr1	2017-10-30	20	6.2106	0.0374404	0.621795	1.64649	3.70842	6.72227	2683	76.5625	0
ZH	yr1	2017-10-31	21	3.8451	0.0753125	1.34149	3.46858	6.1549	9.1549	2866	77.3174	0
ZH	yr1	2017-11-01	22	7.0902	0.037441	0.635491	1.85525	3.78915	6.09287	2709	77.3515	0
ZH	yr1	2017-11-02	23	10.3285	0	0	0.350694	1.50413	3.06128	2070	71.0135	0
ZH	yr1	2017-11-03	24	8.62316	0.00032136	0.244729	1.23959	2.86681	4.74955	2728	78.7217	0
ZH	yr1	2017-11-04	25	6.96811	0.000214648	0.375676	1.87864	3.97661	6.25242	1717	79.7131	0
ZH	yr1	2017-11-05	26	5.31306	0.000107936	0.506623	2.5177	5.08642	7.75529	199	80.7045	14.5
ZH	yr1	2017-11-06	27	3.62715	0	0.756493	3.37285	6.37285	9.37285	387	85.969	11
ZH	yr1	2017-11-07	28	4.99146	0	0	2.00854	5.00854	8.00854	619	87.3312	1.9
ZH	yr1	2017-11-08	29	4.61281	0	0.0192708	2.38719	5.38719	8.38719	414	86.2766	2.1
ZH	yr1	2017-11-09	30	5.47816	2.51e-07	0.0399569	1.68841	4.49548	7.5046	530	82.2327	0
ZH	yr1	2017-11-10	31	6.33102	4.98e-07	0.0492949	1.08651	3.68469	6.66912	536	82.0252	1.8
ZH	yr1	2017-11-11	32	7.18781	0	0	0.287986	2.81219	5.81219	675	81.9851	11.2
ZH	yr1	2017-11-12	33	7.71549	0	0.265972	1.11785	2.47785	5.28451	499	83.1903	21.6
ZH	yr1	2017-11-13	34	2.59944	0	1.5641	4.40056	7.40056	10.4006	1094	82.7928	1.9
ZH	yr1	2017-11-14	35	1.40757	0.515069	2.68538	5.59243	8.59243	11.5924	1965	82.939	0
ZH	yr1	2017-11-15	36	0.990799	0.409236	3.0092	6.0092	9.0092	12.0092	1263	81.0741	0
ZH	yr1	2017-11-16	37	1.43921	0.308513	2.48334	5.45179	8.48957	11.5275	589	79.1904	0
ZH	yr1	2017-11-17	38	1.87874	0.207812	2.08308	5.00797	8.04006	11.0825	1395	78.3788	0
ZH	yr1	2017-11-18	39	2.31827	0.10711	1.68283	4.56415	7.59056	10.6376	316	77.5672	0
ZH	yr1	2017-11-19	40	2.74094	0.00527778	1.31587	4.25906	7.25906	10.2591	431	83.2107	3.8
ZH	yr1	2017-11-20	41	4.82076	0.00322269	0.691332	2.62494	5.22521	8.1897	587	75.3552	0
ZH	yr1	2017-11-21	42	6.9092	0	0	0.879792	3.11528	6.0908	957	70.7893	0.6
ZH	yr1	2017-11-22	43	6.46378	0	0.0767361	1.66733	3.97639	6.5459	2033	74.1033	0
ZH	yr1	2017-11-23	44	9.00194	0	0.112882	0.847431	2.13729	4.02931	1370	58.2185	0
ZH	yr1	2017-11-24	45	10.3788	0	0	0.0751389	0.656493	2.68326	1449	61.0686	0
ZH	yr1	2017-11-25	46	6.42014	0	0.0672222	1.39062	3.6266	6.57986	240	81.9605	11.5
ZH	yr1	2017-11-26	47	1.40868	0.0586458	2.59132	5.59132	8.59132	11.5913	867	76.5705	0.5
ZH	yr1	2017-11-27	48	3.12191	0.000555556	1.26757	3.87809	6.87809	9.87809	1151	63.3787	0
ZH	yr1	2017-11-28	49	4.17132	0	0.33816	2.82868	5.82868	8.82868	747	62.1537	1.5
ZH	yr1	2017-11-29	50	2.36708	0.0196181	1.63292	4.63292	7.63292	10.6329	375	82.3117	1.2
ZH	yr1	2017-11-30	51	0.7725	0.320556	3.2275	6.2275	9.2275	12.2275	503	76.0467	1.7
ZH	yr1	2017-12-01	52	-0.638924	1.64344	4.63892	7.63892	10.6389	13.6389	1211	82.0121	1.7
ZH	yr1	2017-12-02	53	-0.203368	1.20337	4.20337	7.20337	10.2034	13.2034	374	73.1583	0
ZH	yr1	2017-12-03	54	-0.951146	1.95115	4.95115	7.95115	10.9511	13.9511	711	69.0323	0.1
ZH	yr1	2017-12-04	55	0.694097	0.654687	3.3059	6.3059	9.3059	12.3059	311	81.5442	0.8
ZH	yr1	2017-12-05	56	0.319343	0.862893	3.66635	6.64899	9.66216	12.6723	1055	79.2471	0
ZH	yr1	2017-12-06	57	-0.0605208	1.06052	4.06052	7.06052	10.0605	13.0605	249	92.1501	0	0.00547897	0.00836942	0.0132921	0.0022005	0.00408658	0.0207813	0.00405821	0.00880094	0.00920787	0.00858086	0.0222049	0.00437838
ZH	yr1	2017-12-07	58	2.06562	0.711632	2.33306	4.93438	7.93438	10.9344	1744	76.9144	0	0.0115734	0.0116045	0.0160342	0.00570568	0.00732138	0.0203746	0.00832437	0.0121054	0.012616	0.0124356	0.02398	0.00797973
ZH	yr1	2017-12-08	59	3.47517	0.135382	1.13479	3.52483	6.52483	9.52483	311	78.9938	22.4	0.00361359	0.00592002	0.0139021	0.00388589	0.00387365	0.0209757	0.00548693	0.00697559	0.00780924	0.00728293	0.0236857	0.00377998
ZH	yr1	2017-12-09	60	-1.83615	2.83615	5.83615	8.83615	11.8361	14.8361	1240	82.4618	0.5	0.00711494	0.0126632	0.0194401	0.00522754	0.0050261	0.0219591	0.00485697	0.0124819	0.011638	0.0124167	0.0257895	0.00568545
ZH	yr1	2017-12-10	61	-0.2925	2.39587	4.53365	7.2925	10.2925	13.2925	143	77.9317	16.5	0.0107825	0.0135853	0.0236836	0.00951852	0.0108578	0.0243334	0.00536708	0.0163675	0.0141203	0.0153035	0.0232562	0.0106904
ZH	yr1	2017-12-11	62	0.993691	1.22385	3.23808	6.03319	9.02567	12.0177	402	81.144	4.2	0.00450936	0.00882863	0.0198024	0.00323848	0.00487838	0.02326	0.00577206	0.0106737	0.00961735	0.0102585	0.0266201	0.00522166
ZH	yr1	2017-12-12	63	2.28969	0.0471528	1.87118	4.71031	7.71031	10.7103	283	80.1138	0.2	0.00483098	0.00850486	0.0139927	0.00370152	0.00528046	0.0209836	0.0061004	0.0111606	0.0102743	0.00913724	0.0225732	0.00398146
ZH	yr1	2017-12-13	64	2.81025	0.0509305	1.7479	4.36425	7.2638	10.2248	1270	82.0621	0.2	0.00597103	0.0106867	0.0168578	0.00480699	0.00498224	0.0242272	0.00554676	0.0119815	0.0118372	0.0104038	0.026837	0.00533494
ZH	yr1	2017-12-14	65	3.35406	0.0413194	1.32507	3.75438	6.64594	9.64594	368	81.7321	27.6	0.00441999	0.00822743	0.0153776	0.00322544	0.00412951	0.022183	0.00555396	0.0112362	0.0112241	0.00952163	0.0236669	0.00408423
ZH	yr1	2017-12-15	66	2.3885	0.0323282	1.97589	4.69512	7.63088	10.6207	1303	83.1881	7.9	0.00615853	0.0116026	0.0182125	0.00482283	0.00494597	0.0225798	0.00598842	0.0135171	0.0136801	0.0130394	0.0270808	0.00583074
ZH	yr1	2017-12-16	67	1.42903	0.0230903	2.57097	5.57097	8.57097	11.571	174	85.655	3.4	0.00517711	0.0101795	0.0158187	0.00458226	0.00465275	0.0200118	0.00560547	0.013216	0.0134104	0.0102439	0.0248679	0.00466481
ZH	yr1	2017-12-17	68	1.38024	0.0349957	2.52365	5.51795	8.55524	11.5889	754	84.2218	0.5	0.00593015	0.0127064	0.0179546	0.00507599	0.0053737	0.0204092	0.00651586	0.0157969	0.0153165	0.0133726	0.0266843	0.00489209
ZH	yr1	2017-12-18	69	1.32219	0.0466614	2.55937	5.56189	8.60576	11.6434	402	84.6536	5.4	0.00720307	0.0171996	0.0287929	0.00419391	0.00689218	0.0263523	0.00496108	0.0186682	0.0198395	0.0213028	0.0271102	0.00602058
ZH	yr1	2017-12-19	70	1.26414	0.0583271	2.59509	5.60582	8.65629	11.6979	398	85.0854	0.1	0.00683708	0.0147334	0.0222497	0.00431096	0.00615743	0.0259301	0.00508401	0.0188452	0.0184544	0.0172498	0.0293827	0.00592404
ZH	yr1	2017-12-20	71	1.19219	0.0702431	2.80781	5.80781	8.80781	11.8078	666	87.6369	0.1	0.00588872	0.0143582	0.0204272	0.00550959	0.00527166	0.0219361	0.00647809	0.0171777	0.0166184	0.0145025	0.0275034	0.00503802
ZH	yr1	2017-12-21	72	2.48486	0.0606597	1.67264	4.51514	7.51514	10.5151	1215	84.3022	3.3	0.00547428	0.0126842	0.0203423	0.00579064	0.00538348	0.0236069	0.00620716	0.0151661	0.0136885	0.0129115	0.0275885	0.00556302
ZH	yr1	2017-12-22	73	3.94132	0	0.375382	3.05868	6.05868	9.05868	298	92.2359	5.7	0.00305776	0.0105043	0.0188759	0.00334138	0.00372664	0.0237427	0.00598124	0.0143359	0.0137971	0.0103346	0.0243068	0.00304462
ZH	yr1	2017-12-23	74	4.44069	0	0.0948611	2.55931	5.55931	8.55931	353	91.9423	0.1	0.0032478	0.0128135	0.0174242	0.00183612	0.00298965	0.0217848	0.0065667	0.0159957	0.0145136	0.0117777	0.0230058	0.00369886
ZH	yr1	2017-12-24	75	1.56684	0.0659375	2.43316	5.43316	8.43316	11.4332	462	89.3816	0	0.00357955	0.0142166	0.0201765	0.00185063	0.00381699	0.0216296	0.00614268	0.0168458	0.0165462	0.0145023	0.0244546	0.00445869
ZH	yr1	2017-12-25	76	-0.054375	1.08486	4.05438	7.05438	10.0544	13.0544	714	89.4375	0	0.00453464	0.0132479	0.0209777	0.00291608	0.00477404	0.0240136	0.00643862	0.0166399	0.016102	0.0149736	0.0252209	0.00489993
ZH	yr1	2017-12-26	77	1.65146	0.951875	2.70222	5.34854	8.34854	11.3485	524	82.5771	0	0.00380914	0.01383	0.0213766	0.00341436	0.00476778	0.0226205	0.00623517	0.0180884	0.0150933	0.0146649	0.0256395	0.00492527
ZH	yr1	2017-12-27	78	1.84361	0.25309	2.15642	5.15639	8.15639	11.1564	233	84.6513	2.5	0.00383835	0.0140412	0.0219749	0.00315988	0.00433396	0.0224546	0.00611045	0.0170756	0.0162829	0.0151106	0.0252968	0.00456782
ZH	yr1	2017-12-28	79	0.680868	0.471806	3.31913	6.31913	9.31913	12.3191	476	76.9124	1.7	0.00386964	0.0144681	0.021261	0.0048256	0.00576517	0.0213017	0.00601203	0.0177981	0.0165793	0.0157556	0.0239632	0.00506274
ZH	yr1	2017-12-29	80	0.0111111	1.10292	3.98889	6.98889	9.98889	12.9889	1280	63.7049	2	0.00638821	0.0152135	0.0207962	0.00551703	0.00560339	0.0238823	0.00603245	0.0186681	0.0183751	0.0189317	0.026994	0.00543037
ZH	yr1	2017-12-30	81	5.94931	0	0.492431	2.13215	4.08437	7.05069	376	81.6569	8.2	0.00281497	0.0114795	0.0195932	0.00394791	0.00456932	0.0222516	0.00539827	0.0166805	0.0155012	0.0130759	0.0233946	0.00440733
ZH	yr1	2017-12-31	82	10.2036	0	0	0.0278819	0.563264	2.79635	1639	64.8577	0	0.00472051	0.0137911	0.0205764	0.00413439	0.00550426	0.023802	0.00592989	0.0164768	0.016204	0.0161332	0.0252642	0.00568367
ZH	yr1	2018-01-01	83	6.46924	0	0	0.889792	3.53076	6.53076	1498	69.2205	3.6	0.00470761	0.0141089	0.020535	0.00570079	0.00621006	0.0233778	0.00639174	0.0172358	0.0152957	0.0141473	0.0267671	0.00603993
ZH	yr1	2018-01-02	84	4.68931	0	0.21816	2.31069	5.31069	8.31069	1059	72.0527	2.6	0.00279425	0.0143296	0.0217677	0.00478249	0.00524228	0.0232807	0.00656431	0.01839	0.0169164	0.0128679	0.0279259	0.00546098
ZH	yr1	2018-01-03	85	6.6791	0	0.133924	1.35865	3.55104	6.33097	339	74.7466	8.6
ZH	yr1	2018-01-04	86	7.58483	0	0.00663194	1.29972	2.99347	5.41517	124	83.5613	22.7	0.00482737	0.0162959	0.0179968	0.00335676	0.00542026	0.017091	0.00477422	0.0161901	0.0149589	0.0191465	0.0193046	0.00515314
ZH	yr1	2018-01-05	87	9.84767	0	0	0	0.703472	3.15233	1008	79.2958	5	0.00407959	0.0126971	0.0168127	0.00355708	0.00407857	0.0216821	0.0055379	0.0156307	0.0172266	0.0139753	0.022739	0.00411355
ZH	yr1	2018-01-06	88	7.38602	3.21e-08	0.0738832	1.12598	2.97765	5.65683	534	79.5029	0.2	0.0031042	0.0120655	0.0169463	0.00267328	0.00380895	0.0201825	0.00462911	0.0153583	0.0172082	0.0123191	0.0177878	0.00381989
ZH	yr1	2018-01-07	89	4.95403	0	0.101597	2.04597	5.04597	8.04597	465	86.2154	0	0.00354973	0.0115977	0.0168901	0.00253249	0.00375036	0.02197	0.00440712	0.0148121	0.0167652	0.013032	0.0187989	0.00445586
ZH	yr1	2018-01-08	90	4.30635	0	0.430417	2.7225	5.69365	8.69365	1063	84.4808	0	0.00436591	0.0116115	0.0177376	0.00422394	0.00468961	0.022668	0.00542978	0.0140722	0.0172996	0.0130427	0.0198439	0.00474433
ZH	yr1	2018-01-09	91	4.77809	0	0.350278	2.2608	5.22191	8.22191	1021	81.8582	0	0.00371813	0.0116103	0.017916	0.00373376	0.00534848	0.0233646	0.00547204	0.0139537	0.0178005	0.0136536	0.0192514	0.00545336
ZH	yr1	2018-01-10	92	4.09263	0.0435965	0.782429	2.99455	5.94645	8.92761	1308	79.3523	0	0.00507398	0.0129917	0.0205677	0.00340072	0.00512009	0.0241652	0.00432415	0.0160361	0.0195911	0.0148561	0.0180298	0.00559515
ZH	yr1	2018-01-11	93	3.41883	0.0866987	1.15361	3.61509	6.59357	9.58882	1326	78.8433	0	0.00471247	0.011036	0.0183786	0.00306781	0.00449632	0.023746	0.00507269	0.0142904	0.0191663	0.0127956	0.0176467	0.00507682
ZH	yr1	2018-01-12	94	2.74502	0.129801	1.52479	4.23563	7.24069	10.25	292	78.3343	0	0.00501664	0.0128585	0.0179831	0.00246524	0.00511247	0.0209412	0.00466045	0.015314	0.0169499	0.0143641	0.016101	0.0055408
ZH	yr1	2018-01-13	95	2.06625	0.169757	1.93465	4.93375	7.93375	10.9337	852	76.4743	0	0.00475424	0.0131095	0.0189855	0.00266802	0.00480071	0.0233947	0.00448538	0.0156834	0.0180533	0.0152964	0.0176926	0.00542562
ZH	yr1	2018-01-14	96	1.87567	0.48726	2.04529	4.88862	7.96417	11.0445	530	77.4396	0	0.00517919	0.0131873	0.0216136	0.0032522	0.00529863	0.0232666	0.00491553	0.0161634	0.0190074	0.0153888	0.0174872	0.005044
ZH	yr1	2018-01-15	97	1.62813	0.814444	2.52274	5.37188	8.37187	11.3719	1343	74.8985	1.8	0.00492441	0.0130945	0.0215153	0.00489195	0.00555285	0.0248762	0.00591293	0.0158869	0.0191063	0.0137887	0.0186048	0.00524847
ZH	yr1	2018-01-16	98	6.58205	0	0	0.756944	3.41795	6.41795	627	76.435	10.8	0.00339108	0.0109546	0.0206734	0.00374313	0.00415094	0.0227123	0.00467863	0.0143648	0.0171599	0.0117902	0.0143572	0.00359156
ZH	yr1	2018-01-17	99	2.43003	0.0882639	1.64267	4.56997	7.56997	10.57	749	75.2777	9.1	0.00569338	0.0166797	0.0234591	0.00376236	0.00523732	0.0234267	0.00433344	0.0144937	0.0189164	0.01976	0.0172888	0.00615272
ZH	yr1	2018-01-18	100	4.45292	0.00371528	0.742326	2.57472	5.54708	8.54708	384	76.7683	3.1	0.00401621	0.0149196	0.021513	0.00182901	0.00427173	0.021653	0.00293934	0.0129319	0.0168909	0.0170972	0.0143971	0.00460236
ZH	yr1	2018-01-19	101	4.67934	0	0.166146	2.32066	5.32066	8.32066	1271	75.6782	8.8	0.00594626	0.0154805	0.0237811	0.00459585	0.00547336	0.0232463	0.00523018	0.0171323	0.0193142	0.0163935	0.0173059	0.00603314
ZH	yr1	2018-01-20	102	3.40309	0	0.844132	3.59691	6.59691	9.59691	734	71.9539	7.7	0.00519761	0.0141155	0.0247525	0.00448941	0.00510814	0.0250842	0.00489884	0.0161799	0.0187623	0.0148232	0.0186304	0.00512513
ZH	yr1	2018-01-21	103	5.13815	0.0133198	0.563578	2.2798	4.8435	7.85246	263	77.2367	8.8
ZH	yr1	2018-01-22	104	6.86632	0.0269444	0.410104	1.10559	3.13368	6.13368	221	87.5177	32.5
ZH	yr1	2018-01-23	105	6.27472	0	0	0.885243	3.72528	6.72528	587	80.5448	0.1
ZH	yr1	2018-01-24	106	5.68194	0	0.29184	1.97861	4.36753	7.31806	2164	76.0006	0	0.00525641	0.0119143	0.0213728	0.00449477	0.00503185	0.023256	0.00508242	0.0125438	0.0149439	0.0122257	0.0121821	0.00577326
ZH	yr1	2018-01-25	107	7.7892	0	0	0.336389	2.23198	5.2108	1468	65.4161	0	0.00522067	0.0132732	0.0207969	0.00433326	0.00524981	0.0238469	0.00450795	0.0123962	0.0143183	0.0120356	0.0123814	0.00573509
ZH	yr1	2018-01-26	108	6.92007	1.4e-07	0.0210974	0.722597	3.1465	6.10714	1149	76.3897	0	0.00604383	0.0126659	0.0204901	0.00423857	0.00544118	0.0227574	0.00467032	0.0121276	0.0132417	0.0118378	0.0133577	0.00596502
ZH	yr1	2018-01-27	109	6.07014	0	0	0.952708	3.92986	6.92986	484	83.099	0	0.00623828	0.0135086	0.0199635	0.00389097	0.00523369	0.0217863	0.00444345	0.0113124	0.0123487	0.0118881	0.0131091	0.00532433
ZH	yr1	2018-01-28	110	6.28147	2.1e-05	0.0532941	0.903254	3.73372	6.72471	1391	76.5039	0	0.00776196	0.014642	0.0237338	0.00510778	0.00589592	0.0235301	0.00528647	0.0128677	0.0147557	0.0146426	0.0147828	0.00723377
ZH	yr1	2018-01-29	111	6.48201	4.18e-05	0.0969719	0.882982	3.60548	6.55993	2294	76.2709	0	0.00735827	0.0131591	0.0205595	0.00492311	0.00547808	0.0230682	0.00540003	0.0101481	0.0124746	0.0123338	0.0105411	0.0061473
ZH	yr1	2018-01-30	112	6.68255	6.27e-05	0.14065	0.862709	3.47725	6.39515	1246	76.0379	0	0.00702063	0.0132643	0.0208206	0.00461386	0.00572909	0.0203822	0.0046276	0.0108975	0.0121126	0.0109421	0.0122248	0.00558737
ZH	yr1	2018-01-31	113	6.9225	0	0	0.471319	3.0775	6.0775	1604	69.9465	0	0.00830696	0.0135233	0.0226032	0.00492814	0.00562734	0.0211903	0.00479489	0.0106588	0.0123641	0.0116484	0.012267	0.005876
ZH	yr1	2018-02-01	114	3.26622	0.00569444	1.32802	3.81417	6.73378	9.73378	448	80.4465	12	0.00612096	0.0104408	0.0194298	0.00217874	0.00370004	0.0193124	0.00299804	0.00660303	0.00853879	0.00954829	0.00940562	0.0045131
ZH	yr1	2018-02-02	115	1.82156	0.15059	2.18587	5.17844	8.17844	11.1784	1644	72.7272	0	0.0114884	0.0154691	0.0235423	0.00557664	0.0071079	0.0253819	0.0056651	0.0115552	0.0121891	0.0127595	0.0137594	0.0070783
ZH	yr1	2018-02-03	116	1.20298	0.497899	2.74193	5.70365	8.73897	11.7707	819	76.2166	0.5	0.0100389	0.0136448	0.0224504	0.0046278	0.00507217	0.0214923	0.00438363	0.00994065	0.0109953	0.0106102	0.0118007	0.00571939
ZH	yr1	2018-02-04	117	0.575759	0.842894	3.34252	6.33511	9.37046	12.3996	1484	76.4216	0	0.0110132	0.0138206	0.0247615	0.00496258	0.00541074	0.0236592	0.0051632	0.011375	0.0108629	0.0107855	0.0124988	0.00596115
ZH	yr1	2018-02-05	118	-0.0588889	1.19316	4.05889	7.05889	10.0589	13.0589	1606	73.7981	0	0.0108181	0.0133984	0.0239378	0.00482109	0.00527078	0.0225843	0.0051252	0.0111908	0.0116525	0.0105605	0.0130469	0.005721
ZH	yr1	2018-02-06	119	0.0368319	1.07855	3.8796	6.89828	9.92583	12.9461	1463	77.0896	0	0.0124422	0.0140949	0.0272016	0.00479661	0.00544885	0.0218291	0.00480775	0.0118261	0.012068	0.0107791	0.0124363	0.00611774
ZH	yr1	2018-02-07	120	0.125122	0.969218	3.81609	6.82999	9.84971	12.8637	322	77.5526	0.6	0.0118215	0.0137435	0.022305	0.00447786	0.00536346	0.021959	0.00481974	0.0118906	0.00987423	0.00936015	0.010585	0.00612559
ZH	yr1	2018-02-08	121	0.213412	0.859883	3.75259	6.7617	9.7736	12.7813	935	78.0156	1.1
ZH	yr1	2018-02-09	122	0.302326	0.749236	3.69767	6.69767	9.69767	12.6977	673	79.3698	0
ZH	yr1	2018-02-10	123	0.319896	0.759965	3.6801	6.6801	9.6801	12.6801	846	78.2272	0.1
ZH	yr1	2018-02-11	124	1.33608	0.249896	2.66392	5.66392	8.66392	11.6639	666	78.1956	2.5	0.0116123	0.0145446	0.0299862	0.00292201	0.00490416	0.0232161	0.00366639	0.0117949	0.00805529	0.00893787	0.0119598	0.00514885
ZH	yr1	2018-02-12	125	0.460417	0.828021	3.53958	6.53958	9.53958	12.5396	1824	80.7251	2.6
ZH	yr1	2018-02-13	126	1.69226	0.615102	2.57817	5.2671	8.27896	11.2922	3287	80.2994	0
ZH	yr1	2018-02-14	127	2.90285	0.411013	1.82787	4.20144	7.1583	10.1255	2386	80.7588	0	0.0172042	0.0196775	0.0339617	0.00459566	0.00565838	0.0234399	0.00575943	0.0147187	0.0127682	0.0116003	0.0157388	0.00775025
ZH	yr1	2018-02-15	128	4.11345	0.206923	1.07758	3.13577	6.03765	8.95883	364	81.2182	9.3
ZH	yr1	2018-02-16	129	5.36365	0	0	1.63635	4.63635	7.63635	1073	88.6546	8.5	0.00986638	0.0152882	0.0292711	0.00281116	0.004143	0.0232124	0.00455284	0.0119818	0.00999025	0.00915141	0.00902629	0.00509316
ZH	yr1	2018-02-17	130	2.72094	0.0339236	1.28115	4.27906	7.27906	10.2791	327	90.6941	12.3	0.0118549	0.015472	0.0304577	0.00288584	0.00433303	0.0238948	0.00487236	0.0118808	0.012215	0.00959772	0.0120369	0.00633745
ZH	yr1	2018-02-18	131	0.122396	0.877882	3.8776	6.8776	9.8776	12.8776	1026	88.4083	1.4
ZH	yr1	2018-02-19	132	0.0751736	0.957986	3.92483	6.92483	9.92483	12.9248	591	80.7893	0
ZH	yr1	2018-02-20	133	-0.466319	1.46632	4.46632	7.46632	10.4663	13.4663	1102	75.6282	0
ZH	yr1	2018-02-21	134	-1.43892	2.43892	5.43892	8.43892	11.4389	14.4389	624	74.3616	0
ZH	yr1	2018-02-22	135	-2.35906	3.35906	6.35906	9.35906	12.3591	15.3591	223	72.7445	0
ZH	yr1	2018-02-23	136	-2.5042	3.5042	6.5042	9.5042	12.5042	15.5042	324	73.3745	0
ZH	yr1	2018-02-24	137	-1.58007	2.58007	5.58007	8.58007	11.5801	14.5801	674	67.415	0
ZH	yr1	2018-02-25	138	-5.39858	6.39858	9.39858	12.3986	15.3986	18.3986	2295	55.7374	0
ZH	yr1	2018-02-26	139	-9.02667	10.0267	13.0267	16.0267	19.0267	22.0267	1889	54.8406	0
ZH	yr1	2018-02-27	140	-9.21559	10.2156	13.2156	16.2156	19.2156	22.2156	1863	57.2644	0
ZH	yr1	2018-02-28	141	-7.5933	8.59212	11.4136	14.4618	17.5196	20.5605	3508	69.6005	0
ZH	yr1	2018-03-01	142	-5.99104	6.99104	9.99104	12.991	15.991	18.991	1557	71.5504	1.5
ZH	yr1	2018-03-02	143	-4.28059	5.28059	8.28059	11.2806	14.2806	17.2806	1776	77.2938	2.2
ZH	yr1	2018-03-03	144	-1.08535	2.33767	5.08535	8.08535	11.0853	14.0853	1749	87.5154	2.3
ZH	yr1	2018-03-04	145	0.846706	1.57784	3.85265	6.38355	9.23845	12.1949	4149	73.7133	0.1
ZH	yr1	2018-03-05	146	2.79146	0.793419	2.38818	4.54094	7.3049	10.2555	3587	73.5885	0
ZH	yr1	2018-03-06	147	4.7542	0	0.77941	2.52885	5.2458	8.2458	1897	80.4033	0
ZH	yr1	2018-03-07	148	4.9391	0	0.164236	2.12639	5.0609	8.0609	1782	76.9973	1.3
ZH	yr1	2018-03-08	149	6.07434	0	0.42	1.82205	3.95056	6.92566	4163	65.5459	1.5
ZH	yr1	2018-03-09	150	9.31354	0	0	0.0398611	1.06889	3.68646	1784	46.0206	0
ZH	yr1	2018-03-10	151	8.63469	0	0	0.01125	1.45819	4.36531	1144	74.8419	1.8
ZH	yr1	2018-03-11	152	7.04385	0	0.0472569	1.1259	3.02917	5.95615	1265	84.6616	0
ZH	yr1	2018-03-12	153	8.46243	0	0	0.0220139	1.67236	4.53757	2169	77.178	3.7
ZH	yr1	2018-03-13	154	6.30795	0	0	0.725764	3.69205	6.69205	839	73.747	2.1	0.0177857	0.0149543	0.0285718	0.0051833	0.0068202	0.0207841	0.00549085	0.00820862	0.0125749	0.0124343	0.0167909	0.0077375
ZH	yr1	2018-03-14	155	5.96677	4.94e-06	0.25417	1.36437	4.00558	6.98283	3535	75.2609	0	0.0205407	0.0148208	0.0297553	0.00581907	0.00799432	0.0223984	0.00613089	0.00865137	0.0114513	0.0132373	0.0159831	0.0103645
ZH	yr1	2018-03-15	156	5.58851	0	0.550625	2.15503	4.53444	7.41149	2128	72.4347	0.9	0.0181253	0.0133401	0.0252626	0.00554716	0.00608138	0.021809	0.0057276	0.00740271	0.0110835	0.0108954	0.0159734	0.0075881
ZH	yr1	2018-03-16	157	7.12587	0	0.0635069	1.04424	3.14816	5.87413	2860	73.127	0.1	0.0190494	0.0121277	0.0264207	0.00529411	0.00636446	0.0215348	0.0049967	0.00679647	0.0112762	0.0102926	0.0139278	0.00841723
ZH	yr1	2018-03-17	158	3.9192	0.0555208	0.718056	3.0808	6.0808	9.0808	1012	83.5546	8.4	0.0190207	0.0133366	0.0258926	0.00528839	0.00625883	0.0204244	0.00530729	0.00679015	0.0100576	0.0100079	0.0142022	0.0077268
ZH	yr1	2018-03-18	159	-0.929896	1.9299	4.9299	7.9299	10.9299	13.9299	1434	90.1495	0.7
ZH	yr1	2018-03-19	160	-1.48198	2.48198	5.48198	8.48198	11.482	14.482	1708	83.257	1.1
ZH	yr1	2018-03-20	161	-1.20149	2.2649	5.20149	8.20149	11.2015	14.2015	3380	70.4134	0.9
ZH	yr1	2018-03-21	162	-0.60505	2.09008	4.47875	7.44179	10.4999	13.5544	3922	74.7076	0.1
ZH	yr1	2018-03-22	163	-0.0431944	1.93448	4.09573	7.04319	10.0432	13.0432	3436	65.3611	0.8	0.0208041	0.0132045	0.0260277	0.00556348	0.00675344	0.0214981	0.00597573	0.00752488	0.010781	0.0100745	0.0154748	0.00828861
ZH	yr1	2018-03-23	164	3.61962	0.0294097	1.42354	3.55021	6.38038	9.38038	3202	72.4	0.1	0.0217911	0.0148096	0.0266425	0.00589937	0.00737955	0.0232862	0.00660858	0.00776903	0.0114571	0.0102442	0.0140099	0.00981293
ZH	yr1	2018-03-24	165	4.67486	0.0339545	1.16335	2.77824	5.46446	8.39284	5548	73.7926	0	0.0213638	0.0162811	0.0269341	0.00637615	0.00789855	0.0225341	0.00925045	0.00852507	0.0127673	0.0121836	0.0158036	0.0105389
ZH	yr1	2018-03-25	166	5.7563	0.017074	0.624975	1.7532	4.37269	7.30492	5125	73.8281	0	0.0220788	0.0168944	0.029014	0.00600968	0.00841434	0.0230037	0.00954452	0.00883734	0.0131391	0.0128577	0.0166289	0.0113256
ZH	yr1	2018-03-26	167	6.85729	0	0	0.517917	3.15031	6.14271	1764	66.3023	1.7	0.0209036	0.0168735	0.0274412	0.00555317	0.00747352	0.0206305	0.00874245	0.00817303	0.015544	0.0124804	0.0166676	0.0107183
ZH	yr1	2018-03-27	168	6.0034	0	0.0402431	1.48201	3.9966	6.9966	3386	75.0789	4.6	0.0189429	0.0148288	0.0281468	0.00517729	0.00719981	0.0205374	0.00768202	0.00719229	0.0153549	0.0116278	0.0169973	0.0105493
ZH	yr1	2018-03-28	169	8.60781	0	0	0.212917	1.72972	4.39219	1517	83.1152	9.5	0.0169054	0.0120491	0.028296	0.00449613	0.00543571	0.019348	0.00537052	0.00586674	0.0125997	0.0093938	0.0130186	0.00795968
ZH	yr1	2018-03-29	170	5.71066	0	0.0444097	1.44198	4.28934	7.28934	1792	81.2601	7.9	0.0181157	0.0111925	0.0288921	0.00470712	0.00562596	0.0184953	0.00520326	0.0059352	0.0127028	0.00895169	0.0134861	0.00840963
ZH	yr1	2018-03-30	171	4.76299	0.209514	1.45687	3.32875	5.68194	8.30753	3648	82.8231	1.7	0.0183897	0.01135	0.02749	0.0055185	0.00681132	0.0204442	0.005918	0.00609931	0.012934	0.00855201	0.0132232	0.00883006
ZH	yr1	2018-03-31	172	3.89507	0	0.588021	3.10493	6.10493	9.10493	993	87.1322	12.1	0.0183372	0.008039	0.0268522	0.00453482	0.00534372	0.0188187	0.00432917	0.00479778	0.00951216	0.00647061	0.00832866	0.00692561
ZH	yr2	2018-04-01	173	5.15559	0	0.0605903	1.86333	4.84441	7.84441	2443	76.1726	1.4
ZH	yr2	2018-04-02	174	7.26094	0.0746181	1.02295	2.27698	3.74545	5.86788	4531	62.7512	0
ZH	yr2	2018-04-03	175	12.8267	0	0	0.00100694	0.456076	1.7184	4146	50.167	0
ZH	yr2	2018-04-04	176	10.6414	0	0	0.00326389	0.856042	3.1301	3674	62.107	2.8
ZH	yr2	2018-04-05	177	9.1133	0	0	0.0182292	1.29667	3.88767	3902	69.7262	0.1
ZH	yr2	2018-04-06	178	11.2089	7.15e-08	0.00134363	0.0126097	0.93233	2.98073	6192	60.776	0
ZH	yr2	2018-04-07	179	13.2676	3.6e-08	0.000719165	0.00665636	0.622672	2.13995	6160	58.9817	0
ZH	yr2	2018-04-08	180	15.3543	0	0	0	0.311215	1.29729	5524	46.4502	0
ZH	yr2	2018-04-09	181	14.6854	0	0	0	0	0.460486	3397	49.1343	0
ZH	yr2	2018-04-10	182	14.3991	3.11e-12	9.19e-06	5.37e-05	0.058064	0.690388	4961	56.2175	0
ZH	yr2	2018-04-11	183	14.1093	1.56e-12	4.94e-06	2.85e-05	0.0904039	0.878315	5832	56.0628	0
ZH	yr2	2018-04-12	184	13.8191	0	0	0	0.121771	1.07073	5104	41.003	0
ZH	yr2	2018-04-13	185	13.566	1.19e-14	4.78e-07	2.17e-06	0.167172	1.14891	3873	57.1127	0.1
ZH	yr2	2018-04-14	186	13.3126	6e-15	2.56e-07	1.15e-06	0.211601	1.23157	5638	58.3175	0
ZH	yr2	2018-04-15	187	13.0625	0	0	0	0.276875	1.33556	3718	62.9432	0
ZH	yr2	2018-04-16	188	12.4601	0	0	0	0	0.849444	2726	79.6873	1.9
ZH	yr2	2018-04-17	189	14.1713	0	0	0	0.385313	1.65042	6520	67.0911	0
ZH	yr2	2018-04-18	190	16.5544	0	0	0	0.0875	0.841111	6871	49.4867	0
ZH	yr2	2018-04-19	191	17.3915	0	0	0	0.0583333	0.640903	6780	49.8486	0
ZH	yr2	2018-04-20	192	18.2661	0	0	0	6.94e-05	0.438229	6716	48.4661	0
ZH	yr2	2018-04-21	193	17.7713	8.58e-27	9.76e-13	3.73e-06	0.00287869	0.302228	6810	57.8001	0
ZH	yr2	2018-04-22	194	17.2905	4.31e-27	5.22e-13	7.06e-06	0.00149908	0.163574	6665	58.4846	0
ZH	yr2	2018-04-23	195	16.807	0	0	0	0	0.00895833	3758	60.7919	1
ZH	yr2	2018-04-24	196	16.5693	0	0	0	0	0.276285	6866	65.4938	0
ZH	yr2	2018-04-25	197	17.5094	0	0	0	0	0.0809375	6504	58.9255	0
ZH	yr2	2018-04-26	198	11.9051	0	0	0	0	1.19337	2037	62.4691	0
ZH	yr2	2018-04-27	199	14.4193	0	0	0.0971528	0.737639	1.97483	7202	54.3435	0
ZH	yr2	2018-04-28	200	16.3788	0	0	0	0	0.208368	6049	53.4386	0
ZH	yr2	2018-04-29	201	18.0605	0	0	0	0	0.279375	6292	51.3085	0
ZH	yr2	2018-04-30	202	11.9455	0	0	0	0.424792	1.70365	3899	65.6535	2.5
ZH	yr2	2018-05-01	203	9.18191	0	0	0	1.25479	3.81892	2639	77.5996	3.2
ZH	yr2	2018-05-02	204	11.062	-7.86e-32	3.92e-21	5.39e-06	0.604911	2.39912	2810	64.441	0
ZH	yr2	2018-05-03	205	12.8875	0	0	0	0.0160069	1.10833	2521	66.8708	0
ZH	yr2	2018-05-04	206	15.4056	0	0	0	0	0	3405	66.901	0
ZH	yr2	2018-05-05	207	18.2085	0	0	0	0	0	6365	62.7644	0
ZH	yr2	2018-05-06	208	17.7079	0	0	0	0	0.0229167	5565	65.4816	0
ZH	yr2	2018-05-07	209	17.3201	0	0	0	0	0.318854	7347	52.3261	0
ZH	yr2	2018-05-08	210	17.1613	2.77e-31	-3.8e-21	3.9e-11	0.000644369	0.231782	7246	65.9472	0
ZH	yr2	2018-05-09	211	17.0418	0	0	0	0	0.128368	6132	52.5541	0
ZH	yr2	2018-05-10	212	12.7557	0	0	0	0.000138889	0.820139	946	80.1794	9.6
ZH	yr2	2018-05-11	213	14.6113	0	0	0	0.272431	1.34656	7510	68.6672	0
ZH	yr2	2018-05-12	214	13.7441	-1.39e-32	-6.07e-22	2.54e-14	0.1506	1.13733	7238	72.8094	0
ZH	yr2	2018-05-13	215	12.9216	0	0	0	0.0191667	0.880694	4113	75.5435	1.1
ZH	yr2	2018-05-14	216	10.3436	0	0	0	0.453437	2.66333	2089	85.1975	16.9
ZH	yr2	2018-05-15	217	11.0502	0	0	0	0.105833	2.04122	1996	87.3585	13.2
ZH	yr2	2018-05-16	218	10.9601	0	0	0	0.128889	2.04903	1630	89.556	13.1
ZH	yr2	2018-05-17	219	12.1037	-1.08e-32	-1.28e-21	2.28e-18	0.0930469	1.61394	2217	75.5662	4.9
ZH	yr2	2018-05-18	220	13.2348	-2.65e-31	-1.77e-21	1.16e-18	0.0597601	1.19545	6735	74.2757	0
ZH	yr2	2018-05-19	221	14.3792	0	0	0	0.0253472	0.766563	5717	70.5956	0
ZH	yr2	2018-05-20	222	14.1949	0	0	0	0.00590278	0.600903	3912	72.9037	0
ZH	yr2	2018-05-21	223	15.5746	-5.08e-32	9.23e-22	3.26e-20	0.00372266	0.460979	7351	70.7501	1
ZH	yr2	2018-05-22	224	16.9461	0	0	0	0	0.320243	6661	70.5907	6.8
ZH	yr2	2018-05-23	225	17.565	-1.96e-31	-3.63e-21	-2.05e-20	0.000138668	0.164039	4667	68.3329	9.8
ZH	yr2	2018-05-24	226	18.1843	0	0	0	0	0.00107639	7366	69.695	0
ZH	yr2	2018-05-25	227	19.5188	0	0	0	0	0.0273958	8183	58.9972	0
ZH	yr2	2018-05-26	228	20.7366	0	0	0	0	0	6993	57.7028	0
ZH	yr2	2018-05-27	229	21.4904	0	0	0	0	0	6471	59.8799	0
ZH	yr2	2018-05-28	230	21.9183	0	0	0	0	0	7493	57.294	0
ZH	yr2	2018-05-29	231	20.8608	-1.26e-31	-1.95e-21	3.19e-20	1.22e-10	8.11e-07	4488	65.4286	1.2
ZH	yr2	2018-05-30	232	19.8187	0	0	0	0	0	7287	66.2566	11.2
ZH	yr2	2018-05-31	233	18.7516	0	0	0	0	0	6602	67.0846	17.6
ZH	yr2	2018-06-01	234	18.1762	0	0	0	0	0	6947	72.3147	0.6
ZH	yr2	2018-06-02	235	19.4441	-1.82e-31	-3.68e-21	2.66e-20	5.97e-11	1.38e-10	7195	68.339	0
ZH	yr2	2018-06-03	236	20.7137	0	0	0	0	0	6251	65.7868	0
ZH	yr2	2018-06-04	237	19.949	0	0	0	0	0	5986	71.784	5.4
ZH	yr2	2018-06-05	238	20.22	0	0	0	0	0	6783	74.3312	0.1
ZH	yr2	2018-06-06	239	20.9818	0	0	0	0	0	6176	69.2581	1.1
ZH	yr2	2018-06-07	240	19.8691	8.78e-32	-6.22e-22	-1.94e-20	4.74e-06	9.01e-05	5034	70.1946	0
ZH	yr2	2018-06-08	241	18.7477	0	0	0	0	0	4474	79.9816	13.7
ZH	yr2	2018-06-09	242	20.3571	-7.7e-32	-2.32e-21	-3.81e-21	0.000127256	0.00440918	6595	69.632	0
ZH	yr2	2018-06-10	243	21.9731	0	0	0	0	0	7537	69.9928	0
ZH	yr2	2018-06-11	244	20.2213	-5.56e-31	-2.12e-21	2.6e-20	0.00341217	0.215586	2769	68.0924	5.1
ZH	yr2	2018-06-12	245	18.5037	-4.31e-31	-4.14e-21	3.59e-20	0.00657897	0.42253	3312	67.2733	25.7
ZH	yr2	2018-06-13	246	16.7862	-7.03e-31	-6.15e-21	1.87e-20	0.00974578	0.629475	1423	66.4542	12
ZH	yr2	2018-06-14	247	15.0263	0	0	0	0.0141319	0.873194	6177	65.6351	0
ZH	yr2	2018-06-15	248	17.4467	0	0	0	0	0.156528	7329	62.9074	0
ZH	yr2	2018-06-16	249	18.3112	-1.37e-31	-2.5e-21	-2.29e-20	0.000481008	0.0921663	8086	64.171	0
ZH	yr2	2018-06-17	250	19.1963	0	0	0	0	0	3838	68.0459	0
ZH	yr2	2018-06-18	251	19.5532	0	0	0	0	0	6696	62.4113	0
ZH	yr2	2018-06-19	252	20.5162	0	0	0	0	0	8465	61.8465	0
ZH	yr2	2018-06-20	253	21.5707	-1.2e-31	-3.52e-21	7.5e-21	9.51e-05	0.00492458	8380	60.3253	0
ZH	yr2	2018-06-21	254	22.7048	0	0	0	0	0	6731	60.7536	0
ZH	yr2	2018-06-22	255	15.8534	0	0	0	0	0.233576	7377	45.9758	0
ZH	yr2	2018-06-23	256	15.7914	0	0	0	0.0420833	0.671979	8496	52.2343	0
ZH	yr2	2018-06-24	257	16.4291	0	0	0	0	0.2725	5147	57.8832	0
ZH	yr2	2018-06-25	258	17.5177	-3.3e-31	-2.86e-22	5.74e-21	0.00136364	0.197832	6322	58.6681	0
ZH	yr2	2018-06-26	259	18.6037	0	0	0	0	0.112569	8020	56.4442	0
ZH	yr2	2018-06-27	260	19.5203	0	0	0	0	0	7491	56.7985	0
ZH	yr2	2018-06-28	261	17.4242	0	0	0	0	0	6340	60.2891	0.8
ZH	yr2	2018-06-29	262	18.7932	0	0	0	0	0	5106	74.9913	0
ZH	yr2	2018-06-30	263	20.7609	6.78e-32	-2.18e-21	2.44e-20	1.72e-08	3.53e-06	8119	61.3604	0
ZH	yr2	2018-07-01	264	22.7461	0	0	0	0	0	8169	54.3438	0
ZH	yr2	2018-07-02	265	22.3782	0	0	0	0	0	7656	50.6138	0
ZH	yr2	2018-07-03	266	22.32	-2.36e-31	-1.59e-21	-5.9e-21	4.46e-11	4.28e-09	3642	62.7979	23.8
ZH	yr2	2018-07-04	267	22.3015	0	0	0	0	0	7545	67.1105	0
ZH	yr2	2018-07-05	268	18.0413	0	0	0	0	0	2403	83.4518	14
ZH	yr2	2018-07-06	269	18.9337	2.2e-31	-1.58e-21	2.02e-20	1.16e-13	1.79e-06	2273	64.6241	13.2
ZH	yr2	2018-07-07	270	19.7831	0	0	0	0	0	7686	71.5576	0
ZH	yr2	2018-07-08	271	19.744	2.37e-31	1.11e-22	-1.48e-20	5.69e-15	8.74e-05	6667	62.7567	0
ZH	yr2	2018-07-09	272	19.7139	3.88e-31	-1.72e-21	1.46e-20	2.94e-15	0.000171304	8016	61.4798	0
ZH	yr2	2018-07-10	273	19.7038	0	0	0	0	0	4716	55.267	0
ZH	yr2	2018-07-11	274	17.6911	0	0	0	0	0	6338	53.2499	0
ZH	yr2	2018-07-12	275	18.868	0	0	0	0	0.169618	8203	54.4433	0
ZH	yr2	2018-07-13	276	19.908	2.1e-31	-7.86e-21	7.74e-21	0	0.107908	7990	59.2664	0
ZH	yr2	2018-07-14	277	20.949	-1.39e-31	-9.38e-21	1.97e-20	8.67e-19	0.0550367	6931	59.4241	0
ZH	yr2	2018-07-15	278	22.0093	0	0	0	0	0	6760	56.8763	2.3
ZH	yr2	2018-07-16	279	21.1788	0	0	0	0	0	7748	59.967	3.9
ZH	yr2	2018-07-17	280	20.2951	0	0	0	0	0	6373	63.7704	0.2
ZH	yr2	2018-07-18	281	21.7924	-1.66e-31	-1.53e-21	8.35e-21	-8.67e-19	1.74e-06	8017	60.491	1.2
ZH	yr2	2018-07-19	282	23.2896	0	0	0	0	0	7791	50.4528	0
ZH	yr2	2018-07-20	283	22.4442	0	0	0	0	0	5374	57.0387	0
ZH	yr2	2018-07-21	284	18.8361	0	0	0	0	0	2628	73.4911	0.1
ZH	yr2	2018-07-22	285	19.2067	0	0	0	0	0	3915	73.6534	0.3
ZH	yr2	2018-07-23	286	20.5493	0	0	0	0	0	4777	69.1441	0
ZH	yr2	2018-07-24	287	23.0923	0	0	0	0	0	7741	59.0909	0
ZH	yr2	2018-07-25	288	23.606	-4.53e-31	-1.17e-21	2.04e-20	-8.67e-19	5.72e-15	7708	61.4104	0
ZH	yr2	2018-07-26	289	24.1401	-5.08e-31	-3.55e-21	2.57e-20	-8.67e-19	4.77e-15	7760	60.7012	0
ZH	yr2	2018-07-27	290	24.6743	-7.61e-31	-5.92e-21	3.1e-20	-1.73e-18	3.82e-15	7817	59.9919	0
ZH	yr2	2018-07-28	291	25.2085	1.73e-31	-1.52e-21	3.63e-20	0	2.87e-15	2604	59.2826	4.2
ZH	yr2	2018-07-29	292	25.7427	-8.01e-32	2.88e-21	-3.97e-20	-1.73e-18	1.92e-15	7570	58.5734	0
ZH	yr2	2018-07-30	293	26.2768	4.56e-31	-1.3e-20	-7.28e-21	0	9.85e-16	7596	57.8641	0
ZH	yr2	2018-07-31	294	26.8336	0	0	0	0	0	7551	45.988	0
ZH	yr2	2018-08-01	295	25.1485	0	0	0	0	0	6052	59.3543	5.6
ZH	yr2	2018-08-02	296	25.76	3.34e-31	-5.72e-22	1.5e-20	-4.34e-19	8.67e-19	7102	57.6011	0
ZH	yr2	2018-08-03	297	26.3511	0	0	0	0	0	7160	57.375	0
ZH	yr2	2018-08-04	298	26.6678	-1.62e-31	-1.6e-21	-9.49e-21	-4.34e-19	4.34e-18	6651	57.908	0
ZH	yr2	2018-08-05	299	27.0007	0	0	0	0	0	6791	53.2375	0
ZH	yr2	2018-08-06	300	25.999	0	0	0	0	0	6162	52.8706	2.5
ZH	yr2	2018-08-07	301	25.5307	0	0	0	0	0	5191	53.3785	0
ZH	yr2	2018-08-08	302	23.6528	-3.98e-31	2.11e-21	3.39e-21	0	1.05e-13	4570	61.563	2.3
ZH	yr2	2018-08-09	303	21.7727	0	0	0	0	0	5724	68.7694	5.7
ZH	yr2	2018-08-10	304	21.5079	-3.08e-32	-2.59e-21	4.49e-23	0	5.11e-12	4429	64.5255	0.8
ZH	yr2	2018-08-11	305	21.2266	-3.67e-31	-3.4e-21	-1.29e-20	-8.67e-19	1e-11	6480	65.757	0
ZH	yr2	2018-08-12	306	20.9454	-7.03e-31	-4.21e-21	-2.59e-20	8.67e-19	1.49e-11	7166	66.9886	0
ZH	yr2	2018-08-13	307	20.6778	0	0	0	0	0	3555	69.7469	15.5
ZH	yr2	2018-08-14	308	19.0536	0	0	0	0	0	4438	77.2602	5.8
ZH	yr2	2018-08-15	309	19.4311	-1.63e-31	1.62e-21	3.51e-20	-2.17e-18	1.25e-08	6676	69.6797	0
ZH	yr2	2018-08-16	310	19.7882	-5.36e-31	2.81e-21	7.46e-20	-3.47e-18	2.44e-08	6898	70.047	0
ZH	yr2	2018-08-17	311	20.1454	8.01e-32	1.08e-20	1.14e-19	-5.2e-18	3.64e-08	5175	70.4144	0.9
ZH	yr2	2018-08-18	312	20.5026	-9.24e-32	1.2e-20	2.08e-19	-6.94e-18	4.84e-08	4327	70.7817	0
ZH	yr2	2018-08-19	313	20.8598	1.29e-31	1.99e-20	2.2e-19	-6.94e-18	6.03e-08	5703	71.149	0
ZH	yr2	2018-08-20	314	21.2169	1.14e-30	2.79e-20	2.87e-19	-5.2e-18	7.23e-08	6492	71.5164	0
ZH	yr2	2018-08-21	315	21.5741	5.67e-31	1.98e-21	2.99e-19	-3.47e-18	8.43e-08	6227	71.8837	0
ZH	yr2	2018-08-22	316	21.9313	-7.89e-31	3.17e-21	2.58e-19	-3.47e-18	9.62e-08	6366	72.251	0.1
ZH	yr2	2018-08-23	317	22.3324	0	0	0	0	0	5293	68.8313	27.3
ZH	yr2	2018-08-24	318	18.3679	0	0	0	0	0	3564	77.2109	11.7
ZH	yr2	2018-08-25	319	18.9938	-2.22e-31	1.4e-20	-2e-20	-1.3e-18	6.76e-05	954	73.69	4.6
ZH	yr2	2018-08-26	320	19.5734	-2.28e-31	2.5e-20	-1.59e-20	-1.73e-18	0.000132457	6088	74.0488	0
ZH	yr2	2018-08-27	321	20.1531	1.6e-31	3.94e-20	-1.19e-20	-2.6e-18	0.000197357	5320	74.4077	0
ZH	yr2	2018-08-28	322	20.7508	0	0	0	0	0	5948	66.0533	0
ZH	yr2	2018-08-29	323	19.5866	0	0	0	0	0	4274	76.5898	8.8
ZH	yr2	2018-08-30	324	17.2675	-3.36e-31	2.45e-18	8.72e-19	-4.34e-19	0.16468	2422	77.0128	1.3
ZH	yr2	2018-08-31	325	14.9604	-6.16e-31	4.57e-18	1.62e-18	-8.67e-19	0.32288	788	78.1054	19
ZH	yr2	2018-09-01	326	12.6226	0	0	0	0	0.485069	771	91.76	3.5
ZH	yr2	2018-09-02	327	13.2943	0	0	0	0	0.554236	2099	86.8999	0.2
ZH	yr2	2018-09-03	328	14.6422	-6.32e-32	3.58e-16	2.1e-16	9.11e-18	0.410675	2482	78.3841	0
ZH	yr2	2018-09-04	329	15.983	2.43e-31	6.69e-16	3.98e-16	1.69e-17	0.275628	5577	77.6234	0
ZH	yr2	2018-09-05	330	17.3237	5.49e-31	9.81e-16	5.86e-16	2.43e-17	0.14058	5870	76.8628	0
ZH	yr2	2018-09-06	331	18.6882	0	0	0	0	0	4280	73.1481	0.3
ZH	yr2	2018-09-07	332	17.7103	0	0	0	0	0	3039	74.4248	1.5
ZH	yr2	2018-09-08	333	18.1935	8.32e-32	6.84e-14	6.47e-14	6.63e-15	0.000831927	5529	75.228	0
ZH	yr2	2018-09-09	334	18.662	1.85e-32	1.28e-13	1.23e-13	1.28e-14	0.00141387	5760	74.845	0
ZH	yr2	2018-09-10	335	19.1345	0	0	0	0	0.00204861	5222	67.1776	0
ZH	yr2	2018-09-11	336	19.2256	7.09e-32	1.32e-12	1.61e-12	2.61e-13	0.00133951	5568	74.7434	0
ZH	yr2	2018-09-12	337	19.3205	3.88e-31	2.45e-12	3.03e-12	5.02e-13	0.000683193	5353	75.0249	0
ZH	yr2	2018-09-13	338	19.4297	0	0	0	0	0	4613	80.2427	28.2
ZH	yr2	2018-09-14	339	18.1286	0	0	0	0	0	3638	79.2836	0.8
ZH	yr2	2018-09-15	340	17.8272	0	0	0	0	0	4158	72.0902	0
ZH	yr2	2018-09-16	341	18.2063	-8.78e-32	1.46e-09	3.56e-09	2.11e-09	1.44e-07	3759	74.2715	0
ZH	yr2	2018-09-17	342	18.5777	0	0	0	0	0	5197	76.2269	0
ZH	yr2	2018-09-18	343	19.017	0	0	0	0	0	3482	75.3199	0.1
ZH	yr2	2018-09-19	344	19.3593	0	0	0	0	0	4905	73.3513	0
ZH	yr2	2018-09-20	345	19.7613	0	0	0	0	0	4928	72.2225	0
ZH	yr2	2018-09-21	346	18.6984	0	0	0	0	0.0861111	2978	70.6796	0.7
ZH	yr2	2018-09-22	347	14.2453	0	0	0	0	0.50059	4303	66.7484	0.5
ZH	yr2	2018-09-23	348	19.7459	0	0	0	0	0.0234028	3354	63.6887	9.2
ZH	yr2	2018-09-24	349	10.7855	0	0	0	0.469653	2.28257	3510	68.8204	0.4
ZH	yr2	2018-09-25	350	10.6843	3.25e-26	0.0288841	0.417888	1.2731	2.95779	5014	70.572	0
ZH	yr2	2018-09-26	351	10.4825	0	0.0613194	0.87441	2.16691	3.76458	4831	69.4298	0
ZH	yr2	2018-09-27	352	11.4497	5.67e-24	0.0368982	0.538273	1.38905	2.70184	4777	71.3424	0
ZH	yr2	2018-09-28	353	12.4051	1.13e-23	0.0198266	0.284876	0.727068	1.71253	4519	71.7942	0
ZH	yr2	2018-09-29	354	13.387	0	0	0	0	0.636701	3655	66.5509	0
ZH	yr2	2018-09-30	355	11.7601	1.48e-21	0.00148554	0.0166971	0.211874	1.76353	4220	73.2172	15.9
ZH	yr2	2018-10-01	356	10.1377	0	0	0	0.374514	2.86226	1153	80.7284	11.6
ZH	yr2	2018-10-02	357	10.6838	2.58e-19	0.000186685	0.00165094	0.308419	2.47363	2986	74.5632	0.1
ZH	yr2	2018-10-03	358	11.2077	5.12e-19	0.00015721	0.00138665	0.25818	2.14343	2267	74.938	0
ZH	yr2	2018-10-04	359	11.7317	7.67e-19	0.000127735	0.00112237	0.207942	1.81323	4089	75.3127	0
ZH	yr2	2018-10-05	360	12.2556	1.02e-18	9.83e-05	0.000858088	0.157703	1.48303	4220	75.6874	0
ZH	yr2	2018-10-06	361	12.7796	1.28e-18	6.88e-05	0.000593805	0.107464	1.15282	3136	76.0622	0
ZH	yr2	2018-10-07	362	13.3035	1.53e-18	3.93e-05	0.000329522	0.0572257	0.822623	3556	76.4369	0
ZH	yr2	2018-10-08	363	13.8336	0	0	0	0	0.472326	2296	84.4763	0
ZH	yr2	2018-10-09	364	13.7597	1.56e-16	3.68e-05	0.00029548	0.0435654	0.633612	2498	76.4873	0
ZH	yr2	2018-10-10	365	13.6919	3.1e-16	6.37e-05	0.000525721	0.0801437	0.774803	3538	76.1629	0
ZH	yr2	2018-10-11	366	13.6242	4.64e-16	9.06e-05	0.000755962	0.116722	0.915993	1577	75.8385	0
ZH	yr2	2018-10-12	367	13.5564	6.19e-16	0.000117555	0.000986202	0.1533	1.05718	3750	75.5141	0
ZH	yr2	2018-10-13	368	13.4886	7.73e-16	0.000144485	0.00121644	0.189879	1.19837	3747	75.1897	0
ZH	yr2	2018-10-14	369	13.4208	9.27e-16	0.000171415	0.00144668	0.226457	1.33956	3796	74.8653	0
ZH	yr2	2018-10-15	370	13.3531	1.08e-15	0.000198346	0.00167692	0.263035	1.48076	3602	74.541	0
ZH	yr2	2018-10-16	371	13.2859	0	0	0	0.304653	1.63212	3327	66.9091	0
ZH	yr2	2018-10-17	372	13.16	1.08e-13	0.0015444	0.016594	0.27358	1.52451	3349	74.5587	0
ZH	yr2	2018-10-18	373	13.0476	0	0	0	0.193785	1.38066	2897	75.5694	0
ZH	yr2	2018-10-19	374	11.6601	1.88e-11	0.0206078	0.28308	0.889511	2.41859	2188	75.1821	0
ZH	yr2	2018-10-20	375	10.2855	3.74e-11	0.0383522	0.534879	1.53148	3.41009	2600	75.4632	0
ZH	yr2	2018-10-21	376	8.91092	5.6e-11	0.0560965	0.786678	2.17344	4.4016	1900	75.7444	0
ZH	yr2	2018-10-22	377	7.49896	0	0.0827083	1.13556	2.97451	5.51948	3312	72.8788	0
ZH	yr2	2018-10-23	378	9.76148	6.53e-09	0.0407207	0.554413	1.48039	3.4202	2508	76.5938	0.1
ZH	yr2	2018-10-24	379	12.0183	0	0	0	0.00368056	1.32847	1325	63.4939	0
ZH	yr2	2018-10-25	380	11.1573	1.14e-06	0.0180773	0.119531	0.570911	2.2619	3078	78.9769	0
ZH	yr2	2018-10-26	381	10.3648	0	0	0	0.783333	2.9425	2265	81.91	0
ZH	yr2	2018-10-27	382	5.94274	0	0.0335764	1.31986	4.05726	7.05726	283	88.7438	23.2
ZH	yr2	2018-10-28	383	2.33736	0.0179167	1.66264	4.66264	7.66264	10.6626	222	91.2781	6.8
ZH	yr2	2018-10-29	384	3.96458	0	0.631181	3.03542	6.03542	9.03542	299	91.975	14.8
ZH	yr2	2018-10-30	385	4.95875	0	0.218889	2.0701	5.04125	8.04125	324	81.4964	3.6
ZH	yr2	2018-10-31	386	4.46156	0.0169444	0.93434	2.72573	5.53844	8.53844	1226	86.1526	0
ZH	yr2	2018-11-01	387	7.91889	0	0.0121181	0.990035	2.64448	5.12892	2267	78.6799	0
ZH	yr2	2018-11-02	388	8.81598	9.5e-05	0.0613608	0.585993	1.7931	4.26374	1106	83.6554	0
ZH	yr2	2018-11-03	389	9.75222	0	0	0	0.710174	3.24778	2145	77.5345	0
ZH	yr2	2018-11-04	390	9.36026	5.44e-07	0.00456107	0.0473877	1.14484	3.67378	527	84.5551	0
ZH	yr2	2018-11-05	391	8.98153	0	0	0.00232639	1.47542	4.04486	1644	88.6518	0
ZH	yr2	2018-11-06	392	8.62823	0	0	0.239097	1.81757	4.38434	895	85.3591	0
ZH	yr2	2018-11-07	393	8.56945	5.3e-11	6.61e-05	0.166541	1.76403	4.42081	2281	86.1845	0
ZH	yr2	2018-11-08	394	8.50766	3.54e-11	4.6e-05	0.123525	1.73799	4.46926	1737	86.6475	0.4
ZH	yr2	2018-11-09	395	8.44588	1.78e-11	2.6e-05	0.0805086	1.71195	4.5177	1634	87.1105	0
ZH	yr2	2018-11-10	396	8.36201	0	0	0.0338194	1.75781	4.63799	1375	90.3226	0
ZH	yr2	2018-11-11	397	10.4798	0	0	0	0.62684	2.82118	1966	88.35	2.3
ZH	yr2	2018-11-12	398	9.54688	0	0	0.182812	1.58302	3.81438	2044	88.84	0.2
ZH	yr2	2018-11-13	399	8.16025	1.69e-09	0.00109907	0.280892	2.39992	5.01645	274	88.0259	2.6
ZH	yr2	2018-11-14	400	6.77035	0	0	0.327674	3.22965	6.22965	372	96.2975	0
ZH	yr2	2018-11-15	401	6.19813	0	0	0.804028	3.80187	6.80187	347	91.7916	0.2
ZH	yr2	2018-11-16	402	4.53969	0	0.00798611	2.46031	5.46031	8.46031	302	86.0935	0
ZH	yr2	2018-11-17	403	3.48375	0	0.724132	3.51625	6.51625	9.51625	1459	74.8065	0
ZH	yr2	2018-11-18	404	2.09899	0.20264	1.98842	4.86094	7.87772	10.8903	479	85.2528	0
ZH	yr2	2018-11-19	405	0.707326	0.401354	3.29267	6.29267	9.29267	12.2927	198	77.9968	0
ZH	yr2	2018-11-20	406	0.316597	0.745139	3.6834	6.6834	9.6834	12.6834	663	78.7868	0
ZH	yr2	2018-11-21	407	0.0282292	0.971771	3.97177	6.97177	9.97177	12.9718	348	86.4277	0.5
ZH	yr2	2018-11-22	408	0.86875	0.309826	3.13125	6.13125	9.13125	12.1312	952	93.5717	0
ZH	yr2	2018-11-23	409	1.1417	0.207187	2.8583	5.8583	8.8583	11.8583	490	95.455	0
ZH	yr2	2018-11-24	410	1.60961	0.138694	2.39032	5.3889	8.38859	11.3891	1477	89.1661	0.2
ZH	yr2	2018-11-25	411	2.0756	0.0697424	1.9408	4.93527	7.93022	10.9268	416	89.3459	0
ZH	yr2	2018-11-26	412	2.54351	0	1.45649	4.45649	7.45649	10.4565	313	94.999	1.9
ZH	yr2	2018-11-27	413	2.82757	0	1.17243	4.17243	7.17243	10.1724	303	90.5365	5.6
ZH	yr2	2018-11-28	414	2.62169	0.00233413	1.38682	4.30567	7.33288	10.3566	807	88.7655	0
ZH	yr2	2018-11-29	415	2.40125	0.00402778	1.6516	4.59875	7.59875	10.5988	953	93.577	0
ZH	yr2	2018-11-30	416	4.10434	0.0600694	0.979792	2.89566	5.89566	8.89566	358	89.9686	2.2
ZH	yr2	2018-12-01	417	5.82961	0.0297169	0.531588	1.61349	4.16028	7.14325	1330	86.2512	0.9
ZH	yr2	2018-12-02	418	7.53497	0	0	0.171215	2.46503	5.46503	227	81.8936	22.1
ZH	yr2	2018-12-03	419	11.2199	0	0	0	0.111528	1.78188	734	83.869	21
ZH	yr2	2018-12-04	420	8.57003	0	0	0.17191	1.46281	4.42997	1015	84.4257	11.6
ZH	yr2	2018-12-05	421	8.76641	2.29e-08	0.000904771	0.0879134	1.30494	4.1844	621	82.4874	0.1
ZH	yr2	2018-12-06	422	8.92545	0	0	0.0103819	1.28365	4.07455	670	85.2922	3.5
ZH	yr2	2018-12-07	423	10.0206	0	0	0	0.262674	2.97938	865	76.4702	3.4
ZH	yr2	2018-12-08	424	6.28941	0	0	0.783056	3.71059	6.71059	655	69.0014	1.8
ZH	yr2	2018-12-09	425	6.79802	0	0	0.728819	3.20198	6.20198	662	77.4966	13
ZH	yr2	2018-12-10	426	4.16283	0.119764	1.30567	3.14713	5.87539	8.85726	323	79.6467	7.6
ZH	yr2	2018-12-11	427	1.54319	0.230278	2.45906	5.45681	8.45681	11.4568	1482	82.4834	1
ZH	yr2	2018-12-12	428	0.495371	1.03698	3.46219	6.38752	9.42323	12.4662	1728	79.8354	0
ZH	yr2	2018-12-13	429	-0.568445	1.83579	4.48475	7.46217	10.5016	13.538	1517	79.8102	0
ZH	yr2	2018-12-14	430	-1.63868	2.63868	5.63868	8.63868	11.6387	14.6387	790	71.4778	0
ZH	yr2	2018-12-15	431	-2.10361	3.10361	6.10361	9.10361	12.1036	15.1036	786	72.1867	0
ZH	yr2	2018-12-16	432	-0.0462554	1.67776	4.16779	7.13876	10.108	13.078	364	82.0098	7.9
ZH	yr2	2018-12-17	433	2.03434	0.239097	1.98479	4.96566	7.96566	10.9657	403	92.5364	0
ZH	yr2	2018-12-18	434	-0.740104	1.85406	4.7401	7.7401	10.7401	13.7401	670	92.4565	0
ZH	yr2	2018-12-19	435	0.638542	0.882431	3.36146	6.36146	9.36146	12.3615	527	92.5565	2.5
ZH	yr2	2018-12-20	436	5.33014	0	0.0566667	1.67927	4.66986	7.66986	893	76.8924	0.4
ZH	yr2	2018-12-21	437	6.63865	0	0.00232639	0.636806	3.36135	6.36135	182	76.8363	16.5	0.00576359	0.00929387	0.0196127	0.00326475	0.00422366	0.0225995	0.00303058	0.0107214	0.0104281	0.0130173	0.019592	0.00495789
ZH	yr2	2018-12-22	438	9.9867	0	0	0	0.229306	3.0133	438	81.0451	7.7	0.00373096	0.00871814	0.018153	0.00220714	0.00324289	0.0212134	0.00194742	0.0083024	0.00813433	0.0113614	0.0183354	0.00351109
ZH	yr2	2018-12-23	439	9.03306	0	0	0	0.973681	3.96694	232	83.5187	13.7	0.00385079	0.0092919	0.0207509	0.00246104	0.00336212	0.0215869	0.00198015	0.0106125	0.00891047	0.012767	0.0195525	0.00334754
ZH	yr2	2018-12-24	440	6.73313	0	0.152049	1.33031	3.32792	6.26687	485	86.7046	22	0.00408614	0.0108228	0.0213681	0.00283099	0.00411259	0.022013	0.00235425	0.0114023	0.00889591	0.013441	0.0203262	0.0043195
ZH	yr2	2018-12-25	441	3.23986	0.640462	2.2252	4.25208	6.73237	9.73326	605	84.4264	0	0.00525944	0.011226	0.0224026	0.00326857	0.00416356	0.0243212	0.00281605	0.0139015	0.0102776	0.0152098	0.021901	0.00517594
ZH	yr2	2018-12-26	442	-0.271146	1.27424	4.27115	7.27115	10.2711	13.2711	1301	85.3479	0	0.00586083	0.0124676	0.0242373	0.00410773	0.00500914	0.0244069	0.0038114	0.0143812	0.0120567	0.0171519	0.0227632	0.00574553
ZH	yr2	2018-12-27	443	-0.854792	1.8766	4.85479	7.85479	10.8548	13.8548	1062	88.1313	0	0.00625658	0.012696	0.0254457	0.00438242	0.00496237	0.0254507	0.00417669	0.0149721	0.0123986	0.0176599	0.0228734	0.00581208
ZH	yr2	2018-12-28	444	0.903056	0.782569	3.13139	6.09694	9.09694	12.0969	1607	87.6623	0	0.00753312	0.0130591	0.0245387	0.00455756	0.00593432	0.0252241	0.00487714	0.0158562	0.0114748	0.0177637	0.0209418	0.00599185
ZH	yr2	2018-12-29	445	0.587812	0.45941	3.41219	6.41219	9.41219	12.4122	302	82.4586	0	0.00865257	0.0136903	0.0255315	0.00417032	0.00459819	0.0252613	0.0039437	0.0148309	0.012851	0.0179349	0.0220125	0.00566316
ZH	yr2	2018-12-30	446	2.31583	0.0778125	1.68427	4.68417	7.68417	10.6842	388	84.9273	0	0.00922116	0.0138673	0.0245932	0.00371163	0.00455991	0.0249766	0.00294482	0.0150825	0.0124011	0.0181313	0.0232192	0.00516206
ZH	yr2	2018-12-31	447	3.16664	0.0425828	1.13008	4.01043	6.94392	9.88763	487	83.9683	1.9	0.00939119	0.013663	0.0248625	0.00265978	0.00417882	0.0239731	0.00269229	0.0145527	0.0114342	0.0196069	0.0201296	0.00403979
ZH	yr2	2019-01-01	448	4.05538	0	0.107639	2.94462	5.94462	8.94462	417	85.1707	0	0.01244	0.0179745	0.0291542	0.00378162	0.00496754	0.0268763	0.00381532	0.0181271	0.0145343	0.021662	0.0229603	0.00606915
ZH	yr2	2019-01-02	449	2.05299	0.263958	1.95229	4.94701	7.94701	10.947	950	73.6639	3.7	0.0133741	0.0203014	0.0312949	0.00434874	0.00570674	0.0271383	0.00430138	0.0203115	0.0155085	0.0231733	0.0243609	0.00589942
ZH	yr2	2019-01-03	450	1.95114	0.195357	1.90862	4.92124	7.96661	11.0076	1363	83.8279	0
ZH	yr2	2019-01-04	451	1.83026	0.130487	2.06447	5.0757	8.10983	11.14	1634	84.3247	0
ZH	yr2	2019-01-05	452	1.70938	0.0656174	2.22033	5.23016	8.25305	11.2723	220	84.8215	6.3
ZH	yr2	2019-01-06	453	1.58649	0	2.41351	5.41351	8.41351	11.4135	265	89.9174	5.7
ZH	yr2	2019-01-07	454	1.65719	0	2.34281	5.34281	8.34281	11.3428	529	90.1418	0.3
ZH	yr2	2019-01-08	455	2.06955	0.0219444	1.93045	4.93045	7.93045	10.9305	271	85.8789	2.8
ZH	yr2	2019-01-09	456	0.854271	0.47684	3.14573	6.14573	9.14573	12.1457	506	84.7008	3.9
ZH	yr2	2019-01-10	457	0.902293	0.540286	2.92618	5.94623	9.00337	12.0515	377	84.1673	5.1
ZH	yr2	2019-01-11	458	0.937628	0.608114	2.86802	5.87835	8.9478	12.0063	1226	83.7266	0.9
ZH	yr2	2019-01-12	459	0.950139	0.684479	3.04986	6.04986	9.04986	12.0499	397	84.7064	2.3
ZH	yr2	2019-01-13	460	3.22059	0	1.24083	3.77941	6.77941	9.77941	138	87.1542	14
ZH	yr2	2019-01-14	461	4.06806	3.47e-05	0.428194	2.93194	5.93194	8.93194	627	84.5985	9.7	0.0118148	0.0195449	0.0306289	0.00358279	0.00572392	0.0255793	0.00291677	0.0199654	0.0152544	0.0240607	0.0238228	0.00579087
ZH	yr2	2019-01-15	462	2.66099	0.516656	1.66242	4.22974	7.26306	10.2985	1739	80.5052	0
ZH	yr2	2019-01-16	463	1.22278	1.0449	3.09042	5.77722	8.77722	11.7772	2031	78.3909	0	0.0145271	0.0221183	0.0299023	0.00557187	0.00903622	0.0271792	0.00522152	0.0217925	0.0152406	0.0237036	0.0245554	0.00627206
ZH	yr2	2019-01-17	464	5.20597	0	0.0745486	1.79542	4.79403	7.79403	391	70.7378	0.4	0.0137785	0.0203683	0.0303115	0.00479252	0.00742266	0.0259209	0.00350702	0.0204325	0.0153078	0.0249507	0.022947	0.00578656
ZH	yr2	2019-01-18	465	0.193611	1.09559	3.80639	6.80639	9.80639	12.8064	1659	72.9545	0.4
ZH	yr2	2019-01-19	466	-0.18742	1.43319	3.96507	6.91718	10.0116	13.0981	2001	77.5752	0	0.0196568	0.0235002	0.032424	0.00789614	0.010494	0.0269414	0.00537393	0.0232896	0.019177	0.0255025	0.0231062	0.0103921
ZH	yr2	2019-01-20	467	-0.61465	1.77911	4.48691	7.45142	10.5098	13.5619	1436	77.519	0	0.0194096	0.0232367	0.033723	0.00605994	0.0106651	0.0269162	0.00501915	0.023997	0.0194952	0.0256074	0.0252537	0.00913112
ZH	yr2	2019-01-21	468	-1.04188	2.12503	5.00875	7.98566	11.0081	14.0257	2158	77.4629	0	0.0192756	0.0235035	0.0328831	0.00522142	0.0104165	0.0278422	0.00499035	0.0213234	0.0185343	0.0248349	0.0250598	0.00716417
ZH	yr2	2019-01-22	469	-1.46104	2.46104	5.46104	8.46104	11.461	14.461	501	79.14	0	0.0226634	0.0244358	0.0355909	0.00605667	0.0116049	0.0275356	0.00542787	0.0257945	0.0220775	0.0272088	0.0248519	0.00938194
ZH	yr2	2019-01-23	470	-2.69108	3.69108	6.69108	9.69108	12.6911	15.6911	1556	76.4576	0	0.023926	0.0264768	0.0383708	0.00565127	0.0125443	0.0276599	0.00543069	0.0268287	0.0223761	0.0283227	0.025832	0.0102226
ZH	yr2	2019-01-24	471	-2.16931	3.16931	6.16931	9.16931	12.1693	15.1693	388	76.2739	0.1
ZH	yr2	2019-01-25	472	-0.657387	2.05995	4.55291	7.5494	10.5881	13.6226	2175	76.9686	0
ZH	yr2	2019-01-26	473	0.829549	0.955625	3.17045	6.17045	9.17045	12.1705	838	72.5835	0.9
ZH	yr2	2019-01-27	474	3.82528	0	0.702396	3.17486	6.17472	9.17472	1156	76.203	2.9	0.0236183	0.0241502	0.034971	0.00480253	0.0102424	0.0277038	0.00441958	0.0224989	0.0201368	0.025516	0.0251658	0.00569078
ZH	yr2	2019-01-28	475	0.75816	0.38816	3.24184	6.24184	9.24184	12.2418	988	79.0964	0.6
ZH	yr2	2019-01-29	476	0.437819	0.959444	3.56218	6.56218	9.56218	12.5622	2145	72.6915	1.4
ZH	yr2	2019-01-30	477	0.891973	0.69047	3.07613	6.08061	9.09283	12.1015	1292	78.6354	0.1	0.0308776	0.029325	0.0360788	0.00641859	0.0149045	0.0266575	0.00611514	0.0263741	0.026275	0.0256787	0.0214956	0.00947197
ZH	yr2	2019-01-31	478	1.33797	0.430997	2.72344	5.70735	8.68981	11.6755	1312	79.3823	0.2
ZH	yr2	2019-02-01	479	1.79507	0.165382	2.20493	5.20493	8.20493	11.2049	484	80.0405	3.5	0.0291376	0.0301419	0.0394625	0.00499444	0.014234	0.0273578	0.0057091	0.0264084	0.0278238	0.0285185	0.0259433	0.011462
ZH	yr2	2019-02-02	480	1.16058	0.44157	2.96911	5.93986	8.90089	11.869	1072	80.884	0.7	0.0278958	0.0293026	0.0389559	0.00516426	0.0139567	0.027789	0.00592648	0.0258321	0.0264995	0.0275496	0.0247284	0.0103999
ZH	yr2	2019-02-03	481	0.546146	0.698958	3.45385	6.45385	9.45385	12.4539	448	93.9148	16.7
ZH	yr2	2019-02-04	482	-0.947158	2.07291	4.81763	7.84716	10.8887	13.9201	1921	81.2742	1
ZH	yr2	2019-02-05	483	-2.45806	3.45806	6.45806	9.45806	12.4581	15.4581	1162	88.8225	0
ZH	yr2	2019-02-06	484	-1.36079	2.73927	5.07934	8.10508	11.2054	14.2874	1025	79.8228	0
ZH	yr2	2019-02-07	485	-0.312222	2.05833	4.31222	7.31222	10.3122	13.3122	728	87.3716	7.3
ZH	yr2	2019-02-08	486	2.90885	0.12125	1.69594	4.11267	7.09115	10.0911	2608	76.6785	0
ZH	yr2	2019-02-09	487	6.77538	0	0.116528	0.819965	3.22462	6.22462	1853	65.8592	0
ZH	yr2	2019-02-10	488	6.86899	0	0.0517708	0.839028	3.2033	6.13101	880	65.2482	4.3	0.0321137	0.0307194	0.0386385	0.00838689	0.0152194	0.0271573	0.00587714	0.0254089	0.0263895	0.0288433	0.027181	0.0130049
ZH	yr2	2019-02-11	489	2.2959	0.000138889	1.72198	4.7041	7.7041	10.7041	1201	81.4259	3.2
ZH	yr2	2019-02-12	490	2.2309	0.0628472	1.96747	4.7691	7.7691	10.7691	2299	75.6808	0	0.0295136	0.0313653	0.0375636	0.00960752	0.0166437	0.0293114	0.00633134	0.0273502	0.0252022	0.0296978	0.0291477	0.0142826
ZH	yr2	2019-02-13	491	2.92147	0.12781	1.83221	4.37203	7.2024	10.0827	3130	71.6409	0	0.0301731	0.030226	0.0364125	0.0125195	0.0177696	0.0282241	0.00833296	0.0267774	0.0250176	0.0289277	0.0290284	0.0149977
ZH	yr2	2019-02-14	492	3.6039	0.192738	1.76723	4.06114	6.69962	9.43248	3235	70.4542	0	0.0316339	0.0299211	0.036507	0.0124923	0.0166327	0.0280215	0.0087173	0.0270614	0.0272404	0.0283997	0.0271962	0.0152707
ZH	yr2	2019-02-15	493	4.28632	0.257667	1.70226	3.75025	6.19683	8.7823	3302	69.2674	0	0.0314336	0.0338134	0.0371806	0.013243	0.0166261	0.0282258	0.00827671	0.0273783	0.0253131	0.0319643	0.0297158	0.0146561
ZH	yr2	2019-02-16	494	4.97208	0.324306	1.66295	3.44681	5.68521	8.11997	3486	65.8592	0	0.0317097	0.0334143	0.0373438	0.0142378	0.0177318	0.0279868	0.0101379	0.0275185	0.0257407	0.0320674	0.0296331	0.0164016
ZH	yr2	2019-02-17	495	5.32905	0.240142	1.42503	3.07202	5.30103	7.76688	3553	67.0964	0	0.0334104	0.034242	0.0380101	0.0167325	0.0195185	0.0295201	0.0119192	0.0287457	0.0275137	0.0328402	0.0306747	0.0182615
ZH	yr2	2019-02-18	496	5.6866	0.157188	1.22483	2.7301	4.93031	7.41271	3479	58.6328	0	0.0327672	0.0345968	0.0382718	0.0185189	0.0209128	0.0281124	0.0139659	0.0285215	0.0281589	0.0319643	0.0308159	0.0189772
ZH	yr2	2019-02-19	497	6.31669	0.118398	0.931511	2.14462	4.23788	6.77712	3225	65.8103	0	0.032629	0.0365007	0.0392408	0.0197782	0.0218178	0.0287395	0.0157829	0.0289364	0.0278497	0.0327585	0.0302565	0.0198624
ZH	yr2	2019-02-20	498	6.94402	0.0791083	0.650231	1.58455	3.56776	6.15259	3201	65.5084	0	0.0320684	0.0359773	0.0388737	0.0210878	0.0224396	0.0286937	0.0181996	0.0287303	0.0283895	0.0328528	0.0299714	0.0216197
ZH	yr2	2019-02-21	499	7.57134	0.0398184	0.368951	1.02449	2.89763	5.52806	3449	65.2064	0	0.0327441	0.0369544	0.0385667	0.0211777	0.0221189	0.0286915	0.0195859	0.029005	0.0281436	0.0321779	0.0290297	0.0211653
ZH	yr2	2019-02-22	500	8.23333	0	0	0.198819	1.99205	4.76667	1445	69.5905	0	0.0325055	0.034567	0.0415413	0.0213611	0.0252185	0.0286369	0.0161019	0.0284363	0.0300988	0.0328387	0.0299785	0.0211504
ZH	yr2	2019-02-23	501	5.47906	0	0.108056	1.88108	4.52094	7.52094	3236	63.8905	0	0.0318404	0.0356336	0.0393335	0.0208487	0.022319	0.0291554	0.0174923	0.0283484	0.0279132	0.0318812	0.0292403	0.0220152
ZH	yr2	2019-02-24	502	3.5534	0.607708	1.98194	3.96389	6.47212	9.4466	3864	50.6724	0	0.0316883	0.0365836	0.0399602	0.0226034	0.0237325	0.0290324	0.0184416	0.0285944	0.0273531	0.0317556	0.0290411	0.0235098
ZH	yr2	2019-02-25	503	4.37753	0.479832	1.35796	2.99039	5.51167	8.56022	3870	63.9358	0	0.0323715	0.0342605	0.0393616	0.0230013	0.0240821	0.0283862	0.0173629	0.0287339	0.0259917	0.0308378	0.0279319	0.0225701
ZH	yr2	2019-02-26	504	5.1736	0.360217	1.03085	2.33209	4.75569	7.78555	3847	64.3999	0	0.029872	0.0328965	0.0388673	0.0217248	0.0231962	0.0275856	0.0180587	0.0293815	0.0263515	0.0311714	0.0282882	0.0219543
ZH	yr2	2019-02-27	505	5.96966	0.240602	0.703746	1.6738	3.99971	7.01087	3869	64.8639	0	0.0292412	0.0332208	0.0395014	0.0237024	0.0233157	0.0271999	0.0196877	0.0279605	0.0261656	0.0308089	0.027472	0.0226775
ZH	yr2	2019-02-28	506	6.76573	0.120987	0.37664	1.0155	3.24373	6.2362	3774	65.328	0	0.0278964	0.0322243	0.0394468	0.0215521	0.0241369	0.0267997	0.0191197	0.0280091	0.0254521	0.0300612	0.0277702	0.0231209
ZH	yr2	2019-03-01	507	7.5708	0	0	0.258472	2.4292	5.4292	656	75.0801	8.5	0.0237099	0.0297337	0.0437746	0.0200035	0.0220353	0.0278372	0.0111149	0.0258332	0.0210235	0.026658	0.027558	0.0204263
ZH	yr2	2019-03-02	508	7.46608	0	0	0.501563	2.54396	5.53392	1762	74.2761	0	0.0236603	0.0305499	0.0417175	0.0203994	0.024697	0.0279544	0.0136569	0.0278271	0.0217324	0.0275517	0.0279706	0.0223651
ZH	yr2	2019-03-03	509	9.8775	0	0	0.0754514	1.28014	3.2201	3343	59.1816	0	0.025508	0.0323373	0.0390062	0.023088	0.0238275	0.0261367	0.0185155	0.0267189	0.0214158	0.026858	0.0260384	0.0228879
ZH	yr2	2019-03-04	510	8.92184	0	0	0.0999653	1.44663	4.09573	887	52.3747	0.9	0.0240034	0.0288311	0.0411975	0.0204358	0.0229234	0.0263743	0.0113564	0.0252002	0.0197903	0.0242902	0.0248189	0.0200206
ZH	yr2	2019-03-05	511	7.32333	0	0.0188889	1.04458	2.84257	5.67667	3315	58.0842	0.6	0.0255786	0.0299625	0.0393484	0.0233041	0.0234811	0.0258511	0.0181864	0.0273255	0.0207963	0.0256665	0.0247407	0.0224312
ZH	yr2	2019-03-06	512	7.74039	3.09e-10	0.00836481	0.578754	2.42181	5.25158	3090	64.564	0	0.0264569	0.0291151	0.0408357	0.0202224	0.0226475	0.0285409	0.015046	0.0271951	0.0200703	0.0249618	0.025095	0.0214537
ZH	yr2	2019-03-07	513	8.1526	0	0	0.207431	2.03993	4.8474	2738	63.5828	2.5	0.0239962	0.0288567	0.0393992	0.0225972	0.0226893	0.0258596	0.0157737	0.0259656	0.0201853	0.0233158	0.0244364	0.0219785
ZH	yr2	2019-03-08	514	7.00358	0	0	0.280035	2.99642	5.99642	1477	69.5012	2.6	0.0243722	0.027389	0.0441929	0.0209773	0.0231769	0.0286286	0.0116327	0.0265899	0.019851	0.0244862	0.0245273	0.0194647
ZH	yr2	2019-03-09	515	8.68847	0	0	0.00315972	1.39931	4.31153	1480	69.7442	3	0.0258943	0.0305971	0.0407266	0.0234852	0.0254743	0.0262181	0.0174245	0.0281702	0.0215951	0.0243863	0.0248318	0.0242076
ZH	yr2	2019-03-10	516	10.4827	0	0	0	0.591111	2.56226	1251	74.5828	5.2	0.023327	0.027742	0.0420237	0.0210576	0.0222229	0.0268008	0.0103171	0.0257033	0.0182865	0.0226948	0.0236276	0.0185677
ZH	yr2	2019-03-11	517	3.61875	0.0355903	1.02358	3.38187	6.38125	9.38125	1399	68.5583	2.9	0.0259706	0.0303989	0.042075	0.0194352	0.020327	0.0278978	0.0133744	0.0241168	0.0146333	0.0276574	0.0240455	0.0123883
ZH	yr2	2019-03-12	518	4.5517	0.070625	1.21149	2.7816	5.4483	8.4483	3857	55.3043	0	0.0251878	0.0257474	0.0421257	0.0225798	0.0240431	0.0277251	0.0151804	0.0270119	0.0199447	0.0250044	0.0245809	0.021912
ZH	yr2	2019-03-13	519	5.2884	0	0.123264	1.87892	4.7116	7.7116	2727	66.4109	3.5	0.0252219	0.0294323	0.0438709	0.0243339	0.0257696	0.0278844	0.015423	0.0270895	0.0195296	0.0245856	0.023707	0.0228389
ZH	yr2	2019-03-14	520	4.00722	0	0.200833	2.99278	5.99278	8.99278	769	80.1592	9.1	0.02655	0.0288154	0.0440041	0.024846	0.025091	0.0286471	0.0146511	0.0270848	0.0194401	0.0246579	0.0240828	0.0209667
ZH	yr2	2019-03-15	521	7.82014	0	0	0.492812	2.22399	5.17986	561	85.4895	24.3	0.0248228	0.0279608	0.043277	0.0229905	0.0253517	0.025793	0.0146303	0.0256067	0.0186608	0.0243098	0.0235009	0.0205749
ZH	yr2	2019-03-16	522	12.212	0	0	0	0.285382	1.74035	4674	56.1364	0.1	0.0276324	0.0301177	0.0405787	0.0243569	0.0254932	0.0281841	0.0192566	0.0278626	0.0206008	0.0255474	0.0251363	0.0220821
ZH	yr2	2019-03-17	523	9.33861	0	0.0573264	0.797431	1.79128	3.83215	2070	55.6787	2.2	0.0242064	0.0321932	0.0404085	0.0246902	0.024516	0.0257988	0.0178524	0.0248825	0.0199663	0.0236764	0.0224723	0.0213163
ZH	yr2	2019-03-18	524	3.75944	0	0.775799	3.24056	6.24056	9.24056	2438	73.0963	2	0.0253814	0.0318006	0.0418827	0.0254561	0.0256478	0.0273061	0.0195426	0.0272733	0.0202118	0.0244867	0.0243758	0.0221107
ZH	yr2	2019-03-19	525	4.54386	0.0300092	0.746922	2.76245	5.42951	8.34707	3171	64.2422	0	0.0265243	0.0271222	0.0409256	0.0253368	0.0283651	0.0280643	0.0197728	0.0280295	0.0195352	0.0276979	0.0255537	0.0236151
ZH	yr2	2019-03-20	526	5.26381	0.0596783	0.804706	2.57261	4.96941	7.69603	5384	63.4094	0	0.0312313	0.030522	0.0407282	0.0288883	0.0252153	0.0304316	0.0214186	0.0275536	0.0219609	0.029145	0.0270478	0.0215765
ZH	yr2	2019-03-21	527	5.99413	0.0898958	0.880799	2.35337	4.45861	7.00587	5457	54.4038	0	0.0284998	0.032983	0.0414552	0.0294289	0.027715	0.0294231	0.0253878	0.0288972	0.0241183	0.029428	0.0270089	0.0243933
ZH	yr2	2019-03-22	528	5.70577	0.0717232	0.815248	2.41587	4.67912	7.31188	5450	62.4893	0	0.0291342	0.035365	0.0418403	0.0315192	0.0302882	0.0303242	0.0269246	0.0306763	0.0274114	0.0322358	0.0285909	0.0273657
ZH	yr2	2019-03-23	529	5.42778	0.0540992	0.768006	2.44896	4.84894	7.57877	5493	62.4019	0	0.0280336	0.0342167	0.0411683	0.0328208	0.0302825	0.0285578	0.0296336	0.0285462	0.027117	0.0322299	0.0283381	0.0290178
ZH	yr2	2019-03-24	530	5.14979	0.0364751	0.720765	2.48205	5.01875	7.84565	5355	62.3146	0	0.0273489	0.0334754	0.0411492	0.0335538	0.0304426	0.0283774	0.0299918	0.0284069	0.0278684	0.03203	0.0288583	0.0290008
ZH	yr2	2019-03-25	531	4.87179	0.0188511	0.673523	2.51514	5.18857	8.11253	4250	62.2272	0	0.0269925	0.0363806	0.0429361	0.0368414	0.03525	0.0295745	0.0296078	0.0311646	0.029751	0.0354898	0.0292135	0.033796
ZH	yr2	2019-03-26	532	4.58531	0	0.553021	2.54868	5.41469	8.41469	3863	62.5483	0.8	0.0273599	0.0366839	0.041967	0.0349249	0.0335286	0.0304534	0.0290978	0.0308118	0.0298088	0.0334032	0.030386	0.0338153
ZH	yr2	2019-03-27	533	5.11542	0.0914236	1.12247	2.67226	4.89313	7.88458	5064	60.4155	0	0.0276428	0.034963	0.0424371	0.0347226	0.0329301	0.0300242	0.029681	0.0291776	0.029263	0.0319577	0.0291686	0.0321996
ZH	yr2	2019-03-28	534	7.38201	0.00114583	0.704444	1.93819	3.49146	5.69427	5632	58.0694	0	0.0270503	0.0349084	0.0428923	0.0358915	0.0340409	0.0295315	0.0309124	0.0311849	0.0305843	0.0335489	0.0295733	0.0333121
ZH	yr2	2019-03-29	535	9.49861	0	0.0178125	0.755347	2.16351	4.12448	5759	58.9911	0	0.0282243	0.0352266	0.0426806	0.0384282	0.0344644	0.0295063	0.0310819	0.0309308	0.0326536	0.033703	0.030471	0.0337056
ZH	yr2	2019-03-30	536	10.0697	1.63e-05	0.0758627	0.631995	1.82254	3.66734	5824	63.1157	0	0.0283888	0.0316454	0.0439843	0.0381727	0.0335662	0.0313297	0.0296289	0.0295983	0.0326861	0.0360339	0.0293518	0.0338351
ZH	yr2	2019-03-31	537	10.6566	8.27e-06	0.0426737	0.402815	1.41277	3.16557	5842	63.8116	0	0.0277709	0.0322513	0.0420651	0.0380904	0.0344821	0.0307102	0.0294748	0.0311334	0.0327876	0.0378012	0.0284744	0.0338343
ZH	yr3	2019-04-01	538	11.2408	0	0	0.130312	0.951389	2.63937	5646	56.2716	0
ZH	yr3	2019-04-02	539	12.1307	0	0	0.197743	1.18493	2.68413	4929	57.9305	1
ZH	yr3	2019-04-03	540	9.35399	0	0	0.565937	1.71455	3.76389	4296	62.1673	0
ZH	yr3	2019-04-04	541	1.90469	0.0865278	2.09712	5.09531	8.09531	11.0953	627	89.6019	20.1
ZH	yr3	2019-04-05	542	4.12101	0	1.08837	3.02208	5.87899	8.87899	3451	78.9522	0.2
ZH	yr3	2019-04-06	543	4.96483	0.000774574	0.928578	2.52971	5.10276	8.06522	4190	72.238	0
ZH	yr3	2019-04-07	544	5.82162	0.000581484	0.706086	1.93911	4.26593	7.21065	3977	72.6056	0
ZH	yr3	2019-04-08	545	6.67841	0.000388395	0.483595	1.3485	3.42911	6.35609	2876	72.9731	0
ZH	yr3	2019-04-09	546	7.53521	0.000195305	0.261103	0.757896	2.59229	5.50153	2648	73.3406	3.4
ZH	yr3	2019-04-10	547	8.40458	0	0	0.0840625	1.66451	4.59542	2192	86.2664	0.3
ZH	yr3	2019-04-11	548	8.05024	0	0	0.0498611	1.94976	4.94976	2686	74.8125	0
ZH	yr3	2019-04-12	549	6.40365	0	0.273715	1.51896	3.60424	6.59635	4215	63.5202	0
ZH	yr3	2019-04-13	550	5.44174	0	0.107118	1.86476	4.55826	7.55826	3183	67.0773	1.2
ZH	yr3	2019-04-14	551	1.77392	0.0711806	2.22608	5.22608	8.22608	11.2261	1087	91.2316	10.3
ZH	yr3	2019-04-15	552	6.97535	0	0.641007	2.03854	3.89014	6.20122	5781	75.4712	0
ZH	yr3	2019-04-16	553	9.5614	0.000398926	0.406551	1.17122	2.34836	4.17473	4862	68.6156	0
ZH	yr3	2019-04-17	554	12.1847	0	0	0	0.512674	1.96125	5119	73.5284	1
ZH	yr3	2019-04-18	555	13.6764	0	0	0.0581944	0.672674	1.8492	6857	48.7839	0
ZH	yr3	2019-04-19	556	14.8766	0	0	0	0.448993	1.50198	6916	50.3041	0
ZH	yr3	2019-04-20	557	14.9924	3.91e-10	0.000682483	0.0052555	0.372562	1.38346	7051	62.9093	0
ZH	yr3	2019-04-21	558	15.1192	1.97e-10	0.000366724	0.00368116	0.287063	1.25618	5166	62.8888	0
ZH	yr3	2019-04-22	559	15.2461	0	0	0	0.189583	1.12472	4886	46.9763	0
ZH	yr3	2019-04-23	560	15.3658	1.13e-12	2.75e-05	0.0165024	0.264944	1.09962	5170	64.2972	0
ZH	yr3	2019-04-24	561	15.5314	0	0	0	0.22559	0.963542	6004	52.3502	0
ZH	yr3	2019-04-25	562	11.1837	7.85e-15	4.41e-06	0.279504	1.66818	3.54626	5052	68.3752	0
ZH	yr3	2019-04-26	563	6.82389	0	0	0.583785	3.17611	6.17611	1333	83.3871	11.3
ZH	yr3	2019-04-27	564	8.19153	0	0	0.293368	2.16535	4.81226	2498	78.4952	3.6
ZH	yr3	2019-04-28	565	7.47909	2.13e-11	0.000241953	0.64613	2.68164	5.50997	4578	73.5244	3.2
ZH	yr3	2019-04-29	566	6.75858	0	0	1.07278	3.25312	6.24142	2321	78.0093	0.3
ZH	yr3	2019-04-30	567	8.87385	0	0	0.109479	1.56309	4.12615	2254	77.8955	0
ZH	yr3	2019-05-01	568	8.90867	3.28e-07	0.0247281	0.187754	1.55625	4.15506	7443	75.5715	0
ZH	yr3	2019-05-02	569	8.96436	6.52e-07	0.0462014	0.171421	1.44307	4.10401	4506	75.9811	5.8
ZH	yr3	2019-05-03	570	9.04531	0	0	0	1.16191	3.95469	3119	83.4116	3.4
ZH	yr3	2019-05-04	571	6.62524	0	0.517188	1.41566	3.41181	6.37476	1838	81.8743	11.4
ZH	yr3	2019-05-05	572	5.95484	0.00754307	0.658371	1.70558	3.94012	6.9813	2790	75.4077	1.5
ZH	yr3	2019-05-06	573	5.2409	0.0151736	0.938993	2.27778	4.7591	7.7591	3740	66.7079	0
ZH	yr3	2019-05-07	574	7.08157	0.00754307	0.449244	1.11636	2.93867	5.89261	7075	74.6285	0
ZH	yr3	2019-05-08	575	8.90156	0	0	0	1.17094	4.09844	1438	86.8548	24.6
ZH	yr3	2019-05-09	576	10.2002	0	0	0.213576	1.34326	3.10701	5592	74.5962	0.9
ZH	yr3	2019-05-10	577	11.4339	0	0	0	0.40816	2.02372	4258	77.6952	5.2
ZH	yr3	2019-05-11	578	10.2731	5.56e-09	0.000583911	0.0425671	0.955354	2.97453	2692	70.4583	3.1
ZH	yr3	2019-05-12	579	9.12705	0	0	0.0152083	1.40003	3.87302	4966	61.8601	0.1
ZH	yr3	2019-05-13	580	8.92108	0	0	0.464375	1.93837	4.07896	4547	63.0737	0
ZH	yr3	2019-05-14	581	9.01292	0	0	0.534965	1.9291	4.00858	7179	50.3506	0
ZH	yr3	2019-05-15	582	7.94833	0	0	0.615521	2.28653	5.05167	4879	59.6766	0
ZH	yr3	2019-05-16	583	8.72479	0	0.0458681	0.886563	2.26896	4.38111	6885	65.8162	0
ZH	yr3	2019-05-17	584	11.7633	0	0	0.313958	1.32719	3.00899	6393	71.6918	9
ZH	yr3	2019-05-18	585	12.5263	5.97e-21	0.00261926	0.185633	0.696379	2.05088	4429	72.7854	2.1
ZH	yr3	2019-05-19	586	13.3416	0	0	0	0	1.00854	3356	81.2178	8.6
ZH	yr3	2019-05-20	587	11.2455	0	0	0	0	1.75455	461	93.2574	42
ZH	yr3	2019-05-21	588	11.2658	0	0	0	0.000277778	1.73424	1732	89.9557	11.5
ZH	yr3	2019-05-22	589	14.1907	0	0	0	0	0.810486	6597	67.4065	1
ZH	yr3	2019-05-23	590	15.1341	4.99e-29	4.46e-07	1.28e-05	0.076638	0.903586	8272	72.2718	0
ZH	yr3	2019-05-24	591	16.1059	0	0	0	0.157465	0.972049	7142	61.1061	0
ZH	yr3	2019-05-25	592	16.2349	1.92e-31	4.31e-08	9.76e-07	0.100375	0.685964	3532	70.7315	3.5
ZH	yr3	2019-05-26	593	16.3724	2.23e-32	2.31e-08	5.15e-07	0.0528446	0.413807	5636	70.4149	0
ZH	yr3	2019-05-27	594	16.5542	0	0	0	0	0.0901389	4792	65.0277	0
ZH	yr3	2019-05-28	595	12.3353	0	0	0	0.00361111	1.10132	1981	79.1502	4.9
ZH	yr3	2019-05-29	596	12.7685	-8.26e-32	2.27e-10	3.18e-09	0.293455	1.46253	3678	69.5774	4.8
ZH	yr3	2019-05-30	597	13.1377	0	0	0	0.595903	1.88312	7206	70.865	0
ZH	yr3	2019-05-31	598	15.1757	-5.94e-31	2.48e-11	2.73e-10	0.424993	1.39025	8170	68.066	0
ZH	yr3	2019-06-01	599	17.1967	-5.79e-31	1.69e-11	1.86e-10	0.286897	0.933252	8526	67.2212	0
ZH	yr3	2019-06-02	600	19.2177	-9.59e-31	9.1e-12	9.84e-11	0.148801	0.476256	8539	66.3764	0
ZH	yr3	2019-06-03	601	21.2489	0	0	0	0	0	7325	59.976	0
ZH	yr3	2019-06-04	602	22.283	-1.23e-31	6.76e-13	5.74e-12	0.00561974	0.0140711	8063	65.1935	0
ZH	yr3	2019-06-05	603	23.4332	0	0	0	0	0	7636	49.401	0
ZH	yr3	2019-06-06	604	14.0706	0	0	0	0	0.190069	2838	67.8778	0
ZH	yr3	2019-06-07	605	15.5907	0	0	0	0.0340972	0.998229	7224	70.3508	0
ZH	yr3	2019-06-08	606	17.105	0	0	0	0	0.0126042	8312	46.4084	0
ZH	yr3	2019-06-09	607	13.9482	0	0	0	0	0.314375	2251	72.2796	2.3
ZH	yr3	2019-06-10	608	14.3373	0	0	0	0	0.163507	1939	92.8502	29.7
ZH	yr3	2019-06-11	609	13.5006	0	0	0	0.004375	0.522569	2085	85.8095	18.4
ZH	yr3	2019-06-12	610	14.8334	0	0	0	0	0.302118	6129	75.1796	7.3
ZH	yr3	2019-06-13	611	17.9306	0	0	0	0	0.0371181	7161	59.6188	0
ZH	yr3	2019-06-14	612	19.7691	0	0	0	0	0.0702083	6384	63.4758	0
ZH	yr3	2019-06-15	613	19.1254	0	0	0	0	0	6225	67.2235	26.2
ZH	yr3	2019-06-16	614	16.4542	0	0	0	0	0.00305556	4278	77.0122	0.2
ZH	yr3	2019-06-17	615	18.5255	0	0	0	0	0.0499306	7808	72.8638	0
ZH	yr3	2019-06-18	616	21.041	0	0	0	0	0	6964	67.735	0
ZH	yr3	2019-06-19	617	20.0908	-4.47e-31	-3.17e-21	1.29e-20	2.13e-11	0.00125281	8202	72.852	0
ZH	yr3	2019-06-20	618	19.1757	-6.95e-31	-5.39e-21	-4.64e-21	1.11e-11	0.000638974	4051	73.4951	12.3
ZH	yr3	2019-06-21	619	18.2649	0	0	0	0	0	4480	79.2492	2.1
ZH	yr3	2019-06-22	620	16.8994	0	0	0	0	0	2314	92.5109	5.9
ZH	yr3	2019-06-23	621	19.7739	0	0	0	0	0	7822	76.572	5.4
ZH	yr3	2019-06-24	622	22.6183	0	0	0	0	0	8447	69.2405	0
ZH	yr3	2019-06-25	623	24.2383	-2.71e-31	-2.08e-21	1.22e-20	1.83e-16	1.05e-09	8186	69.345	0
ZH	yr3	2019-06-26	624	25.8707	-4.25e-31	-8.39e-21	1.63e-20	9.45e-17	5.37e-10	8139	67.6822	0
ZH	yr3	2019-06-27	625	27.5427	0	0	0	0	0	7908	63.4777	0
ZH	yr3	2019-06-28	626	25.3173	0	0	0	0	0	8452	49.7834	0
ZH	yr3	2019-06-29	627	24.4874	-5.73e-31	-3.8e-22	-1.84e-20	6.51e-19	6.95e-12	8711	64.5077	0
ZH	yr3	2019-06-30	628	23.6438	-1.4e-30	9.35e-22	-4.19e-20	8.67e-19	1.28e-11	8234	64.4271	0
ZH	yr3	2019-07-01	629	22.8002	-1.04e-30	-1.14e-21	-6.54e-20	8.67e-19	1.87e-11	7576	64.3464	0
ZH	yr3	2019-07-02	630	21.9572	0	0	0	0	0	5626	77.4558	21.7
ZH	yr3	2019-07-03	631	21.0412	0	0	0	0	0	7137	59.7345	0
ZH	yr3	2019-07-04	632	21.1648	0	0	0	0	0	8332	54.3489	0
ZH	yr3	2019-07-05	633	23.1872	0	0	0	0	0	8370	53.1756	0
ZH	yr3	2019-07-06	634	21.0614	0	0	0	0	0	4185	64.8831	0.7
ZH	yr3	2019-07-07	635	21.318	0	0	0	0	0	5959	69.0499	7.4
ZH	yr3	2019-07-08	636	19.5738	-2.73e-31	-9.65e-22	5.57e-21	2.17e-19	0.006421	4563	62.0738	0
ZH	yr3	2019-07-09	637	17.8406	0	0	0	0	0	5987	60.8814	0
ZH	yr3	2019-07-10	638	16.9947	0	0	0	0	0.329583	8425	52.2765	0
ZH	yr3	2019-07-11	639	17.0035	-2.31e-31	-4.03e-21	-4.2e-20	6.51e-19	0.251781	3063	61.9774	0.8
ZH	yr3	2019-07-12	640	17.0035	-3.25e-31	-2.03e-21	-9.11e-20	8.67e-19	0.189486	4448	62.527	0.5
ZH	yr3	2019-07-13	641	17.0035	3.71e-31	-3.43e-21	-1.13e-19	8.67e-19	0.127191	6828	63.0766	4.6
ZH	yr3	2019-07-14	642	17.0035	2.77e-31	-1.44e-21	-1.35e-19	8.67e-19	0.0648961	7145	63.6262	4.6
ZH	yr3	2019-07-15	643	16.9843	0	0	0	0	0	4784	76.1847	17.4
ZH	yr3	2019-07-16	644	18.8515	2.32e-31	-2.9e-21	-1.18e-20	2.17e-19	0.00132726	8218	63.63	0
ZH	yr3	2019-07-17	645	20.7088	0	0	0	0	0	7733	54.5225	0
ZH	yr3	2019-07-18	646	21.6551	-2.05e-31	-4.85e-22	-1.99e-20	2.17e-19	2.71e-05	7393	63.3194	0
ZH	yr3	2019-07-19	647	22.62	0	0	0	0	0	7506	55.0618	0
ZH	yr3	2019-07-20	648	22.6785	-3.97e-31	-1.18e-21	2.36e-21	2.17e-19	5.55e-07	6892	64.5644	0
ZH	yr3	2019-07-21	649	22.7495	0	0	0	0	0	5901	69.8048	11.2
ZH	yr3	2019-07-22	650	22.5009	-9.4e-31	-5.04e-21	-3.58e-20	2.17e-19	1.88e-08	7010	66.1981	0
ZH	yr3	2019-07-23	651	22.2555	-1.33e-30	-9.53e-21	-7.64e-20	0	1.51e-08	7958	66.8221	0
ZH	yr3	2019-07-24	652	22.0101	-2.12e-30	-8.94e-21	-6.27e-20	0	1.14e-08	7795	67.446	0
ZH	yr3	2019-07-25	653	21.7647	-2.12e-30	-1.17e-20	-4.9e-20	-4.34e-19	7.62e-09	7410	68.0699	0
ZH	yr3	2019-07-26	654	21.5192	-1.33e-30	-7.75e-21	-8.22e-21	0	3.89e-09	7000	68.6939	0.4
ZH	yr3	2019-07-27	655	21.284	0	0	0	0	0	5088	71.5812	2.2
ZH	yr3	2019-07-28	656	20.0535	-1.61e-31	-2.03e-21	-2.64e-20	6.51e-19	7.96e-11	693	69.7353	20.5
ZH	yr3	2019-07-29	657	18.8184	0	0	0	0	0	5466	76.1043	0
ZH	yr3	2019-07-30	658	19.0378	-4.27e-31	4.64e-22	-3.47e-20	4.34e-19	2.59e-12	7785	70.0273	0
ZH	yr3	2019-07-31	659	19.2424	-9.69e-31	1.27e-21	-7.16e-20	1.08e-18	1.95e-12	3713	69.9019	4.5
ZH	yr3	2019-08-01	660	19.447	-9.2e-31	3.78e-22	-9.49e-20	1.3e-18	1.31e-12	7249	69.7765	0
ZH	yr3	2019-08-02	661	19.6517	-1.66e-30	-7.29e-21	-9.11e-20	1.3e-18	6.67e-13	3474	69.6511	1.1
ZH	yr3	2019-08-03	662	19.8522	0	0	0	0	0	6888	63.2482	0
ZH	yr3	2019-08-04	663	20.4279	0	0	0	0	0	7378	61.7874	0
ZH	yr3	2019-08-05	664	23.3296	0	0	0	0	0	6498	61.4132	0.1
ZH	yr3	2019-08-06	665	19.8197	0	0	0	0	0	2644	86.2308	18.9
ZH	yr3	2019-08-07	666	20.1077	-2.71e-31	-2.41e-21	3.79e-21	0	4.7e-10	1470	74.1498	6.9
ZH	yr3	2019-08-08	667	20.3632	0	0	0	0	0	6738	74.3054	0
ZH	yr3	2019-08-09	668	20.0915	-2.5e-31	-1.69e-21	2.15e-22	2.17e-19	2.3e-08	6767	76.0167	0
ZH	yr3	2019-08-10	669	19.8241	0	0	0	0	0	3015	83.5042	21
ZH	yr3	2019-08-11	670	19.6965	0	0	0	0	0	6470	76.7272	3.2
ZH	yr3	2019-08-12	671	15.9525	0	0	0	0	0	1785	87.9971	10.6
ZH	yr3	2019-08-13	672	15.9755	0	0	0	0	0.000763889	3776	72.4982	0.1
ZH	yr3	2019-08-14	673	16.8168	-6.79e-31	-4.59e-21	-9.08e-21	4.34e-19	0.000547067	6224	77.2208	0
ZH	yr3	2019-08-15	674	17.6494	-5.41e-31	-7.31e-21	1.55e-20	4.34e-19	0.000367646	3921	77.1562	1.5
ZH	yr3	2019-08-16	675	18.4819	-4.03e-31	-4.95e-21	-2.76e-20	0	0.000188225	6193	77.0916	0
ZH	yr3	2019-08-17	676	19.2836	0	0	0	0	0	3175	72.6501	0
ZH	yr3	2019-08-18	677	23.2054	0	0	0	0	0	6764	64.577	0.2
ZH	yr3	2019-08-19	678	18.5098	0	0	0	0	0	3323	85.119	43.8
ZH	yr3	2019-08-20	679	14.9915	0	0	0	0	0.00736111	974	94.1034	14.2
ZH	yr3	2019-08-21	680	15.3313	0	0	0	0	0.441285	4028	78.7958	0.2
ZH	yr3	2019-08-22	681	15.0257	0	0	0	0	0.100451	2084	84.6495	0
ZH	yr3	2019-08-23	682	16.4225	-3.35e-31	-6.16e-21	6.09e-20	3.27e-13	0.0843291	2783	78.2734	0
ZH	yr3	2019-08-24	683	17.802	-3.58e-31	-5.96e-21	1.72e-19	6.31e-13	0.0566053	5650	77.4485	0
ZH	yr3	2019-08-25	684	19.1816	-1.84e-31	1.02e-21	2.3e-19	9.35e-13	0.0288815	6645	76.6235	0
ZH	yr3	2019-08-26	685	20.5633	0	0	0	0	0	6559	70.2482	0
ZH	yr3	2019-08-27	686	21.7316	-2.49e-31	2.9e-21	2.29e-18	1.69e-11	0.000590476	6169	75.4798	0
ZH	yr3	2019-08-28	687	22.931	0	0	0	0	0	4786	68.9207	0
ZH	yr3	2019-08-29	688	21.2675	0	0	0	0	0	4264	72.7233	0
ZH	yr3	2019-08-30	689	21.381	3.06e-31	-3.54e-21	3.72e-16	6.51e-09	2.24e-05	6178	75.9073	0
ZH	yr3	2019-08-31	690	21.4926	0	0	0	0	0	5169	74.5379	0
ZH	yr3	2019-09-01	691	20.081	0	0	0	0	0	2759	71.966	5.4
ZH	yr3	2019-09-02	692	15.159	0	0	0	0	0.0275347	1057	88.3662	9.3
ZH	yr3	2019-09-03	693	14.9368	-1.18e-31	-1.4e-21	5.72e-13	3.6e-05	0.0461108	6127	78.4041	0
ZH	yr3	2019-09-04	694	14.667	-4.8e-31	1.76e-21	1.08e-12	6.95e-05	0.0649967	6119	78.608	0
ZH	yr3	2019-09-05	695	14.4131	0	0	0	0	0.0523264	1507	76.4873	0
ZH	yr3	2019-09-06	696	12.6035	0	0	0	0	0.843993	1515	84.5684	2.3
ZH	yr3	2019-09-07	697	11.6315	-1.64e-31	-1.68e-21	1.35e-10	0.0203385	1.57892	3827	79.1569	9
ZH	yr3	2019-09-08	698	10.6264	0	0	0	0.0355903	2.37365	1130	90.9743	31.9
ZH	yr3	2019-09-09	699	12.0499	0	0	0	0.112535	1.66288	4190	75.8742	0.6
ZH	yr3	2019-09-10	700	13.9299	0	0	0	0.0594792	1.22427	5353	74.2738	0
ZH	yr3	2019-09-11	701	14.9171	0	0	0	0.0119792	0.89934	5130	74.5672	0
ZH	yr3	2019-09-12	702	15.9958	-8.67e-33	-2.77e-21	1.96e-06	0.0115298	0.680159	5546	75.6696	0
ZH	yr3	2019-09-13	703	17.0737	-2.97e-31	-5.78e-21	3.71e-06	0.0078184	0.456629	5542	75.0994	0
ZH	yr3	2019-09-14	704	18.1516	-5.85e-31	-5.39e-21	5.47e-06	0.00410704	0.233098	4389	74.5293	0
ZH	yr3	2019-09-15	705	19.2425	0	0	0	0	0	5084	80.3235	0
ZH	yr3	2019-09-16	706	19.0583	-8.78e-32	-4.13e-21	6.37e-05	0.00160072	0.0104824	5176	72.8085	0
ZH	yr3	2019-09-17	707	18.9316	0	0	0	0	0	5013	68.2707	0
ZH	yr3	2019-09-18	708	14.4183	0	0	0	0	0.216007	3409	62.5965	0
ZH	yr3	2019-09-19	709	11.9839	0	0	0	0.57316	2.10174	5323	58.2618	0
ZH	yr3	2019-09-20	710	11.7237	0	0	0.115208	0.949132	2.43365	5265	60.7316	0
ZH	yr3	2019-09-21	711	14.4153	1.68e-32	-2.13e-21	0.0515243	0.46014	1.28054	5001	73.8204	0
ZH	yr3	2019-09-22	712	17.1363	0	0	0	0	0.142569	3712	76.9356	0
ZH	yr3	2019-09-23	713	13.992	0	0	0	0	0.119271	1939	86.7754	15.3
ZH	yr3	2019-09-24	714	12.2266	0	0	0	0.025625	1.28545	2057	89.5517	1.2
ZH	yr3	2019-09-25	715	13.4484	2.05e-31	-2.06e-21	3.43e-05	0.0120232	0.627602	3579	79.137	2.8
ZH	yr3	2019-09-26	716	14.65	0	0	0	0	0.014375	1301	88.5841	4
ZH	yr3	2019-09-27	717	14.8429	-3.36e-31	-2.64e-21	1.36e-05	0.000595566	0.0434491	3603	78.6361	0.3
ZH	yr3	2019-09-28	718	15.031	0	0	0	0	0.0288889	3599	74.4621	8.3
ZH	yr3	2019-09-29	719	16.7295	0	0	0	0	0.486771	4403	65.4029	0
ZH	yr3	2019-09-30	720	15.9945	-1.55e-31	-1.07e-21	0.00187731	0.0569258	0.82651	3450	78.3676	0
ZH	yr3	2019-10-01	721	15.303	0	0	0	0.0975347	1.1891	4497	75.9414	1.9
ZH	yr3	2019-10-02	722	12.7849	0	0	0.000798611	0.196424	0.920694	1563	84.622	9.6
ZH	yr3	2019-10-03	723	8.36688	0	0	0.364028	2.21608	4.64972	3510	78.9005	0
ZH	yr3	2019-10-04	724	9.40521	0	0	0.0492361	1.18917	3.59479	1111	86.092	3.9
ZH	yr3	2019-10-05	725	11.6538	0	0	0	0.0163889	1.4833	1300	86.6678	7.1
ZH	yr3	2019-10-06	726	11.6545	-6.64e-31	-1.51e-21	0.00721667	0.0859017	1.58264	1101	82.0453	12.6
ZH	yr3	2019-10-07	727	11.678	-1.3e-30	-4.95e-21	0.00626894	0.0705703	1.59692	2881	82.0376	0.2
ZH	yr3	2019-10-08	728	11.7014	-1.34e-30	-3.31e-21	0.00532121	0.0552388	1.6112	2353	82.0298	0
ZH	yr3	2019-10-09	729	11.7283	0	0	0	0	1.60017	381	87.8109	41
ZH	yr3	2019-10-10	730	11.4173	1.37e-31	2.08e-20	0.0365773	0.520439	2.23329	2504	81.4864	0.8
ZH	yr3	2019-10-11	731	11.0782	0	0	0.0811458	1.08615	2.91726	3989	78.9018	0
ZH	yr3	2019-10-12	732	13.8624	0	0	0	0.408264	1.6667	3466	75.9206	0
ZH	yr3	2019-10-13	733	15.5784	0	0	0	0	0.311076	3346	75.4999	0
ZH	yr3	2019-10-14	734	14.8114	0	0	0	0	0.704931	3678	83.95	0
ZH	yr3	2019-10-15	735	13.0533	-1.17e-31	1.24e-16	4.47e-05	0.210501	1.52251	1221	81.533	14.4
ZH	yr3	2019-10-16	736	11.2751	0	0	0	0.405521	2.37083	3670	73.5667	0
ZH	yr3	2019-10-17	737	12.5006	0	0	0	0.640868	1.98267	3225	76.9951	0.1
ZH	yr3	2019-10-18	738	13.0497	0	0	0	0	0.567083	1636	87.4384	3.9
ZH	yr3	2019-10-19	739	12.2891	0	0	0	0	1.05167	1503	92.4057	8.7
ZH	yr3	2019-10-20	740	11.3629	0	0	0	0.0739236	1.88865	1840	93.2772	0
ZH	yr3	2019-10-21	741	11.833	7.47e-25	5.57e-12	1.42e-05	0.0455448	1.46826	1265	86.6457	1.1
ZH	yr3	2019-10-22	742	12.289	1.48e-24	1.04e-11	2.69e-05	0.0237375	1.09669	876	86.7549	0.2
ZH	yr3	2019-10-23	743	12.7424	0	0	0	0	0.7275	2182	88.5883	0
ZH	yr3	2019-10-24	744	13.4463	0	0	0	0	0.265139	1313	85.5627	0
ZH	yr3	2019-10-25	745	13.5325	1.72e-20	8.16e-10	0.00333388	0.0573022	0.628553	2292	86.8824	0.6
ZH	yr3	2019-10-26	746	13.625	3.41e-20	1.52e-09	0.00631563	0.110498	0.959624	2793	86.9486	0
ZH	yr3	2019-10-27	747	13.7522	0	0	0	0.063125	1.20972	2709	79.5116	0
ZH	yr3	2019-10-28	748	10.4656	4.47e-18	1.58e-08	0.0827546	1.4665	3.52121	573	87.7656	2.9
ZH	yr3	2019-10-29	749	7.18854	0	0	0.111424	2.81146	5.81146	479	95.6047	9.5
ZH	yr3	2019-10-30	750	6.37542	0	0	0.624583	3.62458	6.62458	426	95.0174	12.9
ZH	yr3	2019-10-31	751	6.50403	0	0	0.596146	3.49597	6.49597	655	94.3587	0.2
ZH	yr3	2019-11-01	752	9.78706	6.07e-12	1.22e-05	0.29673	1.76224	3.63085	859	87.0945	0.5
ZH	yr3	2019-11-02	753	13.1016	0	0	0	0	0.67434	1576	84.2403	3.7
ZH	yr3	2019-11-03	754	10.1232	0	0	0	0.324375	2.91097	518	87.6957	6.9
ZH	yr3	2019-11-04	755	10.3691	0	0	0	0.528472	2.66194	1631	75.2626	1.8
ZH	yr3	2019-11-05	756	8.48694	0	0	0.0417708	1.64917	4.51306	1490	84.5106	3
ZH	yr3	2019-11-06	757	7.48705	0	0	0.0840625	2.51295	5.51295	625	80.7045	1.3
ZH	yr3	2019-11-07	758	6.07349	0.0641029	0.547057	1.37628	3.90167	6.91096	983	83.225	3.6
ZH	yr3	2019-11-08	759	4.66405	0.127479	1.02218	2.53651	5.25475	8.2945	320	83.0871	15.6
ZH	yr3	2019-11-09	760	3.2546	0.190855	1.49729	3.69674	6.60784	9.67804	1290	82.9491	0
ZH	yr3	2019-11-10	761	1.81351	0.257882	2.23778	5.18649	8.18649	11.1865	1515	91.0675	0
ZH	yr3	2019-11-11	762	3.48382	0	0.872882	3.51618	6.51618	9.51618	1730	81.3802	0.1
ZH	yr3	2019-11-12	763	5.13278	0	0.0455903	2.02031	4.86722	7.86722	1961	73.2736	0.2
ZH	yr3	2019-11-13	764	4.96112	2.75e-05	0.202275	2.30421	5.13218	8.08369	1016	80.9484	0
ZH	yr3	2019-11-14	765	4.80798	2.2e-05	0.224978	2.40199	5.26481	8.22694	1427	80.8185	0
ZH	yr3	2019-11-15	766	4.65484	1.65e-05	0.247681	2.49977	5.39744	8.37018	1015	80.6886	0.4
ZH	yr3	2019-11-16	767	4.5017	1.1e-05	0.270384	2.59755	5.53007	8.51342	1757	80.5587	0
ZH	yr3	2019-11-17	768	4.34857	5.55e-06	0.293087	2.69533	5.6627	8.65667	299	80.4288	4.1
ZH	yr3	2019-11-18	769	4.19375	0	0.328646	2.80625	5.80625	8.80625	1313	75.419	0
ZH	yr3	2019-11-19	770	4.20379	3.18e-08	0.264754	2.79134	5.79232	8.79444	1088	80.6141	0
ZH	yr3	2019-11-20	771	4.21274	0	0.193611	2.78726	5.78726	8.78726	445	81.9992	0
ZH	yr3	2019-11-21	772	4.16373	1.82e-10	0.278019	2.80535	5.81183	8.82391	466	81.1469	0
ZH	yr3	2019-11-22	773	4.10639	0	0.323021	2.89361	5.89361	8.89361	1690	84.7552	0
ZH	yr3	2019-11-23	774	4.92663	0	0.569444	2.27125	5.12115	8.07733	467	81.0248	0	0.0274188	0.012658	0.0258024	0.00980635	0.0154653	0.0256332	0.0105178	0.0166476	0.0179636	0.0218939	0.0259426	0.0107327
ZH	yr3	2019-11-24	775	5.69207	5.3e-10	0.393319	1.87691	4.39882	7.31198	1005	81.2038	0	0.0273245	0.0124475	0.0252029	0.00971643	0.0150474	0.0251844	0.0102363	0.0164724	0.0177707	0.0221496	0.0258526	0.0104443
ZH	yr3	2019-11-25	776	6.45798	1.05e-09	0.269319	1.46634	3.67713	6.546	399	81.1348	0	0.0264773	0.0124176	0.0256819	0.00917806	0.0150283	0.0252966	0.0100464	0.0168451	0.017859	0.0222711	0.0263466	0.0101228
ZH	yr3	2019-11-26	777	7.22389	1.58e-09	0.14532	1.05576	2.95543	5.78002	1263	81.0657	0.1	0.0260758	0.0133455	0.025434	0.00913217	0.0152185	0.025501	0.0100671	0.017835	0.0179302	0.0219251	0.0270749	0.0102448
ZH	yr3	2019-11-27	778	7.99003	0	0	0.657604	2.23795	5.00997	1264	83.4961	6.6	0.0249013	0.0139028	0.024213	0.00883823	0.0149525	0.0252401	0.00958434	0.0186406	0.0179833	0.0225806	0.0276363	0.00968204
ZH	yr3	2019-11-28	779	8.75865	0	0	0	1.26236	4.24135	537	74.2344	5.1	0.0250624	0.0128621	0.0243189	0.00826876	0.0142774	0.025285	0.00870311	0.0178072	0.0178597	0.0227408	0.0274761	0.00888332
ZH	yr3	2019-11-29	780	7.00156	0	0	0.404861	2.99844	5.99844	383	83.4605	9.8	0.0247483	0.0132898	0.0241052	0.00819387	0.0148817	0.0250179	0.00841469	0.0186415	0.0186993	0.0224208	0.0278246	0.00874506
ZH	yr3	2019-11-30	781	3.2374	0.000868056	1.02608	3.7626	6.7626	9.7626	1018	83.1189	0.2	0.02548	0.0157453	0.0259942	0.00990577	0.0163985	0.0256674	0.00969735	0.0213887	0.019699	0.0241686	0.0285153	0.0106536
ZH	yr3	2019-12-01	782	2.59777	0.0512911	1.63772	4.36283	7.36259	10.3839	543	80.9396	0.4	0.0256537	0.0153627	0.0263289	0.0096745	0.0158634	0.0252338	0.00959566	0.0214159	0.0194958	0.024039	0.028344	0.0105571
ZH	yr3	2019-12-02	783	1.94628	0.0804514	2.05372	5.05372	8.05372	11.0537	395	84.1195	2	0.0267509	0.0162529	0.0267267	0.010085	0.0153683	0.0252014	0.00998099	0.0224829	0.0189922	0.0247557	0.0281057	0.0111638
ZH	yr3	2019-12-03	784	-0.675868	1.96326	4.67587	7.67587	10.6759	13.6759	1810	78.5605	0	0.0271204	0.0174405	0.0260071	0.0115107	0.016226	0.0258403	0.0118692	0.0240735	0.019442	0.0243739	0.0289244	0.0126103
ZH	yr3	2019-12-04	785	-0.186448	1.39723	3.90463	6.88956	9.98547	13.0895	718	80.1444	0	0.0273787	0.0167952	0.0272433	0.0101582	0.0162911	0.025265	0.0110989	0.0235504	0.0192494	0.0248217	0.0283236	0.0116488
ZH	yr3	2019-12-05	786	0.23691	0.857431	3.76309	6.76309	9.76309	12.7631	977	88.2717	0	0.0283523	0.0183378	0.028282	0.0107143	0.0165095	0.0260105	0.0111112	0.0242696	0.019621	0.0246019	0.0283108	0.0121098
ZH	yr3	2019-12-06	787	4.06158	0.431832	1.91128	3.5574	5.98334	8.95555	1606	78.8727	0	0.027596	0.0187956	0.026442	0.0111222	0.0162267	0.0256705	0.011407	0.0238986	0.0199885	0.0239416	0.0277552	0.0122786
ZH	yr3	2019-12-07	788	7.89747	0	0	0.256181	2.11962	5.10253	984	69.8739	0.9	0.0287576	0.0185251	0.0262443	0.00969737	0.0154274	0.025303	0.00913709	0.0235131	0.0187263	0.0238577	0.0281863	0.0109759
ZH	yr3	2019-12-08	789	7.22969	0.0038658	0.258982	0.949413	3.0245	5.8881	1453	77.5644	0	0.0293363	0.0212184	0.0262956	0.0104861	0.0156817	0.0256481	0.00931125	0.0252172	0.0194957	0.0244466	0.0275797	0.0117064
ZH	yr3	2019-12-09	790	6.64149	0	0	0.876701	3.35851	6.35851	539	74.7264	6.4	0.0304368	0.0243714	0.0278323	0.0105005	0.0171232	0.0260457	0.00893449	0.0257624	0.0209193	0.0262108	0.0285787	0.0116074
ZH	yr3	2019-12-10	791	2.71625	0.234236	1.56219	4.28375	7.28375	10.2837	1799	71.2028	0	0.0303128	0.0253209	0.0266477	0.0114028	0.0175406	0.0269789	0.0104209	0.0257888	0.0212539	0.0261456	0.0281265	0.0124814
ZH	yr3	2019-12-11	792	0.567465	1.21448	3.43253	6.43253	9.43253	12.4325	478	81.0913	3.4	0.0305707	0.02586	0.0282832	0.0112307	0.0180735	0.0267319	0.00972261	0.0264671	0.0225478	0.0266649	0.0286882	0.0122546
ZH	yr3	2019-12-12	793	2.13479	0.274201	1.91198	4.86521	7.86521	10.8652	1029	81.3824	1.8	0.0305632	0.0261722	0.0282164	0.011359	0.0180511	0.0269027	0.00916583	0.0270463	0.023045	0.0263285	0.0284274	0.012236
ZH	yr3	2019-12-13	794	2.55969	0.212326	1.61392	4.44031	7.44031	10.4403	619	80.144	3.1	0.0307857	0.0263527	0.0286272	0.0116179	0.018718	0.0267577	0.00953486	0.0268187	0.0239238	0.0276492	0.0280082	0.0126097
ZH	yr3	2019-12-14	795	6.75128	0	0.0224306	0.892882	3.24872	6.24872	978	70.6933	0.3	0.0312133	0.0268297	0.0286036	0.0113815	0.0185021	0.026519	0.00920162	0.0265717	0.0239062	0.0271753	0.0277687	0.0128413
ZH	yr3	2019-12-15	796	10.0498	0	0	0.0248958	0.833785	2.98069	916	70.577	0	0.0310146	0.0285195	0.0283924	0.0126066	0.0201133	0.0269411	0.0101502	0.0270595	0.0262583	0.0281861	0.0281608	0.0145025
ZH	yr3	2019-12-16	797	9.0606	0.00495768	0.145838	0.589463	1.79703	4.05993	1048	78.5573	0	0.0309914	0.0285884	0.0288362	0.0126046	0.0205836	0.0265473	0.0100557	0.0270678	0.0265708	0.0285389	0.0283943	0.0142424
ZH	yr3	2019-12-17	798	8.11517	0.00983206	0.245122	0.976561	2.5176	4.96694	713	79.4598	0	0.0319509	0.0290301	0.0295115	0.0123355	0.0205943	0.0268794	0.00974796	0.0271046	0.0271821	0.0289864	0.0279758	0.0141943
ZH	yr3	2019-12-18	799	7.16973	0.0147065	0.344406	1.36366	3.23816	5.87395	1034	80.3622	0	0.0317103	0.0291161	0.0285371	0.0136921	0.0217965	0.0260475	0.0114435	0.0271892	0.0282815	0.0290335	0.0275215	0.015968
ZH	yr3	2019-12-19	800	6.22429	0.0195808	0.44369	1.75076	3.95872	6.78096	1305	81.2647	0	0.0287194	0.0279021	0.0276401	0.0155812	0.0212913	0.0258384	0.0133937	0.0259666	0.0278618	0.0271389	0.0260675	0.017211
ZH	yr3	2019-12-20	801	5.26729	0.0246528	0.603681	2.23201	4.74774	7.73271	436	86.6181	7.8	0.0316354	0.0294677	0.0288566	0.0125875	0.0212077	0.0264289	0.00986934	0.0275425	0.0290774	0.0301343	0.0279071	0.0136897
ZH	yr3	2019-12-21	802	5.44642	0.0122973	0.294043	1.81123	4.54915	7.54543	580	82.6636	2	0.0300052	0.0287974	0.0288883	0.0124564	0.0207344	0.0272966	0.00923772	0.0272918	0.0277696	0.0302151	0.0277727	0.0131821
ZH	yr3	2019-12-22	803	5.62038	0	0.00788194	1.40316	4.37962	7.37962	440	85.1609	7.7	0.0307614	0.0293621	0.0290523	0.0121004	0.0203081	0.0269433	0.00863744	0.0271859	0.0278433	0.0298291	0.0280666	0.0128315
ZH	yr3	2019-12-23	804	5.15615	0	0	1.84385	4.84385	7.84385	302	83.4538	5.2	0.0304398	0.0292601	0.0291522	0.0119897	0.0204953	0.0269	0.00855626	0.0271556	0.02781	0.0302	0.0277956	0.0126472
ZH	yr3	2019-12-24	805	5.65934	0	0.0357292	1.60469	4.34066	7.34066	276	83.5661	6.9	0.0281412	0.0281505	0.0290177	0.0103625	0.019139	0.0264791	0.00727943	0.0271025	0.0285958	0.0294772	0.0270897	0.0112712
ZH	yr3	2019-12-25	806	6.41431	0	0	0.730174	3.58569	6.58569	689	80.3224	2.5	0.0274797	0.0283259	0.0297198	0.0109158	0.0201963	0.0269455	0.00807442	0.0270983	0.0288796	0.0295786	0.0276056	0.0121577
ZH	yr3	2019-12-26	807	5.89289	0.00111817	0.116945	1.36198	4.21655	7.16015	623	84.8092	0.7	0.0267916	0.0284836	0.0306732	0.0109431	0.0210927	0.0270757	0.00853387	0.0268091	0.0284567	0.0292427	0.0272663	0.0121519
ZH	yr3	2019-12-27	808	5.40788	0	0	1.59212	4.59212	7.59212	252	89.9766	10.9	0.0261856	0.028318	0.030035	0.0107452	0.0198995	0.0264227	0.00751242	0.0270005	0.0285019	0.0289878	0.0268582	0.0114803
ZH	yr3	2019-12-28	809	2.60038	0.190417	1.61375	4.39962	7.39962	10.3996	923	88.4347	0.2	0.0275956	0.0288877	0.0306329	0.0118279	0.0201853	0.0273781	0.00907404	0.0273013	0.0296225	0.0289544	0.0272957	0.0131494
ZH	yr3	2019-12-29	810	1.57424	0.786599	2.48295	5.25208	8.31868	11.374	1446	85.7973	0	0.0290088	0.0289662	0.030043	0.0127902	0.0209768	0.0270899	0.0102531	0.0272423	0.0296644	0.0282217	0.0267158	0.0139033
ZH	yr3	2019-12-30	811	0.530217	1.37816	3.42061	6.28247	9.35753	12.4167	870	85.8281	0	0.0287787	0.0288176	0.0307282	0.0123821	0.0214242	0.0270698	0.00991839	0.0273836	0.0296717	0.0278611	0.0271922	0.0140022
ZH	yr3	2019-12-31	812	-0.513808	1.96971	4.35828	7.31285	10.3964	13.4595	883	85.8589	0	0.0291786	0.0286326	0.0311938	0.01197	0.0213336	0.0267597	0.00939568	0.0275759	0.0297955	0.0275511	0.0270581	0.0135102
ZH	yr3	2020-01-01	813	-1.57517	2.57517	5.57517	8.57517	11.5752	14.5752	395	93.8994	0	0.0293129	0.0287964	0.0308074	0.0121051	0.0213963	0.027277	0.00974899	0.0279891	0.0298978	0.02705	0.0268724	0.013428
ZH	yr3	2020-01-02	814	-0.965486	1.96549	4.96549	7.96549	10.9655	13.9655	602	91.1638	0	0.0300279	0.0289027	0.0309292	0.0121397	0.0216498	0.0272585	0.00974187	0.0283376	0.030708	0.0276605	0.0269646	0.0136313
ZH	yr3	2020-01-03	815	2.91392	0.348264	1.86347	4.08608	7.08608	10.0861	1198	85.3253	0.8	0.0305648	0.0280262	0.0311642	0.0121741	0.0209029	0.0269557	0.00944	0.0276193	0.0302085	0.0276476	0.0264846	0.0138963
ZH	yr3	2020-01-04	816	5.68896	0	0.0414583	1.31573	4.31104	7.31104	453	79.0186	0.6	0.0308815	0.0288927	0.0305972	0.011641	0.0219797	0.027441	0.00888779	0.0278358	0.0296572	0.0280094	0.0271393	0.0136476
ZH	yr3	2020-01-05	817	1.77108	0.466076	2.46437	5.22892	8.22892	11.2289	1769	81.6347	0	0.0311106	0.0300336	0.0308797	0.0143348	0.0241996	0.027573	0.0116668	0.0291645	0.0307948	0.028213	0.0275333	0.0168104
ZH	yr3	2020-01-06	818	2.17982	0.445014	1.98897	4.63525	7.70021	10.7612	1319	80.4722	0	0.0321767	0.0293347	0.0313678	0.0127579	0.0234844	0.0270596	0.0099189	0.0290407	0.0313441	0.0286158	0.0271159	0.0153395
ZH	yr3	2020-01-07	819	2.5475	0.429375	1.80424	4.4525	7.4525	10.4525	773	84.4662	0	0.032171	0.0288896	0.0314507	0.0122838	0.0234517	0.0270329	0.00928639	0.0286901	0.031135	0.0280603	0.027577	0.0149772
ZH	yr3	2020-01-08	820	2.66295	0.417743	1.9201	4.39646	7.33705	10.337	1447	84.9463	0	0.0323639	0.0302003	0.0321455	0.0127176	0.024609	0.0270842	0.00954494	0.028845	0.0317238	0.0286928	0.0271635	0.0154348
ZH	yr3	2020-01-09	821	5.67639	0	0.469062	2.1149	4.43819	7.32361	1690	62.2366	0	0.0317387	0.0313859	0.0322071	0.0146621	0.0252899	0.0279506	0.0123065	0.028917	0.0315963	0.0279282	0.0267475	0.0177578
ZH	yr3	2020-01-10	822	8.09337	0	0	0.10941	1.91993	4.90663	1372	63.2507	0	0.0327473	0.0318133	0.0324666	0.0150037	0.026399	0.0275197	0.0117319	0.0289412	0.0310716	0.0288666	0.0265035	0.0176722
ZH	yr3	2020-01-11	823	4.51187	0.0153819	0.550937	2.49049	5.48813	8.48813	1103	83.4812	0	0.0334541	0.0329551	0.0317972	0.0147307	0.0262815	0.0275223	0.0110274	0.0290223	0.0315924	0.0291078	0.0270772	0.0175179
ZH	yr3	2020-01-12	824	4.31965	0.1912	0.928966	2.70549	5.51194	8.59353	1777	74.2874	0	0.032409	0.0312766	0.03311	0.0162183	0.0266418	0.0274945	0.0133275	0.0293443	0.0321706	0.0279534	0.026488	0.0186284
ZH	yr3	2020-01-13	825	4.09356	0.365198	1.31032	3.1002	5.75306	8.82638	1327	73.6352	0	0.0331094	0.032355	0.0325694	0.0154939	0.0267424	0.0271934	0.011625	0.0292908	0.0312932	0.0291076	0.0267355	0.0188892
ZH	yr3	2020-01-14	826	3.84212	0.547396	1.90354	3.70073	6.15788	9.15788	1904	66.4243	0	0.0319077	0.0317036	0.0318944	0.0180701	0.0262029	0.0261858	0.0140077	0.0285881	0.0306534	0.0281621	0.0272684	0.0215348
ZH	yr3	2020-01-15	827	6.10399	0	0.791701	2.23823	4.07701	6.89601	1937	62.8185	0	0.0322302	0.0314806	0.0322925	0.018622	0.0263644	0.0263286	0.0138016	0.0286989	0.0312423	0.0277973	0.0266651	0.0217153
ZH	yr3	2020-01-16	828	6.26681	0	0.228229	1.67156	3.80569	6.73319	1917	67.9087	0	0.0329476	0.0310693	0.0331002	0.0178256	0.0260687	0.0264473	0.0133617	0.0293792	0.0323787	0.0285166	0.0263081	0.0218537
ZH	yr3	2020-01-17	829	4.40153	0.0475694	1.05257	2.83142	5.59847	8.59847	919	79.1362	3.3	0.034208	0.0328221	0.0338479	0.015582	0.0268382	0.0269739	0.010882	0.0296137	0.0323063	0.0295841	0.0272092	0.0198466
ZH	yr3	2020-01-18	830	3.99528	0.0205208	0.463924	3.00472	6.00472	9.00472	1400	77.7341	0.7	0.0338817	0.0314449	0.0344681	0.0164481	0.0277701	0.0276289	0.0111661	0.0291671	0.0322594	0.0285828	0.0277626	0.0205041
ZH	yr3	2020-01-19	831	0.557326	0.782188	3.44267	6.44267	9.44267	12.4427	1815	80.1942	0	0.0342453	0.0311118	0.0344517	0.0181475	0.0270846	0.0278408	0.0126512	0.0294526	0.0325114	0.0286389	0.0271248	0.0213092
ZH	yr3	2020-01-20	832	0.0941319	1.17622	3.90587	6.90587	9.90587	12.9059	2053	76.4723	0	0.0333842	0.0321758	0.0342034	0.0198559	0.0279472	0.0271515	0.0145885	0.0297307	0.032058	0.027667	0.0270329	0.0232415
ZH	yr3	2020-01-21	833	-1.5001	2.56438	5.5001	8.5001	11.5001	14.5001	1898	80.6256	0	0.033102	0.0318711	0.0338364	0.0197014	0.0279383	0.0273635	0.0146292	0.0300433	0.0324496	0.0280288	0.0272586	0.0239454
ZH	yr3	2020-01-22	834	-2.03004	3.06797	5.80392	8.8347	11.9108	14.9735	815	79.1164	0	0.0332998	0.0322654	0.0353932	0.018408	0.0283056	0.0279148	0.0129066	0.029832	0.0326077	0.0294271	0.0275505	0.0232336
ZH	yr3	2020-01-23	835	-2.59778	3.59778	6.59778	9.59778	12.5978	15.5978	415	88.678	0	0.0329573	0.0323878	0.0350247	0.0199507	0.0290625	0.0280604	0.0134861	0.0306172	0.0321893	0.0294081	0.0274219	0.0242104
ZH	yr3	2020-01-24	836	-0.502507	2.68866	4.7985	7.4386	10.4222	13.4649	1549	79.4278	0	0.0318901	0.0317953	0.0346438	0.0206929	0.0277726	0.0271021	0.0142472	0.0310703	0.0320757	0.0289362	0.0265517	0.0245427
ZH	yr3	2020-01-25	837	1.56567	1.79585	3.33442	5.58446	8.44514	11.4403	1575	79.1732	0	0.0321432	0.0317532	0.0345196	0.0194349	0.0281505	0.0273226	0.013972	0.0294738	0.0317931	0.0274854	0.0261449	0.0243629
ZH	yr3	2020-01-26	838	3.63385	0.903045	1.87034	3.73031	6.46804	9.41576	1771	78.9186	0.4	0.0328998	0.0318232	0.0334407	0.0190873	0.0271116	0.0272444	0.0140118	0.0297227	0.0321014	0.0282784	0.0261737	0.0237375
ZH	yr3	2020-01-27	839	5.73382	0	0.15375	1.56944	4.26618	7.26618	1569	78.0472	1.5	0.0336688	0.0308406	0.0339893	0.0186303	0.0274755	0.0263796	0.0130917	0.0293685	0.0322754	0.0284139	0.0262042	0.0243936
ZH	yr3	2020-01-28	840	4.71135	0	0.334688	2.28865	5.28865	8.28865	630	77.9145	7.8	0.0341998	0.0326166	0.0347878	0.0168997	0.0279106	0.0276387	0.0114381	0.0285777	0.0319793	0.0289515	0.0272425	0.0225503
ZH	yr3	2020-01-29	841	3.41712	0	0.825451	3.58288	6.58288	9.58288	499	83.3834	2.3	0.0358193	0.033405	0.0370912	0.0210063	0.0284261	0.0267528	0.0121526	0.0310309	0.0344494	0.028938	0.026805	0.0255068
ZH	yr3	2020-01-30	842	5.4692	0	0.217535	1.71927	4.5308	7.5308	2049	75.943	4.8	0.0326815	0.0299121	0.0331991	0.0212544	0.0277494	0.0260055	0.0140155	0.0283502	0.0316872	0.0275273	0.0263086	0.024943
ZH	yr3	2020-01-31	843	9.79809	0	0	0.147118	1.02493	3.27819	1782	81.6557	0.8	0.0339383	0.0320216	0.0350933	0.0196587	0.0290445	0.0271251	0.01244	0.0292725	0.0329201	0.0286849	0.0270388	0.0248206
ZH	yr3	2020-02-01	844	10.154	0	0	0.0422222	0.74875	2.84778	1249	77.292	9.1	0.0350643	0.0316877	0.0348499	0.0184787	0.028194	0.0268758	0.0109799	0.0286123	0.0324914	0.0285849	0.0266841	0.02376
ZH	yr3	2020-02-02	845	10.9262	0	0	0	0.0554861	2.07677	456	78.7823	6.1	0.034642	0.0316129	0.0336051	0.0168119	0.0274624	0.0256899	0.00867703	0.0283714	0.0322288	0.0275404	0.0269583	0.0214063
ZH	yr3	2020-02-03	846	12.7972	0	0	0	0	0.509062	439	74.4093	9.7	0.030999	0.0294185	0.0332726	0.016979	0.0282278	0.0262011	0.00826133	0.026826	0.0292432	0.0272138	0.0247108	0.02103
ZH	yr3	2020-02-04	847	5.76076	0	0.873299	3.00729	5.3292	7.6925	1107	72.9525	4.9	0.0260109	0.0277243	0.0348319	0.0160892	0.0285684	0.0261959	0.0080905	0.0258316	0.027178	0.0280309	0.0227933	0.0212637
ZH	yr3	2020-02-05	848	2.70184	0.11434	1.46514	4.29816	7.29816	10.2982	1689	68.3066	0	0.0256453	0.0277206	0.035246	0.0175474	0.0281095	0.0263248	0.00891509	0.0255308	0.0278053	0.0276619	0.0227184	0.0212159
ZH	yr3	2020-02-06	849	0.43316	1.47514	3.78083	6.56684	9.56684	12.5668	2709	72.0417	0	0.0292369	0.0280586	0.0338339	0.0209778	0.0285013	0.0266892	0.0130525	0.0280906	0.0290632	0.0282929	0.0241437	0.023647
ZH	yr3	2020-02-07	850	2.72293	0.971285	2.34252	4.54869	7.13947	10.1782	2842	69.787	0	0.028898	0.0280047	0.0349204	0.0189392	0.0288469	0.0263787	0.0102851	0.0280478	0.0288775	0.0278196	0.0235402	0.0216257
ZH	yr3	2020-02-08	851	4.96624	0.488411	1.36843	2.97375	5.03877	7.9736	2435	68.7476	0	0.0284038	0.0274438	0.0346735	0.0185442	0.0277952	0.0261818	0.0100977	0.0276372	0.0285568	0.0282839	0.0231871	0.0211814
ZH	yr3	2020-02-09	852	7.19948	0	0.279618	1.33222	2.93819	5.80052	2687	56.75	0	0.0301999	0.0286062	0.0354017	0.018649	0.0282095	0.0265663	0.0102267	0.0275485	0.0296491	0.0281105	0.0240429	0.0228633
ZH	yr3	2020-02-10	853	10.5036	0	0	0.00465278	0.399028	2.51444	1096	62.6561	7	0.0307817	0.0286668	0.0354829	0.0171129	0.0279516	0.02565	0.00982394	0.0280232	0.0291383	0.0275901	0.023097	0.0216641
ZH	yr3	2020-02-11	854	5.74705	0	0.136632	1.71972	4.27319	7.25295	999	72.0229	12.8	0.0303394	0.0286426	0.0365042	0.0177171	0.0288458	0.0258994	0.0105071	0.0277809	0.0295907	0.0280213	0.0230533	0.0220474
ZH	yr3	2020-02-12	855	3.76403	0	0.847014	3.23597	6.23597	9.23597	1309	70.5483	1.6	0.0304836	0.0295948	0.0369212	0.0186611	0.0293354	0.0258683	0.0118913	0.0288999	0.0296593	0.0282515	0.0234233	0.0235888
ZH	yr3	2020-02-13	856	3.77531	0.110486	1.04694	3.23274	6.22469	9.22469	1013	70.9318	12.8	0.0308761	0.0295514	0.0367938	0.0192712	0.0296148	0.0261227	0.0122369	0.0291066	0.0306181	0.0283	0.0244823	0.0242884
ZH	yr3	2020-02-14	857	5.93715	0	0.0330556	1.38854	4.06285	7.06285	1802	76.1948	0.5	0.0305795	0.0300495	0.0366688	0.019292	0.0296233	0.0266924	0.0123053	0.0291771	0.0304271	0.0284184	0.0237616	0.023668
ZH	yr3	2020-02-15	858	7.95418	0.000619212	0.0809156	1.02617	2.97614	5.27168	3014	66.3344	0	0.0313772	0.0299422	0.0359834	0.0207492	0.028917	0.0262171	0.0128803	0.0296897	0.0309779	0.0281955	0.0233142	0.0245382
ZH	yr3	2020-02-16	859	9.99278	0	0	0.501944	1.77788	3.40778	1733	51.4908	0	0.0310696	0.0295851	0.0366338	0.0199508	0.028926	0.0264185	0.0128509	0.0285806	0.03036	0.0275199	0.0240799	0.0244051
ZH	yr3	2020-02-17	860	10.0779	0	0	0.0636458	1.00198	2.92924	1193	67.0758	6.4	0.0310358	0.0297357	0.0370301	0.0207164	0.0287155	0.0263972	0.0126493	0.028522	0.0301258	0.0275417	0.0241949	0.0248645
ZH	yr3	2020-02-18	861	5.81365	0	0.0222917	1.38774	4.18635	7.18635	2512	65.3267	1	0.0313555	0.0286597	0.0364907	0.0205716	0.0284769	0.0259626	0.0127149	0.0284233	0.0298478	0.0266905	0.0229416	0.0240949
ZH	yr3	2020-02-19	862	5.00205	0	0.0877083	2.00177	4.99795	7.99795	1709	63.7873	2.5	0.0309735	0.0281683	0.0361813	0.0207896	0.0289429	0.0263599	0.0116539	0.0281605	0.0289888	0.0260766	0.0223006	0.0241897
ZH	yr3	2020-02-20	863	6.45042	0	0.0992708	1.48302	3.64278	6.54958	3098	63.351	0	0.0314299	0.028906	0.0366353	0.0219281	0.0292412	0.0266842	0.0127568	0.028241	0.0300295	0.0268922	0.0230494	0.0249834
ZH	yr3	2020-02-21	864	5.80181	0	0.183958	1.62997	4.19819	7.19819	3030	62.7709	1.1	0.0320125	0.0293429	0.0363648	0.0225872	0.0290188	0.0265674	0.0132352	0.028856	0.03058	0.0266184	0.0234812	0.0252572
ZH	yr3	2020-02-22	865	6.64118	0.0480903	0.982639	2.39045	3.99944	6.38889	3544	63.6822	0	0.0319824	0.0289147	0.0351294	0.0227862	0.0293787	0.0267843	0.0134126	0.0286519	0.0305004	0.0263296	0.0238368	0.0256834
ZH	yr3	2020-02-23	866	10.315	0.0237782	0.455869	1.19086	2.08057	3.5486	1338	65.2965	0	0.0308404	0.0284001	0.0360264	0.0222391	0.0291963	0.027128	0.0129573	0.0284288	0.0290125	0.0262942	0.0240945	0.0249641
ZH	yr3	2020-02-24	867	14.0527	0	0	0	0	0.5175	3443	56.8448	0	0.0300952	0.0269422	0.0345201	0.0233163	0.0289168	0.0265075	0.0129809	0.0279494	0.0294634	0.0263359	0.0236231	0.0257828
ZH	yr3	2020-02-25	868	8.67698	0	0	0.192882	1.72521	4.32302	1697	65.7826	7.1	0.0265737	0.0252805	0.0352801	0.0189875	0.0277108	0.0263842	0.00936189	0.0224816	0.0261861	0.0244641	0.0218922	0.0220957
ZH	yr3	2020-02-26	869	2.10215	0.0868403	2.07219	4.89785	7.89785	10.8978	1984	79.9184	11.1
ZH	yr3	2020-02-27	870	1.95347	0.162674	2.16646	5.04653	8.04653	11.0465	1014	77.1365	6.8	0.026583	0.0244093	0.0334256	0.0221231	0.0283223	0.0264262	0.0131829	0.0244317	0.0273125	0.024625	0.0221869	0.0244119
ZH	yr3	2020-02-28	871	4.11615	0	0.912882	2.91719	5.88385	8.88385	3857	56.7619	0	0.0282754	0.024072	0.0349226	0.02383	0.0313085	0.0267091	0.0127498	0.025481	0.0285793	0.0262682	0.0243136	0.025565
ZH	yr3	2020-02-29	872	8.55486	0	0.00173611	0.589514	2.32191	4.5216	2434	58.2043	11	0.0290777	0.0238426	0.0357906	0.0230209	0.0286343	0.0267349	0.0120043	0.0259648	0.0274758	0.0249387	0.0221434	0.0254768
ZH	yr3	2020-03-01	873	7.92653	0	0	0.786771	2.68566	5.08396	4015	70.6606	8.3	0.0296913	0.0241726	0.0364366	0.0243073	0.0308538	0.026943	0.0137025	0.0272621	0.0273185	0.0257955	0.0244441	0.0263349
ZH	yr3	2020-03-02	874	4.81087	0	0.365417	2.22309	5.18913	8.18913	1113	75.8774	3.5	0.0284392	0.0239321	0.0366627	0.0247205	0.0305828	0.0266748	0.013191	0.026906	0.0283883	0.0257784	0.0220245	0.0257869
ZH	yr3	2020-03-03	875	4.29969	0	0.491146	2.74021	5.70031	8.70031	3306	68.1653	1.1	0.0292401	0.0244175	0.0374313	0.0252203	0.0308399	0.0271508	0.0135334	0.0275515	0.029665	0.0262569	0.0234753	0.026595
ZH	yr3	2020-03-04	876	4.74696	1.2e-07	0.250001	2.25001	5.2258	8.23972	3546	70.9199	0.6	0.0291051	0.0239548	0.037771	0.0238553	0.0305742	0.0267571	0.013559	0.0272993	0.028914	0.0260315	0.0232927	0.0264868
ZH	yr3	2020-03-05	877	5.18562	0	0.00770833	1.84722	4.81438	7.81438	559	81.9937	14.6	0.0287381	0.0219916	0.0381221	0.0229482	0.0308269	0.025885	0.0120299	0.0255167	0.0287889	0.0245766	0.0212318	0.0249206
ZH	yr3	2020-03-06	878	5.50354	0	0.107604	1.53976	4.49646	7.49646	1050	69.4488	0.8	0.0280609	0.0239912	0.037609	0.0253265	0.0315661	0.0265263	0.0134826	0.0272239	0.0306748	0.026766	0.0237533	0.0266827
ZH	yr3	2020-03-07	879	4.05573	0	0.636285	2.94628	5.94427	8.94427	1747	70.7032	0.6	0.0281267	0.0240839	0.0371256	0.0255384	0.0309828	0.0268067	0.0134376	0.0271868	0.0298134	0.0265974	0.0238294	0.0270746
ZH	yr3	2020-03-08	880	4.52083	0.166701	1.43656	3.00552	5.48122	8.47917	4055	65.1614	0	0.0289165	0.024271	0.0371069	0.0247263	0.0309835	0.0267753	0.0147577	0.026163	0.030467	0.0274753	0.0238796	0.0266528
ZH	yr3	2020-03-09	881	5.59392	0	0.0146528	1.41677	4.40608	7.40608	1911	77.2329	4.9	0.0277381	0.0228203	0.0381058	0.02412	0.0307169	0.0260241	0.0129621	0.0261241	0.0296828	0.0266916	0.0228356	0.0266655
ZH	yr3	2020-03-10	882	4.95365	0	0.136458	2.075	5.04635	8.04635	608	81.4359	6.8	0.0277552	0.0236451	0.0382455	0.0222943	0.0292709	0.0261306	0.0117568	0.0254035	0.029743	0.0270108	0.0225692	0.024152
ZH	yr3	2020-03-11	883	11.9037	0	0	0	0.465764	1.93535	3159	72.8895	0.6	0.0280875	0.0219192	0.0377145	0.0260852	0.0306232	0.0248296	0.013475	0.0268568	0.030227	0.02694	0.0235309	0.0274145
ZH	yr3	2020-03-12	884	12.3266	0	0	0	0.0386458	1.22677	3269	68.8575	0	0.0277183	0.0216374	0.0360993	0.0251159	0.0301774	0.026427	0.0116244	0.0252786	0.029544	0.0265557	0.0244032	0.02637
ZH	yr3	2020-03-13	885	7.73986	0	0.0102083	0.409757	2.31438	5.26014	3294	60.4017	0.1	0.0282266	0.021787	0.036146	0.0256951	0.0309058	0.0268882	0.0115229	0.0251684	0.0296728	0.0273182	0.0256565	0.0265289
ZH	yr3	2020-03-14	886	5.22122	0	0.758715	2.29712	4.78021	7.77878	2559	64.5178	0	0.0277414	0.0215378	0.0355563	0.0247475	0.0305279	0.0267626	0.0112028	0.0242618	0.0282813	0.0271379	0.025367	0.0256725
ZH	yr3	2020-03-15	887	7.20139	1.58e-07	0.434277	1.43247	3.41025	6.03412	5011	66.3833	0	0.0275767	0.0232759	0.0341466	0.0267655	0.030864	0.0268049	0.0125745	0.0267894	0.0290464	0.0270086	0.0267887	0.0272566
ZH	yr3	2020-03-16	888	9.13559	3.14e-07	0.238104	0.841113	2.30556	4.45923	4898	65.9248	0	0.0279703	0.0229997	0.0346017	0.0266069	0.0308013	0.0266956	0.0123749	0.0265978	0.0295543	0.0272399	0.0264369	0.0266779
ZH	yr3	2020-03-17	889	11.1009	0	0	0.140799	1.0674	2.78115	4257	61.8703	0	0.0267238	0.0219866	0.0350574	0.0256878	0.0307215	0.0261457	0.0117699	0.025863	0.0289521	0.0272739	0.0263461	0.0260619
ZH	yr3	2020-03-18	890	10.0037	4.11e-05	0.0862717	0.484334	1.75472	3.73008	4976	65.3358	0	0.0261633	0.0224917	0.0333788	0.0254747	0.0297772	0.025629	0.011424	0.0254481	0.028893	0.026998	0.0263715	0.0258597
ZH	yr3	2020-03-19	891	8.93769	8.17e-05	0.130613	0.71891	2.30856	4.57582	4966	65.2053	0	0.0255824	0.0219096	0.0322602	0.0253384	0.0293567	0.0249384	0.0104257	0.0257439	0.0283601	0.026569	0.0260067	0.0258848
ZH	yr3	2020-03-20	892	7.87164	0.000122366	0.174954	0.953486	2.8624	5.42155	4353	65.0748	0	0.0249519	0.0202763	0.0327569	0.0246174	0.0292499	0.0258799	0.00940013	0.024773	0.0283846	0.0260351	0.0254549	0.0246983
ZH	yr3	2020-03-21	893	6.8275	0	0.0752431	0.926875	3.22806	6.1725	1923	84.7432	0	0.0243166	0.0197486	0.0330195	0.024438	0.0295404	0.0255244	0.00939607	0.0239895	0.0286411	0.0260367	0.0257548	0.0246578
ZH	yr3	2020-03-22	894	3.6192	0.000868056	0.941806	3.44917	6.3808	9.3808	2703	68.272	0	0.0248961	0.0212057	0.033898	0.0252826	0.0302716	0.0257827	0.00986833	0.0245337	0.029266	0.0270087	0.0263463	0.0257036
ZH	yr3	2020-03-23	895	1.54132	1.19566	3.09885	5.50365	8.45868	11.4587	5691	47.2782	0	0.024598	0.022704	0.0322449	0.0258362	0.0303859	0.0264299	0.0114387	0.0262947	0.0291285	0.0274245	0.0264773	0.0256321
ZH	yr3	2020-03-24	896	1.64854	1.23434	2.95941	5.36333	8.35146	11.3515	5720	43.768	0	0.0242472	0.0235159	0.0322068	0.0255858	0.0299345	0.0259623	0.0131388	0.0264895	0.0293265	0.0273998	0.0264422	0.0264193
ZH	yr3	2020-03-25	897	2.13319	0.74816	2.42542	4.86681	7.86681	10.8668	5360	47.8987	0	0.0245525	0.0242519	0.0312103	0.0263119	0.0296555	0.0258092	0.0134582	0.0271197	0.0295359	0.0277604	0.0255567	0.0263751
ZH	yr3	2020-03-26	898	3.50915	0.673727	2.18819	4.16831	6.69203	9.5184	3792	60.9028	0	0.0260949	0.0238905	0.0329256	0.02598	0.0298654	0.0263788	0.0143268	0.0268601	0.0306745	0.0282041	0.0254419	0.026918
ZH	yr3	2020-03-27	899	4.90351	0.594236	1.82344	3.31135	5.39115	8.09649	4854	62.4017	0	0.0251817	0.0247354	0.0330802	0.026994	0.0303067	0.0260384	0.0156892	0.0272617	0.0305615	0.0286312	0.0248173	0.0284111
ZH	yr3	2020-03-28	900	3.59444	0.555264	2.23324	4.23974	6.64039	9.42895	5361	63.466	0	0.0251051	0.0250539	0.0322927	0.0277862	0.0297699	0.0264885	0.0179871	0.0281743	0.0317276	0.0291043	0.0253836	0.0296864
ZH	yr3	2020-03-29	901	2.31289	0.515832	2.54292	4.98177	7.71285	10.6532	1272	64.7381	5.4	0.0261618	0.0251434	0.0344657	0.0273263	0.0312779	0.0275681	0.0176928	0.0290573	0.0329317	0.0297842	0.0272207	0.0296978
ZH	yr3	2020-03-30	902	1.00215	0.470174	2.99785	5.99785	8.99785	11.9978	1564	76.2041	0.3	0.0251528	0.0256317	0.0322159	0.030098	0.0317592	0.0264567	0.0208405	0.0283979	0.032162	0.0294625	0.026331	0.0305521
ZH	yr3	2020-03-31	903	2.36885	0.990799	2.59052	4.73024	7.63115	10.6311	6185	51.8168	0	0.024488	0.0258097	0.0308295	0.0298792	0.0307994	0.024666	0.0212052	0.0282545	0.0318326	0.0278006	0.0248084	0.0314329
CR	yr1	2017-09-01	904	22.6122	0	0	0	0	0	7139.64	65.7039	0
CR	yr1	2017-09-02	905	22.3985	0	0	0	0	0	5656.47	68.3894	0
CR	yr1	2017-09-03	906	21.721	0	0	0	0	0	6028.58	68.262	0
CR	yr1	2017-09-04	907	20.3237	0	0	0	0	0	4314.09	73.0322	0
CR	yr1	2017-09-05	908	21.599	0	0	0	0	0	3905.74	80.5619	4.5
CR	yr1	2017-09-06	909	22.8394	0	0	0	0	0	1793.61	90.9848	3
CR	yr1	2017-09-07	910	24.2008	0	0	0	0	0	1664.32	94.2174	31
CR	yr1	2017-09-08	911	23.5972	0	0	0	0	0	6190.02	75.7525	1
CR	yr1	2017-09-09	912	22.7315	0	0	0	0	0	5877.59	75.6408	0
CR	yr1	2017-09-10	913	23.7138	0	0	0	0	0	4037.49	79.3369	0
CR	yr1	2017-09-11	914	23.5417	0	0	0	0	0	2342.37	79.8151	0
CR	yr1	2017-09-12	915	22.6647	0	0	0	0	0	1555.46	93.1146	37
CR	yr1	2017-09-13	916	22.994	0	0	0	0	0	4899.96	80.2483	0
CR	yr1	2017-09-14	917	21.3863	0	0	0	0	0	4670.94	74.8348	0
CR	yr1	2017-09-15	918	19.2627	0	0	0	0	0	4289.74	74.4639	0
CR	yr1	2017-09-16	919	18.688	0	0	0	0	0	643.954	90.1708	24
CR	yr1	2017-09-17	920	22.6401	0	0	0	0	0	2353.82	78.2814	6
CR	yr1	2017-09-18	921	22.0997	0	0	0	0	0	3905.57	77.3921	1
CR	yr1	2017-09-19	922	21.3056	0	0	0	0	0	5387.41	73.546	0
CR	yr1	2017-09-20	923	21.4574	0	0	0	0	0	2570.85	78.3746	0
CR	yr1	2017-09-21	924	20.0417	0	0	0	0	0	5396.63	71.0646	0
CR	yr1	2017-09-22	925	18.2427	0	0	0	0	0	1015.74	89.5414	5
CR	yr1	2017-09-23	926	20.7924	0	0	0	0	0	2717.92	85.4695	1.5
CR	yr1	2017-09-24	927	20.0857	0	0	0	0	0	4310.27	80.3483	0
CR	yr1	2017-09-25	928	20.1789	0	0	0	0	0	5909.7	72.955	0
CR	yr1	2017-09-26	929	21.2485	0	0	0	0	0	5434.21	78.671	0
CR	yr1	2017-09-27	930	21.9802	0	0	0	0	0	2537.71	79.9993	0.5
CR	yr1	2017-09-28	931	19.6851	0	0	0	0	0	1660.42	88.2574	11.5
CR	yr1	2017-09-29	932	18.4849	0	0	0	0	0.206319	5479.06	72.474	0
CR	yr1	2017-09-30	933	18.2356	0	0	0	0	0.000486111	5031.05	72.736	0
CR	yr1	2017-10-01	934	18.1015	0	0	0	0.000833333	0.53625	4139.94	79.246	0
CR	yr1	2017-10-02	935	20.0092	0	0	0	0	0	691.921	91.981	33
CR	yr1	2017-10-03	936	20.4992	0	0	0	0	0	2218.21	83.8658	6.5
CR	yr1	2017-10-04	937	15.9682	0	0	0	0	0.253472	3991	65.2573	0
CR	yr1	2017-10-05	938	15.9851	0	0	0	0.0397917	0.894653	4186.97	70.5418	0
CR	yr1	2017-10-06	939	16.2825	0	0	0	0	0	503.457	82.0623	37
CR	yr1	2017-10-07	940	18.7253	0	0	0	0	0	2107.64	93.3604	12.5
CR	yr1	2017-10-08	941	20.4805	0	0	0	0	0	4729.43	84.456	0
CR	yr1	2017-10-09	942	20.8799	0	0	0	0	0	3622.85	84.4658	0
CR	yr1	2017-10-10	943	21.781	0	0	0	0	0	4464.58	81.3749	0
CR	yr1	2017-10-11	944	21.5222	0	0	0	0	0	4874.98	80.8066	0
CR	yr1	2017-10-12	945	19.5683	0	0	0	0	0	926.962	84.9144	1
CR	yr1	2017-10-13	946	16.5166	0	0	0	0	0	915.026	85.3008	2.5
CR	yr1	2017-10-14	947	17.3894	0	0	0	0	0	1769.88	91.676	1
CR	yr1	2017-10-15	948	15.8271	0	0	0	0	0	758.355	95.3417	16
CR	yr1	2017-10-16	949	14.4862	0	0	0	0	0	706.734	95.7472	30
CR	yr1	2017-10-17	950	13.7379	0	0	0	0	0.233472	1007.34	95.1132	12
CR	yr1	2017-10-18	951	14.0033	0	0	0	0.0845833	0.934028	2860.81	80.901	0.5
CR	yr1	2017-10-19	952	13.6785	0	0	0	0	0.187083	1453.95	93.2778	27.5
CR	yr1	2017-10-20	953	16.1165	0	0	0	0	0	1382.69	89.4074	5
CR	yr1	2017-10-21	954	16.3246	0	0	0	0	0	370.421	90.6124	25
CR	yr1	2017-10-22	955	16.6553	0	0	0	0	0	330.828	95.6611	186
CR	yr1	2017-10-23	956	14.623	0	0	0	0	0.090625	1626.1	70.3992	13
CR	yr1	2017-10-24	957	11.8082	0	0	0	0.0556944	1.49111	1179.42	85.0886	8.5
CR	yr1	2017-10-25	958	13.745	0	0	0	0.0156944	0.724583	2646.06	85.1115	18.5
CR	yr1	2017-10-26	959	13.291	0	0	0	0.369208	1.8224	4482.87	82.4728	0
CR	yr1	2017-10-27	960	14.7825	0	0	0	0.228965	1.16716	4137.18	80.1674	0
CR	yr1	2017-10-28	961	15.3206	0	0	0	0	0	668.677	86.1635	15
CR	yr1	2017-10-29	962	15.7441	0	0	0	0	0	392.186	93.924	51.5
CR	yr1	2017-10-30	963	12.3708	0	0	0.0908333	0.564528	1.40217	2291.74	62.6052	0
CR	yr1	2017-10-31	964	9.9119	0	0	0.422604	2.05401	3.9522	4353.82	71.6958	0
CR	yr1	2017-11-01	965	9.84539	0	0.112056	1.00109	2.56926	4.53919	4453.65	75.4591	0
CR	yr1	2017-11-02	966	11.3758	0	0	0.50209	1.67022	3.4598	4231.09	79.016	0
CR	yr1	2017-11-03	967	13.66	0	0	0.000125	0.770576	1.81405	3666.8	80.1524	0
CR	yr1	2017-11-04	968	13.1705	0	0	0	0.0240278	0.975417	1806.4	79.3566	0
CR	yr1	2017-11-05	969	9.76399	0	0	0.329861	1.66948	3.75434	3701.53	73.5119	0
CR	yr1	2017-11-06	970	10.528	0	0.148514	1.05935	2.26915	4.04484	4069.65	81.3906	0
CR	yr1	2017-11-07	971	13.5818	0	0	0	0.576812	1.6166	2968.96	85.9858	0
CR	yr1	2017-11-08	972	14.9722	0	0	0	0	0	605.251	95.5639	3.5
CR	yr1	2017-11-09	973	12.4146	0	0	0.0457917	0.440104	1.64406	2455.38	70.7131	0
CR	yr1	2017-11-10	974	10.061	0	0.0432222	0.789146	1.9815	3.92025	4004.78	75.6612	0
CR	yr1	2017-11-11	975	11.5904	0	0	0	0.265903	1.76556	1934.75	78.2071	4
CR	yr1	2017-11-12	976	8.63249	0	0.00448611	0.50641	2.19286	4.45425	2262.63	76.9197	0
CR	yr1	2017-11-13	977	8.53828	0.000451389	0.493118	1.53557	3.09151	5.19324	3836.97	79.3728	0
CR	yr1	2017-11-14	978	9.76669	0	0	0.0385417	0.818243	3.23331	421.178	96.6153	15.5
CR	yr1	2017-11-15	979	10.5232	0	0	0.115792	1.20006	3.07214	3558.35	74.1928	0
CR	yr1	2017-11-16	980	7.30678	0	0.0119653	0.726542	2.73301	5.69322	1513.07	64.5093	0
CR	yr1	2017-11-17	981	6.96677	0.000534722	0.517847	1.66447	3.65413	6.04649	3395.15	72.9835	0
CR	yr1	2017-11-18	982	8.07903	0	0	0.0933194	1.92104	4.92097	421.879	91.2967	13.5
CR	yr1	2017-11-19	983	5.94785	0	0.109118	1.55852	4.05215	7.05215	1901.19	75.2665	0
CR	yr1	2017-11-20	984	5.81583	0	0.0309931	1.54864	4.18681	7.18417	1898.73	74.3088	0
CR	yr1	2017-11-21	985	4.77385	0.0657639	0.879875	2.86262	5.23942	8.22615	2648	77.9448	0
CR	yr1	2017-11-22	986	5.56957	0.673403	1.70339	2.83145	4.58967	7.43043	1924.65	84.6967	1
CR	yr1	2017-11-23	987	8.68933	0	0.00113194	0.45825	1.84831	4.31337	2659.9	75.5199	7
CR	yr1	2017-11-24	988	5.76533	0.001875	0.603597	2.12681	4.3271	7.23467	3356.56	59.2244	0
CR	yr1	2017-11-25	989	5.38008	0.0134514	1.05362	2.88607	4.92965	7.61992	3031.99	71.3365	0
CR	yr1	2017-11-26	990	6.5779	0.168243	1.17187	2.29454	3.73884	6.4221	1978.1	81.8118	0
CR	yr1	2017-11-27	991	8.61126	0	0.0132917	0.701396	2.52651	4.61742	3094.07	78.1891	0
CR	yr1	2017-11-28	992	8.06964	0	0.669604	1.7406	3.48335	5.60862	3308.09	82.1677	0
CR	yr1	2017-11-29	993	9.54574	0	0	0.0731597	0.839542	3.45426	331.257	93.7799	0
CR	yr1	2017-11-30	994	11.3507	0	0	0	0.280278	1.99063	1513.2	81.2912	0
CR	yr1	2017-12-01	995	7.57737	0	0.00994444	0.5825	2.42263	5.42263	1276.41	69.5443	0
CR	yr1	2017-12-02	996	5.2036	0.000541667	0.943944	2.70139	4.90994	7.7964	2783.56	73.5859	0
CR	yr1	2017-12-03	997	5.75331	0.012875	1.00993	2.77687	4.87079	7.30239	3227.54	78.9729	0
CR	yr1	2017-12-04	998	4.60417	0.286931	1.35135	3.03351	5.40368	8.39583	1239.22	86.7003	0
CR	yr1	2017-12-05	999	4.86794	0	0.417042	2.30172	5.13206	8.13206	2928.9	66.408	0
CR	yr1	2017-12-06	1000	3.59117	0.202937	1.72028	3.70994	6.40883	9.40883	3125.74	59.3401	0
CR	yr1	2017-12-07	1001	3.87103	0.52284	1.9238	3.84843	6.16862	9.12897	3084.33	71.4224	0
CR	yr1	2017-12-08	1002	4.19065	0.00804167	0.587208	2.8559	5.80935	8.80935	787.982	81.6788	2
CR	yr1	2017-12-09	1003	2.35556	0.729993	2.65083	4.84178	7.64444	10.6444	2632.09	80.7017	0.5
CR	yr1	2017-12-10	1004	5.12204	0.347479	1.46397	2.87833	5.06546	7.87796	2521.81	76.3192	0
CR	yr1	2017-12-11	1005	6.21558	0.000118056	0.32025	1.69852	3.85401	6.78442	2131.79	64.629	0
CR	yr1	2017-12-12	1006	1.94946	0.346076	2.20492	5.05054	8.05054	11.0505	2899.21	48.8482	0
CR	yr1	2017-12-13	1007	1.94763	0.51534	2.26242	5.05237	8.05237	11.0524	1714.83	64.3795	0
CR	yr1	2017-12-14	1008	2.24749	0.133687	1.89861	4.75251	7.75251	10.7525	1823.87	87.5896	2.5
CR	yr1	2017-12-15	1009	3.51006	0.0613264	1.74467	3.82939	6.48994	9.48994	3055.63	78.4642	0
CR	yr1	2017-12-16	1010	5.52095	0	0.606688	1.94106	4.47905	7.47905	1063.51	72.7958	0
CR	yr1	2017-12-17	1011	2.54076	0.28909	1.81885	4.45924	7.45924	10.4592	3546	59.3534	0
CR	yr1	2017-12-18	1012	2.70094	0.824007	2.12357	4.38462	7.29906	10.2991	3218.2	59.8203	0
CR	yr1	2017-12-19	1013	4.12417	0.243208	1.28083	3.30625	5.88055	8.87583	2715.87	67.219	0
CR	yr1	2017-12-20	1014	2.05533	1.20658	3.09984	5.2494	7.94467	10.9447	3173.52	72.5275	0
CR	yr1	2017-12-21	1015	2.10395	1.18329	3.03963	5.14104	7.89605	10.896	2724.82	77.8971	0	0.0211764	0.0241276	0.0296572	0.0270457	0.0236737	0.0236556	0.0220061	0.0193519	0.0254193	0.0247071	0.0232354	0.023031
CR	yr1	2017-12-22	1016	2.68383	1.06826	2.82503	4.9275	7.32242	10.3162	3122.67	74.4419	0	0.0215499	0.0249171	0.0302181	0.0267222	0.0232386	0.0237928	0.0225824	0.0207752	0.02457	0.0242585	0.0218742	0.0217853
CR	yr1	2017-12-23	1017	4.31845	0.355549	1.71592	3.59222	5.80981	8.68155	2580.71	76.4563	0	0.0215554	0.0245602	0.0300399	0.0264272	0.0224244	0.0230801	0.0227644	0.0204397	0.0244786	0.0239011	0.0215507	0.0219801
CR	yr1	2017-12-24	1018	5.65983	0.32925	1.41938	2.66228	4.45135	7.34017	1959.3	85.7135	23.5	0.0222089	0.0249013	0.0290957	0.0263852	0.0226217	0.0228613	0.0221216	0.0205767	0.0247976	0.0246918	0.0215523	0.023676
CR	yr1	2017-12-25	1019	7.07567	0	0.00209028	0.606368	2.92433	5.92433	1519.9	75.5562	0.5	0.0200067	0.0259928	0.0315969	0.0283719	0.0233653	0.0244087	0.0215195	0.0200996	0.0261717	0.0248243	0.0236836	0.023544
CR	yr1	2017-12-26	1020	4.22711	0	0.38825	2.77505	5.77289	8.77289	1273.4	67.6341	0	0.0196526	0.0267167	0.0320434	0.0286688	0.0237782	0.0237345	0.0221728	0.0210258	0.0262167	0.0251673	0.0225859	0.0236217
CR	yr1	2017-12-27	1021	2.20718	0	1.79321	4.79282	7.79282	10.7928	1335.98	75.0165	0.5	0.0195714	0.0258699	0.0318044	0.0281259	0.0243098	0.0246078	0.0225503	0.0213007	0.0263104	0.0252356	0.0235834	0.0237929
CR	yr1	2017-12-28	1022	3.36663	0.004625	1.11805	3.63344	6.63337	9.63337	2523.72	70.46	0	0.0190309	0.0244394	0.0303467	0.025101	0.0202861	0.0215863	0.0211903	0.0193932	0.0246674	0.023841	0.0214451	0.0199877
CR	yr1	2017-12-29	1023	4.17623	0.0074375	0.705056	2.82377	5.82377	8.82377	910.928	74.6807	0	0.0202434	0.0258139	0.0309544	0.0274544	0.0222639	0.0235166	0.0224902	0.0208134	0.0253822	0.0257155	0.0232977	0.0226947
CR	yr1	2017-12-30	1024	4.34469	0.177646	0.903333	2.82472	5.65531	8.65531	2165.6	67.5033	0	0.0189524	0.0255529	0.0316622	0.0275126	0.0219679	0.0229556	0.0219328	0.0212782	0.0256454	0.0251585	0.0229082	0.0236145
CR	yr1	2017-12-31	1025	3.27471	0.362021	1.584	3.7934	6.72529	9.72529	1304.81	84.4081	0	0.0180811	0.0257442	0.0302648	0.0283169	0.0220385	0.0225634	0.0208782	0.0201094	0.0249782	0.0237936	0.0225631	0.022172
CR	yr1	2018-01-01	1026	4.11381	0.240313	1.23621	3.13472	5.88619	8.88619	2917.73	69.1157	0.5	0.0197506	0.0264665	0.0324161	0.026981	0.0219454	0.0232288	0.0219905	0.0211687	0.0254437	0.0252985	0.0225256	0.0231146
CR	yr1	2018-01-02	1027	4.89906	0	0.360472	2.1789	5.10094	8.10094	1775.97	62.6122	0	0.0186274	0.0255799	0.0316562	0.0268153	0.0218292	0.0228227	0.0213352	0.0209347	0.0251721	0.0247636	0.0238049	0.0223667
CR	yr1	2018-01-03	1028	2.1795	0.343542	1.94613	4.8205	7.8205	10.8205	1838.19	77.5831	1	0.0191133	0.0266858	0.0327228	0.0287358	0.0218619	0.0243141	0.0211787	0.0221407	0.026583	0.0255245	0.0228149	0.0232724
CR	yr1	2018-01-04	1029	1.43046	0.718111	2.77608	5.56954	8.56954	11.5695	2239.34	81.9417	0	0.0175133	0.0254997	0.0327234	0.0283329	0.0224293	0.0240268	0.0208215	0.0213362	0.0261746	0.0256797	0.02375	0.0227147
CR	yr1	2018-01-05	1030	1.03415	0.707063	2.96585	5.96585	8.96585	11.9659	907.651	89.3196	0	0.0186536	0.0259671	0.0317534	0.0283782	0.02205	0.024019	0.0201131	0.0213406	0.0262802	0.025603	0.023644	0.0223917
CR	yr1	2018-01-06	1031	3.16234	0.117326	1.49658	3.8516	6.83766	9.83766	1443.98	85.1206	0.5	0.0184131	0.0242669	0.0305357	0.026432	0.0215708	0.0231345	0.0200788	0.0201988	0.0248092	0.0248317	0.0222039	0.0225844
CR	yr1	2018-01-07	1032	3.00513	0.10566	1.65355	3.99534	6.99487	9.99487	2016.43	78.4747	0	0.0194719	0.0256108	0.0321073	0.0264316	0.0212387	0.0232907	0.0196662	0.0204314	0.0253549	0.0243632	0.0231575	0.0218796
CR	yr1	2018-01-08	1033	4.57587	0.0567986	0.954562	2.45217	5.42413	8.42413	366.408	92.4125	20	0.0202884	0.0258499	0.0290375	0.025409	0.0200347	0.0232821	0.0189615	0.0213225	0.0256647	0.0243225	0.0224762	0.0212365
CR	yr1	2018-01-09	1034	6.02084	0.0177639	0.578694	1.67812	3.97916	6.97916	2340.69	71.6333	5.5	0.0198604	0.0262088	0.0328519	0.0272768	0.0207127	0.0234918	0.0180938	0.0208953	0.0268006	0.0241069	0.0238141	0.021815
CR	yr1	2018-01-10	1035	2.45644	0.128215	1.83141	4.54356	7.54356	10.5436	2303.57	75.7519	2.5	0.0201262	0.0249481	0.0314567	0.0266144	0.0209904	0.0226106	0.0188314	0.0212898	0.0263095	0.0244066	0.022943	0.0206597
CR	yr1	2018-01-11	1036	0.0110139	1.33835	3.98899	6.98899	9.98899	12.989	3542.34	62.4567	0	0.0187808	0.0226271	0.0305155	0.0240772	0.0197427	0.0198147	0.0177967	0.0197105	0.024419	0.0223643	0.0208007	0.0185302
CR	yr1	2018-01-12	1037	-0.460792	2.09703	4.47492	7.46079	10.4608	13.4608	3267.09	53.2912	0	0.0193455	0.0234801	0.0301748	0.0243984	0.0201756	0.0204483	0.0189727	0.0196128	0.0247418	0.0222984	0.0214466	0.0198566
CR	yr1	2018-01-13	1038	0.161354	1.88822	3.93612	6.83865	9.83865	12.8386	2900.17	65.4698	0	0.0207534	0.0243643	0.0325788	0.0267806	0.0215194	0.0217565	0.0191786	0.0212712	0.0249235	0.0234941	0.0219841	0.0220393
CR	yr1	2018-01-14	1039	-0.110167	1.44026	4.11017	7.11017	10.1102	13.1102	956.275	92.1658	4.5
CR	yr1	2018-01-15	1040	1.52765	1.8612	3.62965	5.84901	8.47235	11.4723	3017.94	80.7226	1.5	0.0186902	0.023818	0.0308688	0.0239793	0.0199574	0.021217	0.0179358	0.0188769	0.0245986	0.0225809	0.0216049	0.0202284
CR	yr1	2018-01-16	1041	4.76896	0.0996667	1.18276	3.0266	5.42556	8.23104	2559.99	87.3531	0	0.0181972	0.0226329	0.0303279	0.0243181	0.0200381	0.0208901	0.0172757	0.0194517	0.0246478	0.0215211	0.0213926	0.0197273
CR	yr1	2018-01-17	1042	8.07597	0	0	0.515986	2.22299	4.92403	644.41	94.9415	20.5	0.0224387	0.0252347	0.0296915	0.0254225	0.0204467	0.0230916	0.0179349	0.0219382	0.025482	0.0247923	0.0234098	0.0226115
CR	yr1	2018-01-18	1043	8.39635	0	0.0390764	0.497771	1.99108	4.60365	1786.17	79.8699	0	0.0218089	0.0244792	0.0294729	0.0247225	0.020802	0.0215571	0.0171835	0.0206126	0.0248627	0.0221501	0.0210621	0.0205881
CR	yr1	2018-01-19	1044	4.97732	0.0798125	0.798021	2.58972	5.02268	8.02268	2484.96	75.9035	0	0.022362	0.0243501	0.0306242	0.0256967	0.0211763	0.0214679	0.0179631	0.0219237	0.024134	0.022556	0.0215185	0.0211023
CR	yr1	2018-01-20	1045	3.28296	0.608882	2.26073	4.24422	6.72517	9.71704	2618.79	79.4673	0	0.0212651	0.0240318	0.0301779	0.0235718	0.0203078	0.0215073	0.018071	0.0212046	0.023608	0.0230362	0.0215059	0.0201102
CR	yr1	2018-01-21	1046	3.63836	0.637049	1.88721	3.76381	6.36192	9.36164	2169.63	77.2988	0.5	0.0218918	0.0247688	0.0316658	0.02527	0.0209734	0.0221968	0.0188472	0.0231299	0.0240832	0.0231218	0.0227484	0.0209842
CR	yr1	2018-01-22	1047	1.16765	0.55766	2.89033	5.83235	8.83235	11.8323	472.575	89.2698	6.5	0.0226842	0.0247365	0.0315426	0.025527	0.0228535	0.0234428	0.0192398	0.0230637	0.0242968	0.0243837	0.0237077	0.0226493
CR	yr1	2018-01-23	1048	3.452	0.196354	1.53504	3.71744	6.548	9.548	2497.13	67.5922	6.5	0.0220932	0.024203	0.0323454	0.0234352	0.020598	0.0220795	0.0177602	0.0221508	0.0236454	0.0239871	0.0222621	0.0207962
CR	yr1	2018-01-24	1049	-1.0049	2.09828	5.0049	8.0049	11.0049	14.0049	2620.78	48.8374	0	0.0200556	0.0246577	0.0330988	0.0263352	0.0228334	0.0241464	0.0190927	0.0237405	0.025049	0.0242895	0.0234484	0.0229147
CR	yr1	2018-01-25	1050	-1.51636	2.67912	5.51636	8.51636	11.5164	14.5164	3709.13	66.3803	0	0.0197043	0.0228972	0.0301136	0.0232981	0.0214109	0.0219684	0.018779	0.021801	0.0229126	0.0226721	0.0204944	0.0201313
CR	yr1	2018-01-26	1051	-0.671382	1.83067	4.67138	7.67138	10.6714	13.6714	2038.09	69.5608	0	0.021623	0.0222643	0.0291268	0.0243423	0.0216074	0.0224298	0.0178748	0.0224827	0.0237462	0.023079	0.0223074	0.0217347
CR	yr1	2018-01-27	1052	-0.879722	2.1376	4.87972	7.87972	10.8797	13.8797	2670.57	78.3849	1	0.0185908	0.0222898	0.0302031	0.0225301	0.0187797	0.0215885	0.01796	0.0209134	0.02228	0.0216653	0.0198521	0.019391
CR	yr1	2018-01-28	1053	-0.131861	1.53535	4.13186	7.13186	10.1319	13.1319	1329.08	80.1998	0	0.019632	0.0235409	0.0310434	0.0243567	0.0208913	0.0223598	0.017163	0.0219086	0.0233663	0.0231407	0.0212206	0.0210012
CR	yr1	2018-01-29	1054	2.93198	0.123083	1.55413	4.06802	7.06802	10.068	2490.01	64.9885	0	0.0195814	0.0227217	0.0304225	0.0252664	0.021823	0.0232735	0.0188703	0.0222862	0.0235569	0.0234018	0.0227032	0.0221267
CR	yr1	2018-01-30	1055	0.416868	1.61346	3.66292	6.58313	9.58313	12.5831	3346.79	62.425	0	0.0199382	0.0225019	0.0293863	0.0237282	0.0210329	0.0204209	0.0189779	0.0220144	0.0212574	0.022604	0.0202299	0.0205953
CR	yr1	2018-01-31	1056	0.807917	1.53429	3.50299	6.19208	9.19208	12.1921	3290.93	64.333	0	0.0193382	0.0236725	0.0303226	0.0246188	0.0221977	0.0205253	0.0191441	0.0219811	0.0226625	0.022768	0.0214826	0.0205741
CR	yr1	2018-02-01	1057	1.15751	0.260382	2.84249	5.84249	8.84249	11.8425	944.554	90.1533	3.5
CR	yr1	2018-02-02	1058	2.04892	0.565653	2.46472	4.95108	7.95108	10.9511	3015.71	85.9969	0.5	0.0203429	0.0230652	0.0308853	0.0249479	0.0221264	0.0217799	0.0190779	0.0214434	0.0224669	0.0227875	0.0214273	0.0212134
CR	yr1	2018-02-03	1059	1.6166	1.16788	3.02244	5.38769	8.3834	11.3834	1895.07	80.4925	0	0.0202854	0.0244122	0.0308284	0.0267081	0.0232292	0.0227143	0.0185611	0.0224789	0.0238559	0.0239757	0.0223115	0.0225897
CR	yr1	2018-02-04	1060	0.92609	1.02406	3.13797	6.07391	9.07391	12.0739	4310.17	55.1551	0	0.0208035	0.0230933	0.029832	0.0261594	0.0229606	0.021354	0.0197841	0.0226454	0.0221542	0.0241121	0.0223927	0.0220773
CR	yr1	2018-02-05	1061	0.0296111	1.33522	3.97337	6.97039	9.97039	12.9704	2370.06	51.3483	0	0.0208635	0.0257308	0.0317113	0.0279434	0.0245612	0.024928	0.0198526	0.0247141	0.0246948	0.0256386	0.0250032	0.0236205
CR	yr1	2018-02-06	1062	-0.724257	2.14791	4.72426	7.72426	10.7243	13.7243	4027.22	43.7781	0	0.020445	0.0231364	0.028136	0.0255234	0.0235396	0.0204779	0.019448	0.0227129	0.0210088	0.0227274	0.0205301	0.0210114
CR	yr1	2018-02-07	1063	-0.239215	2.10541	4.28024	7.23922	10.2392	13.2392	3940.1	49.4701	0	0.0193132	0.0224625	0.0276926	0.024189	0.0228158	0.0207436	0.0200997	0.0222653	0.0214159	0.0238213	0.0213262	0.0210277
CR	yr1	2018-02-08	1064	-0.937569	2.58585	5.01767	7.93757	10.9376	13.9376	3172.48	77.4777	0.5	0.0193153	0.0225403	0.0288402	0.0244064	0.022121	0.0213501	0.0196219	0.0232538	0.0208266	0.0229902	0.0206277	0.0215168
CR	yr1	2018-02-09	1065	0.0300208	2.64035	4.70011	7.09049	9.96998	12.97	4220.86	73.6009	0	0.0190597	0.0223108	0.0284199	0.0245774	0.0227401	0.0197631	0.0194446	0.0228693	0.0208054	0.0219763	0.0210681	0.0205643
CR	yr1	2018-02-10	1066	1.97908	0.691937	2.10134	5.02092	8.02092	11.0209	1230.31	85.6608	22	0.021198	0.0238961	0.0284196	0.0261832	0.0227815	0.0217606	0.0193354	0.0214334	0.0217594	0.0231032	0.0219881	0.0221295
CR	yr1	2018-02-11	1067	3.05556	0.334882	1.20994	3.94444	6.94444	9.94444	1805.81	68.0442	0.5	0.0225228	0.0244086	0.0320825	0.0289527	0.0242801	0.0233152	0.0197462	0.0246441	0.0245653	0.0248513	0.0231074	0.0236649
CR	yr1	2018-02-12	1068	0.359375	1.38992	3.66674	6.64062	9.64062	12.6406	3750.58	54.6228	0	0.0209003	0.0256338	0.0301257	0.0272907	0.0238049	0.0231813	0.0210079	0.0246324	0.0226176	0.025782	0.0233915	0.023107
CR	yr1	2018-02-13	1069	0.670951	1.34474	3.35922	6.32905	9.32905	12.329	3385.86	59.4824	0	0.0208295	0.0234571	0.0291442	0.0267991	0.0234874	0.0219037	0.0201338	0.0228566	0.0209847	0.0241007	0.0202246	0.0223157
CR	yr1	2018-02-14	1070	3.48432	0.961049	2.09909	3.7398	6.51568	9.51568	4660.04	56.5899	0	0.0206298	0.0222609	0.0284799	0.0258729	0.0245901	0.0211326	0.0197229	0.0229168	0.0218771	0.0242454	0.0197691	0.0215394
CR	yr1	2018-02-15	1071	6.50124	0.0392917	0.224486	1.21768	3.58918	6.49876	2288.86	70.6892	0	0.0194612	0.0230355	0.0290435	0.0264896	0.0235317	0.022023	0.0204816	0.0227317	0.0216032	0.0238911	0.0197868	0.023096
CR	yr1	2018-02-16	1072	3.58369	0.909264	2.04567	3.86372	6.4179	9.41631	3792.56	69.5662	0	0.0195558	0.0228329	0.028746	0.0269198	0.0236424	0.0217645	0.0195423	0.0225469	0.0205498	0.0231145	0.0195217	0.0231501
CR	yr1	2018-02-17	1073	2.70756	0.235056	1.73211	4.29244	7.29244	10.2924	3185.16	70.5467	0	0.0200995	0.0236881	0.0289695	0.0260719	0.0240559	0.0214117	0.0197809	0.0228254	0.0223905	0.0240196	0.0214579	0.0231087
CR	yr1	2018-02-18	1074	1.2271	1.17222	3.11806	5.7729	8.7729	11.7729	4491.02	57.5407	0	0.0197525	0.0225027	0.0285829	0.0252636	0.0229356	0.020722	0.0198711	0.0226891	0.0206411	0.0228782	0.0193253	0.0224954
CR	yr1	2018-02-19	1075	2.54654	1.35785	2.69362	4.6742	7.45346	10.4535	3308.85	65.7013	0	0.0194746	0.0217191	0.0283061	0.025252	0.0231378	0.0216048	0.018949	0.0217831	0.0213081	0.0227247	0.0199693	0.0234873
CR	yr1	2018-02-20	1076	4.32093	0.579271	1.872	3.64047	5.85101	8.67907	4749.41	66.0689	0	0.0201263	0.0219712	0.0280652	0.0259808	0.0229282	0.0205375	0.0201047	0.0223641	0.0209624	0.0225975	0.0183881	0.0227148
CR	yr1	2018-02-21	1077	2.74537	0.338493	1.81747	4.25463	7.25463	10.2546	1452.54	75.5387	0	0.0217112	0.0236984	0.0292746	0.0268521	0.0251952	0.0227395	0.0211076	0.0229228	0.0221953	0.0245694	0.0211761	0.024087
CR	yr1	2018-02-22	1078	2.83747	0.954424	2.41086	4.35323	7.16253	10.1625	4378.45	68.5062	0	0.0190821	0.0224636	0.0277072	0.025936	0.02352	0.0207073	0.0202354	0.0219899	0.0204859	0.0219043	0.0193709	0.0233797
CR	yr1	2018-02-23	1079	3.63627	0.952799	2.39001	4.11137	6.44748	9.36373	4916.79	60.9317	0	0.0206652	0.0231547	0.0274402	0.0257156	0.0234312	0.0207482	0.021173	0.0225691	0.0207703	0.022555	0.0193215	0.0226775
CR	yr1	2018-02-24	1080	4.71077	0.835271	1.86622	3.33272	5.52728	8.28923	3496.33	67.7601	0	0.020263	0.0221637	0.027452	0.0259041	0.0239141	0.0206335	0.0212095	0.0220768	0.0214304	0.0219093	0.019159	0.022763
CR	yr1	2018-02-25	1081	4.88638	0.180215	0.695042	2.38362	5.11362	8.11363	2844.97	62.2174	0	0.0202124	0.0238968	0.0279395	0.0260478	0.0234223	0.0216838	0.020152	0.0221659	0.0218753	0.0238712	0.0193321	0.0226998
CR	yr1	2018-02-26	1082	5.77827	0.0661528	1.00802	2.699	4.7152	7.22819	4881.64	67.5335	0	0.0198469	0.0223569	0.0279548	0.0257438	0.0231342	0.0208847	0.0212865	0.0216682	0.0217814	0.022823	0.019208	0.021507
CR	yr1	2018-02-27	1083	5.14716	0.66375	1.89403	3.58342	5.53437	7.89972	5179.11	62.0418	0	0.0204311	0.0237171	0.027505	0.0258777	0.0237085	0.0216408	0.0214234	0.0220469	0.0209511	0.0222576	0.0206114	0.0221634
CR	yr1	2018-02-28	1084	7.29928	0.322271	1.37267	2.51798	3.76343	5.74746	3727.69	64.6624	0.5	0.019837	0.0243548	0.0271085	0.0256698	0.0236273	0.0226278	0.0207318	0.0219135	0.0218011	0.0233189	0.0196766	0.021846
CR	yr1	2018-03-01	1085	11.1446	0	0	0	0.309806	1.9221	2702.31	63.7192	10	0.0207165	0.0224219	0.0280473	0.0251129	0.0242573	0.0213353	0.0205771	0.0225578	0.0218691	0.0246404	0.0205976	0.0217182
CR	yr1	2018-03-02	1086	5.44659	0.190861	0.684063	1.99103	4.55341	7.55341	4890.84	54.8137	0	0.0202422	0.0225853	0.026753	0.0251129	0.0223151	0.0217692	0.0201295	0.0215185	0.0206932	0.0230554	0.0193981	0.0209903
CR	yr1	2018-03-03	1087	5.5463	0.904507	1.9591	3.28164	5.16016	7.50065	4055.77	73.5592	0	0.0201989	0.0223362	0.027786	0.024208	0.0238849	0.0226413	0.020952	0.0220495	0.0210316	0.0244097	0.0187556	0.0210756
CR	yr1	2018-03-04	1088	10.7571	0	0.443535	1.44896	2.54641	4.02315	5177.45	72.7265	0	0.0200851	0.0208996	0.0259787	0.0239014	0.0230332	0.0211055	0.0206077	0.0213652	0.0206252	0.0223813	0.0190502	0.0206585
CR	yr1	2018-03-05	1089	11.1873	0	0	0.00204861	0.53334	1.8866	534.119	88.5487	37	0.0204451	0.0228829	0.0272821	0.0256482	0.0232639	0.0225203	0.0201956	0.0231221	0.0240227	0.0244516	0.0207864	0.021906
CR	yr1	2018-03-06	1090	5.89899	0.126729	0.537215	1.70392	4.10692	7.10101	5591.33	62.7577	0	0.0178128	0.020084	0.0251733	0.021915	0.021867	0.0200914	0.0169069	0.0192037	0.020643	0.0204425	0.0190648	0.0198431
CR	yr1	2018-03-07	1091	4.4013	0.794521	1.85147	3.08943	5.5987	8.5987	3091.94	72.5762	0	0.018574	0.0215796	0.0260631	0.0227181	0.0234075	0.0210953	0.0178991	0.0211681	0.0210056	0.0217884	0.0178565	0.02069
CR	yr1	2018-03-08	1092	10.5309	0	0	0	0.614736	2.50633	830.476	79.0011	14	0.0203994	0.0227754	0.0279965	0.0248945	0.0247219	0.0235762	0.0183767	0.0237772	0.0224343	0.024066	0.0201305	0.0228263
CR	yr1	2018-03-09	1093	6.84478	0	0.162562	1.18079	3.31133	6.15522	1171.22	76.1222	18	0.0170482	0.0213676	0.0263492	0.0239827	0.0231828	0.0211918	0.01777	0.0219005	0.0231585	0.0228653	0.0207826	0.0215551
CR	yr1	2018-03-10	1094	3.82664	0.218556	1.34196	3.41956	6.17336	9.17336	5717.06	57.649	0	0.0160509	0.0197846	0.0246652	0.0208292	0.0217497	0.0208339	0.0169468	0.0200799	0.0212793	0.020581	0.019587	0.0204831
CR	yr1	2018-03-11	1095	4.71332	1.02232	2.15201	3.59645	5.6289	8.28862	4934.81	66.5497	0	0.0170302	0.0198578	0.0236475	0.0202595	0.0204878	0.0201798	0.0171681	0.0195071	0.0202139	0.019887	0.0184985	0.0202198
CR	yr1	2018-03-12	1096	5.60148	0.464569	1.57072	3.20967	5.14241	7.4906	5777.18	67.2151	0	0.0180313	0.0198703	0.0235783	0.0202334	0.019979	0.0203282	0.0174424	0.0191033	0.019432	0.0196996	0.0178612	0.0195829
CR	yr1	2018-03-13	1097	9.30276	0.286604	1.20842	2.25762	3.56536	5.16022	5758.65	63.1183	0	0.0191613	0.019764	0.0237272	0.0198166	0.02009	0.0209724	0.0171871	0.0188698	0.0187954	0.0200099	0.0179761	0.0195064
CR	yr1	2018-03-14	1098	12.1081	0	0	0.548278	1.77506	3.3734	5819.19	61.8056	0	0.0192739	0.0199214	0.0228976	0.0188734	0.0188853	0.0190277	0.0165651	0.0184679	0.0180986	0.0187035	0.0178545	0.0185598
CR	yr1	2018-03-15	1099	13.4052	0	0	0.47816	1.46524	2.54684	5330.6	67.1901	0	0.0196184	0.019805	0.0219025	0.0192356	0.0194475	0.0195643	0.0161535	0.018145	0.0178056	0.0192092	0.0166798	0.0179312
CR	yr1	2018-03-16	1100	8.46487	0	0.009125	0.75684	2.4336	4.56402	600.673	84.8281	22.5	0.019139	0.0211305	0.0221968	0.0223591	0.0202306	0.0214979	0.0150817	0.0202916	0.0204363	0.0202839	0.0187005	0.01977
CR	yr1	2018-03-17	1101	4.54261	0.409903	1.74147	3.45197	5.64524	8.45739	6239.33	67.9494	0	0.0176088	0.0189378	0.0202038	0.0192462	0.0180804	0.0203253	0.0144651	0.0180048	0.0178642	0.019147	0.0177498	0.0175121
CR	yr1	2018-03-18	1102	8.36703	0.490597	1.44863	2.48393	3.72901	5.46714	4778.99	72.5931	0	0.0190216	0.0176381	0.0212576	0.0191105	0.0176585	0.019892	0.0145117	0.0181705	0.0183145	0.0196336	0.0167942	0.0179729
CR	yr1	2018-03-19	1103	10.9679	0	0	0	0.229306	2.03563	1478.42	89.0947	11.5	0.0202489	0.0202809	0.0252629	0.0221816	0.0194711	0.0226547	0.0137485	0.0209731	0.0224177	0.0212107	0.0185781	0.0189104
CR	yr1	2018-03-20	1104	7.83786	0	0	0.472278	2.27964	5.16214	808.433	92.1292	11.5	0.0178214	0.0185026	0.0245264	0.0217492	0.0190701	0.0234671	0.0119915	0.0198853	0.0225618	0.0200245	0.0191997	0.0184451
CR	yr1	2018-03-21	1105	6.71232	0	4.17e-05	1.16894	3.2949	6.28768	891.425	85.3597	25.5	0.0174639	0.0191899	0.0245783	0.0223501	0.0194546	0.0235532	0.0130984	0.0211724	0.023119	0.0195409	0.0195353	0.0179765
CR	yr1	2018-03-22	1106	8.31288	0	0	0.0819028	1.7924	4.68712	2856.81	81.2619	8.5	0.014779	0.0172378	0.0230616	0.0206079	0.0179074	0.0229472	0.0122415	0.017794	0.0217411	0.0185605	0.0178524	0.0181503
CR	yr1	2018-03-23	1107	6.81517	0	0.36759	1.59015	3.58289	6.18483	6299.17	63.6335	0	0.0153143	0.0168281	0.0219127	0.0177827	0.0162345	0.0215389	0.0124569	0.0176704	0.0197927	0.0164894	0.0176637	0.0163888
CR	yr1	2018-03-24	1108	7.39553	0.409792	1.37987	2.47647	4.04767	6.02406	6372.05	58.9945	0	0.0185931	0.0172196	0.0217912	0.0177561	0.0170462	0.0219428	0.0133009	0.0176504	0.019227	0.0175124	0.0177086	0.0167401
CR	yr1	2018-03-25	1109	9.62433	0	0.329792	1.29444	2.78324	4.57644	5898.05	66.0603	0	0.0203793	0.0178169	0.0234993	0.0180789	0.017972	0.0225446	0.0152407	0.0186579	0.0188568	0.0210041	0.017759	0.0171859
CR	yr1	2018-03-26	1110	11.1456	0	0.14741	1.03933	2.29358	3.95407	6187.77	62.0663	0	0.0219192	0.0178126	0.02309	0.0184474	0.0174901	0.0222462	0.0149288	0.0185126	0.0196285	0.0219982	0.0182606	0.0175237
CR	yr1	2018-03-27	1111	12.3722	0	0.00606944	0.531222	1.61215	3.15888	5550.51	57.804	0	0.0225773	0.0186551	0.0223165	0.0192362	0.0175693	0.0227015	0.014751	0.0194647	0.0199926	0.0221594	0.0188862	0.0182703
CR	yr1	2018-03-28	1112	13.7719	0	0	0.228757	1.14718	2.53183	6384.73	57.4862	0	0.0218347	0.0182478	0.0217691	0.0176294	0.0172753	0.0227461	0.0134998	0.0183081	0.0204484	0.0217727	0.0184472	0.0177026
CR	yr1	2018-03-29	1113	13.8847	0	0	0.193583	0.999215	2.09748	6075.62	63.7702	0	0.0219184	0.0174665	0.0213815	0.0175542	0.0166626	0.0223369	0.0129204	0.0182677	0.0200248	0.0212715	0.0189884	0.0161665
CR	yr1	2018-03-30	1114	11.1479	0	0.0222083	0.309208	0.874854	2.50666	6908.96	40.7708	0	0.0213079	0.0186416	0.0214924	0.0180327	0.0167498	0.0226768	0.0129705	0.0189452	0.0208815	0.0213718	0.0193411	0.0169076
CR	yr1	2018-03-31	1115	9.9873	0.102896	0.842653	1.81161	2.97228	4.59951	6504.86	61.8758	0	0.0232707	0.019056	0.0213666	0.0175548	0.0168309	0.0233738	0.0133892	0.0188776	0.0212893	0.0208374	0.0187908	0.0162947
CR	yr1	2018-04-01	1116	14.0803	0	0	0.180132	1.0721	2.0987	5867.37	67.9938	0	0.0229968	0.0189144	0.0223692	0.0176184	0.0162551	0.0230123	0.013294	0.0183897	0.0217004	0.0209402	0.0199513	0.0167308
CR	yr1	2018-04-02	1117	16.4485	0	0	0	0.00173611	0.642083	5473.51	68.9437	0	0.0203376	0.017314	0.0211032	0.0171301	0.0156794	0.0220154	0.0125339	0.0174783	0.0213434	0.0192376	0.0179894	0.0153425
CR	yr1	2018-04-03	1118	16.7885	0	0	0	0.12125	0.909931	6134.73	65.7353	0	0.0179596	0.0168753	0.0205834	0.0166798	0.0152125	0.0212753	0.0118582	0.0168962	0.0204618	0.0188793	0.0173493	0.0149254
CR	yr1	2018-04-04	1119	15.5286	0	0	0	0.0111806	1.04847	5433.38	75.4462	2	0.0167027	0.0160713	0.0186472	0.0161616	0.0137997	0.0204115	0.0103013	0.0164738	0.0194637	0.017105	0.016948	0.0147504
CR	yr1	2018-04-05	1120	12.279	0	0	0	0.173125	1.55465	3914.68	66.4126	0	0.0158016	0.0162175	0.0191111	0.0168891	0.0143392	0.0208708	0.0107836	0.0170343	0.0204843	0.0166621	0.0175803	0.0151746
CR	yr1	2018-04-06	1121	14.544	0	0	0	0.0540972	1.11556	2905.82	84.2945	22.5	0.0144112	0.0160975	0.0192364	0.0158338	0.013338	0.0197005	0.00935536	0.0152848	0.0197708	0.0152488	0.0160473	0.0141191
CR	yr1	2018-04-07	1122	8.54965	0	0.00209722	0.589722	1.7916	4.4509	2268.18	76.6025	4	0.013302	0.0155549	0.019908	0.0149204	0.0108817	0.0197182	0.00789301	0.0150749	0.016752	0.0146346	0.0158796	0.0133548
CR	yr1	2018-04-08	1123	5.92923	0.00199306	0.482493	1.97521	4.1257	7.07077	5013.98	66.2117	0	0.0140687	0.0147344	0.0205115	0.0152338	0.0125763	0.020397	0.00835689	0.0148856	0.0186585	0.0145669	0.01611	0.0133928
CR	yr1	2018-04-09	1124	7.4264	0.0730625	0.903889	1.86483	3.43527	5.62298	3006.7	75.8667	0	0.014945	0.0153323	0.0210559	0.0157827	0.0132706	0.0202631	0.00978757	0.0154722	0.0207347	0.0148371	0.0171052	0.0137764
CR	yr1	2018-04-10	1125	12.1573	0	0.0303681	0.581083	1.59002	2.99898	6639.3	68.7796	0	0.0146361	0.0149634	0.0210016	0.0135793	0.0115519	0.0195814	0.00899943	0.0147079	0.0188882	0.0149969	0.0153907	0.0120278
CR	yr1	2018-04-11	1126	16.051	0	0	0	0	0.489375	2953.81	75.0122	18	0.0146174	0.0152979	0.0214603	0.0136052	0.0124069	0.0204639	0.00852603	0.0146249	0.0192527	0.0160015	0.0173587	0.0117226
CR	yr1	2018-04-12	1127	16.459	0	0	0	0.00486111	0.122431	4984.98	64.9358	6	0.0137545	0.0130783	0.020996	0.0118613	0.00944315	0.0202438	0.00699346	0.0113788	0.0182591	0.0128408	0.0159966	0.0101448
CR	yr1	2018-04-13	1128	11.3121	0	0	0.15909	1.08017	2.52246	7213.32	50.8481	0	0.0143182	0.0143205	0.0215549	0.012796	0.010295	0.020927	0.00788022	0.0132561	0.0185089	0.0140159	0.0160734	0.0113248
CR	yr1	2018-04-14	1129	12.4907	0	0.0186458	0.627597	1.52194	2.56583	3989.16	74.1149	11	0.0152574	0.015573	0.021556	0.0135266	0.0109623	0.0224111	0.00792004	0.0142262	0.0193675	0.0146928	0.0182582	0.0111807
CR	yr1	2018-04-15	1130	12.2771	0	0	0	0.0150694	0.973611	2843.15	80.4749	47	0.0186505	0.0179774	0.0229249	0.0157167	0.0116964	0.0241394	0.00909388	0.0155187	0.0233715	0.017281	0.0198177	0.0107777
CR	yr1	2018-04-16	1131	11.4525	0	0	0.0313958	0.709118	2.27849	6025.96	61.0972	0	0.0147359	0.0129976	0.0208733	0.0115777	0.00935912	0.0202997	0.00753428	0.0127542	0.018913	0.012884	0.0187569	0.00933186
CR	yr1	2018-04-17	1132	11.4525	0	0	0	0.801687	2.13078	2046.57	80.079	17.5	0.0164847	0.0148021	0.022927	0.0134143	0.0113719	0.0241291	0.00806068	0.0138456	0.0204618	0.014767	0.0192503	0.0104898
CR	yr1	2018-04-18	1133	13.4943	0	0	0	0.20509	1.05662	3813.97	81.6637	16	0.0148542	0.0153699	0.0219592	0.0119503	0.00906287	0.0215931	0.00751151	0.0124709	0.0211667	0.0131392	0.0195743	0.00973936
CR	yr1	2018-04-19	1134	14.4113	0	0	0.260806	1.12472	2.1411	7437.97	67.9033	0	0.0137639	0.0134833	0.0210735	0.0113152	0.00850438	0.0211651	0.00759461	0.0119783	0.0162082	0.0129449	0.017419	0.00942301
CR	yr1	2018-04-20	1135	16.4231	0	0	0	0.0915278	0.975833	7300.88	62.1215	0	0.0141155	0.0140606	0.0202533	0.0115393	0.0084	0.0202304	0.00808136	0.0126006	0.0161022	0.0135655	0.0180229	0.00990272
CR	yr1	2018-04-21	1136	17.0618	0	0	0.0422569	0.602951	1.49802	7378.43	56.2587	0	0.0142212	0.0146223	0.0204342	0.0114319	0.0084056	0.0202472	0.00815816	0.0122254	0.0157662	0.0137928	0.0176087	0.0100558
CR	yr1	2018-04-22	1137	18.0024	0	0	0	0.132083	0.758889	6897.58	59.2437	0	0.014965	0.0143532	0.0203663	0.0113782	0.00789709	0.020382	0.00828903	0.0127626	0.0157866	0.0136981	0.0184493	0.00997339
CR	yr1	2018-04-23	1138	18.5674	0	0	0	0	0.260417	6718.91	65.0163	0	0.0156865	0.0134639	0.0183644	0.0114548	0.00846062	0.0199385	0.00914327	0.0115772	0.015229	0.0136845	0.017773	0.00947154
CR	yr1	2018-04-24	1139	17.5215	0	0	0	0	0	1121.88	87.4737	7	0.0156328	0.0133469	0.0194864	0.00927251	0.00876028	0.0210824	0.0076284	0.00996369	0.0159271	0.0109184	0.0186642	0.0089912
CR	yr1	2018-04-25	1140	15.3206	0	0	0	0	0.0678472	1601.82	83.5318	39	0.0155018	0.0157057	0.0188508	0.0100646	0.00818975	0.0219111	0.00892087	0.0103725	0.0185686	0.0109896	0.0199082	0.00868649
CR	yr1	2018-04-26	1141	14.8875	0	0	0	0	0.601944	7157.33	63.8186	0	0.0161483	0.0131099	0.0182463	0.00941235	0.00818236	0.0195194	0.00804672	0.00939857	0.0139679	0.010791	0.0188454	0.00878431
CR	yr1	2018-04-27	1142	15.11	0	0	0	0.000555556	0.911944	4947.22	77.5733	3	0.0175605	0.0133536	0.0194651	0.00991954	0.00884862	0.0190867	0.00805371	0.00953075	0.0148418	0.0113923	0.0181879	0.00861005
CR	yr1	2018-04-28	1143	14.6141	0	0	0	0.328194	1.5609	7437.14	71.4751	0.5	0.0182499	0.0149795	0.0206776	0.00912194	0.00910892	0.0192508	0.00836962	0.00925933	0.0144395	0.0115015	0.0180073	0.00926929
CR	yr1	2018-04-29	1144	16.9721	0	0	0.00698611	0.571333	1.45654	7747.17	62.1655	0	0.0194663	0.016321	0.0214784	0.0112758	0.0100376	0.0184734	0.00906468	0.0108353	0.0153953	0.0127622	0.0188669	0.0100722
CR	yr1	2018-04-30	1145	17.0888	0	0	0	0	0.117431	4051.61	70.7859	0	0.0206949	0.0169856	0.0214598	0.0125065	0.0106131	0.0199878	0.00956037	0.0122393	0.0177615	0.0133432	0.0200784	0.00998164
CR	yr2	2018-05-01	1146	19.294	0	0	0	0	0.309722	7211.51	63.0633	0
CR	yr2	2018-05-02	1147	17.6049	0	0	0	0	0	1181.17	80.8294	6.5
CR	yr2	2018-05-03	1148	16.5757	0	0	0	0.0125	0.259861	3385.25	81.259	4.5
CR	yr2	2018-05-04	1149	13.3469	0	0	0	0.164722	1.08285	5549.16	56.3006	0
CR	yr2	2018-05-05	1150	16.4474	0	0	0	0	0.406597	7766.59	49.9873	0
CR	yr2	2018-05-06	1151	16.5699	0	0	0	0.199535	0.954326	5364.92	67.3435	5.5
CR	yr2	2018-05-07	1152	15.4258	0	0	0	0	0	740.078	97.1924	53.5
CR	yr2	2018-05-08	1153	15.5719	0	0	0	0	0	2973.65	87.3933	11
CR	yr2	2018-05-09	1154	14.3321	0	0	0	0	0.113611	4856.11	73.528	8
CR	yr2	2018-05-10	1155	12.149	0	0	0.0296528	0.577951	1.93649	6522.31	64.9983	0
CR	yr2	2018-05-11	1156	14.2805	0	0	0.471472	1.37337	2.41531	8174.15	57.8056	0
CR	yr2	2018-05-12	1157	17.3119	0	0	0	0.227319	1.05044	7338.88	64.2094	0
CR	yr2	2018-05-13	1158	15.9881	0	0	0	0	0	673.144	90.1839	71
CR	yr2	2018-05-14	1159	18.4633	0	0	0	0	0.0484722	7621.59	75.3083	0.5
CR	yr2	2018-05-15	1160	18.9821	0	0	0	0.0260417	0.683125	7602.84	66.1684	0
CR	yr2	2018-05-16	1161	21.204	0	0	0	0	0	6548.14	66.9998	0
CR	yr2	2018-05-17	1162	22.6209	0	0	0	0	0	4956.31	75.0563	0
CR	yr2	2018-05-18	1163	22.9441	0	0	0	0	0	3774.58	82.8381	4.5
CR	yr2	2018-05-19	1164	15.6891	0	0	0	0	0.0660417	5357.99	73.6549	6.5
CR	yr2	2018-05-20	1165	16.1939	0	0	0	0	0.487639	8049.52	64.1769	0
CR	yr2	2018-05-21	1166	18.082	0	0	0	0	0.185347	7988.14	59.4663	0
CR	yr2	2018-05-22	1167	18.0812	0	0	0	0.0678472	0.762569	8301.96	55.6899	0
CR	yr2	2018-05-23	1168	17.5295	0	0	0	0	0	1936.31	83.7451	11.5
CR	yr2	2018-05-24	1169	18.8944	0	0	0	0	0.0114583	8235.35	69.1221	0
CR	yr2	2018-05-25	1170	20.2326	0	0	0	0	0.417292	7989.54	55.7386	0
CR	yr2	2018-05-26	1171	20.6392	0	0	0	0	0	4990.41	60.388	0
CR	yr2	2018-05-27	1172	20.7994	0	0	0	0	0	6826.91	65.1347	0
CR	yr2	2018-05-28	1173	21.7934	0	0	0	0	0	3785.43	66.1948	0
CR	yr2	2018-05-29	1174	21.3865	0	0	0	0	0	3830.63	73.6722	0
CR	yr2	2018-05-30	1175	18.2127	0	0	0	0	0	1194.2	89.5944	13
CR	yr2	2018-05-31	1176	17.0567	0	0	0	0	0	1014.36	95.2694	18
CR	yr2	2018-06-01	1177	17.8287	0	0	0	0	0.00479167	6678.31	74.9867	0
CR	yr2	2018-06-02	1178	19.3879	0	0	0	0	0.444444	8452.62	64.5678	0
CR	yr2	2018-06-03	1179	21.3437	0	0	0	0	0.000208333	7529.31	65.5479	0
CR	yr2	2018-06-04	1180	21.6006	0	0	0	0	0	7612.46	63.7993	0
CR	yr2	2018-06-05	1181	20.4228	0	0	0	0	0	4151.37	74.4828	2
CR	yr2	2018-06-06	1182	18.495	0	0	0	0	0	976.477	95.8542	58.5
CR	yr2	2018-06-07	1183	22.1859	0	0	0	0	0	5351.58	82.4685	6.5
CR	yr2	2018-06-08	1184	22.3009	0	0	0	0	0	2283.59	86.0639	28.5
CR	yr2	2018-06-09	1185	22.0478	0	0	0	0	0	6278.51	76.2771	2
CR	yr2	2018-06-10	1186	19.7351	0	0	0	0	0	1558.77	85.1739	1
CR	yr2	2018-06-11	1187	21.8767	0	0	0	0	0	3283.83	88.126	2
CR	yr2	2018-06-12	1188	20.2704	0	0	0	0	0	3674.8	80.272	0
CR	yr2	2018-06-13	1189	18.6055	0	0	0	0	0	6646.9	75.9379	1
CR	yr2	2018-06-14	1190	19.1091	0	0	0	0	0.121458	6603.44	71.6844	0
CR	yr2	2018-06-15	1191	19.105	0	0	0	0	0	1850.56	87.0667	10
CR	yr2	2018-06-16	1192	18.536	0	0	0	0	0.00291667	7554.02	68.1362	0
CR	yr2	2018-06-17	1193	19.7098	0	0	0	0	0.312778	7193.28	74.8443	0
CR	yr2	2018-06-18	1194	20.8272	0	0	0	0	0	3112.07	78.6206	0
CR	yr2	2018-06-19	1195	21.436	0	0	0	0	0	3627.95	85.8527	4.5
CR	yr2	2018-06-20	1196	20.8638	0	0	0	0	0	1066.23	96.0257	52.5
CR	yr2	2018-06-21	1197	21.3674	0	0	0	0	0	3841.42	84.5362	0.5
CR	yr2	2018-06-22	1198	21.9272	0	0	0	0	0	6302.86	73.6117	0
CR	yr2	2018-06-23	1199	18.9199	0	0	0	0	0	1661.94	89.1003	19.5
CR	yr2	2018-06-24	1200	22.2908	0	0	0	0	0	5745.66	77.7517	1.5
CR	yr2	2018-06-25	1201	24.9444	0	0	0	0	0	7953.59	66.7894	0
CR	yr2	2018-06-26	1202	25.7953	0	0	0	0	0	7132.49	71.2869	0
CR	yr2	2018-06-27	1203	27.2474	0	0	0	0	0	5583	75.0048	0
CR	yr2	2018-06-28	1204	26.4211	0	0	0	0	0	3825.48	77.5997	0
CR	yr2	2018-06-29	1205	25.1601	0	0	0	0	0	4582.83	81.365	6.5
CR	yr2	2018-06-30	1206	25.9373	0	0	0	0	0	6290.56	82.3577	2.5
CR	yr2	2018-07-01	1207	27.1359	0	0	0	0	0	7173.24	73.6631	0
CR	yr2	2018-07-02	1208	26.2029	0	0	0	0	0	4785.01	81.6753	20
CR	yr2	2018-07-03	1209	25.9449	0	0	0	0	0	6100.44	76.7108	0
CR	yr2	2018-07-04	1210	26.2836	0	0	0	0	0	2965.31	81.2946	2
CR	yr2	2018-07-05	1211	23.6351	0	0	0	0	0	1000.8	94.2229	123.5
CR	yr2	2018-07-06	1212	22.6398	0	0	0	0	0	837.704	97.3569	85.5
CR	yr2	2018-07-07	1213	22.8688	0	0	0	0	0	1134.85	95.4021	19.5
CR	yr2	2018-07-08	1214	25.0395	0	0	0	0	0	4001.68	86.9408	5.5
CR	yr2	2018-07-09	1215	26.4237	0	0	0	0	0	7165.35	78.5334	0
CR	yr2	2018-07-10	1216	27.0246	0	0	0	0	0	6605.55	75.1439	0
CR	yr2	2018-07-11	1217	26.814	0	0	0	0	0	5438.43	76.0837	0
CR	yr2	2018-07-12	1218	27.1147	0	0	0	0	0	5196.58	74.8447	0
CR	yr2	2018-07-13	1219	27.0569	0	0	0	0	0	6143.7	75.7589	0
CR	yr2	2018-07-14	1220	28.3278	0	0	0	0	0	7781.76	72.2568	0
CR	yr2	2018-07-15	1221	29.5304	0	0	0	0	0	7840.82	69.4618	0
CR	yr2	2018-07-16	1222	29.8576	0	0	0	0	0	6850.58	70.7587	0
CR	yr2	2018-07-17	1223	29.7095	0	0	0	0	0	6014.04	73.668	0
CR	yr2	2018-07-18	1224	29.8008	0	0	0	0	0	7541.31	67.9724	0
CR	yr2	2018-07-19	1225	29.4531	0	0	0	0	0	7510.9	68.3826	0
CR	yr2	2018-07-20	1226	29.7196	0	0	0	0	0	6723.55	70.9591	0
CR	yr2	2018-07-21	1227	30.0184	0	0	0	0	0	7471.38	67.1424	0
CR	yr2	2018-07-22	1228	29.7448	0	0	0	0	0	7934.64	66.4787	0
CR	yr2	2018-07-23	1229	29.9981	0	0	0	0	0	7099.79	70.0054	0
CR	yr2	2018-07-24	1230	28.7851	0	0	0	0	0	7356.88	68.4645	0
CR	yr2	2018-07-25	1231	29.0884	0	0	0	0	0	6549.13	71.5648	0
CR	yr2	2018-07-26	1232	29.6474	0	0	0	0	0	6073.69	69.593	0
CR	yr2	2018-07-27	1233	28.5328	0	0	0	0	0	6109.48	64.9151	0
CR	yr2	2018-07-28	1234	27.0012	0	0	0	0	0	4253.04	74.3667	1.5
CR	yr2	2018-07-29	1235	26.0653	0	0	0	0	0	5160.41	83.7176	42
CR	yr2	2018-07-30	1236	27.4867	0	0	0	0	0	6639.06	72.9715	0.5
CR	yr2	2018-07-31	1237	28.602	0	0	0	0	0	7600.44	69.596	0
CR	yr2	2018-08-01	1238	28.7703	0	0	0	0	0	7733.96	68.4116	0
CR	yr2	2018-08-02	1239	29.3356	0	0	0	0	0	7206.06	71.499	0
CR	yr2	2018-08-03	1240	29.4379	0	0	0	0	0	7457.87	64.1751	0
CR	yr2	2018-08-04	1241	27.8855	0	0	0	0	0	7522.19	63.869	0
CR	yr2	2018-08-05	1242	28.8939	0	0	0	0	0	6927.45	63.9607	0
CR	yr2	2018-08-06	1243	29.0372	0	0	0	0	0	6636.78	70.3721	0
CR	yr2	2018-08-07	1244	27.3081	0	0	0	0	0	5019.04	65.7752	0
CR	yr2	2018-08-08	1245	25.2393	0	0	0	0	0	4175.42	74.1985	0
CR	yr2	2018-08-09	1246	27.3771	0	0	0	0	0	3483.38	75.9551	0
CR	yr2	2018-08-10	1247	27.8908	0	0	0	0	0	3346.79	77.0413	0
CR	yr2	2018-08-11	1248	28.8051	0	0	0	0	0	6070.5	71.9312	0
CR	yr2	2018-08-12	1249	29.1067	0	0	0	0	0	4737.84	74.8585	0
CR	yr2	2018-08-13	1250	28.5824	0	0	0	0	0	5884.33	77.6446	0
CR	yr2	2018-08-14	1251	29.6946	0	0	0	0	0	6339.26	70.3644	0
CR	yr2	2018-08-15	1252	27.9098	0	0	0	0	0	3410.49	78.3106	0
CR	yr2	2018-08-16	1253	26.6173	0	0	0	0	0	3027.25	83.0624	0.5
CR	yr2	2018-08-17	1254	24.1333	0	0	0	0	0	7732.87	57.8969	0
CR	yr2	2018-08-18	1255	22.8774	0	0	0	0	0	6583.37	66.1565	0
CR	yr2	2018-08-19	1256	24.4866	0	0	0	0	0	5751.81	61.4476	0
CR	yr2	2018-08-20	1257	24.7815	0	0	0	0	0	4227.51	73.8937	0
CR	yr2	2018-08-21	1258	28.1321	0	0	0	0	0	5960.14	77.7766	2
CR	yr2	2018-08-22	1259	29.5172	0	0	0	0	0	7065.03	65.2269	0
CR	yr2	2018-08-23	1260	26.8054	0	0	0	0	0	4098.58	82.1786	40
CR	yr2	2018-08-24	1261	27.9835	0	0	0	0	0	3738.14	76.1319	31
CR	yr2	2018-08-25	1262	28.3702	0	0	0	0	0	4947.95	75.4837	0
CR	yr2	2018-08-26	1263	28.1394	0	0	0	0	0	6794.91	73.6165	0
CR	yr2	2018-08-27	1264	27.8181	0	0	0	0	0	4547.55	76.2759	0
CR	yr2	2018-08-28	1265	26.0078	0	0	0	0	0	3265.64	84.4303	0
CR	yr2	2018-08-29	1266	27.8733	0	0	0	0	0	6542.66	77.6442	0.5
CR	yr2	2018-08-30	1267	27.551	0	0	0	0	0	6143.3	73.102	0
CR	yr2	2018-08-31	1268	26.7128	0	0	0	0	0	4624.99	82.1271	11
CR	yr2	2018-09-01	1269	23.466	0	0	0	0	0	1823.36	92.9493	9.5
CR	yr2	2018-09-02	1270	23.5997	0	0	0	0	0	4584.75	85.1171	27.5
CR	yr2	2018-09-03	1271	25.3204	0	0	0	0	0	6116.78	79.4678	0.5
CR	yr2	2018-09-04	1272	25.5698	0	0	0	0	0	1267.33	83.6595	41.5
CR	yr2	2018-09-05	1273	25.2463	0	0	0	0	0	6104.35	78.14	19
CR	yr2	2018-09-06	1274	23.8383	0	0	0	0	0	3789.44	78.9071	1
CR	yr2	2018-09-07	1275	24.2982	0	0	0	0	0	2428.31	90.0547	14.5
CR	yr2	2018-09-08	1276	22.446	0	0	0	0	0	2021.49	91.2997	22
CR	yr2	2018-09-09	1277	23.6058	0	0	0	0	0	2862.75	90.6474	1.5
CR	yr2	2018-09-10	1278	22.2658	0	0	0	0	0	1332.12	91.3845	12
CR	yr2	2018-09-11	1279	22.0243	0	0	0	0	0	4719.75	78.2318	1
CR	yr2	2018-09-12	1280	20.6894	0	0	0	0	0	1305.7	86.3225	4
CR	yr2	2018-09-13	1281	21.6015	0	0	0	0	0	2760.14	82.5965	2.5
CR	yr2	2018-09-14	1282	21.3817	0	0	0	0	0	1440.89	94.0799	20
CR	yr2	2018-09-15	1283	23.1869	0	0	0	0	0	1580	91.5681	3
CR	yr2	2018-09-16	1284	24.8104	0	0	0	0	0	2678.48	87.8333	0.5
CR	yr2	2018-09-17	1285	22.6749	0	0	0	0	0	1719.28	88.9762	0.5
CR	yr2	2018-09-18	1286	21.9476	0	0	0	0	0	4450.39	76.8522	0
CR	yr2	2018-09-19	1287	21.5507	0	0	0	0	0	5961.12	61.126	0
CR	yr2	2018-09-20	1288	18.3876	0	0	0	0	0	540.88	93.8786	44.5
CR	yr2	2018-09-21	1289	20.5957	0	0	0	0	0	1234.5	95.2333	8.5
CR	yr2	2018-09-22	1290	22.2582	0	0	0	0	0	3082.85	85.0824	8
CR	yr2	2018-09-23	1291	20.8823	0	0	0	0	0	4790.13	79.5334	0
CR	yr2	2018-09-24	1292	21.5265	0	0	0	0	0	3632.7	76.8799	0
CR	yr2	2018-09-25	1293	19.2717	0	0	0	0	0	1628.82	90.1451	5
CR	yr2	2018-09-26	1294	17.551	0	0	0	0	0	2136.26	87.6123	30
CR	yr2	2018-09-27	1295	17.9018	0	0	0	0	0	2601	87.2864	12.5
CR	yr2	2018-09-28	1296	18.7452	0	0	0	0	0.000347222	5694.66	75.0647	0
CR	yr2	2018-09-29	1297	16.9558	0	0	0	0	0	431.095	95.0875	44
CR	yr2	2018-09-30	1298	22.1947	0	0	0	0	0	1489.49	86.4881	28
CR	yr2	2018-10-01	1299	20.6381	0	0	0	0	0	5774.8	64.9397	2
CR	yr2	2018-10-02	1300	17.5759	0	0	0	0	0.245833	4389.11	70.9769	0
CR	yr2	2018-10-03	1301	19.0769	0	0	0	0	0.00472222	5115.02	69.1576	0
CR	yr2	2018-10-04	1302	17.5417	0	0	0	0	0	1130.6	89.9846	1.5
CR	yr2	2018-10-05	1303	21.9367	0	0	0	0	0	1290.53	78.6597	0
CR	yr2	2018-10-06	1304	24.8981	0	0	0	0	0	3362.95	82.9365	5.5
CR	yr2	2018-10-07	1305	21.9151	0	0	0	0	0	3244.25	82.2815	1.5
CR	yr2	2018-10-08	1306	19.6726	0	0	0	0	0	5455.18	75.2434	0
CR	yr2	2018-10-09	1307	18.732	0	0	0	0	0.00826389	4954.75	76.1107	0
CR	yr2	2018-10-10	1308	18.1302	0	0	0	0	0	1247.45	92.0962	4
CR	yr2	2018-10-11	1309	17.9691	0	0	0	0	0	1565.82	88.6529	0
CR	yr2	2018-10-12	1310	16.3238	0	0	0	0	0.195486	2935.91	65.5221	0
CR	yr2	2018-10-13	1311	15.249	0	0	0	0.0852083	1.02035	2967.42	77.686	0
CR	yr2	2018-10-14	1312	17.1247	0	0	0	0	0	3348.95	77.014	0
CR	yr2	2018-10-15	1313	16.0715	0	0	0	0	0.001875	2388.84	85.2967	0
CR	yr2	2018-10-16	1314	15.889	0	0	0	0	0.326389	2852.29	81.5127	0
CR	yr2	2018-10-17	1315	16.4856	0	0	0	0	0.111806	3455	73.0909	0
CR	yr2	2018-10-18	1316	15.7406	0	0	0	0.0154861	0.789861	4586.89	76.5764	0
CR	yr2	2018-10-19	1317	15.7774	0	0	0	0	0.495625	4160.78	79.6844	0
CR	yr2	2018-10-20	1318	13.5256	0	0	0	0.158889	1.25854	2324.35	78.7786	0
CR	yr2	2018-10-21	1319	13.4167	0	0	0.000104167	0.762403	2.22803	4839.34	72.7657	0
CR	yr2	2018-10-22	1320	14.74	0	0	0.00360417	0.600222	1.5964	4356.47	75.2225	0
CR	yr2	2018-10-23	1321	15.1751	0	0	0	0	0.38	1523.03	81.5683	6
CR	yr2	2018-10-24	1322	15.7571	0	0	0	0.00166667	0.374792	3171.61	82.4081	0.5
CR	yr2	2018-10-25	1323	13.7947	0	0	0	0.373889	1.88389	4682.98	75.7794	0
CR	yr2	2018-10-26	1324	15.3918	0	0	0.034375	0.712333	1.74428	3827.98	76.7702	0.5
CR	yr2	2018-10-27	1325	15.9051	0	0	0	0.0221528	0.431319	1947.21	80.438	6
CR	yr2	2018-10-28	1326	12.6823	0	0	0.00454861	0.792125	2.28608	4604.65	69.1031	0
CR	yr2	2018-10-29	1327	12.9945	0	0	0	0.364333	1.84447	3348.15	73.6806	0
CR	yr2	2018-10-30	1328	13.3239	0	0	0	0.265542	1.4086	3838.97	70.0114	0
CR	yr2	2018-10-31	1329	11.021	0	0	0	0.769806	2.57849	2369.02	74.0834	0
CR	yr2	2018-11-01	1330	11.4823	0	0	0	0.606986	2.27428	2593.74	72.7249	0
CR	yr2	2018-11-02	1331	10.5684	0	0	0.14566	1.43274	3.32441	3154.67	78.3258	0
CR	yr2	2018-11-03	1332	11.3408	0	0	0.0189931	1.30582	3.16797	3608.38	75.9039	0
CR	yr2	2018-11-04	1333	12.7736	0	0	0	0.176792	1.15387	1172.74	91.2729	1
CR	yr2	2018-11-05	1334	15.8222	0	0	0	0	0.147986	3202	84.3547	0
CR	yr2	2018-11-06	1335	16.3265	0	0	0	0	0.220833	3400.97	82.2256	28.5
CR	yr2	2018-11-07	1336	14.3397	0	0	0	0.038125	1.15111	3792.25	78.3381	0
CR	yr2	2018-11-08	1337	15.4743	0	0	0	0.174583	1.13715	3688.6	78.7585	0
CR	yr2	2018-11-09	1338	17.8328	0	0	0	0	0	1037.88	87.1779	11
CR	yr2	2018-11-10	1339	15.0205	0	0	0	0.219722	0.806042	3241.54	73.0112	0.5
CR	yr2	2018-11-11	1340	11.8482	0	0	0.0188333	1.01315	2.8019	3858.6	76.3733	0
CR	yr2	2018-11-12	1341	12.9657	0	0	0	0.140486	1.38514	2086.76	84.2544	0
CR	yr2	2018-11-13	1342	13.4919	0	0	0	0.00479167	0.808056	1947.56	74.8117	0
CR	yr2	2018-11-14	1343	9.96394	0	0	0.0780694	1.30197	3.31134	1463.73	82.4484	0
CR	yr2	2018-11-15	1344	9.23633	0	0	0.710708	2.4095	4.40346	2808.72	80.8178	0.5
CR	yr2	2018-11-16	1345	9.87139	0	0.0981111	0.875757	1.98285	3.76958	2826.59	82.0247	0
CR	yr2	2018-11-17	1346	11.7693	0	0	0.0356875	0.535222	2.27043	2514.91	78.3462	0
CR	yr2	2018-11-18	1347	11.24	0	0	0.504632	1.5506	2.94422	3338.42	74.5233	0
CR	yr2	2018-11-19	1348	11.0207	0	0	0.00190278	0.167153	1.97931	565.443	86.1838	1
CR	yr2	2018-11-20	1349	8.04731	0	0.0169861	1.11928	2.87457	5.03054	2740.4	79.373	0
CR	yr2	2018-11-21	1350	8.64913	0	0.187903	1.22535	2.62823	4.75531	3133.13	79.2966	0
CR	yr2	2018-11-22	1351	9.60065	0	0	0.00306944	0.928722	3.40344	794.16	78.2405	0.5
CR	yr2	2018-11-23	1352	7.35982	0	0.0910208	0.793146	2.83351	5.64018	2927.73	68.4137	0
CR	yr2	2018-11-24	1353	6.07517	0	0.436181	2.21626	4.34323	6.92483	3196.07	79.8844	0
CR	yr2	2018-11-25	1354	7.51136	0.00146528	0.760583	1.94381	3.74093	5.93767	2836.79	77.7948	0
CR	yr2	2018-11-26	1355	9.17076	0	0.00218056	0.786549	2.23091	4.3114	2166	84.2763	0
CR	yr2	2018-11-27	1356	11.0688	0	0	0.100653	1.14947	3.05856	3150.3	78.6348	0
CR	yr2	2018-11-28	1357	11.5747	0	0	0.00627778	0.64184	2.19316	1763.22	86.1612	5
CR	yr2	2018-11-29	1358	9.49867	0	0	0.401333	1.90827	3.93473	3220.27	78.8939	0
CR	yr2	2018-11-30	1359	8.01144	0	0.141521	1.19555	2.97537	5.19801	2172.23	81.7324	0
CR	yr2	2018-12-01	1360	10.3913	0	0	0.3875	1.37962	3.14045	2431.28	73.1599	0
CR	yr2	2018-12-02	1361	8.78644	0	0.157819	0.911896	2.4171	4.58661	3093.25	76.121	0
CR	yr2	2018-12-03	1362	12.0439	0	0	0	0.123958	1.29368	855.605	94.1597	4
CR	yr2	2018-12-04	1363	16.3098	0	0	0	0	0.0255556	2170.3	89.4533	7
CR	yr2	2018-12-05	1364	12.8255	0	0	0.0398125	0.547333	1.45178	2190.91	79.3134	0
CR	yr2	2018-12-06	1365	10.1432	0	0	0.0909861	0.931097	2.85679	672.242	91.7958	7.5
CR	yr2	2018-12-07	1366	10.1698	0	0	0.0642917	0.693556	2.93251	1514.46	74.8991	0.5
CR	yr2	2018-12-08	1367	5.65851	0	0.303292	1.6664	4.34149	7.34149	1843.37	57.3961	0
CR	yr2	2018-12-09	1368	3.64846	0.00493056	1.06874	3.39398	6.35154	9.35154	2116.83	67.5133	0
CR	yr2	2018-12-10	1369	3.5115	0.127111	1.33156	3.59229	6.4885	9.4885	1974.04	78.8141	0
CR	yr2	2018-12-11	1370	4.48744	0.688319	1.81642	3.12854	5.52936	8.51256	1979.09	83.2677	4
CR	yr2	2018-12-12	1371	8.12315	0	0	0.368049	2.16796	4.87685	2069.54	82.8066	9.5
CR	yr2	2018-12-13	1372	5.38341	0	0.34016	2.03979	4.61659	7.61659	2685.37	80.2007	0.5
CR	yr2	2018-12-14	1373	4.3408	0	0.366938	2.69719	5.6592	8.6592	1761.66	77.0985	0
CR	yr2	2018-12-15	1374	3.59427	0.0927708	1.12949	3.4238	6.40573	9.40573	1805.2	81.7798	1
CR	yr2	2018-12-16	1375	3.39226	0.805757	1.96429	3.7506	6.60774	9.60774	1919.07	83.8352	9.5
CR	yr2	2018-12-17	1376	7.21959	0	0	0.767299	3.02201	5.78041	2069.25	85.2735	9.5
CR	yr2	2018-12-18	1377	6.05153	0	0.103139	1.58974	3.96083	6.94847	2620.25	66.0583	0
CR	yr2	2018-12-19	1378	7.13077	0.0376597	0.450736	1.52602	3.05013	5.86923	2726.04	66.1131	0
CR	yr2	2018-12-20	1379	8.31655	0	0	0.265708	1.87602	4.68345	588.609	86.637	2.5
CR	yr2	2018-12-21	1380	6.8693	0	0.118139	1.26527	3.38556	6.13417	2111.87	91.5637	8.5
CR	yr2	2018-12-22	1381	9.02092	0	0	0.0413403	1.26047	3.97908	789.638	96.2938	4.5
CR	yr2	2018-12-23	1382	9.47517	0	0	0.327208	1.54122	3.60052	1696.78	88.2222	0.5
CR	yr2	2018-12-24	1383	6.04299	0.116687	0.760188	1.76328	3.95909	6.95701	2620.54	72.7066	0
CR	yr2	2018-12-25	1384	3.32301	0.572215	2.2124	4.32097	6.74033	9.67699	3119.23	77.0983	0.5
CR	yr2	2018-12-26	1385	5.8485	0.00620139	0.65791	1.82887	4.16942	7.1515	1359.15	80.6003	0
CR	yr2	2018-12-27	1386	7.02952	0	0.0128333	0.698972	2.97499	5.97048	2260.04	61.1406	0
CR	yr2	2018-12-28	1387	1.7523	0.312764	2.278	5.2477	8.2477	11.2477	1987.04	73.4288	0
CR	yr2	2018-12-29	1388	1.58467	0.794569	2.71642	5.41533	8.41533	11.4153	2870.04	75.1756	0.5
CR	yr2	2018-12-30	1389	2.08939	0.311972	2.13135	4.91061	7.91061	10.9106	2139.18	78.9278	0
CR	yr2	2018-12-31	1390	2.32925	0.109549	1.7801	4.67075	7.67075	10.6707	1137.33	84.2554	0
CR	yr2	2019-01-01	1391	4.40744	0.241556	1.19845	2.87974	5.59256	8.59256	3106.78	70.7343	0
CR	yr2	2019-01-02	1392	3.85186	0.00961111	0.831583	3.19735	6.14814	9.14814	1904.42	74.1285	0
CR	yr2	2019-01-03	1393	2.60176	0.323833	1.89156	4.39992	7.39824	10.3982	1743.56	79.7642	0	0.0265834	0.024955	0.0290709	0.0244724	0.0257296	0.0254684	0.0195513	0.0241599	0.0261398	0.0279514	0.0253855	0.0273661
CR	yr2	2019-01-04	1394	3.03189	0.881826	2.24257	4.4154	6.96881	9.96811	3346.93	78.2877	0.5	0.0258338	0.0241401	0.0275498	0.0236345	0.0229712	0.0227223	0.018306	0.0230821	0.0239691	0.0271451	0.0224948	0.0242754
CR	yr2	2019-01-05	1395	5.83845	0	0.0111944	1.43359	4.16203	7.16155	757.753	81.5286	0.5	0.0258357	0.025034	0.0294898	0.0227939	0.024683	0.0245366	0.0189085	0.0246107	0.0261317	0.0292513	0.0249485	0.0258022
CR	yr2	2019-01-06	1396	3.54926	0	0.763618	3.45074	6.45074	9.45074	1241.86	83.1515	0	0.0263219	0.025078	0.0309464	0.0243208	0.0254932	0.0254283	0.0191652	0.0247817	0.0267272	0.0296181	0.0253959	0.0270665
[truncated: 480 more rows]

## Sheet: Figs_S16_parameter_CH_S18
file_name	row_number_in_para.csv	name	temp_thres	temp_lag	temp_window	sun_lag	sun_window	rain_lag	rain_window
[truncated: 12 more rows]

## Sheet: Fig_S16_parameter_JP
file_name	row_number_in_para.csv	name	temp_thres	temp_lag	temp_window	sun_lag	sun_window	rain_lag	rain_window
[truncated: 12 more rows]

[truncated: 6 more sheets: Figs_6b_parameter_CH_S17, Fig_6b_parameter_JP, environment_raw_Switzerland_1, environment_Switzerland_2, environment_Switzerland_3, environment_raw_Japan]
