# Supplementary material for: Seasonal pigment fluctuation in diploid and polyploid Arabidopsis revealed by machine learning-based phenotyping method PlantServation
Source: Nat Commun. 2023 Sep 22;14:5792. doi: 10.1038/s41467-023-41260-3 (PMC10517152; doi:10.1038/s41467-023-41260-3)
Supplement: Supplementary file 9 — Source Data [file 41467_2023_41260_MOESM9_ESM.zip › Source Data 9.xlsx]

## Sheet: README
README for Source Data 9
sheet-name	sheet_content		sheet	column_name	content
Fig_S19	estimated anthocyaninn content per square mm of a half of the sampled leaf area for all sites all years		Fig_S19	species	genotype code of the 12 genotypes of Arabidopsis
Fig_S26	estimated anthocyaninn content per square mm of a half of the sampled leaf area, PC1, and PC2 for all sites all years			column B and the following	daily mean of the estimated anthocyanin content per area for the combination of site (ZH for Swiss and CR for Japanese), year (yr1, yr2, and yr 3), and count of time points for each site where serial numbers are given from yr1-yr3
Fig_7	estimated anthocyaninn content per mg leaf area for all sites all years		Fig_S26	serial_number	count of time points for each site where serial numbers are given from yr1-yr3
Fig_S25	estimated anthocyaninn content per mg leaf area, PC1, and PC2 for all sites all years			group	sample ID consisting of site, year, and date. For example, ZH_yr1_2017-11-10 indicates sample from the Swiss site in year 1, collected on 2017-11-10
Fig_S22	a* for all sites all years			PC1	score of the principal component 1
				PC2	score of the principal component 2
				bg_bar_height	height of the bar in the background of the plot
				site	name of the site (ZH for Swiss and CR for Japanese)
				season	name of the season, i.e., year (yr1, yr2, and yr 3)
				day	date of data collection
				genotype	genotype code of the 12 genotypes of Arabidopsis
				value	daily mean of the estimated anthocyaninn content per square mm leaf area
			Fig_7	species	genotype code of the 12 genotypes of Arabidopsis
				column B and the following	daily mean of the estimated anthocyanin content per weight for the combination of site (ZH for Swiss and CR for Japanese), year (yr1, yr2, and yr 3), and date (yyyy-mm-dd)
			Fig_S25	serial_number	count of time points for each site where serial numbers are given from yr1-yr3
				group	sample ID consisting of site, year, and date. For example, ZH_yr1_2017-11-10 indicates sample from the Swiss site in year 1, collected on 2017-11-10
				PC1	score of the principal component 1
				PC2	score of the principal component 2
				bg_bar_height	height of the bar in the background of the plot
				site	name of the site (ZH for Swiss and CR for Japanese)
				season	name of the season, i.e., year (yr1, yr2, and yr 3)
				day	date of data collection
				genotype	genotype code of the 12 genotypes of Arabidopsis
				value	daily mean of the estimated anthocyaninn content per mg leaf area
			Fig_S22	species	genotype code of the 12 genotypes of Arabidopsis
				column B and the following	daily mean of a* for the combination of site (ZH for Swiss and CR for Japanese), year (yr1, yr2, and yr 3), and date (yyyy-mm-dd)

## Sheet: Fig_S19
species	ZH_yr1_1	ZH_yr1_2	ZH_yr1_3	ZH_yr1_4	ZH_yr1_5	ZH_yr1_6	ZH_yr1_7	ZH_yr1_8	ZH_yr1_9	ZH_yr1_10	ZH_yr1_11	ZH_yr1_12	ZH_yr1_13	ZH_yr1_14	ZH_yr1_15	ZH_yr1_16	ZH_yr1_17	ZH_yr1_18	ZH_yr1_19	ZH_yr1_20	ZH_yr1_21	ZH_yr1_22	ZH_yr1_23	ZH_yr1_24	ZH_yr1_25	ZH_yr1_26	ZH_yr1_27	ZH_yr1_28	ZH_yr1_29	ZH_yr1_30	ZH_yr1_31	ZH_yr1_32	ZH_yr1_33	ZH_yr1_34	ZH_yr1_35	ZH_yr1_36	ZH_yr1_37	ZH_yr1_38	ZH_yr1_39	ZH_yr1_40	ZH_yr1_41	ZH_yr1_42	ZH_yr1_43	ZH_yr1_44	ZH_yr1_45	ZH_yr1_46	ZH_yr1_47	ZH_yr1_48	ZH_yr1_49
COL	0.00143005	0.00102173	0.000520652	0.00067367	0.000964771	0.000760998	0.000668188	0.000889485	0.000616062	0.000687848	0.000783313	0.000783427	0.00122892	0.000721246	0.00101202	0.000623807	0.00103684	0.000948146	0.000836375	0.000791803	0.00103389	0.00108381	0.00104782	0.00113861	0.000883301	0.000898082	0.00084812	0.00256379	0.000604315	0.00135836	0.00170218	0.000690491	0.00094224	0.00101272	0.000762997	0.00127169	0.000809509	0.000988899	0.00150709	0.000959971	0.000910412	0.000965691	0.000435317	0.00066254	0.000670976	0.000872277	0.000776272	0.0007603	0.000790158
DEN	0.000521406	0.000366301	0.000379731	0.000434908	0.000431588	0.00053146	0.00057271	0.000579696	0.000561913	0.000452837	0.000537966	0.000630145	0.000784635	0.000621194	0.000992943	0.000553713	0.00137461	0.00142766	0.000907695	0.000777972	0.00124049	0.0015143	0.0014786	0.00173751	0.00120643	0.00101875	0.00126676	0.00203661	0.000714353	0.00239296	0.0023957	0.00203234	0.00157728	0.00190505	0.00135886	0.00190497	0.00196143	0.00206147	0.00275096	0.00223578	0.00276739	0.00176023	0.00180821	0.00218825	0.00244161	0.00217471	0.00228689	0.00227568	0.00263478
HAL	0.000638537	0.000734607	0.000498455	0.000704865	0.000883134	0.000898353	0.000854544	0.000858047	0.000722936	0.000758391	0.000785724	0.000916422	0.00126848	0.00134948	0.00184343	0.00130756	0.0023265	0.00305838	0.00207141	0.00199256	0.00298252	0.00291873	0.00268085	0.00283995	0.00265307	0.00262992	0.00194928	0.003052	0.00218755	0.00384333	0.00296118	0.00333598	0.00262927	0.0034748	0.00281037	0.00396533	0.00303896	0.00390965	0.00582151	0.00372631	0.00410039	0.00583221	0.00309505	0.00336022	0.00390443	0.00439487	0.00408577	0.00396272	0.00431149
MAG	0.000330617	0.000394411	0.000277656	0.000348871	0.000604348	0.000514687	0.000455946	0.000498403	0.000289157	0.000599852	0.000364002	0.000415457	0.0006513	0.000346054	0.000264195	0.000366856	0.000584839	0.000696627	0.000396056	0.000436448	0.00064751	0.000817682	0.000525458	0.000547288	0.000620364	0.000685951	0.000420799	0.0011204	0.000695257	0.0010166	0.00152416	0.000594738	0.000681872	0.000954516	0.000612764	0.000909194	0.000854451	0.00102892	0.00084657	0.000657703	0.00113235	0.00117653	0.00071136	0.000474604	0.000369627	0.000571083	0.000647987	0.000621235	0.000913603
MAI	0.000539853	0.000467656	0.000444651	0.000645081	0.000759508	0.00078948	0.000725248	0.000769134	0.000459342	0.000436035	0.000446926	0.000663133	0.000805549	0.000635368	0.000532972	0.000397317	0.000803802	0.000836599	0.000701496	0.000612667	0.000805614	0.00110707	0.000731697	0.000788637	0.000764219	0.000780272	0.000739445	0.00142577	0.000740654	0.000828853	0.00182936	0.00095582	0.00114145	0.000965698	0.000798838	0.000881148	0.000970476	0.00121506	0.0013845	0.000997787	0.00113514	0.00110435	0.000685802	0.000505325	0.000657716	0.000844001	0.00100469	0.00087165	0.00128856
MED	0.00260942	0.0024876	0.00212212	0.00274336	0.00354547	0.00309323	0.0030867	0.00407974	0.00285814	0.00289276	0.00384797	0.00358597	0.00423909	0.00307322	0.0035826	0.00258116	0.00355076	0.00392027	0.00304595	0.00294544	0.003973	0.00396382	0.0035427	0.0039727	0.0033246	0.00324116	0.00332583	0.0041268	0.00432874	0.00482419	0.0047723	0.00594589	0.00397359	0.00619551	0.00444402	0.00559462	0.00343317	0.00456054	0.00579631	0.0044194	0.00498334	0.00604855	0.00512101	0.00429375	0.00434199	0.00560145	0.00498715	0.00446719	0.0046688
MUR	0.000835924	0.000677582	0.000799931	0.000861224	0.000850571	0.000823121	0.000847977	0.000976004	0.000653984	0.000893295	0.000722253	0.00104035	0.000890129	0.000833174	0.000924221	0.00078388	0.00120578	0.00116781	0.000836783	0.000982655	0.00111518	0.00130991	0.00101533	0.00101687	0.001076	0.000913998	0.000773379	0.00164384	0.00121228	0.000860865	0.000731111	0.00104491	0.00144334	0.00113264	0.0011414	0.00127271	0.00132452	0.00156071	0.001055	0.0009881	0.00151139	0.00121426	0.0014985	0.00164566	0.00145518	0.0014657	0.00149987	0.00125907	0.00140792
POT	0.000545584	0.000389859	0.000349471	0.000514369	0.000471084	0.00057621	0.000535873	0.000578698	0.000573535	0.000447917	0.000477286	0.00066664	0.000552674	0.000564013	0.000638964	0.000533015	0.000961695	0.000947389	0.00075782	0.000600382	0.0013677	0.000829736	0.00133051	0.00128788	0.00129235	0.000906279	0.00138341	0.00222102	0.00094926	0.0021321	0.00240599	0.00191582	0.00200065	0.00209701	0.00195796	0.00227637	0.00240356	0.00269162	0.00308236	0.00286873	0.00311251	0.00239451	0.00204218	0.00242246	0.00298913	0.00283863	0.00306494	0.00304062	0.00345591
RS7	0.000804639	0.000734461	0.000760297	0.000829075	0.000840869	0.000853281	0.000835217	0.000826363	0.000687001	0.000673334	0.000691351	0.000757561	0.000816072	0.000819016	0.00106039	0.000702778	0.00146732	0.0014925	0.00135104	0.000992027	0.00171069	0.00158787	0.00175902	0.00191829	0.00160748	0.00140455	0.00144316	0.00247028	0.001337	0.00253809	0.00275627	0.00197486	0.00230886	0.00217312	0.00259397	0.00263479	0.00273592	0.00321041	0.00351779	0.00315494	0.00328218	0.00243064	0.00262278	0.00322028	0.00375236	0.00347487	0.00324726	0.0034367	0.00335255
RS8	0.000629545	0.000560306	0.000534837	0.00058076	0.000663026	0.000738389	0.000787585	0.000733034	0.000700467	0.00061519	0.000642377	0.000813567	0.000834327	0.000918606	0.000907845	0.000795415	0.00142378	0.00141549	0.00116154	0.00098082	0.00161305	0.0012834	0.00177694	0.00174456	0.00152917	0.00109513	0.00121098	0.0023259	0.00119623	0.00203464	0.00247065	0.00182037	0.00158424	0.00200772	0.00169293	0.00235031	0.00192475	0.00236758	0.00312855	0.0024949	0.0028104	0.00244775	0.00226324	0.00231358	0.00266308	0.00270161	0.00269293	0.00275305	0.00276026
SEP	0.00208737	0.0017157	0.00187238	0.00197012	0.00189252	0.00256811	0.00234721	0.00290877	0.00266799	0.00230373	0.00259683	0.00244459	0.00428016	0.00336875	0.00377105	0.00263372	0.00400613	0.00398134	0.00351542	0.00351986	0.00440561	0.00436828	0.00399161	0.00393315	0.00360474	0.00482201	0.00399501	0.0059543	0.00439232	0.00685621	0.00476189	0.00553858	0.0037981	0.00723194	0.00428649	0.00656566	0.00444935	0.00524801	0.00519777	0.0054118	0.00513455	0.00850154	0.00482901	0.00454905	0.00477011	0.00533621	0.00487067	0.00482596	0.00475803
TKS	0.000458438	0.000497633	0.000468804	0.000581925	0.000683138	0.000728013	0.000789438	0.0006992	0.000380331	0.000439493	0.000520437	0.000518557	0.000638669	0.000537293	0.000518863	0.000381816	0.000789752	0.000882733	0.000612342	0.000630448	0.000667184	0.000913288	0.000713849	0.000694558	0.000756767	0.000838686	0.000659715	0.00138213	0.000653512	0.000961997	0.00170179	0.00101398	0.000747856	0.000948845	0.000749309	0.0010004	0.000918339	0.000943905	0.00110353	0.00083689	0.000940294	0.000997464	0.000575769	0.000583729	0.000672629	0.000837624	0.000909394	0.000824792	0.000987423
[truncated: 779 more columns]

## Sheet: Fig_S26
serial_number	group	PC1	PC2	bg_bar_height	site	season	day	genotype	value
1	ZH_yr1_2017-11-10	0.12593	-0.269921	0.015	ZH	yr1	2017-11-10	COL	0.00143005
2	ZH_yr1_2017-11-11	0.148459	-0.244256	0.015	ZH	yr1	2017-11-11	COL	0.00102173
3	ZH_yr1_2017-11-12	0.131351	-0.262653	0.015	ZH	yr1	2017-11-12	COL	0.000520652
4	ZH_yr1_2017-11-13	0.140282	-0.251566	0.015	ZH	yr1	2017-11-13	COL	0.00067367
5	ZH_yr1_2017-11-14	0.137464	-0.228885	0.015	ZH	yr1	2017-11-14	COL	0.000964771
6	ZH_yr1_2017-11-15	0.154264	-0.243943	0.015	ZH	yr1	2017-11-15	COL	0.000760998
7	ZH_yr1_2017-11-16	0.153025	-0.244914	0.015	ZH	yr1	2017-11-16	COL	0.000668188
8	ZH_yr1_2017-11-17	0.141222	-0.252714	0.015	ZH	yr1	2017-11-17	COL	0.000889485
9	ZH_yr1_2017-11-18	0.165589	-0.258726	0.015	ZH	yr1	2017-11-18	COL	0.000616062
10	ZH_yr1_2017-11-19	0.141484	-0.250713	0.015	ZH	yr1	2017-11-19	COL	0.000687848
11	ZH_yr1_2017-11-20	0.153984	-0.251779	0.015	ZH	yr1	2017-11-20	COL	0.000783313
12	ZH_yr1_2017-11-21	0.15074	-0.253486	0.015	ZH	yr1	2017-11-21	COL	0.000783427
13	ZH_yr1_2017-11-22	0.160894	-0.241494	0.015	ZH	yr1	2017-11-22	COL	0.00122892
14	ZH_yr1_2017-11-23	0.190965	-0.224317	0.015	ZH	yr1	2017-11-23	COL	0.000721246
15	ZH_yr1_2017-11-24	0.209183	-0.214941	0.015	ZH	yr1	2017-11-24	COL	0.00101202
16	ZH_yr1_2017-11-25	0.203601	-0.215522	0.015	ZH	yr1	2017-11-25	COL	0.000623807
17	ZH_yr1_2017-11-26	0.229548	-0.19549	0.015	ZH	yr1	2017-11-26	COL	0.00103684
18	ZH_yr1_2017-11-27	0.253517	-0.152944	0.015	ZH	yr1	2017-11-27	COL	0.000948146
19	ZH_yr1_2017-11-28	0.238869	-0.182758	0.015	ZH	yr1	2017-11-28	COL	0.000836375
20	ZH_yr1_2017-11-29	0.217923	-0.184026	0.015	ZH	yr1	2017-11-29	COL	0.000791803
21	ZH_yr1_2017-11-30	0.253884	-0.171421	0.015	ZH	yr1	2017-11-30	COL	0.00103389
22	ZH_yr1_2017-12-01	0.232618	-0.164306	0.015	ZH	yr1	2017-12-01	COL	0.00108381
23	ZH_yr1_2017-12-02	0.263426	-0.176569	0.015	ZH	yr1	2017-12-02	COL	0.00104782
24	ZH_yr1_2017-12-03	0.266716	-0.175732	0.015	ZH	yr1	2017-12-03	COL	0.00113861
25	ZH_yr1_2017-12-04	0.262062	-0.162408	0.015	ZH	yr1	2017-12-04	COL	0.000883301
26	ZH_yr1_2017-12-05	0.223102	-0.161785	0.015	ZH	yr1	2017-12-05	COL	0.000898082
27	ZH_yr1_2017-12-06	0.227743	-0.209764	0.015	ZH	yr1	2017-12-06	COL	0.00084812
28	ZH_yr1_2017-12-07	0.217016	-0.206852	0.015	ZH	yr1	2017-12-07	COL	0.00256379
29	ZH_yr1_2017-12-08	0.204814	-0.204452	0.015	ZH	yr1	2017-12-08	COL	0.000604315
30	ZH_yr1_2017-12-09	0.249071	-0.169891	0.015	ZH	yr1	2017-12-09	COL	0.00135836
31	ZH_yr1_2017-12-10	0.260404	-0.183266	0.015	ZH	yr1	2017-12-10	COL	0.00170218
32	ZH_yr1_2017-12-11	0.241793	-0.194093	0.015	ZH	yr1	2017-12-11	COL	0.000690491
33	ZH_yr1_2017-12-12	0.241974	-0.190365	0.015	ZH	yr1	2017-12-12	COL	0.00094224
34	ZH_yr1_2017-12-13	0.226852	-0.202683	0.015	ZH	yr1	2017-12-13	COL	0.00101272
35	ZH_yr1_2017-12-14	0.249273	-0.185196	0.015	ZH	yr1	2017-12-14	COL	0.000762997
36	ZH_yr1_2017-12-15	0.25232	-0.181664	0.015	ZH	yr1	2017-12-15	COL	0.00127169
37	ZH_yr1_2017-12-16	0.255195	-0.15469	0.015	ZH	yr1	2017-12-16	COL	0.000809509
38	ZH_yr1_2017-12-17	0.266905	-0.150401	0.015	ZH	yr1	2017-12-17	COL	0.000988899
39	ZH_yr1_2017-12-18	0.312709	-0.0942992	0.015	ZH	yr1	2017-12-18	COL	0.00150709
40	ZH_yr1_2017-12-19	0.273578	-0.155809	0.015	ZH	yr1	2017-12-19	COL	0.000959971
41	ZH_yr1_2017-12-20	0.275257	-0.150379	0.015	ZH	yr1	2017-12-20	COL	0.000910412
42	ZH_yr1_2017-12-21	0.258598	-0.132414	0.015	ZH	yr1	2017-12-21	COL	0.000965691
43	ZH_yr1_2017-12-22	0.246173	-0.190428	0.015	ZH	yr1	2017-12-22	COL	0.000435317
44	ZH_yr1_2017-12-23	0.25637	-0.165747	0.015	ZH	yr1	2017-12-23	COL	0.00066254
45	ZH_yr1_2017-12-24	0.270513	-0.139032	0.015	ZH	yr1	2017-12-24	COL	0.000670976
46	ZH_yr1_2017-12-25	0.276562	-0.153596	0.015	ZH	yr1	2017-12-25	COL	0.000872277
47	ZH_yr1_2017-12-26	0.275994	-0.149	0.015	ZH	yr1	2017-12-26	COL	0.000776272
48	ZH_yr1_2017-12-27	0.280226	-0.138405	0.015	ZH	yr1	2017-12-27	COL	0.0007603
49	ZH_yr1_2017-12-28	0.2827	-0.124159	0.015	ZH	yr1	2017-12-28	COL	0.000790158
50	ZH_yr1_2017-12-29	0.281262	-0.15126	0.015	ZH	yr1	2017-12-29	COL	0.0012284
51	ZH_yr1_2017-12-30	0.268708	-0.155675	0.015	ZH	yr1	2017-12-30	COL	0.000481762
52	ZH_yr1_2017-12-31	0.280094	-0.142463	0.015	ZH	yr1	2017-12-31	COL	0.000771896
53	ZH_yr1_2018-01-01	0.264016	-0.14227	0.015	ZH	yr1	2018-01-01	COL	0.000883502
54	ZH_yr1_2018-01-02	0.251431	-0.138616	0.015	ZH	yr1	2018-01-02	COL	0.00057223
55	ZH_yr1_2018-01-04	0.267111	-0.0985235	0.015	ZH	yr1	2018-01-04	COL	0.000716288
56	ZH_yr1_2018-01-05	0.261872	-0.153694	0.015	ZH	yr1	2018-01-05	COL	0.000681494
57	ZH_yr1_2018-01-06	0.264186	-0.131175	0.015	ZH	yr1	2018-01-06	COL	0.000450107
58	ZH_yr1_2018-01-07	0.261019	-0.143604	0.015	ZH	yr1	2018-01-07	COL	0.000381218
59	ZH_yr1_2018-01-08	0.2486	-0.165322	0.015	ZH	yr1	2018-01-08	COL	0.000583031
60	ZH_yr1_2018-01-09	0.23794	-0.188447	0.015	ZH	yr1	2018-01-09	COL	0.000467753
61	ZH_yr1_2018-01-10	0.257913	-0.173971	0.015	ZH	yr1	2018-01-10	COL	0.000582878
62	ZH_yr1_2018-01-11	0.259983	-0.167781	0.015	ZH	yr1	2018-01-11	COL	0.000619114
63	ZH_yr1_2018-01-12	0.277212	-0.116619	0.015	ZH	yr1	2018-01-12	COL	0.000652724
64	ZH_yr1_2018-01-13	0.263536	-0.151325	0.015	ZH	yr1	2018-01-13	COL	0.000570806
65	ZH_yr1_2018-01-14	0.260326	-0.120941	0.015	ZH	yr1	2018-01-14	COL	0.000624505
66	ZH_yr1_2018-01-15	0.258479	-0.152025	0.015	ZH	yr1	2018-01-15	COL	0.000810048
67	ZH_yr1_2018-01-16	0.270736	-0.112167	0.015	ZH	yr1	2018-01-16	COL	0.000500112
68	ZH_yr1_2018-01-17	0.298841	-0.0788449	0.015	ZH	yr1	2018-01-17	COL	0.000713705
69	ZH_yr1_2018-01-18	0.289781	-0.0821623	0.015	ZH	yr1	2018-01-18	COL	0.000467809
70	ZH_yr1_2018-01-19	0.30318	-0.0503919	0.015	ZH	yr1	2018-01-19	COL	0.00116343
71	ZH_yr1_2018-01-20	0.292247	-0.0911334	0.015	ZH	yr1	2018-01-20	COL	0.000541779
72	ZH_yr1_2018-01-24	0.279326	-0.120412	0.015	ZH	yr1	2018-01-24	COL	0.000637476
73	ZH_yr1_2018-01-25	0.289846	-0.0649026	0.015	ZH	yr1	2018-01-25	COL	0.000552777
74	ZH_yr1_2018-01-26	0.306503	-0.0546857	0.015	ZH	yr1	2018-01-26	COL	0.000580998
75	ZH_yr1_2018-01-27	0.30559	-0.0423863	0.015	ZH	yr1	2018-01-27	COL	0.000680772
76	ZH_yr1_2018-01-28	0.310789	-0.0582381	0.015	ZH	yr1	2018-01-28	COL	0.00110943
77	ZH_yr1_2018-01-29	0.283695	-0.0639213	0.015	ZH	yr1	2018-01-29	COL	0.000965844
78	ZH_yr1_2018-01-30	0.309583	-0.0292217	0.015	ZH	yr1	2018-01-30	COL	0.000898188
79	ZH_yr1_2018-01-31	0.312739	-0.0383732	0.015	ZH	yr1	2018-01-31	COL	0.0011642
80	ZH_yr1_2018-02-01	0.29559	0.0334171	0.015	ZH	yr1	2018-02-01	COL	0.000677184
81	ZH_yr1_2018-02-02	0.300978	-0.0618576	0.015	ZH	yr1	2018-02-02	COL	0.00168178
82	ZH_yr1_2018-02-03	0.309568	-0.0626909	0.015	ZH	yr1	2018-02-03	COL	0.00165324
83	ZH_yr1_2018-02-04	0.293984	-0.069573	0.015	ZH	yr1	2018-02-04	COL	0.00182243
84	ZH_yr1_2018-02-05	0.309709	-0.0637286	0.015	ZH	yr1	2018-02-05	COL	0.00145843
85	ZH_yr1_2018-02-06	0.303674	-0.019899	0.015	ZH	yr1	2018-02-06	COL	0.00189677
86	ZH_yr1_2018-02-07	0.303687	-0.00281261	0.015	ZH	yr1	2018-02-07	COL	0.00147907
87	ZH_yr1_2018-02-11	0.280658	0.0411069	0.015	ZH	yr1	2018-02-11	COL	0.00191379
88	ZH_yr1_2018-02-14	0.284097	0.0585818	0.015	ZH	yr1	2018-02-14	COL	0.00263061
89	ZH_yr1_2018-02-16	0.267431	0.0541193	0.015	ZH	yr1	2018-02-16	COL	0.00150699
90	ZH_yr1_2018-02-17	0.279989	0.0300507	0.015	ZH	yr1	2018-02-17	COL	0.00177539
91	ZH_yr1_2018-03-13	0.276629	0.0742666	0.015	ZH	yr1	2018-03-13	COL	0.00295825
92	ZH_yr1_2018-03-14	0.243988	0.00537954	0.015	ZH	yr1	2018-03-14	COL	0.00376697
93	ZH_yr1_2018-03-15	0.266238	0.0221681	0.015	ZH	yr1	2018-03-15	COL	0.00307664
94	ZH_yr1_2018-03-16	0.262822	0.0460363	0.015	ZH	yr1	2018-03-16	COL	0.00312085
95	ZH_yr1_2018-03-17	0.254133	0.0254624	0.015	ZH	yr1	2018-03-17	COL	0.0030051
96	ZH_yr1_2018-03-22	0.21914	0.0305909	0.015	ZH	yr1	2018-03-22	COL	0.00396498
97	ZH_yr1_2018-03-23	0.197159	0.0220016	0.015	ZH	yr1	2018-03-23	COL	0.00504951
98	ZH_yr1_2018-03-24	0.226005	0.0252575	0.015	ZH	yr1	2018-03-24	COL	0.0042722
99	ZH_yr1_2018-03-25	0.207099	0.00603024	0.015	ZH	yr1	2018-03-25	COL	0.00445526
100	ZH_yr1_2018-03-26	0.214317	0.0370422	0.015	ZH	yr1	2018-03-26	COL	0.00418671
101	ZH_yr1_2018-03-27	0.207701	0.0499932	0.015	ZH	yr1	2018-03-27	COL	0.00400403
102	ZH_yr1_2018-03-28	0.230787	0.0805851	0.015	ZH	yr1	2018-03-28	COL	0.00343666
103	ZH_yr1_2018-03-29	0.216703	0.0592868	0.015	ZH	yr1	2018-03-29	COL	0.00381727
104	ZH_yr1_2018-03-30	0.206927	0.075037	0.015	ZH	yr1	2018-03-30	COL	0.00420353
105	ZH_yr1_2018-03-31	0.164808	0.0900043	0.015	ZH	yr1	2018-03-31	COL	0.00585645
106	ZH_yr2_2018-11-03	0.156954	-0.21021	0.015	ZH	yr2	2018-11-03	COL	0.000464234
107	ZH_yr2_2018-11-04	0.149056	-0.215603	0.015	ZH	yr2	2018-11-04	COL	0.000893459
108	ZH_yr2_2018-11-05	0.154636	-0.223575	0.015	ZH	yr2	2018-11-05	COL	0.00151001
109	ZH_yr2_2018-11-06	0.114264	-0.212943	0.015	ZH	yr2	2018-11-06	COL	0.00209521
110	ZH_yr2_2018-11-07	0.164655	-0.234465	0.015	ZH	yr2	2018-11-07	COL	0.00245949
111	ZH_yr2_2018-11-08	0.185781	-0.198661	0.015	ZH	yr2	2018-11-08	COL	0.00260672
112	ZH_yr2_2018-11-09	0.179528	-0.209599	0.015	ZH	yr2	2018-11-09	COL	0.00287037
113	ZH_yr2_2018-11-10	0.214105	-0.163832	0.015	ZH	yr2	2018-11-10	COL	0.00272235
114	ZH_yr2_2018-11-11	0.219656	-0.190452	0.015	ZH	yr2	2018-11-11	COL	0.00259373
115	ZH_yr2_2018-11-12	0.216912	-0.18828	0.015	ZH	yr2	2018-11-12	COL	0.00213204
116	ZH_yr2_2018-11-13	0.257025	-0.16797	0.015	ZH	yr2	2018-11-13	COL	0.00134397
117	ZH_yr2_2018-11-14	0.249988	-0.178009	0.015	ZH	yr2	2018-11-14	COL	0.00120662
118	ZH_yr2_2018-11-15	0.248867	-0.171329	0.015	ZH	yr2	2018-11-15	COL	0.0010176
119	ZH_yr2_2018-11-16	0.255935	-0.169137	0.015	ZH	yr2	2018-11-16	COL	0.000980489
120	ZH_yr2_2018-11-17	0.258005	-0.169379	0.015	ZH	yr2	2018-11-17	COL	0.0011361
121	ZH_yr2_2018-11-18	0.248968	-0.171179	0.015	ZH	yr2	2018-11-18	COL	0.000883648
122	ZH_yr2_2018-11-19	0.25456	-0.161435	0.015	ZH	yr2	2018-11-19	COL	0.000935651
123	ZH_yr2_2018-11-20	0.262223	-0.148707	0.015	ZH	yr2	2018-11-20	COL	0.000988224
124	ZH_yr2_2018-11-21	0.250752	-0.150148	0.015	ZH	yr2	2018-11-21	COL	0.00102812
125	ZH_yr2_2018-11-22	0.253503	-0.148973	0.015	ZH	yr2	2018-11-22	COL	0.000926792
126	ZH_yr2_2018-11-23	0.247812	-0.154631	0.015	ZH	yr2	2018-11-23	COL	0.0008158
127	ZH_yr2_2018-11-24	0.25143	-0.181937	0.015	ZH	yr2	2018-11-24	COL	0.00122451
128	ZH_yr2_2018-11-25	0.257903	-0.162947	0.015	ZH	yr2	2018-11-25	COL	0.000741072
129	ZH_yr2_2018-11-26	0.247562	-0.19136	0.015	ZH	yr2	2018-11-26	COL	0.000644724
130	ZH_yr2_2018-11-27	0.249787	-0.183573	0.015	ZH	yr2	2018-11-27	COL	0.000457732
131	ZH_yr2_2018-11-28	0.268563	-0.166921	0.015	ZH	yr2	2018-11-28	COL	0.000714333
132	ZH_yr2_2018-11-29	0.26493	-0.167222	0.015	ZH	yr2	2018-11-29	COL	0.000797122
133	ZH_yr2_2018-11-30	0.262273	-0.174688	0.015	ZH	yr2	2018-11-30	COL	0.000504411
134	ZH_yr2_2018-12-01	0.270759	-0.164681	0.015	ZH	yr2	2018-12-01	COL	0.000743071
135	ZH_yr2_2018-12-02	0.247665	-0.198298	0.015	ZH	yr2	2018-12-02	COL	0.000338648
136	ZH_yr2_2018-12-03	0.257164	-0.190103	0.015	ZH	yr2	2018-12-03	COL	0.000601256
137	ZH_yr2_2018-12-04	0.254554	-0.196346	0.015	ZH	yr2	2018-12-04	COL	0.000536257
138	ZH_yr2_2018-12-05	0.259607	-0.182919	0.015	ZH	yr2	2018-12-05	COL	0.000445594
139	ZH_yr2_2018-12-06	0.260377	-0.181898	0.015	ZH	yr2	2018-12-06	COL	0.000354538
140	ZH_yr2_2018-12-07	0.2765	-0.165181	0.015	ZH	yr2	2018-12-07	COL	0.000512454
141	ZH_yr2_2018-12-08	0.270936	-0.168745	0.015	ZH	yr2	2018-12-08	COL	0.000617862
142	ZH_yr2_2018-12-09	0.266092	-0.157645	0.015	ZH	yr2	2018-12-09	COL	0.000566669
143	ZH_yr2_2018-12-10	0.282416	-0.12193	0.015	ZH	yr2	2018-12-10	COL	0.000524747
144	ZH_yr2_2018-12-12	0.271377	-0.159	0.015	ZH	yr2	2018-12-12	COL	0.000914267
145	ZH_yr2_2018-12-13	0.277772	-0.157573	0.015	ZH	yr2	2018-12-13	COL	0.00107933
146	ZH_yr2_2018-12-14	0.290117	-0.147323	0.015	ZH	yr2	2018-12-14	COL	0.000994301
147	ZH_yr2_2018-12-15	0.291794	-0.135076	0.015	ZH	yr2	2018-12-15	COL	0.00095747
148	ZH_yr2_2018-12-21	0.315552	-0.0911999	0.015	ZH	yr2	2018-12-21	COL	0.000763512
149	ZH_yr2_2018-12-22	0.304763	-0.115312	0.015	ZH	yr2	2018-12-22	COL	0.000484468
150	ZH_yr2_2018-12-23	0.306325	-0.106681	0.015	ZH	yr2	2018-12-23	COL	0.000493034
151	ZH_yr2_2018-12-24	0.313938	-0.0732898	0.015	ZH	yr2	2018-12-24	COL	0.000502298
152	ZH_yr2_2018-12-25	0.315947	-0.0737876	0.015	ZH	yr2	2018-12-25	COL	0.000605566
153	ZH_yr2_2018-12-26	0.32324	-0.0484503	0.015	ZH	yr2	2018-12-26	COL	0.000833106
154	ZH_yr2_2018-12-27	0.32105	-0.0430532	0.015	ZH	yr2	2018-12-27	COL	0.000912088
155	ZH_yr2_2018-12-28	0.312255	-0.0924776	0.015	ZH	yr2	2018-12-28	COL	0.00110355
156	ZH_yr2_2018-12-29	0.321836	-0.0441957	0.015	ZH	yr2	2018-12-29	COL	0.00119605
157	ZH_yr2_2018-12-30	0.325853	-0.0488408	0.015	ZH	yr2	2018-12-30	COL	0.0013287
158	ZH_yr2_2018-12-31	0.324749	-0.0524878	0.015	ZH	yr2	2018-12-31	COL	0.00135337
159	ZH_yr2_2019-01-01	0.315962	-0.0630532	0.015	ZH	yr2	2019-01-01	COL	0.00191437
160	ZH_yr2_2019-01-02	0.319686	-0.0569758	0.015	ZH	yr2	2019-01-02	COL	0.00200251
161	ZH_yr2_2019-01-14	0.325605	-0.0570748	0.015	ZH	yr2	2019-01-14	COL	0.00194452
162	ZH_yr2_2019-01-16	0.316578	-0.0853722	0.015	ZH	yr2	2019-01-16	COL	0.00227448
163	ZH_yr2_2019-01-17	0.322142	-0.0463203	0.015	ZH	yr2	2019-01-17	COL	0.00238239
164	ZH_yr2_2019-01-19	0.319444	-0.0885201	0.015	ZH	yr2	2019-01-19	COL	0.00305901
165	ZH_yr2_2019-01-20	0.331883	-0.0400748	0.015	ZH	yr2	2019-01-20	COL	0.00289158
166	ZH_yr2_2019-01-21	0.32386	-0.0641067	0.015	ZH	yr2	2019-01-21	COL	0.00314527
167	ZH_yr2_2019-01-22	0.327497	-0.0236626	0.015	ZH	yr2	2019-01-22	COL	0.00276657
168	ZH_yr2_2019-01-23	0.323352	-0.039516	0.015	ZH	yr2	2019-01-23	COL	0.00276765
169	ZH_yr2_2019-01-27	0.317391	-0.0237793	0.015	ZH	yr2	2019-01-27	COL	0.00366055
170	ZH_yr2_2019-01-30	0.294648	0.0343106	0.015	ZH	yr2	2019-01-30	COL	0.00437561
171	ZH_yr2_2019-02-01	0.296922	0.0140339	0.015	ZH	yr2	2019-02-01	COL	0.00416707
172	ZH_yr2_2019-02-02	0.299697	0.00321582	0.015	ZH	yr2	2019-02-02	COL	0.00445564
173	ZH_yr2_2019-02-10	0.286695	-0.0118262	0.015	ZH	yr2	2019-02-10	COL	0.00557041
174	ZH_yr2_2019-02-12	0.295657	-0.0476105	0.015	ZH	yr2	2019-02-12	COL	0.00578189
175	ZH_yr2_2019-02-13	0.29519	-0.0884252	0.015	ZH	yr2	2019-02-13	COL	0.00621436
176	ZH_yr2_2019-02-14	0.28739	-0.0748625	0.015	ZH	yr2	2019-02-14	COL	0.00683139
177	ZH_yr2_2019-02-15	0.288042	-0.0895332	0.015	ZH	yr2	2019-02-15	COL	0.00696253
178	ZH_yr2_2019-02-16	0.286035	-0.0973713	0.015	ZH	yr2	2019-02-16	COL	0.00667861
179	ZH_yr2_2019-02-17	0.286507	-0.0796405	0.015	ZH	yr2	2019-02-17	COL	0.00701562
180	ZH_yr2_2019-02-18	0.280136	-0.0826754	0.015	ZH	yr2	2019-02-18	COL	0.00758318
181	ZH_yr2_2019-02-19	0.286194	-0.0605913	0.015	ZH	yr2	2019-02-19	COL	0.00711936
182	ZH_yr2_2019-02-20	0.290063	-0.0601164	0.015	ZH	yr2	2019-02-20	COL	0.00709315
183	ZH_yr2_2019-02-21	0.272286	-0.0694547	0.015	ZH	yr2	2019-02-21	COL	0.00709883
184	ZH_yr2_2019-02-22	0.279178	0.0244093	0.015	ZH	yr2	2019-02-22	COL	0.00593825
185	ZH_yr2_2019-02-23	0.274552	-0.0272476	0.015	ZH	yr2	2019-02-23	COL	0.00811103
186	ZH_yr2_2019-02-24	0.289291	-0.0377072	0.015	ZH	yr2	2019-02-24	COL	0.00646219
187	ZH_yr2_2019-02-25	0.288819	-0.0305159	0.015	ZH	yr2	2019-02-25	COL	0.00639405
188	ZH_yr2_2019-02-26	0.263011	-0.0487308	0.015	ZH	yr2	2019-02-26	COL	0.00702913
189	ZH_yr2_2019-02-27	0.270087	-0.0525565	0.015	ZH	yr2	2019-02-27	COL	0.00662369
190	ZH_yr2_2019-02-28	0.278037	0.00852622	0.015	ZH	yr2	2019-02-28	COL	0.00667562
191	ZH_yr2_2019-03-01	0.266141	0.106814	0.015	ZH	yr2	2019-03-01	COL	0.00604502
192	ZH_yr2_2019-03-02	0.235576	0.0863246	0.015	ZH	yr2	2019-03-02	COL	0.00624477
193	ZH_yr2_2019-03-03	0.219252	0.0665973	0.015	ZH	yr2	2019-03-03	COL	0.00664302
194	ZH_yr2_2019-03-04	0.193993	0.145358	0.015	ZH	yr2	2019-03-04	COL	0.00667388
195	ZH_yr2_2019-03-05	0.209256	0.100883	0.015	ZH	yr2	2019-03-05	COL	0.00616884
196	ZH_yr2_2019-03-06	0.224106	0.117598	0.015	ZH	yr2	2019-03-06	COL	0.00703937
197	ZH_yr2_2019-03-07	0.17946	0.182361	0.015	ZH	yr2	2019-03-07	COL	0.00641921
198	ZH_yr2_2019-03-08	0.212063	0.159307	0.015	ZH	yr2	2019-03-08	COL	0.00668311
199	ZH_yr2_2019-03-09	0.167397	0.162342	0.015	ZH	yr2	2019-03-09	COL	0.00666783
200	ZH_yr2_2019-03-10	0.150198	0.188783	0.015	ZH	yr2	2019-03-10	COL	0.00719578
201	ZH_yr2_2019-03-11	0.134683	0.107183	0.015	ZH	yr2	2019-03-11	COL	0.0101634
202	ZH_yr2_2019-03-12	0.169677	0.160066	0.015	ZH	yr2	2019-03-12	COL	0.00750501
203	ZH_yr2_2019-03-13	0.127752	0.203933	0.015	ZH	yr2	2019-03-13	COL	0.00713981
204	ZH_yr2_2019-03-14	0.122716	0.166123	0.015	ZH	yr2	2019-03-14	COL	0.00895511
205	ZH_yr2_2019-03-15	0.121232	0.177062	0.015	ZH	yr2	2019-03-15	COL	0.00866394
206	ZH_yr2_2019-03-16	0.16566	0.106061	0.015	ZH	yr2	2019-03-16	COL	0.00765385
207	ZH_yr2_2019-03-17	0.0753598	0.173091	0.015	ZH	yr2	2019-03-17	COL	0.00734912
208	ZH_yr2_2019-03-18	0.0813018	0.162737	0.015	ZH	yr2	2019-03-18	COL	0.00785201
209	ZH_yr2_2019-03-19	0.163307	0.129365	0.015	ZH	yr2	2019-03-19	COL	0.00693745
210	ZH_yr2_2019-03-20	0.145906	0.123755	0.015	ZH	yr2	2019-03-20	COL	0.00750844
211	ZH_yr2_2019-03-21	0.113677	0.142123	0.015	ZH	yr2	2019-03-21	COL	0.0070725
212	ZH_yr2_2019-03-22	0.160701	0.16484	0.015	ZH	yr2	2019-03-22	COL	0.00628509
213	ZH_yr2_2019-03-23	0.120681	0.190583	0.015	ZH	yr2	2019-03-23	COL	0.00641409
214	ZH_yr2_2019-03-24	0.101201	0.217104	0.015	ZH	yr2	2019-03-24	COL	0.00658852
215	ZH_yr2_2019-03-25	0.0772566	0.182185	0.015	ZH	yr2	2019-03-25	COL	0.00567132
216	ZH_yr2_2019-03-26	0.100768	0.210249	0.015	ZH	yr2	2019-03-26	COL	0.00706287
217	ZH_yr2_2019-03-27	0.148538	0.203676	0.015	ZH	yr2	2019-03-27	COL	0.00696675
218	ZH_yr2_2019-03-28	0.120745	0.258787	0.015	ZH	yr2	2019-03-28	COL	0.00628799
219	ZH_yr2_2019-03-29	0.135808	0.244121	0.015	ZH	yr2	2019-03-29	COL	0.00637162
220	ZH_yr2_2019-03-30	0.195706	0.225408	0.015	ZH	yr2	2019-03-30	COL	0.00649686
221	ZH_yr2_2019-03-31	0.16332	0.223756	0.015	ZH	yr2	2019-03-31	COL	0.00616091
222	ZH_yr3_2019-10-29	0.225121	-0.115389	0.015	ZH	yr3	2019-10-29	COL	0.00136398
223	ZH_yr3_2019-10-30	0.257675	-0.0945155	0.015	ZH	yr3	2019-10-30	COL	0.00102286
224	ZH_yr3_2019-10-31	0.201917	-0.0877316	0.015	ZH	yr3	2019-10-31	COL	0.00136837
225	ZH_yr3_2019-11-01	0.230251	-0.0933846	0.015	ZH	yr3	2019-11-01	COL	0.00126684
226	ZH_yr3_2019-11-02	0.244522	-0.0843675	0.015	ZH	yr3	2019-11-02	COL	0.00121242
227	ZH_yr3_2019-11-03	0.269815	-0.0878585	0.015	ZH	yr3	2019-11-03	COL	0.00145817
228	ZH_yr3_2019-11-04	0.276419	-0.0322162	0.015	ZH	yr3	2019-11-04	COL	0.00159025
229	ZH_yr3_2019-11-05	0.262481	-0.0831445	0.015	ZH	yr3	2019-11-05	COL	0.0015411
230	ZH_yr3_2019-11-06	0.263394	-0.0738721	0.015	ZH	yr3	2019-11-06	COL	0.00181557
231	ZH_yr3_2019-11-07	0.269415	-0.0600048	0.015	ZH	yr3	2019-11-07	COL	0.0017829
232	ZH_yr3_2019-11-08	0.276198	-0.0779662	0.015	ZH	yr3	2019-11-08	COL	0.00178371
233	ZH_yr3_2019-11-09	0.276065	-0.0741253	0.015	ZH	yr3	2019-11-09	COL	0.00204043
234	ZH_yr3_2019-11-10	0.280525	-0.0519341	0.015	ZH	yr3	2019-11-10	COL	0.00208148
235	ZH_yr3_2019-11-11	0.276884	-0.0465163	0.015	ZH	yr3	2019-11-11	COL	0.00249478
236	ZH_yr3_2019-11-12	0.259457	-0.0538334	0.015	ZH	yr3	2019-11-12	COL	0.00283527
237	ZH_yr3_2019-11-13	0.246822	-0.0819958	0.015	ZH	yr3	2019-11-13	COL	0.00313978
238	ZH_yr3_2019-11-14	0.232997	-0.0862316	0.015	ZH	yr3	2019-11-14	COL	0.00330598
239	ZH_yr3_2019-11-15	0.257121	-0.0711869	0.015	ZH	yr3	2019-11-15	COL	0.00319867
240	ZH_yr3_2019-11-16	0.268928	-0.0860255	0.015	ZH	yr3	2019-11-16	COL	0.00304326
241	ZH_yr3_2019-11-17	0.245609	-0.0752274	0.015	ZH	yr3	2019-11-17	COL	0.00329195
242	ZH_yr3_2019-11-18	0.271121	-0.08923	0.015	ZH	yr3	2019-11-18	COL	0.00318847
243	ZH_yr3_2019-11-19	0.276274	-0.0855799	0.015	ZH	yr3	2019-11-19	COL	0.00321024
244	ZH_yr3_2019-11-20	0.25911	-0.0854374	0.015	ZH	yr3	2019-11-20	COL	0.00315991
245	ZH_yr3_2019-11-21	0.270169	-0.0965814	0.015	ZH	yr3	2019-11-21	COL	0.00306215
246	ZH_yr3_2019-11-22	0.277426	-0.123252	0.015	ZH	yr3	2019-11-22	COL	0.002966
247	ZH_yr3_2019-11-23	0.272211	-0.120286	0.015	ZH	yr3	2019-11-23	COL	0.00297375
248	ZH_yr3_2019-11-24	0.270144	-0.130654	0.015	ZH	yr3	2019-11-24	COL	0.00297205
249	ZH_yr3_2019-11-25	0.247691	-0.146545	0.015	ZH	yr3	2019-11-25	COL	0.00295167
250	ZH_yr3_2019-11-26	0.24731	-0.155895	0.015	ZH	yr3	2019-11-26	COL	0.00296419
251	ZH_yr3_2019-11-27	0.244997	-0.178536	0.015	ZH	yr3	2019-11-27	COL	0.00302716
252	ZH_yr3_2019-11-28	0.238848	-0.156686	0.015	ZH	yr3	2019-11-28	COL	0.00283884
253	ZH_yr3_2019-11-29	0.242503	-0.160046	0.015	ZH	yr3	2019-11-29	COL	0.00299877
254	ZH_yr3_2019-11-30	0.256938	-0.145197	0.015	ZH	yr3	2019-11-30	COL	0.00309605
255	ZH_yr3_2019-12-01	0.258721	-0.130454	0.015	ZH	yr3	2019-12-01	COL	0.00304167
256	ZH_yr3_2019-12-02	0.271541	-0.106388	0.015	ZH	yr3	2019-12-02	COL	0.00335961
257	ZH_yr3_2019-12-03	0.262647	-0.150889	0.015	ZH	yr3	2019-12-03	COL	0.00365018
258	ZH_yr3_2019-12-04	0.25666	-0.122171	0.015	ZH	yr3	2019-12-04	COL	0.00347937
259	ZH_yr3_2019-12-05	0.264411	-0.119828	0.015	ZH	yr3	2019-12-05	COL	0.00365515
260	ZH_yr3_2019-12-06	0.277087	-0.115049	0.015	ZH	yr3	2019-12-06	COL	0.00398114
261	ZH_yr3_2019-12-07	0.264512	-0.123613	0.015	ZH	yr3	2019-12-07	COL	0.0039725
262	ZH_yr3_2019-12-08	0.261889	-0.121613	0.015	ZH	yr3	2019-12-08	COL	0.00424603
263	ZH_yr3_2019-12-09	0.266509	-0.110604	0.015	ZH	yr3	2019-12-09	COL	0.0043578
264	ZH_yr3_2019-12-10	0.269726	-0.133432	0.015	ZH	yr3	2019-12-10	COL	0.00466331
265	ZH_yr3_2019-12-11	0.262824	-0.119403	0.015	ZH	yr3	2019-12-11	COL	0.0044761
266	ZH_yr3_2019-12-12	0.268146	-0.0965549	0.015	ZH	yr3	2019-12-12	COL	0.00463147
267	ZH_yr3_2019-12-13	0.274341	-0.107383	0.015	ZH	yr3	2019-12-13	COL	0.00455093
268	ZH_yr3_2019-12-14	0.269481	-0.0976805	0.015	ZH	yr3	2019-12-14	COL	0.00475383
269	ZH_yr3_2019-12-15	0.285161	-0.0854173	0.015	ZH	yr3	2019-12-15	COL	0.00393847
270	ZH_yr3_2019-12-16	0.287618	-0.0979416	0.015	ZH	yr3	2019-12-16	COL	0.00424121
271	ZH_yr3_2019-12-17	0.281249	-0.0689105	0.015	ZH	yr3	2019-12-17	COL	0.00454831
272	ZH_yr3_2019-12-18	0.287527	-0.0575956	0.015	ZH	yr3	2019-12-18	COL	0.00435853
273	ZH_yr3_2019-12-19	0.294672	-0.0757659	0.015	ZH	yr3	2019-12-19	COL	0.00411759
274	ZH_yr3_2019-12-20	0.2702	-0.0723704	0.015	ZH	yr3	2019-12-20	COL	0.00430146
275	ZH_yr3_2019-12-21	0.273793	-0.08041	0.015	ZH	yr3	2019-12-21	COL	0.00412125
276	ZH_yr3_2019-12-22	0.267269	-0.0834113	0.015	ZH	yr3	2019-12-22	COL	0.00416142
277	ZH_yr3_2019-12-23	0.267353	-0.0782771	0.015	ZH	yr3	2019-12-23	COL	0.00412358
278	ZH_yr3_2019-12-24	0.276497	-0.0516705	0.015	ZH	yr3	2019-12-24	COL	0.00385222
279	ZH_yr3_2019-12-25	0.297147	-0.0524479	0.015	ZH	yr3	2019-12-25	COL	0.00354453
280	ZH_yr3_2019-12-26	0.295371	-0.0253201	0.015	ZH	yr3	2019-12-26	COL	0.00325305
281	ZH_yr3_2019-12-27	0.283557	-0.0371993	0.015	ZH	yr3	2019-12-27	COL	0.00368364
282	ZH_yr3_2019-12-28	0.288187	-0.0237337	0.015	ZH	yr3	2019-12-28	COL	0.00353141
283	ZH_yr3_2019-12-29	0.28408	-0.0618439	0.015	ZH	yr3	2019-12-29	COL	0.00378653
284	ZH_yr3_2019-12-30	0.29503	-0.0576556	0.015	ZH	yr3	2019-12-30	COL	0.00367737
285	ZH_yr3_2019-12-31	0.301507	-0.024554	0.015	ZH	yr3	2019-12-31	COL	0.00361153
286	ZH_yr3_2020-01-01	0.304774	-0.0258151	0.015	ZH	yr3	2020-01-01	COL	0.00374911
287	ZH_yr3_2020-01-02	0.299594	-0.0249778	0.015	ZH	yr3	2020-01-02	COL	0.00391501
288	ZH_yr3_2020-01-03	0.300918	-0.0155644	0.015	ZH	yr3	2020-01-03	COL	0.00415696
289	ZH_yr3_2020-01-04	0.289749	-0.0244796	0.015	ZH	yr3	2020-01-04	COL	0.00420018
290	ZH_yr3_2020-01-05	0.271338	-0.0537663	0.015	ZH	yr3	2020-01-05	COL	0.00447969
291	ZH_yr3_2020-01-06	0.292136	-0.0570509	0.015	ZH	yr3	2020-01-06	COL	0.00446512
292	ZH_yr3_2020-01-07	0.289322	-0.0306328	0.015	ZH	yr3	2020-01-07	COL	0.00445878
293	ZH_yr3_2020-01-08	0.290754	-0.0251287	0.015	ZH	yr3	2020-01-08	COL	0.00435366
294	ZH_yr3_2020-01-09	0.258493	-0.0405161	0.015	ZH	yr3	2020-01-09	COL	0.00442914
295	ZH_yr3_2020-01-10	0.285244	-0.02865	0.015	ZH	yr3	2020-01-10	COL	0.00409956
296	ZH_yr3_2020-01-11	0.272117	-0.00939039	0.015	ZH	yr3	2020-01-11	COL	0.00447759
297	ZH_yr3_2020-01-12	0.267082	-0.0492197	0.015	ZH	yr3	2020-01-12	COL	0.00465174
298	ZH_yr3_2020-01-13	0.268021	-0.0189174	0.015	ZH	yr3	2020-01-13	COL	0.00452513
299	ZH_yr3_2020-01-14	0.264438	-0.0610834	0.015	ZH	yr3	2020-01-14	COL	0.00433585
300	ZH_yr3_2020-01-15	0.277154	-0.0412093	0.015	ZH	yr3	2020-01-15	COL	0.00443445
301	ZH_yr3_2020-01-16	0.275929	-0.0290453	0.015	ZH	yr3	2020-01-16	COL	0.0047731
302	ZH_yr3_2020-01-17	0.272302	0.0115538	0.015	ZH	yr3	2020-01-17	COL	0.00489719
303	ZH_yr3_2020-01-18	0.261025	0.01026	0.015	ZH	yr3	2020-01-18	COL	0.00534381
304	ZH_yr3_2020-01-19	0.271479	-0.010733	0.015	ZH	yr3	2020-01-19	COL	0.00524402
305	ZH_yr3_2020-01-20	0.268142	-0.00200937	0.015	ZH	yr3	2020-01-20	COL	0.00484644
306	ZH_yr3_2020-01-21	0.268335	-0.0124967	0.015	ZH	yr3	2020-01-21	COL	0.00438058
307	ZH_yr3_2020-01-22	0.285361	0.0155661	0.015	ZH	yr3	2020-01-22	COL	0.00451622
308	ZH_yr3_2020-01-23	0.286727	0.0235467	0.015	ZH	yr3	2020-01-23	COL	0.00416905
309	ZH_yr3_2020-01-24	0.292945	-0.00655246	0.015	ZH	yr3	2020-01-24	COL	0.00380406
310	ZH_yr3_2020-01-25	0.287203	0.033952	0.015	ZH	yr3	2020-01-25	COL	0.00415915
311	ZH_yr3_2020-01-26	0.272174	7.5671e-05	0.015	ZH	yr3	2020-01-26	COL	0.00476433
312	ZH_yr3_2020-01-27	0.276995	0.0175017	0.015	ZH	yr3	2020-01-27	COL	0.00516807
313	ZH_yr3_2020-01-28	0.249827	0.0463393	0.015	ZH	yr3	2020-01-28	COL	0.0050612
314	ZH_yr3_2020-01-29	0.221015	0.043413	0.015	ZH	yr3	2020-01-29	COL	0.00599693
315	ZH_yr3_2020-01-30	0.255086	0.0321627	0.015	ZH	yr3	2020-01-30	COL	0.00550328
316	ZH_yr3_2020-01-31	0.257834	0.0416268	0.015	ZH	yr3	2020-01-31	COL	0.00492189
317	ZH_yr3_2020-02-01	0.228085	0.0623076	0.015	ZH	yr3	2020-02-01	COL	0.00564054
318	ZH_yr3_2020-02-02	0.220814	0.0765202	0.015	ZH	yr3	2020-02-02	COL	0.00583112
319	ZH_yr3_2020-02-03	0.225095	0.115582	0.015	ZH	yr3	2020-02-03	COL	0.00474832
320	ZH_yr3_2020-02-04	0.269604	0.15511	0.015	ZH	yr3	2020-02-04	COL	0.00338675
321	ZH_yr3_2020-02-05	0.277824	0.13476	0.015	ZH	yr3	2020-02-05	COL	0.00329917
322	ZH_yr3_2020-02-06	0.252522	0.143999	0.015	ZH	yr3	2020-02-06	COL	0.0037205
323	ZH_yr3_2020-02-07	0.241482	0.149429	0.015	ZH	yr3	2020-02-07	COL	0.00379241
324	ZH_yr3_2020-02-08	0.266827	0.145589	0.015	ZH	yr3	2020-02-08	COL	0.00376028
325	ZH_yr3_2020-02-09	0.238419	0.139689	0.015	ZH	yr3	2020-02-09	COL	0.00429685
326	ZH_yr3_2020-02-10	0.234613	0.140407	0.015	ZH	yr3	2020-02-10	COL	0.00437306
327	ZH_yr3_2020-02-11	0.233164	0.143812	0.015	ZH	yr3	2020-02-11	COL	0.00444926
328	ZH_yr3_2020-02-12	0.222402	0.145163	0.015	ZH	yr3	2020-02-12	COL	0.0044287
329	ZH_yr3_2020-02-13	0.220271	0.156376	0.015	ZH	yr3	2020-02-13	COL	0.00433795
330	ZH_yr3_2020-02-14	0.212018	0.145973	0.015	ZH	yr3	2020-02-14	COL	0.00448922
331	ZH_yr3_2020-02-15	0.200915	0.136111	0.015	ZH	yr3	2020-02-15	COL	0.00462447
332	ZH_yr3_2020-02-16	0.197115	0.169048	0.015	ZH	yr3	2020-02-16	COL	0.00442694
333	ZH_yr3_2020-02-17	0.209075	0.170261	0.015	ZH	yr3	2020-02-17	COL	0.00440808
334	ZH_yr3_2020-02-18	0.21406	0.168929	0.015	ZH	yr3	2020-02-18	COL	0.00480379
335	ZH_yr3_2020-02-19	0.194982	0.178881	0.015	ZH	yr3	2020-02-19	COL	0.00494698
336	ZH_yr3_2020-02-20	0.19925	0.163522	0.015	ZH	yr3	2020-02-20	COL	0.00488604
337	ZH_yr3_2020-02-21	0.205249	0.156438	0.015	ZH	yr3	2020-02-21	COL	0.00490131
338	ZH_yr3_2020-02-22	0.192602	0.167633	0.015	ZH	yr3	2020-02-22	COL	0.00478156
339	ZH_yr3_2020-02-23	0.201813	0.17133	0.015	ZH	yr3	2020-02-23	COL	0.00441469
340	ZH_yr3_2020-02-24	0.209264	0.186424	0.015	ZH	yr3	2020-02-24	COL	0.00436228
341	ZH_yr3_2020-02-25	0.250653	0.181402	0.015	ZH	yr3	2020-02-25	COL	0.00353423
342	ZH_yr3_2020-02-27	0.229265	0.178292	0.015	ZH	yr3	2020-02-27	COL	0.00400972
343	ZH_yr3_2020-02-28	0.20436	0.178302	0.015	ZH	yr3	2020-02-28	COL	0.00429118
344	ZH_yr3_2020-02-29	0.218497	0.196554	0.015	ZH	yr3	2020-02-29	COL	0.00411149
345	ZH_yr3_2020-03-01	0.213822	0.177584	0.015	ZH	yr3	2020-03-01	COL	0.00454435
346	ZH_yr3_2020-03-02	0.203643	0.206527	0.015	ZH	yr3	2020-03-02	COL	0.00415892
347	ZH_yr3_2020-03-03	0.199371	0.209008	0.015	ZH	yr3	2020-03-03	COL	0.00453497
348	ZH_yr3_2020-03-04	0.194446	0.213199	0.015	ZH	yr3	2020-03-04	COL	0.00457064
349	ZH_yr3_2020-03-05	0.192357	0.220385	0.015	ZH	yr3	2020-03-05	COL	0.00483018
350	ZH_yr3_2020-03-06	0.198923	0.224506	0.015	ZH	yr3	2020-03-06	COL	0.00429851
351	ZH_yr3_2020-03-07	0.208526	0.215521	0.015	ZH	yr3	2020-03-07	COL	0.00424669
352	ZH_yr3_2020-03-08	0.213302	0.21428	0.015	ZH	yr3	2020-03-08	COL	0.00443302
353	ZH_yr3_2020-03-09	0.191963	0.230884	0.015	ZH	yr3	2020-03-09	COL	0.00455182
354	ZH_yr3_2020-03-10	0.213461	0.217943	0.015	ZH	yr3	2020-03-10	COL	0.00449604
355	ZH_yr3_2020-03-11	0.201004	0.212363	0.015	ZH	yr3	2020-03-11	COL	0.00400471
356	ZH_yr3_2020-03-12	0.210979	0.217373	0.015	ZH	yr3	2020-03-12	COL	0.00386268
357	ZH_yr3_2020-03-13	0.222177	0.192147	0.015	ZH	yr3	2020-03-13	COL	0.00382727
358	ZH_yr3_2020-03-14	0.214136	0.181171	0.015	ZH	yr3	2020-03-14	COL	0.00397679
359	ZH_yr3_2020-03-15	0.225585	0.160632	0.015	ZH	yr3	2020-03-15	COL	0.00404681
360	ZH_yr3_2020-03-16	0.223446	0.180053	0.015	ZH	yr3	2020-03-16	COL	0.00395966
361	ZH_yr3_2020-03-17	0.220003	0.186807	0.015	ZH	yr3	2020-03-17	COL	0.00363175
362	ZH_yr3_2020-03-18	0.235339	0.155663	0.015	ZH	yr3	2020-03-18	COL	0.00360189
363	ZH_yr3_2020-03-19	0.211967	0.163327	0.015	ZH	yr3	2020-03-19	COL	0.00362841
364	ZH_yr3_2020-03-20	0.213422	0.192011	0.015	ZH	yr3	2020-03-20	COL	0.00338936
365	ZH_yr3_2020-03-21	0.199443	0.1848	0.015	ZH	yr3	2020-03-21	COL	0.00326994
366	ZH_yr3_2020-03-22	0.205937	0.178356	0.015	ZH	yr3	2020-03-22	COL	0.00332509
367	ZH_yr3_2020-03-23	0.232494	0.153833	0.015	ZH	yr3	2020-03-23	COL	0.00370078
368	ZH_yr3_2020-03-24	0.241261	0.131151	0.015	ZH	yr3	2020-03-24	COL	0.00393393
369	ZH_yr3_2020-03-25	0.241588	0.114634	0.015	ZH	yr3	2020-03-25	COL	0.00419967
370	ZH_yr3_2020-03-26	0.228982	0.116081	0.015	ZH	yr3	2020-03-26	COL	0.00397272
371	ZH_yr3_2020-03-27	0.244929	0.109313	0.015	ZH	yr3	2020-03-27	COL	0.00444989
372	ZH_yr3_2020-03-28	0.226135	0.154391	0.015	ZH	yr3	2020-03-28	COL	0.00429416
373	ZH_yr3_2020-03-29	0.22024	0.167245	0.015	ZH	yr3	2020-03-29	COL	0.00397545
374	ZH_yr3_2020-03-30	0.166044	0.137223	0.015	ZH	yr3	2020-03-30	COL	0.00389667
375	ZH_yr3_2020-03-31	0.143315	0.15594	0.015	ZH	yr3	2020-03-31	COL	0.00466146
376	CR_yr1_2017-12-04	0.28566	-0.0477627	0.015	CR	yr1	2017-12-04	COL	0.00408842
377	CR_yr1_2017-12-05	0.29542	-0.0441619	0.015	CR	yr1	2017-12-05	COL	0.00424108
378	CR_yr1_2017-12-06	0.278141	-0.0124804	0.015	CR	yr1	2017-12-06	COL	0.00421335
379	CR_yr1_2017-12-07	0.287855	-0.0641373	0.015	CR	yr1	2017-12-07	COL	0.0042102
380	CR_yr1_2017-12-08	0.282653	-0.00561692	0.015	CR	yr1	2017-12-08	COL	0.00425336
381	CR_yr1_2017-12-09	0.276965	0.0213733	0.015	CR	yr1	2017-12-09	COL	0.0039535
382	CR_yr1_2017-12-10	0.236457	0.0409854	0.015	CR	yr1	2017-12-10	COL	0.00427252
383	CR_yr1_2017-12-11	0.244213	0.0811851	0.015	CR	yr1	2017-12-11	COL	0.00424724
384	CR_yr1_2017-12-12	0.258814	0.0379522	0.015	CR	yr1	2017-12-12	COL	0.00440142
385	CR_yr1_2017-12-13	0.254359	0.0245895	0.015	CR	yr1	2017-12-13	COL	0.00477618
386	CR_yr1_2017-12-14	0.272422	0.059915	0.015	CR	yr1	2017-12-14	COL	0.00372188
387	CR_yr1_2017-12-15	0.238001	0.0921075	0.015	CR	yr1	2017-12-15	COL	0.00400984
388	CR_yr1_2017-12-16	0.280481	0.0760924	0.015	CR	yr1	2017-12-16	COL	0.00423732
389	CR_yr1_2017-12-17	0.253665	0.0744156	0.015	CR	yr1	2017-12-17	COL	0.00408171
390	CR_yr1_2017-12-18	0.264364	0.117593	0.015	CR	yr1	2017-12-18	COL	0.00396059
391	CR_yr1_2017-12-19	0.278136	0.0971322	0.015	CR	yr1	2017-12-19	COL	0.00444851
392	CR_yr1_2017-12-20	0.199801	0.213237	0.015	CR	yr1	2017-12-20	COL	0.00437766
393	CR_yr1_2017-12-21	0.249107	0.162315	0.015	CR	yr1	2017-12-21	COL	0.00444981
394	CR_yr1_2017-12-22	0.233545	0.193906	0.015	CR	yr1	2017-12-22	COL	0.00424502
395	CR_yr1_2017-12-23	0.230037	0.183237	0.015	CR	yr1	2017-12-23	COL	0.00438985
396	CR_yr1_2017-12-24	0.199381	0.217052	0.015	CR	yr1	2017-12-24	COL	0.0047643
397	CR_yr1_2017-12-25	0.221697	0.186333	0.015	CR	yr1	2017-12-25	COL	0.00330143
398	CR_yr1_2017-12-26	0.205741	0.216704	0.015	CR	yr1	2017-12-26	COL	0.00313512
399	CR_yr1_2017-12-27	0.23259	0.157639	0.015	CR	yr1	2017-12-27	COL	0.00302415
400	CR_yr1_2017-12-28	0.186194	0.191178	0.015	CR	yr1	2017-12-28	COL	0.00339364
401	CR_yr1_2017-12-29	0.208683	0.190174	0.015	CR	yr1	2017-12-29	COL	0.00361839
402	CR_yr1_2017-12-30	0.202424	0.209476	0.015	CR	yr1	2017-12-30	COL	0.00334179
403	CR_yr1_2017-12-31	0.226361	0.187344	0.015	CR	yr1	2017-12-31	COL	0.00337693
404	CR_yr1_2018-01-01	0.204392	0.217252	0.015	CR	yr1	2018-01-01	COL	0.00364192
405	CR_yr1_2018-01-02	0.240328	0.192293	0.015	CR	yr1	2018-01-02	COL	0.00345299
406	CR_yr1_2018-01-03	0.244723	0.165106	0.015	CR	yr1	2018-01-03	COL	0.00345858
407	CR_yr1_2018-01-04	0.274536	0.124712	0.015	CR	yr1	2018-01-04	COL	0.00355425
408	CR_yr1_2018-01-05	0.252752	0.14803	0.015	CR	yr1	2018-01-05	COL	0.0036408
409	CR_yr1_2018-01-06	0.261947	0.166524	0.015	CR	yr1	2018-01-06	COL	0.00376396
410	CR_yr1_2018-01-07	0.245196	0.172622	0.015	CR	yr1	2018-01-07	COL	0.00379735
411	CR_yr1_2018-01-08	0.224883	0.181716	0.015	CR	yr1	2018-01-08	COL	0.0029414
412	CR_yr1_2018-01-09	0.214738	0.193031	0.015	CR	yr1	2018-01-09	COL	0.00323663
413	CR_yr1_2018-01-10	0.256618	0.168314	0.015	CR	yr1	2018-01-10	COL	0.0034863
414	CR_yr1_2018-01-11	0.237559	0.182235	0.015	CR	yr1	2018-01-11	COL	0.00366768
415	CR_yr1_2018-01-12	0.277574	0.143478	0.015	CR	yr1	2018-01-12	COL	0.00419585
416	CR_yr1_2018-01-13	0.298708	0.133772	0.015	CR	yr1	2018-01-13	COL	0.0040089
417	CR_yr1_2018-01-15	0.270011	0.169544	0.015	CR	yr1	2018-01-15	COL	0.00410567
418	CR_yr1_2018-01-16	0.28265	0.157004	0.015	CR	yr1	2018-01-16	COL	0.00411375
419	CR_yr1_2018-01-17	0.23724	0.17309	0.015	CR	yr1	2018-01-17	COL	0.00306409
420	CR_yr1_2018-01-18	0.263889	0.154985	0.015	CR	yr1	2018-01-18	COL	0.00313226
421	CR_yr1_2018-01-19	0.233066	0.181367	0.015	CR	yr1	2018-01-19	COL	0.00342102
422	CR_yr1_2018-01-20	0.261282	0.14264	0.015	CR	yr1	2018-01-20	COL	0.00363902
423	CR_yr1_2018-01-21	0.247804	0.166782	0.015	CR	yr1	2018-01-21	COL	0.00370604
424	CR_yr1_2018-01-22	0.275986	0.135465	0.015	CR	yr1	2018-01-22	COL	0.00358405
425	CR_yr1_2018-01-23	0.250144	0.193366	0.015	CR	yr1	2018-01-23	COL	0.0033496
426	CR_yr1_2018-01-24	0.292457	0.116979	0.015	CR	yr1	2018-01-24	COL	0.00415313
427	CR_yr1_2018-01-25	0.310556	0.104187	0.015	CR	yr1	2018-01-25	COL	0.0042341
428	CR_yr1_2018-01-26	0.31902	0.0947842	0.015	CR	yr1	2018-01-26	COL	0.00449084
429	CR_yr1_2018-01-27	0.270202	0.178233	0.015	CR	yr1	2018-01-27	COL	0.00367809
430	CR_yr1_2018-01-28	0.315144	0.0977613	0.015	CR	yr1	2018-01-28	COL	0.00416772
431	CR_yr1_2018-01-29	0.298628	0.108271	0.015	CR	yr1	2018-01-29	COL	0.00413714
432	CR_yr1_2018-01-30	0.303654	0.0972047	0.015	CR	yr1	2018-01-30	COL	0.00459909
433	CR_yr1_2018-01-31	0.295516	0.110886	0.015	CR	yr1	2018-01-31	COL	0.00456653
434	CR_yr1_2018-02-02	0.244375	0.208053	0.015	CR	yr1	2018-02-02	COL	0.00374999
435	CR_yr1_2018-02-03	0.265456	0.167068	0.015	CR	yr1	2018-02-03	COL	0.0035114
436	CR_yr1_2018-02-04	0.263073	0.179553	0.015	CR	yr1	2018-02-04	COL	0.00418427
437	CR_yr1_2018-02-05	0.294013	0.11321	0.015	CR	yr1	2018-02-05	COL	0.00439939
438	CR_yr1_2018-02-06	0.22966	0.188534	0.015	CR	yr1	2018-02-06	COL	0.00451132
439	CR_yr1_2018-02-07	0.256766	0.179047	0.015	CR	yr1	2018-02-07	COL	0.00421083
440	CR_yr1_2018-02-08	0.271376	0.155442	0.015	CR	yr1	2018-02-08	COL	0.00444941
441	CR_yr1_2018-02-09	0.238649	0.209131	0.015	CR	yr1	2018-02-09	COL	0.00411728
442	CR_yr1_2018-02-10	0.247959	0.191396	0.015	CR	yr1	2018-02-10	COL	0.00396435
443	CR_yr1_2018-02-11	0.209371	0.216087	0.015	CR	yr1	2018-02-11	COL	0.00339991
444	CR_yr1_2018-02-12	0.248347	0.20416	0.015	CR	yr1	2018-02-12	COL	0.00439363
445	CR_yr1_2018-02-13	0.250475	0.185629	0.015	CR	yr1	2018-02-13	COL	0.0045905
446	CR_yr1_2018-02-14	0.22223	0.204981	0.015	CR	yr1	2018-02-14	COL	0.00455997
447	CR_yr1_2018-02-15	0.266141	0.179359	0.015	CR	yr1	2018-02-15	COL	0.0039921
448	CR_yr1_2018-02-16	0.241467	0.162672	0.015	CR	yr1	2018-02-16	COL	0.00453265
449	CR_yr1_2018-02-17	0.264426	0.170737	0.015	CR	yr1	2018-02-17	COL	0.00438326
450	CR_yr1_2018-02-18	0.252779	0.18493	0.015	CR	yr1	2018-02-18	COL	0.00436502
451	CR_yr1_2018-02-19	0.284469	0.135938	0.015	CR	yr1	2018-02-19	COL	0.0047
452	CR_yr1_2018-02-20	0.243345	0.208411	0.015	CR	yr1	2018-02-20	COL	0.0042457
453	CR_yr1_2018-02-21	0.265922	0.175264	0.015	CR	yr1	2018-02-21	COL	0.00469443
454	CR_yr1_2018-02-22	0.241782	0.21012	0.015	CR	yr1	2018-02-22	COL	0.00445675
455	CR_yr1_2018-02-23	0.245257	0.19032	0.015	CR	yr1	2018-02-23	COL	0.00449468
456	CR_yr1_2018-02-24	0.253162	0.150722	0.015	CR	yr1	2018-02-24	COL	0.00480176
457	CR_yr1_2018-02-25	0.286531	0.150741	0.015	CR	yr1	2018-02-25	COL	0.00485013
458	CR_yr1_2018-02-26	0.221428	0.227942	0.015	CR	yr1	2018-02-26	COL	0.00444079
459	CR_yr1_2018-02-27	0.226818	0.200821	0.015	CR	yr1	2018-02-27	COL	0.00430369
460	CR_yr1_2018-02-28	0.251201	0.17089	0.015	CR	yr1	2018-02-28	COL	0.0043821
461	CR_yr1_2018-03-01	0.141358	0.279337	0.015	CR	yr1	2018-03-01	COL	0.00359917
462	CR_yr1_2018-03-02	0.219724	0.211199	0.015	CR	yr1	2018-03-02	COL	0.003871
463	CR_yr1_2018-03-03	0.238517	0.184209	0.015	CR	yr1	2018-03-03	COL	0.0044707
464	CR_yr1_2018-03-04	0.2539	0.175772	0.015	CR	yr1	2018-03-04	COL	0.00432055
465	CR_yr1_2018-03-05	0.10486	0.257792	0.015	CR	yr1	2018-03-05	COL	0.00281381
466	CR_yr1_2018-03-06	0.172666	0.218866	0.015	CR	yr1	2018-03-06	COL	0.00327016
467	CR_yr1_2018-03-07	0.18069	0.225058	0.015	CR	yr1	2018-03-07	COL	0.0034802
468	CR_yr1_2018-03-08	0.187583	0.215687	0.015	CR	yr1	2018-03-08	COL	0.00307532
469	CR_yr1_2018-03-09	0.148236	0.231677	0.015	CR	yr1	2018-03-09	COL	0.00283182
470	CR_yr1_2018-03-10	0.186222	0.174004	0.015	CR	yr1	2018-03-10	COL	0.00297034
471	CR_yr1_2018-03-11	0.210626	0.210425	0.015	CR	yr1	2018-03-11	COL	0.00319944
472	CR_yr1_2018-03-12	0.247155	0.18297	0.015	CR	yr1	2018-03-12	COL	0.00343042
473	CR_yr1_2018-03-13	0.237024	0.188635	0.015	CR	yr1	2018-03-13	COL	0.00342775
474	CR_yr1_2018-03-14	0.30454	0.088645	0.015	CR	yr1	2018-03-14	COL	0.00354268
475	CR_yr1_2018-03-15	0.290753	0.0308941	0.015	CR	yr1	2018-03-15	COL	0.00380312
476	CR_yr1_2018-03-16	0.201522	0.154809	0.015	CR	yr1	2018-03-16	COL	0.00284538
477	CR_yr1_2018-03-17	0.278691	0.0475402	0.015	CR	yr1	2018-03-17	COL	0.00313205
478	CR_yr1_2018-03-18	0.273805	0.012468	0.015	CR	yr1	2018-03-18	COL	0.0037048
479	CR_yr1_2018-03-19	0.230105	0.130684	0.015	CR	yr1	2018-03-19	COL	0.00320206
480	CR_yr1_2018-03-20	0.235839	0.118446	0.015	CR	yr1	2018-03-20	COL	0.00256191
481	CR_yr1_2018-03-21	0.207978	0.127564	0.015	CR	yr1	2018-03-21	COL	0.0027205
482	CR_yr1_2018-03-22	0.25438	0.101955	0.015	CR	yr1	2018-03-22	COL	0.00238262
483	CR_yr1_2018-03-23	0.237668	0.0938402	0.015	CR	yr1	2018-03-23	COL	0.0028115
484	CR_yr1_2018-03-24	0.244933	0.0426094	0.015	CR	yr1	2018-03-24	COL	0.00315044
485	CR_yr1_2018-03-25	0.255355	-0.00893161	0.015	CR	yr1	2018-03-25	COL	0.0035936
486	CR_yr1_2018-03-26	0.263663	0.0152099	0.015	CR	yr1	2018-03-26	COL	0.0036683
487	CR_yr1_2018-03-27	0.273635	-0.074409	0.015	CR	yr1	2018-03-27	COL	0.00342545
488	CR_yr1_2018-03-28	0.239588	-0.0899602	0.015	CR	yr1	2018-03-28	COL	0.00359171
489	CR_yr1_2018-03-29	0.235384	-0.12087	0.015	CR	yr1	2018-03-29	COL	0.0037231
490	CR_yr1_2018-03-30	0.240197	-0.0958553	0.015	CR	yr1	2018-03-30	COL	0.00364124
491	CR_yr1_2018-03-31	0.241311	-0.111865	0.015	CR	yr1	2018-03-31	COL	0.00376921
492	CR_yr1_2018-04-01	0.252873	-0.0773529	0.015	CR	yr1	2018-04-01	COL	0.00370837
493	CR_yr1_2018-04-02	0.227652	-0.0921807	0.015	CR	yr1	2018-04-02	COL	0.00328608
494	CR_yr1_2018-04-03	0.231394	-0.0964587	0.015	CR	yr1	2018-04-03	COL	0.00301518
495	CR_yr1_2018-04-04	0.228053	-0.0776347	0.015	CR	yr1	2018-04-04	COL	0.00297362
496	CR_yr1_2018-04-05	0.257229	-0.0100775	0.015	CR	yr1	2018-04-05	COL	0.00281972
497	CR_yr1_2018-04-06	0.231513	0.00853949	0.015	CR	yr1	2018-04-06	COL	0.00269142
498	CR_yr1_2018-04-07	0.254911	0.0616189	0.015	CR	yr1	2018-04-07	COL	0.00252113
499	CR_yr1_2018-04-08	0.271095	0.0624495	0.015	CR	yr1	2018-04-08	COL	0.00277983
500	CR_yr1_2018-04-09	0.254404	0.0270696	0.015	CR	yr1	2018-04-09	COL	0.00257509
501	CR_yr1_2018-04-10	0.279507	0.00670121	0.015	CR	yr1	2018-04-10	COL	0.00271654
502	CR_yr1_2018-04-11	0.282789	-0.0250077	0.015	CR	yr1	2018-04-11	COL	0.00283314
503	CR_yr1_2018-04-12	0.263471	-0.0346669	0.015	CR	yr1	2018-04-12	COL	0.00263471
504	CR_yr1_2018-04-13	0.289104	-0.0497427	0.015	CR	yr1	2018-04-13	COL	0.00262721
505	CR_yr1_2018-04-14	0.287569	-0.0186816	0.015	CR	yr1	2018-04-14	COL	0.00269186
506	CR_yr1_2018-04-15	0.25651	-0.0637917	0.015	CR	yr1	2018-04-15	COL	0.00264171
507	CR_yr1_2018-04-16	0.27191	-0.0634718	0.015	CR	yr1	2018-04-16	COL	0.00292491
508	CR_yr1_2018-04-17	0.285527	0.00331676	0.015	CR	yr1	2018-04-17	COL	0.00278443
509	CR_yr1_2018-04-18	0.28382	-0.0481501	0.015	CR	yr1	2018-04-18	COL	0.0023282
510	CR_yr1_2018-04-19	0.282337	-0.0604592	0.015	CR	yr1	2018-04-19	COL	0.00249691
511	CR_yr1_2018-04-20	0.275973	-0.0680118	0.015	CR	yr1	2018-04-20	COL	0.00251441
512	CR_yr1_2018-04-21	0.279707	-0.075788	0.015	CR	yr1	2018-04-21	COL	0.00253387
513	CR_yr1_2018-04-22	0.269687	-0.0793397	0.015	CR	yr1	2018-04-22	COL	0.00278385
514	CR_yr1_2018-04-23	0.211405	-0.155018	0.015	CR	yr1	2018-04-23	COL	0.00328964
515	CR_yr1_2018-04-24	0.252189	-0.0808598	0.015	CR	yr1	2018-04-24	COL	0.00260459
516	CR_yr1_2018-04-25	0.227465	-0.140869	0.015	CR	yr1	2018-04-25	COL	0.00274327
517	CR_yr1_2018-04-26	0.230758	-0.104909	0.015	CR	yr1	2018-04-26	COL	0.00307748
518	CR_yr1_2018-04-27	0.238121	-0.064533	0.015	CR	yr1	2018-04-27	COL	0.00327846
519	CR_yr1_2018-04-28	0.221196	-0.0510369	0.015	CR	yr1	2018-04-28	COL	0.00347775
520	CR_yr1_2018-04-29	0.194986	-0.0780518	0.015	CR	yr1	2018-04-29	COL	0.00369803
521	CR_yr1_2018-04-30	0.20608	-0.0166145	0.015	CR	yr1	2018-04-30	COL	0.00363463
522	CR_yr2_2018-11-29	0.237706	0.0708349	0.015	CR	yr2	2018-11-29	COL	0.0035643
523	CR_yr2_2018-11-30	0.27103	0.0987265	0.015	CR	yr2	2018-11-30	COL	0.00365457
524	CR_yr2_2018-12-01	0.18469	0.0603055	0.015	CR	yr2	2018-12-01	COL	0.00399763
525	CR_yr2_2018-12-02	0.206774	0.129772	0.015	CR	yr2	2018-12-02	COL	0.00428606
526	CR_yr2_2018-12-03	0.212114	0.136086	0.015	CR	yr2	2018-12-03	COL	0.00342738
527	CR_yr2_2018-12-04	0.20319	0.150013	0.015	CR	yr2	2018-12-04	COL	0.00363031
528	CR_yr2_2018-12-05	0.206991	0.159958	0.015	CR	yr2	2018-12-05	COL	0.00312304
529	CR_yr2_2018-12-06	0.15278	0.156024	0.015	CR	yr2	2018-12-06	COL	0.00281548
530	CR_yr2_2018-12-07	0.210418	0.128253	0.015	CR	yr2	2018-12-07	COL	0.00304305
531	CR_yr2_2018-12-08	0.171255	0.118923	0.015	CR	yr2	2018-12-08	COL	0.00289813
532	CR_yr2_2018-12-09	0.172934	0.114029	0.015	CR	yr2	2018-12-09	COL	0.00312588
533	CR_yr2_2018-12-10	0.125249	0.0960398	0.015	CR	yr2	2018-12-10	COL	0.00329913
534	CR_yr2_2018-12-11	0.112407	0.101134	0.015	CR	yr2	2018-12-11	COL	0.00357716
535	CR_yr2_2018-12-12	0.0786706	0.154004	0.015	CR	yr2	2018-12-12	COL	0.00307532
536	CR_yr2_2018-12-13	0.141258	0.13787	0.015	CR	yr2	2018-12-13	COL	0.00327223
537	CR_yr2_2018-12-14	0.0910672	0.159226	0.015	CR	yr2	2018-12-14	COL	0.00326359
538	CR_yr2_2018-12-15	0.12187	0.159281	0.015	CR	yr2	2018-12-15	COL	0.00335094
539	CR_yr2_2018-12-16	0.16469	0.111499	0.015	CR	yr2	2018-12-16	COL	0.00365558
540	CR_yr2_2018-12-17	0.200351	0.144654	0.015	CR	yr2	2018-12-17	COL	0.00342575
541	CR_yr2_2018-12-18	0.164677	0.17903	0.015	CR	yr2	2018-12-18	COL	0.00347426
542	CR_yr2_2018-12-19	0.178813	0.107177	0.015	CR	yr2	2018-12-19	COL	0.00341099
543	CR_yr2_2018-12-20	0.209499	0.13585	0.015	CR	yr2	2018-12-20	COL	0.00312709
544	CR_yr2_2018-12-21	0.214894	0.13708	0.015	CR	yr2	2018-12-21	COL	0.00357637
545	CR_yr2_2018-12-22	0.194965	0.155282	0.015	CR	yr2	2018-12-22	COL	0.00307543
546	CR_yr2_2018-12-23	0.233083	0.0448921	0.015	CR	yr2	2018-12-23	COL	0.00297701
547	CR_yr2_2018-12-24	0.232187	0.0604275	0.015	CR	yr2	2018-12-24	COL	0.00331221
548	CR_yr2_2018-12-25	0.185855	0.0390572	0.015	CR	yr2	2018-12-25	COL	0.00329167
549	CR_yr2_2018-12-26	0.234404	-0.0701663	0.015	CR	yr2	2018-12-26	COL	0.00321075
550	CR_yr2_2018-12-27	0.253291	-0.0254097	0.015	CR	yr2	2018-12-27	COL	0.00357439
551	CR_yr2_2018-12-28	0.291398	-0.0235343	0.015	CR	yr2	2018-12-28	COL	0.00362051
552	CR_yr2_2018-12-29	0.263125	0.0814608	0.015	CR	yr2	2018-12-29	COL	0.00357182
553	CR_yr2_2018-12-30	0.286513	-0.0131679	0.015	CR	yr2	2018-12-30	COL	0.00382714
554	CR_yr2_2018-12-31	0.273645	0.0305542	0.015	CR	yr2	2018-12-31	COL	0.00383006
555	CR_yr2_2019-01-01	0.257908	0.121361	0.015	CR	yr2	2019-01-01	COL	0.00404881
556	CR_yr2_2019-01-02	0.292158	0.0683974	0.015	CR	yr2	2019-01-02	COL	0.00372472
557	CR_yr2_2019-01-03	0.300609	0.054187	0.015	CR	yr2	2019-01-03	COL	0.00384763
558	CR_yr2_2019-01-04	0.275279	0.120114	0.015	CR	yr2	2019-01-04	COL	0.0041995
559	CR_yr2_2019-01-05	0.272738	0.114244	0.015	CR	yr2	2019-01-05	COL	0.00379671
560	CR_yr2_2019-01-06	0.286586	0.0956288	0.015	CR	yr2	2019-01-06	COL	0.00389159
561	CR_yr2_2019-01-07	0.294426	0.116418	0.015	CR	yr2	2019-01-07	COL	0.00407262
562	CR_yr2_2019-01-08	0.315466	0.0420348	0.015	CR	yr2	2019-01-08	COL	0.00391635
563	CR_yr2_2019-01-09	0.264749	0.130806	0.015	CR	yr2	2019-01-09	COL	0.00384934
564	CR_yr2_2019-01-10	0.255086	0.138909	0.015	CR	yr2	2019-01-10	COL	0.00387794
565	CR_yr2_2019-01-11	0.274735	0.0918821	0.015	CR	yr2	2019-01-11	COL	0.00397437
566	CR_yr2_2019-01-12	0.282295	0.0983916	0.015	CR	yr2	2019-01-12	COL	0.00350829
567	CR_yr2_2019-01-13	0.302214	0.103357	0.015	CR	yr2	2019-01-13	COL	0.00399197
568	CR_yr2_2019-01-14	0.288269	0.0849114	0.015	CR	yr2	2019-01-14	COL	0.00378778
569	CR_yr2_2019-01-15	0.29259	0.0732435	0.015	CR	yr2	2019-01-15	COL	0.00364218
570	CR_yr2_2019-01-16	0.292859	0.0709617	0.015	CR	yr2	2019-01-16	COL	0.00345015
571	CR_yr2_2019-01-17	0.296248	0.0964011	0.015	CR	yr2	2019-01-17	COL	0.00372753
572	CR_yr2_2019-01-18	0.293722	0.0788038	0.015	CR	yr2	2019-01-18	COL	0.00372697
573	CR_yr2_2019-01-19	0.297465	0.0297438	0.015	CR	yr2	2019-01-19	COL	0.00372342
574	CR_yr2_2019-01-20	0.299317	0.063573	0.015	CR	yr2	2019-01-20	COL	0.00319431
575	CR_yr2_2019-01-21	0.30536	0.0777534	0.015	CR	yr2	2019-01-21	COL	0.00359088
576	CR_yr2_2019-01-22	0.263432	0.100528	0.015	CR	yr2	2019-01-22	COL	0.00345374
577	CR_yr2_2019-01-23	0.300542	0.00321198	0.015	CR	yr2	2019-01-23	COL	0.00335746
578	CR_yr2_2019-01-24	0.299072	0.0244952	0.015	CR	yr2	2019-01-24	COL	0.00299337
579	CR_yr2_2019-01-25	0.30175	0.00391897	0.015	CR	yr2	2019-01-25	COL	0.00294924
580	CR_yr2_2019-01-26	0.271441	0.110914	0.015	CR	yr2	2019-01-26	COL	0.00296793
581	CR_yr2_2019-01-27	0.274136	0.0795898	0.015	CR	yr2	2019-01-27	COL	0.00267368
582	CR_yr2_2019-01-28	0.280123	0.04847	0.015	CR	yr2	2019-01-28	COL	0.00309914
583	CR_yr2_2019-01-29	0.294697	0.0576682	0.015	CR	yr2	2019-01-29	COL	0.00332173
584	CR_yr2_2019-01-30	0.283118	0.0878922	0.015	CR	yr2	2019-01-30	COL	0.00315518
585	CR_yr2_2019-01-31	0.287997	0.0918614	0.015	CR	yr2	2019-01-31	COL	0.00267408
586	CR_yr2_2019-02-01	0.263252	0.107613	0.015	CR	yr2	2019-02-01	COL	0.00269951
587	CR_yr2_2019-02-02	0.261917	0.0986225	0.015	CR	yr2	2019-02-02	COL	0.00313842
588	CR_yr2_2019-02-03	0.287044	0.0808937	0.015	CR	yr2	2019-02-03	COL	0.002934
589	CR_yr2_2019-02-04	0.282384	0.0794389	0.015	CR	yr2	2019-02-04	COL	0.00273158
590	CR_yr2_2019-02-05	0.287906	0.0607939	0.015	CR	yr2	2019-02-05	COL	0.00279125
591	CR_yr2_2019-02-06	0.272282	0.0425391	0.015	CR	yr2	2019-02-06	COL	0.00238712
592	CR_yr2_2019-02-07	0.268836	0.0417446	0.015	CR	yr2	2019-02-07	COL	0.00259314
593	CR_yr2_2019-02-08	0.291506	-0.00644654	0.015	CR	yr2	2019-02-08	COL	0.00267682
594	CR_yr2_2019-02-09	0.31447	0.00353691	0.015	CR	yr2	2019-02-09	COL	0.00269434
595	CR_yr2_2019-02-10	0.28106	0.0209973	0.015	CR	yr2	2019-02-10	COL	0.00256971
596	CR_yr2_2019-02-11	0.282185	0.0460342	0.015	CR	yr2	2019-02-11	COL	0.00275818
597	CR_yr2_2019-02-12	0.293585	0.00660581	0.015	CR	yr2	2019-02-12	COL	0.00259694
598	CR_yr2_2019-02-13	0.297668	-0.00734414	0.015	CR	yr2	2019-02-13	COL	0.00270334
599	CR_yr2_2019-02-14	0.313929	0.0159397	0.015	CR	yr2	2019-02-14	COL	0.00291775
600	CR_yr2_2019-02-15	0.314608	-0.0139503	0.015	CR	yr2	2019-02-15	COL	0.0028968
601	CR_yr2_2019-02-16	0.313332	-0.0153984	0.015	CR	yr2	2019-02-16	COL	0.00296649
602	CR_yr2_2019-02-17	0.308645	0.0179847	0.015	CR	yr2	2019-02-17	COL	0.0029934
603	CR_yr2_2019-02-18	0.300925	-0.0172797	0.015	CR	yr2	2019-02-18	COL	0.00293882
604	CR_yr2_2019-02-19	0.298286	0.06886	0.015	CR	yr2	2019-02-19	COL	0.00242217
605	CR_yr2_2019-02-20	0.289576	0.0376902	0.015	CR	yr2	2019-02-20	COL	0.00221447
606	CR_yr2_2019-02-21	0.297866	0.0210177	0.015	CR	yr2	2019-02-21	COL	0.00229635
607	CR_yr2_2019-02-22	0.301478	-0.0303153	0.015	CR	yr2	2019-02-22	COL	0.00257439
608	CR_yr2_2019-02-23	0.30042	-0.0509366	0.015	CR	yr2	2019-02-23	COL	0.00274076
609	CR_yr2_2019-02-24	0.290587	-0.068886	0.015	CR	yr2	2019-02-24	COL	0.00263316
610	CR_yr2_2019-02-25	0.295101	-0.0686619	0.015	CR	yr2	2019-02-25	COL	0.00281427
611	CR_yr2_2019-02-26	0.310843	-0.059948	0.015	CR	yr2	2019-02-26	COL	0.00313545
612	CR_yr2_2019-02-27	0.291924	-0.0620351	0.015	CR	yr2	2019-02-27	COL	0.00265191
613	CR_yr2_2019-02-28	0.305495	0.0167442	0.015	CR	yr2	2019-02-28	COL	0.00205168
614	CR_yr2_2019-03-01	0.299431	-0.0130629	0.015	CR	yr2	2019-03-01	COL	0.0023314
615	CR_yr2_2019-03-02	0.296907	-0.0740035	0.015	CR	yr2	2019-03-02	COL	0.00254716
616	CR_yr2_2019-03-03	0.309928	-0.0383465	0.015	CR	yr2	2019-03-03	COL	0.00213861
617	CR_yr2_2019-03-04	0.292578	-0.0615823	0.015	CR	yr2	2019-03-04	COL	0.00162856
618	CR_yr2_2019-03-05	0.297818	-0.0628223	0.015	CR	yr2	2019-03-05	COL	0.0020388
619	CR_yr2_2019-03-06	0.272279	-0.115364	0.015	CR	yr2	2019-03-06	COL	0.00204357
620	CR_yr2_2019-03-07	0.278376	-0.0576959	0.015	CR	yr2	2019-03-07	COL	0.0014241
621	CR_yr2_2019-03-08	0.281132	-0.0679003	0.015	CR	yr2	2019-03-08	COL	0.00163308
622	CR_yr2_2019-03-09	0.281618	-0.107178	0.015	CR	yr2	2019-03-09	COL	0.00196971
623	CR_yr2_2019-03-10	0.307608	-0.0868222	0.015	CR	yr2	2019-03-10	COL	0.00196803
624	CR_yr2_2019-03-11	0.291311	-0.0911663	0.015	CR	yr2	2019-03-11	COL	0.00165612
625	CR_yr2_2019-03-12	0.267151	-0.104376	0.015	CR	yr2	2019-03-12	COL	0.0017161
626	CR_yr2_2019-03-13	0.281812	-0.0918589	0.015	CR	yr2	2019-03-13	COL	0.00175449
627	CR_yr2_2019-03-14	0.287818	-0.115353	0.015	CR	yr2	2019-03-14	COL	0.00238098
628	CR_yr2_2019-03-15	0.286518	-0.126167	0.015	CR	yr2	2019-03-15	COL	0.0023226
629	CR_yr2_2019-03-16	0.309047	-0.075984	0.015	CR	yr2	2019-03-16	COL	0.00248065
630	CR_yr2_2019-03-17	0.307701	-0.119703	0.015	CR	yr2	2019-03-17	COL	0.00228689
631	CR_yr2_2019-03-18	0.282642	-0.0993677	0.015	CR	yr2	2019-03-18	COL	0.00226884
632	CR_yr2_2019-03-19	0.297936	-0.0955375	0.015	CR	yr2	2019-03-19	COL	0.00239951
633	CR_yr2_2019-03-20	0.263158	-0.172231	0.015	CR	yr2	2019-03-20	COL	0.00259779
634	CR_yr2_2019-03-21	0.260718	-0.143089	0.015	CR	yr2	2019-03-21	COL	0.00224075
635	CR_yr2_2019-03-22	0.267087	-0.144353	0.015	CR	yr2	2019-03-22	COL	0.00209322
636	CR_yr2_2019-03-23	0.24546	-0.16022	0.015	CR	yr2	2019-03-23	COL	0.00211858
637	CR_yr2_2019-03-24	0.264014	-0.157337	0.015	CR	yr2	2019-03-24	COL	0.00210543
638	CR_yr2_2019-03-25	0.261838	-0.140682	0.015	CR	yr2	2019-03-25	COL	0.00212462
639	CR_yr2_2019-03-26	0.280122	-0.14249	0.015	CR	yr2	2019-03-26	COL	0.00215381
640	CR_yr2_2019-03-27	0.2771	-0.147249	0.015	CR	yr2	2019-03-27	COL	0.00229083
641	CR_yr2_2019-03-28	0.265341	-0.153997	0.015	CR	yr2	2019-03-28	COL	0.00204214
642	CR_yr2_2019-03-29	0.247745	-0.175061	0.015	CR	yr2	2019-03-29	COL	0.00222288
643	CR_yr2_2019-03-30	0.258188	-0.162283	0.015	CR	yr2	2019-03-30	COL	0.00220472
644	CR_yr2_2019-03-31	0.278698	-0.157527	0.015	CR	yr2	2019-03-31	COL	0.00220457
645	CR_yr2_2019-04-01	0.276695	-0.153573	0.015	CR	yr2	2019-04-01	COL	0.0020529
646	CR_yr2_2019-04-02	0.281137	-0.1511	0.015	CR	yr2	2019-04-02	COL	0.00233652
647	CR_yr2_2019-04-03	0.270666	-0.161846	0.015	CR	yr2	2019-04-03	COL	0.00215734
648	CR_yr2_2019-04-04	0.275482	-0.14157	0.015	CR	yr2	2019-04-04	COL	0.00203833
649	CR_yr2_2019-04-05	0.279469	-0.142581	0.015	CR	yr2	2019-04-05	COL	0.00220181
650	CR_yr2_2019-04-06	0.258305	-0.158906	0.015	CR	yr2	2019-04-06	COL	0.00213902
651	CR_yr2_2019-04-07	0.242045	-0.180683	0.015	CR	yr2	2019-04-07	COL	0.00205888
652	CR_yr2_2019-04-08	0.274667	-0.145634	0.015	CR	yr2	2019-04-08	COL	0.00227457
653	CR_yr2_2019-04-09	0.282372	-0.139534	0.015	CR	yr2	2019-04-09	COL	0.00237327
654	CR_yr2_2019-04-10	0.250801	-0.153811	0.015	CR	yr2	2019-04-10	COL	0.00261817
655	CR_yr2_2019-04-11	0.290549	-0.133025	0.015	CR	yr2	2019-04-11	COL	0.00270515
656	CR_yr2_2019-04-12	0.295227	-0.122786	0.015	CR	yr2	2019-04-12	COL	0.00228514
657	CR_yr2_2019-04-13	0.287957	-0.131538	0.015	CR	yr2	2019-04-13	COL	0.00252293
658	CR_yr2_2019-04-14	0.290045	-0.127736	0.015	CR	yr2	2019-04-14	COL	0.00254432
659	CR_yr2_2019-04-15	0.297018	-0.118883	0.015	CR	yr2	2019-04-15	COL	0.00246279
660	CR_yr2_2019-04-16	0.290763	-0.109623	0.015	CR	yr2	2019-04-16	COL	0.00253134
661	CR_yr2_2019-04-17	0.275624	-0.120865	0.015	CR	yr2	2019-04-17	COL	0.00294327
662	CR_yr2_2019-04-18	0.275074	-0.111903	0.015	CR	yr2	2019-04-18	COL	0.00284781
663	CR_yr2_2019-04-19	0.279054	-0.121199	0.015	CR	yr2	2019-04-19	COL	0.00266759
664	CR_yr2_2019-04-20	0.163738	-0.150562	0.015	CR	yr2	2019-04-20	COL	0.00323606
665	CR_yr2_2019-04-21	0.173298	-0.133237	0.015	CR	yr2	2019-04-21	COL	0.00370636
666	CR_yr2_2019-04-22	0.21455	-0.116477	0.015	CR	yr2	2019-04-22	COL	0.00371139
667	CR_yr2_2019-04-23	0.204583	-0.11099	0.015	CR	yr2	2019-04-23	COL	0.00402973
668	CR_yr2_2019-04-24	0.180296	-0.0704697	0.015	CR	yr2	2019-04-24	COL	0.00455915
669	CR_yr2_2019-04-25	0.163629	-0.0567884	0.015	CR	yr2	2019-04-25	COL	0.00391849
670	CR_yr2_2019-04-26	0.153332	-0.0590978	0.015	CR	yr2	2019-04-26	COL	0.00378135
671	CR_yr2_2019-04-27	0.187988	-0.0363241	0.015	CR	yr2	2019-04-27	COL	0.00299915
672	CR_yr2_2019-04-28	0.198799	-0.0786485	0.015	CR	yr2	2019-04-28	COL	0.00329624
673	CR_yr2_2019-04-29	0.193347	-0.0516032	0.015	CR	yr2	2019-04-29	COL	0.00414848
674	CR_yr2_2019-04-30	0.121926	0.00907573	0.015	CR	yr2	2019-04-30	COL	0.0051586
675	CR_yr3_2019-11-29	0.221912	0.2004	0.015	CR	yr3	2019-11-29	COL	0.00465025
676	CR_yr3_2019-11-30	0.180853	0.210938	0.015	CR	yr3	2019-11-30	COL	0.00535132
677	CR_yr3_2019-12-01	0.198496	0.222296	0.015	CR	yr3	2019-12-01	COL	0.00501588
678	CR_yr3_2019-12-02	0.187398	0.141866	0.015	CR	yr3	2019-12-02	COL	0.00346701
679	CR_yr3_2019-12-03	0.17042	0.19127	0.015	CR	yr3	2019-12-03	COL	0.00406191
680	CR_yr3_2019-12-04	0.212764	0.151895	0.015	CR	yr3	2019-12-04	COL	0.0045048
681	CR_yr3_2019-12-05	0.210814	0.148479	0.015	CR	yr3	2019-12-05	COL	0.00463368
682	CR_yr3_2019-12-06	0.223673	0.167021	0.015	CR	yr3	2019-12-06	COL	0.00475326
683	CR_yr3_2019-12-07	0.236396	0.122032	0.015	CR	yr3	2019-12-07	COL	0.00514042
684	CR_yr3_2019-12-08	0.232337	0.129348	0.015	CR	yr3	2019-12-08	COL	0.00533127
685	CR_yr3_2019-12-09	0.232771	0.170664	0.015	CR	yr3	2019-12-09	COL	0.00449543
686	CR_yr3_2019-12-10	0.255588	0.148323	0.015	CR	yr3	2019-12-10	COL	0.00495306
687	CR_yr3_2019-12-11	0.252567	0.122349	0.015	CR	yr3	2019-12-11	COL	0.00546133
688	CR_yr3_2019-12-12	0.25967	0.117901	0.015	CR	yr3	2019-12-12	COL	0.00558102
689	CR_yr3_2019-12-13	0.273373	0.11739	0.015	CR	yr3	2019-12-13	COL	0.0049462
690	CR_yr3_2019-12-14	0.268876	0.111014	0.015	CR	yr3	2019-12-14	COL	0.00536271
691	CR_yr3_2019-12-15	0.264057	0.132707	0.015	CR	yr3	2019-12-15	COL	0.00532744
692	CR_yr3_2019-12-16	0.214663	0.174144	0.015	CR	yr3	2019-12-16	COL	0.00499795
693	CR_yr3_2019-12-17	0.246158	0.148695	0.015	CR	yr3	2019-12-17	COL	0.00517735
694	CR_yr3_2019-12-18	0.230245	0.104111	0.015	CR	yr3	2019-12-18	COL	0.00417406
695	CR_yr3_2019-12-19	0.24869	0.114236	0.015	CR	yr3	2019-12-19	COL	0.00442322
696	CR_yr3_2019-12-20	0.253219	0.130481	0.015	CR	yr3	2019-12-20	COL	0.0044973
697	CR_yr3_2019-12-21	0.245438	0.144164	0.015	CR	yr3	2019-12-21	COL	0.00458413
698	CR_yr3_2019-12-22	0.241683	0.169421	0.015	CR	yr3	2019-12-22	COL	0.00476594
699	CR_yr3_2019-12-23	0.248955	0.140912	0.015	CR	yr3	2019-12-23	COL	0.00381201
700	CR_yr3_2019-12-24	0.219112	0.160212	0.015	CR	yr3	2019-12-24	COL	0.00409146
701	CR_yr3_2019-12-25	0.225551	0.202346	0.015	CR	yr3	2019-12-25	COL	0.00393541
702	CR_yr3_2019-12-26	0.259616	0.160693	0.015	CR	yr3	2019-12-26	COL	0.00476884
703	CR_yr3_2019-12-27	0.25682	0.174605	0.015	CR	yr3	2019-12-27	COL	0.00411232
704	CR_yr3_2019-12-28	0.267852	0.160903	0.015	CR	yr3	2019-12-28	COL	0.00449862
705	CR_yr3_2019-12-29	0.207707	0.229258	0.015	CR	yr3	2019-12-29	COL	0.00402799
706	CR_yr3_2019-12-30	0.277448	0.133909	0.015	CR	yr3	2019-12-30	COL	0.00444219
707	CR_yr3_2019-12-31	0.275286	0.135593	0.015	CR	yr3	2019-12-31	COL	0.00436475
708	CR_yr3_2020-01-01	0.26195	0.170742	0.015	CR	yr3	2020-01-01	COL	0.00451472
709	CR_yr3_2020-01-02	0.233982	0.181865	0.015	CR	yr3	2020-01-02	COL	0.00437946
710	CR_yr3_2020-01-03	0.261222	0.148951	0.015	CR	yr3	2020-01-03	COL	0.00474692
711	CR_yr3_2020-01-04	0.258387	0.163466	0.015	CR	yr3	2020-01-04	COL	0.00517875
712	CR_yr3_2020-01-05	0.237635	0.172936	0.015	CR	yr3	2020-01-05	COL	0.00449357
713	CR_yr3_2020-01-06	0.20933	0.177992	0.015	CR	yr3	2020-01-06	COL	0.00427303
714	CR_yr3_2020-01-07	0.26712	0.123558	0.015	CR	yr3	2020-01-07	COL	0.00445148
715	CR_yr3_2020-01-08	0.261292	0.128428	0.015	CR	yr3	2020-01-08	COL	0.00416303
716	CR_yr3_2020-01-09	0.24391	0.141274	0.015	CR	yr3	2020-01-09	COL	0.00489245
717	CR_yr3_2020-01-10	0.253604	0.134567	0.015	CR	yr3	2020-01-10	COL	0.00466551
718	CR_yr3_2020-01-11	0.213284	0.158503	0.015	CR	yr3	2020-01-11	COL	0.0044938
719	CR_yr3_2020-01-12	0.244323	0.118876	0.015	CR	yr3	2020-01-12	COL	0.00494957
720	CR_yr3_2020-01-13	0.214234	0.147067	0.015	CR	yr3	2020-01-13	COL	0.00474403
721	CR_yr3_2020-01-14	0.231222	0.14529	0.015	CR	yr3	2020-01-14	COL	0.00497896
722	CR_yr3_2020-01-15	0.250041	0.149	0.015	CR	yr3	2020-01-15	COL	0.00491748
723	CR_yr3_2020-01-16	0.249963	0.118238	0.015	CR	yr3	2020-01-16	COL	0.0052346
724	CR_yr3_2020-01-17	0.251115	0.154246	0.015	CR	yr3	2020-01-17	COL	0.00545682
725	CR_yr3_2020-01-18	0.208261	0.188769	0.015	CR	yr3	2020-01-18	COL	0.00545983
726	CR_yr3_2020-01-19	0.223564	0.169167	0.015	CR	yr3	2020-01-19	COL	0.00521011
727	CR_yr3_2020-01-20	0.222287	0.138892	0.015	CR	yr3	2020-01-20	COL	0.00509474
728	CR_yr3_2020-01-21	0.210863	0.146523	0.015	CR	yr3	2020-01-21	COL	0.00544669
729	CR_yr3_2020-01-22	0.228683	0.150258	0.015	CR	yr3	2020-01-22	COL	0.00546152
730	CR_yr3_2020-01-23	0.217891	0.0956076	0.015	CR	yr3	2020-01-23	COL	0.00480542
731	CR_yr3_2020-01-24	0.223106	0.112393	0.015	CR	yr3	2020-01-24	COL	0.00531612
732	CR_yr3_2020-01-25	0.215048	0.0844894	0.015	CR	yr3	2020-01-25	COL	0.00501153
733	CR_yr3_2020-01-26	0.213193	0.131548	0.015	CR	yr3	2020-01-26	COL	0.00531209
734	CR_yr3_2020-01-27	0.206562	0.122374	0.015	CR	yr3	2020-01-27	COL	0.0044892
735	CR_yr3_2020-01-28	0.205278	0.0754258	0.015	CR	yr3	2020-01-28	COL	0.00494311
736	CR_yr3_2020-01-29	0.201886	0.0950638	0.015	CR	yr3	2020-01-29	COL	0.00478946
737	CR_yr3_2020-01-30	0.186968	0.106643	0.015	CR	yr3	2020-01-30	COL	0.00473242
738	CR_yr3_2020-01-31	0.212957	0.128845	0.015	CR	yr3	2020-01-31	COL	0.004603
739	CR_yr3_2020-02-01	0.207188	0.0696176	0.015	CR	yr3	2020-02-01	COL	0.00509379
740	CR_yr3_2020-02-02	0.217302	0.0822041	0.015	CR	yr3	2020-02-02	COL	0.00501079
741	CR_yr3_2020-02-03	0.195723	0.144145	0.015	CR	yr3	2020-02-03	COL	0.00528932
742	CR_yr3_2020-02-04	0.159691	0.17436	0.015	CR	yr3	2020-02-04	COL	0.00488774
743	CR_yr3_2020-02-05	0.189093	0.100618	0.015	CR	yr3	2020-02-05	COL	0.00547013
744	CR_yr3_2020-02-06	0.201376	0.134844	0.015	CR	yr3	2020-02-06	COL	0.00558257
745	CR_yr3_2020-02-07	0.145402	0.147441	0.015	CR	yr3	2020-02-07	COL	0.00533043
746	CR_yr3_2020-02-08	0.161733	0.206286	0.015	CR	yr3	2020-02-08	COL	0.00555164
747	CR_yr3_2020-02-09	0.177433	0.18096	0.015	CR	yr3	2020-02-09	COL	0.00528124
748	CR_yr3_2020-02-10	0.188745	0.0547142	0.015	CR	yr3	2020-02-10	COL	0.00555139
749	CR_yr3_2020-02-11	0.155612	0.114772	0.015	CR	yr3	2020-02-11	COL	0.00521961
750	CR_yr3_2020-02-12	0.114403	0.044248	0.015	CR	yr3	2020-02-12	COL	0.00545052
751	CR_yr3_2020-02-13	0.15763	0.193516	0.015	CR	yr3	2020-02-13	COL	0.00444037
752	CR_yr3_2020-02-14	0.172795	0.0654344	0.015	CR	yr3	2020-02-14	COL	0.00460764
753	CR_yr3_2020-02-15	0.19085	0.0971538	0.015	CR	yr3	2020-02-15	COL	0.00487355
754	CR_yr3_2020-02-16	0.184776	0.127308	0.015	CR	yr3	2020-02-16	COL	0.0044971
755	CR_yr3_2020-02-17	0.176735	0.0923803	0.015	CR	yr3	2020-02-17	COL	0.00461702
756	CR_yr3_2020-02-18	0.171752	0.0309412	0.015	CR	yr3	2020-02-18	COL	0.00500765
757	CR_yr3_2020-02-19	0.152227	0.0745673	0.015	CR	yr3	2020-02-19	COL	0.00508134
758	CR_yr3_2020-02-20	0.213919	0.0157548	0.015	CR	yr3	2020-02-20	COL	0.00531943
759	CR_yr3_2020-02-21	0.20189	0.170816	0.015	CR	yr3	2020-02-21	COL	0.00491129
760	CR_yr3_2020-02-22	0.21698	0.080371	0.015	CR	yr3	2020-02-22	COL	0.00431789
761	CR_yr3_2020-02-23	0.188739	0.0514665	0.015	CR	yr3	2020-02-23	COL	0.00469646
762	CR_yr3_2020-02-24	0.100317	0.121528	0.015	CR	yr3	2020-02-24	COL	0.0046644
763	CR_yr3_2020-02-25	0.241023	0.0562349	0.015	CR	yr3	2020-02-25	COL	0.0049572
764	CR_yr3_2020-02-26	0.246135	0.0712512	0.015	CR	yr3	2020-02-26	COL	0.00436031
765	CR_yr3_2020-02-27	0.217938	0.0849028	0.015	CR	yr3	2020-02-27	COL	0.00450902
766	CR_yr3_2020-02-28	0.220754	0.0477703	0.015	CR	yr3	2020-02-28	COL	0.00468117
767	CR_yr3_2020-02-29	0.270492	0.0512849	0.015	CR	yr3	2020-02-29	COL	0.00397398
768	CR_yr3_2020-03-01	0.23786	0.0632224	0.015	CR	yr3	2020-03-01	COL	0.00408724
769	CR_yr3_2020-03-02	0.260965	0.0576698	0.015	CR	yr3	2020-03-02	COL	0.00407587
770	CR_yr3_2020-03-03	0.255961	0.0326345	0.015	CR	yr3	2020-03-03	COL	0.0043335
771	CR_yr3_2020-03-04	0.259959	0.0668222	0.015	CR	yr3	2020-03-04	COL	0.00374428
772	CR_yr3_2020-03-05	0.225724	-0.00494657	0.015	CR	yr3	2020-03-05	COL	0.00367316
773	CR_yr3_2020-03-06	0.235704	0.0510581	0.015	CR	yr3	2020-03-06	COL	0.00397876
774	CR_yr3_2020-03-07	0.213589	0.0120945	0.015	CR	yr3	2020-03-07	COL	0.00389191
775	CR_yr3_2020-03-08	0.249782	-0.0390697	0.015	CR	yr3	2020-03-08	COL	0.00349157
776	CR_yr3_2020-03-09	0.213998	-0.0511933	0.015	CR	yr3	2020-03-09	COL	0.00375997
777	CR_yr3_2020-03-10	0.187343	-0.133879	0.015	CR	yr3	2020-03-10	COL	0.00283266
778	CR_yr3_2020-03-11	0.194556	-0.0793432	0.015	CR	yr3	2020-03-11	COL	0.00258322
779	CR_yr3_2020-03-12	0.181106	-0.0619315	0.015	CR	yr3	2020-03-12	COL	0.00285475
780	CR_yr3_2020-03-13	0.22786	-0.0550237	0.015	CR	yr3	2020-03-13	COL	0.00305937
781	CR_yr3_2020-03-14	0.250357	-0.0574305	0.015	CR	yr3	2020-03-14	COL	0.0026507
782	CR_yr3_2020-03-15	0.269729	-0.0749319	0.015	CR	yr3	2020-03-15	COL	0.00303311
783	CR_yr3_2020-03-16	0.242307	-0.0524602	0.015	CR	yr3	2020-03-16	COL	0.00268292
784	CR_yr3_2020-03-17	0.226688	-0.157473	0.015	CR	yr3	2020-03-17	COL	0.003657
785	CR_yr3_2020-03-18	0.24469	-0.137051	0.015	CR	yr3	2020-03-18	COL	0.00365406
786	CR_yr3_2020-03-19	0.271606	-0.0991816	0.015	CR	yr3	2020-03-19	COL	0.00332764
787	CR_yr3_2020-03-20	0.283049	-0.073139	0.015	CR	yr3	2020-03-20	COL	0.00290901
788	CR_yr3_2020-03-21	0.270969	-0.0882794	0.015	CR	yr3	2020-03-21	COL	0.00296563
789	CR_yr3_2020-03-22	0.28165	-0.10358	0.015	CR	yr3	2020-03-22	COL	0.00322331
790	CR_yr3_2020-03-23	0.272709	-0.0903559	0.015	CR	yr3	2020-03-23	COL	0.00283177
791	CR_yr3_2020-03-24	0.287731	-0.101647	0.015	CR	yr3	2020-03-24	COL	0.00319903
792	CR_yr3_2020-03-25	0.261916	-0.120179	0.015	CR	yr3	2020-03-25	COL	0.00305784
793	CR_yr3_2020-03-26	0.2654	-0.117484	0.015	CR	yr3	2020-03-26	COL	0.00330926
794	CR_yr3_2020-03-27	0.274718	-0.102386	0.015	CR	yr3	2020-03-27	COL	0.00254773
795	CR_yr3_2020-03-28	0.258562	-0.153783	0.015	CR	yr3	2020-03-28	COL	0.00239276
796	CR_yr3_2020-03-29	0.260081	-0.0965663	0.015	CR	yr3	2020-03-29	COL	0.00248144
797	CR_yr3_2020-03-30	0.25845	-0.0916404	0.015	CR	yr3	2020-03-30	COL	0.002363
798	CR_yr3_2020-03-31	0.269617	-0.0966918	0.015	CR	yr3	2020-03-31	COL	0.00249651
799	CR_yr3_2020-04-01	0.289791	-0.0903586	0.015	CR	yr3	2020-04-01	COL	0.00208331
800	CR_yr3_2020-04-02	0.277297	-0.107262	0.015	CR	yr3	2020-04-02	COL	0.00197893
801	CR_yr3_2020-04-03	0.280507	-0.107083	0.015	CR	yr3	2020-04-03	COL	0.00221935
802	CR_yr3_2020-04-04	0.294085	-0.0869368	0.015	CR	yr3	2020-04-04	COL	0.00294229
803	CR_yr3_2020-04-05	0.284592	-0.10063	0.015	CR	yr3	2020-04-05	COL	0.00321503
804	CR_yr3_2020-04-06	0.28384	-0.121188	0.015	CR	yr3	2020-04-06	COL	0.00340998
805	CR_yr3_2020-04-07	0.264483	-0.139388	0.015	CR	yr3	2020-04-07	COL	0.00377877
806	CR_yr3_2020-04-08	0.260035	-0.137529	0.015	CR	yr3	2020-04-08	COL	0.00378716
807	CR_yr3_2020-04-09	0.254967	-0.166651	0.015	CR	yr3	2020-04-09	COL	0.00403699
808	CR_yr3_2020-04-10	0.257955	-0.160375	0.015	CR	yr3	2020-04-10	COL	0.00408046
809	CR_yr3_2020-04-11	0.24653	-0.178295	0.015	CR	yr3	2020-04-11	COL	0.00413408
810	CR_yr3_2020-04-12	0.26426	-0.13423	0.015	CR	yr3	2020-04-12	COL	0.00350857
811	CR_yr3_2020-04-13	0.252113	-0.146638	0.015	CR	yr3	2020-04-13	COL	0.00299847
812	CR_yr3_2020-04-14	0.241	-0.163057	0.015	CR	yr3	2020-04-14	COL	0.00366864
813	CR_yr3_2020-04-15	0.242287	-0.153998	0.015	CR	yr3	2020-04-15	COL	0.00364212
814	CR_yr3_2020-04-16	0.257246	-0.142776	0.015	CR	yr3	2020-04-16	COL	0.00422974
815	CR_yr3_2020-04-17	0.266829	-0.131888	0.015	CR	yr3	2020-04-17	COL	0.00423314
816	CR_yr3_2020-04-18	0.246781	-0.171169	0.015	CR	yr3	2020-04-18	COL	0.00326678
817	CR_yr3_2020-04-19	0.23631	-0.187625	0.015	CR	yr3	2020-04-19	COL	0.00365989
818	CR_yr3_2020-04-20	0.249079	-0.163661	0.015	CR	yr3	2020-04-20	COL	0.00290382
819	CR_yr3_2020-04-21	0.264696	-0.158176	0.015	CR	yr3	2020-04-21	COL	0.00333179
820	CR_yr3_2020-04-22	0.259491	-0.147627	0.015	CR	yr3	2020-04-22	COL	0.0038888
821	CR_yr3_2020-04-23	0.25597	-0.131658	0.015	CR	yr3	2020-04-23	COL	0.00426849
822	CR_yr3_2020-04-24	0.269713	-0.121769	0.015	CR	yr3	2020-04-24	COL	0.00388007
823	CR_yr3_2020-04-25	0.258132	-0.122348	0.015	CR	yr3	2020-04-25	COL	0.00484136
824	CR_yr3_2020-04-26	0.245295	-0.128614	0.015	CR	yr3	2020-04-26	COL	0.00544832
825	CR_yr3_2020-04-27	0.19626	-0.167796	0.015	CR	yr3	2020-04-27	COL	0.00559527
826	CR_yr3_2020-04-28	0.212174	-0.156473	0.015	CR	yr3	2020-04-28	COL	0.00533375
827	CR_yr3_2020-04-29	0.201021	-0.165153	0.015	CR	yr3	2020-04-29	COL	0.00525302
828	CR_yr3_2020-04-30	0.172734	-0.182716	0.015	CR	yr3	2020-04-30	COL	0.00544279
1	ZH_yr1_2017-11-10	0.12593	-0.269921	0.015	ZH	yr1	2017-11-10	DEN	0.000521406
2	ZH_yr1_2017-11-11	0.148459	-0.244256	0.015	ZH	yr1	2017-11-11	DEN	0.000366301
3	ZH_yr1_2017-11-12	0.131351	-0.262653	0.015	ZH	yr1	2017-11-12	DEN	0.000379731
4	ZH_yr1_2017-11-13	0.140282	-0.251566	0.015	ZH	yr1	2017-11-13	DEN	0.000434908
5	ZH_yr1_2017-11-14	0.137464	-0.228885	0.015	ZH	yr1	2017-11-14	DEN	0.000431588
6	ZH_yr1_2017-11-15	0.154264	-0.243943	0.015	ZH	yr1	2017-11-15	DEN	0.00053146
7	ZH_yr1_2017-11-16	0.153025	-0.244914	0.015	ZH	yr1	2017-11-16	DEN	0.00057271
8	ZH_yr1_2017-11-17	0.141222	-0.252714	0.015	ZH	yr1	2017-11-17	DEN	0.000579696
9	ZH_yr1_2017-11-18	0.165589	-0.258726	0.015	ZH	yr1	2017-11-18	DEN	0.000561913
10	ZH_yr1_2017-11-19	0.141484	-0.250713	0.015	ZH	yr1	2017-11-19	DEN	0.000452837
11	ZH_yr1_2017-11-20	0.153984	-0.251779	0.015	ZH	yr1	2017-11-20	DEN	0.000537966
12	ZH_yr1_2017-11-21	0.15074	-0.253486	0.015	ZH	yr1	2017-11-21	DEN	0.000630145
13	ZH_yr1_2017-11-22	0.160894	-0.241494	0.015	ZH	yr1	2017-11-22	DEN	0.000784635
14	ZH_yr1_2017-11-23	0.190965	-0.224317	0.015	ZH	yr1	2017-11-23	DEN	0.000621194
15	ZH_yr1_2017-11-24	0.209183	-0.214941	0.015	ZH	yr1	2017-11-24	DEN	0.000992943
16	ZH_yr1_2017-11-25	0.203601	-0.215522	0.015	ZH	yr1	2017-11-25	DEN	0.000553713
17	ZH_yr1_2017-11-26	0.229548	-0.19549	0.015	ZH	yr1	2017-11-26	DEN	0.00137461
18	ZH_yr1_2017-11-27	0.253517	-0.152944	0.015	ZH	yr1	2017-11-27	DEN	0.00142766
19	ZH_yr1_2017-11-28	0.238869	-0.182758	0.015	ZH	yr1	2017-11-28	DEN	0.000907695
20	ZH_yr1_2017-11-29	0.217923	-0.184026	0.015	ZH	yr1	2017-11-29	DEN	0.000777972
21	ZH_yr1_2017-11-30	0.253884	-0.171421	0.015	ZH	yr1	2017-11-30	DEN	0.00124049
22	ZH_yr1_2017-12-01	0.232618	-0.164306	0.015	ZH	yr1	2017-12-01	DEN	0.0015143
23	ZH_yr1_2017-12-02	0.263426	-0.176569	0.015	ZH	yr1	2017-12-02	DEN	0.0014786
24	ZH_yr1_2017-12-03	0.266716	-0.175732	0.015	ZH	yr1	2017-12-03	DEN	0.00173751
25	ZH_yr1_2017-12-04	0.262062	-0.162408	0.015	ZH	yr1	2017-12-04	DEN	0.00120643
26	ZH_yr1_2017-12-05	0.223102	-0.161785	0.015	ZH	yr1	2017-12-05	DEN	0.00101875
27	ZH_yr1_2017-12-06	0.227743	-0.209764	0.015	ZH	yr1	2017-12-06	DEN	0.00126676
28	ZH_yr1_2017-12-07	0.217016	-0.206852	0.015	ZH	yr1	2017-12-07	DEN	0.00203661
29	ZH_yr1_2017-12-08	0.204814	-0.204452	0.015	ZH	yr1	2017-12-08	DEN	0.000714353
30	ZH_yr1_2017-12-09	0.249071	-0.169891	0.015	ZH	yr1	2017-12-09	DEN	0.00239296
31	ZH_yr1_2017-12-10	0.260404	-0.183266	0.015	ZH	yr1	2017-12-10	DEN	0.0023957
32	ZH_yr1_2017-12-11	0.241793	-0.194093	0.015	ZH	yr1	2017-12-11	DEN	0.00203234
33	ZH_yr1_2017-12-12	0.241974	-0.190365	0.015	ZH	yr1	2017-12-12	DEN	0.00157728
34	ZH_yr1_2017-12-13	0.226852	-0.202683	0.015	ZH	yr1	2017-12-13	DEN	0.00190505
35	ZH_yr1_2017-12-14	0.249273	-0.185196	0.015	ZH	yr1	2017-12-14	DEN	0.00135886
36	ZH_yr1_2017-12-15	0.25232	-0.181664	0.015	ZH	yr1	2017-12-15	DEN	0.00190497
37	ZH_yr1_2017-12-16	0.255195	-0.15469	0.015	ZH	yr1	2017-12-16	DEN	0.00196143
38	ZH_yr1_2017-12-17	0.266905	-0.150401	0.015	ZH	yr1	2017-12-17	DEN	0.00206147
39	ZH_yr1_2017-12-18	0.312709	-0.0942992	0.015	ZH	yr1	2017-12-18	DEN	0.00275096
40	ZH_yr1_2017-12-19	0.273578	-0.155809	0.015	ZH	yr1	2017-12-19	DEN	0.00223578
41	ZH_yr1_2017-12-20	0.275257	-0.150379	0.015	ZH	yr1	2017-12-20	DEN	0.00276739
42	ZH_yr1_2017-12-21	0.258598	-0.132414	0.015	ZH	yr1	2017-12-21	DEN	0.00176023
43	ZH_yr1_2017-12-22	0.246173	-0.190428	0.015	ZH	yr1	2017-12-22	DEN	0.00180821
44	ZH_yr1_2017-12-23	0.25637	-0.165747	0.015	ZH	yr1	2017-12-23	DEN	0.00218825
45	ZH_yr1_2017-12-24	0.270513	-0.139032	0.015	ZH	yr1	2017-12-24	DEN	0.00244161
46	ZH_yr1_2017-12-25	0.276562	-0.153596	0.015	ZH	yr1	2017-12-25	DEN	0.00217471
47	ZH_yr1_2017-12-26	0.275994	-0.149	0.015	ZH	yr1	2017-12-26	DEN	0.00228689
48	ZH_yr1_2017-12-27	0.280226	-0.138405	0.015	ZH	yr1	2017-12-27	DEN	0.00227568
49	ZH_yr1_2017-12-28	0.2827	-0.124159	0.015	ZH	yr1	2017-12-28	DEN	0.00263478
50	ZH_yr1_2017-12-29	0.281262	-0.15126	0.015	ZH	yr1	2017-12-29	DEN	0.00213135
51	ZH_yr1_2017-12-30	0.268708	-0.155675	0.015	ZH	yr1	2017-12-30	DEN	0.00165234
52	ZH_yr1_2017-12-31	0.280094	-0.142463	0.015	ZH	yr1	2017-12-31	DEN	0.00192913
53	ZH_yr1_2018-01-01	0.264016	-0.14227	0.015	ZH	yr1	2018-01-01	DEN	0.00193223
54	ZH_yr1_2018-01-02	0.251431	-0.138616	0.015	ZH	yr1	2018-01-02	DEN	0.0020646
55	ZH_yr1_2018-01-04	0.267111	-0.0985235	0.015	ZH	yr1	2018-01-04	DEN	0.00291207
56	ZH_yr1_2018-01-05	0.261872	-0.153694	0.015	ZH	yr1	2018-01-05	DEN	0.0017092
57	ZH_yr1_2018-01-06	0.264186	-0.131175	0.015	ZH	yr1	2018-01-06	DEN	0.00178467
58	ZH_yr1_2018-01-07	0.261019	-0.143604	0.015	ZH	yr1	2018-01-07	DEN	0.00162133
59	ZH_yr1_2018-01-08	0.2486	-0.165322	0.015	ZH	yr1	2018-01-08	DEN	0.00159454
60	ZH_yr1_2018-01-09	0.23794	-0.188447	0.015	ZH	yr1	2018-01-09	DEN	0.00147397
61	ZH_yr1_2018-01-10	0.257913	-0.173971	0.015	ZH	yr1	2018-01-10	DEN	0.00179878
62	ZH_yr1_2018-01-11	0.259983	-0.167781	0.015	ZH	yr1	2018-01-11	DEN	0.00147764
63	ZH_yr1_2018-01-12	0.277212	-0.116619	0.015	ZH	yr1	2018-01-12	DEN	0.00183636
64	ZH_yr1_2018-01-13	0.263536	-0.151325	0.015	ZH	yr1	2018-01-13	DEN	0.00181492
65	ZH_yr1_2018-01-14	0.260326	-0.120941	0.015	ZH	yr1	2018-01-14	DEN	0.00207016
66	ZH_yr1_2018-01-15	0.258479	-0.152025	0.015	ZH	yr1	2018-01-15	DEN	0.00194609
67	ZH_yr1_2018-01-16	0.270736	-0.112167	0.015	ZH	yr1	2018-01-16	DEN	0.00132694
68	ZH_yr1_2018-01-17	0.298841	-0.0788449	0.015	ZH	yr1	2018-01-17	DEN	0.00286633
69	ZH_yr1_2018-01-18	0.289781	-0.0821623	0.015	ZH	yr1	2018-01-18	DEN	0.00215331
70	ZH_yr1_2018-01-19	0.30318	-0.0503919	0.015	ZH	yr1	2018-01-19	DEN	0.00257644
71	ZH_yr1_2018-01-20	0.292247	-0.0911334	0.015	ZH	yr1	2018-01-20	DEN	0.00198834
72	ZH_yr1_2018-01-24	0.279326	-0.120412	0.015	ZH	yr1	2018-01-24	DEN	0.00195186
73	ZH_yr1_2018-01-25	0.289846	-0.0649026	0.015	ZH	yr1	2018-01-25	DEN	0.0019483
74	ZH_yr1_2018-01-26	0.306503	-0.0546857	0.015	ZH	yr1	2018-01-26	DEN	0.0018869
75	ZH_yr1_2018-01-27	0.30559	-0.0423863	0.015	ZH	yr1	2018-01-27	DEN	0.00205995
76	ZH_yr1_2018-01-28	0.310789	-0.0582381	0.015	ZH	yr1	2018-01-28	DEN	0.00203862
77	ZH_yr1_2018-01-29	0.283695	-0.0639213	0.015	ZH	yr1	2018-01-29	DEN	0.00209738
78	ZH_yr1_2018-01-30	0.309583	-0.0292217	0.015	ZH	yr1	2018-01-30	DEN	0.00197279
79	ZH_yr1_2018-01-31	0.312739	-0.0383732	0.015	ZH	yr1	2018-01-31	DEN	0.0020579
80	ZH_yr1_2018-02-01	0.29559	0.0334171	0.015	ZH	yr1	2018-02-01	DEN	0.00135582
81	ZH_yr1_2018-02-02	0.300978	-0.0618576	0.015	ZH	yr1	2018-02-02	DEN	0.0021431
82	ZH_yr1_2018-02-03	0.309568	-0.0626909	0.015	ZH	yr1	2018-02-03	DEN	0.00188025
83	ZH_yr1_2018-02-04	0.293984	-0.069573	0.015	ZH	yr1	2018-02-04	DEN	0.00229663
84	ZH_yr1_2018-02-05	0.309709	-0.0637286	0.015	ZH	yr1	2018-02-05	DEN	0.00217361
85	ZH_yr1_2018-02-06	0.303674	-0.019899	0.015	ZH	yr1	2018-02-06	DEN	0.0021864
86	ZH_yr1_2018-02-07	0.303687	-0.00281261	0.015	ZH	yr1	2018-02-07	DEN	0.00196804
87	ZH_yr1_2018-02-11	0.280658	0.0411069	0.015	ZH	yr1	2018-02-11	DEN	0.00213104
88	ZH_yr1_2018-02-14	0.284097	0.0585818	0.015	ZH	yr1	2018-02-14	DEN	0.00241983
89	ZH_yr1_2018-02-16	0.267431	0.0541193	0.015	ZH	yr1	2018-02-16	DEN	0.00269237
90	ZH_yr1_2018-02-17	0.279989	0.0300507	0.015	ZH	yr1	2018-02-17	DEN	0.00263171
91	ZH_yr1_2018-03-13	0.276629	0.0742666	0.015	ZH	yr1	2018-03-13	DEN	0.00201222
92	ZH_yr1_2018-03-14	0.243988	0.00537954	0.015	ZH	yr1	2018-03-14	DEN	0.00209896
93	ZH_yr1_2018-03-15	0.266238	0.0221681	0.015	ZH	yr1	2018-03-15	DEN	0.00171218
94	ZH_yr1_2018-03-16	0.262822	0.0460363	0.015	ZH	yr1	2018-03-16	DEN	0.00179227
95	ZH_yr1_2018-03-17	0.254133	0.0254624	0.015	ZH	yr1	2018-03-17	DEN	0.00188059
96	ZH_yr1_2018-03-22	0.21914	0.0305909	0.015	ZH	yr1	2018-03-22	DEN	0.00187231
97	ZH_yr1_2018-03-23	0.197159	0.0220016	0.015	ZH	yr1	2018-03-23	DEN	0.00228031
98	ZH_yr1_2018-03-24	0.226005	0.0252575	0.015	ZH	yr1	2018-03-24	DEN	0.00238732
99	ZH_yr1_2018-03-25	0.207099	0.00603024	0.015	ZH	yr1	2018-03-25	DEN	0.00236895
100	ZH_yr1_2018-03-26	0.214317	0.0370422	0.015	ZH	yr1	2018-03-26	DEN	0.00254951
101	ZH_yr1_2018-03-27	0.207701	0.0499932	0.015	ZH	yr1	2018-03-27	DEN	0.00226588
102	ZH_yr1_2018-03-28	0.230787	0.0805851	0.015	ZH	yr1	2018-03-28	DEN	0.00161762
103	ZH_yr1_2018-03-29	0.216703	0.0592868	0.015	ZH	yr1	2018-03-29	DEN	0.00146328
104	ZH_yr1_2018-03-30	0.206927	0.075037	0.015	ZH	yr1	2018-03-30	DEN	0.00164666
105	ZH_yr1_2018-03-31	0.164808	0.0900043	0.015	ZH	yr1	2018-03-31	DEN	0.00114008
106	ZH_yr2_2018-11-03	0.156954	-0.21021	0.015	ZH	yr2	2018-11-03	DEN	0.00133541
107	ZH_yr2_2018-11-04	0.149056	-0.215603	0.015	ZH	yr2	2018-11-04	DEN	0.00149324
108	ZH_yr2_2018-11-05	0.154636	-0.223575	0.015	ZH	yr2	2018-11-05	DEN	0.00164203
109	ZH_yr2_2018-11-06	0.114264	-0.212943	0.015	ZH	yr2	2018-11-06	DEN	0.00150964
110	ZH_yr2_2018-11-07	0.164655	-0.234465	0.015	ZH	yr2	2018-11-07	DEN	0.00195996
111	ZH_yr2_2018-11-08	0.185781	-0.198661	0.015	ZH	yr2	2018-11-08	DEN	0.00158582
112	ZH_yr2_2018-11-09	0.179528	-0.209599	0.015	ZH	yr2	2018-11-09	DEN	0.00159008
113	ZH_yr2_2018-11-10	0.214105	-0.163832	0.015	ZH	yr2	2018-11-10	DEN	0.00146885
114	ZH_yr2_2018-11-11	0.219656	-0.190452	0.015	ZH	yr2	2018-11-11	DEN	0.00167543
115	ZH_yr2_2018-11-12	0.216912	-0.18828	0.015	ZH	yr2	2018-11-12	DEN	0.00138165
116	ZH_yr2_2018-11-13	0.257025	-0.16797	0.015	ZH	yr2	2018-11-13	DEN	0.00131632
117	ZH_yr2_2018-11-14	0.249988	-0.178009	0.015	ZH	yr2	2018-11-14	DEN	0.00155907
118	ZH_yr2_2018-11-15	0.248867	-0.171329	0.015	ZH	yr2	2018-11-15	DEN	0.00134741
119	ZH_yr2_2018-11-16	0.255935	-0.169137	0.015	ZH	yr2	2018-11-16	DEN	0.00143923
120	ZH_yr2_2018-11-17	0.258005	-0.169379	0.015	ZH	yr2	2018-11-17	DEN	0.0016867
121	ZH_yr2_2018-11-18	0.248968	-0.171179	0.015	ZH	yr2	2018-11-18	DEN	0.00169801
122	ZH_yr2_2018-11-19	0.25456	-0.161435	0.015	ZH	yr2	2018-11-19	DEN	0.00165131
123	ZH_yr2_2018-11-20	0.262223	-0.148707	0.015	ZH	yr2	2018-11-20	DEN	0.00146797
124	ZH_yr2_2018-11-21	0.250752	-0.150148	0.015	ZH	yr2	2018-11-21	DEN	0.00144157
125	ZH_yr2_2018-11-22	0.253503	-0.148973	0.015	ZH	yr2	2018-11-22	DEN	0.00135483
126	ZH_yr2_2018-11-23	0.247812	-0.154631	0.015	ZH	yr2	2018-11-23	DEN	0.00138727
127	ZH_yr2_2018-11-24	0.25143	-0.181937	0.015	ZH	yr2	2018-11-24	DEN	0.00169713
128	ZH_yr2_2018-11-25	0.257903	-0.162947	0.015	ZH	yr2	2018-11-25	DEN	0.001475
129	ZH_yr2_2018-11-26	0.247562	-0.19136	0.015	ZH	yr2	2018-11-26	DEN	0.00145351
130	ZH_yr2_2018-11-27	0.249787	-0.183573	0.015	ZH	yr2	2018-11-27	DEN	0.00147183
131	ZH_yr2_2018-11-28	0.268563	-0.166921	0.015	ZH	yr2	2018-11-28	DEN	0.00151403
132	ZH_yr2_2018-11-29	0.26493	-0.167222	0.015	ZH	yr2	2018-11-29	DEN	0.00131722
133	ZH_yr2_2018-11-30	0.262273	-0.174688	0.015	ZH	yr2	2018-11-30	DEN	0.00114059
134	ZH_yr2_2018-12-01	0.270759	-0.164681	0.015	ZH	yr2	2018-12-01	DEN	0.00133048
135	ZH_yr2_2018-12-02	0.247665	-0.198298	0.015	ZH	yr2	2018-12-02	DEN	0.00130227
136	ZH_yr2_2018-12-03	0.257164	-0.190103	0.015	ZH	yr2	2018-12-03	DEN	0.0013743
137	ZH_yr2_2018-12-04	0.254554	-0.196346	0.015	ZH	yr2	2018-12-04	DEN	0.0012946
138	ZH_yr2_2018-12-05	0.259607	-0.182919	0.015	ZH	yr2	2018-12-05	DEN	0.00106294
139	ZH_yr2_2018-12-06	0.260377	-0.181898	0.015	ZH	yr2	2018-12-06	DEN	0.00109216
140	ZH_yr2_2018-12-07	0.2765	-0.165181	0.015	ZH	yr2	2018-12-07	DEN	0.00104685
141	ZH_yr2_2018-12-08	0.270936	-0.168745	0.015	ZH	yr2	2018-12-08	DEN	0.00102955
142	ZH_yr2_2018-12-09	0.266092	-0.157645	0.015	ZH	yr2	2018-12-09	DEN	0.000713956
143	ZH_yr2_2018-12-10	0.282416	-0.12193	0.015	ZH	yr2	2018-12-10	DEN	0.000822386
144	ZH_yr2_2018-12-12	0.271377	-0.159	0.015	ZH	yr2	2018-12-12	DEN	0.00169476
145	ZH_yr2_2018-12-13	0.277772	-0.157573	0.015	ZH	yr2	2018-12-13	DEN	0.00218506
146	ZH_yr2_2018-12-14	0.290117	-0.147323	0.015	ZH	yr2	2018-12-14	DEN	0.00197363
147	ZH_yr2_2018-12-15	0.291794	-0.135076	0.015	ZH	yr2	2018-12-15	DEN	0.00178871
148	ZH_yr2_2018-12-21	0.315552	-0.0911999	0.015	ZH	yr2	2018-12-21	DEN	0.00175224
149	ZH_yr2_2018-12-22	0.304763	-0.115312	0.015	ZH	yr2	2018-12-22	DEN	0.00162173
150	ZH_yr2_2018-12-23	0.306325	-0.106681	0.015	ZH	yr2	2018-12-23	DEN	0.00183719
151	ZH_yr2_2018-12-24	0.313938	-0.0732898	0.015	ZH	yr2	2018-12-24	DEN	0.00207291
152	ZH_yr2_2018-12-25	0.315947	-0.0737876	0.015	ZH	yr2	2018-12-25	DEN	0.00202276
153	ZH_yr2_2018-12-26	0.32324	-0.0484503	0.015	ZH	yr2	2018-12-26	DEN	0.00238303
154	ZH_yr2_2018-12-27	0.32105	-0.0430532	0.015	ZH	yr2	2018-12-27	DEN	0.00243676
155	ZH_yr2_2018-12-28	0.312255	-0.0924776	0.015	ZH	yr2	2018-12-28	DEN	0.00237588
156	ZH_yr2_2018-12-29	0.321836	-0.0441957	0.015	ZH	yr2	2018-12-29	DEN	0.00284054
157	ZH_yr2_2018-12-30	0.325853	-0.0488408	0.015	ZH	yr2	2018-12-30	DEN	0.00260106
158	ZH_yr2_2018-12-31	0.324749	-0.0524878	0.015	ZH	yr2	2018-12-31	DEN	0.00243693
159	ZH_yr2_2019-01-01	0.315962	-0.0630532	0.015	ZH	yr2	2019-01-01	DEN	0.00325493
160	ZH_yr2_2019-01-02	0.319686	-0.0569758	0.015	ZH	yr2	2019-01-02	DEN	0.00375624
161	ZH_yr2_2019-01-14	0.325605	-0.0570748	0.015	ZH	yr2	2019-01-14	DEN	0.0033502
162	ZH_yr2_2019-01-16	0.316578	-0.0853722	0.015	ZH	yr2	2019-01-16	DEN	0.00395719
163	ZH_yr2_2019-01-17	0.322142	-0.0463203	0.015	ZH	yr2	2019-01-17	DEN	0.0033863
164	ZH_yr2_2019-01-19	0.319444	-0.0885201	0.015	ZH	yr2	2019-01-19	DEN	0.00365428
165	ZH_yr2_2019-01-20	0.331883	-0.0400748	0.015	ZH	yr2	2019-01-20	DEN	0.00327137
166	ZH_yr2_2019-01-21	0.32386	-0.0641067	0.015	ZH	yr2	2019-01-21	DEN	0.00398468
167	ZH_yr2_2019-01-22	0.327497	-0.0236626	0.015	ZH	yr2	2019-01-22	DEN	0.00368969
168	ZH_yr2_2019-01-23	0.323352	-0.039516	0.015	ZH	yr2	2019-01-23	DEN	0.00441055
169	ZH_yr2_2019-01-27	0.317391	-0.0237793	0.015	ZH	yr2	2019-01-27	DEN	0.00441999
170	ZH_yr2_2019-01-30	0.294648	0.0343106	0.015	ZH	yr2	2019-01-30	DEN	0.00445265
171	ZH_yr2_2019-02-01	0.296922	0.0140339	0.015	ZH	yr2	2019-02-01	DEN	0.00567863
172	ZH_yr2_2019-02-02	0.299697	0.00321582	0.015	ZH	yr2	2019-02-02	DEN	0.00519289
173	ZH_yr2_2019-02-10	0.286695	-0.0118262	0.015	ZH	yr2	2019-02-10	DEN	0.00562502
174	ZH_yr2_2019-02-12	0.295657	-0.0476105	0.015	ZH	yr2	2019-02-12	DEN	0.00633838
175	ZH_yr2_2019-02-13	0.29519	-0.0884252	0.015	ZH	yr2	2019-02-13	DEN	0.00705451
176	ZH_yr2_2019-02-14	0.28739	-0.0748625	0.015	ZH	yr2	2019-02-14	DEN	0.00709393
177	ZH_yr2_2019-02-15	0.288042	-0.0895332	0.015	ZH	yr2	2019-02-15	DEN	0.00823975
178	ZH_yr2_2019-02-16	0.286035	-0.0973713	0.015	ZH	yr2	2019-02-16	DEN	0.0080322
179	ZH_yr2_2019-02-17	0.286507	-0.0796405	0.015	ZH	yr2	2019-02-17	DEN	0.00823692
180	ZH_yr2_2019-02-18	0.280136	-0.0826754	0.015	ZH	yr2	2019-02-18	DEN	0.00838813
181	ZH_yr2_2019-02-19	0.286194	-0.0605913	0.015	ZH	yr2	2019-02-19	DEN	0.00811921
182	ZH_yr2_2019-02-20	0.290063	-0.0601164	0.015	ZH	yr2	2019-02-20	DEN	0.00827701
183	ZH_yr2_2019-02-21	0.272286	-0.0694547	0.015	ZH	yr2	2019-02-21	DEN	0.00874625
184	ZH_yr2_2019-02-22	0.279178	0.0244093	0.015	ZH	yr2	2019-02-22	DEN	0.00714496
185	ZH_yr2_2019-02-23	0.274552	-0.0272476	0.015	ZH	yr2	2019-02-23	DEN	0.00829645
186	ZH_yr2_2019-02-24	0.289291	-0.0377072	0.015	ZH	yr2	2019-02-24	DEN	0.00836997
187	ZH_yr2_2019-02-25	0.288819	-0.0305159	0.015	ZH	yr2	2019-02-25	DEN	0.00757514
188	ZH_yr2_2019-02-26	0.263011	-0.0487308	0.015	ZH	yr2	2019-02-26	DEN	0.00807377
189	ZH_yr2_2019-02-27	0.270087	-0.0525565	0.015	ZH	yr2	2019-02-27	DEN	0.00814639
190	ZH_yr2_2019-02-28	0.278037	0.00852622	0.015	ZH	yr2	2019-02-28	DEN	0.00745083
191	ZH_yr2_2019-03-01	0.266141	0.106814	0.015	ZH	yr2	2019-03-01	DEN	0.00726491
192	ZH_yr2_2019-03-02	0.235576	0.0863246	0.015	ZH	yr2	2019-03-02	DEN	0.00654625
193	ZH_yr2_2019-03-03	0.219252	0.0665973	0.015	ZH	yr2	2019-03-03	DEN	0.00708476
194	ZH_yr2_2019-03-04	0.193993	0.145358	0.015	ZH	yr2	2019-03-04	DEN	0.0059406
195	ZH_yr2_2019-03-05	0.209256	0.100883	0.015	ZH	yr2	2019-03-05	DEN	0.00715155
196	ZH_yr2_2019-03-06	0.224106	0.117598	0.015	ZH	yr2	2019-03-06	DEN	0.00649614
197	ZH_yr2_2019-03-07	0.17946	0.182361	0.015	ZH	yr2	2019-03-07	DEN	0.00670434
198	ZH_yr2_2019-03-08	0.212063	0.159307	0.015	ZH	yr2	2019-03-08	DEN	0.00663479
199	ZH_yr2_2019-03-09	0.167397	0.162342	0.015	ZH	yr2	2019-03-09	DEN	0.00586606
200	ZH_yr2_2019-03-10	0.150198	0.188783	0.015	ZH	yr2	2019-03-10	DEN	0.00699023
201	ZH_yr2_2019-03-11	0.134683	0.107183	0.015	ZH	yr2	2019-03-11	DEN	0.00616406
202	ZH_yr2_2019-03-12	0.169677	0.160066	0.015	ZH	yr2	2019-03-12	DEN	0.00577462
203	ZH_yr2_2019-03-13	0.127752	0.203933	0.015	ZH	yr2	2019-03-13	DEN	0.00644548
204	ZH_yr2_2019-03-14	0.122716	0.166123	0.015	ZH	yr2	2019-03-14	DEN	0.00737841
205	ZH_yr2_2019-03-15	0.121232	0.177062	0.015	ZH	yr2	2019-03-15	DEN	0.00715151
206	ZH_yr2_2019-03-16	0.16566	0.106061	0.015	ZH	yr2	2019-03-16	DEN	0.00794041
207	ZH_yr2_2019-03-17	0.0753598	0.173091	0.015	ZH	yr2	2019-03-17	DEN	0.00637705
208	ZH_yr2_2019-03-18	0.0813018	0.162737	0.015	ZH	yr2	2019-03-18	DEN	0.00644525
209	ZH_yr2_2019-03-19	0.163307	0.129365	0.015	ZH	yr2	2019-03-19	DEN	0.00663789
210	ZH_yr2_2019-03-20	0.145906	0.123755	0.015	ZH	yr2	2019-03-20	DEN	0.00757137
211	ZH_yr2_2019-03-21	0.113677	0.142123	0.015	ZH	yr2	2019-03-21	DEN	0.00824511
212	ZH_yr2_2019-03-22	0.160701	0.16484	0.015	ZH	yr2	2019-03-22	DEN	0.00854785
213	ZH_yr2_2019-03-23	0.120681	0.190583	0.015	ZH	yr2	2019-03-23	DEN	0.00798602
214	ZH_yr2_2019-03-24	0.101201	0.217104	0.015	ZH	yr2	2019-03-24	DEN	0.00779652
215	ZH_yr2_2019-03-25	0.0772566	0.182185	0.015	ZH	yr2	2019-03-25	DEN	0.00837156
216	ZH_yr2_2019-03-26	0.100768	0.210249	0.015	ZH	yr2	2019-03-26	DEN	0.00939652
217	ZH_yr2_2019-03-27	0.148538	0.203676	0.015	ZH	yr2	2019-03-27	DEN	0.00844072
218	ZH_yr2_2019-03-28	0.120745	0.258787	0.015	ZH	yr2	2019-03-28	DEN	0.00849956
219	ZH_yr2_2019-03-29	0.135808	0.244121	0.015	ZH	yr2	2019-03-29	DEN	0.0086479
220	ZH_yr2_2019-03-30	0.195706	0.225408	0.015	ZH	yr2	2019-03-30	DEN	0.00840557
221	ZH_yr2_2019-03-31	0.16332	0.223756	0.015	ZH	yr2	2019-03-31	DEN	0.00922746
222	ZH_yr3_2019-10-29	0.225121	-0.115389	0.015	ZH	yr3	2019-10-29	DEN	0.00115721
223	ZH_yr3_2019-10-30	0.257675	-0.0945155	0.015	ZH	yr3	2019-10-30	DEN	0.00103639
224	ZH_yr3_2019-10-31	0.201917	-0.0877316	0.015	ZH	yr3	2019-10-31	DEN	0.00110453
225	ZH_yr3_2019-11-01	0.230251	-0.0933846	0.015	ZH	yr3	2019-11-01	DEN	0.00102585
226	ZH_yr3_2019-11-02	0.244522	-0.0843675	0.015	ZH	yr3	2019-11-02	DEN	0.000827936
227	ZH_yr3_2019-11-03	0.269815	-0.0878585	0.015	ZH	yr3	2019-11-03	DEN	0.00085413
228	ZH_yr3_2019-11-04	0.276419	-0.0322162	0.015	ZH	yr3	2019-11-04	DEN	0.000640696
229	ZH_yr3_2019-11-05	0.262481	-0.0831445	0.015	ZH	yr3	2019-11-05	DEN	0.000842159
230	ZH_yr3_2019-11-06	0.263394	-0.0738721	0.015	ZH	yr3	2019-11-06	DEN	0.00118401
231	ZH_yr3_2019-11-07	0.269415	-0.0600048	0.015	ZH	yr3	2019-11-07	DEN	0.000897683
232	ZH_yr3_2019-11-08	0.276198	-0.0779662	0.015	ZH	yr3	2019-11-08	DEN	0.000676742
233	ZH_yr3_2019-11-09	0.276065	-0.0741253	0.015	ZH	yr3	2019-11-09	DEN	0.00104667
234	ZH_yr3_2019-11-10	0.280525	-0.0519341	0.015	ZH	yr3	2019-11-10	DEN	0.00108825
235	ZH_yr3_2019-11-11	0.276884	-0.0465163	0.015	ZH	yr3	2019-11-11	DEN	0.00127089
236	ZH_yr3_2019-11-12	0.259457	-0.0538334	0.015	ZH	yr3	2019-11-12	DEN	0.00127164
237	ZH_yr3_2019-11-13	0.246822	-0.0819958	0.015	ZH	yr3	2019-11-13	DEN	0.00136117
238	ZH_yr3_2019-11-14	0.232997	-0.0862316	0.015	ZH	yr3	2019-11-14	DEN	0.00156933
239	ZH_yr3_2019-11-15	0.257121	-0.0711869	0.015	ZH	yr3	2019-11-15	DEN	0.00154235
240	ZH_yr3_2019-11-16	0.268928	-0.0860255	0.015	ZH	yr3	2019-11-16	DEN	0.00152881
241	ZH_yr3_2019-11-17	0.245609	-0.0752274	0.015	ZH	yr3	2019-11-17	DEN	0.00150177
242	ZH_yr3_2019-11-18	0.271121	-0.08923	0.015	ZH	yr3	2019-11-18	DEN	0.00172902
243	ZH_yr3_2019-11-19	0.276274	-0.0855799	0.015	ZH	yr3	2019-11-19	DEN	0.00180073
244	ZH_yr3_2019-11-20	0.25911	-0.0854374	0.015	ZH	yr3	2019-11-20	DEN	0.00171983
245	ZH_yr3_2019-11-21	0.270169	-0.0965814	0.015	ZH	yr3	2019-11-21	DEN	0.00188903
246	ZH_yr3_2019-11-22	0.277426	-0.123252	0.015	ZH	yr3	2019-11-22	DEN	0.00189976
247	ZH_yr3_2019-11-23	0.272211	-0.120286	0.015	ZH	yr3	2019-11-23	DEN	0.00191427
248	ZH_yr3_2019-11-24	0.270144	-0.130654	0.015	ZH	yr3	2019-11-24	DEN	0.00191105
249	ZH_yr3_2019-11-25	0.247691	-0.146545	0.015	ZH	yr3	2019-11-25	DEN	0.00184779
250	ZH_yr3_2019-11-26	0.24731	-0.155895	0.015	ZH	yr3	2019-11-26	DEN	0.00188006
251	ZH_yr3_2019-11-27	0.244997	-0.178536	0.015	ZH	yr3	2019-11-27	DEN	0.00196345
252	ZH_yr3_2019-11-28	0.238848	-0.156686	0.015	ZH	yr3	2019-11-28	DEN	0.00193187
253	ZH_yr3_2019-11-29	0.242503	-0.160046	0.015	ZH	yr3	2019-11-29	DEN	0.00196135
254	ZH_yr3_2019-11-30	0.256938	-0.145197	0.015	ZH	yr3	2019-11-30	DEN	0.00203723
255	ZH_yr3_2019-12-01	0.258721	-0.130454	0.015	ZH	yr3	2019-12-01	DEN	0.00196232
256	ZH_yr3_2019-12-02	0.271541	-0.106388	0.015	ZH	yr3	2019-12-02	DEN	0.00208766
257	ZH_yr3_2019-12-03	0.262647	-0.150889	0.015	ZH	yr3	2019-12-03	DEN	0.00212881
258	ZH_yr3_2019-12-04	0.25666	-0.122171	0.015	ZH	yr3	2019-12-04	DEN	0.00200962
259	ZH_yr3_2019-12-05	0.264411	-0.119828	0.015	ZH	yr3	2019-12-05	DEN	0.00213214
260	ZH_yr3_2019-12-06	0.277087	-0.115049	0.015	ZH	yr3	2019-12-06	DEN	0.00245565
261	ZH_yr3_2019-12-07	0.264512	-0.123613	0.015	ZH	yr3	2019-12-07	DEN	0.00220112
262	ZH_yr3_2019-12-08	0.261889	-0.121613	0.015	ZH	yr3	2019-12-08	DEN	0.0022756
263	ZH_yr3_2019-12-09	0.266509	-0.110604	0.015	ZH	yr3	2019-12-09	DEN	0.00267563
264	ZH_yr3_2019-12-10	0.269726	-0.133432	0.015	ZH	yr3	2019-12-10	DEN	0.00331606
265	ZH_yr3_2019-12-11	0.262824	-0.119403	0.015	ZH	yr3	2019-12-11	DEN	0.00285672
266	ZH_yr3_2019-12-12	0.268146	-0.0965549	0.015	ZH	yr3	2019-12-12	DEN	0.00312298
267	ZH_yr3_2019-12-13	0.274341	-0.107383	0.015	ZH	yr3	2019-12-13	DEN	0.00337458
268	ZH_yr3_2019-12-14	0.269481	-0.0976805	0.015	ZH	yr3	2019-12-14	DEN	0.00383772
269	ZH_yr3_2019-12-15	0.285161	-0.0854173	0.015	ZH	yr3	2019-12-15	DEN	0.00369387
270	ZH_yr3_2019-12-16	0.287618	-0.0979416	0.015	ZH	yr3	2019-12-16	DEN	0.00422597
271	ZH_yr3_2019-12-17	0.281249	-0.0689105	0.015	ZH	yr3	2019-12-17	DEN	0.00440738
272	ZH_yr3_2019-12-18	0.287527	-0.0575956	0.015	ZH	yr3	2019-12-18	DEN	0.00460403
273	ZH_yr3_2019-12-19	0.294672	-0.0757659	0.015	ZH	yr3	2019-12-19	DEN	0.0044475
274	ZH_yr3_2019-12-20	0.2702	-0.0723704	0.015	ZH	yr3	2019-12-20	DEN	0.00465164
275	ZH_yr3_2019-12-21	0.273793	-0.08041	0.015	ZH	yr3	2019-12-21	DEN	0.00479181
276	ZH_yr3_2019-12-22	0.267269	-0.0834113	0.015	ZH	yr3	2019-12-22	DEN	0.00514493
277	ZH_yr3_2019-12-23	0.267353	-0.0782771	0.015	ZH	yr3	2019-12-23	DEN	0.00518046
278	ZH_yr3_2019-12-24	0.276497	-0.0516705	0.015	ZH	yr3	2019-12-24	DEN	0.00481783
279	ZH_yr3_2019-12-25	0.297147	-0.0524479	0.015	ZH	yr3	2019-12-25	DEN	0.00448459
280	ZH_yr3_2019-12-26	0.295371	-0.0253201	0.015	ZH	yr3	2019-12-26	DEN	0.0046954
281	ZH_yr3_2019-12-27	0.283557	-0.0371993	0.015	ZH	yr3	2019-12-27	DEN	0.00458234
282	ZH_yr3_2019-12-28	0.288187	-0.0237337	0.015	ZH	yr3	2019-12-28	DEN	0.0047117
283	ZH_yr3_2019-12-29	0.28408	-0.0618439	0.015	ZH	yr3	2019-12-29	DEN	0.00513395
284	ZH_yr3_2019-12-30	0.29503	-0.0576556	0.015	ZH	yr3	2019-12-30	DEN	0.00472686
285	ZH_yr3_2019-12-31	0.301507	-0.024554	0.015	ZH	yr3	2019-12-31	DEN	0.00449081
286	ZH_yr3_2020-01-01	0.304774	-0.0258151	0.015	ZH	yr3	2020-01-01	DEN	0.00435466
287	ZH_yr3_2020-01-02	0.299594	-0.0249778	0.015	ZH	yr3	2020-01-02	DEN	0.00451519
288	ZH_yr3_2020-01-03	0.300918	-0.0155644	0.015	ZH	yr3	2020-01-03	DEN	0.00478919
289	ZH_yr3_2020-01-04	0.289749	-0.0244796	0.015	ZH	yr3	2020-01-04	DEN	0.00451491
290	ZH_yr3_2020-01-05	0.271338	-0.0537663	0.015	ZH	yr3	2020-01-05	DEN	0.00555677
291	ZH_yr3_2020-01-06	0.292136	-0.0570509	0.015	ZH	yr3	2020-01-06	DEN	0.00506252
292	ZH_yr3_2020-01-07	0.289322	-0.0306328	0.015	ZH	yr3	2020-01-07	DEN	0.00521761
293	ZH_yr3_2020-01-08	0.290754	-0.0251287	0.015	ZH	yr3	2020-01-08	DEN	0.0052335
294	ZH_yr3_2020-01-09	0.258493	-0.0405161	0.015	ZH	yr3	2020-01-09	DEN	0.00592514
295	ZH_yr3_2020-01-10	0.285244	-0.02865	0.015	ZH	yr3	2020-01-10	DEN	0.00557058
296	ZH_yr3_2020-01-11	0.272117	-0.00939039	0.015	ZH	yr3	2020-01-11	DEN	0.00566384
297	ZH_yr3_2020-01-12	0.267082	-0.0492197	0.015	ZH	yr3	2020-01-12	DEN	0.00576419
298	ZH_yr3_2020-01-13	0.268021	-0.0189174	0.015	ZH	yr3	2020-01-13	DEN	0.00600823
299	ZH_yr3_2020-01-14	0.264438	-0.0610834	0.015	ZH	yr3	2020-01-14	DEN	0.00566513
300	ZH_yr3_2020-01-15	0.277154	-0.0412093	0.015	ZH	yr3	2020-01-15	DEN	0.00541816
301	ZH_yr3_2020-01-16	0.275929	-0.0290453	0.015	ZH	yr3	2020-01-16	DEN	0.00550065
302	ZH_yr3_2020-01-17	0.272302	0.0115538	0.015	ZH	yr3	2020-01-17	DEN	0.00589348
303	ZH_yr3_2020-01-18	0.261025	0.01026	0.015	ZH	yr3	2020-01-18	DEN	0.00606625
304	ZH_yr3_2020-01-19	0.271479	-0.010733	0.015	ZH	yr3	2020-01-19	DEN	0.00584947
305	ZH_yr3_2020-01-20	0.268142	-0.00200937	0.015	ZH	yr3	2020-01-20	DEN	0.0058237
306	ZH_yr3_2020-01-21	0.268335	-0.0124967	0.015	ZH	yr3	2020-01-21	DEN	0.00570598
307	ZH_yr3_2020-01-22	0.285361	0.0155661	0.015	ZH	yr3	2020-01-22	DEN	0.00537661
308	ZH_yr3_2020-01-23	0.286727	0.0235467	0.015	ZH	yr3	2020-01-23	DEN	0.00538659
309	ZH_yr3_2020-01-24	0.292945	-0.00655246	0.015	ZH	yr3	2020-01-24	DEN	0.00503459
310	ZH_yr3_2020-01-25	0.287203	0.033952	0.015	ZH	yr3	2020-01-25	DEN	0.00528285
311	ZH_yr3_2020-01-26	0.272174	7.5671e-05	0.015	ZH	yr3	2020-01-26	DEN	0.00578589
312	ZH_yr3_2020-01-27	0.276995	0.0175017	0.015	ZH	yr3	2020-01-27	DEN	0.00527779
313	ZH_yr3_2020-01-28	0.249827	0.0463393	0.015	ZH	yr3	2020-01-28	DEN	0.00561847
314	ZH_yr3_2020-01-29	0.221015	0.043413	0.015	ZH	yr3	2020-01-29	DEN	0.00599527
315	ZH_yr3_2020-01-30	0.255086	0.0321627	0.015	ZH	yr3	2020-01-30	DEN	0.00571511
316	ZH_yr3_2020-01-31	0.257834	0.0416268	0.015	ZH	yr3	2020-01-31	DEN	0.00577522
317	ZH_yr3_2020-02-01	0.228085	0.0623076	0.015	ZH	yr3	2020-02-01	DEN	0.00561431
318	ZH_yr3_2020-02-02	0.220814	0.0765202	0.015	ZH	yr3	2020-02-02	DEN	0.00509989
319	ZH_yr3_2020-02-03	0.225095	0.115582	0.015	ZH	yr3	2020-02-03	DEN	0.00467429
320	ZH_yr3_2020-02-04	0.269604	0.15511	0.015	ZH	yr3	2020-02-04	DEN	0.00423663
321	ZH_yr3_2020-02-05	0.277824	0.13476	0.015	ZH	yr3	2020-02-05	DEN	0.00447468
322	ZH_yr3_2020-02-06	0.252522	0.143999	0.015	ZH	yr3	2020-02-06	DEN	0.00443818
323	ZH_yr3_2020-02-07	0.241482	0.149429	0.015	ZH	yr3	2020-02-07	DEN	0.00481951
324	ZH_yr3_2020-02-08	0.266827	0.145589	0.015	ZH	yr3	2020-02-08	DEN	0.00430589
325	ZH_yr3_2020-02-09	0.238419	0.139689	0.015	ZH	yr3	2020-02-09	DEN	0.00478873
326	ZH_yr3_2020-02-10	0.234613	0.140407	0.015	ZH	yr3	2020-02-10	DEN	0.00456824
327	ZH_yr3_2020-02-11	0.233164	0.143812	0.015	ZH	yr3	2020-02-11	DEN	0.00460993
328	ZH_yr3_2020-02-12	0.222402	0.145163	0.015	ZH	yr3	2020-02-12	DEN	0.00473628
329	ZH_yr3_2020-02-13	0.220271	0.156376	0.015	ZH	yr3	2020-02-13	DEN	0.0047979
330	ZH_yr3_2020-02-14	0.212018	0.145973	0.015	ZH	yr3	2020-02-14	DEN	0.00518192
331	ZH_yr3_2020-02-15	0.200915	0.136111	0.015	ZH	yr3	2020-02-15	DEN	0.00531185
332	ZH_yr3_2020-02-16	0.197115	0.169048	0.015	ZH	yr3	2020-02-16	DEN	0.00490444
333	ZH_yr3_2020-02-17	0.209075	0.170261	0.015	ZH	yr3	2020-02-17	DEN	0.00496122
334	ZH_yr3_2020-02-18	0.21406	0.168929	0.015	ZH	yr3	2020-02-18	DEN	0.00505611
335	ZH_yr3_2020-02-19	0.194982	0.178881	0.015	ZH	yr3	2020-02-19	DEN	0.00481156
336	ZH_yr3_2020-02-20	0.19925	0.163522	0.015	ZH	yr3	2020-02-20	DEN	0.00522965
337	ZH_yr3_2020-02-21	0.205249	0.156438	0.015	ZH	yr3	2020-02-21	DEN	0.005233
338	ZH_yr3_2020-02-22	0.192602	0.167633	0.015	ZH	yr3	2020-02-22	DEN	0.00476587
339	ZH_yr3_2020-02-23	0.201813	0.17133	0.015	ZH	yr3	2020-02-23	DEN	0.00468623
340	ZH_yr3_2020-02-24	0.209264	0.186424	0.015	ZH	yr3	2020-02-24	DEN	0.00424898
341	ZH_yr3_2020-02-25	0.250653	0.181402	0.015	ZH	yr3	2020-02-25	DEN	0.00369607
342	ZH_yr3_2020-02-27	0.229265	0.178292	0.015	ZH	yr3	2020-02-27	DEN	0.00368636
343	ZH_yr3_2020-02-28	0.20436	0.178302	0.015	ZH	yr3	2020-02-28	DEN	0.00370172
344	ZH_yr3_2020-02-29	0.218497	0.196554	0.015	ZH	yr3	2020-02-29	DEN	0.00311392
345	ZH_yr3_2020-03-01	0.213822	0.177584	0.015	ZH	yr3	2020-03-01	DEN	0.00347991
346	ZH_yr3_2020-03-02	0.203643	0.206527	0.015	ZH	yr3	2020-03-02	DEN	0.00324343
347	ZH_yr3_2020-03-03	0.199371	0.209008	0.015	ZH	yr3	2020-03-03	DEN	0.00322363
348	ZH_yr3_2020-03-04	0.194446	0.213199	0.015	ZH	yr3	2020-03-04	DEN	0.00309458
349	ZH_yr3_2020-03-05	0.192357	0.220385	0.015	ZH	yr3	2020-03-05	DEN	0.00320753
350	ZH_yr3_2020-03-06	0.198923	0.224506	0.015	ZH	yr3	2020-03-06	DEN	0.00307248
351	ZH_yr3_2020-03-07	0.208526	0.215521	0.015	ZH	yr3	2020-03-07	DEN	0.00320537
352	ZH_yr3_2020-03-08	0.213302	0.21428	0.015	ZH	yr3	2020-03-08	DEN	0.00338608
353	ZH_yr3_2020-03-09	0.191963	0.230884	0.015	ZH	yr3	2020-03-09	DEN	0.00314357
354	ZH_yr3_2020-03-10	0.213461	0.217943	0.015	ZH	yr3	2020-03-10	DEN	0.00356637
355	ZH_yr3_2020-03-11	0.201004	0.212363	0.015	ZH	yr3	2020-03-11	DEN	0.00277283
356	ZH_yr3_2020-03-12	0.210979	0.217373	0.015	ZH	yr3	2020-03-12	DEN	0.00282689
357	ZH_yr3_2020-03-13	0.222177	0.192147	0.015	ZH	yr3	2020-03-13	DEN	0.00270794
358	ZH_yr3_2020-03-14	0.214136	0.181171	0.015	ZH	yr3	2020-03-14	DEN	0.00268967
359	ZH_yr3_2020-03-15	0.225585	0.160632	0.015	ZH	yr3	2020-03-15	DEN	0.00302396
360	ZH_yr3_2020-03-16	0.223446	0.180053	0.015	ZH	yr3	2020-03-16	DEN	0.00328537
361	ZH_yr3_2020-03-17	0.220003	0.186807	0.015	ZH	yr3	2020-03-17	DEN	0.00292521
362	ZH_yr3_2020-03-18	0.235339	0.155663	0.015	ZH	yr3	2020-03-18	DEN	0.00305338
363	ZH_yr3_2020-03-19	0.211967	0.163327	0.015	ZH	yr3	2020-03-19	DEN	0.00306616
364	ZH_yr3_2020-03-20	0.213422	0.192011	0.015	ZH	yr3	2020-03-20	DEN	0.00283595
365	ZH_yr3_2020-03-21	0.199443	0.1848	0.015	ZH	yr3	2020-03-21	DEN	0.00261463
366	ZH_yr3_2020-03-22	0.205937	0.178356	0.015	ZH	yr3	2020-03-22	DEN	0.00291902
367	ZH_yr3_2020-03-23	0.232494	0.153833	0.015	ZH	yr3	2020-03-23	DEN	0.00319291
368	ZH_yr3_2020-03-24	0.241261	0.131151	0.015	ZH	yr3	2020-03-24	DEN	0.00346143
369	ZH_yr3_2020-03-25	0.241588	0.114634	0.015	ZH	yr3	2020-03-25	DEN	0.00353677
370	ZH_yr3_2020-03-26	0.228982	0.116081	0.015	ZH	yr3	2020-03-26	DEN	0.00348488
371	ZH_yr3_2020-03-27	0.244929	0.109313	0.015	ZH	yr3	2020-03-27	DEN	0.00387859
372	ZH_yr3_2020-03-28	0.226135	0.154391	0.015	ZH	yr3	2020-03-28	DEN	0.00426214
373	ZH_yr3_2020-03-29	0.22024	0.167245	0.015	ZH	yr3	2020-03-29	DEN	0.00437348
374	ZH_yr3_2020-03-30	0.166044	0.137223	0.015	ZH	yr3	2020-03-30	DEN	0.00408757
375	ZH_yr3_2020-03-31	0.143315	0.15594	0.015	ZH	yr3	2020-03-31	DEN	0.004446
376	CR_yr1_2017-12-04	0.28566	-0.0477627	0.015	CR	yr1	2017-12-04	DEN	0.00370318
377	CR_yr1_2017-12-05	0.29542	-0.0441619	0.015	CR	yr1	2017-12-05	DEN	0.00405297
378	CR_yr1_2017-12-06	0.278141	-0.0124804	0.015	CR	yr1	2017-12-06	DEN	0.00412872
379	CR_yr1_2017-12-07	0.287855	-0.0641373	0.015	CR	yr1	2017-12-07	DEN	0.00441234
380	CR_yr1_2017-12-08	0.282653	-0.00561692	0.015	CR	yr1	2017-12-08	DEN	0.00388762
381	CR_yr1_2017-12-09	0.276965	0.0213733	0.015	CR	yr1	2017-12-09	DEN	0.00416124
382	CR_yr1_2017-12-10	0.236457	0.0409854	0.015	CR	yr1	2017-12-10	DEN	0.00414451
383	CR_yr1_2017-12-11	0.244213	0.0811851	0.015	CR	yr1	2017-12-11	DEN	0.00367417
384	CR_yr1_2017-12-12	0.258814	0.0379522	0.015	CR	yr1	2017-12-12	DEN	0.0044405
385	CR_yr1_2017-12-13	0.254359	0.0245895	0.015	CR	yr1	2017-12-13	DEN	0.00425037
386	CR_yr1_2017-12-14	0.272422	0.059915	0.015	CR	yr1	2017-12-14	DEN	0.00373224
387	CR_yr1_2017-12-15	0.238001	0.0921075	0.015	CR	yr1	2017-12-15	DEN	0.00400687
388	CR_yr1_2017-12-16	0.280481	0.0760924	0.015	CR	yr1	2017-12-16	DEN	0.00407062
389	CR_yr1_2017-12-17	0.253665	0.0744156	0.015	CR	yr1	2017-12-17	DEN	0.00436587
390	CR_yr1_2017-12-18	0.264364	0.117593	0.015	CR	yr1	2017-12-18	DEN	0.00423099
391	CR_yr1_2017-12-19	0.278136	0.0971322	0.015	CR	yr1	2017-12-19	DEN	0.00419222
392	CR_yr1_2017-12-20	0.199801	0.213237	0.015	CR	yr1	2017-12-20	DEN	0.00430704
393	CR_yr1_2017-12-21	0.249107	0.162315	0.015	CR	yr1	2017-12-21	DEN	0.00419995
394	CR_yr1_2017-12-22	0.233545	0.193906	0.015	CR	yr1	2017-12-22	DEN	0.00419787
395	CR_yr1_2017-12-23	0.230037	0.183237	0.015	CR	yr1	2017-12-23	DEN	0.00435266
396	CR_yr1_2017-12-24	0.199381	0.217052	0.015	CR	yr1	2017-12-24	DEN	0.00468941
397	CR_yr1_2017-12-25	0.221697	0.186333	0.015	CR	yr1	2017-12-25	DEN	0.00383871
398	CR_yr1_2017-12-26	0.205741	0.216704	0.015	CR	yr1	2017-12-26	DEN	0.00387718
399	CR_yr1_2017-12-27	0.23259	0.157639	0.015	CR	yr1	2017-12-27	DEN	0.00381071
400	CR_yr1_2017-12-28	0.186194	0.191178	0.015	CR	yr1	2017-12-28	DEN	0.00405992
401	CR_yr1_2017-12-29	0.208683	0.190174	0.015	CR	yr1	2017-12-29	DEN	0.00406167
402	CR_yr1_2017-12-30	0.202424	0.209476	0.015	CR	yr1	2017-12-30	DEN	0.00419017
403	CR_yr1_2017-12-31	0.226361	0.187344	0.015	CR	yr1	2017-12-31	DEN	0.00407112
404	CR_yr1_2018-01-01	0.204392	0.217252	0.015	CR	yr1	2018-01-01	DEN	0.00442153
405	CR_yr1_2018-01-02	0.240328	0.192293	0.015	CR	yr1	2018-01-02	DEN	0.00400169
406	CR_yr1_2018-01-03	0.244723	0.165106	0.015	CR	yr1	2018-01-03	DEN	0.00416487
407	CR_yr1_2018-01-04	0.274536	0.124712	0.015	CR	yr1	2018-01-04	DEN	0.00417503
408	CR_yr1_2018-01-05	0.252752	0.14803	0.015	CR	yr1	2018-01-05	DEN	0.00449572
409	CR_yr1_2018-01-06	0.261947	0.166524	0.015	CR	yr1	2018-01-06	DEN	0.00459334
410	CR_yr1_2018-01-07	0.245196	0.172622	0.015	CR	yr1	2018-01-07	DEN	0.0043411
411	CR_yr1_2018-01-08	0.224883	0.181716	0.015	CR	yr1	2018-01-08	DEN	0.00319569
412	CR_yr1_2018-01-09	0.214738	0.193031	0.015	CR	yr1	2018-01-09	DEN	0.00382338
413	CR_yr1_2018-01-10	0.256618	0.168314	0.015	CR	yr1	2018-01-10	DEN	0.00396588
414	CR_yr1_2018-01-11	0.237559	0.182235	0.015	CR	yr1	2018-01-11	DEN	0.00409214
415	CR_yr1_2018-01-12	0.277574	0.143478	0.015	CR	yr1	2018-01-12	DEN	0.00406985
416	CR_yr1_2018-01-13	0.298708	0.133772	0.015	CR	yr1	2018-01-13	DEN	0.00422075
417	CR_yr1_2018-01-15	0.270011	0.169544	0.015	CR	yr1	2018-01-15	DEN	0.00399869
418	CR_yr1_2018-01-16	0.28265	0.157004	0.015	CR	yr1	2018-01-16	DEN	0.00390221
419	CR_yr1_2018-01-17	0.23724	0.17309	0.015	CR	yr1	2018-01-17	DEN	0.00346319
420	CR_yr1_2018-01-18	0.263889	0.154985	0.015	CR	yr1	2018-01-18	DEN	0.00372898
421	CR_yr1_2018-01-19	0.233066	0.181367	0.015	CR	yr1	2018-01-19	DEN	0.00343247
422	CR_yr1_2018-01-20	0.261282	0.14264	0.015	CR	yr1	2018-01-20	DEN	0.00363266
423	CR_yr1_2018-01-21	0.247804	0.166782	0.015	CR	yr1	2018-01-21	DEN	0.00380253
424	CR_yr1_2018-01-22	0.275986	0.135465	0.015	CR	yr1	2018-01-22	DEN	0.00354197
425	CR_yr1_2018-01-23	0.250144	0.193366	0.015	CR	yr1	2018-01-23	DEN	0.00384425
426	CR_yr1_2018-01-24	0.292457	0.116979	0.015	CR	yr1	2018-01-24	DEN	0.00398169
427	CR_yr1_2018-01-25	0.310556	0.104187	0.015	CR	yr1	2018-01-25	DEN	0.00439111
428	CR_yr1_2018-01-26	0.31902	0.0947842	0.015	CR	yr1	2018-01-26	DEN	0.00456828
429	CR_yr1_2018-01-27	0.270202	0.178233	0.015	CR	yr1	2018-01-27	DEN	0.00411282
430	CR_yr1_2018-01-28	0.315144	0.0977613	0.015	CR	yr1	2018-01-28	DEN	0.00402921
431	CR_yr1_2018-01-29	0.298628	0.108271	0.015	CR	yr1	2018-01-29	DEN	0.00451902
432	CR_yr1_2018-01-30	0.303654	0.0972047	0.015	CR	yr1	2018-01-30	DEN	0.00444481
433	CR_yr1_2018-01-31	0.295516	0.110886	0.015	CR	yr1	2018-01-31	DEN	0.00445805
434	CR_yr1_2018-02-02	0.244375	0.208053	0.015	CR	yr1	2018-02-02	DEN	0.00388369
435	CR_yr1_2018-02-03	0.265456	0.167068	0.015	CR	yr1	2018-02-03	DEN	0.00412485
436	CR_yr1_2018-02-04	0.263073	0.179553	0.015	CR	yr1	2018-02-04	DEN	0.00439896
437	CR_yr1_2018-02-05	0.294013	0.11321	0.015	CR	yr1	2018-02-05	DEN	0.00440672
438	CR_yr1_2018-02-06	0.22966	0.188534	0.015	CR	yr1	2018-02-06	DEN	0.00447968
439	CR_yr1_2018-02-07	0.256766	0.179047	0.015	CR	yr1	2018-02-07	DEN	0.00446523
440	CR_yr1_2018-02-08	0.271376	0.155442	0.015	CR	yr1	2018-02-08	DEN	0.0044656
441	CR_yr1_2018-02-09	0.238649	0.209131	0.015	CR	yr1	2018-02-09	DEN	0.0042973
442	CR_yr1_2018-02-10	0.247959	0.191396	0.015	CR	yr1	2018-02-10	DEN	0.00433462
443	CR_yr1_2018-02-11	0.209371	0.216087	0.015	CR	yr1	2018-02-11	DEN	0.00348471
444	CR_yr1_2018-02-12	0.248347	0.20416	0.015	CR	yr1	2018-02-12	DEN	0.00429781
445	CR_yr1_2018-02-13	0.250475	0.185629	0.015	CR	yr1	2018-02-13	DEN	0.00432281
446	CR_yr1_2018-02-14	0.22223	0.204981	0.015	CR	yr1	2018-02-14	DEN	0.00416477
447	CR_yr1_2018-02-15	0.266141	0.179359	0.015	CR	yr1	2018-02-15	DEN	0.00425519
448	CR_yr1_2018-02-16	0.241467	0.162672	0.015	CR	yr1	2018-02-16	DEN	0.00406425
449	CR_yr1_2018-02-17	0.264426	0.170737	0.015	CR	yr1	2018-02-17	DEN	0.00411728
450	CR_yr1_2018-02-18	0.252779	0.18493	0.015	CR	yr1	2018-02-18	DEN	0.0043974
451	CR_yr1_2018-02-19	0.284469	0.135938	0.015	CR	yr1	2018-02-19	DEN	0.00450064
452	CR_yr1_2018-02-20	0.243345	0.208411	0.015	CR	yr1	2018-02-20	DEN	0.00420735
453	CR_yr1_2018-02-21	0.265922	0.175264	0.015	CR	yr1	2018-02-21	DEN	0.00450137
454	CR_yr1_2018-02-22	0.241782	0.21012	0.015	CR	yr1	2018-02-22	DEN	0.00450181
455	CR_yr1_2018-02-23	0.245257	0.19032	0.015	CR	yr1	2018-02-23	DEN	0.00417414
456	CR_yr1_2018-02-24	0.253162	0.150722	0.015	CR	yr1	2018-02-24	DEN	0.00448104
457	CR_yr1_2018-02-25	0.286531	0.150741	0.015	CR	yr1	2018-02-25	DEN	0.00510882
458	CR_yr1_2018-02-26	0.221428	0.227942	0.015	CR	yr1	2018-02-26	DEN	0.00449603
459	CR_yr1_2018-02-27	0.226818	0.200821	0.015	CR	yr1	2018-02-27	DEN	0.00426975
460	CR_yr1_2018-02-28	0.251201	0.17089	0.015	CR	yr1	2018-02-28	DEN	0.0045994
461	CR_yr1_2018-03-01	0.141358	0.279337	0.015	CR	yr1	2018-03-01	DEN	0.00377099
462	CR_yr1_2018-03-02	0.219724	0.211199	0.015	CR	yr1	2018-03-02	DEN	0.00397885
463	CR_yr1_2018-03-03	0.238517	0.184209	0.015	CR	yr1	2018-03-03	DEN	0.00432366
464	CR_yr1_2018-03-04	0.2539	0.175772	0.015	CR	yr1	2018-03-04	DEN	0.00414485
465	CR_yr1_2018-03-05	0.10486	0.257792	0.015	CR	yr1	2018-03-05	DEN	0.00277711
466	CR_yr1_2018-03-06	0.172666	0.218866	0.015	CR	yr1	2018-03-06	DEN	0.00355697
467	CR_yr1_2018-03-07	0.18069	0.225058	0.015	CR	yr1	2018-03-07	DEN	0.00342298
468	CR_yr1_2018-03-08	0.187583	0.215687	0.015	CR	yr1	2018-03-08	DEN	0.00315113
469	CR_yr1_2018-03-09	0.148236	0.231677	0.015	CR	yr1	2018-03-09	DEN	0.00283562
470	CR_yr1_2018-03-10	0.186222	0.174004	0.015	CR	yr1	2018-03-10	DEN	0.00314614
471	CR_yr1_2018-03-11	0.210626	0.210425	0.015	CR	yr1	2018-03-11	DEN	0.00337162
472	CR_yr1_2018-03-12	0.247155	0.18297	0.015	CR	yr1	2018-03-12	DEN	0.00365432
473	CR_yr1_2018-03-13	0.237024	0.188635	0.015	CR	yr1	2018-03-13	DEN	0.00393489
474	CR_yr1_2018-03-14	0.30454	0.088645	0.015	CR	yr1	2018-03-14	DEN	0.00365411
475	CR_yr1_2018-03-15	0.290753	0.0308941	0.015	CR	yr1	2018-03-15	DEN	0.00386477
476	CR_yr1_2018-03-16	0.201522	0.154809	0.015	CR	yr1	2018-03-16	DEN	0.00292082
477	CR_yr1_2018-03-17	0.278691	0.0475402	0.015	CR	yr1	2018-03-17	DEN	0.00333469
478	CR_yr1_2018-03-18	0.273805	0.012468	0.015	CR	yr1	2018-03-18	DEN	0.00356364
479	CR_yr1_2018-03-19	0.230105	0.130684	0.015	CR	yr1	2018-03-19	DEN	0.00346451
480	CR_yr1_2018-03-20	0.235839	0.118446	0.015	CR	yr1	2018-03-20	DEN	0.00274604
481	CR_yr1_2018-03-21	0.207978	0.127564	0.015	CR	yr1	2018-03-21	DEN	0.00273267
482	CR_yr1_2018-03-22	0.25438	0.101955	0.015	CR	yr1	2018-03-22	DEN	0.00252521
483	CR_yr1_2018-03-23	0.237668	0.0938402	0.015	CR	yr1	2018-03-23	DEN	0.00285641
484	CR_yr1_2018-03-24	0.244933	0.0426094	0.015	CR	yr1	2018-03-24	DEN	0.00289185
485	CR_yr1_2018-03-25	0.255355	-0.00893161	0.015	CR	yr1	2018-03-25	DEN	0.00288412
486	CR_yr1_2018-03-26	0.263663	0.0152099	0.015	CR	yr1	2018-03-26	DEN	0.00308153
487	CR_yr1_2018-03-27	0.273635	-0.074409	0.015	CR	yr1	2018-03-27	DEN	0.00337664
488	CR_yr1_2018-03-28	0.239588	-0.0899602	0.015	CR	yr1	2018-03-28	DEN	0.00344834
489	CR_yr1_2018-03-29	0.235384	-0.12087	0.015	CR	yr1	2018-03-29	DEN	0.00322329
490	CR_yr1_2018-03-30	0.240197	-0.0958553	0.015	CR	yr1	2018-03-30	DEN	0.0034068
491	CR_yr1_2018-03-31	0.241311	-0.111865	0.015	CR	yr1	2018-03-31	DEN	0.00342718
492	CR_yr1_2018-04-01	0.252873	-0.0773529	0.015	CR	yr1	2018-04-01	DEN	0.00349653
493	CR_yr1_2018-04-02	0.227652	-0.0921807	0.015	CR	yr1	2018-04-02	DEN	0.00321106
494	CR_yr1_2018-04-03	0.231394	-0.0964587	0.015	CR	yr1	2018-04-03	DEN	0.00301826
495	CR_yr1_2018-04-04	0.228053	-0.0776347	0.015	CR	yr1	2018-04-04	DEN	0.0030909
496	CR_yr1_2018-04-05	0.257229	-0.0100775	0.015	CR	yr1	2018-04-05	DEN	0.00300063
497	CR_yr1_2018-04-06	0.231513	0.00853949	0.015	CR	yr1	2018-04-06	DEN	0.00282234
498	CR_yr1_2018-04-07	0.254911	0.0616189	0.015	CR	yr1	2018-04-07	DEN	0.00266226
499	CR_yr1_2018-04-08	0.271095	0.0624495	0.015	CR	yr1	2018-04-08	DEN	0.00259948
500	CR_yr1_2018-04-09	0.254404	0.0270696	0.015	CR	yr1	2018-04-09	DEN	0.00287294
501	CR_yr1_2018-04-10	0.279507	0.00670121	0.015	CR	yr1	2018-04-10	DEN	0.00264039
502	CR_yr1_2018-04-11	0.282789	-0.0250077	0.015	CR	yr1	2018-04-11	DEN	0.00318105
503	CR_yr1_2018-04-12	0.263471	-0.0346669	0.015	CR	yr1	2018-04-12	DEN	0.00219425
504	CR_yr1_2018-04-13	0.289104	-0.0497427	0.015	CR	yr1	2018-04-13	DEN	0.00263156
505	CR_yr1_2018-04-14	0.287569	-0.0186816	0.015	CR	yr1	2018-04-14	DEN	0.00279803
506	CR_yr1_2018-04-15	0.25651	-0.0637917	0.015	CR	yr1	2018-04-15	DEN	0.0025763
507	CR_yr1_2018-04-16	0.27191	-0.0634718	0.015	CR	yr1	2018-04-16	DEN	0.00234921
508	CR_yr1_2018-04-17	0.285527	0.00331676	0.015	CR	yr1	2018-04-17	DEN	0.0024277
509	CR_yr1_2018-04-18	0.28382	-0.0481501	0.015	CR	yr1	2018-04-18	DEN	0.00223779
510	CR_yr1_2018-04-19	0.282337	-0.0604592	0.015	CR	yr1	2018-04-19	DEN	0.00247339
511	CR_yr1_2018-04-20	0.275973	-0.0680118	0.015	CR	yr1	2018-04-20	DEN	0.00238962
512	CR_yr1_2018-04-21	0.279707	-0.075788	0.015	CR	yr1	2018-04-21	DEN	0.00224769
513	CR_yr1_2018-04-22	0.269687	-0.0793397	0.015	CR	yr1	2018-04-22	DEN	0.00252035
514	CR_yr1_2018-04-23	0.211405	-0.155018	0.015	CR	yr1	2018-04-23	DEN	0.00264366
515	CR_yr1_2018-04-24	0.252189	-0.0808598	0.015	CR	yr1	2018-04-24	DEN	0.00189386
516	CR_yr1_2018-04-25	0.227465	-0.140869	0.015	CR	yr1	2018-04-25	DEN	0.00231398
517	CR_yr1_2018-04-26	0.230758	-0.104909	0.015	CR	yr1	2018-04-26	DEN	0.0021258
518	CR_yr1_2018-04-27	0.238121	-0.064533	0.015	CR	yr1	2018-04-27	DEN	0.00220817
519	CR_yr1_2018-04-28	0.221196	-0.0510369	0.015	CR	yr1	2018-04-28	DEN	0.00232579
520	CR_yr1_2018-04-29	0.194986	-0.0780518	0.015	CR	yr1	2018-04-29	DEN	0.00275837
521	CR_yr1_2018-04-30	0.20608	-0.0166145	0.015	CR	yr1	2018-04-30	DEN	0.00260843
522	CR_yr2_2018-11-29	0.237706	0.0708349	0.015	CR	yr2	2018-11-29	DEN	0.00356229
523	CR_yr2_2018-11-30	0.27103	0.0987265	0.015	CR	yr2	2018-11-30	DEN	0.00390779
524	CR_yr2_2018-12-01	0.18469	0.0603055	0.015	CR	yr2	2018-12-01	DEN	0.00355728
525	CR_yr2_2018-12-02	0.206774	0.129772	0.015	CR	yr2	2018-12-02	DEN	0.0038339
526	CR_yr2_2018-12-03	0.212114	0.136086	0.015	CR	yr2	2018-12-03	DEN	0.00348405
527	CR_yr2_2018-12-04	0.20319	0.150013	0.015	CR	yr2	2018-12-04	DEN	0.00335443
528	CR_yr2_2018-12-05	0.206991	0.159958	0.015	CR	yr2	2018-12-05	DEN	0.00272457
529	CR_yr2_2018-12-06	0.15278	0.156024	0.015	CR	yr2	2018-12-06	DEN	0.00248428
530	CR_yr2_2018-12-07	0.210418	0.128253	0.015	CR	yr2	2018-12-07	DEN	0.00255353
531	CR_yr2_2018-12-08	0.171255	0.118923	0.015	CR	yr2	2018-12-08	DEN	0.00259834
532	CR_yr2_2018-12-09	0.172934	0.114029	0.015	CR	yr2	2018-12-09	DEN	0.0027798
533	CR_yr2_2018-12-10	0.125249	0.0960398	0.015	CR	yr2	2018-12-10	DEN	0.00270307
534	CR_yr2_2018-12-11	0.112407	0.101134	0.015	CR	yr2	2018-12-11	DEN	0.00283971
535	CR_yr2_2018-12-12	0.0786706	0.154004	0.015	CR	yr2	2018-12-12	DEN	0.00296876
536	CR_yr2_2018-12-13	0.141258	0.13787	0.015	CR	yr2	2018-12-13	DEN	0.00283971
537	CR_yr2_2018-12-14	0.0910672	0.159226	0.015	CR	yr2	2018-12-14	DEN	0.00334491
538	CR_yr2_2018-12-15	0.12187	0.159281	0.015	CR	yr2	2018-12-15	DEN	0.00323
539	CR_yr2_2018-12-16	0.16469	0.111499	0.015	CR	yr2	2018-12-16	DEN	0.0032838
540	CR_yr2_2018-12-17	0.200351	0.144654	0.015	CR	yr2	2018-12-17	DEN	0.0034986
541	CR_yr2_2018-12-18	0.164677	0.17903	0.015	CR	yr2	2018-12-18	DEN	0.00372719
542	CR_yr2_2018-12-19	0.178813	0.107177	0.015	CR	yr2	2018-12-19	DEN	0.00379271
543	CR_yr2_2018-12-20	0.209499	0.13585	0.015	CR	yr2	2018-12-20	DEN	0.00359438
544	CR_yr2_2018-12-21	0.214894	0.13708	0.015	CR	yr2	2018-12-21	DEN	0.00378731
545	CR_yr2_2018-12-22	0.194965	0.155282	0.015	CR	yr2	2018-12-22	DEN	0.00350228
546	CR_yr2_2018-12-23	0.233083	0.0448921	0.015	CR	yr2	2018-12-23	DEN	0.00351497
547	CR_yr2_2018-12-24	0.232187	0.0604275	0.015	CR	yr2	2018-12-24	DEN	0.00383558
548	CR_yr2_2018-12-25	0.185855	0.0390572	0.015	CR	yr2	2018-12-25	DEN	0.00349062
549	CR_yr2_2018-12-26	0.234404	-0.0701663	0.015	CR	yr2	2018-12-26	DEN	0.0035074
550	CR_yr2_2018-12-27	0.253291	-0.0254097	0.015	CR	yr2	2018-12-27	DEN	0.00376787
551	CR_yr2_2018-12-28	0.291398	-0.0235343	0.015	CR	yr2	2018-12-28	DEN	0.0037415
552	CR_yr2_2018-12-29	0.263125	0.0814608	0.015	CR	yr2	2018-12-29	DEN	0.00388866
553	CR_yr2_2018-12-30	0.286513	-0.0131679	0.015	CR	yr2	2018-12-30	DEN	0.00408865
554	CR_yr2_2018-12-31	0.273645	0.0305542	0.015	CR	yr2	2018-12-31	DEN	0.00391031
555	CR_yr2_2019-01-01	0.257908	0.121361	0.015	CR	yr2	2019-01-01	DEN	0.00447004
556	CR_yr2_2019-01-02	0.292158	0.0683974	0.015	CR	yr2	2019-01-02	DEN	0.00409212
557	CR_yr2_2019-01-03	0.300609	0.054187	0.015	CR	yr2	2019-01-03	DEN	0.00420738
558	CR_yr2_2019-01-04	0.275279	0.120114	0.015	CR	yr2	2019-01-04	DEN	0.00424332
559	CR_yr2_2019-01-05	0.272738	0.114244	0.015	CR	yr2	2019-01-05	DEN	0.00394358
560	CR_yr2_2019-01-06	0.286586	0.0956288	0.015	CR	yr2	2019-01-06	DEN	0.00439805
561	CR_yr2_2019-01-07	0.294426	0.116418	0.015	CR	yr2	2019-01-07	DEN	0.00413153
562	CR_yr2_2019-01-08	0.315466	0.0420348	0.015	CR	yr2	2019-01-08	DEN	0.00437289
563	CR_yr2_2019-01-09	0.264749	0.130806	0.015	CR	yr2	2019-01-09	DEN	0.00448121
564	CR_yr2_2019-01-10	0.255086	0.138909	0.015	CR	yr2	2019-01-10	DEN	0.00456748
565	CR_yr2_2019-01-11	0.274735	0.0918821	0.015	CR	yr2	2019-01-11	DEN	0.00435674
566	CR_yr2_2019-01-12	0.282295	0.0983916	0.015	CR	yr2	2019-01-12	DEN	0.00463414
567	CR_yr2_2019-01-13	0.302214	0.103357	0.015	CR	yr2	2019-01-13	DEN	0.00468219
568	CR_yr2_2019-01-14	0.288269	0.0849114	0.015	CR	yr2	2019-01-14	DEN	0.00475139
569	CR_yr2_2019-01-15	0.29259	0.0732435	0.015	CR	yr2	2019-01-15	DEN	0.00448004
570	CR_yr2_2019-01-16	0.292859	0.0709617	0.015	CR	yr2	2019-01-16	DEN	0.00493309
571	CR_yr2_2019-01-17	0.296248	0.0964011	0.015	CR	yr2	2019-01-17	DEN	0.00425305
572	CR_yr2_2019-01-18	0.293722	0.0788038	0.015	CR	yr2	2019-01-18	DEN	0.00456827
573	CR_yr2_2019-01-19	0.297465	0.0297438	0.015	CR	yr2	2019-01-19	DEN	0.0051557
574	CR_yr2_2019-01-20	0.299317	0.063573	0.015	CR	yr2	2019-01-20	DEN	0.00406882
575	CR_yr2_2019-01-21	0.30536	0.0777534	0.015	CR	yr2	2019-01-21	DEN	0.00469854
576	CR_yr2_2019-01-22	0.263432	0.100528	0.015	CR	yr2	2019-01-22	DEN	0.00518051
577	CR_yr2_2019-01-23	0.300542	0.00321198	0.015	CR	yr2	2019-01-23	DEN	0.00495003
578	CR_yr2_2019-01-24	0.299072	0.0244952	0.015	CR	yr2	2019-01-24	DEN	0.00464325
579	CR_yr2_2019-01-25	0.30175	0.00391897	0.015	CR	yr2	2019-01-25	DEN	0.00449304
580	CR_yr2_2019-01-26	0.271441	0.110914	0.015	CR	yr2	2019-01-26	DEN	0.00454263
581	CR_yr2_2019-01-27	0.274136	0.0795898	0.015	CR	yr2	2019-01-27	DEN	0.00435319
582	CR_yr2_2019-01-28	0.280123	0.04847	0.015	CR	yr2	2019-01-28	DEN	0.00482927
583	CR_yr2_2019-01-29	0.294697	0.0576682	0.015	CR	yr2	2019-01-29	DEN	0.00470074
584	CR_yr2_2019-01-30	0.283118	0.0878922	0.015	CR	yr2	2019-01-30	DEN	0.00437997
585	CR_yr2_2019-01-31	0.287997	0.0918614	0.015	CR	yr2	2019-01-31	DEN	0.00445444
586	CR_yr2_2019-02-01	0.263252	0.107613	0.015	CR	yr2	2019-02-01	DEN	0.0045482
587	CR_yr2_2019-02-02	0.261917	0.0986225	0.015	CR	yr2	2019-02-02	DEN	0.00473507
588	CR_yr2_2019-02-03	0.287044	0.0808937	0.015	CR	yr2	2019-02-03	DEN	0.00413308
589	CR_yr2_2019-02-04	0.282384	0.0794389	0.015	CR	yr2	2019-02-04	DEN	0.0043272
590	CR_yr2_2019-02-05	0.287906	0.0607939	0.015	CR	yr2	2019-02-05	DEN	0.00419525
591	CR_yr2_2019-02-06	0.272282	0.0425391	0.015	CR	yr2	2019-02-06	DEN	0.00434573
592	CR_yr2_2019-02-07	0.268836	0.0417446	0.015	CR	yr2	2019-02-07	DEN	0.00432142
593	CR_yr2_2019-02-08	0.291506	-0.00644654	0.015	CR	yr2	2019-02-08	DEN	0.00440745
594	CR_yr2_2019-02-09	0.31447	0.00353691	0.015	CR	yr2	2019-02-09	DEN	0.00426271
595	CR_yr2_2019-02-10	0.28106	0.0209973	0.015	CR	yr2	2019-02-10	DEN	0.00442162
596	CR_yr2_2019-02-11	0.282185	0.0460342	0.015	CR	yr2	2019-02-11	DEN	0.00476769
597	CR_yr2_2019-02-12	0.293585	0.00660581	0.015	CR	yr2	2019-02-12	DEN	0.00434178
598	CR_yr2_2019-02-13	0.297668	-0.00734414	0.015	CR	yr2	2019-02-13	DEN	0.0044932
599	CR_yr2_2019-02-14	0.313929	0.0159397	0.015	CR	yr2	2019-02-14	DEN	0.00458284
600	CR_yr2_2019-02-15	0.314608	-0.0139503	0.015	CR	yr2	2019-02-15	DEN	0.00443635
601	CR_yr2_2019-02-16	0.313332	-0.0153984	0.015	CR	yr2	2019-02-16	DEN	0.0046648
602	CR_yr2_2019-02-17	0.308645	0.0179847	0.015	CR	yr2	2019-02-17	DEN	0.00442366
603	CR_yr2_2019-02-18	0.300925	-0.0172797	0.015	CR	yr2	2019-02-18	DEN	0.00468669
604	CR_yr2_2019-02-19	0.298286	0.06886	0.015	CR	yr2	2019-02-19	DEN	0.00408969
605	CR_yr2_2019-02-20	0.289576	0.0376902	0.015	CR	yr2	2019-02-20	DEN	0.00416704
606	CR_yr2_2019-02-21	0.297866	0.0210177	0.015	CR	yr2	2019-02-21	DEN	0.00387042
607	CR_yr2_2019-02-22	0.301478	-0.0303153	0.015	CR	yr2	2019-02-22	DEN	0.0039421
608	CR_yr2_2019-02-23	0.30042	-0.0509366	0.015	CR	yr2	2019-02-23	DEN	0.00412312
609	CR_yr2_2019-02-24	0.290587	-0.068886	0.015	CR	yr2	2019-02-24	DEN	0.00448472
610	CR_yr2_2019-02-25	0.295101	-0.0686619	0.015	CR	yr2	2019-02-25	DEN	0.00412379
611	CR_yr2_2019-02-26	0.310843	-0.059948	0.015	CR	yr2	2019-02-26	DEN	0.00421536
612	CR_yr2_2019-02-27	0.291924	-0.0620351	0.015	CR	yr2	2019-02-27	DEN	0.00446794
613	CR_yr2_2019-02-28	0.305495	0.0167442	0.015	CR	yr2	2019-02-28	DEN	0.00351985
614	CR_yr2_2019-03-01	0.299431	-0.0130629	0.015	CR	yr2	2019-03-01	DEN	0.00385164
615	CR_yr2_2019-03-02	0.296907	-0.0740035	0.015	CR	yr2	2019-03-02	DEN	0.00406655
616	CR_yr2_2019-03-03	0.309928	-0.0383465	0.015	CR	yr2	2019-03-03	DEN	0.00371944
617	CR_yr2_2019-03-04	0.292578	-0.0615823	0.015	CR	yr2	2019-03-04	DEN	0.00313314
618	CR_yr2_2019-03-05	0.297818	-0.0628223	0.015	CR	yr2	2019-03-05	DEN	0.0032349
619	CR_yr2_2019-03-06	0.272279	-0.115364	0.015	CR	yr2	2019-03-06	DEN	0.00323575
620	CR_yr2_2019-03-07	0.278376	-0.0576959	0.015	CR	yr2	2019-03-07	DEN	0.00264385
621	CR_yr2_2019-03-08	0.281132	-0.0679003	0.015	CR	yr2	2019-03-08	DEN	0.00262791
622	CR_yr2_2019-03-09	0.281618	-0.107178	0.015	CR	yr2	2019-03-09	DEN	0.00290849
623	CR_yr2_2019-03-10	0.307608	-0.0868222	0.015	CR	yr2	2019-03-10	DEN	0.00281761
624	CR_yr2_2019-03-11	0.291311	-0.0911663	0.015	CR	yr2	2019-03-11	DEN	0.00290214
625	CR_yr2_2019-03-12	0.267151	-0.104376	0.015	CR	yr2	2019-03-12	DEN	0.00270493
626	CR_yr2_2019-03-13	0.281812	-0.0918589	0.015	CR	yr2	2019-03-13	DEN	0.00297282
627	CR_yr2_2019-03-14	0.287818	-0.115353	0.015	CR	yr2	2019-03-14	DEN	0.00280604
628	CR_yr2_2019-03-15	0.286518	-0.126167	0.015	CR	yr2	2019-03-15	DEN	0.00278032
629	CR_yr2_2019-03-16	0.309047	-0.075984	0.015	CR	yr2	2019-03-16	DEN	0.0025825
630	CR_yr2_2019-03-17	0.307701	-0.119703	0.015	CR	yr2	2019-03-17	DEN	0.00243768
631	CR_yr2_2019-03-18	0.282642	-0.0993677	0.015	CR	yr2	2019-03-18	DEN	0.00271529
632	CR_yr2_2019-03-19	0.297936	-0.0955375	0.015	CR	yr2	2019-03-19	DEN	0.00255419
633	CR_yr2_2019-03-20	0.263158	-0.172231	0.015	CR	yr2	2019-03-20	DEN	0.00280814
634	CR_yr2_2019-03-21	0.260718	-0.143089	0.015	CR	yr2	2019-03-21	DEN	0.00256062
635	CR_yr2_2019-03-22	0.267087	-0.144353	0.015	CR	yr2	2019-03-22	DEN	0.00256256
636	CR_yr2_2019-03-23	0.24546	-0.16022	0.015	CR	yr2	2019-03-23	DEN	0.00255428
637	CR_yr2_2019-03-24	0.264014	-0.157337	0.015	CR	yr2	2019-03-24	DEN	0.00257403
638	CR_yr2_2019-03-25	0.261838	-0.140682	0.015	CR	yr2	2019-03-25	DEN	0.00258899
639	CR_yr2_2019-03-26	0.280122	-0.14249	0.015	CR	yr2	2019-03-26	DEN	0.00259285
640	CR_yr2_2019-03-27	0.2771	-0.147249	0.015	CR	yr2	2019-03-27	DEN	0.00270327
641	CR_yr2_2019-03-28	0.265341	-0.153997	0.015	CR	yr2	2019-03-28	DEN	0.00245393
642	CR_yr2_2019-03-29	0.247745	-0.175061	0.015	CR	yr2	2019-03-29	DEN	0.00246477
643	CR_yr2_2019-03-30	0.258188	-0.162283	0.015	CR	yr2	2019-03-30	DEN	0.00242963
644	CR_yr2_2019-03-31	0.278698	-0.157527	0.015	CR	yr2	2019-03-31	DEN	0.00237989
645	CR_yr2_2019-04-01	0.276695	-0.153573	0.015	CR	yr2	2019-04-01	DEN	0.00239041
646	CR_yr2_2019-04-02	0.281137	-0.1511	0.015	CR	yr2	2019-04-02	DEN	0.00262634
647	CR_yr2_2019-04-03	0.270666	-0.161846	0.015	CR	yr2	2019-04-03	DEN	0.00232181
648	CR_yr2_2019-04-04	0.275482	-0.14157	0.015	CR	yr2	2019-04-04	DEN	0.00218439
649	CR_yr2_2019-04-05	0.279469	-0.142581	0.015	CR	yr2	2019-04-05	DEN	0.00237837
650	CR_yr2_2019-04-06	0.258305	-0.158906	0.015	CR	yr2	2019-04-06	DEN	0.00230164
651	CR_yr2_2019-04-07	0.242045	-0.180683	0.015	CR	yr2	2019-04-07	DEN	0.00229342
652	CR_yr2_2019-04-08	0.274667	-0.145634	0.015	CR	yr2	2019-04-08	DEN	0.00204828
653	CR_yr2_2019-04-09	0.282372	-0.139534	0.015	CR	yr2	2019-04-09	DEN	0.00221494
654	CR_yr2_2019-04-10	0.250801	-0.153811	0.015	CR	yr2	2019-04-10	DEN	0.00164144
655	CR_yr2_2019-04-11	0.290549	-0.133025	0.015	CR	yr2	2019-04-11	DEN	0.00199686
656	CR_yr2_2019-04-12	0.295227	-0.122786	0.015	CR	yr2	2019-04-12	DEN	0.00218041
657	CR_yr2_2019-04-13	0.287957	-0.131538	0.015	CR	yr2	2019-04-13	DEN	0.00214241
658	CR_yr2_2019-04-14	0.290045	-0.127736	0.015	CR	yr2	2019-04-14	DEN	0.00199993
659	CR_yr2_2019-04-15	0.297018	-0.118883	0.015	CR	yr2	2019-04-15	DEN	0.00163336
660	CR_yr2_2019-04-16	0.290763	-0.109623	0.015	CR	yr2	2019-04-16	DEN	0.00208885
661	CR_yr2_2019-04-17	0.275624	-0.120865	0.015	CR	yr2	2019-04-17	DEN	0.00206386
662	CR_yr2_2019-04-18	0.275074	-0.111903	0.015	CR	yr2	2019-04-18	DEN	0.0020774
663	CR_yr2_2019-04-19	0.279054	-0.121199	0.015	CR	yr2	2019-04-19	DEN	0.00190516
664	CR_yr2_2019-04-20	0.163738	-0.150562	0.015	CR	yr2	2019-04-20	DEN	0.00184579
665	CR_yr2_2019-04-21	0.173298	-0.133237	0.015	CR	yr2	2019-04-21	DEN	0.00167049
666	CR_yr2_2019-04-22	0.21455	-0.116477	0.015	CR	yr2	2019-04-22	DEN	0.00172328
667	CR_yr2_2019-04-23	0.204583	-0.11099	0.015	CR	yr2	2019-04-23	DEN	0.001773
668	CR_yr2_2019-04-24	0.180296	-0.0704697	0.015	CR	yr2	2019-04-24	DEN	0.0015545
669	CR_yr2_2019-04-25	0.163629	-0.0567884	0.015	CR	yr2	2019-04-25	DEN	0.00133427
670	CR_yr2_2019-04-26	0.153332	-0.0590978	0.015	CR	yr2	2019-04-26	DEN	0.00123961
671	CR_yr2_2019-04-27	0.187988	-0.0363241	0.015	CR	yr2	2019-04-27	DEN	0.00144355
672	CR_yr2_2019-04-28	0.198799	-0.0786485	0.015	CR	yr2	2019-04-28	DEN	0.00150197
673	CR_yr2_2019-04-29	0.193347	-0.0516032	0.015	CR	yr2	2019-04-29	DEN	0.00163093
674	CR_yr2_2019-04-30	0.121926	0.00907573	0.015	CR	yr2	2019-04-30	DEN	0.000896262
675	CR_yr3_2019-11-29	0.221912	0.2004	0.015	CR	yr3	2019-11-29	DEN	0.00508713
676	CR_yr3_2019-11-30	0.180853	0.210938	0.015	CR	yr3	2019-11-30	DEN	0.00552052
677	CR_yr3_2019-12-01	0.198496	0.222296	0.015	CR	yr3	2019-12-01	DEN	0.00537067
678	CR_yr3_2019-12-02	0.187398	0.141866	0.015	CR	yr3	2019-12-02	DEN	0.00477981
679	CR_yr3_2019-12-03	0.17042	0.19127	0.015	CR	yr3	2019-12-03	DEN	0.00521835
680	CR_yr3_2019-12-04	0.212764	0.151895	0.015	CR	yr3	2019-12-04	DEN	0.00623955
681	CR_yr3_2019-12-05	0.210814	0.148479	0.015	CR	yr3	2019-12-05	DEN	0.00622226
682	CR_yr3_2019-12-06	0.223673	0.167021	0.015	CR	yr3	2019-12-06	DEN	0.00615689
683	CR_yr3_2019-12-07	0.236396	0.122032	0.015	CR	yr3	2019-12-07	DEN	0.00666867
684	CR_yr3_2019-12-08	0.232337	0.129348	0.015	CR	yr3	2019-12-08	DEN	0.00672943
685	CR_yr3_2019-12-09	0.232771	0.170664	0.015	CR	yr3	2019-12-09	DEN	0.00576665
686	CR_yr3_2019-12-10	0.255588	0.148323	0.015	CR	yr3	2019-12-10	DEN	0.00590154
687	CR_yr3_2019-12-11	0.252567	0.122349	0.015	CR	yr3	2019-12-11	DEN	0.00643231
688	CR_yr3_2019-12-12	0.25967	0.117901	0.015	CR	yr3	2019-12-12	DEN	0.00652766
689	CR_yr3_2019-12-13	0.273373	0.11739	0.015	CR	yr3	2019-12-13	DEN	0.00567087
690	CR_yr3_2019-12-14	0.268876	0.111014	0.015	CR	yr3	2019-12-14	DEN	0.00654469
691	CR_yr3_2019-12-15	0.264057	0.132707	0.015	CR	yr3	2019-12-15	DEN	0.00654837
692	CR_yr3_2019-12-16	0.214663	0.174144	0.015	CR	yr3	2019-12-16	DEN	0.00561019
693	CR_yr3_2019-12-17	0.246158	0.148695	0.015	CR	yr3	2019-12-17	DEN	0.00677533
694	CR_yr3_2019-12-18	0.230245	0.104111	0.015	CR	yr3	2019-12-18	DEN	0.00529783
695	CR_yr3_2019-12-19	0.24869	0.114236	0.015	CR	yr3	2019-12-19	DEN	0.00591508
696	CR_yr3_2019-12-20	0.253219	0.130481	0.015	CR	yr3	2019-12-20	DEN	0.00578774
697	CR_yr3_2019-12-21	0.245438	0.144164	0.015	CR	yr3	2019-12-21	DEN	0.00601335
698	CR_yr3_2019-12-22	0.241683	0.169421	0.015	CR	yr3	2019-12-22	DEN	0.00604878
699	CR_yr3_2019-12-23	0.248955	0.140912	0.015	CR	yr3	2019-12-23	DEN	0.00474556
700	CR_yr3_2019-12-24	0.219112	0.160212	0.015	CR	yr3	2019-12-24	DEN	0.00487367
701	CR_yr3_2019-12-25	0.225551	0.202346	0.015	CR	yr3	2019-12-25	DEN	0.00483037
702	CR_yr3_2019-12-26	0.259616	0.160693	0.015	CR	yr3	2019-12-26	DEN	0.005447
703	CR_yr3_2019-12-27	0.25682	0.174605	0.015	CR	yr3	2019-12-27	DEN	0.00441494
704	CR_yr3_2019-12-28	0.267852	0.160903	0.015	CR	yr3	2019-12-28	DEN	0.00493909
705	CR_yr3_2019-12-29	0.207707	0.229258	0.015	CR	yr3	2019-12-29	DEN	0.00464618
706	CR_yr3_2019-12-30	0.277448	0.133909	0.015	CR	yr3	2019-12-30	DEN	0.00437789
707	CR_yr3_2019-12-31	0.275286	0.135593	0.015	CR	yr3	2019-12-31	DEN	0.0045826
708	CR_yr3_2020-01-01	0.26195	0.170742	0.015	CR	yr3	2020-01-01	DEN	0.00476426
709	CR_yr3_2020-01-02	0.233982	0.181865	0.015	CR	yr3	2020-01-02	DEN	0.004371
710	CR_yr3_2020-01-03	0.261222	0.148951	0.015	CR	yr3	2020-01-03	DEN	0.00499551
711	CR_yr3_2020-01-04	0.258387	0.163466	0.015	CR	yr3	2020-01-04	DEN	0.00522072
712	CR_yr3_2020-01-05	0.237635	0.172936	0.015	CR	yr3	2020-01-05	DEN	0.00495336
713	CR_yr3_2020-01-06	0.20933	0.177992	0.015	CR	yr3	2020-01-06	DEN	0.00453021
714	CR_yr3_2020-01-07	0.26712	0.123558	0.015	CR	yr3	2020-01-07	DEN	0.00493363
715	CR_yr3_2020-01-08	0.261292	0.128428	0.015	CR	yr3	2020-01-08	DEN	0.00468513
716	CR_yr3_2020-01-09	0.24391	0.141274	0.015	CR	yr3	2020-01-09	DEN	0.00548992
717	CR_yr3_2020-01-10	0.253604	0.134567	0.015	CR	yr3	2020-01-10	DEN	0.00512774
718	CR_yr3_2020-01-11	0.213284	0.158503	0.015	CR	yr3	2020-01-11	DEN	0.00499641
719	CR_yr3_2020-01-12	0.244323	0.118876	0.015	CR	yr3	2020-01-12	DEN	0.00540387
720	CR_yr3_2020-01-13	0.214234	0.147067	0.015	CR	yr3	2020-01-13	DEN	0.00530248
721	CR_yr3_2020-01-14	0.231222	0.14529	0.015	CR	yr3	2020-01-14	DEN	0.00550618
722	CR_yr3_2020-01-15	0.250041	0.149	0.015	CR	yr3	2020-01-15	DEN	0.00505015
723	CR_yr3_2020-01-16	0.249963	0.118238	0.015	CR	yr3	2020-01-16	DEN	0.00546824
724	CR_yr3_2020-01-17	0.251115	0.154246	0.015	CR	yr3	2020-01-17	DEN	0.00563011
725	CR_yr3_2020-01-18	0.208261	0.188769	0.015	CR	yr3	2020-01-18	DEN	0.005376
726	CR_yr3_2020-01-19	0.223564	0.169167	0.015	CR	yr3	2020-01-19	DEN	0.00522962
727	CR_yr3_2020-01-20	0.222287	0.138892	0.015	CR	yr3	2020-01-20	DEN	0.00537159
728	CR_yr3_2020-01-21	0.210863	0.146523	0.015	CR	yr3	2020-01-21	DEN	0.00533504
729	CR_yr3_2020-01-22	0.228683	0.150258	0.015	CR	yr3	2020-01-22	DEN	0.00552182
730	CR_yr3_2020-01-23	0.217891	0.0956076	0.015	CR	yr3	2020-01-23	DEN	0.00557507
731	CR_yr3_2020-01-24	0.223106	0.112393	0.015	CR	yr3	2020-01-24	DEN	0.0056773
732	CR_yr3_2020-01-25	0.215048	0.0844894	0.015	CR	yr3	2020-01-25	DEN	0.00544389
733	CR_yr3_2020-01-26	0.213193	0.131548	0.015	CR	yr3	2020-01-26	DEN	0.00575341
734	CR_yr3_2020-01-27	0.206562	0.122374	0.015	CR	yr3	2020-01-27	DEN	0.00552651
735	CR_yr3_2020-01-28	0.205278	0.0754258	0.015	CR	yr3	2020-01-28	DEN	0.00560797
736	CR_yr3_2020-01-29	0.201886	0.0950638	0.015	CR	yr3	2020-01-29	DEN	0.00523895
737	CR_yr3_2020-01-30	0.186968	0.106643	0.015	CR	yr3	2020-01-30	DEN	0.00516814
738	CR_yr3_2020-01-31	0.212957	0.128845	0.015	CR	yr3	2020-01-31	DEN	0.00496896
739	CR_yr3_2020-02-01	0.207188	0.0696176	0.015	CR	yr3	2020-02-01	DEN	0.00543471
740	CR_yr3_2020-02-02	0.217302	0.0822041	0.015	CR	yr3	2020-02-02	DEN	0.00519019
741	CR_yr3_2020-02-03	0.195723	0.144145	0.015	CR	yr3	2020-02-03	DEN	0.00558289
742	CR_yr3_2020-02-04	0.159691	0.17436	0.015	CR	yr3	2020-02-04	DEN	0.00513889
743	CR_yr3_2020-02-05	0.189093	0.100618	0.015	CR	yr3	2020-02-05	DEN	0.00560394
744	CR_yr3_2020-02-06	0.201376	0.134844	0.015	CR	yr3	2020-02-06	DEN	0.00581659
745	CR_yr3_2020-02-07	0.145402	0.147441	0.015	CR	yr3	2020-02-07	DEN	0.00554813
746	CR_yr3_2020-02-08	0.161733	0.206286	0.015	CR	yr3	2020-02-08	DEN	0.00570197
747	CR_yr3_2020-02-09	0.177433	0.18096	0.015	CR	yr3	2020-02-09	DEN	0.00557307
748	CR_yr3_2020-02-10	0.188745	0.0547142	0.015	CR	yr3	2020-02-10	DEN	0.00559601
749	CR_yr3_2020-02-11	0.155612	0.114772	0.015	CR	yr3	2020-02-11	DEN	0.00559674
750	CR_yr3_2020-02-12	0.114403	0.044248	0.015	CR	yr3	2020-02-12	DEN	0.00580093
751	CR_yr3_2020-02-13	0.15763	0.193516	0.015	CR	yr3	2020-02-13	DEN	0.00491197
752	CR_yr3_2020-02-14	0.172795	0.0654344	0.015	CR	yr3	2020-02-14	DEN	0.00514666
753	CR_yr3_2020-02-15	0.19085	0.0971538	0.015	CR	yr3	2020-02-15	DEN	0.00545564
754	CR_yr3_2020-02-16	0.184776	0.127308	0.015	CR	yr3	2020-02-16	DEN	0.00520499
755	CR_yr3_2020-02-17	0.176735	0.0923803	0.015	CR	yr3	2020-02-17	DEN	0.00511366
756	CR_yr3_2020-02-18	0.171752	0.0309412	0.015	CR	yr3	2020-02-18	DEN	0.00562938
757	CR_yr3_2020-02-19	0.152227	0.0745673	0.015	CR	yr3	2020-02-19	DEN	0.00560656
758	CR_yr3_2020-02-20	0.213919	0.0157548	0.015	CR	yr3	2020-02-20	DEN	0.00549078
759	CR_yr3_2020-02-21	0.20189	0.170816	0.015	CR	yr3	2020-02-21	DEN	0.00511475
760	CR_yr3_2020-02-22	0.21698	0.080371	0.015	CR	yr3	2020-02-22	DEN	0.00474698
761	CR_yr3_2020-02-23	0.188739	0.0514665	0.015	CR	yr3	2020-02-23	DEN	0.00484198
762	CR_yr3_2020-02-24	0.100317	0.121528	0.015	CR	yr3	2020-02-24	DEN	0.00493711
763	CR_yr3_2020-02-25	0.241023	0.0562349	0.015	CR	yr3	2020-02-25	DEN	0.00532236
764	CR_yr3_2020-02-26	0.246135	0.0712512	0.015	CR	yr3	2020-02-26	DEN	0.00496487
765	CR_yr3_2020-02-27	0.217938	0.0849028	0.015	CR	yr3	2020-02-27	DEN	0.0049848
766	CR_yr3_2020-02-28	0.220754	0.0477703	0.015	CR	yr3	2020-02-28	DEN	0.00544576
767	CR_yr3_2020-02-29	0.270492	0.0512849	0.015	CR	yr3	2020-02-29	DEN	0.00499414
768	CR_yr3_2020-03-01	0.23786	0.0632224	0.015	CR	yr3	2020-03-01	DEN	0.00481359
769	CR_yr3_2020-03-02	0.260965	0.0576698	0.015	CR	yr3	2020-03-02	DEN	0.00477805
770	CR_yr3_2020-03-03	0.255961	0.0326345	0.015	CR	yr3	2020-03-03	DEN	0.00522664
771	CR_yr3_2020-03-04	0.259959	0.0668222	0.015	CR	yr3	2020-03-04	DEN	0.00487871
772	CR_yr3_2020-03-05	0.225724	-0.00494657	0.015	CR	yr3	2020-03-05	DEN	0.0050645
773	CR_yr3_2020-03-06	0.235704	0.0510581	0.015	CR	yr3	2020-03-06	DEN	0.00507676
774	CR_yr3_2020-03-07	0.213589	0.0120945	0.015	CR	yr3	2020-03-07	DEN	0.00517498
775	CR_yr3_2020-03-08	0.249782	-0.0390697	0.015	CR	yr3	2020-03-08	DEN	0.00444289
776	CR_yr3_2020-03-09	0.213998	-0.0511933	0.015	CR	yr3	2020-03-09	DEN	0.0047276
777	CR_yr3_2020-03-10	0.187343	-0.133879	0.015	CR	yr3	2020-03-10	DEN	0.00403575
778	CR_yr3_2020-03-11	0.194556	-0.0793432	0.015	CR	yr3	2020-03-11	DEN	0.00423726
779	CR_yr3_2020-03-12	0.181106	-0.0619315	0.015	CR	yr3	2020-03-12	DEN	0.00453384
780	CR_yr3_2020-03-13	0.22786	-0.0550237	0.015	CR	yr3	2020-03-13	DEN	0.00487254
781	CR_yr3_2020-03-14	0.250357	-0.0574305	0.015	CR	yr3	2020-03-14	DEN	0.00411535
782	CR_yr3_2020-03-15	0.269729	-0.0749319	0.015	CR	yr3	2020-03-15	DEN	0.00457205
783	CR_yr3_2020-03-16	0.242307	-0.0524602	0.015	CR	yr3	2020-03-16	DEN	0.00403671
784	CR_yr3_2020-03-17	0.226688	-0.157473	0.015	CR	yr3	2020-03-17	DEN	0.00455956
785	CR_yr3_2020-03-18	0.24469	-0.137051	0.015	CR	yr3	2020-03-18	DEN	0.00476678
786	CR_yr3_2020-03-19	0.271606	-0.0991816	0.015	CR	yr3	2020-03-19	DEN	0.00463502
787	CR_yr3_2020-03-20	0.283049	-0.073139	0.015	CR	yr3	2020-03-20	DEN	0.00493198
788	CR_yr3_2020-03-21	0.270969	-0.0882794	0.015	CR	yr3	2020-03-21	DEN	0.00486403
789	CR_yr3_2020-03-22	0.28165	-0.10358	0.015	CR	yr3	2020-03-22	DEN	0.00487013
790	CR_yr3_2020-03-23	0.272709	-0.0903559	0.015	CR	yr3	2020-03-23	DEN	0.00468699
791	CR_yr3_2020-03-24	0.287731	-0.101647	0.015	CR	yr3	2020-03-24	DEN	0.00486707
792	CR_yr3_2020-03-25	0.261916	-0.120179	0.015	CR	yr3	2020-03-25	DEN	0.00474314
793	CR_yr3_2020-03-26	0.2654	-0.117484	0.015	CR	yr3	2020-03-26	DEN	0.00482044
794	CR_yr3_2020-03-27	0.274718	-0.102386	0.015	CR	yr3	2020-03-27	DEN	0.00402988
795	CR_yr3_2020-03-28	0.258562	-0.153783	0.015	CR	yr3	2020-03-28	DEN	0.00360758
796	CR_yr3_2020-03-29	0.260081	-0.0965663	0.015	CR	yr3	2020-03-29	DEN	0.0038626
797	CR_yr3_2020-03-30	0.25845	-0.0916404	0.015	CR	yr3	2020-03-30	DEN	0.00357955
798	CR_yr3_2020-03-31	0.269617	-0.0966918	0.015	CR	yr3	2020-03-31	DEN	0.00376108
799	CR_yr3_2020-04-01	0.289791	-0.0903586	0.015	CR	yr3	2020-04-01	DEN	0.00294409
800	CR_yr3_2020-04-02	0.277297	-0.107262	0.015	CR	yr3	2020-04-02	DEN	0.00322555
801	CR_yr3_2020-04-03	0.280507	-0.107083	0.015	CR	yr3	2020-04-03	DEN	0.00353796
802	CR_yr3_2020-04-04	0.294085	-0.0869368	0.015	CR	yr3	2020-04-04	DEN	0.00379433
803	CR_yr3_2020-04-05	0.284592	-0.10063	0.015	CR	yr3	2020-04-05	DEN	0.00384711
804	CR_yr3_2020-04-06	0.28384	-0.121188	0.015	CR	yr3	2020-04-06	DEN	0.00397918
805	CR_yr3_2020-04-07	0.264483	-0.139388	0.015	CR	yr3	2020-04-07	DEN	0.00410339
806	CR_yr3_2020-04-08	0.260035	-0.137529	0.015	CR	yr3	2020-04-08	DEN	0.00407446
807	CR_yr3_2020-04-09	0.254967	-0.166651	0.015	CR	yr3	2020-04-09	DEN	0.0041454
808	CR_yr3_2020-04-10	0.257955	-0.160375	0.015	CR	yr3	2020-04-10	DEN	0.00438612
809	CR_yr3_2020-04-11	0.24653	-0.178295	0.015	CR	yr3	2020-04-11	DEN	0.00440633
810	CR_yr3_2020-04-12	0.26426	-0.13423	0.015	CR	yr3	2020-04-12	DEN	0.00395512
811	CR_yr3_2020-04-13	0.252113	-0.146638	0.015	CR	yr3	2020-04-13	DEN	0.00320573
812	CR_yr3_2020-04-14	0.241	-0.163057	0.015	CR	yr3	2020-04-14	DEN	0.00406965
813	CR_yr3_2020-04-15	0.242287	-0.153998	0.015	CR	yr3	2020-04-15	DEN	0.00428175
814	CR_yr3_2020-04-16	0.257246	-0.142776	0.015	CR	yr3	2020-04-16	DEN	0.00430338
815	CR_yr3_2020-04-17	0.266829	-0.131888	0.015	CR	yr3	2020-04-17	DEN	0.00443233
816	CR_yr3_2020-04-18	0.246781	-0.171169	0.015	CR	yr3	2020-04-18	DEN	0.0033989
817	CR_yr3_2020-04-19	0.23631	-0.187625	0.015	CR	yr3	2020-04-19	DEN	0.00388073
818	CR_yr3_2020-04-20	0.249079	-0.163661	0.015	CR	yr3	2020-04-20	DEN	0.00308768
819	CR_yr3_2020-04-21	0.264696	-0.158176	0.015	CR	yr3	2020-04-21	DEN	0.00348719
820	CR_yr3_2020-04-22	0.259491	-0.147627	0.015	CR	yr3	2020-04-22	DEN	0.003323
821	CR_yr3_2020-04-23	0.25597	-0.131658	0.015	CR	yr3	2020-04-23	DEN	0.0035456
822	CR_yr3_2020-04-24	0.269713	-0.121769	0.015	CR	yr3	2020-04-24	DEN	0.00337588
823	CR_yr3_2020-04-25	0.258132	-0.122348	0.015	CR	yr3	2020-04-25	DEN	0.00379278
824	CR_yr3_2020-04-26	0.245295	-0.128614	0.015	CR	yr3	2020-04-26	DEN	0.00379203
825	CR_yr3_2020-04-27	0.19626	-0.167796	0.015	CR	yr3	2020-04-27	DEN	0.00359339
826	CR_yr3_2020-04-28	0.212174	-0.156473	0.015	CR	yr3	2020-04-28	DEN	0.00354951
827	CR_yr3_2020-04-29	0.201021	-0.165153	0.015	CR	yr3	2020-04-29	DEN	0.00363828
828	CR_yr3_2020-04-30	0.172734	-0.182716	0.015	CR	yr3	2020-04-30	DEN	0.00359031
1	ZH_yr1_2017-11-10	0.12593	-0.269921	0.015	ZH	yr1	2017-11-10	HAL	0.000638537
2	ZH_yr1_2017-11-11	0.148459	-0.244256	0.015	ZH	yr1	2017-11-11	HAL	0.000734607
3	ZH_yr1_2017-11-12	0.131351	-0.262653	0.015	ZH	yr1	2017-11-12	HAL	0.000498455
4	ZH_yr1_2017-11-13	0.140282	-0.251566	0.015	ZH	yr1	2017-11-13	HAL	0.000704865
5	ZH_yr1_2017-11-14	0.137464	-0.228885	0.015	ZH	yr1	2017-11-14	HAL	0.000883134
6	ZH_yr1_2017-11-15	0.154264	-0.243943	0.015	ZH	yr1	2017-11-15	HAL	0.000898353
7	ZH_yr1_2017-11-16	0.153025	-0.244914	0.015	ZH	yr1	2017-11-16	HAL	0.000854544
8	ZH_yr1_2017-11-17	0.141222	-0.252714	0.015	ZH	yr1	2017-11-17	HAL	0.000858047
9	ZH_yr1_2017-11-18	0.165589	-0.258726	0.015	ZH	yr1	2017-11-18	HAL	0.000722936
10	ZH_yr1_2017-11-19	0.141484	-0.250713	0.015	ZH	yr1	2017-11-19	HAL	0.000758391
11	ZH_yr1_2017-11-20	0.153984	-0.251779	0.015	ZH	yr1	2017-11-20	HAL	0.000785724
12	ZH_yr1_2017-11-21	0.15074	-0.253486	0.015	ZH	yr1	2017-11-21	HAL	0.000916422
13	ZH_yr1_2017-11-22	0.160894	-0.241494	0.015	ZH	yr1	2017-11-22	HAL	0.00126848
14	ZH_yr1_2017-11-23	0.190965	-0.224317	0.015	ZH	yr1	2017-11-23	HAL	0.00134948
15	ZH_yr1_2017-11-24	0.209183	-0.214941	0.015	ZH	yr1	2017-11-24	HAL	0.00184343
16	ZH_yr1_2017-11-25	0.203601	-0.215522	0.015	ZH	yr1	2017-11-25	HAL	0.00130756
17	ZH_yr1_2017-11-26	0.229548	-0.19549	0.015	ZH	yr1	2017-11-26	HAL	0.0023265
18	ZH_yr1_2017-11-27	0.253517	-0.152944	0.015	ZH	yr1	2017-11-27	HAL	0.00305838
19	ZH_yr1_2017-11-28	0.238869	-0.182758	0.015	ZH	yr1	2017-11-28	HAL	0.00207141
20	ZH_yr1_2017-11-29	0.217923	-0.184026	0.015	ZH	yr1	2017-11-29	HAL	0.00199256
21	ZH_yr1_2017-11-30	0.253884	-0.171421	0.015	ZH	yr1	2017-11-30	HAL	0.00298252
22	ZH_yr1_2017-12-01	0.232618	-0.164306	0.015	ZH	yr1	2017-12-01	HAL	0.00291873
23	ZH_yr1_2017-12-02	0.263426	-0.176569	0.015	ZH	yr1	2017-12-02	HAL	0.00268085
24	ZH_yr1_2017-12-03	0.266716	-0.175732	0.015	ZH	yr1	2017-12-03	HAL	0.00283995
25	ZH_yr1_2017-12-04	0.262062	-0.162408	0.015	ZH	yr1	2017-12-04	HAL	0.00265307
26	ZH_yr1_2017-12-05	0.223102	-0.161785	0.015	ZH	yr1	2017-12-05	HAL	0.00262992
27	ZH_yr1_2017-12-06	0.227743	-0.209764	0.015	ZH	yr1	2017-12-06	HAL	0.00194928
28	ZH_yr1_2017-12-07	0.217016	-0.206852	0.015	ZH	yr1	2017-12-07	HAL	0.003052
29	ZH_yr1_2017-12-08	0.204814	-0.204452	0.015	ZH	yr1	2017-12-08	HAL	0.00218755
30	ZH_yr1_2017-12-09	0.249071	-0.169891	0.015	ZH	yr1	2017-12-09	HAL	0.00384333
31	ZH_yr1_2017-12-10	0.260404	-0.183266	0.015	ZH	yr1	2017-12-10	HAL	0.00296118
32	ZH_yr1_2017-12-11	0.241793	-0.194093	0.015	ZH	yr1	2017-12-11	HAL	0.00333598
33	ZH_yr1_2017-12-12	0.241974	-0.190365	0.015	ZH	yr1	2017-12-12	HAL	0.00262927
34	ZH_yr1_2017-12-13	0.226852	-0.202683	0.015	ZH	yr1	2017-12-13	HAL	0.0034748
35	ZH_yr1_2017-12-14	0.249273	-0.185196	0.015	ZH	yr1	2017-12-14	HAL	0.00281037
36	ZH_yr1_2017-12-15	0.25232	-0.181664	0.015	ZH	yr1	2017-12-15	HAL	0.00396533
37	ZH_yr1_2017-12-16	0.255195	-0.15469	0.015	ZH	yr1	2017-12-16	HAL	0.00303896
38	ZH_yr1_2017-12-17	0.266905	-0.150401	0.015	ZH	yr1	2017-12-17	HAL	0.00390965
39	ZH_yr1_2017-12-18	0.312709	-0.0942992	0.015	ZH	yr1	2017-12-18	HAL	0.00582151
40	ZH_yr1_2017-12-19	0.273578	-0.155809	0.015	ZH	yr1	2017-12-19	HAL	0.00372631
41	ZH_yr1_2017-12-20	0.275257	-0.150379	0.015	ZH	yr1	2017-12-20	HAL	0.00410039
42	ZH_yr1_2017-12-21	0.258598	-0.132414	0.015	ZH	yr1	2017-12-21	HAL	0.00583221
43	ZH_yr1_2017-12-22	0.246173	-0.190428	0.015	ZH	yr1	2017-12-22	HAL	0.00309505
44	ZH_yr1_2017-12-23	0.25637	-0.165747	0.015	ZH	yr1	2017-12-23	HAL	0.00336022
45	ZH_yr1_2017-12-24	0.270513	-0.139032	0.015	ZH	yr1	2017-12-24	HAL	0.00390443
46	ZH_yr1_2017-12-25	0.276562	-0.153596	0.015	ZH	yr1	2017-12-25	HAL	0.00439487
47	ZH_yr1_2017-12-26	0.275994	-0.149	0.015	ZH	yr1	2017-12-26	HAL	0.00408577
48	ZH_yr1_2017-12-27	0.280226	-0.138405	0.015	ZH	yr1	2017-12-27	HAL	0.00396272
49	ZH_yr1_2017-12-28	0.2827	-0.124159	0.015	ZH	yr1	2017-12-28	HAL	0.00431149
50	ZH_yr1_2017-12-29	0.281262	-0.15126	0.015	ZH	yr1	2017-12-29	HAL	0.00443202
51	ZH_yr1_2017-12-30	0.268708	-0.155675	0.015	ZH	yr1	2017-12-30	HAL	0.00324824
52	ZH_yr1_2017-12-31	0.280094	-0.142463	0.015	ZH	yr1	2017-12-31	HAL	0.00469253
53	ZH_yr1_2018-01-01	0.264016	-0.14227	0.015	ZH	yr1	2018-01-01	HAL	0.00492932
54	ZH_yr1_2018-01-02	0.251431	-0.138616	0.015	ZH	yr1	2018-01-02	HAL	0.00567533
55	ZH_yr1_2018-01-04	0.267111	-0.0985235	0.015	ZH	yr1	2018-01-04	HAL	0.00323509
56	ZH_yr1_2018-01-05	0.261872	-0.153694	0.015	ZH	yr1	2018-01-05	HAL	0.00311013
57	ZH_yr1_2018-01-06	0.264186	-0.131175	0.015	ZH	yr1	2018-01-06	HAL	0.00284646
58	ZH_yr1_2018-01-07	0.261019	-0.143604	0.015	ZH	yr1	2018-01-07	HAL	0.00283287
59	ZH_yr1_2018-01-08	0.2486	-0.165322	0.015	ZH	yr1	2018-01-08	HAL	0.00295327
60	ZH_yr1_2018-01-09	0.23794	-0.188447	0.015	ZH	yr1	2018-01-09	HAL	0.00257849
61	ZH_yr1_2018-01-10	0.257913	-0.173971	0.015	ZH	yr1	2018-01-10	HAL	0.0026333
62	ZH_yr1_2018-01-11	0.259983	-0.167781	0.015	ZH	yr1	2018-01-11	HAL	0.00310795
63	ZH_yr1_2018-01-12	0.277212	-0.116619	0.015	ZH	yr1	2018-01-12	HAL	0.00303351
64	ZH_yr1_2018-01-13	0.263536	-0.151325	0.015	ZH	yr1	2018-01-13	HAL	0.00268676
65	ZH_yr1_2018-01-14	0.260326	-0.120941	0.015	ZH	yr1	2018-01-14	HAL	0.003147
66	ZH_yr1_2018-01-15	0.258479	-0.152025	0.015	ZH	yr1	2018-01-15	HAL	0.00336073
67	ZH_yr1_2018-01-16	0.270736	-0.112167	0.015	ZH	yr1	2018-01-16	HAL	0.00396704
68	ZH_yr1_2018-01-17	0.298841	-0.0788449	0.015	ZH	yr1	2018-01-17	HAL	0.00358095
69	ZH_yr1_2018-01-18	0.289781	-0.0821623	0.015	ZH	yr1	2018-01-18	HAL	0.00316265
70	ZH_yr1_2018-01-19	0.30318	-0.0503919	0.015	ZH	yr1	2018-01-19	HAL	0.00452922
71	ZH_yr1_2018-01-20	0.292247	-0.0911334	0.015	ZH	yr1	2018-01-20	HAL	0.00444055
72	ZH_yr1_2018-01-24	0.279326	-0.120412	0.015	ZH	yr1	2018-01-24	HAL	0.00357377
73	ZH_yr1_2018-01-25	0.289846	-0.0649026	0.015	ZH	yr1	2018-01-25	HAL	0.0034907
74	ZH_yr1_2018-01-26	0.306503	-0.0546857	0.015	ZH	yr1	2018-01-26	HAL	0.00354141
75	ZH_yr1_2018-01-27	0.30559	-0.0423863	0.015	ZH	yr1	2018-01-27	HAL	0.00350508
76	ZH_yr1_2018-01-28	0.310789	-0.0582381	0.015	ZH	yr1	2018-01-28	HAL	0.00363999
77	ZH_yr1_2018-01-29	0.283695	-0.0639213	0.015	ZH	yr1	2018-01-29	HAL	0.00361935
78	ZH_yr1_2018-01-30	0.309583	-0.0292217	0.015	ZH	yr1	2018-01-30	HAL	0.00330071
79	ZH_yr1_2018-01-31	0.312739	-0.0383732	0.015	ZH	yr1	2018-01-31	HAL	0.00368352
80	ZH_yr1_2018-02-01	0.29559	0.0334171	0.015	ZH	yr1	2018-02-01	HAL	0.00311082
81	ZH_yr1_2018-02-02	0.300978	-0.0618576	0.015	ZH	yr1	2018-02-02	HAL	0.00380886
82	ZH_yr1_2018-02-03	0.309568	-0.0626909	0.015	ZH	yr1	2018-02-03	HAL	0.00377873
83	ZH_yr1_2018-02-04	0.293984	-0.069573	0.015	ZH	yr1	2018-02-04	HAL	0.00414251
84	ZH_yr1_2018-02-05	0.309709	-0.0637286	0.015	ZH	yr1	2018-02-05	HAL	0.00374741
85	ZH_yr1_2018-02-06	0.303674	-0.019899	0.015	ZH	yr1	2018-02-06	HAL	0.00443938
86	ZH_yr1_2018-02-07	0.303687	-0.00281261	0.015	ZH	yr1	2018-02-07	HAL	0.00382239
87	ZH_yr1_2018-02-11	0.280658	0.0411069	0.015	ZH	yr1	2018-02-11	HAL	0.0054011
88	ZH_yr1_2018-02-14	0.284097	0.0585818	0.015	ZH	yr1	2018-02-14	HAL	0.00610966
89	ZH_yr1_2018-02-16	0.267431	0.0541193	0.015	ZH	yr1	2018-02-16	HAL	0.0056937
90	ZH_yr1_2018-02-17	0.279989	0.0300507	0.015	ZH	yr1	2018-02-17	HAL	0.00582687
91	ZH_yr1_2018-03-13	0.276629	0.0742666	0.015	ZH	yr1	2018-03-13	HAL	0.00535784
92	ZH_yr1_2018-03-14	0.243988	0.00537954	0.015	ZH	yr1	2018-03-14	HAL	0.00469091
93	ZH_yr1_2018-03-15	0.266238	0.0221681	0.015	ZH	yr1	2018-03-15	HAL	0.00442071
94	ZH_yr1_2018-03-16	0.262822	0.0460363	0.015	ZH	yr1	2018-03-16	HAL	0.00459362
95	ZH_yr1_2018-03-17	0.254133	0.0254624	0.015	ZH	yr1	2018-03-17	HAL	0.00413942
96	ZH_yr1_2018-03-22	0.21914	0.0305909	0.015	ZH	yr1	2018-03-22	HAL	0.00440874
97	ZH_yr1_2018-03-23	0.197159	0.0220016	0.015	ZH	yr1	2018-03-23	HAL	0.00513954
98	ZH_yr1_2018-03-24	0.226005	0.0252575	0.015	ZH	yr1	2018-03-24	HAL	0.00547057
99	ZH_yr1_2018-03-25	0.207099	0.00603024	0.015	ZH	yr1	2018-03-25	HAL	0.00504432
100	ZH_yr1_2018-03-26	0.214317	0.0370422	0.015	ZH	yr1	2018-03-26	HAL	0.00473275
101	ZH_yr1_2018-03-27	0.207701	0.0499932	0.015	ZH	yr1	2018-03-27	HAL	0.0048125
102	ZH_yr1_2018-03-28	0.230787	0.0805851	0.015	ZH	yr1	2018-03-28	HAL	0.00473586
103	ZH_yr1_2018-03-29	0.216703	0.0592868	0.015	ZH	yr1	2018-03-29	HAL	0.00466004
104	ZH_yr1_2018-03-30	0.206927	0.075037	0.015	ZH	yr1	2018-03-30	HAL	0.00519254
105	ZH_yr1_2018-03-31	0.164808	0.0900043	0.015	ZH	yr1	2018-03-31	HAL	0.00616082
106	ZH_yr2_2018-11-03	0.156954	-0.21021	0.015	ZH	yr2	2018-11-03	HAL	0.000776544
107	ZH_yr2_2018-11-04	0.149056	-0.215603	0.015	ZH	yr2	2018-11-04	HAL	0.000732392
108	ZH_yr2_2018-11-05	0.154636	-0.223575	0.015	ZH	yr2	2018-11-05	HAL	0.000868744
109	ZH_yr2_2018-11-06	0.114264	-0.212943	0.015	ZH	yr2	2018-11-06	HAL	0.000682959
110	ZH_yr2_2018-11-07	0.164655	-0.234465	0.015	ZH	yr2	2018-11-07	HAL	0.00133624
111	ZH_yr2_2018-11-08	0.185781	-0.198661	0.015	ZH	yr2	2018-11-08	HAL	0.00156683
112	ZH_yr2_2018-11-09	0.179528	-0.209599	0.015	ZH	yr2	2018-11-09	HAL	0.00161412
113	ZH_yr2_2018-11-10	0.214105	-0.163832	0.015	ZH	yr2	2018-11-10	HAL	0.00212075
114	ZH_yr2_2018-11-11	0.219656	-0.190452	0.015	ZH	yr2	2018-11-11	HAL	0.00212611
115	ZH_yr2_2018-11-12	0.216912	-0.18828	0.015	ZH	yr2	2018-11-12	HAL	0.00196686
116	ZH_yr2_2018-11-13	0.257025	-0.16797	0.015	ZH	yr2	2018-11-13	HAL	0.00196229
117	ZH_yr2_2018-11-14	0.249988	-0.178009	0.015	ZH	yr2	2018-11-14	HAL	0.00206512
118	ZH_yr2_2018-11-15	0.248867	-0.171329	0.015	ZH	yr2	2018-11-15	HAL	0.0019183
119	ZH_yr2_2018-11-16	0.255935	-0.169137	0.015	ZH	yr2	2018-11-16	HAL	0.00223968
120	ZH_yr2_2018-11-17	0.258005	-0.169379	0.015	ZH	yr2	2018-11-17	HAL	0.00259122
121	ZH_yr2_2018-11-18	0.248968	-0.171179	0.015	ZH	yr2	2018-11-18	HAL	0.00237243
122	ZH_yr2_2018-11-19	0.25456	-0.161435	0.015	ZH	yr2	2018-11-19	HAL	0.00238337
123	ZH_yr2_2018-11-20	0.262223	-0.148707	0.015	ZH	yr2	2018-11-20	HAL	0.0025875
124	ZH_yr2_2018-11-21	0.250752	-0.150148	0.015	ZH	yr2	2018-11-21	HAL	0.00258432
125	ZH_yr2_2018-11-22	0.253503	-0.148973	0.015	ZH	yr2	2018-11-22	HAL	0.0025133
126	ZH_yr2_2018-11-23	0.247812	-0.154631	0.015	ZH	yr2	2018-11-23	HAL	0.00229758
127	ZH_yr2_2018-11-24	0.25143	-0.181937	0.015	ZH	yr2	2018-11-24	HAL	0.0023608
128	ZH_yr2_2018-11-25	0.257903	-0.162947	0.015	ZH	yr2	2018-11-25	HAL	0.00221745
129	ZH_yr2_2018-11-26	0.247562	-0.19136	0.015	ZH	yr2	2018-11-26	HAL	0.00182285
130	ZH_yr2_2018-11-27	0.249787	-0.183573	0.015	ZH	yr2	2018-11-27	HAL	0.00197724
131	ZH_yr2_2018-11-28	0.268563	-0.166921	0.015	ZH	yr2	2018-11-28	HAL	0.00232574
132	ZH_yr2_2018-11-29	0.26493	-0.167222	0.015	ZH	yr2	2018-11-29	HAL	0.0022374
133	ZH_yr2_2018-11-30	0.262273	-0.174688	0.015	ZH	yr2	2018-11-30	HAL	0.00210068
134	ZH_yr2_2018-12-01	0.270759	-0.164681	0.015	ZH	yr2	2018-12-01	HAL	0.00267424
135	ZH_yr2_2018-12-02	0.247665	-0.198298	0.015	ZH	yr2	2018-12-02	HAL	0.00171288
136	ZH_yr2_2018-12-03	0.257164	-0.190103	0.015	ZH	yr2	2018-12-03	HAL	0.00184938
137	ZH_yr2_2018-12-04	0.254554	-0.196346	0.015	ZH	yr2	2018-12-04	HAL	0.00193554
138	ZH_yr2_2018-12-05	0.259607	-0.182919	0.015	ZH	yr2	2018-12-05	HAL	0.00194387
139	ZH_yr2_2018-12-06	0.260377	-0.181898	0.015	ZH	yr2	2018-12-06	HAL	0.00186807
140	ZH_yr2_2018-12-07	0.2765	-0.165181	0.015	ZH	yr2	2018-12-07	HAL	0.00226561
141	ZH_yr2_2018-12-08	0.270936	-0.168745	0.015	ZH	yr2	2018-12-08	HAL	0.00263393
142	ZH_yr2_2018-12-09	0.266092	-0.157645	0.015	ZH	yr2	2018-12-09	HAL	0.00261334
143	ZH_yr2_2018-12-10	0.282416	-0.12193	0.015	ZH	yr2	2018-12-10	HAL	0.00337559
144	ZH_yr2_2018-12-12	0.271377	-0.159	0.015	ZH	yr2	2018-12-12	HAL	0.00366721
145	ZH_yr2_2018-12-13	0.277772	-0.157573	0.015	ZH	yr2	2018-12-13	HAL	0.00383479
146	ZH_yr2_2018-12-14	0.290117	-0.147323	0.015	ZH	yr2	2018-12-14	HAL	0.00338701
147	ZH_yr2_2018-12-15	0.291794	-0.135076	0.015	ZH	yr2	2018-12-15	HAL	0.00340082
148	ZH_yr2_2018-12-21	0.315552	-0.0911999	0.015	ZH	yr2	2018-12-21	HAL	0.00389024
149	ZH_yr2_2018-12-22	0.304763	-0.115312	0.015	ZH	yr2	2018-12-22	HAL	0.00352771
150	ZH_yr2_2018-12-23	0.306325	-0.106681	0.015	ZH	yr2	2018-12-23	HAL	0.00375705
151	ZH_yr2_2018-12-24	0.313938	-0.0732898	0.015	ZH	yr2	2018-12-24	HAL	0.00417403
152	ZH_yr2_2018-12-25	0.315947	-0.0737876	0.015	ZH	yr2	2018-12-25	HAL	0.00473062
153	ZH_yr2_2018-12-26	0.32324	-0.0484503	0.015	ZH	yr2	2018-12-26	HAL	0.00550521
154	ZH_yr2_2018-12-27	0.32105	-0.0430532	0.015	ZH	yr2	2018-12-27	HAL	0.00575717
155	ZH_yr2_2018-12-28	0.312255	-0.0924776	0.015	ZH	yr2	2018-12-28	HAL	0.00552156
156	ZH_yr2_2018-12-29	0.321836	-0.0441957	0.015	ZH	yr2	2018-12-29	HAL	0.00543282
157	ZH_yr2_2018-12-30	0.325853	-0.0488408	0.015	ZH	yr2	2018-12-30	HAL	0.0052692
158	ZH_yr2_2018-12-31	0.324749	-0.0524878	0.015	ZH	yr2	2018-12-31	HAL	0.00532543
159	ZH_yr2_2019-01-01	0.315962	-0.0630532	0.015	ZH	yr2	2019-01-01	HAL	0.00580449
160	ZH_yr2_2019-01-02	0.319686	-0.0569758	0.015	ZH	yr2	2019-01-02	HAL	0.00615762
161	ZH_yr2_2019-01-14	0.325605	-0.0570748	0.015	ZH	yr2	2019-01-14	HAL	0.00583195
162	ZH_yr2_2019-01-16	0.316578	-0.0853722	0.015	ZH	yr2	2019-01-16	HAL	0.00726909
163	ZH_yr2_2019-01-17	0.322142	-0.0463203	0.015	ZH	yr2	2019-01-17	HAL	0.00579024
164	ZH_yr2_2019-01-19	0.319444	-0.0885201	0.015	ZH	yr2	2019-01-19	HAL	0.00607852
165	ZH_yr2_2019-01-20	0.331883	-0.0400748	0.015	ZH	yr2	2019-01-20	HAL	0.00626925
166	ZH_yr2_2019-01-21	0.32386	-0.0641067	0.015	ZH	yr2	2019-01-21	HAL	0.00643958
167	ZH_yr2_2019-01-22	0.327497	-0.0236626	0.015	ZH	yr2	2019-01-22	HAL	0.00633846
168	ZH_yr2_2019-01-23	0.323352	-0.039516	0.015	ZH	yr2	2019-01-23	HAL	0.00644146
169	ZH_yr2_2019-01-27	0.317391	-0.0237793	0.015	ZH	yr2	2019-01-27	HAL	0.00699916
170	ZH_yr2_2019-01-30	0.294648	0.0343106	0.015	ZH	yr2	2019-01-30	HAL	0.00666042
171	ZH_yr2_2019-02-01	0.296922	0.0140339	0.015	ZH	yr2	2019-02-01	HAL	0.00692679
172	ZH_yr2_2019-02-02	0.299697	0.00321582	0.015	ZH	yr2	2019-02-02	HAL	0.00694923
173	ZH_yr2_2019-02-10	0.286695	-0.0118262	0.015	ZH	yr2	2019-02-10	HAL	0.00678245
174	ZH_yr2_2019-02-12	0.295657	-0.0476105	0.015	ZH	yr2	2019-02-12	HAL	0.00759826
175	ZH_yr2_2019-02-13	0.29519	-0.0884252	0.015	ZH	yr2	2019-02-13	HAL	0.00788468
176	ZH_yr2_2019-02-14	0.28739	-0.0748625	0.015	ZH	yr2	2019-02-14	HAL	0.00822778
177	ZH_yr2_2019-02-15	0.288042	-0.0895332	0.015	ZH	yr2	2019-02-15	HAL	0.0089026
178	ZH_yr2_2019-02-16	0.286035	-0.0973713	0.015	ZH	yr2	2019-02-16	HAL	0.008469
179	ZH_yr2_2019-02-17	0.286507	-0.0796405	0.015	ZH	yr2	2019-02-17	HAL	0.00872363
180	ZH_yr2_2019-02-18	0.280136	-0.0826754	0.015	ZH	yr2	2019-02-18	HAL	0.0089448
181	ZH_yr2_2019-02-19	0.286194	-0.0605913	0.015	ZH	yr2	2019-02-19	HAL	0.00887624
182	ZH_yr2_2019-02-20	0.290063	-0.0601164	0.015	ZH	yr2	2019-02-20	HAL	0.00881232
183	ZH_yr2_2019-02-21	0.272286	-0.0694547	0.015	ZH	yr2	2019-02-21	HAL	0.00855364
184	ZH_yr2_2019-02-22	0.279178	0.0244093	0.015	ZH	yr2	2019-02-22	HAL	0.00796272
185	ZH_yr2_2019-02-23	0.274552	-0.0272476	0.015	ZH	yr2	2019-02-23	HAL	0.00910412
186	ZH_yr2_2019-02-24	0.289291	-0.0377072	0.015	ZH	yr2	2019-02-24	HAL	0.00897801
187	ZH_yr2_2019-02-25	0.288819	-0.0305159	0.015	ZH	yr2	2019-02-25	HAL	0.00837763
188	ZH_yr2_2019-02-26	0.263011	-0.0487308	0.015	ZH	yr2	2019-02-26	HAL	0.00814951
189	ZH_yr2_2019-02-27	0.270087	-0.0525565	0.015	ZH	yr2	2019-02-27	HAL	0.00814888
190	ZH_yr2_2019-02-28	0.278037	0.00852622	0.015	ZH	yr2	2019-02-28	HAL	0.00850023
191	ZH_yr2_2019-03-01	0.266141	0.106814	0.015	ZH	yr2	2019-03-01	HAL	0.0102411
192	ZH_yr2_2019-03-02	0.235576	0.0863246	0.015	ZH	yr2	2019-03-02	HAL	0.00793515
193	ZH_yr2_2019-03-03	0.219252	0.0665973	0.015	ZH	yr2	2019-03-03	HAL	0.00816895
194	ZH_yr2_2019-03-04	0.193993	0.145358	0.015	ZH	yr2	2019-03-04	HAL	0.0084154
195	ZH_yr2_2019-03-05	0.209256	0.100883	0.015	ZH	yr2	2019-03-05	HAL	0.00873993
196	ZH_yr2_2019-03-06	0.224106	0.117598	0.015	ZH	yr2	2019-03-06	HAL	0.00954369
197	ZH_yr2_2019-03-07	0.17946	0.182361	0.015	ZH	yr2	2019-03-07	HAL	0.0095324
198	ZH_yr2_2019-03-08	0.212063	0.159307	0.015	ZH	yr2	2019-03-08	HAL	0.0106496
199	ZH_yr2_2019-03-09	0.167397	0.162342	0.015	ZH	yr2	2019-03-09	HAL	0.00809616
200	ZH_yr2_2019-03-10	0.150198	0.188783	0.015	ZH	yr2	2019-03-10	HAL	0.00972182
201	ZH_yr2_2019-03-11	0.134683	0.107183	0.015	ZH	yr2	2019-03-11	HAL	0.00951646
202	ZH_yr2_2019-03-12	0.169677	0.160066	0.015	ZH	yr2	2019-03-12	HAL	0.00931942
203	ZH_yr2_2019-03-13	0.127752	0.203933	0.015	ZH	yr2	2019-03-13	HAL	0.00993301
204	ZH_yr2_2019-03-14	0.122716	0.166123	0.015	ZH	yr2	2019-03-14	HAL	0.0109009
205	ZH_yr2_2019-03-15	0.121232	0.177062	0.015	ZH	yr2	2019-03-15	HAL	0.0104748
206	ZH_yr2_2019-03-16	0.16566	0.106061	0.015	ZH	yr2	2019-03-16	HAL	0.00980289
207	ZH_yr2_2019-03-17	0.0753598	0.173091	0.015	ZH	yr2	2019-03-17	HAL	0.0083705
208	ZH_yr2_2019-03-18	0.0813018	0.162737	0.015	ZH	yr2	2019-03-18	HAL	0.00917854
209	ZH_yr2_2019-03-19	0.163307	0.129365	0.015	ZH	yr2	2019-03-19	HAL	0.0106549
210	ZH_yr2_2019-03-20	0.145906	0.123755	0.015	ZH	yr2	2019-03-20	HAL	0.0101427
211	ZH_yr2_2019-03-21	0.113677	0.142123	0.015	ZH	yr2	2019-03-21	HAL	0.0106427
212	ZH_yr2_2019-03-22	0.160701	0.16484	0.015	ZH	yr2	2019-03-22	HAL	0.0104834
213	ZH_yr2_2019-03-23	0.120681	0.190583	0.015	ZH	yr2	2019-03-23	HAL	0.0104183
214	ZH_yr2_2019-03-24	0.101201	0.217104	0.015	ZH	yr2	2019-03-24	HAL	0.0104917
215	ZH_yr2_2019-03-25	0.0772566	0.182185	0.015	ZH	yr2	2019-03-25	HAL	0.00979418
216	ZH_yr2_2019-03-26	0.100768	0.210249	0.015	ZH	yr2	2019-03-26	HAL	0.0104322
217	ZH_yr2_2019-03-27	0.148538	0.203676	0.015	ZH	yr2	2019-03-27	HAL	0.0108378
218	ZH_yr2_2019-03-28	0.120745	0.258787	0.015	ZH	yr2	2019-03-28	HAL	0.011024
219	ZH_yr2_2019-03-29	0.135808	0.244121	0.015	ZH	yr2	2019-03-29	HAL	0.0106131
220	ZH_yr2_2019-03-30	0.195706	0.225408	0.015	ZH	yr2	2019-03-30	HAL	0.0107981
221	ZH_yr2_2019-03-31	0.16332	0.223756	0.015	ZH	yr2	2019-03-31	HAL	0.010339
222	ZH_yr3_2019-10-29	0.225121	-0.115389	0.015	ZH	yr3	2019-10-29	HAL	0.00184591
223	ZH_yr3_2019-10-30	0.257675	-0.0945155	0.015	ZH	yr3	2019-10-30	HAL	0.00191872
224	ZH_yr3_2019-10-31	0.201917	-0.0877316	0.015	ZH	yr3	2019-10-31	HAL	0.00185059
225	ZH_yr3_2019-11-01	0.230251	-0.0933846	0.015	ZH	yr3	2019-11-01	HAL	0.00189721
226	ZH_yr3_2019-11-02	0.244522	-0.0843675	0.015	ZH	yr3	2019-11-02	HAL	0.00207945
227	ZH_yr3_2019-11-03	0.269815	-0.0878585	0.015	ZH	yr3	2019-11-03	HAL	0.00220089
228	ZH_yr3_2019-11-04	0.276419	-0.0322162	0.015	ZH	yr3	2019-11-04	HAL	0.00262804
229	ZH_yr3_2019-11-05	0.262481	-0.0831445	0.015	ZH	yr3	2019-11-05	HAL	0.00226771
230	ZH_yr3_2019-11-06	0.263394	-0.0738721	0.015	ZH	yr3	2019-11-06	HAL	0.00233974
231	ZH_yr3_2019-11-07	0.269415	-0.0600048	0.015	ZH	yr3	2019-11-07	HAL	0.00245755
232	ZH_yr3_2019-11-08	0.276198	-0.0779662	0.015	ZH	yr3	2019-11-08	HAL	0.00255219
233	ZH_yr3_2019-11-09	0.276065	-0.0741253	0.015	ZH	yr3	2019-11-09	HAL	0.0027933
234	ZH_yr3_2019-11-10	0.280525	-0.0519341	0.015	ZH	yr3	2019-11-10	HAL	0.00297869
235	ZH_yr3_2019-11-11	0.276884	-0.0465163	0.015	ZH	yr3	2019-11-11	HAL	0.00326357
236	ZH_yr3_2019-11-12	0.259457	-0.0538334	0.015	ZH	yr3	2019-11-12	HAL	0.00318467
237	ZH_yr3_2019-11-13	0.246822	-0.0819958	0.015	ZH	yr3	2019-11-13	HAL	0.00311494
238	ZH_yr3_2019-11-14	0.232997	-0.0862316	0.015	ZH	yr3	2019-11-14	HAL	0.0030545
239	ZH_yr3_2019-11-15	0.257121	-0.0711869	0.015	ZH	yr3	2019-11-15	HAL	0.00326418
240	ZH_yr3_2019-11-16	0.268928	-0.0860255	0.015	ZH	yr3	2019-11-16	HAL	0.00341541
241	ZH_yr3_2019-11-17	0.245609	-0.0752274	0.015	ZH	yr3	2019-11-17	HAL	0.00307076
242	ZH_yr3_2019-11-18	0.271121	-0.08923	0.015	ZH	yr3	2019-11-18	HAL	0.00327201
243	ZH_yr3_2019-11-19	0.276274	-0.0855799	0.015	ZH	yr3	2019-11-19	HAL	0.00348731
244	ZH_yr3_2019-11-20	0.25911	-0.0854374	0.015	ZH	yr3	2019-11-20	HAL	0.00316091
245	ZH_yr3_2019-11-21	0.270169	-0.0965814	0.015	ZH	yr3	2019-11-21	HAL	0.00322493
246	ZH_yr3_2019-11-22	0.277426	-0.123252	0.015	ZH	yr3	2019-11-22	HAL	0.00334628
247	ZH_yr3_2019-11-23	0.272211	-0.120286	0.015	ZH	yr3	2019-11-23	HAL	0.00313251
248	ZH_yr3_2019-11-24	0.270144	-0.130654	0.015	ZH	yr3	2019-11-24	HAL	0.00312387
249	ZH_yr3_2019-11-25	0.247691	-0.146545	0.015	ZH	yr3	2019-11-25	HAL	0.0028992
250	ZH_yr3_2019-11-26	0.24731	-0.155895	0.015	ZH	yr3	2019-11-26	HAL	0.00300213
251	ZH_yr3_2019-11-27	0.244997	-0.178536	0.015	ZH	yr3	2019-11-27	HAL	0.0031155
252	ZH_yr3_2019-11-28	0.238848	-0.156686	0.015	ZH	yr3	2019-11-28	HAL	0.00273024
253	ZH_yr3_2019-11-29	0.242503	-0.160046	0.015	ZH	yr3	2019-11-29	HAL	0.00291596
254	ZH_yr3_2019-11-30	0.256938	-0.145197	0.015	ZH	yr3	2019-11-30	HAL	0.00340595
255	ZH_yr3_2019-12-01	0.258721	-0.130454	0.015	ZH	yr3	2019-12-01	HAL	0.00325467
256	ZH_yr3_2019-12-02	0.271541	-0.106388	0.015	ZH	yr3	2019-12-02	HAL	0.00371232
257	ZH_yr3_2019-12-03	0.262647	-0.150889	0.015	ZH	yr3	2019-12-03	HAL	0.00392277
258	ZH_yr3_2019-12-04	0.25666	-0.122171	0.015	ZH	yr3	2019-12-04	HAL	0.00364736
259	ZH_yr3_2019-12-05	0.264411	-0.119828	0.015	ZH	yr3	2019-12-05	HAL	0.00393407
260	ZH_yr3_2019-12-06	0.277087	-0.115049	0.015	ZH	yr3	2019-12-06	HAL	0.00421592
261	ZH_yr3_2019-12-07	0.264512	-0.123613	0.015	ZH	yr3	2019-12-07	HAL	0.00392911
262	ZH_yr3_2019-12-08	0.261889	-0.121613	0.015	ZH	yr3	2019-12-08	HAL	0.00401464
263	ZH_yr3_2019-12-09	0.266509	-0.110604	0.015	ZH	yr3	2019-12-09	HAL	0.00413596
264	ZH_yr3_2019-12-10	0.269726	-0.133432	0.015	ZH	yr3	2019-12-10	HAL	0.00450179
265	ZH_yr3_2019-12-11	0.262824	-0.119403	0.015	ZH	yr3	2019-12-11	HAL	0.00419268
266	ZH_yr3_2019-12-12	0.268146	-0.0965549	0.015	ZH	yr3	2019-12-12	HAL	0.00447996
267	ZH_yr3_2019-12-13	0.274341	-0.107383	0.015	ZH	yr3	2019-12-13	HAL	0.00445736
268	ZH_yr3_2019-12-14	0.269481	-0.0976805	0.015	ZH	yr3	2019-12-14	HAL	0.00456097
269	ZH_yr3_2019-12-15	0.285161	-0.0854173	0.015	ZH	yr3	2019-12-15	HAL	0.00445933
270	ZH_yr3_2019-12-16	0.287618	-0.0979416	0.015	ZH	yr3	2019-12-16	HAL	0.00466174
271	ZH_yr3_2019-12-17	0.281249	-0.0689105	0.015	ZH	yr3	2019-12-17	HAL	0.00500533
272	ZH_yr3_2019-12-18	0.287527	-0.0575956	0.015	ZH	yr3	2019-12-18	HAL	0.00511036
273	ZH_yr3_2019-12-19	0.294672	-0.0757659	0.015	ZH	yr3	2019-12-19	HAL	0.00501029
274	ZH_yr3_2019-12-20	0.2702	-0.0723704	0.015	ZH	yr3	2019-12-20	HAL	0.00453305
275	ZH_yr3_2019-12-21	0.273793	-0.08041	0.015	ZH	yr3	2019-12-21	HAL	0.0045418
276	ZH_yr3_2019-12-22	0.267269	-0.0834113	0.015	ZH	yr3	2019-12-22	HAL	0.00446981
277	ZH_yr3_2019-12-23	0.267353	-0.0782771	0.015	ZH	yr3	2019-12-23	HAL	0.00451325
278	ZH_yr3_2019-12-24	0.276497	-0.0516705	0.015	ZH	yr3	2019-12-24	HAL	0.00460052
279	ZH_yr3_2019-12-25	0.297147	-0.0524479	0.015	ZH	yr3	2019-12-25	HAL	0.00484136
280	ZH_yr3_2019-12-26	0.295371	-0.0253201	0.015	ZH	yr3	2019-12-26	HAL	0.00490325
281	ZH_yr3_2019-12-27	0.283557	-0.0371993	0.015	ZH	yr3	2019-12-27	HAL	0.00470215
282	ZH_yr3_2019-12-28	0.288187	-0.0237337	0.015	ZH	yr3	2019-12-28	HAL	0.00486432
283	ZH_yr3_2019-12-29	0.28408	-0.0618439	0.015	ZH	yr3	2019-12-29	HAL	0.00489685
284	ZH_yr3_2019-12-30	0.29503	-0.0576556	0.015	ZH	yr3	2019-12-30	HAL	0.00484773
285	ZH_yr3_2019-12-31	0.301507	-0.024554	0.015	ZH	yr3	2019-12-31	HAL	0.00511267
286	ZH_yr3_2020-01-01	0.304774	-0.0258151	0.015	ZH	yr3	2020-01-01	HAL	0.00520313
287	ZH_yr3_2020-01-02	0.299594	-0.0249778	0.015	ZH	yr3	2020-01-02	HAL	0.00527657
288	ZH_yr3_2020-01-03	0.300918	-0.0155644	0.015	ZH	yr3	2020-01-03	HAL	0.00563233
289	ZH_yr3_2020-01-04	0.289749	-0.0244796	0.015	ZH	yr3	2020-01-04	HAL	0.00516268
290	ZH_yr3_2020-01-05	0.271338	-0.0537663	0.015	ZH	yr3	2020-01-05	HAL	0.00531302
291	ZH_yr3_2020-01-06	0.292136	-0.0570509	0.015	ZH	yr3	2020-01-06	HAL	0.00555759
292	ZH_yr3_2020-01-07	0.289322	-0.0306328	0.015	ZH	yr3	2020-01-07	HAL	0.00563814
293	ZH_yr3_2020-01-08	0.290754	-0.0251287	0.015	ZH	yr3	2020-01-08	HAL	0.00564224
294	ZH_yr3_2020-01-09	0.258493	-0.0405161	0.015	ZH	yr3	2020-01-09	HAL	0.0054855
295	ZH_yr3_2020-01-10	0.285244	-0.02865	0.015	ZH	yr3	2020-01-10	HAL	0.00567024
296	ZH_yr3_2020-01-11	0.272117	-0.00939039	0.015	ZH	yr3	2020-01-11	HAL	0.00570776
297	ZH_yr3_2020-01-12	0.267082	-0.0492197	0.015	ZH	yr3	2020-01-12	HAL	0.00569102
298	ZH_yr3_2020-01-13	0.268021	-0.0189174	0.015	ZH	yr3	2020-01-13	HAL	0.00578518
299	ZH_yr3_2020-01-14	0.264438	-0.0610834	0.015	ZH	yr3	2020-01-14	HAL	0.00522619
300	ZH_yr3_2020-01-15	0.277154	-0.0412093	0.015	ZH	yr3	2020-01-15	HAL	0.00534744
301	ZH_yr3_2020-01-16	0.275929	-0.0290453	0.015	ZH	yr3	2020-01-16	HAL	0.00577018
302	ZH_yr3_2020-01-17	0.272302	0.0115538	0.015	ZH	yr3	2020-01-17	HAL	0.00627712
303	ZH_yr3_2020-01-18	0.261025	0.01026	0.015	ZH	yr3	2020-01-18	HAL	0.00623752
304	ZH_yr3_2020-01-19	0.271479	-0.010733	0.015	ZH	yr3	2020-01-19	HAL	0.00615723
305	ZH_yr3_2020-01-20	0.268142	-0.00200937	0.015	ZH	yr3	2020-01-20	HAL	0.00608078
306	ZH_yr3_2020-01-21	0.268335	-0.0124967	0.015	ZH	yr3	2020-01-21	HAL	0.00564156
307	ZH_yr3_2020-01-22	0.285361	0.0155661	0.015	ZH	yr3	2020-01-22	HAL	0.0061162
308	ZH_yr3_2020-01-23	0.286727	0.0235467	0.015	ZH	yr3	2020-01-23	HAL	0.00598366
309	ZH_yr3_2020-01-24	0.292945	-0.00655246	0.015	ZH	yr3	2020-01-24	HAL	0.00555141
310	ZH_yr3_2020-01-25	0.287203	0.033952	0.015	ZH	yr3	2020-01-25	HAL	0.0060063
311	ZH_yr3_2020-01-26	0.272174	7.5671e-05	0.015	ZH	yr3	2020-01-26	HAL	0.00600232
312	ZH_yr3_2020-01-27	0.276995	0.0175017	0.015	ZH	yr3	2020-01-27	HAL	0.00640614
313	ZH_yr3_2020-01-28	0.249827	0.0463393	0.015	ZH	yr3	2020-01-28	HAL	0.00603191
314	ZH_yr3_2020-01-29	0.221015	0.043413	0.015	ZH	yr3	2020-01-29	HAL	0.00659717
315	ZH_yr3_2020-01-30	0.255086	0.0321627	0.015	ZH	yr3	2020-01-30	HAL	0.00633385
316	ZH_yr3_2020-01-31	0.257834	0.0416268	0.015	ZH	yr3	2020-01-31	HAL	0.00612203
317	ZH_yr3_2020-02-01	0.228085	0.0623076	0.015	ZH	yr3	2020-02-01	HAL	0.00623667
318	ZH_yr3_2020-02-02	0.220814	0.0765202	0.015	ZH	yr3	2020-02-02	HAL	0.0063231
319	ZH_yr3_2020-02-03	0.225095	0.115582	0.015	ZH	yr3	2020-02-03	HAL	0.0057241
320	ZH_yr3_2020-02-04	0.269604	0.15511	0.015	ZH	yr3	2020-02-04	HAL	0.00612209
321	ZH_yr3_2020-02-05	0.277824	0.13476	0.015	ZH	yr3	2020-02-05	HAL	0.00624477
322	ZH_yr3_2020-02-06	0.252522	0.143999	0.015	ZH	yr3	2020-02-06	HAL	0.00572404
323	ZH_yr3_2020-02-07	0.241482	0.149429	0.015	ZH	yr3	2020-02-07	HAL	0.0062819
324	ZH_yr3_2020-02-08	0.266827	0.145589	0.015	ZH	yr3	2020-02-08	HAL	0.0062954
325	ZH_yr3_2020-02-09	0.238419	0.139689	0.015	ZH	yr3	2020-02-09	HAL	0.00643455
326	ZH_yr3_2020-02-10	0.234613	0.140407	0.015	ZH	yr3	2020-02-10	HAL	0.00628157
327	ZH_yr3_2020-02-11	0.233164	0.143812	0.015	ZH	yr3	2020-02-11	HAL	0.00651819
328	ZH_yr3_2020-02-12	0.222402	0.145163	0.015	ZH	yr3	2020-02-12	HAL	0.0064852
329	ZH_yr3_2020-02-13	0.220271	0.156376	0.015	ZH	yr3	2020-02-13	HAL	0.00661373
330	ZH_yr3_2020-02-14	0.212018	0.145973	0.015	ZH	yr3	2020-02-14	HAL	0.00661534
331	ZH_yr3_2020-02-15	0.200915	0.136111	0.015	ZH	yr3	2020-02-15	HAL	0.00625623
332	ZH_yr3_2020-02-16	0.197115	0.169048	0.015	ZH	yr3	2020-02-16	HAL	0.00659366
333	ZH_yr3_2020-02-17	0.209075	0.170261	0.015	ZH	yr3	2020-02-17	HAL	0.0067168
334	ZH_yr3_2020-02-18	0.21406	0.168929	0.015	ZH	yr3	2020-02-18	HAL	0.00714122
335	ZH_yr3_2020-02-19	0.194982	0.178881	0.015	ZH	yr3	2020-02-19	HAL	0.00683667
336	ZH_yr3_2020-02-20	0.19925	0.163522	0.015	ZH	yr3	2020-02-20	HAL	0.00679086
337	ZH_yr3_2020-02-21	0.205249	0.156438	0.015	ZH	yr3	2020-02-21	HAL	0.00675335
338	ZH_yr3_2020-02-22	0.192602	0.167633	0.015	ZH	yr3	2020-02-22	HAL	0.00640402
339	ZH_yr3_2020-02-23	0.201813	0.17133	0.015	ZH	yr3	2020-02-23	HAL	0.00624552
340	ZH_yr3_2020-02-24	0.209264	0.186424	0.015	ZH	yr3	2020-02-24	HAL	0.0061612
341	ZH_yr3_2020-02-25	0.250653	0.181402	0.015	ZH	yr3	2020-02-25	HAL	0.00635636
342	ZH_yr3_2020-02-27	0.229265	0.178292	0.015	ZH	yr3	2020-02-27	HAL	0.00613507
343	ZH_yr3_2020-02-28	0.20436	0.178302	0.015	ZH	yr3	2020-02-28	HAL	0.00657954
[truncated: 7,937 more rows]

## Sheet: Fig_7
species	ZH_yr1_2017-11-10	ZH_yr1_2017-11-11	ZH_yr1_2017-11-12	ZH_yr1_2017-11-13	ZH_yr1_2017-11-14	ZH_yr1_2017-11-15	ZH_yr1_2017-11-16	ZH_yr1_2017-11-17	ZH_yr1_2017-11-18	ZH_yr1_2017-11-19	ZH_yr1_2017-11-20	ZH_yr1_2017-11-21	ZH_yr1_2017-11-22	ZH_yr1_2017-11-23	ZH_yr1_2017-11-24	ZH_yr1_2017-11-25	ZH_yr1_2017-11-26	ZH_yr1_2017-11-27	ZH_yr1_2017-11-28	ZH_yr1_2017-11-29	ZH_yr1_2017-11-30	ZH_yr1_2017-12-01	ZH_yr1_2017-12-02	ZH_yr1_2017-12-03	ZH_yr1_2017-12-04	ZH_yr1_2017-12-05	ZH_yr1_2017-12-06	ZH_yr1_2017-12-07	ZH_yr1_2017-12-08	ZH_yr1_2017-12-09	ZH_yr1_2017-12-10	ZH_yr1_2017-12-11	ZH_yr1_2017-12-12	ZH_yr1_2017-12-13	ZH_yr1_2017-12-14	ZH_yr1_2017-12-15	ZH_yr1_2017-12-16	ZH_yr1_2017-12-17	ZH_yr1_2017-12-18	ZH_yr1_2017-12-19	ZH_yr1_2017-12-20	ZH_yr1_2017-12-21	ZH_yr1_2017-12-22	ZH_yr1_2017-12-23	ZH_yr1_2017-12-24	ZH_yr1_2017-12-25	ZH_yr1_2017-12-26	ZH_yr1_2017-12-27	ZH_yr1_2017-12-28
COL	0.00909699	0.00417671	0.00261668	0.00341061	0.0042006	0.00404359	0.00374435	0.00437257	0.00418793	0.00431409	0.0050287	0.00462273	0.0056673	0.00452933	0.00600644	0.00376413	0.00530135	0.00502767	0.00470146	0.00432683	0.00565926	0.00504109	0.00651384	0.00646214	0.00521369	0.00507886	0.00547897	0.0115734	0.00361359	0.00711494	0.0107825	0.00450936	0.00483098	0.00597103	0.00441999	0.00615853	0.00517711	0.00593015	0.00720307	0.00683708	0.00588872	0.00547428	0.00305776	0.0032478	0.00357955	0.00453464	0.00380914	0.00383835	0.00386964
DEN	0.004534	0.00322455	0.003181	0.00341759	0.00355458	0.0044095	0.00474916	0.00536846	0.00472845	0.00425258	0.00505069	0.00541307	0.00556435	0.0057316	0.00616127	0.0056809	0.00789763	0.00773427	0.0067048	0.00669617	0.00845629	0.00694773	0.0085947	0.00926105	0.00773781	0.00667085	0.00836942	0.0116045	0.00592002	0.0126632	0.0135853	0.00882863	0.00850486	0.0106867	0.00822743	0.0116026	0.0101795	0.0127064	0.0171996	0.0147334	0.0143582	0.0126842	0.0105043	0.0128135	0.0142166	0.0132479	0.01383	0.0140412	0.0144681
HAL	0.00375675	0.00416351	0.00270457	0.00409022	0.00456742	0.00525039	0.00496375	0.0052498	0.00433301	0.00444628	0.00529181	0.0050505	0.00622911	0.0065015	0.00933196	0.00898134	0.0129699	0.0164268	0.012941	0.0128062	0.0152527	0.0157279	0.0154293	0.0156101	0.0147396	0.0143404	0.0132921	0.0160342	0.0139021	0.0194401	0.0236836	0.0198024	0.0139927	0.0168578	0.0153776	0.0182125	0.0158187	0.0179546	0.0287929	0.0222497	0.0204272	0.0203423	0.0188759	0.0174242	0.0201765	0.0209777	0.0213766	0.0219749	0.021261
MAG	0.00196724	0.0017449	0.00139509	0.00187405	0.00291316	0.00290257	0.00252247	0.00283655	0.00155348	0.00162316	0.00183037	0.00238292	0.00320239	0.00226611	0.00223126	0.00152684	0.0031515	0.00386592	0.00244108	0.00224771	0.00342959	0.00390176	0.00323627	0.00326256	0.00311651	0.0032965	0.0022005	0.00570568	0.00388589	0.00522754	0.00951852	0.00323848	0.00370152	0.00480699	0.00322544	0.00482283	0.00458226	0.00507599	0.00419391	0.00431097	0.00550959	0.00579064	0.00334138	0.00183612	0.00185063	0.00291608	0.00341436	0.00315988	0.0048256
MAI	0.00330965	0.00264362	0.00233635	0.00331276	0.00407567	0.0042849	0.00407052	0.00447414	0.00265095	0.00253624	0.00324061	0.00376502	0.00464877	0.00394778	0.00421569	0.00222233	0.00444533	0.00427672	0.0038224	0.00317997	0.00440689	0.00520699	0.00452422	0.00434397	0.00410256	0.00443312	0.00408658	0.00732138	0.00387365	0.0050261	0.0108578	0.00487838	0.00528046	0.00498224	0.00412951	0.00494597	0.00465275	0.0053737	0.00689217	0.00615743	0.00527166	0.00538348	0.00372664	0.00298965	0.00381699	0.00477404	0.00476778	0.00433396	0.00576517
MED	0.0163323	0.0177218	0.0146774	0.0165721	0.0170588	0.0180788	0.0184901	0.0186473	0.0168438	0.0162743	0.0199717	0.0197247	0.0184094	0.0180928	0.0192292	0.0164892	0.0196541	0.0207448	0.0201685	0.0195767	0.020967	0.0206014	0.0200228	0.0207611	0.020073	0.0188014	0.0207813	0.0203746	0.0209757	0.0219591	0.0243334	0.02326	0.0209836	0.0242272	0.022183	0.0225798	0.0200118	0.0204092	0.0263523	0.0259301	0.0219361	0.0236069	0.0237427	0.0217848	0.0216296	0.0240136	0.0226205	0.0224546	0.0213017
MUR	0.00417652	0.00368566	0.00410914	0.00433782	0.00419592	0.00450665	0.0046234	0.00488905	0.00319097	0.00491464	0.00378626	0.0052351	0.00478233	0.00421162	0.00471106	0.00411274	0.00560007	0.00561732	0.00422654	0.00470215	0.00539016	0.00599462	0.00500453	0.00508895	0.00502167	0.0046699	0.00405821	0.00832437	0.00548693	0.00485696	0.00536708	0.00577207	0.0061004	0.00554676	0.00555395	0.00598842	0.00560547	0.00651586	0.00496108	0.00508401	0.00647809	0.00620716	0.00598124	0.00656671	0.00614267	0.00643862	0.00623517	0.00611045	0.00601203
POT	0.00495359	0.00365338	0.00336632	0.00434547	0.00403107	0.00487045	0.00501286	0.00548839	0.00546405	0.00469487	0.00506166	0.00548699	0.00524677	0.00553794	0.00611703	0.00571531	0.00638899	0.006474	0.00602931	0.00559823	0.00827898	0.00574198	0.00838723	0.00864563	0.00821451	0.00715725	0.00880094	0.0121054	0.00697559	0.0124819	0.0163675	0.0106737	0.0111606	0.0119815	0.0112362	0.0135171	0.013216	0.0157969	0.0186682	0.0188452	0.0171777	0.0151661	0.0143359	0.0159957	0.0168458	0.0166399	0.0180884	0.0170756	0.0177981
RS7	0.00478484	0.00419849	0.00394467	0.00449841	0.00486884	0.0051581	0.00536818	0.005193	0.00457793	0.0042288	0.00510572	0.00496341	0.00536535	0.00544105	0.00587927	0.00490813	0.00825458	0.00866421	0.00841054	0.00673437	0.0093388	0.00805939	0.00968225	0.00987166	0.00885443	0.00791992	0.00920787	0.012616	0.00780924	0.011638	0.0141203	0.00961735	0.0102743	0.0118372	0.0112241	0.0136801	0.0134104	0.0153165	0.0198395	0.0184544	0.0166184	0.0136885	0.0137971	0.0145136	0.0165462	0.016102	0.0150933	0.0162829	0.0165793
RS8	0.00456443	0.00357552	0.00350149	0.00381255	0.00418904	0.00465019	0.00490478	0.00510409	0.00471706	0.00400897	0.00502948	0.00551525	0.00599201	0.00657632	0.00716653	0.00591347	0.00767726	0.00819017	0.00740959	0.00675817	0.0099757	0.0073633	0.0100062	0.00989293	0.00887381	0.00780947	0.00858086	0.0124356	0.00728293	0.0124167	0.0153035	0.0102585	0.00913724	0.0104038	0.00952163	0.0130394	0.0102439	0.0133726	0.0213028	0.0172498	0.0145025	0.0129115	0.0103346	0.0117777	0.0145023	0.0149736	0.0146649	0.0151106	0.0157556
SEP	0.0104005	0.00832336	0.00885441	0.0101172	0.00947776	0.0133677	0.0141283	0.0154874	0.0149135	0.0144734	0.0182675	0.0178598	0.0195265	0.0192493	0.0216625	0.0192813	0.0211183	0.021717	0.0213568	0.0208934	0.0226349	0.0226771	0.0228384	0.0232626	0.0211747	0.0222008	0.0222049	0.02398	0.0236857	0.0257895	0.0232562	0.0266201	0.0225732	0.026837	0.0236669	0.0270808	0.0248679	0.0266843	0.0271102	0.0293827	0.0275034	0.0275885	0.0243068	0.0230058	0.0244546	0.0252209	0.0256395	0.0252968	0.0239632
TKS	0.00345305	0.00265566	0.00248305	0.00297565	0.00369843	0.00425182	0.00433256	0.0045022	0.002816	0.00289037	0.00378372	0.00370686	0.0046695	0.00430829	0.00440372	0.00235211	0.00435393	0.00492018	0.00416755	0.0036992	0.00464135	0.00481025	0.00493452	0.00475901	0.00455175	0.00465779	0.00437838	0.00797973	0.00377998	0.00568545	0.0106904	0.00522166	0.00398146	0.00533494	0.00408423	0.00583074	0.00466481	0.0048921	0.00602058	0.00592404	0.00503802	0.00556302	0.00304462	0.00369886	0.00445869	0.00489993	0.00492527	0.00456782	0.00506274
[truncated: 779 more columns]

## Sheet: Fig_S25
serial_number	group	PC1	PC2	bg_bar_height	site	season	day	genotype	value
1	ZH_yr1_2017-11-10	0.104246	-0.301323	0.05	ZH	yr1	2017-11-10	COL	0.00909699
2	ZH_yr1_2017-11-11	0.123274	-0.251619	0.05	ZH	yr1	2017-11-11	COL	0.00417671
3	ZH_yr1_2017-11-12	0.101485	-0.263189	0.05	ZH	yr1	2017-11-12	COL	0.00261668
4	ZH_yr1_2017-11-13	0.116006	-0.259653	0.05	ZH	yr1	2017-11-13	COL	0.00341061
5	ZH_yr1_2017-11-14	0.117416	-0.247397	0.05	ZH	yr1	2017-11-14	COL	0.0042006
6	ZH_yr1_2017-11-15	0.123591	-0.257167	0.05	ZH	yr1	2017-11-15	COL	0.00404359
7	ZH_yr1_2017-11-16	0.12181	-0.259564	0.05	ZH	yr1	2017-11-16	COL	0.00374435
8	ZH_yr1_2017-11-17	0.118738	-0.266193	0.05	ZH	yr1	2017-11-17	COL	0.00437257
9	ZH_yr1_2017-11-18	0.136833	-0.274856	0.05	ZH	yr1	2017-11-18	COL	0.00418793
10	ZH_yr1_2017-11-19	0.113766	-0.27911	0.05	ZH	yr1	2017-11-19	COL	0.00431409
11	ZH_yr1_2017-11-20	0.132103	-0.270305	0.05	ZH	yr1	2017-11-20	COL	0.0050287
12	ZH_yr1_2017-11-21	0.116508	-0.272912	0.05	ZH	yr1	2017-11-21	COL	0.00462273
13	ZH_yr1_2017-11-22	0.126395	-0.263051	0.05	ZH	yr1	2017-11-22	COL	0.0056673
14	ZH_yr1_2017-11-23	0.145061	-0.255454	0.05	ZH	yr1	2017-11-23	COL	0.00452933
15	ZH_yr1_2017-11-24	0.165581	-0.247288	0.05	ZH	yr1	2017-11-24	COL	0.00600644
16	ZH_yr1_2017-11-25	0.177703	-0.23382	0.05	ZH	yr1	2017-11-25	COL	0.00376413
17	ZH_yr1_2017-11-26	0.203559	-0.20782	0.05	ZH	yr1	2017-11-26	COL	0.00530135
18	ZH_yr1_2017-11-27	0.224714	-0.176477	0.05	ZH	yr1	2017-11-27	COL	0.00502767
19	ZH_yr1_2017-11-28	0.210961	-0.203524	0.05	ZH	yr1	2017-11-28	COL	0.00470146
20	ZH_yr1_2017-11-29	0.202624	-0.207268	0.05	ZH	yr1	2017-11-29	COL	0.00432683
21	ZH_yr1_2017-11-30	0.226472	-0.194926	0.05	ZH	yr1	2017-11-30	COL	0.00565926
22	ZH_yr1_2017-12-01	0.206408	-0.183582	0.05	ZH	yr1	2017-12-01	COL	0.00504109
23	ZH_yr1_2017-12-02	0.232376	-0.193459	0.05	ZH	yr1	2017-12-02	COL	0.00651384
24	ZH_yr1_2017-12-03	0.230949	-0.195971	0.05	ZH	yr1	2017-12-03	COL	0.00646214
25	ZH_yr1_2017-12-04	0.227214	-0.19403	0.05	ZH	yr1	2017-12-04	COL	0.00521369
26	ZH_yr1_2017-12-05	0.214448	-0.19212	0.05	ZH	yr1	2017-12-05	COL	0.00507886
27	ZH_yr1_2017-12-06	0.219154	-0.212339	0.05	ZH	yr1	2017-12-06	COL	0.00547897
28	ZH_yr1_2017-12-07	0.221892	-0.220428	0.05	ZH	yr1	2017-12-07	COL	0.0115734
29	ZH_yr1_2017-12-08	0.193097	-0.197855	0.05	ZH	yr1	2017-12-08	COL	0.00361359
30	ZH_yr1_2017-12-09	0.253327	-0.16888	0.05	ZH	yr1	2017-12-09	COL	0.00711494
31	ZH_yr1_2017-12-10	0.28985	-0.12577	0.05	ZH	yr1	2017-12-10	COL	0.0107825
32	ZH_yr1_2017-12-11	0.230902	-0.17352	0.05	ZH	yr1	2017-12-11	COL	0.00450936
33	ZH_yr1_2017-12-12	0.209719	-0.205273	0.05	ZH	yr1	2017-12-12	COL	0.00483098
34	ZH_yr1_2017-12-13	0.220514	-0.198033	0.05	ZH	yr1	2017-12-13	COL	0.00597103
35	ZH_yr1_2017-12-14	0.220827	-0.194533	0.05	ZH	yr1	2017-12-14	COL	0.00441999
36	ZH_yr1_2017-12-15	0.237906	-0.17663	0.05	ZH	yr1	2017-12-15	COL	0.00615853
37	ZH_yr1_2017-12-16	0.225414	-0.177836	0.05	ZH	yr1	2017-12-16	COL	0.00517711
38	ZH_yr1_2017-12-17	0.236536	-0.161746	0.05	ZH	yr1	2017-12-17	COL	0.00593015
39	ZH_yr1_2017-12-18	0.2992	-0.0973118	0.05	ZH	yr1	2017-12-18	COL	0.00720307
40	ZH_yr1_2017-12-19	0.262378	-0.152906	0.05	ZH	yr1	2017-12-19	COL	0.00683708
41	ZH_yr1_2017-12-20	0.249138	-0.146731	0.05	ZH	yr1	2017-12-20	COL	0.00588872
42	ZH_yr1_2017-12-21	0.242544	-0.163227	0.05	ZH	yr1	2017-12-21	COL	0.00547428
43	ZH_yr1_2017-12-22	0.237739	-0.16342	0.05	ZH	yr1	2017-12-22	COL	0.00305776
44	ZH_yr1_2017-12-23	0.234777	-0.162927	0.05	ZH	yr1	2017-12-23	COL	0.0032478
45	ZH_yr1_2017-12-24	0.254851	-0.13532	0.05	ZH	yr1	2017-12-24	COL	0.00357955
46	ZH_yr1_2017-12-25	0.257599	-0.147589	0.05	ZH	yr1	2017-12-25	COL	0.00453464
47	ZH_yr1_2017-12-26	0.253825	-0.13899	0.05	ZH	yr1	2017-12-26	COL	0.00380914
48	ZH_yr1_2017-12-27	0.262369	-0.128391	0.05	ZH	yr1	2017-12-27	COL	0.00383835
49	ZH_yr1_2017-12-28	0.26513	-0.113025	0.05	ZH	yr1	2017-12-28	COL	0.00386964
50	ZH_yr1_2017-12-29	0.26186	-0.139387	0.05	ZH	yr1	2017-12-29	COL	0.00638821
51	ZH_yr1_2017-12-30	0.253288	-0.134773	0.05	ZH	yr1	2017-12-30	COL	0.00281497
52	ZH_yr1_2017-12-31	0.261794	-0.142037	0.05	ZH	yr1	2017-12-31	COL	0.00472051
53	ZH_yr1_2018-01-01	0.247532	-0.148323	0.05	ZH	yr1	2018-01-01	COL	0.00470761
54	ZH_yr1_2018-01-02	0.240939	-0.134015	0.05	ZH	yr1	2018-01-02	COL	0.00279425
55	ZH_yr1_2018-01-04	0.271872	-0.087242	0.05	ZH	yr1	2018-01-04	COL	0.00482737
56	ZH_yr1_2018-01-05	0.247849	-0.147338	0.05	ZH	yr1	2018-01-05	COL	0.00407959
57	ZH_yr1_2018-01-06	0.261266	-0.11577	0.05	ZH	yr1	2018-01-06	COL	0.0031042
58	ZH_yr1_2018-01-07	0.26185	-0.133779	0.05	ZH	yr1	2018-01-07	COL	0.00354973
59	ZH_yr1_2018-01-08	0.262323	-0.133412	0.05	ZH	yr1	2018-01-08	COL	0.00436591
60	ZH_yr1_2018-01-09	0.26302	-0.125379	0.05	ZH	yr1	2018-01-09	COL	0.00371813
61	ZH_yr1_2018-01-10	0.28233	-0.103362	0.05	ZH	yr1	2018-01-10	COL	0.00507398
62	ZH_yr1_2018-01-11	0.266608	-0.120767	0.05	ZH	yr1	2018-01-11	COL	0.00471247
63	ZH_yr1_2018-01-12	0.279092	-0.108066	0.05	ZH	yr1	2018-01-12	COL	0.00501664
64	ZH_yr1_2018-01-13	0.277423	-0.114965	0.05	ZH	yr1	2018-01-13	COL	0.00475424
65	ZH_yr1_2018-01-14	0.288218	-0.0923007	0.05	ZH	yr1	2018-01-14	COL	0.00517919
66	ZH_yr1_2018-01-15	0.276261	-0.104764	0.05	ZH	yr1	2018-01-15	COL	0.00492441
67	ZH_yr1_2018-01-16	0.279406	-0.0832155	0.05	ZH	yr1	2018-01-16	COL	0.00339108
68	ZH_yr1_2018-01-17	0.302973	-0.0641306	0.05	ZH	yr1	2018-01-17	COL	0.00569338
69	ZH_yr1_2018-01-18	0.302102	-0.0618757	0.05	ZH	yr1	2018-01-18	COL	0.00401621
70	ZH_yr1_2018-01-19	0.296269	-0.0713147	0.05	ZH	yr1	2018-01-19	COL	0.00594626
71	ZH_yr1_2018-01-20	0.29368	-0.0854372	0.05	ZH	yr1	2018-01-20	COL	0.00519761
72	ZH_yr1_2018-01-24	0.288211	-0.0751095	0.05	ZH	yr1	2018-01-24	COL	0.00525641
73	ZH_yr1_2018-01-25	0.28618	-0.0853955	0.05	ZH	yr1	2018-01-25	COL	0.00522067
74	ZH_yr1_2018-01-26	0.290886	-0.0974908	0.05	ZH	yr1	2018-01-26	COL	0.00604383
75	ZH_yr1_2018-01-27	0.29362	-0.0984964	0.05	ZH	yr1	2018-01-27	COL	0.00623828
76	ZH_yr1_2018-01-28	0.30504	-0.0771423	0.05	ZH	yr1	2018-01-28	COL	0.00776196
77	ZH_yr1_2018-01-29	0.285848	-0.0811175	0.05	ZH	yr1	2018-01-29	COL	0.00735827
78	ZH_yr1_2018-01-30	0.299934	-0.0768187	0.05	ZH	yr1	2018-01-30	COL	0.00702063
79	ZH_yr1_2018-01-31	0.303402	-0.069791	0.05	ZH	yr1	2018-01-31	COL	0.00830696
80	ZH_yr1_2018-02-01	0.294268	-0.0794289	0.05	ZH	yr1	2018-02-01	COL	0.00612096
81	ZH_yr1_2018-02-02	0.288463	-0.109109	0.05	ZH	yr1	2018-02-02	COL	0.0114884
82	ZH_yr1_2018-02-03	0.295622	-0.0867429	0.05	ZH	yr1	2018-02-03	COL	0.0100389
83	ZH_yr1_2018-02-04	0.287821	-0.0929697	0.05	ZH	yr1	2018-02-04	COL	0.0110132
84	ZH_yr1_2018-02-05	0.292914	-0.0948254	0.05	ZH	yr1	2018-02-05	COL	0.0108181
85	ZH_yr1_2018-02-06	0.297379	-0.0635066	0.05	ZH	yr1	2018-02-06	COL	0.0124422
86	ZH_yr1_2018-02-07	0.276161	-0.102472	0.05	ZH	yr1	2018-02-07	COL	0.0118215
87	ZH_yr1_2018-02-11	0.281442	-0.0685072	0.05	ZH	yr1	2018-02-11	COL	0.0116123
88	ZH_yr1_2018-02-14	0.284359	-0.0614229	0.05	ZH	yr1	2018-02-14	COL	0.0172042
89	ZH_yr1_2018-02-16	0.278468	-0.0473602	0.05	ZH	yr1	2018-02-16	COL	0.00986638
90	ZH_yr1_2018-02-17	0.286795	-0.0591266	0.05	ZH	yr1	2018-02-17	COL	0.0118549
91	ZH_yr1_2018-03-13	0.290123	-0.0739483	0.05	ZH	yr1	2018-03-13	COL	0.0177857
92	ZH_yr1_2018-03-14	0.27376	-0.0755136	0.05	ZH	yr1	2018-03-14	COL	0.0205407
93	ZH_yr1_2018-03-15	0.270483	-0.111091	0.05	ZH	yr1	2018-03-15	COL	0.0181253
94	ZH_yr1_2018-03-16	0.266891	-0.0863859	0.05	ZH	yr1	2018-03-16	COL	0.0190494
95	ZH_yr1_2018-03-17	0.262052	-0.0904632	0.05	ZH	yr1	2018-03-17	COL	0.0190207
96	ZH_yr1_2018-03-22	0.253218	-0.10799	0.05	ZH	yr1	2018-03-22	COL	0.0208041
97	ZH_yr1_2018-03-23	0.244137	-0.101414	0.05	ZH	yr1	2018-03-23	COL	0.0217911
98	ZH_yr1_2018-03-24	0.247628	-0.100379	0.05	ZH	yr1	2018-03-24	COL	0.0213638
99	ZH_yr1_2018-03-25	0.251131	-0.0912461	0.05	ZH	yr1	2018-03-25	COL	0.0220788
100	ZH_yr1_2018-03-26	0.261444	-0.0774149	0.05	ZH	yr1	2018-03-26	COL	0.0209036
101	ZH_yr1_2018-03-27	0.271487	-0.0675083	0.05	ZH	yr1	2018-03-27	COL	0.0189429
102	ZH_yr1_2018-03-28	0.274405	-0.0449622	0.05	ZH	yr1	2018-03-28	COL	0.0169054
103	ZH_yr1_2018-03-29	0.268314	-0.0404553	0.05	ZH	yr1	2018-03-29	COL	0.0181157
104	ZH_yr1_2018-03-30	0.259933	-0.0577068	0.05	ZH	yr1	2018-03-30	COL	0.0183897
105	ZH_yr1_2018-03-31	0.239818	-0.0406202	0.05	ZH	yr1	2018-03-31	COL	0.0183372
106	ZH_yr2_2018-11-03	0.136532	-0.154468	0.05	ZH	yr2	2018-11-03	COL	0.00287297
107	ZH_yr2_2018-11-04	0.145851	-0.201361	0.05	ZH	yr2	2018-11-04	COL	0.00599337
108	ZH_yr2_2018-11-05	0.148287	-0.22698	0.05	ZH	yr2	2018-11-05	COL	0.0100168
109	ZH_yr2_2018-11-06	0.133379	-0.241844	0.05	ZH	yr2	2018-11-06	COL	0.012553
110	ZH_yr2_2018-11-07	0.110459	-0.235445	0.05	ZH	yr2	2018-11-07	COL	0.0156952
111	ZH_yr2_2018-11-08	0.138797	-0.22519	0.05	ZH	yr2	2018-11-08	COL	0.0162042
112	ZH_yr2_2018-11-09	0.138763	-0.220417	0.05	ZH	yr2	2018-11-09	COL	0.0180473
113	ZH_yr2_2018-11-10	0.184531	-0.204573	0.05	ZH	yr2	2018-11-10	COL	0.0174438
114	ZH_yr2_2018-11-11	0.19868	-0.214653	0.05	ZH	yr2	2018-11-11	COL	0.0147628
115	ZH_yr2_2018-11-12	0.212852	-0.206693	0.05	ZH	yr2	2018-11-12	COL	0.0131667
116	ZH_yr2_2018-11-13	0.241993	-0.192281	0.05	ZH	yr2	2018-11-13	COL	0.00907044
117	ZH_yr2_2018-11-14	0.23595	-0.192291	0.05	ZH	yr2	2018-11-14	COL	0.00773333
118	ZH_yr2_2018-11-15	0.239039	-0.186216	0.05	ZH	yr2	2018-11-15	COL	0.00582754
119	ZH_yr2_2018-11-16	0.232717	-0.187541	0.05	ZH	yr2	2018-11-16	COL	0.00577727
120	ZH_yr2_2018-11-17	0.234161	-0.177606	0.05	ZH	yr2	2018-11-17	COL	0.00626054
121	ZH_yr2_2018-11-18	0.234986	-0.174467	0.05	ZH	yr2	2018-11-18	COL	0.00578754
122	ZH_yr2_2018-11-19	0.229266	-0.183798	0.05	ZH	yr2	2018-11-19	COL	0.00577755
123	ZH_yr2_2018-11-20	0.240839	-0.164143	0.05	ZH	yr2	2018-11-20	COL	0.00590504
124	ZH_yr2_2018-11-21	0.241808	-0.169965	0.05	ZH	yr2	2018-11-21	COL	0.00619177
125	ZH_yr2_2018-11-22	0.234567	-0.179268	0.05	ZH	yr2	2018-11-22	COL	0.00575727
126	ZH_yr2_2018-11-23	0.228542	-0.187591	0.05	ZH	yr2	2018-11-23	COL	0.00561242
127	ZH_yr2_2018-11-24	0.227761	-0.202228	0.05	ZH	yr2	2018-11-24	COL	0.00693059
128	ZH_yr2_2018-11-25	0.229209	-0.196412	0.05	ZH	yr2	2018-11-25	COL	0.00546067
129	ZH_yr2_2018-11-26	0.227843	-0.204427	0.05	ZH	yr2	2018-11-26	COL	0.00497211
130	ZH_yr2_2018-11-27	0.214915	-0.204407	0.05	ZH	yr2	2018-11-27	COL	0.00352631
131	ZH_yr2_2018-11-28	0.226194	-0.195096	0.05	ZH	yr2	2018-11-28	COL	0.00527094
132	ZH_yr2_2018-11-29	0.232078	-0.186044	0.05	ZH	yr2	2018-11-29	COL	0.00451888
133	ZH_yr2_2018-11-30	0.23228	-0.189432	0.05	ZH	yr2	2018-11-30	COL	0.00377432
134	ZH_yr2_2018-12-01	0.220615	-0.196552	0.05	ZH	yr2	2018-12-01	COL	0.00467822
135	ZH_yr2_2018-12-02	0.225465	-0.198965	0.05	ZH	yr2	2018-12-02	COL	0.0029447
136	ZH_yr2_2018-12-03	0.221913	-0.197735	0.05	ZH	yr2	2018-12-03	COL	0.00379412
137	ZH_yr2_2018-12-04	0.213975	-0.197486	0.05	ZH	yr2	2018-12-04	COL	0.00385296
138	ZH_yr2_2018-12-05	0.225814	-0.188622	0.05	ZH	yr2	2018-12-05	COL	0.00336023
139	ZH_yr2_2018-12-06	0.212978	-0.198864	0.05	ZH	yr2	2018-12-06	COL	0.0025761
140	ZH_yr2_2018-12-07	0.23974	-0.176021	0.05	ZH	yr2	2018-12-07	COL	0.00387797
141	ZH_yr2_2018-12-08	0.238048	-0.175993	0.05	ZH	yr2	2018-12-08	COL	0.00406022
142	ZH_yr2_2018-12-09	0.241679	-0.165264	0.05	ZH	yr2	2018-12-09	COL	0.00367
143	ZH_yr2_2018-12-10	0.251098	-0.156884	0.05	ZH	yr2	2018-12-10	COL	0.00364554
144	ZH_yr2_2018-12-12	0.257216	-0.159573	0.05	ZH	yr2	2018-12-12	COL	0.00638812
145	ZH_yr2_2018-12-13	0.258751	-0.16121	0.05	ZH	yr2	2018-12-13	COL	0.00673698
146	ZH_yr2_2018-12-14	0.276604	-0.142369	0.05	ZH	yr2	2018-12-14	COL	0.00690846
147	ZH_yr2_2018-12-15	0.278455	-0.137962	0.05	ZH	yr2	2018-12-15	COL	0.00718601
148	ZH_yr2_2018-12-21	0.282371	-0.145981	0.05	ZH	yr2	2018-12-21	COL	0.00576359
149	ZH_yr2_2018-12-22	0.277868	-0.143746	0.05	ZH	yr2	2018-12-22	COL	0.00373096
150	ZH_yr2_2018-12-23	0.286367	-0.128636	0.05	ZH	yr2	2018-12-23	COL	0.00385079
151	ZH_yr2_2018-12-24	0.285148	-0.127523	0.05	ZH	yr2	2018-12-24	COL	0.00408614
152	ZH_yr2_2018-12-25	0.282703	-0.138276	0.05	ZH	yr2	2018-12-25	COL	0.00525944
153	ZH_yr2_2018-12-26	0.290733	-0.121442	0.05	ZH	yr2	2018-12-26	COL	0.00586083
154	ZH_yr2_2018-12-27	0.291871	-0.119303	0.05	ZH	yr2	2018-12-27	COL	0.00625658
155	ZH_yr2_2018-12-28	0.29094	-0.125844	0.05	ZH	yr2	2018-12-28	COL	0.00753312
156	ZH_yr2_2018-12-29	0.299591	-0.12343	0.05	ZH	yr2	2018-12-29	COL	0.00865257
157	ZH_yr2_2018-12-30	0.296956	-0.136025	0.05	ZH	yr2	2018-12-30	COL	0.00922116
158	ZH_yr2_2018-12-31	0.303995	-0.119324	0.05	ZH	yr2	2018-12-31	COL	0.00939119
159	ZH_yr2_2019-01-01	0.306206	-0.115637	0.05	ZH	yr2	2019-01-01	COL	0.01244
160	ZH_yr2_2019-01-02	0.305959	-0.107215	0.05	ZH	yr2	2019-01-02	COL	0.0133741
161	ZH_yr2_2019-01-14	0.30928	-0.0945198	0.05	ZH	yr2	2019-01-14	COL	0.0118148
162	ZH_yr2_2019-01-16	0.300346	-0.114843	0.05	ZH	yr2	2019-01-16	COL	0.0145271
163	ZH_yr2_2019-01-17	0.309731	-0.0948984	0.05	ZH	yr2	2019-01-17	COL	0.0137785
164	ZH_yr2_2019-01-19	0.313943	-0.0851051	0.05	ZH	yr2	2019-01-19	COL	0.0196568
165	ZH_yr2_2019-01-20	0.312788	-0.0916349	0.05	ZH	yr2	2019-01-20	COL	0.0194096
166	ZH_yr2_2019-01-21	0.311278	-0.104202	0.05	ZH	yr2	2019-01-21	COL	0.0192756
167	ZH_yr2_2019-01-22	0.311254	-0.083358	0.05	ZH	yr2	2019-01-22	COL	0.0226634
168	ZH_yr2_2019-01-23	0.310428	-0.0733499	0.05	ZH	yr2	2019-01-23	COL	0.023926
169	ZH_yr2_2019-01-27	0.307132	-0.10098	0.05	ZH	yr2	2019-01-27	COL	0.0236183
170	ZH_yr2_2019-01-30	0.284358	-0.0661688	0.05	ZH	yr2	2019-01-30	COL	0.0308776
171	ZH_yr2_2019-02-01	0.301704	-0.0624748	0.05	ZH	yr2	2019-02-01	COL	0.0291376
172	ZH_yr2_2019-02-02	0.303902	-0.0647268	0.05	ZH	yr2	2019-02-02	COL	0.0278958
173	ZH_yr2_2019-02-10	0.297175	-0.0675041	0.05	ZH	yr2	2019-02-10	COL	0.0321137
174	ZH_yr2_2019-02-12	0.302382	-0.0838945	0.05	ZH	yr2	2019-02-12	COL	0.0295136
175	ZH_yr2_2019-02-13	0.30112	-0.0812072	0.05	ZH	yr2	2019-02-13	COL	0.0301731
176	ZH_yr2_2019-02-14	0.297316	-0.0723804	0.05	ZH	yr2	2019-02-14	COL	0.0316339
177	ZH_yr2_2019-02-15	0.29224	-0.0741395	0.05	ZH	yr2	2019-02-15	COL	0.0314336
178	ZH_yr2_2019-02-16	0.292726	-0.0682612	0.05	ZH	yr2	2019-02-16	COL	0.0317097
179	ZH_yr2_2019-02-17	0.292698	-0.0688655	0.05	ZH	yr2	2019-02-17	COL	0.0334104
180	ZH_yr2_2019-02-18	0.292097	-0.0485072	0.05	ZH	yr2	2019-02-18	COL	0.0327672
181	ZH_yr2_2019-02-19	0.28814	-0.0355338	0.05	ZH	yr2	2019-02-19	COL	0.032629
182	ZH_yr2_2019-02-20	0.28885	-0.0233349	0.05	ZH	yr2	2019-02-20	COL	0.0320684
183	ZH_yr2_2019-02-21	0.273036	-0.0270983	0.05	ZH	yr2	2019-02-21	COL	0.0327441
184	ZH_yr2_2019-02-22	0.305533	0.00814017	0.05	ZH	yr2	2019-02-22	COL	0.0325055
185	ZH_yr2_2019-02-23	0.293102	-0.021054	0.05	ZH	yr2	2019-02-23	COL	0.0318404
186	ZH_yr2_2019-02-24	0.286021	0.00115503	0.05	ZH	yr2	2019-02-24	COL	0.0316883
187	ZH_yr2_2019-02-25	0.284196	0.00131194	0.05	ZH	yr2	2019-02-25	COL	0.0323715
188	ZH_yr2_2019-02-26	0.296586	0.00195479	0.05	ZH	yr2	2019-02-26	COL	0.029872
189	ZH_yr2_2019-02-27	0.289636	0.0382739	0.05	ZH	yr2	2019-02-27	COL	0.0292412
190	ZH_yr2_2019-02-28	0.29536	0.032073	0.05	ZH	yr2	2019-02-28	COL	0.0278964
191	ZH_yr2_2019-03-01	0.30468	0.0254198	0.05	ZH	yr2	2019-03-01	COL	0.0237099
192	ZH_yr2_2019-03-02	0.297338	0.0265528	0.05	ZH	yr2	2019-03-02	COL	0.0236603
193	ZH_yr2_2019-03-03	0.262682	0.0516877	0.05	ZH	yr2	2019-03-03	COL	0.025508
194	ZH_yr2_2019-03-04	0.289991	0.0382627	0.05	ZH	yr2	2019-03-04	COL	0.0240034
195	ZH_yr2_2019-03-05	0.259398	0.0582799	0.05	ZH	yr2	2019-03-05	COL	0.0255786
196	ZH_yr2_2019-03-06	0.282127	0.00364345	0.05	ZH	yr2	2019-03-06	COL	0.0264569
197	ZH_yr2_2019-03-07	0.266368	0.0544828	0.05	ZH	yr2	2019-03-07	COL	0.0239962
198	ZH_yr2_2019-03-08	0.290992	0.0330088	0.05	ZH	yr2	2019-03-08	COL	0.0243722
199	ZH_yr2_2019-03-09	0.250221	0.0716082	0.05	ZH	yr2	2019-03-09	COL	0.0258943
200	ZH_yr2_2019-03-10	0.281612	0.0366428	0.05	ZH	yr2	2019-03-10	COL	0.023327
201	ZH_yr2_2019-03-11	0.267979	-0.010909	0.05	ZH	yr2	2019-03-11	COL	0.0259706
202	ZH_yr2_2019-03-12	0.275608	0.0452906	0.05	ZH	yr2	2019-03-12	COL	0.0251878
203	ZH_yr2_2019-03-13	0.254054	0.0727804	0.05	ZH	yr2	2019-03-13	COL	0.0252219
204	ZH_yr2_2019-03-14	0.261354	0.0533935	0.05	ZH	yr2	2019-03-14	COL	0.02655
205	ZH_yr2_2019-03-15	0.258311	0.0748749	0.05	ZH	yr2	2019-03-15	COL	0.0248228
206	ZH_yr2_2019-03-16	0.249808	0.0368658	0.05	ZH	yr2	2019-03-16	COL	0.0276324
207	ZH_yr2_2019-03-17	0.231229	0.0928868	0.05	ZH	yr2	2019-03-17	COL	0.0242064
208	ZH_yr2_2019-03-18	0.231385	0.0741704	0.05	ZH	yr2	2019-03-18	COL	0.0253814
209	ZH_yr2_2019-03-19	0.23681	0.0629948	0.05	ZH	yr2	2019-03-19	COL	0.0265243
210	ZH_yr2_2019-03-20	0.243473	0.01968	0.05	ZH	yr2	2019-03-20	COL	0.0312313
211	ZH_yr2_2019-03-21	0.223146	0.0889959	0.05	ZH	yr2	2019-03-21	COL	0.0284998
212	ZH_yr2_2019-03-22	0.226328	0.130998	0.05	ZH	yr2	2019-03-22	COL	0.0291342
213	ZH_yr2_2019-03-23	0.161671	0.190247	0.05	ZH	yr2	2019-03-23	COL	0.0280336
214	ZH_yr2_2019-03-24	0.155846	0.205082	0.05	ZH	yr2	2019-03-24	COL	0.0273489
215	ZH_yr2_2019-03-25	0.128456	0.252285	0.05	ZH	yr2	2019-03-25	COL	0.0269925
216	ZH_yr2_2019-03-26	0.156706	0.219636	0.05	ZH	yr2	2019-03-26	COL	0.0273599
217	ZH_yr2_2019-03-27	0.150589	0.223565	0.05	ZH	yr2	2019-03-27	COL	0.0276428
218	ZH_yr2_2019-03-28	0.129494	0.254451	0.05	ZH	yr2	2019-03-28	COL	0.0270503
219	ZH_yr2_2019-03-29	0.11407	0.276908	0.05	ZH	yr2	2019-03-29	COL	0.0282243
220	ZH_yr2_2019-03-30	0.161306	0.252662	0.05	ZH	yr2	2019-03-30	COL	0.0283888
221	ZH_yr2_2019-03-31	0.143027	0.27117	0.05	ZH	yr2	2019-03-31	COL	0.0277709
222	ZH_yr3_2019-10-29	0.196436	-0.116381	0.05	ZH	yr3	2019-10-29	COL	0.00859145
223	ZH_yr3_2019-10-30	0.205811	-0.0946778	0.05	ZH	yr3	2019-10-30	COL	0.00719442
224	ZH_yr3_2019-10-31	0.200066	-0.100493	0.05	ZH	yr3	2019-10-31	COL	0.00820006
225	ZH_yr3_2019-11-01	0.211826	-0.0998207	0.05	ZH	yr3	2019-11-01	COL	0.00771623
226	ZH_yr3_2019-11-02	0.221423	-0.102596	0.05	ZH	yr3	2019-11-02	COL	0.00766562
227	ZH_yr3_2019-11-03	0.226832	-0.109848	0.05	ZH	yr3	2019-11-03	COL	0.00789326
228	ZH_yr3_2019-11-04	0.261249	-0.115806	0.05	ZH	yr3	2019-11-04	COL	0.00975668
229	ZH_yr3_2019-11-05	0.254508	-0.0990418	0.05	ZH	yr3	2019-11-05	COL	0.0094834
230	ZH_yr3_2019-11-06	0.262158	-0.0932518	0.05	ZH	yr3	2019-11-06	COL	0.0123298
231	ZH_yr3_2019-11-07	0.260959	-0.0936934	0.05	ZH	yr3	2019-11-07	COL	0.0122067
232	ZH_yr3_2019-11-08	0.253061	-0.117788	0.05	ZH	yr3	2019-11-08	COL	0.0133578
233	ZH_yr3_2019-11-09	0.259103	-0.102565	0.05	ZH	yr3	2019-11-09	COL	0.0158691
234	ZH_yr3_2019-11-10	0.255319	-0.109119	0.05	ZH	yr3	2019-11-10	COL	0.0172566
235	ZH_yr3_2019-11-11	0.249083	-0.128827	0.05	ZH	yr3	2019-11-11	COL	0.0211288
236	ZH_yr3_2019-11-12	0.239731	-0.136656	0.05	ZH	yr3	2019-11-12	COL	0.0239748
237	ZH_yr3_2019-11-13	0.235688	-0.146371	0.05	ZH	yr3	2019-11-13	COL	0.025584
238	ZH_yr3_2019-11-14	0.230712	-0.152965	0.05	ZH	yr3	2019-11-14	COL	0.0279304
239	ZH_yr3_2019-11-15	0.235409	-0.150721	0.05	ZH	yr3	2019-11-15	COL	0.0278831
240	ZH_yr3_2019-11-16	0.2266	-0.163507	0.05	ZH	yr3	2019-11-16	COL	0.0283435
241	ZH_yr3_2019-11-17	0.236942	-0.153026	0.05	ZH	yr3	2019-11-17	COL	0.0279867
242	ZH_yr3_2019-11-18	0.241017	-0.156743	0.05	ZH	yr3	2019-11-18	COL	0.0293982
243	ZH_yr3_2019-11-19	0.239231	-0.157312	0.05	ZH	yr3	2019-11-19	COL	0.02905
244	ZH_yr3_2019-11-20	0.240231	-0.16092	0.05	ZH	yr3	2019-11-20	COL	0.0286508
245	ZH_yr3_2019-11-21	0.244485	-0.163835	0.05	ZH	yr3	2019-11-21	COL	0.0281063
246	ZH_yr3_2019-11-22	0.243602	-0.170419	0.05	ZH	yr3	2019-11-22	COL	0.0279889
247	ZH_yr3_2019-11-23	0.246004	-0.168627	0.05	ZH	yr3	2019-11-23	COL	0.0274188
248	ZH_yr3_2019-11-24	0.24425	-0.169612	0.05	ZH	yr3	2019-11-24	COL	0.0273245
249	ZH_yr3_2019-11-25	0.251622	-0.167954	0.05	ZH	yr3	2019-11-25	COL	0.0264773
250	ZH_yr3_2019-11-26	0.252759	-0.177559	0.05	ZH	yr3	2019-11-26	COL	0.0260758
251	ZH_yr3_2019-11-27	0.253907	-0.184974	0.05	ZH	yr3	2019-11-27	COL	0.0249013
252	ZH_yr3_2019-11-28	0.25543	-0.179688	0.05	ZH	yr3	2019-11-28	COL	0.0250624
253	ZH_yr3_2019-11-29	0.257001	-0.1785	0.05	ZH	yr3	2019-11-29	COL	0.0247483
254	ZH_yr3_2019-11-30	0.265788	-0.168903	0.05	ZH	yr3	2019-11-30	COL	0.02548
255	ZH_yr3_2019-12-01	0.266076	-0.165324	0.05	ZH	yr3	2019-12-01	COL	0.0256537
256	ZH_yr3_2019-12-02	0.262736	-0.16642	0.05	ZH	yr3	2019-12-02	COL	0.0267509
257	ZH_yr3_2019-12-03	0.248856	-0.186839	0.05	ZH	yr3	2019-12-03	COL	0.0271204
258	ZH_yr3_2019-12-04	0.257359	-0.168008	0.05	ZH	yr3	2019-12-04	COL	0.0273787
259	ZH_yr3_2019-12-05	0.261448	-0.165826	0.05	ZH	yr3	2019-12-05	COL	0.0283523
260	ZH_yr3_2019-12-06	0.257285	-0.176815	0.05	ZH	yr3	2019-12-06	COL	0.027596
261	ZH_yr3_2019-12-07	0.252196	-0.176932	0.05	ZH	yr3	2019-12-07	COL	0.0287576
262	ZH_yr3_2019-12-08	0.251468	-0.172641	0.05	ZH	yr3	2019-12-08	COL	0.0293363
263	ZH_yr3_2019-12-09	0.258145	-0.154757	0.05	ZH	yr3	2019-12-09	COL	0.0304368
264	ZH_yr3_2019-12-10	0.250327	-0.168403	0.05	ZH	yr3	2019-12-10	COL	0.0303128
265	ZH_yr3_2019-12-11	0.260817	-0.149437	0.05	ZH	yr3	2019-12-11	COL	0.0305707
266	ZH_yr3_2019-12-12	0.26115	-0.146819	0.05	ZH	yr3	2019-12-12	COL	0.0305632
267	ZH_yr3_2019-12-13	0.265336	-0.134447	0.05	ZH	yr3	2019-12-13	COL	0.0307857
268	ZH_yr3_2019-12-14	0.263208	-0.132916	0.05	ZH	yr3	2019-12-14	COL	0.0312133
269	ZH_yr3_2019-12-15	0.263224	-0.122447	0.05	ZH	yr3	2019-12-15	COL	0.0310146
270	ZH_yr3_2019-12-16	0.265251	-0.114522	0.05	ZH	yr3	2019-12-16	COL	0.0309914
271	ZH_yr3_2019-12-17	0.265865	-0.108592	0.05	ZH	yr3	2019-12-17	COL	0.0319509
272	ZH_yr3_2019-12-18	0.257443	-0.0985108	0.05	ZH	yr3	2019-12-18	COL	0.0317103
273	ZH_yr3_2019-12-19	0.269791	-0.0907193	0.05	ZH	yr3	2019-12-19	COL	0.0287194
274	ZH_yr3_2019-12-20	0.261478	-0.0970495	0.05	ZH	yr3	2019-12-20	COL	0.0316354
275	ZH_yr3_2019-12-21	0.2721	-0.102599	0.05	ZH	yr3	2019-12-21	COL	0.0300052
276	ZH_yr3_2019-12-22	0.26922	-0.103047	0.05	ZH	yr3	2019-12-22	COL	0.0307614
277	ZH_yr3_2019-12-23	0.270964	-0.0990547	0.05	ZH	yr3	2019-12-23	COL	0.0304398
278	ZH_yr3_2019-12-24	0.278934	-0.0921497	0.05	ZH	yr3	2019-12-24	COL	0.0281412
279	ZH_yr3_2019-12-25	0.284433	-0.0879099	0.05	ZH	yr3	2019-12-25	COL	0.0274797
280	ZH_yr3_2019-12-26	0.289855	-0.0800006	0.05	ZH	yr3	2019-12-26	COL	0.0267916
281	ZH_yr3_2019-12-27	0.288695	-0.0776997	0.05	ZH	yr3	2019-12-27	COL	0.0261856
282	ZH_yr3_2019-12-28	0.288534	-0.0815062	0.05	ZH	yr3	2019-12-28	COL	0.0275956
283	ZH_yr3_2019-12-29	0.279855	-0.0832461	0.05	ZH	yr3	2019-12-29	COL	0.0290088
284	ZH_yr3_2019-12-30	0.283329	-0.0812084	0.05	ZH	yr3	2019-12-30	COL	0.0287787
285	ZH_yr3_2019-12-31	0.282712	-0.0781212	0.05	ZH	yr3	2019-12-31	COL	0.0291786
286	ZH_yr3_2020-01-01	0.278775	-0.0848282	0.05	ZH	yr3	2020-01-01	COL	0.0293129
287	ZH_yr3_2020-01-02	0.276195	-0.0818356	0.05	ZH	yr3	2020-01-02	COL	0.0300279
288	ZH_yr3_2020-01-03	0.279423	-0.0798282	0.05	ZH	yr3	2020-01-03	COL	0.0305648
289	ZH_yr3_2020-01-04	0.273918	-0.0895638	0.05	ZH	yr3	2020-01-04	COL	0.0308815
290	ZH_yr3_2020-01-05	0.268208	-0.0775911	0.05	ZH	yr3	2020-01-05	COL	0.0311106
291	ZH_yr3_2020-01-06	0.267775	-0.0738269	0.05	ZH	yr3	2020-01-06	COL	0.0321767
292	ZH_yr3_2020-01-07	0.269217	-0.0778962	0.05	ZH	yr3	2020-01-07	COL	0.032171
293	ZH_yr3_2020-01-08	0.268588	-0.0641014	0.05	ZH	yr3	2020-01-08	COL	0.0323639
294	ZH_yr3_2020-01-09	0.267674	-0.0604678	0.05	ZH	yr3	2020-01-09	COL	0.0317387
295	ZH_yr3_2020-01-10	0.262912	-0.0516106	0.05	ZH	yr3	2020-01-10	COL	0.0327473
296	ZH_yr3_2020-01-11	0.255363	-0.0581707	0.05	ZH	yr3	2020-01-11	COL	0.0334541
297	ZH_yr3_2020-01-12	0.264511	-0.0404471	0.05	ZH	yr3	2020-01-12	COL	0.032409
298	ZH_yr3_2020-01-13	0.259581	-0.0447639	0.05	ZH	yr3	2020-01-13	COL	0.0331094
299	ZH_yr3_2020-01-14	0.25981	-0.0317627	0.05	ZH	yr3	2020-01-14	COL	0.0319077
300	ZH_yr3_2020-01-15	0.259528	-0.0213116	0.05	ZH	yr3	2020-01-15	COL	0.0322302
301	ZH_yr3_2020-01-16	0.261358	-0.0176442	0.05	ZH	yr3	2020-01-16	COL	0.0329476
302	ZH_yr3_2020-01-17	0.261078	-0.0344447	0.05	ZH	yr3	2020-01-17	COL	0.034208
303	ZH_yr3_2020-01-18	0.267804	-0.0331243	0.05	ZH	yr3	2020-01-18	COL	0.0338817
304	ZH_yr3_2020-01-19	0.267595	-0.0269985	0.05	ZH	yr3	2020-01-19	COL	0.0342453
305	ZH_yr3_2020-01-20	0.257058	-0.00728893	0.05	ZH	yr3	2020-01-20	COL	0.0333842
306	ZH_yr3_2020-01-21	0.257722	-0.00995441	0.05	ZH	yr3	2020-01-21	COL	0.033102
307	ZH_yr3_2020-01-22	0.271554	-0.00945761	0.05	ZH	yr3	2020-01-22	COL	0.0332998
308	ZH_yr3_2020-01-23	0.266715	-0.00100414	0.05	ZH	yr3	2020-01-23	COL	0.0329573
309	ZH_yr3_2020-01-24	0.265878	0.0153688	0.05	ZH	yr3	2020-01-24	COL	0.0318901
310	ZH_yr3_2020-01-25	0.262245	0.00733034	0.05	ZH	yr3	2020-01-25	COL	0.0321432
311	ZH_yr3_2020-01-26	0.258108	-0.00862037	0.05	ZH	yr3	2020-01-26	COL	0.0328998
312	ZH_yr3_2020-01-27	0.254749	0.00157954	0.05	ZH	yr3	2020-01-27	COL	0.0336688
313	ZH_yr3_2020-01-28	0.264439	-0.0211649	0.05	ZH	yr3	2020-01-28	COL	0.0341998
314	ZH_yr3_2020-01-29	0.251224	0.0271686	0.05	ZH	yr3	2020-01-29	COL	0.0358193
315	ZH_yr3_2020-01-30	0.252629	0.0215207	0.05	ZH	yr3	2020-01-30	COL	0.0326815
316	ZH_yr3_2020-01-31	0.257868	0.010773	0.05	ZH	yr3	2020-01-31	COL	0.0339383
317	ZH_yr3_2020-02-01	0.256025	-0.0022705	0.05	ZH	yr3	2020-02-01	COL	0.0350643
318	ZH_yr3_2020-02-02	0.252616	-0.0152972	0.05	ZH	yr3	2020-02-02	COL	0.034642
319	ZH_yr3_2020-02-03	0.268295	0.00179296	0.05	ZH	yr3	2020-02-03	COL	0.030999
320	ZH_yr3_2020-02-04	0.287853	0.0378963	0.05	ZH	yr3	2020-02-04	COL	0.0260109
321	ZH_yr3_2020-02-05	0.293796	0.0510552	0.05	ZH	yr3	2020-02-05	COL	0.0256453
322	ZH_yr3_2020-02-06	0.276781	0.0448324	0.05	ZH	yr3	2020-02-06	COL	0.0292369
323	ZH_yr3_2020-02-07	0.279282	0.0380316	0.05	ZH	yr3	2020-02-07	COL	0.028898
324	ZH_yr3_2020-02-08	0.286058	0.0368899	0.05	ZH	yr3	2020-02-08	COL	0.0284038
325	ZH_yr3_2020-02-09	0.28012	0.0334535	0.05	ZH	yr3	2020-02-09	COL	0.0301999
326	ZH_yr3_2020-02-10	0.27251	0.0284333	0.05	ZH	yr3	2020-02-10	COL	0.0307817
327	ZH_yr3_2020-02-11	0.275874	0.0439796	0.05	ZH	yr3	2020-02-11	COL	0.0303394
328	ZH_yr3_2020-02-12	0.269618	0.0538234	0.05	ZH	yr3	2020-02-12	COL	0.0304836
329	ZH_yr3_2020-02-13	0.269816	0.051493	0.05	ZH	yr3	2020-02-13	COL	0.0308761
330	ZH_yr3_2020-02-14	0.271083	0.0501857	0.05	ZH	yr3	2020-02-14	COL	0.0305795
331	ZH_yr3_2020-02-15	0.260327	0.0605888	0.05	ZH	yr3	2020-02-15	COL	0.0313772
332	ZH_yr3_2020-02-16	0.269677	0.0523228	0.05	ZH	yr3	2020-02-16	COL	0.0310696
333	ZH_yr3_2020-02-17	0.270813	0.0591042	0.05	ZH	yr3	2020-02-17	COL	0.0310358
334	ZH_yr3_2020-02-18	0.262267	0.0609509	0.05	ZH	yr3	2020-02-18	COL	0.0313555
335	ZH_yr3_2020-02-19	0.257847	0.0606964	0.05	ZH	yr3	2020-02-19	COL	0.0309735
336	ZH_yr3_2020-02-20	0.259467	0.0698271	0.05	ZH	yr3	2020-02-20	COL	0.0314299
337	ZH_yr3_2020-02-21	0.253554	0.0682039	0.05	ZH	yr3	2020-02-21	COL	0.0320125
338	ZH_yr3_2020-02-22	0.246629	0.0607777	0.05	ZH	yr3	2020-02-22	COL	0.0319824
339	ZH_yr3_2020-02-23	0.263051	0.0548261	0.05	ZH	yr3	2020-02-23	COL	0.0308404
340	ZH_yr3_2020-02-24	0.253561	0.0737283	0.05	ZH	yr3	2020-02-24	COL	0.0300952
341	ZH_yr3_2020-02-25	0.283879	0.0586708	0.05	ZH	yr3	2020-02-25	COL	0.0265737
342	ZH_yr3_2020-02-27	0.264388	0.0856252	0.05	ZH	yr3	2020-02-27	COL	0.026583
343	ZH_yr3_2020-02-28	0.249202	0.0906509	0.05	ZH	yr3	2020-02-28	COL	0.0282754
344	ZH_yr3_2020-02-29	0.252971	0.0824133	0.05	ZH	yr3	2020-02-29	COL	0.0290777
345	ZH_yr3_2020-03-01	0.243067	0.0817755	0.05	ZH	yr3	2020-03-01	COL	0.0296913
346	ZH_yr3_2020-03-02	0.241364	0.115243	0.05	ZH	yr3	2020-03-02	COL	0.0284392
347	ZH_yr3_2020-03-03	0.246708	0.10995	0.05	ZH	yr3	2020-03-03	COL	0.0292401
348	ZH_yr3_2020-03-04	0.249924	0.103935	0.05	ZH	yr3	2020-03-04	COL	0.0291051
349	ZH_yr3_2020-03-05	0.240228	0.112998	0.05	ZH	yr3	2020-03-05	COL	0.0287381
350	ZH_yr3_2020-03-06	0.24596	0.128548	0.05	ZH	yr3	2020-03-06	COL	0.0280609
351	ZH_yr3_2020-03-07	0.245972	0.121964	0.05	ZH	yr3	2020-03-07	COL	0.0281267
352	ZH_yr3_2020-03-08	0.252837	0.121867	0.05	ZH	yr3	2020-03-08	COL	0.0289165
353	ZH_yr3_2020-03-09	0.249291	0.128967	0.05	ZH	yr3	2020-03-09	COL	0.0277381
354	ZH_yr3_2020-03-10	0.27599	0.107039	0.05	ZH	yr3	2020-03-10	COL	0.0277552
355	ZH_yr3_2020-03-11	0.230448	0.147307	0.05	ZH	yr3	2020-03-11	COL	0.0280875
356	ZH_yr3_2020-03-12	0.248641	0.106839	0.05	ZH	yr3	2020-03-12	COL	0.0277183
357	ZH_yr3_2020-03-13	0.248507	0.0980428	0.05	ZH	yr3	2020-03-13	COL	0.0282266
358	ZH_yr3_2020-03-14	0.253828	0.088235	0.05	ZH	yr3	2020-03-14	COL	0.0277414
359	ZH_yr3_2020-03-15	0.237078	0.092145	0.05	ZH	yr3	2020-03-15	COL	0.0275767
360	ZH_yr3_2020-03-16	0.242184	0.0950016	0.05	ZH	yr3	2020-03-16	COL	0.0279703
361	ZH_yr3_2020-03-17	0.249235	0.0988572	0.05	ZH	yr3	2020-03-17	COL	0.0267238
362	ZH_yr3_2020-03-18	0.249147	0.0949391	0.05	ZH	yr3	2020-03-18	COL	0.0261633
363	ZH_yr3_2020-03-19	0.238804	0.0931221	0.05	ZH	yr3	2020-03-19	COL	0.0255824
364	ZH_yr3_2020-03-20	0.249061	0.0817117	0.05	ZH	yr3	2020-03-20	COL	0.0249519
365	ZH_yr3_2020-03-21	0.248258	0.0887318	0.05	ZH	yr3	2020-03-21	COL	0.0243166
366	ZH_yr3_2020-03-22	0.248433	0.0985257	0.05	ZH	yr3	2020-03-22	COL	0.0248961
367	ZH_yr3_2020-03-23	0.244625	0.0908038	0.05	ZH	yr3	2020-03-23	COL	0.024598
368	ZH_yr3_2020-03-24	0.246059	0.10586	0.05	ZH	yr3	2020-03-24	COL	0.0242472
369	ZH_yr3_2020-03-25	0.235782	0.115553	0.05	ZH	yr3	2020-03-25	COL	0.0245525
370	ZH_yr3_2020-03-26	0.247307	0.118936	0.05	ZH	yr3	2020-03-26	COL	0.0260949
371	ZH_yr3_2020-03-27	0.227599	0.158205	0.05	ZH	yr3	2020-03-27	COL	0.0251817
372	ZH_yr3_2020-03-28	0.210443	0.170468	0.05	ZH	yr3	2020-03-28	COL	0.0251051
373	ZH_yr3_2020-03-29	0.236635	0.140672	0.05	ZH	yr3	2020-03-29	COL	0.0261618
374	ZH_yr3_2020-03-30	0.156895	0.21459	0.05	ZH	yr3	2020-03-30	COL	0.0251528
375	ZH_yr3_2020-03-31	0.0983786	0.244408	0.05	ZH	yr3	2020-03-31	COL	0.024488
376	CR_yr1_2017-12-04	0.174313	0.15764	0.05	CR	yr1	2017-12-04	COL	0.017638
377	CR_yr1_2017-12-05	0.185871	0.151556	0.05	CR	yr1	2017-12-05	COL	0.0182221
378	CR_yr1_2017-12-06	0.148353	0.171935	0.05	CR	yr1	2017-12-06	COL	0.0195801
379	CR_yr1_2017-12-07	0.167881	0.173062	0.05	CR	yr1	2017-12-07	COL	0.0194545
380	CR_yr1_2017-12-08	0.163407	0.177726	0.05	CR	yr1	2017-12-08	COL	0.0198022
381	CR_yr1_2017-12-09	0.161314	0.163372	0.05	CR	yr1	2017-12-09	COL	0.0205305
382	CR_yr1_2017-12-10	0.165028	0.174193	0.05	CR	yr1	2017-12-10	COL	0.0209588
383	CR_yr1_2017-12-11	0.191388	0.176726	0.05	CR	yr1	2017-12-11	COL	0.0235758
384	CR_yr1_2017-12-12	0.16271	0.184369	0.05	CR	yr1	2017-12-12	COL	0.0216751
385	CR_yr1_2017-12-13	0.177429	0.190266	0.05	CR	yr1	2017-12-13	COL	0.0219164
386	CR_yr1_2017-12-14	0.195928	0.13591	0.05	CR	yr1	2017-12-14	COL	0.0218573
387	CR_yr1_2017-12-15	0.183799	0.180665	0.05	CR	yr1	2017-12-15	COL	0.020186
388	CR_yr1_2017-12-16	0.188446	0.191506	0.05	CR	yr1	2017-12-16	COL	0.0227716
389	CR_yr1_2017-12-17	0.172119	0.184383	0.05	CR	yr1	2017-12-17	COL	0.0218234
390	CR_yr1_2017-12-18	0.217682	0.171804	0.05	CR	yr1	2017-12-18	COL	0.0217145
391	CR_yr1_2017-12-19	0.186352	0.196987	0.05	CR	yr1	2017-12-19	COL	0.0216988
392	CR_yr1_2017-12-20	0.193897	0.201296	0.05	CR	yr1	2017-12-20	COL	0.0217083
393	CR_yr1_2017-12-21	0.177122	0.211413	0.05	CR	yr1	2017-12-21	COL	0.0211764
394	CR_yr1_2017-12-22	0.182923	0.207682	0.05	CR	yr1	2017-12-22	COL	0.0215499
395	CR_yr1_2017-12-23	0.170447	0.216526	0.05	CR	yr1	2017-12-23	COL	0.0215554
396	CR_yr1_2017-12-24	0.166075	0.242271	0.05	CR	yr1	2017-12-24	COL	0.0222089
397	CR_yr1_2017-12-25	0.189045	0.20491	0.05	CR	yr1	2017-12-25	COL	0.0200067
398	CR_yr1_2017-12-26	0.169573	0.235966	0.05	CR	yr1	2017-12-26	COL	0.0196526
399	CR_yr1_2017-12-27	0.182294	0.218786	0.05	CR	yr1	2017-12-27	COL	0.0195714
400	CR_yr1_2017-12-28	0.206196	0.198484	0.05	CR	yr1	2017-12-28	COL	0.0190309
401	CR_yr1_2017-12-29	0.190466	0.206912	0.05	CR	yr1	2017-12-29	COL	0.0202434
402	CR_yr1_2017-12-30	0.183836	0.224298	0.05	CR	yr1	2017-12-30	COL	0.0189524
403	CR_yr1_2017-12-31	0.162011	0.21857	0.05	CR	yr1	2017-12-31	COL	0.0180811
404	CR_yr1_2018-01-01	0.199949	0.213791	0.05	CR	yr1	2018-01-01	COL	0.0197506
405	CR_yr1_2018-01-02	0.205887	0.197485	0.05	CR	yr1	2018-01-02	COL	0.0186274
406	CR_yr1_2018-01-03	0.20145	0.205794	0.05	CR	yr1	2018-01-03	COL	0.0191133
407	CR_yr1_2018-01-04	0.205376	0.199355	0.05	CR	yr1	2018-01-04	COL	0.0175133
408	CR_yr1_2018-01-05	0.214655	0.192671	0.05	CR	yr1	2018-01-05	COL	0.0186536
409	CR_yr1_2018-01-06	0.212497	0.206635	0.05	CR	yr1	2018-01-06	COL	0.0184131
410	CR_yr1_2018-01-07	0.236912	0.180557	0.05	CR	yr1	2018-01-07	COL	0.0194719
411	CR_yr1_2018-01-08	0.250759	0.152817	0.05	CR	yr1	2018-01-08	COL	0.0202884
412	CR_yr1_2018-01-09	0.246808	0.166593	0.05	CR	yr1	2018-01-09	COL	0.0198604
413	CR_yr1_2018-01-10	0.245859	0.180726	0.05	CR	yr1	2018-01-10	COL	0.0201262
414	CR_yr1_2018-01-11	0.241172	0.19644	0.05	CR	yr1	2018-01-11	COL	0.0187808
415	CR_yr1_2018-01-12	0.229225	0.200614	0.05	CR	yr1	2018-01-12	COL	0.0193455
416	CR_yr1_2018-01-13	0.221134	0.21099	0.05	CR	yr1	2018-01-13	COL	0.0207534
417	CR_yr1_2018-01-15	0.249295	0.183179	0.05	CR	yr1	2018-01-15	COL	0.0186902
418	CR_yr1_2018-01-16	0.243819	0.186845	0.05	CR	yr1	2018-01-16	COL	0.0181972
419	CR_yr1_2018-01-17	0.270248	0.140305	0.05	CR	yr1	2018-01-17	COL	0.0224387
420	CR_yr1_2018-01-18	0.246895	0.174486	0.05	CR	yr1	2018-01-18	COL	0.0218089
421	CR_yr1_2018-01-19	0.234441	0.181815	0.05	CR	yr1	2018-01-19	COL	0.022362
422	CR_yr1_2018-01-20	0.270178	0.15765	0.05	CR	yr1	2018-01-20	COL	0.0212651
423	CR_yr1_2018-01-21	0.254333	0.15409	0.05	CR	yr1	2018-01-21	COL	0.0218918
424	CR_yr1_2018-01-22	0.268773	0.155558	0.05	CR	yr1	2018-01-22	COL	0.0226842
425	CR_yr1_2018-01-23	0.283024	0.139166	0.05	CR	yr1	2018-01-23	COL	0.0220932
426	CR_yr1_2018-01-24	0.254331	0.171013	0.05	CR	yr1	2018-01-24	COL	0.0200556
427	CR_yr1_2018-01-25	0.25712	0.178264	0.05	CR	yr1	2018-01-25	COL	0.0197043
428	CR_yr1_2018-01-26	0.270864	0.153593	0.05	CR	yr1	2018-01-26	COL	0.021623
429	CR_yr1_2018-01-27	0.260688	0.15387	0.05	CR	yr1	2018-01-27	COL	0.0185908
430	CR_yr1_2018-01-28	0.26597	0.169083	0.05	CR	yr1	2018-01-28	COL	0.019632
431	CR_yr1_2018-01-29	0.25056	0.166583	0.05	CR	yr1	2018-01-29	COL	0.0195814
432	CR_yr1_2018-01-30	0.218615	0.201844	0.05	CR	yr1	2018-01-30	COL	0.0199382
433	CR_yr1_2018-01-31	0.218247	0.212317	0.05	CR	yr1	2018-01-31	COL	0.0193382
434	CR_yr1_2018-02-02	0.229491	0.194631	0.05	CR	yr1	2018-02-02	COL	0.0203429
435	CR_yr1_2018-02-03	0.224924	0.206007	0.05	CR	yr1	2018-02-03	COL	0.0202854
436	CR_yr1_2018-02-04	0.197591	0.212909	0.05	CR	yr1	2018-02-04	COL	0.0208035
437	CR_yr1_2018-02-05	0.237117	0.164727	0.05	CR	yr1	2018-02-05	COL	0.0208635
438	CR_yr1_2018-02-06	0.153783	0.229608	0.05	CR	yr1	2018-02-06	COL	0.020445
439	CR_yr1_2018-02-07	0.190129	0.223426	0.05	CR	yr1	2018-02-07	COL	0.0193132
440	CR_yr1_2018-02-08	0.192115	0.199481	0.05	CR	yr1	2018-02-08	COL	0.0193153
441	CR_yr1_2018-02-09	0.165491	0.217617	0.05	CR	yr1	2018-02-09	COL	0.0190597
442	CR_yr1_2018-02-10	0.184861	0.204876	0.05	CR	yr1	2018-02-10	COL	0.021198
443	CR_yr1_2018-02-11	0.1982	0.209114	0.05	CR	yr1	2018-02-11	COL	0.0225228
444	CR_yr1_2018-02-12	0.191027	0.192503	0.05	CR	yr1	2018-02-12	COL	0.0209003
445	CR_yr1_2018-02-13	0.146972	0.226515	0.05	CR	yr1	2018-02-13	COL	0.0208295
446	CR_yr1_2018-02-14	0.151392	0.247942	0.05	CR	yr1	2018-02-14	COL	0.0206298
447	CR_yr1_2018-02-15	0.136267	0.247196	0.05	CR	yr1	2018-02-15	COL	0.0194612
448	CR_yr1_2018-02-16	0.120732	0.235666	0.05	CR	yr1	2018-02-16	COL	0.0195558
449	CR_yr1_2018-02-17	0.167977	0.247899	0.05	CR	yr1	2018-02-17	COL	0.0200995
450	CR_yr1_2018-02-18	0.136273	0.245167	0.05	CR	yr1	2018-02-18	COL	0.0197525
451	CR_yr1_2018-02-19	0.157002	0.236064	0.05	CR	yr1	2018-02-19	COL	0.0194746
452	CR_yr1_2018-02-20	0.100518	0.263794	0.05	CR	yr1	2018-02-20	COL	0.0201263
453	CR_yr1_2018-02-21	0.135406	0.245337	0.05	CR	yr1	2018-02-21	COL	0.0217112
454	CR_yr1_2018-02-22	0.0829194	0.258059	0.05	CR	yr1	2018-02-22	COL	0.0190821
455	CR_yr1_2018-02-23	0.0775016	0.26076	0.05	CR	yr1	2018-02-23	COL	0.0206652
456	CR_yr1_2018-02-24	0.0651858	0.275925	0.05	CR	yr1	2018-02-24	COL	0.020263
457	CR_yr1_2018-02-25	0.135465	0.258749	0.05	CR	yr1	2018-02-25	COL	0.0202124
458	CR_yr1_2018-02-26	0.111081	0.267761	0.05	CR	yr1	2018-02-26	COL	0.0198469
459	CR_yr1_2018-02-27	0.0975229	0.235268	0.05	CR	yr1	2018-02-27	COL	0.0204311
460	CR_yr1_2018-02-28	0.13369	0.232954	0.05	CR	yr1	2018-02-28	COL	0.019837
461	CR_yr1_2018-03-01	0.162329	0.245288	0.05	CR	yr1	2018-03-01	COL	0.0207165
462	CR_yr1_2018-03-02	0.148431	0.220633	0.05	CR	yr1	2018-03-02	COL	0.0202422
463	CR_yr1_2018-03-03	0.157609	0.212151	0.05	CR	yr1	2018-03-03	COL	0.0201989
464	CR_yr1_2018-03-04	0.121824	0.236557	0.05	CR	yr1	2018-03-04	COL	0.0200851
465	CR_yr1_2018-03-05	0.191842	0.23885	0.05	CR	yr1	2018-03-05	COL	0.0204451
466	CR_yr1_2018-03-06	0.211243	0.215553	0.05	CR	yr1	2018-03-06	COL	0.0178128
467	CR_yr1_2018-03-07	0.175469	0.22951	0.05	CR	yr1	2018-03-07	COL	0.018574
468	CR_yr1_2018-03-08	0.200638	0.190773	0.05	CR	yr1	2018-03-08	COL	0.0203994
469	CR_yr1_2018-03-09	0.193591	0.222171	0.05	CR	yr1	2018-03-09	COL	0.0170482
470	CR_yr1_2018-03-10	0.21853	0.180978	0.05	CR	yr1	2018-03-10	COL	0.0160509
471	CR_yr1_2018-03-11	0.221308	0.19692	0.05	CR	yr1	2018-03-11	COL	0.0170302
472	CR_yr1_2018-03-12	0.226277	0.182543	0.05	CR	yr1	2018-03-12	COL	0.0180313
473	CR_yr1_2018-03-13	0.244157	0.122138	0.05	CR	yr1	2018-03-13	COL	0.0191613
474	CR_yr1_2018-03-14	0.243174	0.121043	0.05	CR	yr1	2018-03-14	COL	0.0192739
475	CR_yr1_2018-03-15	0.211577	0.112881	0.05	CR	yr1	2018-03-15	COL	0.0196184
476	CR_yr1_2018-03-16	0.207729	0.109362	0.05	CR	yr1	2018-03-16	COL	0.019139
477	CR_yr1_2018-03-17	0.260076	0.0324871	0.05	CR	yr1	2018-03-17	COL	0.0176088
478	CR_yr1_2018-03-18	0.259482	0.0706524	0.05	CR	yr1	2018-03-18	COL	0.0190216
479	CR_yr1_2018-03-19	0.273507	0.0901531	0.05	CR	yr1	2018-03-19	COL	0.0202489
480	CR_yr1_2018-03-20	0.270773	0.0615948	0.05	CR	yr1	2018-03-20	COL	0.0178214
481	CR_yr1_2018-03-21	0.257595	0.063102	0.05	CR	yr1	2018-03-21	COL	0.0174639
482	CR_yr1_2018-03-22	0.248162	0.0760502	0.05	CR	yr1	2018-03-22	COL	0.014779
483	CR_yr1_2018-03-23	0.280941	0.0129275	0.05	CR	yr1	2018-03-23	COL	0.0153143
484	CR_yr1_2018-03-24	0.287565	-0.0326081	0.05	CR	yr1	2018-03-24	COL	0.0185931
485	CR_yr1_2018-03-25	0.290616	-0.0204439	0.05	CR	yr1	2018-03-25	COL	0.0203793
486	CR_yr1_2018-03-26	0.278301	-0.0297084	0.05	CR	yr1	2018-03-26	COL	0.0219192
487	CR_yr1_2018-03-27	0.263164	-0.0562357	0.05	CR	yr1	2018-03-27	COL	0.0225773
488	CR_yr1_2018-03-28	0.278521	-0.0608686	0.05	CR	yr1	2018-03-28	COL	0.0218347
489	CR_yr1_2018-03-29	0.277132	-0.0848491	0.05	CR	yr1	2018-03-29	COL	0.0219184
490	CR_yr1_2018-03-30	0.287786	-0.0747383	0.05	CR	yr1	2018-03-30	COL	0.0213079
491	CR_yr1_2018-03-31	0.258907	-0.102385	0.05	CR	yr1	2018-03-31	COL	0.0232707
492	CR_yr1_2018-04-01	0.279675	-0.0893469	0.05	CR	yr1	2018-04-01	COL	0.0229968
493	CR_yr1_2018-04-02	0.284133	-0.0598068	0.05	CR	yr1	2018-04-02	COL	0.0203376
494	CR_yr1_2018-04-03	0.301462	-0.0358617	0.05	CR	yr1	2018-04-03	COL	0.0179596
495	CR_yr1_2018-04-04	0.281793	-0.0570673	0.05	CR	yr1	2018-04-04	COL	0.0167027
496	CR_yr1_2018-04-05	0.271841	-0.0403906	0.05	CR	yr1	2018-04-05	COL	0.0158016
497	CR_yr1_2018-04-06	0.282917	-0.00231085	0.05	CR	yr1	2018-04-06	COL	0.0144112
498	CR_yr1_2018-04-07	0.29608	-0.0295787	0.05	CR	yr1	2018-04-07	COL	0.013302
499	CR_yr1_2018-04-08	0.295175	-0.0192992	0.05	CR	yr1	2018-04-08	COL	0.0140687
500	CR_yr1_2018-04-09	0.288383	-0.00822632	0.05	CR	yr1	2018-04-09	COL	0.014945
501	CR_yr1_2018-04-10	0.310765	-0.0218611	0.05	CR	yr1	2018-04-10	COL	0.0146361
502	CR_yr1_2018-04-11	0.318751	-0.0419732	0.05	CR	yr1	2018-04-11	COL	0.0146174
503	CR_yr1_2018-04-12	0.300032	-0.0536701	0.05	CR	yr1	2018-04-12	COL	0.0137545
504	CR_yr1_2018-04-13	0.304822	-0.0512479	0.05	CR	yr1	2018-04-13	COL	0.0143182
505	CR_yr1_2018-04-14	0.300093	-0.0828466	0.05	CR	yr1	2018-04-14	COL	0.0152574
506	CR_yr1_2018-04-15	0.287116	-0.0771976	0.05	CR	yr1	2018-04-15	COL	0.0186505
507	CR_yr1_2018-04-16	0.290971	-0.0940759	0.05	CR	yr1	2018-04-16	COL	0.0147359
508	CR_yr1_2018-04-17	0.293613	-0.0931386	0.05	CR	yr1	2018-04-17	COL	0.0164847
509	CR_yr1_2018-04-18	0.286601	-0.0818381	0.05	CR	yr1	2018-04-18	COL	0.0148542
510	CR_yr1_2018-04-19	0.295321	-0.101311	0.05	CR	yr1	2018-04-19	COL	0.0137639
511	CR_yr1_2018-04-20	0.294737	-0.111392	0.05	CR	yr1	2018-04-20	COL	0.0141155
512	CR_yr1_2018-04-21	0.296851	-0.106633	0.05	CR	yr1	2018-04-21	COL	0.0142212
513	CR_yr1_2018-04-22	0.288959	-0.125048	0.05	CR	yr1	2018-04-22	COL	0.014965
514	CR_yr1_2018-04-23	0.267455	-0.151148	0.05	CR	yr1	2018-04-23	COL	0.0156865
515	CR_yr1_2018-04-24	0.264888	-0.148564	0.05	CR	yr1	2018-04-24	COL	0.0156328
516	CR_yr1_2018-04-25	0.244081	-0.151573	0.05	CR	yr1	2018-04-25	COL	0.0155018
517	CR_yr1_2018-04-26	0.247342	-0.168012	0.05	CR	yr1	2018-04-26	COL	0.0161483
518	CR_yr1_2018-04-27	0.257402	-0.140817	0.05	CR	yr1	2018-04-27	COL	0.0175605
519	CR_yr1_2018-04-28	0.257764	-0.131417	0.05	CR	yr1	2018-04-28	COL	0.0182499
520	CR_yr1_2018-04-29	0.258995	-0.11137	0.05	CR	yr1	2018-04-29	COL	0.0194663
521	CR_yr1_2018-04-30	0.253641	-0.125093	0.05	CR	yr1	2018-04-30	COL	0.0206949
522	CR_yr2_2018-11-29	0.25532	0.0739138	0.05	CR	yr2	2018-11-29	COL	0.0205443
523	CR_yr2_2018-11-30	0.250223	0.113216	0.05	CR	yr2	2018-11-30	COL	0.0227005
524	CR_yr2_2018-12-01	0.241669	0.137171	0.05	CR	yr2	2018-12-01	COL	0.0238284
525	CR_yr2_2018-12-02	0.241554	0.176543	0.05	CR	yr2	2018-12-02	COL	0.0230085
526	CR_yr2_2018-12-03	0.279509	0.140655	0.05	CR	yr2	2018-12-03	COL	0.0247485
527	CR_yr2_2018-12-04	0.261868	0.175149	0.05	CR	yr2	2018-12-04	COL	0.021606
528	CR_yr2_2018-12-05	0.193113	0.161141	0.05	CR	yr2	2018-12-05	COL	0.0189175
529	CR_yr2_2018-12-06	0.177965	0.149625	0.05	CR	yr2	2018-12-06	COL	0.01807
530	CR_yr2_2018-12-07	0.17109	0.153554	0.05	CR	yr2	2018-12-07	COL	0.0184777
531	CR_yr2_2018-12-08	0.167172	0.138081	0.05	CR	yr2	2018-12-08	COL	0.0200323
532	CR_yr2_2018-12-09	0.158936	0.147416	0.05	CR	yr2	2018-12-09	COL	0.0206207
533	CR_yr2_2018-12-10	0.164904	0.139111	0.05	CR	yr2	2018-12-10	COL	0.0225993
534	CR_yr2_2018-12-11	0.148446	0.11642	0.05	CR	yr2	2018-12-11	COL	0.0240654
535	CR_yr2_2018-12-12	0.146197	0.13915	0.05	CR	yr2	2018-12-12	COL	0.0204032
536	CR_yr2_2018-12-13	0.193821	0.137159	0.05	CR	yr2	2018-12-13	COL	0.0230704
537	CR_yr2_2018-12-14	0.18371	0.153203	0.05	CR	yr2	2018-12-14	COL	0.0227928
538	CR_yr2_2018-12-15	0.200621	0.144471	0.05	CR	yr2	2018-12-15	COL	0.0235401
539	CR_yr2_2018-12-16	0.205919	0.149931	0.05	CR	yr2	2018-12-16	COL	0.0237156
540	CR_yr2_2018-12-17	0.212436	0.14299	0.05	CR	yr2	2018-12-17	COL	0.023198
541	CR_yr2_2018-12-18	0.226687	0.143104	0.05	CR	yr2	2018-12-18	COL	0.0232782
542	CR_yr2_2018-12-19	0.237733	0.143642	0.05	CR	yr2	2018-12-19	COL	0.023389
543	CR_yr2_2018-12-20	0.224151	0.0865812	0.05	CR	yr2	2018-12-20	COL	0.0258572
544	CR_yr2_2018-12-21	0.23514	0.10727	0.05	CR	yr2	2018-12-21	COL	0.0243115
545	CR_yr2_2018-12-22	0.24239	0.0676222	0.05	CR	yr2	2018-12-22	COL	0.0230897
546	CR_yr2_2018-12-23	0.238285	0.0835756	0.05	CR	yr2	2018-12-23	COL	0.0211296
547	CR_yr2_2018-12-24	0.207335	0.11735	0.05	CR	yr2	2018-12-24	COL	0.0223382
548	CR_yr2_2018-12-25	0.215351	0.121785	0.05	CR	yr2	2018-12-25	COL	0.0225396
549	CR_yr2_2018-12-26	0.230446	0.0241699	0.05	CR	yr2	2018-12-26	COL	0.0242903
550	CR_yr2_2018-12-27	0.22797	0.0698422	0.05	CR	yr2	2018-12-27	COL	0.0256586
551	CR_yr2_2018-12-28	0.218471	0.0861968	0.05	CR	yr2	2018-12-28	COL	0.0269165
552	CR_yr2_2018-12-29	0.209287	0.102061	0.05	CR	yr2	2018-12-29	COL	0.0274116
553	CR_yr2_2018-12-30	0.235169	0.0719275	0.05	CR	yr2	2018-12-30	COL	0.0266297
554	CR_yr2_2018-12-31	0.235474	0.0963808	0.05	CR	yr2	2018-12-31	COL	0.0267469
555	CR_yr2_2019-01-01	0.198096	0.111816	0.05	CR	yr2	2019-01-01	COL	0.0269899
556	CR_yr2_2019-01-02	0.250542	0.102413	0.05	CR	yr2	2019-01-02	COL	0.0277232
557	CR_yr2_2019-01-03	0.251702	0.0874839	0.05	CR	yr2	2019-01-03	COL	0.0265834
558	CR_yr2_2019-01-04	0.239586	0.114597	0.05	CR	yr2	2019-01-04	COL	0.0258338
559	CR_yr2_2019-01-05	0.281076	0.0815359	0.05	CR	yr2	2019-01-05	COL	0.0258357
560	CR_yr2_2019-01-06	0.276424	0.104882	0.05	CR	yr2	2019-01-06	COL	0.0263219
561	CR_yr2_2019-01-07	0.253216	0.13637	0.05	CR	yr2	2019-01-07	COL	0.0267201
562	CR_yr2_2019-01-08	0.255868	0.115542	0.05	CR	yr2	2019-01-08	COL	0.0270671
563	CR_yr2_2019-01-09	0.287877	0.0664668	0.05	CR	yr2	2019-01-09	COL	0.0261782
564	CR_yr2_2019-01-10	0.278039	0.099131	0.05	CR	yr2	2019-01-10	COL	0.0265736
565	CR_yr2_2019-01-11	0.262098	0.108352	0.05	CR	yr2	2019-01-11	COL	0.0265527
566	CR_yr2_2019-01-12	0.262824	0.106375	0.05	CR	yr2	2019-01-12	COL	0.0273316
567	CR_yr2_2019-01-13	0.253379	0.132341	0.05	CR	yr2	2019-01-13	COL	0.0261454
568	CR_yr2_2019-01-14	0.237905	0.162095	0.05	CR	yr2	2019-01-14	COL	0.0254647
569	CR_yr2_2019-01-15	0.286716	0.0971865	0.05	CR	yr2	2019-01-15	COL	0.0254197
570	CR_yr2_2019-01-16	0.291317	0.0982459	0.05	CR	yr2	2019-01-16	COL	0.0257252
571	CR_yr2_2019-01-17	0.252748	0.132117	0.05	CR	yr2	2019-01-17	COL	0.0255572
572	CR_yr2_2019-01-18	0.262907	0.14784	0.05	CR	yr2	2019-01-18	COL	0.0242812
573	CR_yr2_2019-01-19	0.257085	0.151232	0.05	CR	yr2	2019-01-19	COL	0.0245679
574	CR_yr2_2019-01-20	0.288863	0.0668592	0.05	CR	yr2	2019-01-20	COL	0.0231969
575	CR_yr2_2019-01-21	0.29531	0.094458	0.05	CR	yr2	2019-01-21	COL	0.0235176
576	CR_yr2_2019-01-22	0.264109	0.114688	0.05	CR	yr2	2019-01-22	COL	0.0232824
577	CR_yr2_2019-01-23	0.260544	0.129392	0.05	CR	yr2	2019-01-23	COL	0.0231796
578	CR_yr2_2019-01-24	0.271726	0.13856	0.05	CR	yr2	2019-01-24	COL	0.0228936
579	CR_yr2_2019-01-25	0.277425	0.134547	0.05	CR	yr2	2019-01-25	COL	0.0226056
580	CR_yr2_2019-01-26	0.273072	0.0963382	0.05	CR	yr2	2019-01-26	COL	0.0204548
581	CR_yr2_2019-01-27	0.277252	0.101582	0.05	CR	yr2	2019-01-27	COL	0.0212463
582	CR_yr2_2019-01-28	0.287048	0.084772	0.05	CR	yr2	2019-01-28	COL	0.02211
583	CR_yr2_2019-01-29	0.284728	0.104805	0.05	CR	yr2	2019-01-29	COL	0.0211524
584	CR_yr2_2019-01-30	0.290877	0.0933756	0.05	CR	yr2	2019-01-30	COL	0.0222092
585	CR_yr2_2019-01-31	0.272224	0.0763807	0.05	CR	yr2	2019-01-31	COL	0.0203623
586	CR_yr2_2019-02-01	0.277216	0.104681	0.05	CR	yr2	2019-02-01	COL	0.0200298
587	CR_yr2_2019-02-02	0.285004	0.101405	0.05	CR	yr2	2019-02-02	COL	0.0203373
588	CR_yr2_2019-02-03	0.269441	0.134694	0.05	CR	yr2	2019-02-03	COL	0.0216714
589	CR_yr2_2019-02-04	0.282585	0.0956346	0.05	CR	yr2	2019-02-04	COL	0.0199766
590	CR_yr2_2019-02-05	0.291839	0.082227	0.05	CR	yr2	2019-02-05	COL	0.0189175
591	CR_yr2_2019-02-06	0.285648	0.0511019	0.05	CR	yr2	2019-02-06	COL	0.018389
592	CR_yr2_2019-02-07	0.275372	0.096727	0.05	CR	yr2	2019-02-07	COL	0.017286
593	CR_yr2_2019-02-08	0.25889	0.0965011	0.05	CR	yr2	2019-02-08	COL	0.0183353
594	CR_yr2_2019-02-09	0.264638	0.0874799	0.05	CR	yr2	2019-02-09	COL	0.0186254
595	CR_yr2_2019-02-10	0.290593	0.0788808	0.05	CR	yr2	2019-02-10	COL	0.0178788
596	CR_yr2_2019-02-11	0.275411	0.0611855	0.05	CR	yr2	2019-02-11	COL	0.0186535
597	CR_yr2_2019-02-12	0.279821	0.0629657	0.05	CR	yr2	2019-02-12	COL	0.0225631
598	CR_yr2_2019-02-13	0.261101	0.0788485	0.05	CR	yr2	2019-02-13	COL	0.0227804
599	CR_yr2_2019-02-14	0.286508	0.0725982	0.05	CR	yr2	2019-02-14	COL	0.0238678
600	CR_yr2_2019-02-15	0.282349	0.0719323	0.05	CR	yr2	2019-02-15	COL	0.0236791
601	CR_yr2_2019-02-16	0.262427	0.0747693	0.05	CR	yr2	2019-02-16	COL	0.0236384
602	CR_yr2_2019-02-17	0.287326	0.0651252	0.05	CR	yr2	2019-02-17	COL	0.0232805
603	CR_yr2_2019-02-18	0.27942	0.0635623	0.05	CR	yr2	2019-02-18	COL	0.023542
604	CR_yr2_2019-02-19	0.283612	0.0310807	0.05	CR	yr2	2019-02-19	COL	0.0164792
605	CR_yr2_2019-02-20	0.286699	0.0401674	0.05	CR	yr2	2019-02-20	COL	0.0160804
606	CR_yr2_2019-02-21	0.285334	0.0401942	0.05	CR	yr2	2019-02-21	COL	0.0153431
607	CR_yr2_2019-02-22	0.29091	0.0531658	0.05	CR	yr2	2019-02-22	COL	0.015787
608	CR_yr2_2019-02-23	0.290371	0.0698044	0.05	CR	yr2	2019-02-23	COL	0.0173793
609	CR_yr2_2019-02-24	0.292708	0.0264341	0.05	CR	yr2	2019-02-24	COL	0.0184473
610	CR_yr2_2019-02-25	0.310096	0.0195341	0.05	CR	yr2	2019-02-25	COL	0.0193278
611	CR_yr2_2019-02-26	0.314637	0.0248642	0.05	CR	yr2	2019-02-26	COL	0.0201619
612	CR_yr2_2019-02-27	0.293018	0.0356189	0.05	CR	yr2	2019-02-27	COL	0.0187197
613	CR_yr2_2019-02-28	0.290966	-0.0116798	0.05	CR	yr2	2019-02-28	COL	0.0137159
614	CR_yr2_2019-03-01	0.298984	0.00970928	0.05	CR	yr2	2019-03-01	COL	0.0143139
615	CR_yr2_2019-03-02	0.318688	-0.0104729	0.05	CR	yr2	2019-03-02	COL	0.0179794
616	CR_yr2_2019-03-03	0.283606	-0.00575339	0.05	CR	yr2	2019-03-03	COL	0.0139624
617	CR_yr2_2019-03-04	0.28313	-0.0318338	0.05	CR	yr2	2019-03-04	COL	0.0116405
618	CR_yr2_2019-03-05	0.312327	-0.0182269	0.05	CR	yr2	2019-03-05	COL	0.0140408
619	CR_yr2_2019-03-06	0.282832	-0.037489	0.05	CR	yr2	2019-03-06	COL	0.0143504
620	CR_yr2_2019-03-07	0.284521	-0.0507488	0.05	CR	yr2	2019-03-07	COL	0.0109191
621	CR_yr2_2019-03-08	0.296029	-0.0281255	0.05	CR	yr2	2019-03-08	COL	0.0121143
622	CR_yr2_2019-03-09	0.305646	-0.0272049	0.05	CR	yr2	2019-03-09	COL	0.0143738
623	CR_yr2_2019-03-10	0.294616	-0.0659835	0.05	CR	yr2	2019-03-10	COL	0.0139904
624	CR_yr2_2019-03-11	0.291034	-0.0339963	0.05	CR	yr2	2019-03-11	COL	0.0116019
625	CR_yr2_2019-03-12	0.296338	-0.0279338	0.05	CR	yr2	2019-03-12	COL	0.0119006
626	CR_yr2_2019-03-13	0.285721	-0.042578	0.05	CR	yr2	2019-03-13	COL	0.0122952
627	CR_yr2_2019-03-14	0.299027	-0.042645	0.05	CR	yr2	2019-03-14	COL	0.0142192
628	CR_yr2_2019-03-15	0.302129	-0.0547253	0.05	CR	yr2	2019-03-15	COL	0.0151486
629	CR_yr2_2019-03-16	0.310037	-0.0724657	0.05	CR	yr2	2019-03-16	COL	0.0143471
630	CR_yr2_2019-03-17	0.304872	-0.0946749	0.05	CR	yr2	2019-03-17	COL	0.0136706
631	CR_yr2_2019-03-18	0.310784	-0.0499965	0.05	CR	yr2	2019-03-18	COL	0.0141327
632	CR_yr2_2019-03-19	0.300191	-0.0780335	0.05	CR	yr2	2019-03-19	COL	0.0152808
633	CR_yr2_2019-03-20	0.308138	-0.0817521	0.05	CR	yr2	2019-03-20	COL	0.016521
634	CR_yr2_2019-03-21	0.253865	-0.133648	0.05	CR	yr2	2019-03-21	COL	0.012963
635	CR_yr2_2019-03-22	0.242461	-0.136752	0.05	CR	yr2	2019-03-22	COL	0.012286
636	CR_yr2_2019-03-23	0.241395	-0.140608	0.05	CR	yr2	2019-03-23	COL	0.0126396
637	CR_yr2_2019-03-24	0.261448	-0.132503	0.05	CR	yr2	2019-03-24	COL	0.0135267
638	CR_yr2_2019-03-25	0.282933	-0.116056	0.05	CR	yr2	2019-03-25	COL	0.0142606
639	CR_yr2_2019-03-26	0.303187	-0.10218	0.05	CR	yr2	2019-03-26	COL	0.0147689
640	CR_yr2_2019-03-27	0.306639	-0.0998475	0.05	CR	yr2	2019-03-27	COL	0.0149072
641	CR_yr2_2019-03-28	0.266967	-0.140389	0.05	CR	yr2	2019-03-28	COL	0.0128574
642	CR_yr2_2019-03-29	0.260056	-0.154117	0.05	CR	yr2	2019-03-29	COL	0.0138804
643	CR_yr2_2019-03-30	0.273181	-0.14163	0.05	CR	yr2	2019-03-30	COL	0.0132465
644	CR_yr2_2019-03-31	0.281798	-0.149453	0.05	CR	yr2	2019-03-31	COL	0.0132527
645	CR_yr2_2019-04-01	0.284355	-0.140792	0.05	CR	yr2	2019-04-01	COL	0.0131679
646	CR_yr2_2019-04-02	0.286708	-0.140837	0.05	CR	yr2	2019-04-02	COL	0.014265
647	CR_yr2_2019-04-03	0.281806	-0.154013	0.05	CR	yr2	2019-04-03	COL	0.0149406
648	CR_yr2_2019-04-04	0.296409	-0.137027	0.05	CR	yr2	2019-04-04	COL	0.0163101
649	CR_yr2_2019-04-05	0.289398	-0.147301	0.05	CR	yr2	2019-04-05	COL	0.0177259
650	CR_yr2_2019-04-06	0.273579	-0.160164	0.05	CR	yr2	2019-04-06	COL	0.0166631
651	CR_yr2_2019-04-07	0.256989	-0.179446	0.05	CR	yr2	2019-04-07	COL	0.0158536
652	CR_yr2_2019-04-08	0.244628	-0.206522	0.05	CR	yr2	2019-04-08	COL	0.0146697
653	CR_yr2_2019-04-09	0.260064	-0.192792	0.05	CR	yr2	2019-04-09	COL	0.0166351
654	CR_yr2_2019-04-10	0.250915	-0.207943	0.05	CR	yr2	2019-04-10	COL	0.0141
655	CR_yr2_2019-04-11	0.263123	-0.191405	0.05	CR	yr2	2019-04-11	COL	0.0158993
656	CR_yr2_2019-04-12	0.283094	-0.161444	0.05	CR	yr2	2019-04-12	COL	0.016376
657	CR_yr2_2019-04-13	0.286166	-0.150275	0.05	CR	yr2	2019-04-13	COL	0.0184429
658	CR_yr2_2019-04-14	0.278782	-0.162989	0.05	CR	yr2	2019-04-14	COL	0.0181824
659	CR_yr2_2019-04-15	0.27724	-0.168475	0.05	CR	yr2	2019-04-15	COL	0.0161035
660	CR_yr2_2019-04-16	0.286473	-0.142198	0.05	CR	yr2	2019-04-16	COL	0.0176451
661	CR_yr2_2019-04-17	0.285366	-0.142009	0.05	CR	yr2	2019-04-17	COL	0.0192658
662	CR_yr2_2019-04-18	0.277471	-0.145466	0.05	CR	yr2	2019-04-18	COL	0.0189398
663	CR_yr2_2019-04-19	0.264715	-0.164698	0.05	CR	yr2	2019-04-19	COL	0.0190763
664	CR_yr2_2019-04-20	0.174026	-0.20742	0.05	CR	yr2	2019-04-20	COL	0.0225177
665	CR_yr2_2019-04-21	0.185073	-0.188637	0.05	CR	yr2	2019-04-21	COL	0.0228398
666	CR_yr2_2019-04-22	0.232038	-0.164205	0.05	CR	yr2	2019-04-22	COL	0.0220351
667	CR_yr2_2019-04-23	0.231645	-0.150696	0.05	CR	yr2	2019-04-23	COL	0.0229546
668	CR_yr2_2019-04-24	0.213636	-0.134923	0.05	CR	yr2	2019-04-24	COL	0.0230504
669	CR_yr2_2019-04-25	0.219591	-0.133208	0.05	CR	yr2	2019-04-25	COL	0.0177443
670	CR_yr2_2019-04-26	0.216514	-0.133499	0.05	CR	yr2	2019-04-26	COL	0.0167821
671	CR_yr2_2019-04-27	0.205013	-0.126698	0.05	CR	yr2	2019-04-27	COL	0.0164537
672	CR_yr2_2019-04-28	0.23066	-0.109138	0.05	CR	yr2	2019-04-28	COL	0.0181221
673	CR_yr2_2019-04-29	0.209485	-0.087091	0.05	CR	yr2	2019-04-29	COL	0.0249976
674	CR_yr2_2019-04-30	0.199797	-0.0916412	0.05	CR	yr2	2019-04-30	COL	0.019817
675	CR_yr3_2019-11-29	0.222177	0.209477	0.05	CR	yr3	2019-11-29	COL	0.0202517
676	CR_yr3_2019-11-30	0.198454	0.214008	0.05	CR	yr3	2019-11-30	COL	0.019483
677	CR_yr3_2019-12-01	0.216449	0.212756	0.05	CR	yr3	2019-12-01	COL	0.0205207
678	CR_yr3_2019-12-02	0.201847	0.200218	0.05	CR	yr3	2019-12-02	COL	0.0163627
679	CR_yr3_2019-12-03	0.190481	0.22244	0.05	CR	yr3	2019-12-03	COL	0.0179029
680	CR_yr3_2019-12-04	0.202011	0.208578	0.05	CR	yr3	2019-12-04	COL	0.0171264
681	CR_yr3_2019-12-05	0.20859	0.205339	0.05	CR	yr3	2019-12-05	COL	0.0171429
682	CR_yr3_2019-12-06	0.207347	0.199926	0.05	CR	yr3	2019-12-06	COL	0.0178946
683	CR_yr3_2019-12-07	0.215428	0.18927	0.05	CR	yr3	2019-12-07	COL	0.0167931
684	CR_yr3_2019-12-08	0.217373	0.192622	0.05	CR	yr3	2019-12-08	COL	0.0180162
685	CR_yr3_2019-12-09	0.222975	0.201696	0.05	CR	yr3	2019-12-09	COL	0.020994
686	CR_yr3_2019-12-10	0.213734	0.216951	0.05	CR	yr3	2019-12-10	COL	0.0196634
687	CR_yr3_2019-12-11	0.219226	0.189112	0.05	CR	yr3	2019-12-11	COL	0.018219
688	CR_yr3_2019-12-12	0.22014	0.180931	0.05	CR	yr3	2019-12-12	COL	0.018154
689	CR_yr3_2019-12-13	0.22007	0.205479	0.05	CR	yr3	2019-12-13	COL	0.0206308
690	CR_yr3_2019-12-14	0.233566	0.162891	0.05	CR	yr3	2019-12-14	COL	0.0182576
691	CR_yr3_2019-12-15	0.224621	0.198244	0.05	CR	yr3	2019-12-15	COL	0.019406
692	CR_yr3_2019-12-16	0.234428	0.219521	0.05	CR	yr3	2019-12-16	COL	0.022263
693	CR_yr3_2019-12-17	0.19952	0.219798	0.05	CR	yr3	2019-12-17	COL	0.0173665
694	CR_yr3_2019-12-18	0.173392	0.229703	0.05	CR	yr3	2019-12-18	COL	0.0183582
695	CR_yr3_2019-12-19	0.189946	0.229449	0.05	CR	yr3	2019-12-19	COL	0.017961
696	CR_yr3_2019-12-20	0.210778	0.19937	0.05	CR	yr3	2019-12-20	COL	0.0178496
697	CR_yr3_2019-12-21	0.208694	0.197045	0.05	CR	yr3	2019-12-21	COL	0.018014
698	CR_yr3_2019-12-22	0.187421	0.22846	0.05	CR	yr3	2019-12-22	COL	0.0165454
699	CR_yr3_2019-12-23	0.181588	0.234652	0.05	CR	yr3	2019-12-23	COL	0.0191557
700	CR_yr3_2019-12-24	0.18136	0.238392	0.05	CR	yr3	2019-12-24	COL	0.0182175
701	CR_yr3_2019-12-25	0.181293	0.227297	0.05	CR	yr3	2019-12-25	COL	0.0190919
702	CR_yr3_2019-12-26	0.186738	0.237325	0.05	CR	yr3	2019-12-26	COL	0.0165164
703	CR_yr3_2019-12-27	0.178609	0.245427	0.05	CR	yr3	2019-12-27	COL	0.0188175
704	CR_yr3_2019-12-28	0.200816	0.240395	0.05	CR	yr3	2019-12-28	COL	0.019667
705	CR_yr3_2019-12-29	0.19278	0.243291	0.05	CR	yr3	2019-12-29	COL	0.0193125
706	CR_yr3_2019-12-30	0.206394	0.246868	0.05	CR	yr3	2019-12-30	COL	0.0208657
707	CR_yr3_2019-12-31	0.190435	0.249445	0.05	CR	yr3	2019-12-31	COL	0.0201037
708	CR_yr3_2020-01-01	0.184773	0.239624	0.05	CR	yr3	2020-01-01	COL	0.0192932
709	CR_yr3_2020-01-02	0.174555	0.246198	0.05	CR	yr3	2020-01-02	COL	0.0200672
710	CR_yr3_2020-01-03	0.208563	0.216777	0.05	CR	yr3	2020-01-03	COL	0.019258
711	CR_yr3_2020-01-04	0.227132	0.192433	0.05	CR	yr3	2020-01-04	COL	0.0193783
712	CR_yr3_2020-01-05	0.189509	0.22482	0.05	CR	yr3	2020-01-05	COL	0.0181691
713	CR_yr3_2020-01-06	0.174442	0.230102	0.05	CR	yr3	2020-01-06	COL	0.0199352
714	CR_yr3_2020-01-07	0.181437	0.247615	0.05	CR	yr3	2020-01-07	COL	0.0204524
715	CR_yr3_2020-01-08	0.175453	0.235303	0.05	CR	yr3	2020-01-08	COL	0.0203677
716	CR_yr3_2020-01-09	0.19631	0.206335	0.05	CR	yr3	2020-01-09	COL	0.0186958
717	CR_yr3_2020-01-10	0.183868	0.208064	0.05	CR	yr3	2020-01-10	COL	0.0199258
718	CR_yr3_2020-01-11	0.170731	0.228674	0.05	CR	yr3	2020-01-11	COL	0.0205393
719	CR_yr3_2020-01-12	0.20096	0.202409	0.05	CR	yr3	2020-01-12	COL	0.0202908
720	CR_yr3_2020-01-13	0.167124	0.229104	0.05	CR	yr3	2020-01-13	COL	0.0192627
721	CR_yr3_2020-01-14	0.185787	0.222656	0.05	CR	yr3	2020-01-14	COL	0.0205175
722	CR_yr3_2020-01-15	0.173838	0.251428	0.05	CR	yr3	2020-01-15	COL	0.0204951
723	CR_yr3_2020-01-16	0.166882	0.244763	0.05	CR	yr3	2020-01-16	COL	0.0196616
724	CR_yr3_2020-01-17	0.165015	0.23344	0.05	CR	yr3	2020-01-17	COL	0.0198605
725	CR_yr3_2020-01-18	0.154093	0.225912	0.05	CR	yr3	2020-01-18	COL	0.0203054
726	CR_yr3_2020-01-19	0.14193	0.232933	0.05	CR	yr3	2020-01-19	COL	0.0209257
727	CR_yr3_2020-01-20	0.137456	0.230392	0.05	CR	yr3	2020-01-20	COL	0.0196977
728	CR_yr3_2020-01-21	0.128095	0.236102	0.05	CR	yr3	2020-01-21	COL	0.0203407
729	CR_yr3_2020-01-22	0.156428	0.232744	0.05	CR	yr3	2020-01-22	COL	0.0205489
730	CR_yr3_2020-01-23	0.137519	0.247706	0.05	CR	yr3	2020-01-23	COL	0.0212394
731	CR_yr3_2020-01-24	0.139478	0.249789	0.05	CR	yr3	2020-01-24	COL	0.0203142
732	CR_yr3_2020-01-25	0.162443	0.219862	0.05	CR	yr3	2020-01-25	COL	0.0205969
733	CR_yr3_2020-01-26	0.137747	0.23141	0.05	CR	yr3	2020-01-26	COL	0.0206084
734	CR_yr3_2020-01-27	0.123518	0.254637	0.05	CR	yr3	2020-01-27	COL	0.0204378
735	CR_yr3_2020-01-28	0.134943	0.243394	0.05	CR	yr3	2020-01-28	COL	0.0207206
736	CR_yr3_2020-01-29	0.124899	0.239319	0.05	CR	yr3	2020-01-29	COL	0.0194486
737	CR_yr3_2020-01-30	0.130843	0.251506	0.05	CR	yr3	2020-01-30	COL	0.0203118
738	CR_yr3_2020-01-31	0.152423	0.234095	0.05	CR	yr3	2020-01-31	COL	0.020352
739	CR_yr3_2020-02-01	0.16195	0.224742	0.05	CR	yr3	2020-02-01	COL	0.0204767
740	CR_yr3_2020-02-02	0.164223	0.186446	0.05	CR	yr3	2020-02-02	COL	0.0200343
741	CR_yr3_2020-02-03	0.158127	0.193476	0.05	CR	yr3	2020-02-03	COL	0.0210203
742	CR_yr3_2020-02-04	0.183636	0.180495	0.05	CR	yr3	2020-02-04	COL	0.0213148
743	CR_yr3_2020-02-05	0.187328	0.201153	0.05	CR	yr3	2020-02-05	COL	0.0216676
744	CR_yr3_2020-02-06	0.162839	0.220229	0.05	CR	yr3	2020-02-06	COL	0.0215074
745	CR_yr3_2020-02-07	0.163079	0.197328	0.05	CR	yr3	2020-02-07	COL	0.0207229
746	CR_yr3_2020-02-08	0.167447	0.196922	0.05	CR	yr3	2020-02-08	COL	0.0213134
747	CR_yr3_2020-02-09	0.178404	0.211104	0.05	CR	yr3	2020-02-09	COL	0.0207935
748	CR_yr3_2020-02-10	0.164377	0.212784	0.05	CR	yr3	2020-02-10	COL	0.0217402
749	CR_yr3_2020-02-11	0.155914	0.227504	0.05	CR	yr3	2020-02-11	COL	0.0222002
750	CR_yr3_2020-02-12	0.164417	0.211625	0.05	CR	yr3	2020-02-12	COL	0.0219401
751	CR_yr3_2020-02-13	0.0976305	0.275263	0.05	CR	yr3	2020-02-13	COL	0.0192256
752	CR_yr3_2020-02-14	0.131153	0.263364	0.05	CR	yr3	2020-02-14	COL	0.0209447
753	CR_yr3_2020-02-15	0.147948	0.258723	0.05	CR	yr3	2020-02-15	COL	0.0197452
754	CR_yr3_2020-02-16	0.122237	0.267409	0.05	CR	yr3	2020-02-16	COL	0.0203544
755	CR_yr3_2020-02-17	0.150609	0.231433	0.05	CR	yr3	2020-02-17	COL	0.0191622
756	CR_yr3_2020-02-18	0.161494	0.192916	0.05	CR	yr3	2020-02-18	COL	0.0217589
757	CR_yr3_2020-02-19	0.163427	0.195177	0.05	CR	yr3	2020-02-19	COL	0.0219814
758	CR_yr3_2020-02-20	0.157892	0.19617	0.05	CR	yr3	2020-02-20	COL	0.0230206
759	CR_yr3_2020-02-21	0.188054	0.194944	0.05	CR	yr3	2020-02-21	COL	0.0219399
760	CR_yr3_2020-02-22	0.18635	0.205139	0.05	CR	yr3	2020-02-22	COL	0.0231588
761	CR_yr3_2020-02-23	0.128239	0.260381	0.05	CR	yr3	2020-02-23	COL	0.021511
762	CR_yr3_2020-02-24	0.157012	0.213385	0.05	CR	yr3	2020-02-24	COL	0.0206535
763	CR_yr3_2020-02-25	0.199933	0.229326	0.05	CR	yr3	2020-02-25	COL	0.0209278
764	CR_yr3_2020-02-26	0.182271	0.211175	0.05	CR	yr3	2020-02-26	COL	0.0197553
765	CR_yr3_2020-02-27	0.17703	0.229098	0.05	CR	yr3	2020-02-27	COL	0.0198253
766	CR_yr3_2020-02-28	0.230688	0.202669	0.05	CR	yr3	2020-02-28	COL	0.0204906
767	CR_yr3_2020-02-29	0.209736	0.226908	0.05	CR	yr3	2020-02-29	COL	0.0210973
768	CR_yr3_2020-03-01	0.222695	0.210296	0.05	CR	yr3	2020-03-01	COL	0.0200976
769	CR_yr3_2020-03-02	0.248225	0.173961	0.05	CR	yr3	2020-03-02	COL	0.0205222
770	CR_yr3_2020-03-03	0.266117	0.167712	0.05	CR	yr3	2020-03-03	COL	0.020884
771	CR_yr3_2020-03-04	0.273062	0.137794	0.05	CR	yr3	2020-03-04	COL	0.0209327
772	CR_yr3_2020-03-05	0.215194	0.18843	0.05	CR	yr3	2020-03-05	COL	0.0195825
773	CR_yr3_2020-03-06	0.222747	0.181994	0.05	CR	yr3	2020-03-06	COL	0.0205162
774	CR_yr3_2020-03-07	0.231388	0.131452	0.05	CR	yr3	2020-03-07	COL	0.0206623
775	CR_yr3_2020-03-08	0.259918	0.0995835	0.05	CR	yr3	2020-03-08	COL	0.0208207
776	CR_yr3_2020-03-09	0.241538	0.161554	0.05	CR	yr3	2020-03-09	COL	0.0186846
777	CR_yr3_2020-03-10	0.233388	0.0179948	0.05	CR	yr3	2020-03-10	COL	0.0188851
778	CR_yr3_2020-03-11	0.220167	0.0941929	0.05	CR	yr3	2020-03-11	COL	0.0153079
779	CR_yr3_2020-03-12	0.230176	0.0966392	0.05	CR	yr3	2020-03-12	COL	0.0161051
780	CR_yr3_2020-03-13	0.26582	0.0318977	0.05	CR	yr3	2020-03-13	COL	0.0180234
781	CR_yr3_2020-03-14	0.288561	0.0026012	0.05	CR	yr3	2020-03-14	COL	0.0190068
782	CR_yr3_2020-03-15	0.295377	0.0507601	0.05	CR	yr3	2020-03-15	COL	0.0177808
783	CR_yr3_2020-03-16	0.293136	0.010005	0.05	CR	yr3	2020-03-16	COL	0.0181865
784	CR_yr3_2020-03-17	0.307912	0.0498715	0.05	CR	yr3	2020-03-17	COL	0.0192237
785	CR_yr3_2020-03-18	0.315755	-0.0035843	0.05	CR	yr3	2020-03-18	COL	0.0198515
786	CR_yr3_2020-03-19	0.310179	0.00454276	0.05	CR	yr3	2020-03-19	COL	0.0194777
787	CR_yr3_2020-03-20	0.307225	-0.0214717	0.05	CR	yr3	2020-03-20	COL	0.0173136
788	CR_yr3_2020-03-21	0.299206	-0.0557868	0.05	CR	yr3	2020-03-21	COL	0.0180868
789	CR_yr3_2020-03-22	0.306521	-0.0695211	0.05	CR	yr3	2020-03-22	COL	0.0179855
790	CR_yr3_2020-03-23	0.287156	-0.0580284	0.05	CR	yr3	2020-03-23	COL	0.0175361
791	CR_yr3_2020-03-24	0.2955	-0.0869869	0.05	CR	yr3	2020-03-24	COL	0.0169242
792	CR_yr3_2020-03-25	0.296993	-0.0523056	0.05	CR	yr3	2020-03-25	COL	0.0175832
793	CR_yr3_2020-03-26	0.307079	-0.054574	0.05	CR	yr3	2020-03-26	COL	0.0190035
794	CR_yr3_2020-03-27	0.283121	-0.0433031	0.05	CR	yr3	2020-03-27	COL	0.015484
795	CR_yr3_2020-03-28	0.267183	-0.0624321	0.05	CR	yr3	2020-03-28	COL	0.0147179
796	CR_yr3_2020-03-29	0.241375	-0.0575528	0.05	CR	yr3	2020-03-29	COL	0.0132293
797	CR_yr3_2020-03-30	0.275295	-0.00666871	0.05	CR	yr3	2020-03-30	COL	0.0136976
798	CR_yr3_2020-03-31	0.286353	-0.0508036	0.05	CR	yr3	2020-03-31	COL	0.0150844
799	CR_yr3_2020-04-01	0.284385	-0.0723568	0.05	CR	yr3	2020-04-01	COL	0.0126941
800	CR_yr3_2020-04-02	0.280263	-0.0348859	0.05	CR	yr3	2020-04-02	COL	0.012046
801	CR_yr3_2020-04-03	0.280895	-0.0555028	0.05	CR	yr3	2020-04-03	COL	0.0120834
802	CR_yr3_2020-04-04	0.297232	-0.0265314	0.05	CR	yr3	2020-04-04	COL	0.0163667
803	CR_yr3_2020-04-05	0.293267	-0.0397148	0.05	CR	yr3	2020-04-05	COL	0.0181918
804	CR_yr3_2020-04-06	0.284216	-0.0803966	0.05	CR	yr3	2020-04-06	COL	0.0207261
805	CR_yr3_2020-04-07	0.256387	-0.112321	0.05	CR	yr3	2020-04-07	COL	0.0221099
806	CR_yr3_2020-04-08	0.253494	-0.113969	0.05	CR	yr3	2020-04-08	COL	0.0221048
807	CR_yr3_2020-04-09	0.245746	-0.114182	0.05	CR	yr3	2020-04-09	COL	0.0226417
808	CR_yr3_2020-04-10	0.239086	-0.138581	0.05	CR	yr3	2020-04-10	COL	0.0226146
809	CR_yr3_2020-04-11	0.226785	-0.148423	0.05	CR	yr3	2020-04-11	COL	0.0229172
810	CR_yr3_2020-04-12	0.242778	-0.125684	0.05	CR	yr3	2020-04-12	COL	0.0223877
811	CR_yr3_2020-04-13	0.238909	-0.1581	0.05	CR	yr3	2020-04-13	COL	0.0220905
812	CR_yr3_2020-04-14	0.261418	-0.116191	0.05	CR	yr3	2020-04-14	COL	0.0218627
813	CR_yr3_2020-04-15	0.254072	-0.10884	0.05	CR	yr3	2020-04-15	COL	0.0210258
814	CR_yr3_2020-04-16	0.266711	-0.107872	0.05	CR	yr3	2020-04-16	COL	0.021044
815	CR_yr3_2020-04-17	0.256832	-0.124406	0.05	CR	yr3	2020-04-17	COL	0.0207028
816	CR_yr3_2020-04-18	0.256516	-0.138569	0.05	CR	yr3	2020-04-18	COL	0.0192525
817	CR_yr3_2020-04-19	0.25754	-0.15894	0.05	CR	yr3	2020-04-19	COL	0.0188459
818	CR_yr3_2020-04-20	0.25813	-0.142877	0.05	CR	yr3	2020-04-20	COL	0.0193048
819	CR_yr3_2020-04-21	0.256635	-0.149111	0.05	CR	yr3	2020-04-21	COL	0.0181674
820	CR_yr3_2020-04-22	0.266495	-0.139939	0.05	CR	yr3	2020-04-22	COL	0.0169561
821	CR_yr3_2020-04-23	0.267525	-0.11747	0.05	CR	yr3	2020-04-23	COL	0.01998
822	CR_yr3_2020-04-24	0.263718	-0.107244	0.05	CR	yr3	2020-04-24	COL	0.0241758
823	CR_yr3_2020-04-25	0.274642	-0.0722467	0.05	CR	yr3	2020-04-25	COL	0.0242271
824	CR_yr3_2020-04-26	0.255669	-0.0943794	0.05	CR	yr3	2020-04-26	COL	0.0237032
825	CR_yr3_2020-04-27	0.241276	-0.141872	0.05	CR	yr3	2020-04-27	COL	0.0243466
826	CR_yr3_2020-04-28	0.223899	-0.15096	0.05	CR	yr3	2020-04-28	COL	0.0233835
827	CR_yr3_2020-04-29	0.228435	-0.129485	0.05	CR	yr3	2020-04-29	COL	0.0241311
828	CR_yr3_2020-04-30	0.192273	-0.151664	0.05	CR	yr3	2020-04-30	COL	0.0248642
1	ZH_yr1_2017-11-10	0.104246	-0.301323	0.05	ZH	yr1	2017-11-10	DEN	0.004534
2	ZH_yr1_2017-11-11	0.123274	-0.251619	0.05	ZH	yr1	2017-11-11	DEN	0.00322455
3	ZH_yr1_2017-11-12	0.101485	-0.263189	0.05	ZH	yr1	2017-11-12	DEN	0.003181
4	ZH_yr1_2017-11-13	0.116006	-0.259653	0.05	ZH	yr1	2017-11-13	DEN	0.00341759
5	ZH_yr1_2017-11-14	0.117416	-0.247397	0.05	ZH	yr1	2017-11-14	DEN	0.00355458
6	ZH_yr1_2017-11-15	0.123591	-0.257167	0.05	ZH	yr1	2017-11-15	DEN	0.0044095
7	ZH_yr1_2017-11-16	0.12181	-0.259564	0.05	ZH	yr1	2017-11-16	DEN	0.00474916
8	ZH_yr1_2017-11-17	0.118738	-0.266193	0.05	ZH	yr1	2017-11-17	DEN	0.00536846
9	ZH_yr1_2017-11-18	0.136833	-0.274856	0.05	ZH	yr1	2017-11-18	DEN	0.00472845
10	ZH_yr1_2017-11-19	0.113766	-0.27911	0.05	ZH	yr1	2017-11-19	DEN	0.00425258
11	ZH_yr1_2017-11-20	0.132103	-0.270305	0.05	ZH	yr1	2017-11-20	DEN	0.00505069
12	ZH_yr1_2017-11-21	0.116508	-0.272912	0.05	ZH	yr1	2017-11-21	DEN	0.00541307
13	ZH_yr1_2017-11-22	0.126395	-0.263051	0.05	ZH	yr1	2017-11-22	DEN	0.00556435
14	ZH_yr1_2017-11-23	0.145061	-0.255454	0.05	ZH	yr1	2017-11-23	DEN	0.0057316
15	ZH_yr1_2017-11-24	0.165581	-0.247288	0.05	ZH	yr1	2017-11-24	DEN	0.00616127
16	ZH_yr1_2017-11-25	0.177703	-0.23382	0.05	ZH	yr1	2017-11-25	DEN	0.0056809
17	ZH_yr1_2017-11-26	0.203559	-0.20782	0.05	ZH	yr1	2017-11-26	DEN	0.00789763
18	ZH_yr1_2017-11-27	0.224714	-0.176477	0.05	ZH	yr1	2017-11-27	DEN	0.00773427
19	ZH_yr1_2017-11-28	0.210961	-0.203524	0.05	ZH	yr1	2017-11-28	DEN	0.0067048
20	ZH_yr1_2017-11-29	0.202624	-0.207268	0.05	ZH	yr1	2017-11-29	DEN	0.00669617
21	ZH_yr1_2017-11-30	0.226472	-0.194926	0.05	ZH	yr1	2017-11-30	DEN	0.00845629
22	ZH_yr1_2017-12-01	0.206408	-0.183582	0.05	ZH	yr1	2017-12-01	DEN	0.00694773
23	ZH_yr1_2017-12-02	0.232376	-0.193459	0.05	ZH	yr1	2017-12-02	DEN	0.0085947
24	ZH_yr1_2017-12-03	0.230949	-0.195971	0.05	ZH	yr1	2017-12-03	DEN	0.00926105
25	ZH_yr1_2017-12-04	0.227214	-0.19403	0.05	ZH	yr1	2017-12-04	DEN	0.00773781
26	ZH_yr1_2017-12-05	0.214448	-0.19212	0.05	ZH	yr1	2017-12-05	DEN	0.00667085
27	ZH_yr1_2017-12-06	0.219154	-0.212339	0.05	ZH	yr1	2017-12-06	DEN	0.00836942
28	ZH_yr1_2017-12-07	0.221892	-0.220428	0.05	ZH	yr1	2017-12-07	DEN	0.0116045
29	ZH_yr1_2017-12-08	0.193097	-0.197855	0.05	ZH	yr1	2017-12-08	DEN	0.00592002
30	ZH_yr1_2017-12-09	0.253327	-0.16888	0.05	ZH	yr1	2017-12-09	DEN	0.0126632
31	ZH_yr1_2017-12-10	0.28985	-0.12577	0.05	ZH	yr1	2017-12-10	DEN	0.0135853
32	ZH_yr1_2017-12-11	0.230902	-0.17352	0.05	ZH	yr1	2017-12-11	DEN	0.00882863
33	ZH_yr1_2017-12-12	0.209719	-0.205273	0.05	ZH	yr1	2017-12-12	DEN	0.00850486
34	ZH_yr1_2017-12-13	0.220514	-0.198033	0.05	ZH	yr1	2017-12-13	DEN	0.0106867
35	ZH_yr1_2017-12-14	0.220827	-0.194533	0.05	ZH	yr1	2017-12-14	DEN	0.00822743
36	ZH_yr1_2017-12-15	0.237906	-0.17663	0.05	ZH	yr1	2017-12-15	DEN	0.0116026
37	ZH_yr1_2017-12-16	0.225414	-0.177836	0.05	ZH	yr1	2017-12-16	DEN	0.0101795
38	ZH_yr1_2017-12-17	0.236536	-0.161746	0.05	ZH	yr1	2017-12-17	DEN	0.0127064
39	ZH_yr1_2017-12-18	0.2992	-0.0973118	0.05	ZH	yr1	2017-12-18	DEN	0.0171996
40	ZH_yr1_2017-12-19	0.262378	-0.152906	0.05	ZH	yr1	2017-12-19	DEN	0.0147334
41	ZH_yr1_2017-12-20	0.249138	-0.146731	0.05	ZH	yr1	2017-12-20	DEN	0.0143582
42	ZH_yr1_2017-12-21	0.242544	-0.163227	0.05	ZH	yr1	2017-12-21	DEN	0.0126842
43	ZH_yr1_2017-12-22	0.237739	-0.16342	0.05	ZH	yr1	2017-12-22	DEN	0.0105043
44	ZH_yr1_2017-12-23	0.234777	-0.162927	0.05	ZH	yr1	2017-12-23	DEN	0.0128135
45	ZH_yr1_2017-12-24	0.254851	-0.13532	0.05	ZH	yr1	2017-12-24	DEN	0.0142166
46	ZH_yr1_2017-12-25	0.257599	-0.147589	0.05	ZH	yr1	2017-12-25	DEN	0.0132479
47	ZH_yr1_2017-12-26	0.253825	-0.13899	0.05	ZH	yr1	2017-12-26	DEN	0.01383
48	ZH_yr1_2017-12-27	0.262369	-0.128391	0.05	ZH	yr1	2017-12-27	DEN	0.0140412
49	ZH_yr1_2017-12-28	0.26513	-0.113025	0.05	ZH	yr1	2017-12-28	DEN	0.0144681
50	ZH_yr1_2017-12-29	0.26186	-0.139387	0.05	ZH	yr1	2017-12-29	DEN	0.0152135
51	ZH_yr1_2017-12-30	0.253288	-0.134773	0.05	ZH	yr1	2017-12-30	DEN	0.0114795
52	ZH_yr1_2017-12-31	0.261794	-0.142037	0.05	ZH	yr1	2017-12-31	DEN	0.0137911
53	ZH_yr1_2018-01-01	0.247532	-0.148323	0.05	ZH	yr1	2018-01-01	DEN	0.0141089
54	ZH_yr1_2018-01-02	0.240939	-0.134015	0.05	ZH	yr1	2018-01-02	DEN	0.0143296
55	ZH_yr1_2018-01-04	0.271872	-0.087242	0.05	ZH	yr1	2018-01-04	DEN	0.0162959
56	ZH_yr1_2018-01-05	0.247849	-0.147338	0.05	ZH	yr1	2018-01-05	DEN	0.0126971
57	ZH_yr1_2018-01-06	0.261266	-0.11577	0.05	ZH	yr1	2018-01-06	DEN	0.0120655
58	ZH_yr1_2018-01-07	0.26185	-0.133779	0.05	ZH	yr1	2018-01-07	DEN	0.0115977
59	ZH_yr1_2018-01-08	0.262323	-0.133412	0.05	ZH	yr1	2018-01-08	DEN	0.0116115
60	ZH_yr1_2018-01-09	0.26302	-0.125379	0.05	ZH	yr1	2018-01-09	DEN	0.0116103
61	ZH_yr1_2018-01-10	0.28233	-0.103362	0.05	ZH	yr1	2018-01-10	DEN	0.0129917
62	ZH_yr1_2018-01-11	0.266608	-0.120767	0.05	ZH	yr1	2018-01-11	DEN	0.011036
63	ZH_yr1_2018-01-12	0.279092	-0.108066	0.05	ZH	yr1	2018-01-12	DEN	0.0128585
64	ZH_yr1_2018-01-13	0.277423	-0.114965	0.05	ZH	yr1	2018-01-13	DEN	0.0131095
65	ZH_yr1_2018-01-14	0.288218	-0.0923007	0.05	ZH	yr1	2018-01-14	DEN	0.0131873
66	ZH_yr1_2018-01-15	0.276261	-0.104764	0.05	ZH	yr1	2018-01-15	DEN	0.0130945
67	ZH_yr1_2018-01-16	0.279406	-0.0832155	0.05	ZH	yr1	2018-01-16	DEN	0.0109546
68	ZH_yr1_2018-01-17	0.302973	-0.0641306	0.05	ZH	yr1	2018-01-17	DEN	0.0166797
69	ZH_yr1_2018-01-18	0.302102	-0.0618757	0.05	ZH	yr1	2018-01-18	DEN	0.0149196
70	ZH_yr1_2018-01-19	0.296269	-0.0713147	0.05	ZH	yr1	2018-01-19	DEN	0.0154805
71	ZH_yr1_2018-01-20	0.29368	-0.0854372	0.05	ZH	yr1	2018-01-20	DEN	0.0141155
72	ZH_yr1_2018-01-24	0.288211	-0.0751095	0.05	ZH	yr1	2018-01-24	DEN	0.0119143
73	ZH_yr1_2018-01-25	0.28618	-0.0853955	0.05	ZH	yr1	2018-01-25	DEN	0.0132732
74	ZH_yr1_2018-01-26	0.290886	-0.0974908	0.05	ZH	yr1	2018-01-26	DEN	0.0126659
75	ZH_yr1_2018-01-27	0.29362	-0.0984964	0.05	ZH	yr1	2018-01-27	DEN	0.0135086
76	ZH_yr1_2018-01-28	0.30504	-0.0771423	0.05	ZH	yr1	2018-01-28	DEN	0.014642
77	ZH_yr1_2018-01-29	0.285848	-0.0811175	0.05	ZH	yr1	2018-01-29	DEN	0.0131591
78	ZH_yr1_2018-01-30	0.299934	-0.0768187	0.05	ZH	yr1	2018-01-30	DEN	0.0132643
79	ZH_yr1_2018-01-31	0.303402	-0.069791	0.05	ZH	yr1	2018-01-31	DEN	0.0135233
80	ZH_yr1_2018-02-01	0.294268	-0.0794289	0.05	ZH	yr1	2018-02-01	DEN	0.0104408
81	ZH_yr1_2018-02-02	0.288463	-0.109109	0.05	ZH	yr1	2018-02-02	DEN	0.0154691
82	ZH_yr1_2018-02-03	0.295622	-0.0867429	0.05	ZH	yr1	2018-02-03	DEN	0.0136448
83	ZH_yr1_2018-02-04	0.287821	-0.0929697	0.05	ZH	yr1	2018-02-04	DEN	0.0138206
84	ZH_yr1_2018-02-05	0.292914	-0.0948254	0.05	ZH	yr1	2018-02-05	DEN	0.0133984
85	ZH_yr1_2018-02-06	0.297379	-0.0635066	0.05	ZH	yr1	2018-02-06	DEN	0.0140949
86	ZH_yr1_2018-02-07	0.276161	-0.102472	0.05	ZH	yr1	2018-02-07	DEN	0.0137435
87	ZH_yr1_2018-02-11	0.281442	-0.0685072	0.05	ZH	yr1	2018-02-11	DEN	0.0145446
88	ZH_yr1_2018-02-14	0.284359	-0.0614229	0.05	ZH	yr1	2018-02-14	DEN	0.0196775
89	ZH_yr1_2018-02-16	0.278468	-0.0473602	0.05	ZH	yr1	2018-02-16	DEN	0.0152882
90	ZH_yr1_2018-02-17	0.286795	-0.0591266	0.05	ZH	yr1	2018-02-17	DEN	0.015472
91	ZH_yr1_2018-03-13	0.290123	-0.0739483	0.05	ZH	yr1	2018-03-13	DEN	0.0149543
92	ZH_yr1_2018-03-14	0.27376	-0.0755136	0.05	ZH	yr1	2018-03-14	DEN	0.0148208
93	ZH_yr1_2018-03-15	0.270483	-0.111091	0.05	ZH	yr1	2018-03-15	DEN	0.0133401
94	ZH_yr1_2018-03-16	0.266891	-0.0863859	0.05	ZH	yr1	2018-03-16	DEN	0.0121277
95	ZH_yr1_2018-03-17	0.262052	-0.0904632	0.05	ZH	yr1	2018-03-17	DEN	0.0133366
96	ZH_yr1_2018-03-22	0.253218	-0.10799	0.05	ZH	yr1	2018-03-22	DEN	0.0132045
97	ZH_yr1_2018-03-23	0.244137	-0.101414	0.05	ZH	yr1	2018-03-23	DEN	0.0148096
98	ZH_yr1_2018-03-24	0.247628	-0.100379	0.05	ZH	yr1	2018-03-24	DEN	0.0162811
99	ZH_yr1_2018-03-25	0.251131	-0.0912461	0.05	ZH	yr1	2018-03-25	DEN	0.0168944
100	ZH_yr1_2018-03-26	0.261444	-0.0774149	0.05	ZH	yr1	2018-03-26	DEN	0.0168735
101	ZH_yr1_2018-03-27	0.271487	-0.0675083	0.05	ZH	yr1	2018-03-27	DEN	0.0148288
102	ZH_yr1_2018-03-28	0.274405	-0.0449622	0.05	ZH	yr1	2018-03-28	DEN	0.0120491
103	ZH_yr1_2018-03-29	0.268314	-0.0404553	0.05	ZH	yr1	2018-03-29	DEN	0.0111925
104	ZH_yr1_2018-03-30	0.259933	-0.0577068	0.05	ZH	yr1	2018-03-30	DEN	0.01135
105	ZH_yr1_2018-03-31	0.239818	-0.0406202	0.05	ZH	yr1	2018-03-31	DEN	0.008039
106	ZH_yr2_2018-11-03	0.136532	-0.154468	0.05	ZH	yr2	2018-11-03	DEN	0.00809054
107	ZH_yr2_2018-11-04	0.145851	-0.201361	0.05	ZH	yr2	2018-11-04	DEN	0.00832293
108	ZH_yr2_2018-11-05	0.148287	-0.22698	0.05	ZH	yr2	2018-11-05	DEN	0.00853049
109	ZH_yr2_2018-11-06	0.133379	-0.241844	0.05	ZH	yr2	2018-11-06	DEN	0.00813175
110	ZH_yr2_2018-11-07	0.110459	-0.235445	0.05	ZH	yr2	2018-11-07	DEN	0.00938286
111	ZH_yr2_2018-11-08	0.138797	-0.22519	0.05	ZH	yr2	2018-11-08	DEN	0.00901779
112	ZH_yr2_2018-11-09	0.138763	-0.220417	0.05	ZH	yr2	2018-11-09	DEN	0.00905043
113	ZH_yr2_2018-11-10	0.184531	-0.204573	0.05	ZH	yr2	2018-11-10	DEN	0.00877993
114	ZH_yr2_2018-11-11	0.19868	-0.214653	0.05	ZH	yr2	2018-11-11	DEN	0.00874548
115	ZH_yr2_2018-11-12	0.212852	-0.206693	0.05	ZH	yr2	2018-11-12	DEN	0.00754335
116	ZH_yr2_2018-11-13	0.241993	-0.192281	0.05	ZH	yr2	2018-11-13	DEN	0.00663362
117	ZH_yr2_2018-11-14	0.23595	-0.192291	0.05	ZH	yr2	2018-11-14	DEN	0.0075662
118	ZH_yr2_2018-11-15	0.239039	-0.186216	0.05	ZH	yr2	2018-11-15	DEN	0.00793224
119	ZH_yr2_2018-11-16	0.232717	-0.187541	0.05	ZH	yr2	2018-11-16	DEN	0.0088287
120	ZH_yr2_2018-11-17	0.234161	-0.177606	0.05	ZH	yr2	2018-11-17	DEN	0.00839495
121	ZH_yr2_2018-11-18	0.234986	-0.174467	0.05	ZH	yr2	2018-11-18	DEN	0.00975364
122	ZH_yr2_2018-11-19	0.229266	-0.183798	0.05	ZH	yr2	2018-11-19	DEN	0.00982606
123	ZH_yr2_2018-11-20	0.240839	-0.164143	0.05	ZH	yr2	2018-11-20	DEN	0.00894094
124	ZH_yr2_2018-11-21	0.241808	-0.169965	0.05	ZH	yr2	2018-11-21	DEN	0.00907152
125	ZH_yr2_2018-11-22	0.234567	-0.179268	0.05	ZH	yr2	2018-11-22	DEN	0.00819116
126	ZH_yr2_2018-11-23	0.228542	-0.187591	0.05	ZH	yr2	2018-11-23	DEN	0.00813031
127	ZH_yr2_2018-11-24	0.227761	-0.202228	0.05	ZH	yr2	2018-11-24	DEN	0.00862291
128	ZH_yr2_2018-11-25	0.229209	-0.196412	0.05	ZH	yr2	2018-11-25	DEN	0.00805482
129	ZH_yr2_2018-11-26	0.227843	-0.204427	0.05	ZH	yr2	2018-11-26	DEN	0.00754858
130	ZH_yr2_2018-11-27	0.214915	-0.204407	0.05	ZH	yr2	2018-11-27	DEN	0.00691587
131	ZH_yr2_2018-11-28	0.226194	-0.195096	0.05	ZH	yr2	2018-11-28	DEN	0.00860735
132	ZH_yr2_2018-11-29	0.232078	-0.186044	0.05	ZH	yr2	2018-11-29	DEN	0.00844976
133	ZH_yr2_2018-11-30	0.23228	-0.189432	0.05	ZH	yr2	2018-11-30	DEN	0.00758962
134	ZH_yr2_2018-12-01	0.220615	-0.196552	0.05	ZH	yr2	2018-12-01	DEN	0.00771287
135	ZH_yr2_2018-12-02	0.225465	-0.198965	0.05	ZH	yr2	2018-12-02	DEN	0.00741484
136	ZH_yr2_2018-12-03	0.221913	-0.197735	0.05	ZH	yr2	2018-12-03	DEN	0.0077806
137	ZH_yr2_2018-12-04	0.213975	-0.197486	0.05	ZH	yr2	2018-12-04	DEN	0.0073439
138	ZH_yr2_2018-12-05	0.225814	-0.188622	0.05	ZH	yr2	2018-12-05	DEN	0.00710955
139	ZH_yr2_2018-12-06	0.212978	-0.198864	0.05	ZH	yr2	2018-12-06	DEN	0.00602438
140	ZH_yr2_2018-12-07	0.23974	-0.176021	0.05	ZH	yr2	2018-12-07	DEN	0.00788632
141	ZH_yr2_2018-12-08	0.238048	-0.175993	0.05	ZH	yr2	2018-12-08	DEN	0.00781328
142	ZH_yr2_2018-12-09	0.241679	-0.165264	0.05	ZH	yr2	2018-12-09	DEN	0.00563794
143	ZH_yr2_2018-12-10	0.251098	-0.156884	0.05	ZH	yr2	2018-12-10	DEN	0.00594207
144	ZH_yr2_2018-12-12	0.257216	-0.159573	0.05	ZH	yr2	2018-12-12	DEN	0.00963843
145	ZH_yr2_2018-12-13	0.258751	-0.16121	0.05	ZH	yr2	2018-12-13	DEN	0.0104481
146	ZH_yr2_2018-12-14	0.276604	-0.142369	0.05	ZH	yr2	2018-12-14	DEN	0.0115907
147	ZH_yr2_2018-12-15	0.278455	-0.137962	0.05	ZH	yr2	2018-12-15	DEN	0.0109449
148	ZH_yr2_2018-12-21	0.282371	-0.145981	0.05	ZH	yr2	2018-12-21	DEN	0.00929387
149	ZH_yr2_2018-12-22	0.277868	-0.143746	0.05	ZH	yr2	2018-12-22	DEN	0.00871814
150	ZH_yr2_2018-12-23	0.286367	-0.128636	0.05	ZH	yr2	2018-12-23	DEN	0.0092919
151	ZH_yr2_2018-12-24	0.285148	-0.127523	0.05	ZH	yr2	2018-12-24	DEN	0.0108227
152	ZH_yr2_2018-12-25	0.282703	-0.138276	0.05	ZH	yr2	2018-12-25	DEN	0.011226
153	ZH_yr2_2018-12-26	0.290733	-0.121442	0.05	ZH	yr2	2018-12-26	DEN	0.0124676
154	ZH_yr2_2018-12-27	0.291871	-0.119303	0.05	ZH	yr2	2018-12-27	DEN	0.012696
155	ZH_yr2_2018-12-28	0.29094	-0.125844	0.05	ZH	yr2	2018-12-28	DEN	0.0130591
156	ZH_yr2_2018-12-29	0.299591	-0.12343	0.05	ZH	yr2	2018-12-29	DEN	0.0136903
157	ZH_yr2_2018-12-30	0.296956	-0.136025	0.05	ZH	yr2	2018-12-30	DEN	0.0138673
158	ZH_yr2_2018-12-31	0.303995	-0.119324	0.05	ZH	yr2	2018-12-31	DEN	0.013663
159	ZH_yr2_2019-01-01	0.306206	-0.115637	0.05	ZH	yr2	2019-01-01	DEN	0.0179745
160	ZH_yr2_2019-01-02	0.305959	-0.107215	0.05	ZH	yr2	2019-01-02	DEN	0.0203014
161	ZH_yr2_2019-01-14	0.30928	-0.0945198	0.05	ZH	yr2	2019-01-14	DEN	0.0195449
162	ZH_yr2_2019-01-16	0.300346	-0.114843	0.05	ZH	yr2	2019-01-16	DEN	0.0221183
163	ZH_yr2_2019-01-17	0.309731	-0.0948984	0.05	ZH	yr2	2019-01-17	DEN	0.0203683
164	ZH_yr2_2019-01-19	0.313943	-0.0851051	0.05	ZH	yr2	2019-01-19	DEN	0.0235002
165	ZH_yr2_2019-01-20	0.312788	-0.0916349	0.05	ZH	yr2	2019-01-20	DEN	0.0232367
166	ZH_yr2_2019-01-21	0.311278	-0.104202	0.05	ZH	yr2	2019-01-21	DEN	0.0235035
167	ZH_yr2_2019-01-22	0.311254	-0.083358	0.05	ZH	yr2	2019-01-22	DEN	0.0244358
168	ZH_yr2_2019-01-23	0.310428	-0.0733499	0.05	ZH	yr2	2019-01-23	DEN	0.0264768
169	ZH_yr2_2019-01-27	0.307132	-0.10098	0.05	ZH	yr2	2019-01-27	DEN	0.0241502
170	ZH_yr2_2019-01-30	0.284358	-0.0661688	0.05	ZH	yr2	2019-01-30	DEN	0.029325
171	ZH_yr2_2019-02-01	0.301704	-0.0624748	0.05	ZH	yr2	2019-02-01	DEN	0.0301419
172	ZH_yr2_2019-02-02	0.303902	-0.0647268	0.05	ZH	yr2	2019-02-02	DEN	0.0293026
173	ZH_yr2_2019-02-10	0.297175	-0.0675041	0.05	ZH	yr2	2019-02-10	DEN	0.0307194
174	ZH_yr2_2019-02-12	0.302382	-0.0838945	0.05	ZH	yr2	2019-02-12	DEN	0.0313653
175	ZH_yr2_2019-02-13	0.30112	-0.0812072	0.05	ZH	yr2	2019-02-13	DEN	0.030226
176	ZH_yr2_2019-02-14	0.297316	-0.0723804	0.05	ZH	yr2	2019-02-14	DEN	0.0299211
177	ZH_yr2_2019-02-15	0.29224	-0.0741395	0.05	ZH	yr2	2019-02-15	DEN	0.0338134
178	ZH_yr2_2019-02-16	0.292726	-0.0682612	0.05	ZH	yr2	2019-02-16	DEN	0.0334143
179	ZH_yr2_2019-02-17	0.292698	-0.0688655	0.05	ZH	yr2	2019-02-17	DEN	0.034242
180	ZH_yr2_2019-02-18	0.292097	-0.0485072	0.05	ZH	yr2	2019-02-18	DEN	0.0345968
181	ZH_yr2_2019-02-19	0.28814	-0.0355338	0.05	ZH	yr2	2019-02-19	DEN	0.0365007
182	ZH_yr2_2019-02-20	0.28885	-0.0233349	0.05	ZH	yr2	2019-02-20	DEN	0.0359773
183	ZH_yr2_2019-02-21	0.273036	-0.0270983	0.05	ZH	yr2	2019-02-21	DEN	0.0369544
184	ZH_yr2_2019-02-22	0.305533	0.00814017	0.05	ZH	yr2	2019-02-22	DEN	0.034567
185	ZH_yr2_2019-02-23	0.293102	-0.021054	0.05	ZH	yr2	2019-02-23	DEN	0.0356336
186	ZH_yr2_2019-02-24	0.286021	0.00115503	0.05	ZH	yr2	2019-02-24	DEN	0.0365836
187	ZH_yr2_2019-02-25	0.284196	0.00131194	0.05	ZH	yr2	2019-02-25	DEN	0.0342605
188	ZH_yr2_2019-02-26	0.296586	0.00195479	0.05	ZH	yr2	2019-02-26	DEN	0.0328965
189	ZH_yr2_2019-02-27	0.289636	0.0382739	0.05	ZH	yr2	2019-02-27	DEN	0.0332208
190	ZH_yr2_2019-02-28	0.29536	0.032073	0.05	ZH	yr2	2019-02-28	DEN	0.0322243
191	ZH_yr2_2019-03-01	0.30468	0.0254198	0.05	ZH	yr2	2019-03-01	DEN	0.0297337
192	ZH_yr2_2019-03-02	0.297338	0.0265528	0.05	ZH	yr2	2019-03-02	DEN	0.0305499
193	ZH_yr2_2019-03-03	0.262682	0.0516877	0.05	ZH	yr2	2019-03-03	DEN	0.0323373
194	ZH_yr2_2019-03-04	0.289991	0.0382627	0.05	ZH	yr2	2019-03-04	DEN	0.0288311
195	ZH_yr2_2019-03-05	0.259398	0.0582799	0.05	ZH	yr2	2019-03-05	DEN	0.0299625
196	ZH_yr2_2019-03-06	0.282127	0.00364345	0.05	ZH	yr2	2019-03-06	DEN	0.0291151
197	ZH_yr2_2019-03-07	0.266368	0.0544828	0.05	ZH	yr2	2019-03-07	DEN	0.0288567
198	ZH_yr2_2019-03-08	0.290992	0.0330088	0.05	ZH	yr2	2019-03-08	DEN	0.027389
199	ZH_yr2_2019-03-09	0.250221	0.0716082	0.05	ZH	yr2	2019-03-09	DEN	0.0305971
200	ZH_yr2_2019-03-10	0.281612	0.0366428	0.05	ZH	yr2	2019-03-10	DEN	0.027742
201	ZH_yr2_2019-03-11	0.267979	-0.010909	0.05	ZH	yr2	2019-03-11	DEN	0.0303989
202	ZH_yr2_2019-03-12	0.275608	0.0452906	0.05	ZH	yr2	2019-03-12	DEN	0.0257474
203	ZH_yr2_2019-03-13	0.254054	0.0727804	0.05	ZH	yr2	2019-03-13	DEN	0.0294323
204	ZH_yr2_2019-03-14	0.261354	0.0533935	0.05	ZH	yr2	2019-03-14	DEN	0.0288154
205	ZH_yr2_2019-03-15	0.258311	0.0748749	0.05	ZH	yr2	2019-03-15	DEN	0.0279608
206	ZH_yr2_2019-03-16	0.249808	0.0368658	0.05	ZH	yr2	2019-03-16	DEN	0.0301177
207	ZH_yr2_2019-03-17	0.231229	0.0928868	0.05	ZH	yr2	2019-03-17	DEN	0.0321932
208	ZH_yr2_2019-03-18	0.231385	0.0741704	0.05	ZH	yr2	2019-03-18	DEN	0.0318006
209	ZH_yr2_2019-03-19	0.23681	0.0629948	0.05	ZH	yr2	2019-03-19	DEN	0.0271222
210	ZH_yr2_2019-03-20	0.243473	0.01968	0.05	ZH	yr2	2019-03-20	DEN	0.030522
211	ZH_yr2_2019-03-21	0.223146	0.0889959	0.05	ZH	yr2	2019-03-21	DEN	0.032983
212	ZH_yr2_2019-03-22	0.226328	0.130998	0.05	ZH	yr2	2019-03-22	DEN	0.035365
213	ZH_yr2_2019-03-23	0.161671	0.190247	0.05	ZH	yr2	2019-03-23	DEN	0.0342167
214	ZH_yr2_2019-03-24	0.155846	0.205082	0.05	ZH	yr2	2019-03-24	DEN	0.0334754
215	ZH_yr2_2019-03-25	0.128456	0.252285	0.05	ZH	yr2	2019-03-25	DEN	0.0363806
216	ZH_yr2_2019-03-26	0.156706	0.219636	0.05	ZH	yr2	2019-03-26	DEN	0.0366839
217	ZH_yr2_2019-03-27	0.150589	0.223565	0.05	ZH	yr2	2019-03-27	DEN	0.034963
218	ZH_yr2_2019-03-28	0.129494	0.254451	0.05	ZH	yr2	2019-03-28	DEN	0.0349084
219	ZH_yr2_2019-03-29	0.11407	0.276908	0.05	ZH	yr2	2019-03-29	DEN	0.0352266
220	ZH_yr2_2019-03-30	0.161306	0.252662	0.05	ZH	yr2	2019-03-30	DEN	0.0316454
221	ZH_yr2_2019-03-31	0.143027	0.27117	0.05	ZH	yr2	2019-03-31	DEN	0.0322513
222	ZH_yr3_2019-10-29	0.196436	-0.116381	0.05	ZH	yr3	2019-10-29	DEN	0.00869441
223	ZH_yr3_2019-10-30	0.205811	-0.0946778	0.05	ZH	yr3	2019-10-30	DEN	0.00795004
224	ZH_yr3_2019-10-31	0.200066	-0.100493	0.05	ZH	yr3	2019-10-31	DEN	0.00856312
225	ZH_yr3_2019-11-01	0.211826	-0.0998207	0.05	ZH	yr3	2019-11-01	DEN	0.0079275
226	ZH_yr3_2019-11-02	0.221423	-0.102596	0.05	ZH	yr3	2019-11-02	DEN	0.00712085
227	ZH_yr3_2019-11-03	0.226832	-0.109848	0.05	ZH	yr3	2019-11-03	DEN	0.00706532
228	ZH_yr3_2019-11-04	0.261249	-0.115806	0.05	ZH	yr3	2019-11-04	DEN	0.00593692
229	ZH_yr3_2019-11-05	0.254508	-0.0990418	0.05	ZH	yr3	2019-11-05	DEN	0.00671774
230	ZH_yr3_2019-11-06	0.262158	-0.0932518	0.05	ZH	yr3	2019-11-06	DEN	0.00779327
231	ZH_yr3_2019-11-07	0.260959	-0.0936934	0.05	ZH	yr3	2019-11-07	DEN	0.00696884
232	ZH_yr3_2019-11-08	0.253061	-0.117788	0.05	ZH	yr3	2019-11-08	DEN	0.0061791
233	ZH_yr3_2019-11-09	0.259103	-0.102565	0.05	ZH	yr3	2019-11-09	DEN	0.00734442
234	ZH_yr3_2019-11-10	0.255319	-0.109119	0.05	ZH	yr3	2019-11-10	DEN	0.00759993
235	ZH_yr3_2019-11-11	0.249083	-0.128827	0.05	ZH	yr3	2019-11-11	DEN	0.00811938
236	ZH_yr3_2019-11-12	0.239731	-0.136656	0.05	ZH	yr3	2019-11-12	DEN	0.00835702
237	ZH_yr3_2019-11-13	0.235688	-0.146371	0.05	ZH	yr3	2019-11-13	DEN	0.00877363
238	ZH_yr3_2019-11-14	0.230712	-0.152965	0.05	ZH	yr3	2019-11-14	DEN	0.00945844
239	ZH_yr3_2019-11-15	0.235409	-0.150721	0.05	ZH	yr3	2019-11-15	DEN	0.00976352
240	ZH_yr3_2019-11-16	0.2266	-0.163507	0.05	ZH	yr3	2019-11-16	DEN	0.0101899
241	ZH_yr3_2019-11-17	0.236942	-0.153026	0.05	ZH	yr3	2019-11-17	DEN	0.00938515
242	ZH_yr3_2019-11-18	0.241017	-0.156743	0.05	ZH	yr3	2019-11-18	DEN	0.0114908
243	ZH_yr3_2019-11-19	0.239231	-0.157312	0.05	ZH	yr3	2019-11-19	DEN	0.0116106
244	ZH_yr3_2019-11-20	0.240231	-0.16092	0.05	ZH	yr3	2019-11-20	DEN	0.0117436
245	ZH_yr3_2019-11-21	0.244485	-0.163835	0.05	ZH	yr3	2019-11-21	DEN	0.0124249
246	ZH_yr3_2019-11-22	0.243602	-0.170419	0.05	ZH	yr3	2019-11-22	DEN	0.0128349
247	ZH_yr3_2019-11-23	0.246004	-0.168627	0.05	ZH	yr3	2019-11-23	DEN	0.012658
248	ZH_yr3_2019-11-24	0.24425	-0.169612	0.05	ZH	yr3	2019-11-24	DEN	0.0124475
249	ZH_yr3_2019-11-25	0.251622	-0.167954	0.05	ZH	yr3	2019-11-25	DEN	0.0124176
250	ZH_yr3_2019-11-26	0.252759	-0.177559	0.05	ZH	yr3	2019-11-26	DEN	0.0133455
251	ZH_yr3_2019-11-27	0.253907	-0.184974	0.05	ZH	yr3	2019-11-27	DEN	0.0139028
252	ZH_yr3_2019-11-28	0.25543	-0.179688	0.05	ZH	yr3	2019-11-28	DEN	0.0128621
253	ZH_yr3_2019-11-29	0.257001	-0.1785	0.05	ZH	yr3	2019-11-29	DEN	0.0132898
254	ZH_yr3_2019-11-30	0.265788	-0.168903	0.05	ZH	yr3	2019-11-30	DEN	0.0157453
255	ZH_yr3_2019-12-01	0.266076	-0.165324	0.05	ZH	yr3	2019-12-01	DEN	0.0153627
256	ZH_yr3_2019-12-02	0.262736	-0.16642	0.05	ZH	yr3	2019-12-02	DEN	0.0162529
257	ZH_yr3_2019-12-03	0.248856	-0.186839	0.05	ZH	yr3	2019-12-03	DEN	0.0174405
258	ZH_yr3_2019-12-04	0.257359	-0.168008	0.05	ZH	yr3	2019-12-04	DEN	0.0167952
259	ZH_yr3_2019-12-05	0.261448	-0.165826	0.05	ZH	yr3	2019-12-05	DEN	0.0183378
260	ZH_yr3_2019-12-06	0.257285	-0.176815	0.05	ZH	yr3	2019-12-06	DEN	0.0187956
261	ZH_yr3_2019-12-07	0.252196	-0.176932	0.05	ZH	yr3	2019-12-07	DEN	0.0185251
262	ZH_yr3_2019-12-08	0.251468	-0.172641	0.05	ZH	yr3	2019-12-08	DEN	0.0212184
263	ZH_yr3_2019-12-09	0.258145	-0.154757	0.05	ZH	yr3	2019-12-09	DEN	0.0243714
264	ZH_yr3_2019-12-10	0.250327	-0.168403	0.05	ZH	yr3	2019-12-10	DEN	0.0253209
265	ZH_yr3_2019-12-11	0.260817	-0.149437	0.05	ZH	yr3	2019-12-11	DEN	0.02586
266	ZH_yr3_2019-12-12	0.26115	-0.146819	0.05	ZH	yr3	2019-12-12	DEN	0.0261722
267	ZH_yr3_2019-12-13	0.265336	-0.134447	0.05	ZH	yr3	2019-12-13	DEN	0.0263527
268	ZH_yr3_2019-12-14	0.263208	-0.132916	0.05	ZH	yr3	2019-12-14	DEN	0.0268297
269	ZH_yr3_2019-12-15	0.263224	-0.122447	0.05	ZH	yr3	2019-12-15	DEN	0.0285195
270	ZH_yr3_2019-12-16	0.265251	-0.114522	0.05	ZH	yr3	2019-12-16	DEN	0.0285884
271	ZH_yr3_2019-12-17	0.265865	-0.108592	0.05	ZH	yr3	2019-12-17	DEN	0.0290301
272	ZH_yr3_2019-12-18	0.257443	-0.0985108	0.05	ZH	yr3	2019-12-18	DEN	0.0291161
273	ZH_yr3_2019-12-19	0.269791	-0.0907193	0.05	ZH	yr3	2019-12-19	DEN	0.0279021
274	ZH_yr3_2019-12-20	0.261478	-0.0970495	0.05	ZH	yr3	2019-12-20	DEN	0.0294677
275	ZH_yr3_2019-12-21	0.2721	-0.102599	0.05	ZH	yr3	2019-12-21	DEN	0.0287974
276	ZH_yr3_2019-12-22	0.26922	-0.103047	0.05	ZH	yr3	2019-12-22	DEN	0.0293621
277	ZH_yr3_2019-12-23	0.270964	-0.0990547	0.05	ZH	yr3	2019-12-23	DEN	0.0292601
278	ZH_yr3_2019-12-24	0.278934	-0.0921497	0.05	ZH	yr3	2019-12-24	DEN	0.0281505
279	ZH_yr3_2019-12-25	0.284433	-0.0879099	0.05	ZH	yr3	2019-12-25	DEN	0.0283259
280	ZH_yr3_2019-12-26	0.289855	-0.0800006	0.05	ZH	yr3	2019-12-26	DEN	0.0284836
281	ZH_yr3_2019-12-27	0.288695	-0.0776997	0.05	ZH	yr3	2019-12-27	DEN	0.028318
282	ZH_yr3_2019-12-28	0.288534	-0.0815062	0.05	ZH	yr3	2019-12-28	DEN	0.0288877
283	ZH_yr3_2019-12-29	0.279855	-0.0832461	0.05	ZH	yr3	2019-12-29	DEN	0.0289662
284	ZH_yr3_2019-12-30	0.283329	-0.0812084	0.05	ZH	yr3	2019-12-30	DEN	0.0288176
285	ZH_yr3_2019-12-31	0.282712	-0.0781212	0.05	ZH	yr3	2019-12-31	DEN	0.0286326
286	ZH_yr3_2020-01-01	0.278775	-0.0848282	0.05	ZH	yr3	2020-01-01	DEN	0.0287964
287	ZH_yr3_2020-01-02	0.276195	-0.0818356	0.05	ZH	yr3	2020-01-02	DEN	0.0289027
288	ZH_yr3_2020-01-03	0.279423	-0.0798282	0.05	ZH	yr3	2020-01-03	DEN	0.0280262
289	ZH_yr3_2020-01-04	0.273918	-0.0895638	0.05	ZH	yr3	2020-01-04	DEN	0.0288927
290	ZH_yr3_2020-01-05	0.268208	-0.0775911	0.05	ZH	yr3	2020-01-05	DEN	0.0300336
291	ZH_yr3_2020-01-06	0.267775	-0.0738269	0.05	ZH	yr3	2020-01-06	DEN	0.0293347
292	ZH_yr3_2020-01-07	0.269217	-0.0778962	0.05	ZH	yr3	2020-01-07	DEN	0.0288896
293	ZH_yr3_2020-01-08	0.268588	-0.0641014	0.05	ZH	yr3	2020-01-08	DEN	0.0302003
294	ZH_yr3_2020-01-09	0.267674	-0.0604678	0.05	ZH	yr3	2020-01-09	DEN	0.0313859
295	ZH_yr3_2020-01-10	0.262912	-0.0516106	0.05	ZH	yr3	2020-01-10	DEN	0.0318133
296	ZH_yr3_2020-01-11	0.255363	-0.0581707	0.05	ZH	yr3	2020-01-11	DEN	0.0329551
297	ZH_yr3_2020-01-12	0.264511	-0.0404471	0.05	ZH	yr3	2020-01-12	DEN	0.0312766
298	ZH_yr3_2020-01-13	0.259581	-0.0447639	0.05	ZH	yr3	2020-01-13	DEN	0.032355
299	ZH_yr3_2020-01-14	0.25981	-0.0317627	0.05	ZH	yr3	2020-01-14	DEN	0.0317036
300	ZH_yr3_2020-01-15	0.259528	-0.0213116	0.05	ZH	yr3	2020-01-15	DEN	0.0314806
301	ZH_yr3_2020-01-16	0.261358	-0.0176442	0.05	ZH	yr3	2020-01-16	DEN	0.0310693
302	ZH_yr3_2020-01-17	0.261078	-0.0344447	0.05	ZH	yr3	2020-01-17	DEN	0.0328221
303	ZH_yr3_2020-01-18	0.267804	-0.0331243	0.05	ZH	yr3	2020-01-18	DEN	0.0314449
304	ZH_yr3_2020-01-19	0.267595	-0.0269985	0.05	ZH	yr3	2020-01-19	DEN	0.0311118
305	ZH_yr3_2020-01-20	0.257058	-0.00728893	0.05	ZH	yr3	2020-01-20	DEN	0.0321758
306	ZH_yr3_2020-01-21	0.257722	-0.00995441	0.05	ZH	yr3	2020-01-21	DEN	0.0318711
307	ZH_yr3_2020-01-22	0.271554	-0.00945761	0.05	ZH	yr3	2020-01-22	DEN	0.0322654
308	ZH_yr3_2020-01-23	0.266715	-0.00100414	0.05	ZH	yr3	2020-01-23	DEN	0.0323878
309	ZH_yr3_2020-01-24	0.265878	0.0153688	0.05	ZH	yr3	2020-01-24	DEN	0.0317953
310	ZH_yr3_2020-01-25	0.262245	0.00733034	0.05	ZH	yr3	2020-01-25	DEN	0.0317532
311	ZH_yr3_2020-01-26	0.258108	-0.00862037	0.05	ZH	yr3	2020-01-26	DEN	0.0318232
312	ZH_yr3_2020-01-27	0.254749	0.00157954	0.05	ZH	yr3	2020-01-27	DEN	0.0308406
313	ZH_yr3_2020-01-28	0.264439	-0.0211649	0.05	ZH	yr3	2020-01-28	DEN	0.0326166
314	ZH_yr3_2020-01-29	0.251224	0.0271686	0.05	ZH	yr3	2020-01-29	DEN	0.033405
315	ZH_yr3_2020-01-30	0.252629	0.0215207	0.05	ZH	yr3	2020-01-30	DEN	0.0299121
316	ZH_yr3_2020-01-31	0.257868	0.010773	0.05	ZH	yr3	2020-01-31	DEN	0.0320216
317	ZH_yr3_2020-02-01	0.256025	-0.0022705	0.05	ZH	yr3	2020-02-01	DEN	0.0316877
318	ZH_yr3_2020-02-02	0.252616	-0.0152972	0.05	ZH	yr3	2020-02-02	DEN	0.0316129
319	ZH_yr3_2020-02-03	0.268295	0.00179296	0.05	ZH	yr3	2020-02-03	DEN	0.0294185
320	ZH_yr3_2020-02-04	0.287853	0.0378963	0.05	ZH	yr3	2020-02-04	DEN	0.0277243
321	ZH_yr3_2020-02-05	0.293796	0.0510552	0.05	ZH	yr3	2020-02-05	DEN	0.0277206
322	ZH_yr3_2020-02-06	0.276781	0.0448324	0.05	ZH	yr3	2020-02-06	DEN	0.0280586
323	ZH_yr3_2020-02-07	0.279282	0.0380316	0.05	ZH	yr3	2020-02-07	DEN	0.0280047
324	ZH_yr3_2020-02-08	0.286058	0.0368899	0.05	ZH	yr3	2020-02-08	DEN	0.0274438
325	ZH_yr3_2020-02-09	0.28012	0.0334535	0.05	ZH	yr3	2020-02-09	DEN	0.0286062
326	ZH_yr3_2020-02-10	0.27251	0.0284333	0.05	ZH	yr3	2020-02-10	DEN	0.0286668
327	ZH_yr3_2020-02-11	0.275874	0.0439796	0.05	ZH	yr3	2020-02-11	DEN	0.0286426
328	ZH_yr3_2020-02-12	0.269618	0.0538234	0.05	ZH	yr3	2020-02-12	DEN	0.0295948
329	ZH_yr3_2020-02-13	0.269816	0.051493	0.05	ZH	yr3	2020-02-13	DEN	0.0295514
330	ZH_yr3_2020-02-14	0.271083	0.0501857	0.05	ZH	yr3	2020-02-14	DEN	0.0300495
331	ZH_yr3_2020-02-15	0.260327	0.0605888	0.05	ZH	yr3	2020-02-15	DEN	0.0299422
332	ZH_yr3_2020-02-16	0.269677	0.0523228	0.05	ZH	yr3	2020-02-16	DEN	0.0295851
333	ZH_yr3_2020-02-17	0.270813	0.0591042	0.05	ZH	yr3	2020-02-17	DEN	0.0297357
334	ZH_yr3_2020-02-18	0.262267	0.0609509	0.05	ZH	yr3	2020-02-18	DEN	0.0286597
335	ZH_yr3_2020-02-19	0.257847	0.0606964	0.05	ZH	yr3	2020-02-19	DEN	0.0281683
336	ZH_yr3_2020-02-20	0.259467	0.0698271	0.05	ZH	yr3	2020-02-20	DEN	0.028906
337	ZH_yr3_2020-02-21	0.253554	0.0682039	0.05	ZH	yr3	2020-02-21	DEN	0.0293429
338	ZH_yr3_2020-02-22	0.246629	0.0607777	0.05	ZH	yr3	2020-02-22	DEN	0.0289147
339	ZH_yr3_2020-02-23	0.263051	0.0548261	0.05	ZH	yr3	2020-02-23	DEN	0.0284001
340	ZH_yr3_2020-02-24	0.253561	0.0737283	0.05	ZH	yr3	2020-02-24	DEN	0.0269422
341	ZH_yr3_2020-02-25	0.283879	0.0586708	0.05	ZH	yr3	2020-02-25	DEN	0.0252805
342	ZH_yr3_2020-02-27	0.264388	0.0856252	0.05	ZH	yr3	2020-02-27	DEN	0.0244093
343	ZH_yr3_2020-02-28	0.249202	0.0906509	0.05	ZH	yr3	2020-02-28	DEN	0.024072
344	ZH_yr3_2020-02-29	0.252971	0.0824133	0.05	ZH	yr3	2020-02-29	DEN	0.0238426
345	ZH_yr3_2020-03-01	0.243067	0.0817755	0.05	ZH	yr3	2020-03-01	DEN	0.0241726
346	ZH_yr3_2020-03-02	0.241364	0.115243	0.05	ZH	yr3	2020-03-02	DEN	0.0239321
347	ZH_yr3_2020-03-03	0.246708	0.10995	0.05	ZH	yr3	2020-03-03	DEN	0.0244175
348	ZH_yr3_2020-03-04	0.249924	0.103935	0.05	ZH	yr3	2020-03-04	DEN	0.0239548
349	ZH_yr3_2020-03-05	0.240228	0.112998	0.05	ZH	yr3	2020-03-05	DEN	0.0219916
350	ZH_yr3_2020-03-06	0.24596	0.128548	0.05	ZH	yr3	2020-03-06	DEN	0.0239912
351	ZH_yr3_2020-03-07	0.245972	0.121964	0.05	ZH	yr3	2020-03-07	DEN	0.0240839
352	ZH_yr3_2020-03-08	0.252837	0.121867	0.05	ZH	yr3	2020-03-08	DEN	0.024271
353	ZH_yr3_2020-03-09	0.249291	0.128967	0.05	ZH	yr3	2020-03-09	DEN	0.0228203
354	ZH_yr3_2020-03-10	0.27599	0.107039	0.05	ZH	yr3	2020-03-10	DEN	0.0236451
355	ZH_yr3_2020-03-11	0.230448	0.147307	0.05	ZH	yr3	2020-03-11	DEN	0.0219192
356	ZH_yr3_2020-03-12	0.248641	0.106839	0.05	ZH	yr3	2020-03-12	DEN	0.0216374
357	ZH_yr3_2020-03-13	0.248507	0.0980428	0.05	ZH	yr3	2020-03-13	DEN	0.021787
358	ZH_yr3_2020-03-14	0.253828	0.088235	0.05	ZH	yr3	2020-03-14	DEN	0.0215378
359	ZH_yr3_2020-03-15	0.237078	0.092145	0.05	ZH	yr3	2020-03-15	DEN	0.0232759
360	ZH_yr3_2020-03-16	0.242184	0.0950016	0.05	ZH	yr3	2020-03-16	DEN	0.0229997
361	ZH_yr3_2020-03-17	0.249235	0.0988572	0.05	ZH	yr3	2020-03-17	DEN	0.0219866
362	ZH_yr3_2020-03-18	0.249147	0.0949391	0.05	ZH	yr3	2020-03-18	DEN	0.0224917
363	ZH_yr3_2020-03-19	0.238804	0.0931221	0.05	ZH	yr3	2020-03-19	DEN	0.0219096
364	ZH_yr3_2020-03-20	0.249061	0.0817117	0.05	ZH	yr3	2020-03-20	DEN	0.0202763
365	ZH_yr3_2020-03-21	0.248258	0.0887318	0.05	ZH	yr3	2020-03-21	DEN	0.0197486
366	ZH_yr3_2020-03-22	0.248433	0.0985257	0.05	ZH	yr3	2020-03-22	DEN	0.0212057
367	ZH_yr3_2020-03-23	0.244625	0.0908038	0.05	ZH	yr3	2020-03-23	DEN	0.022704
368	ZH_yr3_2020-03-24	0.246059	0.10586	0.05	ZH	yr3	2020-03-24	DEN	0.0235159
369	ZH_yr3_2020-03-25	0.235782	0.115553	0.05	ZH	yr3	2020-03-25	DEN	0.0242519
370	ZH_yr3_2020-03-26	0.247307	0.118936	0.05	ZH	yr3	2020-03-26	DEN	0.0238905
371	ZH_yr3_2020-03-27	0.227599	0.158205	0.05	ZH	yr3	2020-03-27	DEN	0.0247354
372	ZH_yr3_2020-03-28	0.210443	0.170468	0.05	ZH	yr3	2020-03-28	DEN	0.0250539
373	ZH_yr3_2020-03-29	0.236635	0.140672	0.05	ZH	yr3	2020-03-29	DEN	0.0251434
374	ZH_yr3_2020-03-30	0.156895	0.21459	0.05	ZH	yr3	2020-03-30	DEN	0.0256317
375	ZH_yr3_2020-03-31	0.0983786	0.244408	0.05	ZH	yr3	2020-03-31	DEN	0.0258097
376	CR_yr1_2017-12-04	0.174313	0.15764	0.05	CR	yr1	2017-12-04	DEN	0.0235923
377	CR_yr1_2017-12-05	0.185871	0.151556	0.05	CR	yr1	2017-12-05	DEN	0.0232373
378	CR_yr1_2017-12-06	0.148353	0.171935	0.05	CR	yr1	2017-12-06	DEN	0.0234615
379	CR_yr1_2017-12-07	0.167881	0.173062	0.05	CR	yr1	2017-12-07	DEN	0.0230681
380	CR_yr1_2017-12-08	0.163407	0.177726	0.05	CR	yr1	2017-12-08	DEN	0.0251043
381	CR_yr1_2017-12-09	0.161314	0.163372	0.05	CR	yr1	2017-12-09	DEN	0.0236304
382	CR_yr1_2017-12-10	0.165028	0.174193	0.05	CR	yr1	2017-12-10	DEN	0.0235406
383	CR_yr1_2017-12-11	0.191388	0.176726	0.05	CR	yr1	2017-12-11	DEN	0.0280209
384	CR_yr1_2017-12-12	0.16271	0.184369	0.05	CR	yr1	2017-12-12	DEN	0.0234707
385	CR_yr1_2017-12-13	0.177429	0.190266	0.05	CR	yr1	2017-12-13	DEN	0.0253445
386	CR_yr1_2017-12-14	0.195928	0.13591	0.05	CR	yr1	2017-12-14	DEN	0.0253262
387	CR_yr1_2017-12-15	0.183799	0.180665	0.05	CR	yr1	2017-12-15	DEN	0.0230291
388	CR_yr1_2017-12-16	0.188446	0.191506	0.05	CR	yr1	2017-12-16	DEN	0.0262294
389	CR_yr1_2017-12-17	0.172119	0.184383	0.05	CR	yr1	2017-12-17	DEN	0.0248476
390	CR_yr1_2017-12-18	0.217682	0.171804	0.05	CR	yr1	2017-12-18	DEN	0.0246315
391	CR_yr1_2017-12-19	0.186352	0.196987	0.05	CR	yr1	2017-12-19	DEN	0.0242561
392	CR_yr1_2017-12-20	0.193897	0.201296	0.05	CR	yr1	2017-12-20	DEN	0.0233175
393	CR_yr1_2017-12-21	0.177122	0.211413	0.05	CR	yr1	2017-12-21	DEN	0.0241276
394	CR_yr1_2017-12-22	0.182923	0.207682	0.05	CR	yr1	2017-12-22	DEN	0.0249171
395	CR_yr1_2017-12-23	0.170447	0.216526	0.05	CR	yr1	2017-12-23	DEN	0.0245602
396	CR_yr1_2017-12-24	0.166075	0.242271	0.05	CR	yr1	2017-12-24	DEN	0.0249013
397	CR_yr1_2017-12-25	0.189045	0.20491	0.05	CR	yr1	2017-12-25	DEN	0.0259928
398	CR_yr1_2017-12-26	0.169573	0.235966	0.05	CR	yr1	2017-12-26	DEN	0.0267167
399	CR_yr1_2017-12-27	0.182294	0.218786	0.05	CR	yr1	2017-12-27	DEN	0.0258699
400	CR_yr1_2017-12-28	0.206196	0.198484	0.05	CR	yr1	2017-12-28	DEN	0.0244394
401	CR_yr1_2017-12-29	0.190466	0.206912	0.05	CR	yr1	2017-12-29	DEN	0.0258139
402	CR_yr1_2017-12-30	0.183836	0.224298	0.05	CR	yr1	2017-12-30	DEN	0.0255529
403	CR_yr1_2017-12-31	0.162011	0.21857	0.05	CR	yr1	2017-12-31	DEN	0.0257442
404	CR_yr1_2018-01-01	0.199949	0.213791	0.05	CR	yr1	2018-01-01	DEN	0.0264665
405	CR_yr1_2018-01-02	0.205887	0.197485	0.05	CR	yr1	2018-01-02	DEN	0.0255799
406	CR_yr1_2018-01-03	0.20145	0.205794	0.05	CR	yr1	2018-01-03	DEN	0.0266858
407	CR_yr1_2018-01-04	0.205376	0.199355	0.05	CR	yr1	2018-01-04	DEN	0.0254997
408	CR_yr1_2018-01-05	0.214655	0.192671	0.05	CR	yr1	2018-01-05	DEN	0.0259671
409	CR_yr1_2018-01-06	0.212497	0.206635	0.05	CR	yr1	2018-01-06	DEN	0.0242669
410	CR_yr1_2018-01-07	0.236912	0.180557	0.05	CR	yr1	2018-01-07	DEN	0.0256108
411	CR_yr1_2018-01-08	0.250759	0.152817	0.05	CR	yr1	2018-01-08	DEN	0.0258499
412	CR_yr1_2018-01-09	0.246808	0.166593	0.05	CR	yr1	2018-01-09	DEN	0.0262088
413	CR_yr1_2018-01-10	0.245859	0.180726	0.05	CR	yr1	2018-01-10	DEN	0.0249481
414	CR_yr1_2018-01-11	0.241172	0.19644	0.05	CR	yr1	2018-01-11	DEN	0.0226271
415	CR_yr1_2018-01-12	0.229225	0.200614	0.05	CR	yr1	2018-01-12	DEN	0.0234801
416	CR_yr1_2018-01-13	0.221134	0.21099	0.05	CR	yr1	2018-01-13	DEN	0.0243643
417	CR_yr1_2018-01-15	0.249295	0.183179	0.05	CR	yr1	2018-01-15	DEN	0.023818
418	CR_yr1_2018-01-16	0.243819	0.186845	0.05	CR	yr1	2018-01-16	DEN	0.0226329
419	CR_yr1_2018-01-17	0.270248	0.140305	0.05	CR	yr1	2018-01-17	DEN	0.0252347
420	CR_yr1_2018-01-18	0.246895	0.174486	0.05	CR	yr1	2018-01-18	DEN	0.0244792
421	CR_yr1_2018-01-19	0.234441	0.181815	0.05	CR	yr1	2018-01-19	DEN	0.0243501
422	CR_yr1_2018-01-20	0.270178	0.15765	0.05	CR	yr1	2018-01-20	DEN	0.0240318
423	CR_yr1_2018-01-21	0.254333	0.15409	0.05	CR	yr1	2018-01-21	DEN	0.0247688
424	CR_yr1_2018-01-22	0.268773	0.155558	0.05	CR	yr1	2018-01-22	DEN	0.0247365
425	CR_yr1_2018-01-23	0.283024	0.139166	0.05	CR	yr1	2018-01-23	DEN	0.024203
426	CR_yr1_2018-01-24	0.254331	0.171013	0.05	CR	yr1	2018-01-24	DEN	0.0246577
427	CR_yr1_2018-01-25	0.25712	0.178264	0.05	CR	yr1	2018-01-25	DEN	0.0228972
428	CR_yr1_2018-01-26	0.270864	0.153593	0.05	CR	yr1	2018-01-26	DEN	0.0222643
429	CR_yr1_2018-01-27	0.260688	0.15387	0.05	CR	yr1	2018-01-27	DEN	0.0222898
430	CR_yr1_2018-01-28	0.26597	0.169083	0.05	CR	yr1	2018-01-28	DEN	0.0235409
431	CR_yr1_2018-01-29	0.25056	0.166583	0.05	CR	yr1	2018-01-29	DEN	0.0227217
432	CR_yr1_2018-01-30	0.218615	0.201844	0.05	CR	yr1	2018-01-30	DEN	0.0225019
433	CR_yr1_2018-01-31	0.218247	0.212317	0.05	CR	yr1	2018-01-31	DEN	0.0236725
434	CR_yr1_2018-02-02	0.229491	0.194631	0.05	CR	yr1	2018-02-02	DEN	0.0230652
435	CR_yr1_2018-02-03	0.224924	0.206007	0.05	CR	yr1	2018-02-03	DEN	0.0244122
436	CR_yr1_2018-02-04	0.197591	0.212909	0.05	CR	yr1	2018-02-04	DEN	0.0230933
437	CR_yr1_2018-02-05	0.237117	0.164727	0.05	CR	yr1	2018-02-05	DEN	0.0257308
438	CR_yr1_2018-02-06	0.153783	0.229608	0.05	CR	yr1	2018-02-06	DEN	0.0231364
439	CR_yr1_2018-02-07	0.190129	0.223426	0.05	CR	yr1	2018-02-07	DEN	0.0224625
440	CR_yr1_2018-02-08	0.192115	0.199481	0.05	CR	yr1	2018-02-08	DEN	0.0225403
441	CR_yr1_2018-02-09	0.165491	0.217617	0.05	CR	yr1	2018-02-09	DEN	0.0223108
442	CR_yr1_2018-02-10	0.184861	0.204876	0.05	CR	yr1	2018-02-10	DEN	0.0238961
443	CR_yr1_2018-02-11	0.1982	0.209114	0.05	CR	yr1	2018-02-11	DEN	0.0244086
444	CR_yr1_2018-02-12	0.191027	0.192503	0.05	CR	yr1	2018-02-12	DEN	0.0256338
445	CR_yr1_2018-02-13	0.146972	0.226515	0.05	CR	yr1	2018-02-13	DEN	0.0234571
446	CR_yr1_2018-02-14	0.151392	0.247942	0.05	CR	yr1	2018-02-14	DEN	0.0222609
447	CR_yr1_2018-02-15	0.136267	0.247196	0.05	CR	yr1	2018-02-15	DEN	0.0230355
448	CR_yr1_2018-02-16	0.120732	0.235666	0.05	CR	yr1	2018-02-16	DEN	0.0228329
449	CR_yr1_2018-02-17	0.167977	0.247899	0.05	CR	yr1	2018-02-17	DEN	0.0236881
450	CR_yr1_2018-02-18	0.136273	0.245167	0.05	CR	yr1	2018-02-18	DEN	0.0225027
451	CR_yr1_2018-02-19	0.157002	0.236064	0.05	CR	yr1	2018-02-19	DEN	0.0217191
452	CR_yr1_2018-02-20	0.100518	0.263794	0.05	CR	yr1	2018-02-20	DEN	0.0219712
453	CR_yr1_2018-02-21	0.135406	0.245337	0.05	CR	yr1	2018-02-21	DEN	0.0236984
454	CR_yr1_2018-02-22	0.0829194	0.258059	0.05	CR	yr1	2018-02-22	DEN	0.0224636
455	CR_yr1_2018-02-23	0.0775016	0.26076	0.05	CR	yr1	2018-02-23	DEN	0.0231547
456	CR_yr1_2018-02-24	0.0651858	0.275925	0.05	CR	yr1	2018-02-24	DEN	0.0221637
457	CR_yr1_2018-02-25	0.135465	0.258749	0.05	CR	yr1	2018-02-25	DEN	0.0238968
458	CR_yr1_2018-02-26	0.111081	0.267761	0.05	CR	yr1	2018-02-26	DEN	0.0223569
459	CR_yr1_2018-02-27	0.0975229	0.235268	0.05	CR	yr1	2018-02-27	DEN	0.0237171
460	CR_yr1_2018-02-28	0.13369	0.232954	0.05	CR	yr1	2018-02-28	DEN	0.0243548
461	CR_yr1_2018-03-01	0.162329	0.245288	0.05	CR	yr1	2018-03-01	DEN	0.0224219
462	CR_yr1_2018-03-02	0.148431	0.220633	0.05	CR	yr1	2018-03-02	DEN	0.0225853
463	CR_yr1_2018-03-03	0.157609	0.212151	0.05	CR	yr1	2018-03-03	DEN	0.0223362
464	CR_yr1_2018-03-04	0.121824	0.236557	0.05	CR	yr1	2018-03-04	DEN	0.0208996
465	CR_yr1_2018-03-05	0.191842	0.23885	0.05	CR	yr1	2018-03-05	DEN	0.0228829
466	CR_yr1_2018-03-06	0.211243	0.215553	0.05	CR	yr1	2018-03-06	DEN	0.020084
467	CR_yr1_2018-03-07	0.175469	0.22951	0.05	CR	yr1	2018-03-07	DEN	0.0215796
468	CR_yr1_2018-03-08	0.200638	0.190773	0.05	CR	yr1	2018-03-08	DEN	0.0227754
469	CR_yr1_2018-03-09	0.193591	0.222171	0.05	CR	yr1	2018-03-09	DEN	0.0213676
470	CR_yr1_2018-03-10	0.21853	0.180978	0.05	CR	yr1	2018-03-10	DEN	0.0197846
471	CR_yr1_2018-03-11	0.221308	0.19692	0.05	CR	yr1	2018-03-11	DEN	0.0198577
472	CR_yr1_2018-03-12	0.226277	0.182543	0.05	CR	yr1	2018-03-12	DEN	0.0198703
473	CR_yr1_2018-03-13	0.244157	0.122138	0.05	CR	yr1	2018-03-13	DEN	0.019764
474	CR_yr1_2018-03-14	0.243174	0.121043	0.05	CR	yr1	2018-03-14	DEN	0.0199214
475	CR_yr1_2018-03-15	0.211577	0.112881	0.05	CR	yr1	2018-03-15	DEN	0.019805
476	CR_yr1_2018-03-16	0.207729	0.109362	0.05	CR	yr1	2018-03-16	DEN	0.0211305
477	CR_yr1_2018-03-17	0.260076	0.0324871	0.05	CR	yr1	2018-03-17	DEN	0.0189378
478	CR_yr1_2018-03-18	0.259482	0.0706524	0.05	CR	yr1	2018-03-18	DEN	0.0176381
479	CR_yr1_2018-03-19	0.273507	0.0901531	0.05	CR	yr1	2018-03-19	DEN	0.0202809
480	CR_yr1_2018-03-20	0.270773	0.0615948	0.05	CR	yr1	2018-03-20	DEN	0.0185026
481	CR_yr1_2018-03-21	0.257595	0.063102	0.05	CR	yr1	2018-03-21	DEN	0.0191899
482	CR_yr1_2018-03-22	0.248162	0.0760502	0.05	CR	yr1	2018-03-22	DEN	0.0172378
483	CR_yr1_2018-03-23	0.280941	0.0129275	0.05	CR	yr1	2018-03-23	DEN	0.0168281
484	CR_yr1_2018-03-24	0.287565	-0.0326081	0.05	CR	yr1	2018-03-24	DEN	0.0172196
485	CR_yr1_2018-03-25	0.290616	-0.0204439	0.05	CR	yr1	2018-03-25	DEN	0.0178169
486	CR_yr1_2018-03-26	0.278301	-0.0297084	0.05	CR	yr1	2018-03-26	DEN	0.0178126
487	CR_yr1_2018-03-27	0.263164	-0.0562357	0.05	CR	yr1	2018-03-27	DEN	0.0186551
488	CR_yr1_2018-03-28	0.278521	-0.0608686	0.05	CR	yr1	2018-03-28	DEN	0.0182478
489	CR_yr1_2018-03-29	0.277132	-0.0848491	0.05	CR	yr1	2018-03-29	DEN	0.0174665
490	CR_yr1_2018-03-30	0.287786	-0.0747383	0.05	CR	yr1	2018-03-30	DEN	0.0186416
491	CR_yr1_2018-03-31	0.258907	-0.102385	0.05	CR	yr1	2018-03-31	DEN	0.019056
492	CR_yr1_2018-04-01	0.279675	-0.0893469	0.05	CR	yr1	2018-04-01	DEN	0.0189144
493	CR_yr1_2018-04-02	0.284133	-0.0598068	0.05	CR	yr1	2018-04-02	DEN	0.017314
494	CR_yr1_2018-04-03	0.301462	-0.0358617	0.05	CR	yr1	2018-04-03	DEN	0.0168753
495	CR_yr1_2018-04-04	0.281793	-0.0570673	0.05	CR	yr1	2018-04-04	DEN	0.0160713
496	CR_yr1_2018-04-05	0.271841	-0.0403906	0.05	CR	yr1	2018-04-05	DEN	0.0162175
497	CR_yr1_2018-04-06	0.282917	-0.00231085	0.05	CR	yr1	2018-04-06	DEN	0.0160975
498	CR_yr1_2018-04-07	0.29608	-0.0295787	0.05	CR	yr1	2018-04-07	DEN	0.0155549
499	CR_yr1_2018-04-08	0.295175	-0.0192992	0.05	CR	yr1	2018-04-08	DEN	0.0147344
500	CR_yr1_2018-04-09	0.288383	-0.00822632	0.05	CR	yr1	2018-04-09	DEN	0.0153323
501	CR_yr1_2018-04-10	0.310765	-0.0218611	0.05	CR	yr1	2018-04-10	DEN	0.0149634
502	CR_yr1_2018-04-11	0.318751	-0.0419732	0.05	CR	yr1	2018-04-11	DEN	0.0152979
503	CR_yr1_2018-04-12	0.300032	-0.0536701	0.05	CR	yr1	2018-04-12	DEN	0.0130783
504	CR_yr1_2018-04-13	0.304822	-0.0512479	0.05	CR	yr1	2018-04-13	DEN	0.0143205
505	CR_yr1_2018-04-14	0.300093	-0.0828466	0.05	CR	yr1	2018-04-14	DEN	0.015573
506	CR_yr1_2018-04-15	0.287116	-0.0771976	0.05	CR	yr1	2018-04-15	DEN	0.0179774
507	CR_yr1_2018-04-16	0.290971	-0.0940759	0.05	CR	yr1	2018-04-16	DEN	0.0129976
508	CR_yr1_2018-04-17	0.293613	-0.0931386	0.05	CR	yr1	2018-04-17	DEN	0.0148021
509	CR_yr1_2018-04-18	0.286601	-0.0818381	0.05	CR	yr1	2018-04-18	DEN	0.0153699
510	CR_yr1_2018-04-19	0.295321	-0.101311	0.05	CR	yr1	2018-04-19	DEN	0.0134833
511	CR_yr1_2018-04-20	0.294737	-0.111392	0.05	CR	yr1	2018-04-20	DEN	0.0140606
512	CR_yr1_2018-04-21	0.296851	-0.106633	0.05	CR	yr1	2018-04-21	DEN	0.0146223
513	CR_yr1_2018-04-22	0.288959	-0.125048	0.05	CR	yr1	2018-04-22	DEN	0.0143532
514	CR_yr1_2018-04-23	0.267455	-0.151148	0.05	CR	yr1	2018-04-23	DEN	0.0134639
515	CR_yr1_2018-04-24	0.264888	-0.148564	0.05	CR	yr1	2018-04-24	DEN	0.0133469
516	CR_yr1_2018-04-25	0.244081	-0.151573	0.05	CR	yr1	2018-04-25	DEN	0.0157057
517	CR_yr1_2018-04-26	0.247342	-0.168012	0.05	CR	yr1	2018-04-26	DEN	0.0131099
518	CR_yr1_2018-04-27	0.257402	-0.140817	0.05	CR	yr1	2018-04-27	DEN	0.0133536
519	CR_yr1_2018-04-28	0.257764	-0.131417	0.05	CR	yr1	2018-04-28	DEN	0.0149795
520	CR_yr1_2018-04-29	0.258995	-0.11137	0.05	CR	yr1	2018-04-29	DEN	0.016321
521	CR_yr1_2018-04-30	0.253641	-0.125093	0.05	CR	yr1	2018-04-30	DEN	0.0169856
522	CR_yr2_2018-11-29	0.25532	0.0739138	0.05	CR	yr2	2018-11-29	DEN	0.0229275
523	CR_yr2_2018-11-30	0.250223	0.113216	0.05	CR	yr2	2018-11-30	DEN	0.0246075
524	CR_yr2_2018-12-01	0.241669	0.137171	0.05	CR	yr2	2018-12-01	DEN	0.025522
525	CR_yr2_2018-12-02	0.241554	0.176543	0.05	CR	yr2	2018-12-02	DEN	0.0237741
526	CR_yr2_2018-12-03	0.279509	0.140655	0.05	CR	yr2	2018-12-03	DEN	0.0259748
527	CR_yr2_2018-12-04	0.261868	0.175149	0.05	CR	yr2	2018-12-04	DEN	0.0221931
528	CR_yr2_2018-12-05	0.193113	0.161141	0.05	CR	yr2	2018-12-05	DEN	0.0182677
529	CR_yr2_2018-12-06	0.177965	0.149625	0.05	CR	yr2	2018-12-06	DEN	0.0188875
530	CR_yr2_2018-12-07	0.17109	0.153554	0.05	CR	yr2	2018-12-07	DEN	0.0183599
531	CR_yr2_2018-12-08	0.167172	0.138081	0.05	CR	yr2	2018-12-08	DEN	0.0202887
532	CR_yr2_2018-12-09	0.158936	0.147416	0.05	CR	yr2	2018-12-09	DEN	0.0196055
533	CR_yr2_2018-12-10	0.164904	0.139111	0.05	CR	yr2	2018-12-10	DEN	0.0208335
534	CR_yr2_2018-12-11	0.148446	0.11642	0.05	CR	yr2	2018-12-11	DEN	0.0212603
535	CR_yr2_2018-12-12	0.146197	0.13915	0.05	CR	yr2	2018-12-12	DEN	0.0187162
536	CR_yr2_2018-12-13	0.193821	0.137159	0.05	CR	yr2	2018-12-13	DEN	0.0202911
537	CR_yr2_2018-12-14	0.18371	0.153203	0.05	CR	yr2	2018-12-14	DEN	0.021707
538	CR_yr2_2018-12-15	0.200621	0.144471	0.05	CR	yr2	2018-12-15	DEN	0.0223279
539	CR_yr2_2018-12-16	0.205919	0.149931	0.05	CR	yr2	2018-12-16	DEN	0.0230295
540	CR_yr2_2018-12-17	0.212436	0.14299	0.05	CR	yr2	2018-12-17	DEN	0.0223235
541	CR_yr2_2018-12-18	0.226687	0.143104	0.05	CR	yr2	2018-12-18	DEN	0.0220092
542	CR_yr2_2018-12-19	0.237733	0.143642	0.05	CR	yr2	2018-12-19	DEN	0.0228942
543	CR_yr2_2018-12-20	0.224151	0.0865812	0.05	CR	yr2	2018-12-20	DEN	0.0244674
544	CR_yr2_2018-12-21	0.23514	0.10727	0.05	CR	yr2	2018-12-21	DEN	0.0233639
545	CR_yr2_2018-12-22	0.24239	0.0676222	0.05	CR	yr2	2018-12-22	DEN	0.0234536
546	CR_yr2_2018-12-23	0.238285	0.0835756	0.05	CR	yr2	2018-12-23	DEN	0.0210026
547	CR_yr2_2018-12-24	0.207335	0.11735	0.05	CR	yr2	2018-12-24	DEN	0.0223618
548	CR_yr2_2018-12-25	0.215351	0.121785	0.05	CR	yr2	2018-12-25	DEN	0.0212127
549	CR_yr2_2018-12-26	0.230446	0.0241699	0.05	CR	yr2	2018-12-26	DEN	0.0222773
550	CR_yr2_2018-12-27	0.22797	0.0698422	0.05	CR	yr2	2018-12-27	DEN	0.0238046
551	CR_yr2_2018-12-28	0.218471	0.0861968	0.05	CR	yr2	2018-12-28	DEN	0.0246993
552	CR_yr2_2018-12-29	0.209287	0.102061	0.05	CR	yr2	2018-12-29	DEN	0.0246174
553	CR_yr2_2018-12-30	0.235169	0.0719275	0.05	CR	yr2	2018-12-30	DEN	0.0240564
554	CR_yr2_2018-12-31	0.235474	0.0963808	0.05	CR	yr2	2018-12-31	DEN	0.0253276
555	CR_yr2_2019-01-01	0.198096	0.111816	0.05	CR	yr2	2019-01-01	DEN	0.0242198
556	CR_yr2_2019-01-02	0.250542	0.102413	0.05	CR	yr2	2019-01-02	DEN	0.0255604
557	CR_yr2_2019-01-03	0.251702	0.0874839	0.05	CR	yr2	2019-01-03	DEN	0.024955
558	CR_yr2_2019-01-04	0.239586	0.114597	0.05	CR	yr2	2019-01-04	DEN	0.0241401
559	CR_yr2_2019-01-05	0.281076	0.0815359	0.05	CR	yr2	2019-01-05	DEN	0.025034
560	CR_yr2_2019-01-06	0.276424	0.104882	0.05	CR	yr2	2019-01-06	DEN	0.025078
561	CR_yr2_2019-01-07	0.253216	0.13637	0.05	CR	yr2	2019-01-07	DEN	0.0257301
562	CR_yr2_2019-01-08	0.255868	0.115542	0.05	CR	yr2	2019-01-08	DEN	0.0259377
563	CR_yr2_2019-01-09	0.287877	0.0664668	0.05	CR	yr2	2019-01-09	DEN	0.0263288
564	CR_yr2_2019-01-10	0.278039	0.099131	0.05	CR	yr2	2019-01-10	DEN	0.026906
565	CR_yr2_2019-01-11	0.262098	0.108352	0.05	CR	yr2	2019-01-11	DEN	0.0265208
566	CR_yr2_2019-01-12	0.262824	0.106375	0.05	CR	yr2	2019-01-12	DEN	0.0268321
567	CR_yr2_2019-01-13	0.253379	0.132341	0.05	CR	yr2	2019-01-13	DEN	0.0252841
568	CR_yr2_2019-01-14	0.237905	0.162095	0.05	CR	yr2	2019-01-14	DEN	0.0253273
569	CR_yr2_2019-01-15	0.286716	0.0971865	0.05	CR	yr2	2019-01-15	DEN	0.0271674
570	CR_yr2_2019-01-16	0.291317	0.0982459	0.05	CR	yr2	2019-01-16	DEN	0.0266307
571	CR_yr2_2019-01-17	0.252748	0.132117	0.05	CR	yr2	2019-01-17	DEN	0.0259641
572	CR_yr2_2019-01-18	0.262907	0.14784	0.05	CR	yr2	2019-01-18	DEN	0.0266519
573	CR_yr2_2019-01-19	0.257085	0.151232	0.05	CR	yr2	2019-01-19	DEN	0.0261822
574	CR_yr2_2019-01-20	0.288863	0.0668592	0.05	CR	yr2	2019-01-20	DEN	0.027938
575	CR_yr2_2019-01-21	0.29531	0.094458	0.05	CR	yr2	2019-01-21	DEN	0.0273076
576	CR_yr2_2019-01-22	0.264109	0.114688	0.05	CR	yr2	2019-01-22	DEN	0.0262171
577	CR_yr2_2019-01-23	0.260544	0.129392	0.05	CR	yr2	2019-01-23	DEN	0.0271269
578	CR_yr2_2019-01-24	0.271726	0.13856	0.05	CR	yr2	2019-01-24	DEN	0.0275768
579	CR_yr2_2019-01-25	0.277425	0.134547	0.05	CR	yr2	2019-01-25	DEN	0.0266674
580	CR_yr2_2019-01-26	0.273072	0.0963382	0.05	CR	yr2	2019-01-26	DEN	0.027809
581	CR_yr2_2019-01-27	0.277252	0.101582	0.05	CR	yr2	2019-01-27	DEN	0.0280242
582	CR_yr2_2019-01-28	0.287048	0.084772	0.05	CR	yr2	2019-01-28	DEN	0.0281015
583	CR_yr2_2019-01-29	0.284728	0.104805	0.05	CR	yr2	2019-01-29	DEN	0.026295
584	CR_yr2_2019-01-30	0.290877	0.0933756	0.05	CR	yr2	2019-01-30	DEN	0.0252381
585	CR_yr2_2019-01-31	0.272224	0.0763807	0.05	CR	yr2	2019-01-31	DEN	0.0281644
586	CR_yr2_2019-02-01	0.277216	0.104681	0.05	CR	yr2	2019-02-01	DEN	0.0266527
587	CR_yr2_2019-02-02	0.285004	0.101405	0.05	CR	yr2	2019-02-02	DEN	0.0249151
588	CR_yr2_2019-02-03	0.269441	0.134694	0.05	CR	yr2	2019-02-03	DEN	0.0262437
589	CR_yr2_2019-02-04	0.282585	0.0956346	0.05	CR	yr2	2019-02-04	DEN	0.0260065
590	CR_yr2_2019-02-05	0.291839	0.082227	0.05	CR	yr2	2019-02-05	DEN	0.0239466
591	CR_yr2_2019-02-06	0.285648	0.0511019	0.05	CR	yr2	2019-02-06	DEN	0.0264382
592	CR_yr2_2019-02-07	0.275372	0.096727	0.05	CR	yr2	2019-02-07	DEN	0.0268374
593	CR_yr2_2019-02-08	0.25889	0.0965011	0.05	CR	yr2	2019-02-08	DEN	0.0266029
594	CR_yr2_2019-02-09	0.264638	0.0874799	0.05	CR	yr2	2019-02-09	DEN	0.0267741
595	CR_yr2_2019-02-10	0.290593	0.0788808	0.05	CR	yr2	2019-02-10	DEN	0.0267949
596	CR_yr2_2019-02-11	0.275411	0.0611855	0.05	CR	yr2	2019-02-11	DEN	0.0268578
597	CR_yr2_2019-02-12	0.279821	0.0629657	0.05	CR	yr2	2019-02-12	DEN	0.0270862
598	CR_yr2_2019-02-13	0.261101	0.0788485	0.05	CR	yr2	2019-02-13	DEN	0.0258314
599	CR_yr2_2019-02-14	0.286508	0.0725982	0.05	CR	yr2	2019-02-14	DEN	0.026299
600	CR_yr2_2019-02-15	0.282349	0.0719323	0.05	CR	yr2	2019-02-15	DEN	0.0253571
601	CR_yr2_2019-02-16	0.262427	0.0747693	0.05	CR	yr2	2019-02-16	DEN	0.026399
602	CR_yr2_2019-02-17	0.287326	0.0651252	0.05	CR	yr2	2019-02-17	DEN	0.0259469
603	CR_yr2_2019-02-18	0.27942	0.0635623	0.05	CR	yr2	2019-02-18	DEN	0.0248927
604	CR_yr2_2019-02-19	0.283612	0.0310807	0.05	CR	yr2	2019-02-19	DEN	0.0271931
605	CR_yr2_2019-02-20	0.286699	0.0401674	0.05	CR	yr2	2019-02-20	DEN	0.0266378
606	CR_yr2_2019-02-21	0.285334	0.0401942	0.05	CR	yr2	2019-02-21	DEN	0.0256196
607	CR_yr2_2019-02-22	0.29091	0.0531658	0.05	CR	yr2	2019-02-22	DEN	0.0236673
608	CR_yr2_2019-02-23	0.290371	0.0698044	0.05	CR	yr2	2019-02-23	DEN	0.0243365
609	CR_yr2_2019-02-24	0.292708	0.0264341	0.05	CR	yr2	2019-02-24	DEN	0.0252702
610	CR_yr2_2019-02-25	0.310096	0.0195341	0.05	CR	yr2	2019-02-25	DEN	0.0237828
611	CR_yr2_2019-02-26	0.314637	0.0248642	0.05	CR	yr2	2019-02-26	DEN	0.0238206
612	CR_yr2_2019-02-27	0.293018	0.0356189	0.05	CR	yr2	2019-02-27	DEN	0.0246421
613	CR_yr2_2019-02-28	0.290966	-0.0116798	0.05	CR	yr2	2019-02-28	DEN	0.0240261
614	CR_yr2_2019-03-01	0.298984	0.00970928	0.05	CR	yr2	2019-03-01	DEN	0.0239058
615	CR_yr2_2019-03-02	0.318688	-0.0104729	0.05	CR	yr2	2019-03-02	DEN	0.0225916
616	CR_yr2_2019-03-03	0.283606	-0.00575339	0.05	CR	yr2	2019-03-03	DEN	0.0235628
617	CR_yr2_2019-03-04	0.28313	-0.0318338	0.05	CR	yr2	2019-03-04	DEN	0.0224814
618	CR_yr2_2019-03-05	0.312327	-0.0182269	0.05	CR	yr2	2019-03-05	DEN	0.0201784
619	CR_yr2_2019-03-06	0.282832	-0.037489	0.05	CR	yr2	2019-03-06	DEN	0.0212449
620	CR_yr2_2019-03-07	0.284521	-0.0507488	0.05	CR	yr2	2019-03-07	DEN	0.0200709
621	CR_yr2_2019-03-08	0.296029	-0.0281255	0.05	CR	yr2	2019-03-08	DEN	0.0186216
622	CR_yr2_2019-03-09	0.305646	-0.0272049	0.05	CR	yr2	2019-03-09	DEN	0.0191017
623	CR_yr2_2019-03-10	0.294616	-0.0659835	0.05	CR	yr2	2019-03-10	DEN	0.0187903
624	CR_yr2_2019-03-11	0.291034	-0.0339963	0.05	CR	yr2	2019-03-11	DEN	0.0183546
625	CR_yr2_2019-03-12	0.296338	-0.0279338	0.05	CR	yr2	2019-03-12	DEN	0.0175514
626	CR_yr2_2019-03-13	0.285721	-0.042578	0.05	CR	yr2	2019-03-13	DEN	0.0173801
627	CR_yr2_2019-03-14	0.299027	-0.042645	0.05	CR	yr2	2019-03-14	DEN	0.0175835
628	CR_yr2_2019-03-15	0.302129	-0.0547253	0.05	CR	yr2	2019-03-15	DEN	0.0173662
629	CR_yr2_2019-03-16	0.310037	-0.0724657	0.05	CR	yr2	2019-03-16	DEN	0.0159212
630	CR_yr2_2019-03-17	0.304872	-0.0946749	0.05	CR	yr2	2019-03-17	DEN	0.0154529
631	CR_yr2_2019-03-18	0.310784	-0.0499965	0.05	CR	yr2	2019-03-18	DEN	0.0170419
632	CR_yr2_2019-03-19	0.300191	-0.0780335	0.05	CR	yr2	2019-03-19	DEN	0.0169171
633	CR_yr2_2019-03-20	0.308138	-0.0817521	0.05	CR	yr2	2019-03-20	DEN	0.0170267
634	CR_yr2_2019-03-21	0.253865	-0.133648	0.05	CR	yr2	2019-03-21	DEN	0.0156554
635	CR_yr2_2019-03-22	0.242461	-0.136752	0.05	CR	yr2	2019-03-22	DEN	0.0155847
636	CR_yr2_2019-03-23	0.241395	-0.140608	0.05	CR	yr2	2019-03-23	DEN	0.0158555
637	CR_yr2_2019-03-24	0.261448	-0.132503	0.05	CR	yr2	2019-03-24	DEN	0.0164412
638	CR_yr2_2019-03-25	0.282933	-0.116056	0.05	CR	yr2	2019-03-25	DEN	0.0157517
639	CR_yr2_2019-03-26	0.303187	-0.10218	0.05	CR	yr2	2019-03-26	DEN	0.0153869
640	CR_yr2_2019-03-27	0.306639	-0.0998475	0.05	CR	yr2	2019-03-27	DEN	0.0158921
641	CR_yr2_2019-03-28	0.266967	-0.140389	0.05	CR	yr2	2019-03-28	DEN	0.0151225
642	CR_yr2_2019-03-29	0.260056	-0.154117	0.05	CR	yr2	2019-03-29	DEN	0.0147211
643	CR_yr2_2019-03-30	0.273181	-0.14163	0.05	CR	yr2	2019-03-30	DEN	0.015145
644	CR_yr2_2019-03-31	0.281798	-0.149453	0.05	CR	yr2	2019-03-31	DEN	0.0135554
645	CR_yr2_2019-04-01	0.284355	-0.140792	0.05	CR	yr2	2019-04-01	DEN	0.0143734
646	CR_yr2_2019-04-02	0.286708	-0.140837	0.05	CR	yr2	2019-04-02	DEN	0.0153065
647	CR_yr2_2019-04-03	0.281806	-0.154013	0.05	CR	yr2	2019-04-03	DEN	0.0146862
648	CR_yr2_2019-04-04	0.296409	-0.137027	0.05	CR	yr2	2019-04-04	DEN	0.0148782
649	CR_yr2_2019-04-05	0.289398	-0.147301	0.05	CR	yr2	2019-04-05	DEN	0.0154123
650	CR_yr2_2019-04-06	0.273579	-0.160164	0.05	CR	yr2	2019-04-06	DEN	0.0144807
651	CR_yr2_2019-04-07	0.256989	-0.179446	0.05	CR	yr2	2019-04-07	DEN	0.0146947
652	CR_yr2_2019-04-08	0.244628	-0.206522	0.05	CR	yr2	2019-04-08	DEN	0.0127486
653	CR_yr2_2019-04-09	0.260064	-0.192792	0.05	CR	yr2	2019-04-09	DEN	0.013769
654	CR_yr2_2019-04-10	0.250915	-0.207943	0.05	CR	yr2	2019-04-10	DEN	0.00968192
655	CR_yr2_2019-04-11	0.263123	-0.191405	0.05	CR	yr2	2019-04-11	DEN	0.0107976
656	CR_yr2_2019-04-12	0.283094	-0.161444	0.05	CR	yr2	2019-04-12	DEN	0.0129426
657	CR_yr2_2019-04-13	0.286166	-0.150275	0.05	CR	yr2	2019-04-13	DEN	0.0134238
658	CR_yr2_2019-04-14	0.278782	-0.162989	0.05	CR	yr2	2019-04-14	DEN	0.0122357
659	CR_yr2_2019-04-15	0.27724	-0.168475	0.05	CR	yr2	2019-04-15	DEN	0.0102619
660	CR_yr2_2019-04-16	0.286473	-0.142198	0.05	CR	yr2	2019-04-16	DEN	0.0129007
661	CR_yr2_2019-04-17	0.285366	-0.142009	0.05	CR	yr2	2019-04-17	DEN	0.0129391
662	CR_yr2_2019-04-18	0.277471	-0.145466	0.05	CR	yr2	2019-04-18	DEN	0.0125387
663	CR_yr2_2019-04-19	0.264715	-0.164698	0.05	CR	yr2	2019-04-19	DEN	0.0117839
664	CR_yr2_2019-04-20	0.174026	-0.20742	0.05	CR	yr2	2019-04-20	DEN	0.0118733
665	CR_yr2_2019-04-21	0.185073	-0.188637	0.05	CR	yr2	2019-04-21	DEN	0.0102201
666	CR_yr2_2019-04-22	0.232038	-0.164205	0.05	CR	yr2	2019-04-22	DEN	0.0110056
667	CR_yr2_2019-04-23	0.231645	-0.150696	0.05	CR	yr2	2019-04-23	DEN	0.0112731
668	CR_yr2_2019-04-24	0.213636	-0.134923	0.05	CR	yr2	2019-04-24	DEN	0.00902243
669	CR_yr2_2019-04-25	0.219591	-0.133208	0.05	CR	yr2	2019-04-25	DEN	0.00787624
670	CR_yr2_2019-04-26	0.216514	-0.133499	0.05	CR	yr2	2019-04-26	DEN	0.00772545
671	CR_yr2_2019-04-27	0.205013	-0.126698	0.05	CR	yr2	2019-04-27	DEN	0.00795522
672	CR_yr2_2019-04-28	0.23066	-0.109138	0.05	CR	yr2	2019-04-28	DEN	0.00941224
673	CR_yr2_2019-04-29	0.209485	-0.087091	0.05	CR	yr2	2019-04-29	DEN	0.0107875
674	CR_yr2_2019-04-30	0.199797	-0.0916412	0.05	CR	yr2	2019-04-30	DEN	0.00585571
675	CR_yr3_2019-11-29	0.222177	0.209477	0.05	CR	yr3	2019-11-29	DEN	0.0218474
676	CR_yr3_2019-11-30	0.198454	0.214008	0.05	CR	yr3	2019-11-30	DEN	0.0227694
677	CR_yr3_2019-12-01	0.216449	0.212756	0.05	CR	yr3	2019-12-01	DEN	0.0225146
678	CR_yr3_2019-12-02	0.201847	0.200218	0.05	CR	yr3	2019-12-02	DEN	0.0231116
679	CR_yr3_2019-12-03	0.190481	0.22244	0.05	CR	yr3	2019-12-03	DEN	0.0231084
680	CR_yr3_2019-12-04	0.202011	0.208578	0.05	CR	yr3	2019-12-04	DEN	0.02336
681	CR_yr3_2019-12-05	0.20859	0.205339	0.05	CR	yr3	2019-12-05	DEN	0.0242964
682	CR_yr3_2019-12-06	0.207347	0.199926	0.05	CR	yr3	2019-12-06	DEN	0.023052
683	CR_yr3_2019-12-07	0.215428	0.18927	0.05	CR	yr3	2019-12-07	DEN	0.0234433
684	CR_yr3_2019-12-08	0.217373	0.192622	0.05	CR	yr3	2019-12-08	DEN	0.0228461
685	CR_yr3_2019-12-09	0.222975	0.201696	0.05	CR	yr3	2019-12-09	DEN	0.0254379
686	CR_yr3_2019-12-10	0.213734	0.216951	0.05	CR	yr3	2019-12-10	DEN	0.0237392
687	CR_yr3_2019-12-11	0.219226	0.189112	0.05	CR	yr3	2019-12-11	DEN	0.0224378
688	CR_yr3_2019-12-12	0.22014	0.180931	0.05	CR	yr3	2019-12-12	DEN	0.0224046
689	CR_yr3_2019-12-13	0.22007	0.205479	0.05	CR	yr3	2019-12-13	DEN	0.0242047
690	CR_yr3_2019-12-14	0.233566	0.162891	0.05	CR	yr3	2019-12-14	DEN	0.0225991
691	CR_yr3_2019-12-15	0.224621	0.198244	0.05	CR	yr3	2019-12-15	DEN	0.0240882
692	CR_yr3_2019-12-16	0.234428	0.219521	0.05	CR	yr3	2019-12-16	DEN	0.0247936
693	CR_yr3_2019-12-17	0.19952	0.219798	0.05	CR	yr3	2019-12-17	DEN	0.0240683
694	CR_yr3_2019-12-18	0.173392	0.229703	0.05	CR	yr3	2019-12-18	DEN	0.0237715
695	CR_yr3_2019-12-19	0.189946	0.229449	0.05	CR	yr3	2019-12-19	DEN	0.0235001
696	CR_yr3_2019-12-20	0.210778	0.19937	0.05	CR	yr3	2019-12-20	DEN	0.0225291
697	CR_yr3_2019-12-21	0.208694	0.197045	0.05	CR	yr3	2019-12-21	DEN	0.0224057
698	CR_yr3_2019-12-22	0.187421	0.22846	0.05	CR	yr3	2019-12-22	DEN	0.0219217
699	CR_yr3_2019-12-23	0.181588	0.234652	0.05	CR	yr3	2019-12-23	DEN	0.0227721
700	CR_yr3_2019-12-24	0.18136	0.238392	0.05	CR	yr3	2019-12-24	DEN	0.0218482
701	CR_yr3_2019-12-25	0.181293	0.227297	0.05	CR	yr3	2019-12-25	DEN	0.020981
702	CR_yr3_2019-12-26	0.186738	0.237325	0.05	CR	yr3	2019-12-26	DEN	0.0208177
703	CR_yr3_2019-12-27	0.178609	0.245427	0.05	CR	yr3	2019-12-27	DEN	0.0216666
704	CR_yr3_2019-12-28	0.200816	0.240395	0.05	CR	yr3	2019-12-28	DEN	0.0229049
705	CR_yr3_2019-12-29	0.19278	0.243291	0.05	CR	yr3	2019-12-29	DEN	0.022366
706	CR_yr3_2019-12-30	0.206394	0.246868	0.05	CR	yr3	2019-12-30	DEN	0.0238382
707	CR_yr3_2019-12-31	0.190435	0.249445	0.05	CR	yr3	2019-12-31	DEN	0.0237043
708	CR_yr3_2020-01-01	0.184773	0.239624	0.05	CR	yr3	2020-01-01	DEN	0.0224466
709	CR_yr3_2020-01-02	0.174555	0.246198	0.05	CR	yr3	2020-01-02	DEN	0.0223941
710	CR_yr3_2020-01-03	0.208563	0.216777	0.05	CR	yr3	2020-01-03	DEN	0.0231167
711	CR_yr3_2020-01-04	0.227132	0.192433	0.05	CR	yr3	2020-01-04	DEN	0.0206315
712	CR_yr3_2020-01-05	0.189509	0.22482	0.05	CR	yr3	2020-01-05	DEN	0.0220684
713	CR_yr3_2020-01-06	0.174442	0.230102	0.05	CR	yr3	2020-01-06	DEN	0.0231471
714	CR_yr3_2020-01-07	0.181437	0.247615	0.05	CR	yr3	2020-01-07	DEN	0.0250179
715	CR_yr3_2020-01-08	0.175453	0.235303	0.05	CR	yr3	2020-01-08	DEN	0.0226961
716	CR_yr3_2020-01-09	0.19631	0.206335	0.05	CR	yr3	2020-01-09	DEN	0.0217861
717	CR_yr3_2020-01-10	0.183868	0.208064	0.05	CR	yr3	2020-01-10	DEN	0.023053
718	CR_yr3_2020-01-11	0.170731	0.228674	0.05	CR	yr3	2020-01-11	DEN	0.0236664
719	CR_yr3_2020-01-12	0.20096	0.202409	0.05	CR	yr3	2020-01-12	DEN	0.024139
720	CR_yr3_2020-01-13	0.167124	0.229104	0.05	CR	yr3	2020-01-13	DEN	0.0229854
721	CR_yr3_2020-01-14	0.185787	0.222656	0.05	CR	yr3	2020-01-14	DEN	0.0226292
722	CR_yr3_2020-01-15	0.173838	0.251428	0.05	CR	yr3	2020-01-15	DEN	0.0234501
723	CR_yr3_2020-01-16	0.166882	0.244763	0.05	CR	yr3	2020-01-16	DEN	0.0232007
724	CR_yr3_2020-01-17	0.165015	0.23344	0.05	CR	yr3	2020-01-17	DEN	0.0222118
725	CR_yr3_2020-01-18	0.154093	0.225912	0.05	CR	yr3	2020-01-18	DEN	0.022432
726	CR_yr3_2020-01-19	0.14193	0.232933	0.05	CR	yr3	2020-01-19	DEN	0.0228629
727	CR_yr3_2020-01-20	0.137456	0.230392	0.05	CR	yr3	2020-01-20	DEN	0.023225
728	CR_yr3_2020-01-21	0.128095	0.236102	0.05	CR	yr3	2020-01-21	DEN	0.0233521
729	CR_yr3_2020-01-22	0.156428	0.232744	0.05	CR	yr3	2020-01-22	DEN	0.022892
730	CR_yr3_2020-01-23	0.137519	0.247706	0.05	CR	yr3	2020-01-23	DEN	0.0249178
731	CR_yr3_2020-01-24	0.139478	0.249789	0.05	CR	yr3	2020-01-24	DEN	0.0223828
732	CR_yr3_2020-01-25	0.162443	0.219862	0.05	CR	yr3	2020-01-25	DEN	0.0225661
733	CR_yr3_2020-01-26	0.137747	0.23141	0.05	CR	yr3	2020-01-26	DEN	0.0220468
734	CR_yr3_2020-01-27	0.123518	0.254637	0.05	CR	yr3	2020-01-27	DEN	0.0248759
735	CR_yr3_2020-01-28	0.134943	0.243394	0.05	CR	yr3	2020-01-28	DEN	0.0245133
736	CR_yr3_2020-01-29	0.124899	0.239319	0.05	CR	yr3	2020-01-29	DEN	0.0251221
737	CR_yr3_2020-01-30	0.130843	0.251506	0.05	CR	yr3	2020-01-30	DEN	0.0239495
738	CR_yr3_2020-01-31	0.152423	0.234095	0.05	CR	yr3	2020-01-31	DEN	0.0233628
739	CR_yr3_2020-02-01	0.16195	0.224742	0.05	CR	yr3	2020-02-01	DEN	0.0240221
740	CR_yr3_2020-02-02	0.164223	0.186446	0.05	CR	yr3	2020-02-02	DEN	0.0228819
741	CR_yr3_2020-02-03	0.158127	0.193476	0.05	CR	yr3	2020-02-03	DEN	0.0217844
742	CR_yr3_2020-02-04	0.183636	0.180495	0.05	CR	yr3	2020-02-04	DEN	0.0233779
743	CR_yr3_2020-02-05	0.187328	0.201153	0.05	CR	yr3	2020-02-05	DEN	0.0229469
744	CR_yr3_2020-02-06	0.162839	0.220229	0.05	CR	yr3	2020-02-06	DEN	0.0225269
745	CR_yr3_2020-02-07	0.163079	0.197328	0.05	CR	yr3	2020-02-07	DEN	0.0225825
746	CR_yr3_2020-02-08	0.167447	0.196922	0.05	CR	yr3	2020-02-08	DEN	0.0233821
747	CR_yr3_2020-02-09	0.178404	0.211104	0.05	CR	yr3	2020-02-09	DEN	0.0220188
748	CR_yr3_2020-02-10	0.164377	0.212784	0.05	CR	yr3	2020-02-10	DEN	0.0229567
749	CR_yr3_2020-02-11	0.155914	0.227504	0.05	CR	yr3	2020-02-11	DEN	0.0225264
750	CR_yr3_2020-02-12	0.164417	0.211625	0.05	CR	yr3	2020-02-12	DEN	0.0227852
751	CR_yr3_2020-02-13	0.0976305	0.275263	0.05	CR	yr3	2020-02-13	DEN	0.0214663
752	CR_yr3_2020-02-14	0.131153	0.263364	0.05	CR	yr3	2020-02-14	DEN	0.0225131
753	CR_yr3_2020-02-15	0.147948	0.258723	0.05	CR	yr3	2020-02-15	DEN	0.0230943
754	CR_yr3_2020-02-16	0.122237	0.267409	0.05	CR	yr3	2020-02-16	DEN	0.022898
755	CR_yr3_2020-02-17	0.150609	0.231433	0.05	CR	yr3	2020-02-17	DEN	0.0219591
756	CR_yr3_2020-02-18	0.161494	0.192916	0.05	CR	yr3	2020-02-18	DEN	0.0220909
757	CR_yr3_2020-02-19	0.163427	0.195177	0.05	CR	yr3	2020-02-19	DEN	0.0223623
758	CR_yr3_2020-02-20	0.157892	0.19617	0.05	CR	yr3	2020-02-20	DEN	0.0235623
759	CR_yr3_2020-02-21	0.188054	0.194944	0.05	CR	yr3	2020-02-21	DEN	0.0236666
760	CR_yr3_2020-02-22	0.18635	0.205139	0.05	CR	yr3	2020-02-22	DEN	0.0258453
761	CR_yr3_2020-02-23	0.128239	0.260381	0.05	CR	yr3	2020-02-23	DEN	0.0254374
762	CR_yr3_2020-02-24	0.157012	0.213385	0.05	CR	yr3	2020-02-24	DEN	0.0227309
763	CR_yr3_2020-02-25	0.199933	0.229326	0.05	CR	yr3	2020-02-25	DEN	0.0236762
764	CR_yr3_2020-02-26	0.182271	0.211175	0.05	CR	yr3	2020-02-26	DEN	0.023863
765	CR_yr3_2020-02-27	0.17703	0.229098	0.05	CR	yr3	2020-02-27	DEN	0.0227809
766	CR_yr3_2020-02-28	0.230688	0.202669	0.05	CR	yr3	2020-02-28	DEN	0.0229406
767	CR_yr3_2020-02-29	0.209736	0.226908	0.05	CR	yr3	2020-02-29	DEN	0.0240885
768	CR_yr3_2020-03-01	0.222695	0.210296	0.05	CR	yr3	2020-03-01	DEN	0.0217567
769	CR_yr3_2020-03-02	0.248225	0.173961	0.05	CR	yr3	2020-03-02	DEN	0.0221041
770	CR_yr3_2020-03-03	0.266117	0.167712	0.05	CR	yr3	2020-03-03	DEN	0.022255
771	CR_yr3_2020-03-04	0.273062	0.137794	0.05	CR	yr3	2020-03-04	DEN	0.0231636
772	CR_yr3_2020-03-05	0.215194	0.18843	0.05	CR	yr3	2020-03-05	DEN	0.0222714
773	CR_yr3_2020-03-06	0.222747	0.181994	0.05	CR	yr3	2020-03-06	DEN	0.0228129
774	CR_yr3_2020-03-07	0.231388	0.131452	0.05	CR	yr3	2020-03-07	DEN	0.0221771
775	CR_yr3_2020-03-08	0.259918	0.0995835	0.05	CR	yr3	2020-03-08	DEN	0.0231265
776	CR_yr3_2020-03-09	0.241538	0.161554	0.05	CR	yr3	2020-03-09	DEN	0.0212025
777	CR_yr3_2020-03-10	0.233388	0.0179948	0.05	CR	yr3	2020-03-10	DEN	0.022963
778	CR_yr3_2020-03-11	0.220167	0.0941929	0.05	CR	yr3	2020-03-11	DEN	0.0214705
779	CR_yr3_2020-03-12	0.230176	0.0966392	0.05	CR	yr3	2020-03-12	DEN	0.0207536
780	CR_yr3_2020-03-13	0.26582	0.0318977	0.05	CR	yr3	2020-03-13	DEN	0.0210684
781	CR_yr3_2020-03-14	0.288561	0.0026012	0.05	CR	yr3	2020-03-14	DEN	0.0228814
782	CR_yr3_2020-03-15	0.295377	0.0507601	0.05	CR	yr3	2020-03-15	DEN	0.0203385
783	CR_yr3_2020-03-16	0.293136	0.010005	0.05	CR	yr3	2020-03-16	DEN	0.0213708
784	CR_yr3_2020-03-17	0.307912	0.0498715	0.05	CR	yr3	2020-03-17	DEN	0.0202392
785	CR_yr3_2020-03-18	0.315755	-0.0035843	0.05	CR	yr3	2020-03-18	DEN	0.0201908
786	CR_yr3_2020-03-19	0.310179	0.00454276	0.05	CR	yr3	2020-03-19	DEN	0.021099
787	CR_yr3_2020-03-20	0.307225	-0.0214717	0.05	CR	yr3	2020-03-20	DEN	0.0200058
788	CR_yr3_2020-03-21	0.299206	-0.0557868	0.05	CR	yr3	2020-03-21	DEN	0.0211243
789	CR_yr3_2020-03-22	0.306521	-0.0695211	0.05	CR	yr3	2020-03-22	DEN	0.0199404
790	CR_yr3_2020-03-23	0.287156	-0.0580284	0.05	CR	yr3	2020-03-23	DEN	0.0210443
791	CR_yr3_2020-03-24	0.2955	-0.0869869	0.05	CR	yr3	2020-03-24	DEN	0.0205133
792	CR_yr3_2020-03-25	0.296993	-0.0523056	0.05	CR	yr3	2020-03-25	DEN	0.0196351
793	CR_yr3_2020-03-26	0.307079	-0.054574	0.05	CR	yr3	2020-03-26	DEN	0.0206532
794	CR_yr3_2020-03-27	0.283121	-0.0433031	0.05	CR	yr3	2020-03-27	DEN	0.0198523
795	CR_yr3_2020-03-28	0.267183	-0.0624321	0.05	CR	yr3	2020-03-28	DEN	0.0203593
796	CR_yr3_2020-03-29	0.241375	-0.0575528	0.05	CR	yr3	2020-03-29	DEN	0.0177087
797	CR_yr3_2020-03-30	0.275295	-0.00666871	0.05	CR	yr3	2020-03-30	DEN	0.0182077
798	CR_yr3_2020-03-31	0.286353	-0.0508036	0.05	CR	yr3	2020-03-31	DEN	0.0196445
799	CR_yr3_2020-04-01	0.284385	-0.0723568	0.05	CR	yr3	2020-04-01	DEN	0.0179459
800	CR_yr3_2020-04-02	0.280263	-0.0348859	0.05	CR	yr3	2020-04-02	DEN	0.0170104
801	CR_yr3_2020-04-03	0.280895	-0.0555028	0.05	CR	yr3	2020-04-03	DEN	0.0160397
802	CR_yr3_2020-04-04	0.297232	-0.0265314	0.05	CR	yr3	2020-04-04	DEN	0.0178508
803	CR_yr3_2020-04-05	0.293267	-0.0397148	0.05	CR	yr3	2020-04-05	DEN	0.0181847
804	CR_yr3_2020-04-06	0.284216	-0.0803966	0.05	CR	yr3	2020-04-06	DEN	0.0192852
805	CR_yr3_2020-04-07	0.256387	-0.112321	0.05	CR	yr3	2020-04-07	DEN	0.0194967
806	CR_yr3_2020-04-08	0.253494	-0.113969	0.05	CR	yr3	2020-04-08	DEN	0.0184965
807	CR_yr3_2020-04-09	0.245746	-0.114182	0.05	CR	yr3	2020-04-09	DEN	0.0196522
808	CR_yr3_2020-04-10	0.239086	-0.138581	0.05	CR	yr3	2020-04-10	DEN	0.0202127
809	CR_yr3_2020-04-11	0.226785	-0.148423	0.05	CR	yr3	2020-04-11	DEN	0.0202664
810	CR_yr3_2020-04-12	0.242778	-0.125684	0.05	CR	yr3	2020-04-12	DEN	0.0189606
811	CR_yr3_2020-04-13	0.238909	-0.1581	0.05	CR	yr3	2020-04-13	DEN	0.0188736
812	CR_yr3_2020-04-14	0.261418	-0.116191	0.05	CR	yr3	2020-04-14	DEN	0.0197984
813	CR_yr3_2020-04-15	0.254072	-0.10884	0.05	CR	yr3	2020-04-15	DEN	0.0189891
814	CR_yr3_2020-04-16	0.266711	-0.107872	0.05	CR	yr3	2020-04-16	DEN	0.0188848
815	CR_yr3_2020-04-17	0.256832	-0.124406	0.05	CR	yr3	2020-04-17	DEN	0.0187943
816	CR_yr3_2020-04-18	0.256516	-0.138569	0.05	CR	yr3	2020-04-18	DEN	0.0184978
817	CR_yr3_2020-04-19	0.25754	-0.15894	0.05	CR	yr3	2020-04-19	DEN	0.0165562
818	CR_yr3_2020-04-20	0.25813	-0.142877	0.05	CR	yr3	2020-04-20	DEN	0.0176626
819	CR_yr3_2020-04-21	0.256635	-0.149111	0.05	CR	yr3	2020-04-21	DEN	0.0166785
820	CR_yr3_2020-04-22	0.266495	-0.139939	0.05	CR	yr3	2020-04-22	DEN	0.0147926
821	CR_yr3_2020-04-23	0.267525	-0.11747	0.05	CR	yr3	2020-04-23	DEN	0.0159497
822	CR_yr3_2020-04-24	0.263718	-0.107244	0.05	CR	yr3	2020-04-24	DEN	0.0181835
823	CR_yr3_2020-04-25	0.274642	-0.0722467	0.05	CR	yr3	2020-04-25	DEN	0.0185638
824	CR_yr3_2020-04-26	0.255669	-0.0943794	0.05	CR	yr3	2020-04-26	DEN	0.016438
825	CR_yr3_2020-04-27	0.241276	-0.141872	0.05	CR	yr3	2020-04-27	DEN	0.017361
826	CR_yr3_2020-04-28	0.223899	-0.15096	0.05	CR	yr3	2020-04-28	DEN	0.0169093
827	CR_yr3_2020-04-29	0.228435	-0.129485	0.05	CR	yr3	2020-04-29	DEN	0.0177844
828	CR_yr3_2020-04-30	0.192273	-0.151664	0.05	CR	yr3	2020-04-30	DEN	0.0176744
1	ZH_yr1_2017-11-10	0.104246	-0.301323	0.05	ZH	yr1	2017-11-10	HAL	0.00375675
2	ZH_yr1_2017-11-11	0.123274	-0.251619	0.05	ZH	yr1	2017-11-11	HAL	0.00416351
3	ZH_yr1_2017-11-12	0.101485	-0.263189	0.05	ZH	yr1	2017-11-12	HAL	0.00270457
4	ZH_yr1_2017-11-13	0.116006	-0.259653	0.05	ZH	yr1	2017-11-13	HAL	0.00409022
5	ZH_yr1_2017-11-14	0.117416	-0.247397	0.05	ZH	yr1	2017-11-14	HAL	0.00456742
6	ZH_yr1_2017-11-15	0.123591	-0.257167	0.05	ZH	yr1	2017-11-15	HAL	0.00525039
7	ZH_yr1_2017-11-16	0.12181	-0.259564	0.05	ZH	yr1	2017-11-16	HAL	0.00496375
8	ZH_yr1_2017-11-17	0.118738	-0.266193	0.05	ZH	yr1	2017-11-17	HAL	0.0052498
9	ZH_yr1_2017-11-18	0.136833	-0.274856	0.05	ZH	yr1	2017-11-18	HAL	0.00433301
10	ZH_yr1_2017-11-19	0.113766	-0.27911	0.05	ZH	yr1	2017-11-19	HAL	0.00444628
11	ZH_yr1_2017-11-20	0.132103	-0.270305	0.05	ZH	yr1	2017-11-20	HAL	0.00529181
12	ZH_yr1_2017-11-21	0.116508	-0.272912	0.05	ZH	yr1	2017-11-21	HAL	0.0050505
13	ZH_yr1_2017-11-22	0.126395	-0.263051	0.05	ZH	yr1	2017-11-22	HAL	0.00622911
14	ZH_yr1_2017-11-23	0.145061	-0.255454	0.05	ZH	yr1	2017-11-23	HAL	0.0065015
15	ZH_yr1_2017-11-24	0.165581	-0.247288	0.05	ZH	yr1	2017-11-24	HAL	0.00933196
16	ZH_yr1_2017-11-25	0.177703	-0.23382	0.05	ZH	yr1	2017-11-25	HAL	0.00898134
17	ZH_yr1_2017-11-26	0.203559	-0.20782	0.05	ZH	yr1	2017-11-26	HAL	0.0129699
18	ZH_yr1_2017-11-27	0.224714	-0.176477	0.05	ZH	yr1	2017-11-27	HAL	0.0164268
19	ZH_yr1_2017-11-28	0.210961	-0.203524	0.05	ZH	yr1	2017-11-28	HAL	0.012941
20	ZH_yr1_2017-11-29	0.202624	-0.207268	0.05	ZH	yr1	2017-11-29	HAL	0.0128062
21	ZH_yr1_2017-11-30	0.226472	-0.194926	0.05	ZH	yr1	2017-11-30	HAL	0.0152527
22	ZH_yr1_2017-12-01	0.206408	-0.183582	0.05	ZH	yr1	2017-12-01	HAL	0.0157279
23	ZH_yr1_2017-12-02	0.232376	-0.193459	0.05	ZH	yr1	2017-12-02	HAL	0.0154293
24	ZH_yr1_2017-12-03	0.230949	-0.195971	0.05	ZH	yr1	2017-12-03	HAL	0.0156101
25	ZH_yr1_2017-12-04	0.227214	-0.19403	0.05	ZH	yr1	2017-12-04	HAL	0.0147396
26	ZH_yr1_2017-12-05	0.214448	-0.19212	0.05	ZH	yr1	2017-12-05	HAL	0.0143404
27	ZH_yr1_2017-12-06	0.219154	-0.212339	0.05	ZH	yr1	2017-12-06	HAL	0.0132921
28	ZH_yr1_2017-12-07	0.221892	-0.220428	0.05	ZH	yr1	2017-12-07	HAL	0.0160342
29	ZH_yr1_2017-12-08	0.193097	-0.197855	0.05	ZH	yr1	2017-12-08	HAL	0.0139021
30	ZH_yr1_2017-12-09	0.253327	-0.16888	0.05	ZH	yr1	2017-12-09	HAL	0.0194401
31	ZH_yr1_2017-12-10	0.28985	-0.12577	0.05	ZH	yr1	2017-12-10	HAL	0.0236836
32	ZH_yr1_2017-12-11	0.230902	-0.17352	0.05	ZH	yr1	2017-12-11	HAL	0.0198024
33	ZH_yr1_2017-12-12	0.209719	-0.205273	0.05	ZH	yr1	2017-12-12	HAL	0.0139927
34	ZH_yr1_2017-12-13	0.220514	-0.198033	0.05	ZH	yr1	2017-12-13	HAL	0.0168578
35	ZH_yr1_2017-12-14	0.220827	-0.194533	0.05	ZH	yr1	2017-12-14	HAL	0.0153776
36	ZH_yr1_2017-12-15	0.237906	-0.17663	0.05	ZH	yr1	2017-12-15	HAL	0.0182125
37	ZH_yr1_2017-12-16	0.225414	-0.177836	0.05	ZH	yr1	2017-12-16	HAL	0.0158187
38	ZH_yr1_2017-12-17	0.236536	-0.161746	0.05	ZH	yr1	2017-12-17	HAL	0.0179546
39	ZH_yr1_2017-12-18	0.2992	-0.0973118	0.05	ZH	yr1	2017-12-18	HAL	0.0287929
40	ZH_yr1_2017-12-19	0.262378	-0.152906	0.05	ZH	yr1	2017-12-19	HAL	0.0222497
41	ZH_yr1_2017-12-20	0.249138	-0.146731	0.05	ZH	yr1	2017-12-20	HAL	0.0204272
42	ZH_yr1_2017-12-21	0.242544	-0.163227	0.05	ZH	yr1	2017-12-21	HAL	0.0203423
43	ZH_yr1_2017-12-22	0.237739	-0.16342	0.05	ZH	yr1	2017-12-22	HAL	0.0188759
44	ZH_yr1_2017-12-23	0.234777	-0.162927	0.05	ZH	yr1	2017-12-23	HAL	0.0174242
45	ZH_yr1_2017-12-24	0.254851	-0.13532	0.05	ZH	yr1	2017-12-24	HAL	0.0201765
46	ZH_yr1_2017-12-25	0.257599	-0.147589	0.05	ZH	yr1	2017-12-25	HAL	0.0209777
47	ZH_yr1_2017-12-26	0.253825	-0.13899	0.05	ZH	yr1	2017-12-26	HAL	0.0213766
48	ZH_yr1_2017-12-27	0.262369	-0.128391	0.05	ZH	yr1	2017-12-27	HAL	0.0219749
49	ZH_yr1_2017-12-28	0.26513	-0.113025	0.05	ZH	yr1	2017-12-28	HAL	0.021261
50	ZH_yr1_2017-12-29	0.26186	-0.139387	0.05	ZH	yr1	2017-12-29	HAL	0.0207962
51	ZH_yr1_2017-12-30	0.253288	-0.134773	0.05	ZH	yr1	2017-12-30	HAL	0.0195932
52	ZH_yr1_2017-12-31	0.261794	-0.142037	0.05	ZH	yr1	2017-12-31	HAL	0.0205764
53	ZH_yr1_2018-01-01	0.247532	-0.148323	0.05	ZH	yr1	2018-01-01	HAL	0.020535
54	ZH_yr1_2018-01-02	0.240939	-0.134015	0.05	ZH	yr1	2018-01-02	HAL	0.0217677
55	ZH_yr1_2018-01-04	0.271872	-0.087242	0.05	ZH	yr1	2018-01-04	HAL	0.0179968
56	ZH_yr1_2018-01-05	0.247849	-0.147338	0.05	ZH	yr1	2018-01-05	HAL	0.0168127
57	ZH_yr1_2018-01-06	0.261266	-0.11577	0.05	ZH	yr1	2018-01-06	HAL	0.0169463
58	ZH_yr1_2018-01-07	0.26185	-0.133779	0.05	ZH	yr1	2018-01-07	HAL	0.0168901
59	ZH_yr1_2018-01-08	0.262323	-0.133412	0.05	ZH	yr1	2018-01-08	HAL	0.0177376
60	ZH_yr1_2018-01-09	0.26302	-0.125379	0.05	ZH	yr1	2018-01-09	HAL	0.017916
61	ZH_yr1_2018-01-10	0.28233	-0.103362	0.05	ZH	yr1	2018-01-10	HAL	0.0205677
62	ZH_yr1_2018-01-11	0.266608	-0.120767	0.05	ZH	yr1	2018-01-11	HAL	0.0183786
63	ZH_yr1_2018-01-12	0.279092	-0.108066	0.05	ZH	yr1	2018-01-12	HAL	0.0179831
64	ZH_yr1_2018-01-13	0.277423	-0.114965	0.05	ZH	yr1	2018-01-13	HAL	0.0189855
65	ZH_yr1_2018-01-14	0.288218	-0.0923007	0.05	ZH	yr1	2018-01-14	HAL	0.0216136
66	ZH_yr1_2018-01-15	0.276261	-0.104764	0.05	ZH	yr1	2018-01-15	HAL	0.0215153
67	ZH_yr1_2018-01-16	0.279406	-0.0832155	0.05	ZH	yr1	2018-01-16	HAL	0.0206734
68	ZH_yr1_2018-01-17	0.302973	-0.0641306	0.05	ZH	yr1	2018-01-17	HAL	0.0234591
69	ZH_yr1_2018-01-18	0.302102	-0.0618757	0.05	ZH	yr1	2018-01-18	HAL	0.021513
70	ZH_yr1_2018-01-19	0.296269	-0.0713147	0.05	ZH	yr1	2018-01-19	HAL	0.0237811
71	ZH_yr1_2018-01-20	0.29368	-0.0854372	0.05	ZH	yr1	2018-01-20	HAL	0.0247525
72	ZH_yr1_2018-01-24	0.288211	-0.0751095	0.05	ZH	yr1	2018-01-24	HAL	0.0213728
73	ZH_yr1_2018-01-25	0.28618	-0.0853955	0.05	ZH	yr1	2018-01-25	HAL	0.0207969
74	ZH_yr1_2018-01-26	0.290886	-0.0974908	0.05	ZH	yr1	2018-01-26	HAL	0.0204901
75	ZH_yr1_2018-01-27	0.29362	-0.0984964	0.05	ZH	yr1	2018-01-27	HAL	0.0199635
76	ZH_yr1_2018-01-28	0.30504	-0.0771423	0.05	ZH	yr1	2018-01-28	HAL	0.0237338
77	ZH_yr1_2018-01-29	0.285848	-0.0811175	0.05	ZH	yr1	2018-01-29	HAL	0.0205595
78	ZH_yr1_2018-01-30	0.299934	-0.0768187	0.05	ZH	yr1	2018-01-30	HAL	0.0208206
79	ZH_yr1_2018-01-31	0.303402	-0.069791	0.05	ZH	yr1	2018-01-31	HAL	0.0226032
80	ZH_yr1_2018-02-01	0.294268	-0.0794289	0.05	ZH	yr1	2018-02-01	HAL	0.0194298
81	ZH_yr1_2018-02-02	0.288463	-0.109109	0.05	ZH	yr1	2018-02-02	HAL	0.0235423
82	ZH_yr1_2018-02-03	0.295622	-0.0867429	0.05	ZH	yr1	2018-02-03	HAL	0.0224504
83	ZH_yr1_2018-02-04	0.287821	-0.0929697	0.05	ZH	yr1	2018-02-04	HAL	0.0247615
84	ZH_yr1_2018-02-05	0.292914	-0.0948254	0.05	ZH	yr1	2018-02-05	HAL	0.0239378
85	ZH_yr1_2018-02-06	0.297379	-0.0635066	0.05	ZH	yr1	2018-02-06	HAL	0.0272016
86	ZH_yr1_2018-02-07	0.276161	-0.102472	0.05	ZH	yr1	2018-02-07	HAL	0.022305
87	ZH_yr1_2018-02-11	0.281442	-0.0685072	0.05	ZH	yr1	2018-02-11	HAL	0.0299862
88	ZH_yr1_2018-02-14	0.284359	-0.0614229	0.05	ZH	yr1	2018-02-14	HAL	0.0339617
89	ZH_yr1_2018-02-16	0.278468	-0.0473602	0.05	ZH	yr1	2018-02-16	HAL	0.0292711
90	ZH_yr1_2018-02-17	0.286795	-0.0591266	0.05	ZH	yr1	2018-02-17	HAL	0.0304577
91	ZH_yr1_2018-03-13	0.290123	-0.0739483	0.05	ZH	yr1	2018-03-13	HAL	0.0285718
92	ZH_yr1_2018-03-14	0.27376	-0.0755136	0.05	ZH	yr1	2018-03-14	HAL	0.0297553
93	ZH_yr1_2018-03-15	0.270483	-0.111091	0.05	ZH	yr1	2018-03-15	HAL	0.0252626
94	ZH_yr1_2018-03-16	0.266891	-0.0863859	0.05	ZH	yr1	2018-03-16	HAL	0.0264207
95	ZH_yr1_2018-03-17	0.262052	-0.0904632	0.05	ZH	yr1	2018-03-17	HAL	0.0258926
96	ZH_yr1_2018-03-22	0.253218	-0.10799	0.05	ZH	yr1	2018-03-22	HAL	0.0260277
97	ZH_yr1_2018-03-23	0.244137	-0.101414	0.05	ZH	yr1	2018-03-23	HAL	0.0266425
98	ZH_yr1_2018-03-24	0.247628	-0.100379	0.05	ZH	yr1	2018-03-24	HAL	0.0269341
99	ZH_yr1_2018-03-25	0.251131	-0.0912461	0.05	ZH	yr1	2018-03-25	HAL	0.029014
100	ZH_yr1_2018-03-26	0.261444	-0.0774149	0.05	ZH	yr1	2018-03-26	HAL	0.0274412
101	ZH_yr1_2018-03-27	0.271487	-0.0675083	0.05	ZH	yr1	2018-03-27	HAL	0.0281468
102	ZH_yr1_2018-03-28	0.274405	-0.0449622	0.05	ZH	yr1	2018-03-28	HAL	0.028296
103	ZH_yr1_2018-03-29	0.268314	-0.0404553	0.05	ZH	yr1	2018-03-29	HAL	0.0288921
104	ZH_yr1_2018-03-30	0.259933	-0.0577068	0.05	ZH	yr1	2018-03-30	HAL	0.02749
105	ZH_yr1_2018-03-31	0.239818	-0.0406202	0.05	ZH	yr1	2018-03-31	HAL	0.0268522
106	ZH_yr2_2018-11-03	0.136532	-0.154468	0.05	ZH	yr2	2018-11-03	HAL	0.00491668
107	ZH_yr2_2018-11-04	0.145851	-0.201361	0.05	ZH	yr2	2018-11-04	HAL	0.00505527
108	ZH_yr2_2018-11-05	0.148287	-0.22698	0.05	ZH	yr2	2018-11-05	HAL	0.00573895
109	ZH_yr2_2018-11-06	0.133379	-0.241844	0.05	ZH	yr2	2018-11-06	HAL	0.00531707
110	ZH_yr2_2018-11-07	0.110459	-0.235445	0.05	ZH	yr2	2018-11-07	HAL	0.00687733
111	ZH_yr2_2018-11-08	0.138797	-0.22519	0.05	ZH	yr2	2018-11-08	HAL	0.00772043
112	ZH_yr2_2018-11-09	0.138763	-0.220417	0.05	ZH	yr2	2018-11-09	HAL	0.00908616
113	ZH_yr2_2018-11-10	0.184531	-0.204573	0.05	ZH	yr2	2018-11-10	HAL	0.0125867
114	ZH_yr2_2018-11-11	0.19868	-0.214653	0.05	ZH	yr2	2018-11-11	HAL	0.0110702
115	ZH_yr2_2018-11-12	0.212852	-0.206693	0.05	ZH	yr2	2018-11-12	HAL	0.0128233
116	ZH_yr2_2018-11-13	0.241993	-0.192281	0.05	ZH	yr2	2018-11-13	HAL	0.0126507
117	ZH_yr2_2018-11-14	0.23595	-0.192291	0.05	ZH	yr2	2018-11-14	HAL	0.0127803
118	ZH_yr2_2018-11-15	0.239039	-0.186216	0.05	ZH	yr2	2018-11-15	HAL	0.0125694
119	ZH_yr2_2018-11-16	0.232717	-0.187541	0.05	ZH	yr2	2018-11-16	HAL	0.0130455
120	ZH_yr2_2018-11-17	0.234161	-0.177606	0.05	ZH	yr2	2018-11-17	HAL	0.0132743
121	ZH_yr2_2018-11-18	0.234986	-0.174467	0.05	ZH	yr2	2018-11-18	HAL	0.0153772
122	ZH_yr2_2018-11-19	0.229266	-0.183798	0.05	ZH	yr2	2018-11-19	HAL	0.014482
123	ZH_yr2_2018-11-20	0.240839	-0.164143	0.05	ZH	yr2	2018-11-20	HAL	0.0162836
124	ZH_yr2_2018-11-21	0.241808	-0.169965	0.05	ZH	yr2	2018-11-21	HAL	0.0158919
125	ZH_yr2_2018-11-22	0.234567	-0.179268	0.05	ZH	yr2	2018-11-22	HAL	0.0150423
126	ZH_yr2_2018-11-23	0.228542	-0.187591	0.05	ZH	yr2	2018-11-23	HAL	0.0138009
127	ZH_yr2_2018-11-24	0.227761	-0.202228	0.05	ZH	yr2	2018-11-24	HAL	0.0132116
128	ZH_yr2_2018-11-25	0.229209	-0.196412	0.05	ZH	yr2	2018-11-25	HAL	0.0131579
129	ZH_yr2_2018-11-26	0.227843	-0.204427	0.05	ZH	yr2	2018-11-26	HAL	0.0120912
130	ZH_yr2_2018-11-27	0.214915	-0.204407	0.05	ZH	yr2	2018-11-27	HAL	0.0119989
131	ZH_yr2_2018-11-28	0.226194	-0.195096	0.05	ZH	yr2	2018-11-28	HAL	0.0135619
132	ZH_yr2_2018-11-29	0.232078	-0.186044	0.05	ZH	yr2	2018-11-29	HAL	0.014123
133	ZH_yr2_2018-11-30	0.23228	-0.189432	0.05	ZH	yr2	2018-11-30	HAL	0.0135777
134	ZH_yr2_2018-12-01	0.220615	-0.196552	0.05	ZH	yr2	2018-12-01	HAL	0.0123504
135	ZH_yr2_2018-12-02	0.225465	-0.198965	0.05	ZH	yr2	2018-12-02	HAL	0.0114211
136	ZH_yr2_2018-12-03	0.221913	-0.197735	0.05	ZH	yr2	2018-12-03	HAL	0.0109032
137	ZH_yr2_2018-12-04	0.213975	-0.197486	0.05	ZH	yr2	2018-12-04	HAL	0.0113207
138	ZH_yr2_2018-12-05	0.225814	-0.188622	0.05	ZH	yr2	2018-12-05	HAL	0.0117533
139	ZH_yr2_2018-12-06	0.212978	-0.198864	0.05	ZH	yr2	2018-12-06	HAL	0.0103007
140	ZH_yr2_2018-12-07	0.23974	-0.176021	0.05	ZH	yr2	2018-12-07	HAL	0.0129488
141	ZH_yr2_2018-12-08	0.238048	-0.175993	0.05	ZH	yr2	2018-12-08	HAL	0.0139345
142	ZH_yr2_2018-12-09	0.241679	-0.165264	0.05	ZH	yr2	2018-12-09	HAL	0.0141797
143	ZH_yr2_2018-12-10	0.251098	-0.156884	0.05	ZH	yr2	2018-12-10	HAL	0.0156743
144	ZH_yr2_2018-12-12	0.257216	-0.159573	0.05	ZH	yr2	2018-12-12	HAL	0.017771
145	ZH_yr2_2018-12-13	0.258751	-0.16121	0.05	ZH	yr2	2018-12-13	HAL	0.0173811
146	ZH_yr2_2018-12-14	0.276604	-0.142369	0.05	ZH	yr2	2018-12-14	HAL	0.0193196
147	ZH_yr2_2018-12-15	0.278455	-0.137962	0.05	ZH	yr2	2018-12-15	HAL	0.0201285
148	ZH_yr2_2018-12-21	0.282371	-0.145981	0.05	ZH	yr2	2018-12-21	HAL	0.0196127
149	ZH_yr2_2018-12-22	0.277868	-0.143746	0.05	ZH	yr2	2018-12-22	HAL	0.018153
150	ZH_yr2_2018-12-23	0.286367	-0.128636	0.05	ZH	yr2	2018-12-23	HAL	0.0207509
151	ZH_yr2_2018-12-24	0.285148	-0.127523	0.05	ZH	yr2	2018-12-24	HAL	0.0213681
152	ZH_yr2_2018-12-25	0.282703	-0.138276	0.05	ZH	yr2	2018-12-25	HAL	0.0224026
153	ZH_yr2_2018-12-26	0.290733	-0.121442	0.05	ZH	yr2	2018-12-26	HAL	0.0242373
154	ZH_yr2_2018-12-27	0.291871	-0.119303	0.05	ZH	yr2	2018-12-27	HAL	0.0254457
155	ZH_yr2_2018-12-28	0.29094	-0.125844	0.05	ZH	yr2	2018-12-28	HAL	0.0245387
156	ZH_yr2_2018-12-29	0.299591	-0.12343	0.05	ZH	yr2	2018-12-29	HAL	0.0255315
157	ZH_yr2_2018-12-30	0.296956	-0.136025	0.05	ZH	yr2	2018-12-30	HAL	0.0245932
158	ZH_yr2_2018-12-31	0.303995	-0.119324	0.05	ZH	yr2	2018-12-31	HAL	0.0248625
159	ZH_yr2_2019-01-01	0.306206	-0.115637	0.05	ZH	yr2	2019-01-01	HAL	0.0291542
160	ZH_yr2_2019-01-02	0.305959	-0.107215	0.05	ZH	yr2	2019-01-02	HAL	0.0312949
161	ZH_yr2_2019-01-14	0.30928	-0.0945198	0.05	ZH	yr2	2019-01-14	HAL	0.0306289
162	ZH_yr2_2019-01-16	0.300346	-0.114843	0.05	ZH	yr2	2019-01-16	HAL	0.0299023
163	ZH_yr2_2019-01-17	0.309731	-0.0948984	0.05	ZH	yr2	2019-01-17	HAL	0.0303115
164	ZH_yr2_2019-01-19	0.313943	-0.0851051	0.05	ZH	yr2	2019-01-19	HAL	0.032424
165	ZH_yr2_2019-01-20	0.312788	-0.0916349	0.05	ZH	yr2	2019-01-20	HAL	0.033723
166	ZH_yr2_2019-01-21	0.311278	-0.104202	0.05	ZH	yr2	2019-01-21	HAL	0.0328831
167	ZH_yr2_2019-01-22	0.311254	-0.083358	0.05	ZH	yr2	2019-01-22	HAL	0.0355909
168	ZH_yr2_2019-01-23	0.310428	-0.0733499	0.05	ZH	yr2	2019-01-23	HAL	0.0383708
169	ZH_yr2_2019-01-27	0.307132	-0.10098	0.05	ZH	yr2	2019-01-27	HAL	0.034971
170	ZH_yr2_2019-01-30	0.284358	-0.0661688	0.05	ZH	yr2	2019-01-30	HAL	0.0360788
171	ZH_yr2_2019-02-01	0.301704	-0.0624748	0.05	ZH	yr2	2019-02-01	HAL	0.0394625
172	ZH_yr2_2019-02-02	0.303902	-0.0647268	0.05	ZH	yr2	2019-02-02	HAL	0.0389559
173	ZH_yr2_2019-02-10	0.297175	-0.0675041	0.05	ZH	yr2	2019-02-10	HAL	0.0386385
174	ZH_yr2_2019-02-12	0.302382	-0.0838945	0.05	ZH	yr2	2019-02-12	HAL	0.0375636
175	ZH_yr2_2019-02-13	0.30112	-0.0812072	0.05	ZH	yr2	2019-02-13	HAL	0.0364125
176	ZH_yr2_2019-02-14	0.297316	-0.0723804	0.05	ZH	yr2	2019-02-14	HAL	0.036507
177	ZH_yr2_2019-02-15	0.29224	-0.0741395	0.05	ZH	yr2	2019-02-15	HAL	0.0371806
178	ZH_yr2_2019-02-16	0.292726	-0.0682612	0.05	ZH	yr2	2019-02-16	HAL	0.0373438
179	ZH_yr2_2019-02-17	0.292698	-0.0688655	0.05	ZH	yr2	2019-02-17	HAL	0.0380101
180	ZH_yr2_2019-02-18	0.292097	-0.0485072	0.05	ZH	yr2	2019-02-18	HAL	0.0382718
181	ZH_yr2_2019-02-19	0.28814	-0.0355338	0.05	ZH	yr2	2019-02-19	HAL	0.0392408
182	ZH_yr2_2019-02-20	0.28885	-0.0233349	0.05	ZH	yr2	2019-02-20	HAL	0.0388737
183	ZH_yr2_2019-02-21	0.273036	-0.0270983	0.05	ZH	yr2	2019-02-21	HAL	0.0385667
184	ZH_yr2_2019-02-22	0.305533	0.00814017	0.05	ZH	yr2	2019-02-22	HAL	0.0415413
185	ZH_yr2_2019-02-23	0.293102	-0.021054	0.05	ZH	yr2	2019-02-23	HAL	0.0393335
186	ZH_yr2_2019-02-24	0.286021	0.00115503	0.05	ZH	yr2	2019-02-24	HAL	0.0399602
187	ZH_yr2_2019-02-25	0.284196	0.00131194	0.05	ZH	yr2	2019-02-25	HAL	0.0393616
188	ZH_yr2_2019-02-26	0.296586	0.00195479	0.05	ZH	yr2	2019-02-26	HAL	0.0388673
189	ZH_yr2_2019-02-27	0.289636	0.0382739	0.05	ZH	yr2	2019-02-27	HAL	0.0395014
190	ZH_yr2_2019-02-28	0.29536	0.032073	0.05	ZH	yr2	2019-02-28	HAL	0.0394468
191	ZH_yr2_2019-03-01	0.30468	0.0254198	0.05	ZH	yr2	2019-03-01	HAL	0.0437746
192	ZH_yr2_2019-03-02	0.297338	0.0265528	0.05	ZH	yr2	2019-03-02	HAL	0.0417175
193	ZH_yr2_2019-03-03	0.262682	0.0516877	0.05	ZH	yr2	2019-03-03	HAL	0.0390062
194	ZH_yr2_2019-03-04	0.289991	0.0382627	0.05	ZH	yr2	2019-03-04	HAL	0.0411975
195	ZH_yr2_2019-03-05	0.259398	0.0582799	0.05	ZH	yr2	2019-03-05	HAL	0.0393484
196	ZH_yr2_2019-03-06	0.282127	0.00364345	0.05	ZH	yr2	2019-03-06	HAL	0.0408357
197	ZH_yr2_2019-03-07	0.266368	0.0544828	0.05	ZH	yr2	2019-03-07	HAL	0.0393992
198	ZH_yr2_2019-03-08	0.290992	0.0330088	0.05	ZH	yr2	2019-03-08	HAL	0.0441929
199	ZH_yr2_2019-03-09	0.250221	0.0716082	0.05	ZH	yr2	2019-03-09	HAL	0.0407266
200	ZH_yr2_2019-03-10	0.281612	0.0366428	0.05	ZH	yr2	2019-03-10	HAL	0.0420237
201	ZH_yr2_2019-03-11	0.267979	-0.010909	0.05	ZH	yr2	2019-03-11	HAL	0.042075
202	ZH_yr2_2019-03-12	0.275608	0.0452906	0.05	ZH	yr2	2019-03-12	HAL	0.0421257
203	ZH_yr2_2019-03-13	0.254054	0.0727804	0.05	ZH	yr2	2019-03-13	HAL	0.0438709
204	ZH_yr2_2019-03-14	0.261354	0.0533935	0.05	ZH	yr2	2019-03-14	HAL	0.0440041
205	ZH_yr2_2019-03-15	0.258311	0.0748749	0.05	ZH	yr2	2019-03-15	HAL	0.043277
206	ZH_yr2_2019-03-16	0.249808	0.0368658	0.05	ZH	yr2	2019-03-16	HAL	0.0405787
207	ZH_yr2_2019-03-17	0.231229	0.0928868	0.05	ZH	yr2	2019-03-17	HAL	0.0404085
208	ZH_yr2_2019-03-18	0.231385	0.0741704	0.05	ZH	yr2	2019-03-18	HAL	0.0418827
209	ZH_yr2_2019-03-19	0.23681	0.0629948	0.05	ZH	yr2	2019-03-19	HAL	0.0409256
210	ZH_yr2_2019-03-20	0.243473	0.01968	0.05	ZH	yr2	2019-03-20	HAL	0.0407282
211	ZH_yr2_2019-03-21	0.223146	0.0889959	0.05	ZH	yr2	2019-03-21	HAL	0.0414552
212	ZH_yr2_2019-03-22	0.226328	0.130998	0.05	ZH	yr2	2019-03-22	HAL	0.0418403
213	ZH_yr2_2019-03-23	0.161671	0.190247	0.05	ZH	yr2	2019-03-23	HAL	0.0411683
214	ZH_yr2_2019-03-24	0.155846	0.205082	0.05	ZH	yr2	2019-03-24	HAL	0.0411492
215	ZH_yr2_2019-03-25	0.128456	0.252285	0.05	ZH	yr2	2019-03-25	HAL	0.0429361
216	ZH_yr2_2019-03-26	0.156706	0.219636	0.05	ZH	yr2	2019-03-26	HAL	0.041967
217	ZH_yr2_2019-03-27	0.150589	0.223565	0.05	ZH	yr2	2019-03-27	HAL	0.0424371
218	ZH_yr2_2019-03-28	0.129494	0.254451	0.05	ZH	yr2	2019-03-28	HAL	0.0428923
219	ZH_yr2_2019-03-29	0.11407	0.276908	0.05	ZH	yr2	2019-03-29	HAL	0.0426806
220	ZH_yr2_2019-03-30	0.161306	0.252662	0.05	ZH	yr2	2019-03-30	HAL	0.0439843
221	ZH_yr2_2019-03-31	0.143027	0.27117	0.05	ZH	yr2	2019-03-31	HAL	0.0420651
222	ZH_yr3_2019-10-29	0.196436	-0.116381	0.05	ZH	yr3	2019-10-29	HAL	0.0118722
223	ZH_yr3_2019-10-30	0.205811	-0.0946778	0.05	ZH	yr3	2019-10-30	HAL	0.0123288
224	ZH_yr3_2019-10-31	0.200066	-0.100493	0.05	ZH	yr3	2019-10-31	HAL	0.0129333
225	ZH_yr3_2019-11-01	0.211826	-0.0998207	0.05	ZH	yr3	2019-11-01	HAL	0.0134955
226	ZH_yr3_2019-11-02	0.221423	-0.102596	0.05	ZH	yr3	2019-11-02	HAL	0.0143106
227	ZH_yr3_2019-11-03	0.226832	-0.109848	0.05	ZH	yr3	2019-11-03	HAL	0.0146118
228	ZH_yr3_2019-11-04	0.261249	-0.115806	0.05	ZH	yr3	2019-11-04	HAL	0.01632
229	ZH_yr3_2019-11-05	0.254508	-0.0990418	0.05	ZH	yr3	2019-11-05	HAL	0.0178251
230	ZH_yr3_2019-11-06	0.262158	-0.0932518	0.05	ZH	yr3	2019-11-06	HAL	0.0206864
231	ZH_yr3_2019-11-07	0.260959	-0.0936934	0.05	ZH	yr3	2019-11-07	HAL	0.0213845
232	ZH_yr3_2019-11-08	0.253061	-0.117788	0.05	ZH	yr3	2019-11-08	HAL	0.0214202
233	ZH_yr3_2019-11-09	0.259103	-0.102565	0.05	ZH	yr3	2019-11-09	HAL	0.0250947
234	ZH_yr3_2019-11-10	0.255319	-0.109119	0.05	ZH	yr3	2019-11-10	HAL	0.0249869
235	ZH_yr3_2019-11-11	0.249083	-0.128827	0.05	ZH	yr3	2019-11-11	HAL	0.0253318
236	ZH_yr3_2019-11-12	0.239731	-0.136656	0.05	ZH	yr3	2019-11-12	HAL	0.025238
237	ZH_yr3_2019-11-13	0.235688	-0.146371	0.05	ZH	yr3	2019-11-13	HAL	0.0254931
238	ZH_yr3_2019-11-14	0.230712	-0.152965	0.05	ZH	yr3	2019-11-14	HAL	0.0262963
239	ZH_yr3_2019-11-15	0.235409	-0.150721	0.05	ZH	yr3	2019-11-15	HAL	0.0261136
240	ZH_yr3_2019-11-16	0.2266	-0.163507	0.05	ZH	yr3	2019-11-16	HAL	0.0253465
241	ZH_yr3_2019-11-17	0.236942	-0.153026	0.05	ZH	yr3	2019-11-17	HAL	0.0263453
242	ZH_yr3_2019-11-18	0.241017	-0.156743	0.05	ZH	yr3	2019-11-18	HAL	0.0273882
243	ZH_yr3_2019-11-19	0.239231	-0.157312	0.05	ZH	yr3	2019-11-19	HAL	0.0269123
244	ZH_yr3_2019-11-20	0.240231	-0.16092	0.05	ZH	yr3	2019-11-20	HAL	0.0265471
245	ZH_yr3_2019-11-21	0.244485	-0.163835	0.05	ZH	yr3	2019-11-21	HAL	0.0263466
246	ZH_yr3_2019-11-22	0.243602	-0.170419	0.05	ZH	yr3	2019-11-22	HAL	0.0261116
247	ZH_yr3_2019-11-23	0.246004	-0.168627	0.05	ZH	yr3	2019-11-23	HAL	0.0258024
248	ZH_yr3_2019-11-24	0.24425	-0.169612	0.05	ZH	yr3	2019-11-24	HAL	0.0252029
249	ZH_yr3_2019-11-25	0.251622	-0.167954	0.05	ZH	yr3	2019-11-25	HAL	0.0256819
250	ZH_yr3_2019-11-26	0.252759	-0.177559	0.05	ZH	yr3	2019-11-26	HAL	0.025434
251	ZH_yr3_2019-11-27	0.253907	-0.184974	0.05	ZH	yr3	2019-11-27	HAL	0.024213
252	ZH_yr3_2019-11-28	0.25543	-0.179688	0.05	ZH	yr3	2019-11-28	HAL	0.0243189
253	ZH_yr3_2019-11-29	0.257001	-0.1785	0.05	ZH	yr3	2019-11-29	HAL	0.0241052
254	ZH_yr3_2019-11-30	0.265788	-0.168903	0.05	ZH	yr3	2019-11-30	HAL	0.0259942
255	ZH_yr3_2019-12-01	0.266076	-0.165324	0.05	ZH	yr3	2019-12-01	HAL	0.0263289
256	ZH_yr3_2019-12-02	0.262736	-0.16642	0.05	ZH	yr3	2019-12-02	HAL	0.0267267
257	ZH_yr3_2019-12-03	0.248856	-0.186839	0.05	ZH	yr3	2019-12-03	HAL	0.0260071
258	ZH_yr3_2019-12-04	0.257359	-0.168008	0.05	ZH	yr3	2019-12-04	HAL	0.0272433
259	ZH_yr3_2019-12-05	0.261448	-0.165826	0.05	ZH	yr3	2019-12-05	HAL	0.028282
260	ZH_yr3_2019-12-06	0.257285	-0.176815	0.05	ZH	yr3	2019-12-06	HAL	0.026442
261	ZH_yr3_2019-12-07	0.252196	-0.176932	0.05	ZH	yr3	2019-12-07	HAL	0.0262443
262	ZH_yr3_2019-12-08	0.251468	-0.172641	0.05	ZH	yr3	2019-12-08	HAL	0.0262956
263	ZH_yr3_2019-12-09	0.258145	-0.154757	0.05	ZH	yr3	2019-12-09	HAL	0.0278323
264	ZH_yr3_2019-12-10	0.250327	-0.168403	0.05	ZH	yr3	2019-12-10	HAL	0.0266477
265	ZH_yr3_2019-12-11	0.260817	-0.149437	0.05	ZH	yr3	2019-12-11	HAL	0.0282832
266	ZH_yr3_2019-12-12	0.26115	-0.146819	0.05	ZH	yr3	2019-12-12	HAL	0.0282164
267	ZH_yr3_2019-12-13	0.265336	-0.134447	0.05	ZH	yr3	2019-12-13	HAL	0.0286272
268	ZH_yr3_2019-12-14	0.263208	-0.132916	0.05	ZH	yr3	2019-12-14	HAL	0.0286036
269	ZH_yr3_2019-12-15	0.263224	-0.122447	0.05	ZH	yr3	2019-12-15	HAL	0.0283924
270	ZH_yr3_2019-12-16	0.265251	-0.114522	0.05	ZH	yr3	2019-12-16	HAL	0.0288362
271	ZH_yr3_2019-12-17	0.265865	-0.108592	0.05	ZH	yr3	2019-12-17	HAL	0.0295115
272	ZH_yr3_2019-12-18	0.257443	-0.0985108	0.05	ZH	yr3	2019-12-18	HAL	0.0285371
273	ZH_yr3_2019-12-19	0.269791	-0.0907193	0.05	ZH	yr3	2019-12-19	HAL	0.0276401
274	ZH_yr3_2019-12-20	0.261478	-0.0970495	0.05	ZH	yr3	2019-12-20	HAL	0.0288566
275	ZH_yr3_2019-12-21	0.2721	-0.102599	0.05	ZH	yr3	2019-12-21	HAL	0.0288883
276	ZH_yr3_2019-12-22	0.26922	-0.103047	0.05	ZH	yr3	2019-12-22	HAL	0.0290523
277	ZH_yr3_2019-12-23	0.270964	-0.0990547	0.05	ZH	yr3	2019-12-23	HAL	0.0291522
278	ZH_yr3_2019-12-24	0.278934	-0.0921497	0.05	ZH	yr3	2019-12-24	HAL	0.0290177
279	ZH_yr3_2019-12-25	0.284433	-0.0879099	0.05	ZH	yr3	2019-12-25	HAL	0.0297198
280	ZH_yr3_2019-12-26	0.289855	-0.0800006	0.05	ZH	yr3	2019-12-26	HAL	0.0306732
281	ZH_yr3_2019-12-27	0.288695	-0.0776997	0.05	ZH	yr3	2019-12-27	HAL	0.030035
282	ZH_yr3_2019-12-28	0.288534	-0.0815062	0.05	ZH	yr3	2019-12-28	HAL	0.0306329
283	ZH_yr3_2019-12-29	0.279855	-0.0832461	0.05	ZH	yr3	2019-12-29	HAL	0.030043
284	ZH_yr3_2019-12-30	0.283329	-0.0812084	0.05	ZH	yr3	2019-12-30	HAL	0.0307282
285	ZH_yr3_2019-12-31	0.282712	-0.0781212	0.05	ZH	yr3	2019-12-31	HAL	0.0311938
286	ZH_yr3_2020-01-01	0.278775	-0.0848282	0.05	ZH	yr3	2020-01-01	HAL	0.0308074
287	ZH_yr3_2020-01-02	0.276195	-0.0818356	0.05	ZH	yr3	2020-01-02	HAL	0.0309292
288	ZH_yr3_2020-01-03	0.279423	-0.0798282	0.05	ZH	yr3	2020-01-03	HAL	0.0311642
289	ZH_yr3_2020-01-04	0.273918	-0.0895638	0.05	ZH	yr3	2020-01-04	HAL	0.0305972
290	ZH_yr3_2020-01-05	0.268208	-0.0775911	0.05	ZH	yr3	2020-01-05	HAL	0.0308797
291	ZH_yr3_2020-01-06	0.267775	-0.0738269	0.05	ZH	yr3	2020-01-06	HAL	0.0313678
292	ZH_yr3_2020-01-07	0.269217	-0.0778962	0.05	ZH	yr3	2020-01-07	HAL	0.0314507
293	ZH_yr3_2020-01-08	0.268588	-0.0641014	0.05	ZH	yr3	2020-01-08	HAL	0.0321455
294	ZH_yr3_2020-01-09	0.267674	-0.0604678	0.05	ZH	yr3	2020-01-09	HAL	0.0322071
295	ZH_yr3_2020-01-10	0.262912	-0.0516106	0.05	ZH	yr3	2020-01-10	HAL	0.0324666
296	ZH_yr3_2020-01-11	0.255363	-0.0581707	0.05	ZH	yr3	2020-01-11	HAL	0.0317972
297	ZH_yr3_2020-01-12	0.264511	-0.0404471	0.05	ZH	yr3	2020-01-12	HAL	0.03311
298	ZH_yr3_2020-01-13	0.259581	-0.0447639	0.05	ZH	yr3	2020-01-13	HAL	0.0325694
299	ZH_yr3_2020-01-14	0.25981	-0.0317627	0.05	ZH	yr3	2020-01-14	HAL	0.0318943
300	ZH_yr3_2020-01-15	0.259528	-0.0213116	0.05	ZH	yr3	2020-01-15	HAL	0.0322925
301	ZH_yr3_2020-01-16	0.261358	-0.0176442	0.05	ZH	yr3	2020-01-16	HAL	0.0331002
302	ZH_yr3_2020-01-17	0.261078	-0.0344447	0.05	ZH	yr3	2020-01-17	HAL	0.0338479
303	ZH_yr3_2020-01-18	0.267804	-0.0331243	0.05	ZH	yr3	2020-01-18	HAL	0.0344681
304	ZH_yr3_2020-01-19	0.267595	-0.0269985	0.05	ZH	yr3	2020-01-19	HAL	0.0344517
305	ZH_yr3_2020-01-20	0.257058	-0.00728893	0.05	ZH	yr3	2020-01-20	HAL	0.0342034
306	ZH_yr3_2020-01-21	0.257722	-0.00995441	0.05	ZH	yr3	2020-01-21	HAL	0.0338364
307	ZH_yr3_2020-01-22	0.271554	-0.00945761	0.05	ZH	yr3	2020-01-22	HAL	0.0353932
308	ZH_yr3_2020-01-23	0.266715	-0.00100414	0.05	ZH	yr3	2020-01-23	HAL	0.0350247
309	ZH_yr3_2020-01-24	0.265878	0.0153688	0.05	ZH	yr3	2020-01-24	HAL	0.0346438
310	ZH_yr3_2020-01-25	0.262245	0.00733034	0.05	ZH	yr3	2020-01-25	HAL	0.0345196
311	ZH_yr3_2020-01-26	0.258108	-0.00862037	0.05	ZH	yr3	2020-01-26	HAL	0.0334407
312	ZH_yr3_2020-01-27	0.254749	0.00157954	0.05	ZH	yr3	2020-01-27	HAL	0.0339893
313	ZH_yr3_2020-01-28	0.264439	-0.0211649	0.05	ZH	yr3	2020-01-28	HAL	0.0347878
314	ZH_yr3_2020-01-29	0.251224	0.0271686	0.05	ZH	yr3	2020-01-29	HAL	0.0370912
315	ZH_yr3_2020-01-30	0.252629	0.0215207	0.05	ZH	yr3	2020-01-30	HAL	0.0331991
316	ZH_yr3_2020-01-31	0.257868	0.010773	0.05	ZH	yr3	2020-01-31	HAL	0.0350933
317	ZH_yr3_2020-02-01	0.256025	-0.0022705	0.05	ZH	yr3	2020-02-01	HAL	0.0348499
318	ZH_yr3_2020-02-02	0.252616	-0.0152972	0.05	ZH	yr3	2020-02-02	HAL	0.0336051
319	ZH_yr3_2020-02-03	0.268295	0.00179296	0.05	ZH	yr3	2020-02-03	HAL	0.0332726
320	ZH_yr3_2020-02-04	0.287853	0.0378963	0.05	ZH	yr3	2020-02-04	HAL	0.0348319
321	ZH_yr3_2020-02-05	0.293796	0.0510552	0.05	ZH	yr3	2020-02-05	HAL	0.035246
322	ZH_yr3_2020-02-06	0.276781	0.0448324	0.05	ZH	yr3	2020-02-06	HAL	0.0338339
323	ZH_yr3_2020-02-07	0.279282	0.0380316	0.05	ZH	yr3	2020-02-07	HAL	0.0349204
324	ZH_yr3_2020-02-08	0.286058	0.0368899	0.05	ZH	yr3	2020-02-08	HAL	0.0346735
325	ZH_yr3_2020-02-09	0.28012	0.0334535	0.05	ZH	yr3	2020-02-09	HAL	0.0354017
326	ZH_yr3_2020-02-10	0.27251	0.0284333	0.05	ZH	yr3	2020-02-10	HAL	0.0354829
327	ZH_yr3_2020-02-11	0.275874	0.0439796	0.05	ZH	yr3	2020-02-11	HAL	0.0365042
328	ZH_yr3_2020-02-12	0.269618	0.0538234	0.05	ZH	yr3	2020-02-12	HAL	0.0369212
329	ZH_yr3_2020-02-13	0.269816	0.051493	0.05	ZH	yr3	2020-02-13	HAL	0.0367938
330	ZH_yr3_2020-02-14	0.271083	0.0501857	0.05	ZH	yr3	2020-02-14	HAL	0.0366688
331	ZH_yr3_2020-02-15	0.260327	0.0605888	0.05	ZH	yr3	2020-02-15	HAL	0.0359834
332	ZH_yr3_2020-02-16	0.269677	0.0523228	0.05	ZH	yr3	2020-02-16	HAL	0.0366338
333	ZH_yr3_2020-02-17	0.270813	0.0591042	0.05	ZH	yr3	2020-02-17	HAL	0.0370301
334	ZH_yr3_2020-02-18	0.262267	0.0609509	0.05	ZH	yr3	2020-02-18	HAL	0.0364907
335	ZH_yr3_2020-02-19	0.257847	0.0606964	0.05	ZH	yr3	2020-02-19	HAL	0.0361813
336	ZH_yr3_2020-02-20	0.259467	0.0698271	0.05	ZH	yr3	2020-02-20	HAL	0.0366353
337	ZH_yr3_2020-02-21	0.253554	0.0682039	0.05	ZH	yr3	2020-02-21	HAL	0.0363648
338	ZH_yr3_2020-02-22	0.246629	0.0607777	0.05	ZH	yr3	2020-02-22	HAL	0.0351294
339	ZH_yr3_2020-02-23	0.263051	0.0548261	0.05	ZH	yr3	2020-02-23	HAL	0.0360264
340	ZH_yr3_2020-02-24	0.253561	0.0737283	0.05	ZH	yr3	2020-02-24	HAL	0.0345201
341	ZH_yr3_2020-02-25	0.283879	0.0586708	0.05	ZH	yr3	2020-02-25	HAL	0.0352801
342	ZH_yr3_2020-02-27	0.264388	0.0856252	0.05	ZH	yr3	2020-02-27	HAL	0.0334256
343	ZH_yr3_2020-02-28	0.249202	0.0906509	0.05	ZH	yr3	2020-02-28	HAL	0.0349226
[truncated: 7,937 more rows]

## Sheet: Fig_S22
species	ZH_yr1_2017-11-10	ZH_yr1_2017-11-11	ZH_yr1_2017-11-12	ZH_yr1_2017-11-13	ZH_yr1_2017-11-14	ZH_yr1_2017-11-15	ZH_yr1_2017-11-16	ZH_yr1_2017-11-17	ZH_yr1_2017-11-18	ZH_yr1_2017-11-19	ZH_yr1_2017-11-20	ZH_yr1_2017-11-21	ZH_yr1_2017-11-22	ZH_yr1_2017-11-23	ZH_yr1_2017-11-24	ZH_yr1_2017-11-25	ZH_yr1_2017-11-26	ZH_yr1_2017-11-27	ZH_yr1_2017-11-28	ZH_yr1_2017-11-29	ZH_yr1_2017-11-30	ZH_yr1_2017-12-01	ZH_yr1_2017-12-02	ZH_yr1_2017-12-03	ZH_yr1_2017-12-04	ZH_yr1_2017-12-05	ZH_yr1_2017-12-06	ZH_yr1_2017-12-07	ZH_yr1_2017-12-08	ZH_yr1_2017-12-09	ZH_yr1_2017-12-10	ZH_yr1_2017-12-11	ZH_yr1_2017-12-12	ZH_yr1_2017-12-13	ZH_yr1_2017-12-14	ZH_yr1_2017-12-15	ZH_yr1_2017-12-16	ZH_yr1_2017-12-17	ZH_yr1_2017-12-18	ZH_yr1_2017-12-19	ZH_yr1_2017-12-20	ZH_yr1_2017-12-21	ZH_yr1_2017-12-22	ZH_yr1_2017-12-23	ZH_yr1_2017-12-24	ZH_yr1_2017-12-25	ZH_yr1_2017-12-26	ZH_yr1_2017-12-27	ZH_yr1_2017-12-28
COL	116.081	109.686	109.399	110.645	112.077	112.907	113.602	115.658	114.602	114.633	116.308	115.492	118.753	115.903	118.597	113.53	115.967	116.018	114.682	114.132	115.901	117.211	116.676	118.048	116.167	116.122	116.197	122.277	114.009	120.279	119.472	115.891	115.462	119.648	114.288	119.032	114.254	115.895	118.57	118.004	115.403	119.017	111.846	112.328	112.699	113.966	112.196	112.368	112.185
DEN	113.501	112.307	111.373	112.416	112.65	113.879	114.218	115.613	114.288	113.699	116.156	116.035	117.821	117.788	119.351	115.924	119.026	119.721	118.292	117.663	119.175	120.192	119.658	120.482	119.646	119.916	120.002	123.834	119.127	124.777	122.695	122.955	120.526	123.684	120.653	123.841	120.826	122.349	126.224	124.927	122.668	125.451	122.032	123.065	123.928	125.378	123.959	124.433	123.606
HAL	113.636	113.385	112.428	114.223	114.568	115.936	116.099	117.29	115.848	116.401	118.685	119.74	121.359	122.398	124.432	122.583	125.372	126.335	125.305	124.943	126.361	127.423	126.543	127.26	126.768	126.429	126.385	127.791	126.274	130.648	127.774	130.003	127.072	129.233	127.814	129.098	127.418	128.46	132.666	130.256	128.604	130.762	129.41	129.017	129.684	131.104	130.401	130.96	130.316
MAG	109.943	108.962	108.163	109.656	110.218	111.172	111.134	112.055	109.36	108.085	109.826	110.063	112.757	111.347	110.669	107.986	110.667	111.842	110.612	109.488	110.993	111.744	111.481	112.258	110.827	111.165	110.446	116.663	109.429	115.247	115.118	111.733	109.979	114.299	109.881	114.099	110.011	111.54	113.909	113.594	110.962	114.963	108.829	108.75	109.889	111.633	110.478	110.382	110.831
MAI	112.692	111.805	110.675	112.53	113.251	114.041	113.895	114.889	112.317	112.026	113.472	113.2	115.939	114.176	114.762	111.174	113.85	114.752	113.432	112.547	113.986	114.841	114.245	114.962	113.698	113.935	113.739	119.373	112.602	118.008	117.863	115.47	113.304	117.437	113.111	117.024	113.24	114.675	118.157	116.665	114.358	117.872	112.22	112.768	113.259	115.156	113.963	113.999	114.216
MED	127.035	127.513	126.298	127.346	128.001	128.458	128.531	129.003	127.263	127.495	129.351	129.083	129.867	128.523	128.777	127.59	129.569	130.478	129.15	128.942	129.581	130.684	129.926	130.55	129.57	129.766	129.59	130.651	130.029	132.074	129.903	131.991	130.345	132.811	130.795	132.297	130.164	130.739	132.438	132.21	130.369	133.277	131.117	131.136	131.574	133.104	131.991	132.576	131.43
MUR	111.974	111.126	110.515	111.819	112.067	112.966	113.245	114.052	111.822	111.653	113.253	112.99	114.592	113.69	114.096	110.98	113.668	114.597	113.196	112.681	113.773	114.692	114.048	114.725	113.644	113.639	113.216	119.127	112.773	117.215	115.695	115.316	113.44	116.596	113.628	116.91	113.366	114.745	117.098	116.838	114.153	117.596	112.974	113.579	114.501	116.247	114.718	114.735	114.889
POT	113.509	112.054	111.365	112.537	112.451	113.749	113.957	115.035	113.686	112.872	115.059	115.083	116.203	116.394	117.356	114.138	117.338	118.203	117.16	116.763	118.574	119.233	119.267	120.195	119.461	119.696	120.346	124.072	120.247	124.489	123.355	123.207	122.07	124.696	122.684	125.232	123.101	124.427	126.034	126.826	124.974	127.486	124.886	125.506	126.322	127.722	127.09	127.602	127.02
RS7	115.994	114.91	114.246	115.331	115.467	116.611	116.836	117.424	115.667	115.22	116.806	117.035	118.47	118.151	119.288	117.002	119.984	120.85	119.917	119.569	121.161	121.842	121.546	122.243	121.465	121.613	121.755	124.903	121.978	124.821	122.507	124.071	123.08	125.136	123.628	126.12	124.237	125.327	127.019	127.269	125.624	127.478	125.847	126.067	126.615	127.953	126.974	127.548	126.589
RS8	114.324	113.534	112.88	113.929	114.247	115.201	115.351	116.226	114.598	114.15	116.212	116.387	118.394	117.65	118.509	116.038	118.984	119.932	118.701	118.034	119.694	120.405	119.909	120.345	119.294	119.533	119.772	123.383	119.648	124.185	122.438	122.92	120.861	123.67	121.149	124.405	121.441	122.709	126.507	124.923	122.94	126.011	122.657	123.215	124.197	125.721	124.301	124.721	124.27
SEP	123.163	123.259	122.981	124.179	124.675	125.71	126.204	127.39	126.152	127.132	129.216	129.108	130.74	129.897	130.732	129.722	131.478	132.223	131.191	131.276	131.593	132.655	131.845	132.26	131.72	132.158	131.777	131.9	132.35	133.725	130.776	133.707	132.137	134.036	132.457	133.668	131.887	132.269	132.326	133.282	131.703	134.829	132.905	132.416	132.474	133.723	132.674	133.161	132.018
TKS	112.319	111.221	110.363	111.688	112.126	113.096	113.108	114.054	111.935	111.336	112.886	112.796	115.052	113.913	114.517	110.864	113.365	114.64	113.281	112.353	113.76	114.545	114.091	114.73	113.482	113.754	113.441	119.471	112.319	118.098	117.949	115.344	113.065	117.008	113.024	117.192	113.045	114.501	117.313	116.824	114.144	117.894	112.199	113.585	114.108	115.57	114.096	114.088	114.274
[truncated: 779 more columns]
