# Supplementary material for: Seasonal pigment fluctuation in diploid and polyploid Arabidopsis revealed by machine learning-based phenotyping method PlantServation
Source: Nat Commun. 2023 Sep 22;14:5792. doi: 10.1038/s41467-023-41260-3 (PMC10517152; doi:10.1038/s41467-023-41260-3)
Supplement: Supplementary file 9 — Source Data [file 41467_2023_41260_MOESM9_ESM.zip › Source Data 10.xlsx]

## Sheet: README
README for Source Data 10
sheet	column	content
Figs_S6_S7	pigment	pigment name
	per_what	per what the pigment was measured: per_area or per_weight
	pigment_per_what	concatenated the columns pigment and per_what
	response_variable	name of the response variable, where an_p_aa and an_p_wt indicate anthocyanin per area and anthocyanin per weight, respectively
	explanatory_variable	the type of the explanatory variable: L*+a*+b* (L*a*b* color space), R+G+B (RGB color space), H+S+V (HSV color space), Y+U+V (YUV color space), ExR (Excess Red: (1.4R - G)/(R+G+B)), GRVI (Green-Red Vegetation Index: (R - G)/(R + G)), or RGR (Red Green Ratio: R/G)
	model_type	rf (random forest), lm (linear model), or glm (generalized linear model)
	model_name	indicator consisting of the model name and model type
	RMSE	root mean square error od the model according to leave-one-out cross validation
	Rsq	R square value of the model according to leave-one-out cross validation

## Sheet: Figs_S6_S7
pigment	per_what	pigment_per_what	response_variable	explanatory_variable	model_type	model_name	RMSE	Rsq
anthocyanin	per_area	anthocyanin_per_area	an_p_aa	L*+a*+b*	rf	rf_Lab	0.0040212	0.439814
anthocyanin	per_area	anthocyanin_per_area	an_p_aa	R+G+B	rf	rf_RGB	0.00425998	0.37199
anthocyanin	per_area	anthocyanin_per_area	an_p_aa	H+S+V	rf	rf_HSV	0.00415138	0.403002
anthocyanin	per_area	anthocyanin_per_area	an_p_aa	Y+U+V	rf	rf_YUV	0.00402192	0.439585
anthocyanin	per_area	anthocyanin_per_area	an_p_aa	ExR	rf	rf_ExR	0.00592482	0.0313172
anthocyanin	per_area	anthocyanin_per_area	an_p_aa	GRVI	rf	rf_GRVI	0.00553903	0.0934886
anthocyanin	per_area	anthocyanin_per_area	an_p_aa	RGR	rf	rf_RGR	0.00553892	0.0934508
anthocyanin	per_area	anthocyanin_per_area	an_p_aa	L*+a*+b*	lm	lm_Lab	0.00442247	0.322511
anthocyanin	per_area	anthocyanin_per_area	an_p_aa	R+G+B	lm	lm_RGB	0.00446803	0.308493
anthocyanin	per_area	anthocyanin_per_area	an_p_aa	H+S+V	lm	lm_HSV	0.00520989	0.0606826
anthocyanin	per_area	anthocyanin_per_area	an_p_aa	Y+U+V	lm	lm_YUV	0.00446803	0.308493
anthocyanin	per_area	anthocyanin_per_area	an_p_aa	ExR	lm	lm_ExR	0.00495359	0.149996
anthocyanin	per_area	anthocyanin_per_area	an_p_aa	GRVI	lm	lm_GRVI	0.00480743	0.199382
anthocyanin	per_area	anthocyanin_per_area	an_p_aa	RGR	lm	lm_RGR	0.00479886	0.202251
anthocyanin	per_area	anthocyanin_per_area	an_p_aa	L*+a*+b*	glm	glm_Lab	0.00506884	0.19146
anthocyanin	per_area	anthocyanin_per_area	an_p_aa	R+G+B	glm	glm_RGB	0.00464302	0.263929
anthocyanin	per_area	anthocyanin_per_area	an_p_aa	H+S+V	glm	glm_HSV	0.00514971	0.0881601
anthocyanin	per_area	anthocyanin_per_area	an_p_aa	Y+U+V	glm	glm_YUV	0.00464302	0.263929
anthocyanin	per_area	anthocyanin_per_area	an_p_aa	ExR	glm	glm_ExR	0.00500955	0.130989
anthocyanin	per_area	anthocyanin_per_area	an_p_aa	GRVI	glm	glm_GRVI	0.0048479	0.186274
anthocyanin	per_area	anthocyanin_per_area	an_p_aa	RGR	glm	glm_RGR	0.00491721	0.162963
anthocyanin	per_weight	anthocyanin_per_weight	an_p_wt	L*+a*+b*	rf	rf_Lab	0.0103053	0.636605
anthocyanin	per_weight	anthocyanin_per_weight	an_p_wt	R+G+B	rf	rf_RGB	0.0112517	0.567868
anthocyanin	per_weight	anthocyanin_per_weight	an_p_wt	H+S+V	rf	rf_HSV	0.010345	0.634843
anthocyanin	per_weight	anthocyanin_per_weight	an_p_wt	Y+U+V	rf	rf_YUV	0.0102438	0.641978
anthocyanin	per_weight	anthocyanin_per_weight	an_p_wt	ExR	rf	rf_ExR	0.0192764	0.00998417
anthocyanin	per_weight	anthocyanin_per_weight	an_p_wt	GRVI	rf	rf_GRVI	0.0182337	0.0529992
anthocyanin	per_weight	anthocyanin_per_weight	an_p_wt	RGR	rf	rf_RGR	0.0182355	0.0528887
anthocyanin	per_weight	anthocyanin_per_weight	an_p_wt	L*+a*+b*	lm	lm_Lab	0.0114174	0.553973
anthocyanin	per_weight	anthocyanin_per_weight	an_p_wt	R+G+B	lm	lm_RGB	0.0116816	0.533108
anthocyanin	per_weight	anthocyanin_per_weight	an_p_wt	H+S+V	lm	lm_HSV	0.014403	0.290213
anthocyanin	per_weight	anthocyanin_per_weight	an_p_wt	Y+U+V	lm	lm_YUV	0.0116816	0.533108
anthocyanin	per_weight	anthocyanin_per_weight	an_p_wt	ExR	lm	lm_ExR	0.0164384	0.0753565
anthocyanin	per_weight	anthocyanin_per_weight	an_p_wt	GRVI	lm	lm_GRVI	0.0158318	0.142229
anthocyanin	per_weight	anthocyanin_per_weight	an_p_wt	RGR	lm	lm_RGR	0.0159424	0.130244
anthocyanin	per_weight	anthocyanin_per_weight	an_p_wt	L*+a*+b*	glm	glm_Lab	0.0176531	0.208376
anthocyanin	per_weight	anthocyanin_per_weight	an_p_wt	R+G+B	glm	glm_RGB	0.0163738	0.251735
anthocyanin	per_weight	anthocyanin_per_weight	an_p_wt	H+S+V	glm	glm_HSV	0.014305	0.299701
anthocyanin	per_weight	anthocyanin_per_weight	an_p_wt	Y+U+V	glm	glm_YUV	0.0163738	0.251735
anthocyanin	per_weight	anthocyanin_per_weight	an_p_wt	ExR	glm	glm_ExR	0.0165402	0.0636506
anthocyanin	per_weight	anthocyanin_per_weight	an_p_wt	GRVI	glm	glm_GRVI	0.0160478	0.118931
anthocyanin	per_weight	anthocyanin_per_weight	an_p_wt	RGR	glm	glm_RGR	0.0162017	0.101823
