# Supplementary material for: Seasonal pigment fluctuation in diploid and polyploid Arabidopsis revealed by machine learning-based phenotyping method PlantServation
Source: Nat Commun. 2023 Sep 22;14:5792. doi: 10.1038/s41467-023-41260-3 (PMC10517152; doi:10.1038/s41467-023-41260-3)
Supplement: Supplementary file 9 — Source Data [file 41467_2023_41260_MOESM9_ESM.zip › Source Data 11.xlsx]

## Sheet: README
README for Source Data 11
sheet-name	sheet_content		sheet_name	column	content
Fig_S21_JP	anthocyanin per area for principal component analysis for the Japanese site		Fig_S21_JP	species	genotype code of the 12 genotypes of Arabidopsis
Fig_S21_CH	anthocyanin per area for principal component analysis for the Swiss site			column B and the following	daily mean of the estimated anthocyanin content per square mm plant area for the given date
Fig_S20_JP	anthocyanin per weight for principal component analysis for the Japanese site		Fig_S21_CH	species	genotype code of the 12 genotypes of Arabidopsis
Fig_S20_CH	anthocyanin per weight for principal component analysis for the Swiss site			column B and the following	daily mean of theestimated anthocyanin content per square mm plant area for the given date
			Fig_S20_JP	species	genotype code of the 12 genotypes of Arabidopsis
				column B and the following	daily mean of the estimated anthocyanin content per mg for the given date
			Fig_S20_CH	species	genotype code of the 12 genotypes of Arabidopsis
				column B and the following	daily mean of theestimated anthocyanin content per mg for the given date

## Sheet: Fig_S21_JP
species	2017-12-04	2017-12-05	2017-12-06	2017-12-07	2017-12-08	2017-12-09	2017-12-10	2017-12-11	2017-12-12	2017-12-13	2017-12-14	2017-12-15	2017-12-16	2017-12-17	2017-12-18	2017-12-19	2017-12-20	2017-12-21	2017-12-22	2017-12-23	2017-12-24	2017-12-25	2017-12-26	2017-12-27	2017-12-28	2017-12-29	2017-12-30	2017-12-31	2018-01-01	2018-01-02	2018-01-03	2018-01-04	2018-01-05	2018-01-06	2018-01-07	2018-01-08	2018-01-09	2018-01-10	2018-01-11	2018-01-12	2018-01-13	2018-01-15	2018-01-16	2018-01-17	2018-01-18	2018-01-19	2018-01-20	2018-01-21	2018-01-22
COL	0.00408842	0.00424108	0.00421335	0.0042102	0.00425336	0.0039535	0.00427252	0.00424724	0.00440142	0.00477618	0.00372188	0.00400984	0.00423732	0.00408171	0.00396059	0.00444851	0.00437766	0.00444981	0.00424502	0.00438985	0.0047643	0.00330143	0.00313512	0.00302415	0.00339364	0.00361839	0.00334179	0.00337693	0.00364192	0.00345299	0.00345858	0.00355425	0.0036408	0.00376396	0.00379735	0.0029414	0.00323663	0.0034863	0.00366768	0.00419585	0.0040089	0.00410567	0.00411375	0.00306409	0.00313226	0.00342102	0.00363902	0.00370604	0.00358405
DEN	0.00370318	0.00405297	0.00412872	0.00441234	0.00388762	0.00416124	0.00414451	0.00367417	0.0044405	0.00425037	0.00373224	0.00400687	0.00407062	0.00436587	0.00423099	0.00419222	0.00430704	0.00419995	0.00419787	0.00435266	0.00468941	0.00383871	0.00387718	0.00381071	0.00405992	0.00406167	0.00419017	0.00407112	0.00442153	0.00400169	0.00416487	0.00417503	0.00449572	0.00459334	0.0043411	0.00319569	0.00382338	0.00396588	0.00409214	0.00406985	0.00422075	0.00399869	0.00390221	0.00346319	0.00372898	0.00343247	0.00363266	0.00380253	0.00354197
HAL	0.00559746	0.00519891	0.00529659	0.00476022	0.00543096	0.00553169	0.00546841	0.00527504	0.00538384	0.00575832	0.0056943	0.00549519	0.00614096	0.00569409	0.00537578	0.0055331	0.00574129	0.0058549	0.00594545	0.00591839	0.00622691	0.00574102	0.00578407	0.00586451	0.00569299	0.00591694	0.00590548	0.00584246	0.00610256	0.00626869	0.00600708	0.00622532	0.0065457	0.00645897	0.00652986	0.00534608	0.00596227	0.00608348	0.0062059	0.0059281	0.00621303	0.00626619	0.006523	0.00526277	0.00558346	0.0056072	0.00567522	0.00600537	0.00578138
MAG	0.00425028	0.0043602	0.00447524	0.00430632	0.00430901	0.00446522	0.00481253	0.00429778	0.00470975	0.00472662	0.00418217	0.00450269	0.0045847	0.00459281	0.00447527	0.00458775	0.00447093	0.00472631	0.00477784	0.00473445	0.00505726	0.00470511	0.00463619	0.00468558	0.00518713	0.00499572	0.00487754	0.0050295	0.00500026	0.00479997	0.00473242	0.00478998	0.00491844	0.00478364	0.00498447	0.00417987	0.00490471	0.00468089	0.00487885	0.00473269	0.00454054	0.00446019	0.00446682	0.00419952	0.00396795	0.00447168	0.00424827	0.00420776	0.00366147
MAI	0.00334265	0.00372903	0.00368063	0.00381615	0.00340526	0.0040047	0.00430712	0.00369013	0.00426401	0.00402994	0.00329178	0.00376612	0.0035916	0.00388196	0.00411624	0.00405446	0.00424513	0.00409196	0.00411167	0.00392177	0.00426111	0.0035228	0.00370089	0.00329149	0.00378702	0.00355897	0.00377396	0.00409389	0.00366701	0.00380194	0.0035372	0.00366278	0.00369563	0.00383319	0.00360381	0.00265413	0.00335779	0.00368552	0.00347247	0.00398085	0.00413058	0.00396548	0.00407226	0.00289652	0.0030412	0.00326847	0.00327745	0.00352428	0.00296119
MED	0.00558185	0.00523302	0.00493967	0.00473905	0.00498089	0.00504212	0.0049868	0.00430207	0.00481329	0.00496174	0.00440817	0.00454553	0.00475294	0.0045799	0.00436387	0.00463576	0.00407109	0.00452328	0.00416411	0.00432344	0.0044472	0.00405287	0.00377851	0.00389677	0.00392985	0.00390376	0.00411068	0.00407876	0.00381256	0.00404898	0.00398945	0.00444177	0.004486	0.00439208	0.00415113	0.00337911	0.00392757	0.00418956	0.0040846	0.00461883	0.00470206	0.00416603	0.00447197	0.00347369	0.0037626	0.00355427	0.00384251	0.00381365	0.00368435
MUR	0.00342241	0.00361304	0.00389971	0.00386215	0.0034419	0.00391453	0.0039811	0.00395715	0.00426588	0.00413883	0.00367539	0.0040236	0.0035519	0.00420773	0.00371131	0.00391156	0.00403416	0.00383897	0.00372896	0.00384688	0.00436725	0.00332883	0.00340222	0.00328617	0.00348458	0.00356441	0.00353735	0.00331608	0.00338447	0.0033733	0.00342158	0.00336106	0.00351666	0.00344265	0.00339918	0.00271536	0.00323083	0.00334763	0.00312004	0.00332985	0.00333294	0.00292953	0.00302306	0.00252679	0.00294798	0.0028228	0.00286782	0.00302689	0.00277839
POT	0.00330326	0.00401444	0.00396991	0.00402437	0.0034557	0.00348552	0.00367299	0.00389202	0.00410666	0.00400558	0.00346018	0.00341609	0.00369795	0.00377531	0.00374332	0.00398798	0.00358174	0.00379186	0.00382203	0.00401545	0.00425513	0.00344276	0.00363912	0.00353041	0.00369224	0.00357462	0.00353181	0.00387749	0.0035887	0.00377893	0.0038091	0.00389589	0.00385841	0.00400648	0.00382996	0.0031151	0.00350279	0.00366949	0.00355965	0.00402355	0.0041035	0.00363792	0.00404786	0.00350756	0.00334894	0.00343794	0.00342955	0.00371059	0.00313196
RS7	0.00461909	0.00419724	0.00409684	0.00420953	0.00461579	0.00440431	0.00452248	0.00418559	0.00424692	0.00470691	0.00407337	0.00412897	0.00475269	0.00439707	0.00421518	0.00449573	0.00429988	0.0045385	0.00432463	0.00437683	0.00492405	0.00411058	0.00404944	0.00399558	0.00401618	0.00441974	0.00413906	0.00442119	0.00434934	0.00432904	0.0043054	0.00461314	0.0050109	0.0044705	0.00462439	0.00354297	0.00419372	0.00431885	0.00427159	0.00460294	0.00462137	0.00429335	0.00456744	0.00370834	0.00359597	0.00371396	0.00363817	0.00364744	0.00356649
RS8	0.0048204	0.00480687	0.00479823	0.00457824	0.00440704	0.00470853	0.00458898	0.00431632	0.00476049	0.00468317	0.0044707	0.00485899	0.00463347	0.00483094	0.00453125	0.0049956	0.00482122	0.00483962	0.00493289	0.0051883	0.00532489	0.00412969	0.004062	0.00418524	0.00492616	0.00457421	0.00469158	0.00467031	0.00480914	0.00447512	0.00457002	0.00465699	0.004488	0.00465567	0.00452578	0.00382223	0.00438325	0.00468224	0.00433299	0.00474579	0.00466588	0.00433259	0.00440946	0.00352326	0.00384228	0.00395033	0.0038749	0.00371822	0.00373552
SEP	0.00504556	0.00468277	0.00479632	0.00465379	0.00482234	0.00486501	0.00518344	0.00450938	0.00495673	0.00538218	0.00477253	0.00443423	0.00510087	0.00501687	0.00476728	0.00465077	0.00430223	0.0044713	0.00448965	0.00431458	0.00451404	0.00394152	0.00390724	0.0041171	0.00419636	0.00416838	0.00372263	0.00431818	0.00392367	0.00419759	0.00449945	0.00464886	0.00435195	0.00429876	0.00453898	0.00325266	0.0039008	0.00421369	0.00417749	0.00447266	0.00460891	0.00443352	0.00448729	0.00353227	0.00371889	0.00384739	0.00414326	0.00395633	0.0037992
TKS	0.00347496	0.00386743	0.00400992	0.00402125	0.00369829	0.00383946	0.00449465	0.00387965	0.00416328	0.0045165	0.00379576	0.00391587	0.00420635	0.00421282	0.00425067	0.00416512	0.00433075	0.00426591	0.00422198	0.00445131	0.00473605	0.00376629	0.00375866	0.00330983	0.00398995	0.00369413	0.00387808	0.00373759	0.003855	0.00366217	0.00391334	0.00354649	0.00337095	0.003652	0.00380737	0.0030245	0.00377011	0.00369011	0.00385004	0.00417692	0.0039856	0.00384085	0.00388202	0.00315821	0.00324057	0.00318186	0.00332926	0.00310916	0.00293524
[truncated: 404 more columns]

## Sheet: Fig_S21_CH
species	2017-11-10	2017-11-11	2017-11-12	2017-11-13	2017-11-14	2017-11-15	2017-11-16	2017-11-17	2017-11-18	2017-11-19	2017-11-20	2017-11-21	2017-11-22	2017-11-23	2017-11-24	2017-11-25	2017-11-26	2017-11-27	2017-11-28	2017-11-29	2017-11-30	2017-12-01	2017-12-02	2017-12-03	2017-12-04	2017-12-05	2017-12-06	2017-12-07	2017-12-08	2017-12-09	2017-12-10	2017-12-11	2017-12-12	2017-12-13	2017-12-14	2017-12-15	2017-12-16	2017-12-17	2017-12-18	2017-12-19	2017-12-20	2017-12-21	2017-12-22	2017-12-23	2017-12-24	2017-12-25	2017-12-26	2017-12-27	2017-12-28
COL	0.00143005	0.00102173	0.000520652	0.00067367	0.000964771	0.000760998	0.000668188	0.000889485	0.000616062	0.000687848	0.000783313	0.000783427	0.00122892	0.000721246	0.00101202	0.000623807	0.00103684	0.000948146	0.000836375	0.000791803	0.00103389	0.00108381	0.00104782	0.00113861	0.000883301	0.000898082	0.00084812	0.00256379	0.000604315	0.00135836	0.00170218	0.000690491	0.00094224	0.00101272	0.000762997	0.00127169	0.000809509	0.000988899	0.00150709	0.000959971	0.000910412	0.000965691	0.000435317	0.00066254	0.000670976	0.000872277	0.000776272	0.0007603	0.000790158
DEN	0.000521406	0.000366301	0.000379731	0.000434908	0.000431588	0.00053146	0.00057271	0.000579696	0.000561913	0.000452837	0.000537966	0.000630145	0.000784635	0.000621194	0.000992943	0.000553713	0.00137461	0.00142766	0.000907695	0.000777972	0.00124049	0.0015143	0.0014786	0.00173751	0.00120643	0.00101875	0.00126676	0.00203661	0.000714353	0.00239296	0.0023957	0.00203234	0.00157728	0.00190505	0.00135886	0.00190497	0.00196143	0.00206147	0.00275096	0.00223578	0.00276739	0.00176023	0.00180821	0.00218825	0.00244161	0.00217471	0.00228689	0.00227568	0.00263478
HAL	0.000638537	0.000734607	0.000498455	0.000704865	0.000883134	0.000898353	0.000854544	0.000858047	0.000722936	0.000758391	0.000785724	0.000916422	0.00126848	0.00134948	0.00184343	0.00130756	0.0023265	0.00305838	0.00207141	0.00199256	0.00298252	0.00291873	0.00268085	0.00283995	0.00265307	0.00262992	0.00194928	0.003052	0.00218755	0.00384333	0.00296118	0.00333598	0.00262927	0.0034748	0.00281037	0.00396533	0.00303896	0.00390965	0.00582151	0.00372631	0.00410039	0.00583221	0.00309505	0.00336022	0.00390443	0.00439487	0.00408577	0.00396272	0.00431149
MAG	0.000330617	0.000394411	0.000277656	0.000348871	0.000604348	0.000514687	0.000455946	0.000498403	0.000289157	0.000599852	0.000364002	0.000415457	0.0006513	0.000346054	0.000264195	0.000366856	0.000584839	0.000696627	0.000396056	0.000436448	0.00064751	0.000817682	0.000525458	0.000547288	0.000620364	0.000685951	0.000420799	0.0011204	0.000695257	0.0010166	0.00152416	0.000594738	0.000681872	0.000954516	0.000612764	0.000909194	0.000854451	0.00102892	0.00084657	0.000657703	0.00113235	0.00117653	0.00071136	0.000474604	0.000369627	0.000571083	0.000647987	0.000621235	0.000913603
MAI	0.000539853	0.000467656	0.000444651	0.000645081	0.000759508	0.00078948	0.000725248	0.000769134	0.000459342	0.000436035	0.000446926	0.000663133	0.000805549	0.000635368	0.000532972	0.000397317	0.000803802	0.000836599	0.000701496	0.000612667	0.000805614	0.00110707	0.000731697	0.000788637	0.000764219	0.000780272	0.000739445	0.00142577	0.000740654	0.000828853	0.00182936	0.00095582	0.00114145	0.000965698	0.000798838	0.000881148	0.000970476	0.00121506	0.0013845	0.000997787	0.00113514	0.00110435	0.000685802	0.000505325	0.000657716	0.000844001	0.00100469	0.00087165	0.00128856
MED	0.00260942	0.0024876	0.00212212	0.00274336	0.00354547	0.00309323	0.0030867	0.00407974	0.00285814	0.00289276	0.00384797	0.00358597	0.00423909	0.00307322	0.0035826	0.00258116	0.00355076	0.00392027	0.00304595	0.00294544	0.003973	0.00396382	0.0035427	0.0039727	0.0033246	0.00324116	0.00332583	0.0041268	0.00432874	0.00482419	0.0047723	0.00594589	0.00397359	0.00619551	0.00444402	0.00559462	0.00343317	0.00456054	0.00579631	0.0044194	0.00498334	0.00604855	0.00512101	0.00429375	0.00434199	0.00560145	0.00498715	0.00446719	0.0046688
MUR	0.000835924	0.000677582	0.000799931	0.000861224	0.000850571	0.000823121	0.000847977	0.000976004	0.000653984	0.000893295	0.000722253	0.00104035	0.000890129	0.000833174	0.000924221	0.00078388	0.00120578	0.00116781	0.000836783	0.000982655	0.00111518	0.00130991	0.00101533	0.00101687	0.001076	0.000913998	0.000773379	0.00164384	0.00121228	0.000860865	0.000731111	0.00104491	0.00144334	0.00113264	0.0011414	0.00127271	0.00132452	0.00156071	0.001055	0.0009881	0.00151139	0.00121426	0.0014985	0.00164566	0.00145518	0.0014657	0.00149987	0.00125907	0.00140792
POT	0.000545584	0.000389859	0.000349471	0.000514369	0.000471084	0.00057621	0.000535873	0.000578698	0.000573535	0.000447917	0.000477286	0.00066664	0.000552674	0.000564013	0.000638964	0.000533015	0.000961695	0.000947389	0.00075782	0.000600382	0.0013677	0.000829736	0.00133051	0.00128788	0.00129235	0.000906279	0.00138341	0.00222102	0.00094926	0.0021321	0.00240599	0.00191582	0.00200065	0.00209701	0.00195796	0.00227637	0.00240356	0.00269162	0.00308236	0.00286873	0.00311251	0.00239451	0.00204218	0.00242246	0.00298913	0.00283863	0.00306494	0.00304062	0.00345591
RS7	0.000804639	0.000734461	0.000760297	0.000829075	0.000840869	0.000853281	0.000835217	0.000826363	0.000687001	0.000673334	0.000691351	0.000757561	0.000816072	0.000819016	0.00106039	0.000702778	0.00146732	0.0014925	0.00135104	0.000992027	0.00171069	0.00158787	0.00175902	0.00191829	0.00160748	0.00140455	0.00144316	0.00247028	0.001337	0.00253809	0.00275627	0.00197486	0.00230886	0.00217312	0.00259397	0.00263479	0.00273592	0.00321041	0.00351779	0.00315494	0.00328218	0.00243064	0.00262278	0.00322028	0.00375236	0.00347487	0.00324726	0.0034367	0.00335255
RS8	0.000629545	0.000560306	0.000534837	0.00058076	0.000663026	0.000738389	0.000787585	0.000733034	0.000700467	0.00061519	0.000642377	0.000813567	0.000834327	0.000918606	0.000907845	0.000795415	0.00142378	0.00141549	0.00116154	0.00098082	0.00161305	0.0012834	0.00177694	0.00174456	0.00152917	0.00109513	0.00121098	0.0023259	0.00119623	0.00203464	0.00247065	0.00182037	0.00158424	0.00200772	0.00169293	0.00235031	0.00192475	0.00236758	0.00312855	0.0024949	0.0028104	0.00244775	0.00226324	0.00231358	0.00266308	0.00270161	0.00269293	0.00275305	0.00276026
SEP	0.00208737	0.0017157	0.00187238	0.00197012	0.00189252	0.00256811	0.00234721	0.00290877	0.00266799	0.00230373	0.00259683	0.00244459	0.00428016	0.00336875	0.00377105	0.00263372	0.00400613	0.00398134	0.00351542	0.00351986	0.00440561	0.00436828	0.00399161	0.00393315	0.00360474	0.00482201	0.00399501	0.0059543	0.00439232	0.00685621	0.00476189	0.00553858	0.0037981	0.00723194	0.00428649	0.00656566	0.00444935	0.00524801	0.00519777	0.0054118	0.00513455	0.00850154	0.00482901	0.00454905	0.00477011	0.00533621	0.00487067	0.00482596	0.00475803
TKS	0.000458438	0.000497633	0.000468804	0.000581925	0.000683138	0.000728013	0.000789438	0.0006992	0.000380331	0.000439493	0.000520437	0.000518557	0.000638669	0.000537293	0.000518863	0.000381816	0.000789752	0.000882733	0.000612342	0.000630448	0.000667184	0.000913288	0.000713849	0.000694558	0.000756767	0.000838686	0.000659715	0.00138213	0.000653512	0.000961997	0.00170179	0.00101398	0.000747856	0.000948845	0.000749309	0.0010004	0.000918339	0.000943905	0.00110353	0.00083689	0.000940294	0.000997464	0.000575769	0.000583729	0.000672629	0.000837624	0.000909394	0.000824792	0.000987423
[truncated: 326 more columns]

## Sheet: Fig_S20_JP
species	2017-12-04	2017-12-05	2017-12-06	2017-12-07	2017-12-08	2017-12-09	2017-12-10	2017-12-11	2017-12-12	2017-12-13	2017-12-14	2017-12-15	2017-12-16	2017-12-17	2017-12-18	2017-12-19	2017-12-20	2017-12-21	2017-12-22	2017-12-23	2017-12-24	2017-12-25	2017-12-26	2017-12-27	2017-12-28	2017-12-29	2017-12-30	2017-12-31	2018-01-01	2018-01-02	2018-01-03	2018-01-04	2018-01-05	2018-01-06	2018-01-07	2018-01-08	2018-01-09	2018-01-10	2018-01-11	2018-01-12	2018-01-13	2018-01-15	2018-01-16	2018-01-17	2018-01-18	2018-01-19	2018-01-20	2018-01-21	2018-01-22
COL	0.017638	0.0182221	0.0195801	0.0194545	0.0198022	0.0205305	0.0209588	0.0235758	0.0216751	0.0219164	0.0218573	0.020186	0.0227716	0.0218234	0.0217145	0.0216988	0.0217083	0.0211764	0.0215499	0.0215554	0.0222089	0.0200067	0.0196526	0.0195714	0.0190309	0.0202434	0.0189524	0.0180811	0.0197506	0.0186274	0.0191133	0.0175133	0.0186536	0.0184131	0.0194719	0.0202884	0.0198604	0.0201262	0.0187808	0.0193455	0.0207534	0.0186902	0.0181972	0.0224387	0.0218089	0.022362	0.0212651	0.0218918	0.0226842
DEN	0.0235923	0.0232373	0.0234615	0.0230681	0.0251043	0.0236304	0.0235406	0.0280209	0.0234707	0.0253445	0.0253262	0.0230291	0.0262294	0.0248476	0.0246315	0.0242561	0.0233175	0.0241276	0.0249171	0.0245602	0.0249013	0.0259928	0.0267167	0.0258699	0.0244394	0.0258139	0.0255529	0.0257442	0.0264665	0.0255799	0.0266858	0.0254997	0.0259671	0.0242669	0.0256108	0.0258499	0.0262088	0.0249481	0.0226271	0.0234801	0.0243643	0.023818	0.0226329	0.0252347	0.0244792	0.0243501	0.0240318	0.0247688	0.0247365
HAL	0.0296198	0.0292307	0.0284039	0.0285328	0.0302982	0.0294786	0.0302334	0.0331576	0.0301922	0.0305598	0.0298877	0.0307694	0.0317381	0.0307122	0.0304596	0.0302141	0.0301625	0.0296572	0.0302181	0.0300399	0.0290957	0.0315969	0.0320434	0.0318044	0.0303467	0.0309544	0.0316622	0.0302648	0.0324161	0.0316562	0.0327228	0.0327234	0.0317534	0.0305357	0.0321073	0.0290375	0.0328519	0.0314567	0.0305155	0.0301748	0.0325788	0.0308688	0.0303279	0.0296915	0.0294729	0.0306242	0.0301779	0.0316658	0.0315426
MAG	0.0280087	0.0275603	0.0277997	0.0275672	0.0290469	0.028607	0.0276843	0.031155	0.0279588	0.0282859	0.0276238	0.0263663	0.02848	0.0277145	0.0264589	0.0266563	0.0261078	0.0270457	0.0267222	0.0264272	0.0263852	0.0283719	0.0286688	0.0281259	0.025101	0.0274544	0.0275126	0.0283169	0.026981	0.0268153	0.0287358	0.0283329	0.0283782	0.026432	0.0264316	0.025409	0.0272768	0.0266144	0.0240772	0.0243984	0.0267806	0.0239793	0.024318	0.0254225	0.0247225	0.0256967	0.0235718	0.02527	0.025527
MAI	0.0193701	0.0208954	0.0220477	0.0224793	0.0230101	0.0221278	0.0227975	0.0269008	0.0232958	0.0231793	0.0216794	0.0205882	0.0249463	0.0225039	0.0226836	0.0222299	0.0224063	0.0236737	0.0232386	0.0224244	0.0226217	0.0233653	0.0237782	0.0243098	0.0202861	0.0222639	0.0219679	0.0220385	0.0219454	0.0218292	0.0218619	0.0224293	0.02205	0.0215708	0.0212387	0.0200347	0.0207127	0.0209904	0.0197427	0.0201756	0.0215194	0.0199574	0.0200381	0.0204467	0.020802	0.0211763	0.0203078	0.0209734	0.0228535
MED	0.0243339	0.0248756	0.0240914	0.0244828	0.025299	0.0246992	0.0244034	0.0292154	0.0242115	0.0244532	0.0250292	0.0226096	0.0253374	0.0234824	0.024218	0.0233167	0.0228518	0.0236556	0.0237928	0.0230801	0.0228613	0.0244087	0.0237345	0.0246078	0.0215863	0.0235166	0.0229556	0.0225634	0.0232288	0.0228227	0.0243141	0.0240268	0.024019	0.0231345	0.0232907	0.0232821	0.0234918	0.0226106	0.0198147	0.0204483	0.0217565	0.021217	0.0208901	0.0230916	0.0215571	0.0214679	0.0215073	0.0221968	0.0234428
MUR	0.021484	0.0211783	0.0226649	0.0220304	0.0224489	0.0220753	0.0224635	0.0254896	0.0233339	0.0225003	0.02226	0.0224997	0.023417	0.0234634	0.0225004	0.0230075	0.0223918	0.0220061	0.0225824	0.0227644	0.0221216	0.0215195	0.0221728	0.0225503	0.0211903	0.0224902	0.0219328	0.0208782	0.0219905	0.0213352	0.0211787	0.0208215	0.0201131	0.0200788	0.0196662	0.0189615	0.0180938	0.0188314	0.0177967	0.0189726	0.0191786	0.0179358	0.0172757	0.0179349	0.0171835	0.0179631	0.018071	0.0188472	0.0192398
POT	0.0171659	0.0181026	0.0186724	0.0195904	0.0186718	0.0182162	0.0184919	0.0236843	0.0196893	0.0193468	0.0190665	0.0193274	0.0199602	0.0198468	0.0204089	0.0204362	0.0198009	0.0193519	0.0207752	0.0204397	0.0205767	0.0200996	0.0210258	0.0213007	0.0193932	0.0208134	0.0212782	0.0201094	0.0211687	0.0209347	0.0221407	0.0213362	0.0213406	0.0201987	0.0204314	0.0213225	0.0208953	0.0212898	0.0197105	0.0196128	0.0212712	0.0188769	0.0194517	0.0219382	0.0206126	0.0219237	0.0212046	0.0231299	0.0230637
RS7	0.0250958	0.0247832	0.0242784	0.0245001	0.0251481	0.0245939	0.023989	0.0289744	0.025473	0.0251873	0.0246907	0.0248851	0.027097	0.0255736	0.025378	0.024793	0.0247173	0.0254193	0.02457	0.0244786	0.0247976	0.0261717	0.0262167	0.0263104	0.0246674	0.0253822	0.0256454	0.0249782	0.0254437	0.0251721	0.026583	0.0261746	0.0262802	0.0248092	0.0253549	0.0256647	0.0268006	0.0263095	0.024419	0.0247418	0.0249235	0.0245986	0.0246478	0.025482	0.0248627	0.024134	0.023608	0.0240832	0.0242968
RS8	0.025871	0.0249914	0.0255583	0.0251071	0.0266247	0.0259421	0.0248638	0.0297237	0.0253923	0.0264848	0.0261765	0.0235251	0.0278187	0.0249312	0.0251641	0.0250154	0.0246959	0.0247071	0.0242585	0.0239011	0.0246918	0.0248243	0.0251673	0.0252356	0.023841	0.0257155	0.0251585	0.0237936	0.0252985	0.0247636	0.0255245	0.0256797	0.025603	0.0248317	0.0243632	0.0243225	0.0241069	0.0244066	0.0223643	0.0222984	0.0234941	0.0225809	0.0215211	0.0247923	0.0221501	0.022556	0.0230362	0.0231218	0.0243837
SEP	0.0216099	0.0221385	0.0229553	0.0231794	0.0237412	0.0238992	0.0234498	0.0271456	0.0245506	0.0239978	0.024546	0.0230517	0.0258175	0.0239627	0.0236971	0.0225465	0.0225994	0.0232354	0.0218742	0.0215507	0.0215523	0.0236836	0.0225859	0.0235834	0.0214451	0.0232977	0.0229082	0.0225631	0.0225256	0.0238049	0.0228149	0.02375	0.023644	0.0222039	0.0231575	0.0224762	0.0238141	0.022943	0.0208007	0.0214466	0.0219841	0.0216049	0.0213926	0.0234098	0.0210621	0.0215185	0.0215059	0.0227484	0.0237077
TKS	0.0194181	0.0197347	0.0212277	0.0218174	0.0228748	0.0226184	0.022723	0.0272373	0.0232164	0.0236052	0.0225536	0.0213823	0.0253137	0.0216076	0.0218698	0.0215492	0.021721	0.023031	0.0217853	0.0219801	0.023676	0.023544	0.0236217	0.0237929	0.0199877	0.0226947	0.0236145	0.022172	0.0231146	0.0223667	0.0232724	0.0227147	0.0223917	0.0225844	0.0218796	0.0212365	0.021815	0.0206597	0.0185302	0.0198566	0.0220393	0.0202284	0.0197273	0.0226115	0.0205881	0.0211023	0.0201102	0.0209842	0.0226493
[truncated: 404 more columns]

## Sheet: Fig_S20_CH
species	2017-11-10	2017-11-11	2017-11-12	2017-11-13	2017-11-14	2017-11-15	2017-11-16	2017-11-17	2017-11-18	2017-11-19	2017-11-20	2017-11-21	2017-11-22	2017-11-23	2017-11-24	2017-11-25	2017-11-26	2017-11-27	2017-11-28	2017-11-29	2017-11-30	2017-12-01	2017-12-02	2017-12-03	2017-12-04	2017-12-05	2017-12-06	2017-12-07	2017-12-08	2017-12-09	2017-12-10	2017-12-11	2017-12-12	2017-12-13	2017-12-14	2017-12-15	2017-12-16	2017-12-17	2017-12-18	2017-12-19	2017-12-20	2017-12-21	2017-12-22	2017-12-23	2017-12-24	2017-12-25	2017-12-26	2017-12-27	2017-12-28
COL	0.00909699	0.00417671	0.00261668	0.00341061	0.0042006	0.00404359	0.00374435	0.00437257	0.00418793	0.00431409	0.0050287	0.00462273	0.0056673	0.00452933	0.00600644	0.00376413	0.00530135	0.00502767	0.00470146	0.00432683	0.00565926	0.00504109	0.00651384	0.00646214	0.00521369	0.00507886	0.00547897	0.0115734	0.00361359	0.00711494	0.0107825	0.00450936	0.00483098	0.00597103	0.00441999	0.00615853	0.00517711	0.00593015	0.00720307	0.00683708	0.00588872	0.00547428	0.00305776	0.0032478	0.00357955	0.00453464	0.00380914	0.00383835	0.00386964
DEN	0.004534	0.00322455	0.003181	0.00341759	0.00355458	0.0044095	0.00474916	0.00536846	0.00472845	0.00425258	0.00505069	0.00541307	0.00556435	0.0057316	0.00616127	0.0056809	0.00789763	0.00773427	0.0067048	0.00669617	0.00845629	0.00694773	0.0085947	0.00926105	0.00773781	0.00667085	0.00836942	0.0116045	0.00592002	0.0126632	0.0135853	0.00882863	0.00850486	0.0106867	0.00822743	0.0116026	0.0101795	0.0127064	0.0171996	0.0147334	0.0143582	0.0126842	0.0105043	0.0128135	0.0142166	0.0132479	0.01383	0.0140412	0.0144681
HAL	0.00375675	0.00416351	0.00270457	0.00409022	0.00456742	0.00525039	0.00496375	0.0052498	0.00433301	0.00444628	0.00529181	0.0050505	0.00622911	0.0065015	0.00933196	0.00898134	0.0129699	0.0164268	0.012941	0.0128062	0.0152527	0.0157279	0.0154293	0.0156101	0.0147396	0.0143404	0.0132921	0.0160342	0.0139021	0.0194401	0.0236836	0.0198024	0.0139927	0.0168578	0.0153776	0.0182125	0.0158187	0.0179546	0.0287929	0.0222497	0.0204272	0.0203423	0.0188759	0.0174242	0.0201765	0.0209777	0.0213766	0.0219749	0.021261
MAG	0.00196724	0.0017449	0.00139509	0.00187405	0.00291316	0.00290257	0.00252247	0.00283655	0.00155348	0.00162316	0.00183037	0.00238292	0.00320239	0.00226611	0.00223126	0.00152684	0.0031515	0.00386592	0.00244108	0.00224771	0.00342959	0.00390176	0.00323627	0.00326256	0.00311651	0.0032965	0.0022005	0.00570568	0.00388589	0.00522754	0.00951852	0.00323848	0.00370152	0.00480699	0.00322544	0.00482283	0.00458226	0.00507599	0.00419391	0.00431097	0.00550959	0.00579064	0.00334138	0.00183612	0.00185063	0.00291608	0.00341436	0.00315988	0.0048256
MAI	0.00330965	0.00264362	0.00233635	0.00331276	0.00407567	0.0042849	0.00407052	0.00447414	0.00265095	0.00253624	0.00324061	0.00376502	0.00464877	0.00394778	0.00421569	0.00222233	0.00444533	0.00427672	0.0038224	0.00317997	0.00440689	0.00520699	0.00452422	0.00434397	0.00410256	0.00443312	0.00408658	0.00732138	0.00387365	0.0050261	0.0108578	0.00487838	0.00528046	0.00498224	0.00412951	0.00494597	0.00465275	0.0053737	0.00689217	0.00615743	0.00527166	0.00538348	0.00372664	0.00298965	0.00381699	0.00477404	0.00476778	0.00433396	0.00576517
MED	0.0163323	0.0177218	0.0146774	0.0165721	0.0170588	0.0180788	0.0184901	0.0186473	0.0168438	0.0162743	0.0199717	0.0197247	0.0184094	0.0180928	0.0192292	0.0164892	0.0196541	0.0207448	0.0201685	0.0195767	0.020967	0.0206014	0.0200228	0.0207611	0.020073	0.0188014	0.0207813	0.0203746	0.0209757	0.0219591	0.0243334	0.02326	0.0209836	0.0242272	0.022183	0.0225798	0.0200118	0.0204092	0.0263523	0.0259301	0.0219361	0.0236069	0.0237427	0.0217848	0.0216296	0.0240136	0.0226205	0.0224546	0.0213017
MUR	0.00417652	0.00368566	0.00410914	0.00433782	0.00419592	0.00450665	0.0046234	0.00488905	0.00319097	0.00491464	0.00378626	0.0052351	0.00478233	0.00421162	0.00471106	0.00411274	0.00560007	0.00561732	0.00422654	0.00470215	0.00539016	0.00599462	0.00500453	0.00508895	0.00502167	0.0046699	0.00405821	0.00832437	0.00548693	0.00485696	0.00536708	0.00577207	0.0061004	0.00554676	0.00555395	0.00598842	0.00560547	0.00651586	0.00496108	0.00508401	0.00647809	0.00620716	0.00598124	0.00656671	0.00614267	0.00643862	0.00623517	0.00611045	0.00601203
POT	0.00495359	0.00365338	0.00336632	0.00434547	0.00403107	0.00487045	0.00501286	0.00548839	0.00546405	0.00469487	0.00506166	0.00548699	0.00524677	0.00553794	0.00611703	0.00571531	0.00638899	0.006474	0.00602931	0.00559823	0.00827898	0.00574198	0.00838723	0.00864563	0.00821451	0.00715725	0.00880094	0.0121054	0.00697559	0.0124819	0.0163675	0.0106737	0.0111606	0.0119815	0.0112362	0.0135171	0.013216	0.0157969	0.0186682	0.0188452	0.0171777	0.0151661	0.0143359	0.0159957	0.0168458	0.0166399	0.0180884	0.0170756	0.0177981
RS7	0.00478484	0.00419849	0.00394467	0.00449841	0.00486884	0.0051581	0.00536818	0.005193	0.00457793	0.0042288	0.00510572	0.00496341	0.00536535	0.00544105	0.00587927	0.00490813	0.00825458	0.00866421	0.00841054	0.00673437	0.0093388	0.00805939	0.00968225	0.00987166	0.00885443	0.00791992	0.00920787	0.012616	0.00780924	0.011638	0.0141203	0.00961735	0.0102743	0.0118372	0.0112241	0.0136801	0.0134104	0.0153165	0.0198395	0.0184544	0.0166184	0.0136885	0.0137971	0.0145136	0.0165462	0.016102	0.0150933	0.0162829	0.0165793
RS8	0.00456443	0.00357552	0.00350149	0.00381255	0.00418904	0.00465019	0.00490478	0.00510409	0.00471706	0.00400897	0.00502948	0.00551525	0.00599201	0.00657632	0.00716653	0.00591347	0.00767726	0.00819017	0.00740959	0.00675817	0.0099757	0.0073633	0.0100062	0.00989293	0.00887381	0.00780947	0.00858086	0.0124356	0.00728293	0.0124167	0.0153035	0.0102585	0.00913724	0.0104038	0.00952163	0.0130394	0.0102439	0.0133726	0.0213028	0.0172498	0.0145025	0.0129115	0.0103346	0.0117777	0.0145023	0.0149736	0.0146649	0.0151106	0.0157556
SEP	0.0104005	0.00832336	0.00885441	0.0101172	0.00947776	0.0133677	0.0141283	0.0154874	0.0149135	0.0144734	0.0182675	0.0178598	0.0195265	0.0192493	0.0216625	0.0192813	0.0211183	0.021717	0.0213568	0.0208934	0.0226349	0.0226771	0.0228384	0.0232626	0.0211747	0.0222008	0.0222049	0.02398	0.0236857	0.0257895	0.0232562	0.0266201	0.0225732	0.026837	0.0236669	0.0270808	0.0248679	0.0266843	0.0271102	0.0293827	0.0275034	0.0275885	0.0243068	0.0230058	0.0244546	0.0252209	0.0256395	0.0252968	0.0239632
TKS	0.00345305	0.00265566	0.00248305	0.00297565	0.00369843	0.00425182	0.00433256	0.0045022	0.002816	0.00289037	0.00378372	0.00370686	0.0046695	0.00430829	0.00440372	0.00235211	0.00435393	0.00492018	0.00416755	0.0036992	0.00464135	0.00481025	0.00493452	0.00475901	0.00455175	0.00465779	0.00437838	0.00797973	0.00377998	0.00568545	0.0106904	0.00522166	0.00398146	0.00533494	0.00408423	0.00583074	0.00466481	0.0048921	0.00602058	0.00592404	0.00503802	0.00556302	0.00304462	0.00369886	0.00445869	0.00489993	0.00492527	0.00456782	0.00506274
[truncated: 326 more columns]
