# Supplementary material for: Seasonal pigment fluctuation in diploid and polyploid Arabidopsis revealed by machine learning-based phenotyping method PlantServation
Source: Nat Commun. 2023 Sep 22;14:5792. doi: 10.1038/s41467-023-41260-3 (PMC10517152; doi:10.1038/s41467-023-41260-3)
Supplement: Supplementary file 9 — Source Data [file 41467_2023_41260_MOESM9_ESM.zip › Source Data 12.xlsx]

## Sheet: README
README for Source Data 12
sheet_name	content		sheet_name	column	content
Fig_S24_ind_JP_yr1	estimated relative anthocyanin content per area data for principal component analysis for individual plants from the Japanese site in year1		Fig_S24_ind_JP_yr1	id	the combination of the genotype code and ID number of the plant
Fig_S24_ind_JP_yr2	estimated relative anthocyanin content per area data for principal component analysis for individual plants from the Japanese site in year2			column B and the following	estimated anthocyanin content per square mm leaf area of the given date (dd.mm.yy)
Fig_S24_ind_JP_yr3	estimated relative anthocyanin content per area data for principal component analysis for individual plants from the Japanese site in year3		Fig_S24_ind_JP_yr2	id	the combination of the genotype code and ID number of the plant
Fig_S24_ind_CH_yr1	estimated relative anthocyanin content per area data for principal component analysis for individual plants from the Swiss site in year1			column B and the following	estimated anthocyanin content per square mm leaf area of the given date (dd.mm.yy)
Fig_S24_ind_CH_yr2	estimated relative anthocyanin content per area data for principal component analysis for individual plants from the Swiss site in year2		Fig_S24_ind_JP_yr3	id	the combination of the genotype code and ID number of the plant
Fig_S24_ind_CH_yr3	estimated relative anthocyanin content per area data for principal component analysis for individual plants from the Swiss site in year3			column B and the following	estimated anthocyanin content per square mm leaf area of the given date (dd.mm.yy)
Fig_S24_mean_JP_yr1	estimated relative anthocyanin content per area data for principal component analysis for genotype mean from the Japanese site in year1		Fig_S24_ind_CH_yr1	id	the combination of the genotype code and ID number of the plant
Fig_S24_mean_JP_yr2	estimated relative anthocyanin content per area data for principal component analysis for genotype mean from the Japanese site in year2			column B and the following	estimated anthocyanin content per square mm leaf area of the given date (dd.mm.yy)
Fig_S24_mean_JP_yr3	estimated relative anthocyanin content per area data for principal component analysis for genotype mean from the Japanese site in year3		Fig_S24_ind_CH_yr2	id	the combination of the genotype code and ID number of the plant
Fig_S24_mean_CH_yr1	estimated relative anthocyanin content per area data for principal component analysis for genotype mean from the Swiss site in year1			column B and the following	estimated anthocyanin content per square mm leaf area of the given date (dd.mm.yy)
Fig_S24_mean_CH_yr2	estimated relative anthocyanin content per area data for principal component analysis for genotype mean from the Swiss site in year2		Fig_S24_ind_CH_yr3	id	the combination of the genotype code and ID number of the plant
Fig_S24_mean_CH_yr3	estimated relative anthocyanin content per area data for principal component analysis for genotype mean from the Swiss site in year3			column B and the following	estimated anthocyanin content per square mm leaf area of the given date (dd.mm.yy)
Fig_S23_ind_JP_yr1	estimated relative anthocyanin content per weight data for principal component analysis for individual plants from the Japanese site in year1		Fig_S24_mean_JP_yr1	species	the genotype code
Fig_S23_ind_JP_yr2	estimated relative anthocyanin content per weight data for principal component analysis for individual plants from the Japanese site in year2			column B and the following	estimated anthocyanin content per square mm leaf area of the given date (dd.mm.yy)
Fig_S23_ind_JP_yr3	estimated relative anthocyanin content per weight data for principal component analysis for individual plants from the Japanese site in year3		Fig_S24_mean_JP_yr2	species	the genotype code
Fig_S23_ind_CH_yr1	estimated relative anthocyanin content per weight data for principal component analysis for individual plants from the Swiss site in year1			column B and the following	estimated anthocyanin content per square mm leaf area of the given date (dd.mm.yy)
Fig_S23_ind_CH_yr2	estimated relative anthocyanin content per weight data for principal component analysis for individual plants from the Swiss site in year2		Fig_S24_mean_JP_yr3	species	the genotype code
Fig_S23_ind_CH_yr3	estimated relative anthocyanin content per weight data for principal component analysis for individual plants from the Swiss site in year3			column B and the following	estimated anthocyanin content per square mm leaf area of the given date (dd.mm.yy)
Fig_S23_mean_JP_yr1	estimated relative anthocyanin content per weight data for principal component analysis for genotype mean from the Japanese site in year1		Fig_S24_mean_CH_yr1	species	the genotype code
Fig_S23_mean_JP_yr2	estimated relative anthocyanin content per weight data for principal component analysis for genotype mean from the Japanese site in year2			column B and the following	estimated anthocyanin content per square mm leaf area of the given date (dd.mm.yy)
Fig_S23_mean_JP_yr3	estimated relative anthocyanin content per weight data for principal component analysis for genotype mean from the Japanese site in year3		Fig_S24_mean_CH_yr2	species	the genotype code
Fig_S23_mean_CH_yr1	estimated relative anthocyanin content per weight data for principal component analysis for genotype mean from the Swiss site in year1			column B and the following	estimated anthocyanin content per square mm leaf area of the given date (dd.mm.yy)
Fig_S23_mean_CH_yr2	estimated relative anthocyanin content per weight data for principal component analysis for genotype mean from the Swiss site in year2		Fig_S24_mean_CH_yr3	species	the genotype code
Fig_S23_mean_CH_yr3	estimated relative anthocyanin content per weight data for principal component analysis for genotype mean from the Swiss site in year3			column B and the following	estimated anthocyanin content per square mm leaf area of the given date (dd.mm.yy)
			Fig_S23_ind_JP_yr1	id	the combination of the genotype code and ID number of the plant
				column B and the following	estimated anthocyanin content per mg leaf of the given date (dd.mm.yy)
			Fig_S23_ind_JP_yr2	id	the combination of the genotype code and ID number of the plant
				column B and the following	estimated anthocyanin content per mg leaf of the given date (dd.mm.yy)
			Fig_S23_ind_JP_yr3	id	the combination of the genotype code and ID number of the plant
				column B and the following	estimated anthocyanin content per mg leaf of the given date (dd.mm.yy)
			Fig_S23_ind_CH_yr1	id	the combination of the genotype code and ID number of the plant
				column B and the following	estimated anthocyanin content per mg leaf of the given date (dd.mm.yy)
			Fig_S23_ind_CH_yr2	id	the combination of the genotype code and ID number of the plant
				column B and the following	estimated anthocyanin content per mg leaf of the given date (dd.mm.yy)
			Fig_S23_ind_CH_yr3	id	the combination of the genotype code and ID number of the plant
				column B and the following	estimated anthocyanin content per mg leaf of the given date (dd.mm.yy)
			Fig_S23_mean_JP_yr1	species	the genotype code
				column B and the following	estimated anthocyanin content per mg leaf of the given date (dd.mm.yy)
			Fig_S23_mean_JP_yr2	species	the genotype code
				column B and the following	estimated anthocyanin content per mg leaf of the given date (dd.mm.yy)
			Fig_S23_mean_JP_yr3	species	the genotype code
				column B and the following	estimated anthocyanin content per mg leaf of the given date (dd.mm.yy)
			Fig_S23_mean_CH_yr1	species	the genotype code
				column B and the following	estimated anthocyanin content per mg leaf of the given date (dd.mm.yy)
			Fig_S23_mean_CH_yr2	species	the genotype code
				column B and the following	estimated anthocyanin content per mg leaf of the given date (dd.mm.yy)
			Fig_S23_mean_CH_yr3	species	the genotype code
				column B and the following	estimated anthocyanin content per mg leaf of the given date (dd.mm.yy)

## Sheet: Fig_S24_ind_JP_yr1
id	2017-11-29	2017-11-30	2017-12-01	2017-12-02	2017-12-03	2017-12-04	2017-12-05	2017-12-06	2017-12-07	2017-12-08	2017-12-09	2017-12-10	2017-12-11	2017-12-12	2017-12-13	2017-12-14	2017-12-15	2017-12-16	2017-12-17	2017-12-18	2017-12-19	2017-12-20	2017-12-21	2017-12-22	2017-12-23	2017-12-24	2017-12-25	2017-12-26	2017-12-27	2017-12-28	2017-12-29	2017-12-30	2017-12-31	2018-01-01	2018-01-02	2018-01-03	2018-01-04	2018-01-05	2018-01-06	2018-01-07	2018-01-08	2018-01-09	2018-01-10	2018-01-11	2018-01-12	2018-01-13	2018-01-15	2018-01-16	2018-01-17
COL 114	0.00199415	0.00254405	0.00327092	0.0035664	0.00272517	0.00415958	0.00444444	0.00450572	0.00459286	0.00403492	0.00333771	0.0051954	0.00412274	0.00475848	0.00544897	0.00440061	0.00444704	0.00477347	0.00454008	0.00408886	0.0051925	0.00576287	0.00487075	0.00563445	0.00534799	0.00498899	0.00264927	0.00257362	0.00242437	0.0032844	0.00409436	0.00345532	0.00348318	0.00476694	0.00351771	0.00452745	0.00303804	0.00276096	0.00331229	0.00314447	0.00202556	0.00337513	0.00335784	0.00375649	0.00403403	0.00500698	0.00368793	0.00427428	0.00252247
COL 12	0.00440335	0.00399603	0.0051248	0.00536372	0.00543906	0.00584691	0.00587478	0.00530862	0.00497053	0.00582327	0.00550299	0.00558064	0.0048279	0.00531961	0.00542699	0.0054882	0.00569979	0.00538446	0.00520256	0.00472702	0.00545401	0.00533373	0.00556644	0.00564619	0.00573249	0.00579208	0.00485879	0.0051814	0.00479406	0.00469688	0.00479702	0.00489282	0.00588735	0.00552081	0.00556897	0.00543528	0.00640209	0.00485432	0.00613582	0.00543941	0.00525783	0.00460352	0.00366232	0.00500451	0.00517969	0.0052356	0.00545135	0.00546941	0.00446404
COL 132	0.00223732	0.00264645	0.00271877	0.00244564	0.00336021	0.00302926	0.00547791	0.00484098	0.00489913	0.00370308	0.00501162	0.00382726	0.00534436	0.00410317	0.00358807	0.00464771	0.00379925	0.00316256	0.00405111	0.00328554	0.00450224	0.00388372	0.00435658	0.00425903	0.00393152	0.00521619	0.00541014	0.00445665	0.00556418	0.00430257	0.0052882	0.00448271	0.00547862	0.00452064	0.00332934	0.00475694	0.00351865	0.00450385	0.00396673	0.00499227	0.00287013	0.00491532	0.00433223	0.00430906	0.00515881	0.00416405	0.0050564	0.00380766	0.00338913
COL 139	0.00169369	0.00220074	0.0017852	0.00274141	0.00470678	0.00339911	0.00479441	0.00432841	0.00423838	0.00369983	0.00434004	0.0049897	0.00568021	0.00438826	0.00489709	0.0035153	0.00392947	0.00286347	0.00467637	0.00524255	0.00404345	0.00431887	0.00526108	0.00298579	0.0040664	0.00618766	0.00290374	0.0025385	0.00318694	0.00564079	0.00403744	0.0041706	0.00381162	0.00436546	0.0038002	0.00337523	0.00273477	0.00268341	0.00348858	0.00426722	0.00186452	0.00465006	0.00373731	0.00445301	0.00478258	0.00398364	0.00439565	0.0040084	0.0027068
COL 146	0.00221554	0.00253836	0.00285383	0.00219482	0.00292442	0.00239594	0.00303115	0.0037593	0.00324456	0.00371379	0.00266699	0.00291419	0.00390035	0.00364065	0.00467556	0.00299986	0.00260891	0.00398036	0.00289055	0.00333847	0.00360172	0.00322036	0.00351205	0.00347691	0.0031898	0.00465067	0.00329077	0.00281642	0.00292522	0.00277787	0.00389569	0.00283054	0.00301666	0.00263378	0.00354014	0.00271735	0.00270107	0.00332642	0.00319527	0.00294228	0.00260752	0.00286272	0.0032966	0.00309901	0.00302302	0.003257	0.00276949	0.00325662	0.00263469
COL 159	0.00166078	0.00307825	0.0030321	0.00217707	0.00253672	0.00395964	0.00529676	0.00355537	0.00484473	0.00299191	0.0032273	0.00526476	0.00427296	0.00437396	0.00539728	0.00285247	0.0051096	0.00379615	0.00437134	0.00371726	0.00435321	0.00506058	0.00472504	0.00450357	0.00387345	0.00292135	0.00440426	0.00469055	0.00252095	0.00353105	0.00340632	0.00276079	0.00314801	0.00305158	0.00323825	0.00421982	0.0034621	0.00351806	0.00306215	0.00390624	0.00281227	0.00337755	0.00306652	0.00410492	0.00458132	0.00316658	0.00509229	0.00461384	0.0031563
COL 169	0.00256844	0.0025697	0.00203811	0.00183308	0.00250792	0.00232759	0.00241042	0.0028881	0.00211962	0.00325087	0.00234189	0.00316645	0.00335029	0.00268555	0.0031065	0.002734	0.00368637	0.00357767	0.00364749	0.00265929	0.00313274	0.00340988	0.00397491	0.00384392	0.00350758	0.00364078	0.00332702	0.00273859	0.0037037	0.00381513	0.00395662	0.00300151	0.00362235	0.00377614	0.00406036	0.00310438	0.00378252	0.00368871	0.00452653	0.00414419	0.0037115	0.00245737	0.00267394	0.00267104	0.00398577	0.00396819	0.00453756	0.00417722	0.00297453
COL 186	0.00285205	0.00339041	0.0042436	0.00298688	0.00393382	0.00465202	0.0029603	0.00409179	0.00408247	0.00409059	0.00267853	0.00242718	0.00287987	0.00431151	0.00354612	0.00214847	0.00349696	0.00320314	0.00319053	0.00375211	0.0040148	0.00414494	0.00360333	0.00333517	0.00431514	0.00363926	0.00259795	0.00232874	0.00208816	0.00210216	0.00253465	0.0027055	0.00224595	0.00236234	0.00238129	0.00222717	0.00235939	0.00303294	0.00229553	0.00244179	0.00282951	0.00270344	0.00253162	0.0028637	0.00314038	0.00301461	0.00297336	0.00257542	0.00316073
COL 199	0.00327035	0.00443239	0.00535425	0.00357839	0.00425525	0.00485689	0.0042452	0.00240618	0.00366574	0.0046454	0.00433496	0.00424166	0.00389075	0.0037302	0.00405979	0.0034593	0.00482095	0.00442814	0.00501584	0.00418358	0.00547944	0.00563808	0.00343736	0.00430594	0.00497775	0.00567593	0.00263364	0.00331271	0.00221543	0.00282415	0.00319082	0.00329016	0.00318758	0.00292172	0.00267225	0.00214018	0.00274822	0.00251468	0.00227655	0.00302121	0.00252253	0.00248512	0.00256164	0.00359375	0.00417296	0.00443358	0.00367123	0.00418007	0.00256914
COL 206	NA	NA	0.00339515	0.00219424	0.00275524	0.00369644	0.00259885	0.00365469	0.00301638	0.00409394	0.0034037	0.0030925	0.00331916	0.00473406	0.00412746	0.00368253	0.00437276	0.00385077	0.0035959	0.00295362	0.00405304	0.00336721	0.00335042	0.00437323	0.00507547	0.00505431	0.00267437	0.00255626	0.00257479	0.00232447	0.00347722	0.00245838	0.00217313	0.00291812	0.00307751	0.00369461	0.00307674	0.0034418	0.00281867	0.00413109	0.00225515	0.00228867	0.0034255	0.00523725	0.00371144	0.00434183	0.00296755	0.00310864	0.00252981
COL 21	0.00205663	0.00373073	0.00333558	0.00526487	0.00463268	0.00477232	0.00519485	0.00500439	0.00556562	0.00559328	0.006051	0.00575123	0.00483026	0.00524493	0.00601549	0.00433131	0.00412841	0.00500711	0.00474092	0.00485205	0.00532042	0.00528928	0.00503425	0.00515432	0.00566676	0.0055937	0.0021511	0.00239168	0.00231728	0.00339082	0.00357538	0.00348839	0.00354868	0.00449756	0.00277139	0.0026685	0.00294778	0.00270828	0.00342975	0.00423115	0.00271001	0.00401338	0.00407401	0.00461772	0.00557956	0.00520524	0.00546168	0.00467104	0.00272263
COL 218	NA	NA	NA	NA	NA	NA	NA	NA	NA	NA	NA	NA	NA	NA	NA	NA	NA	NA	NA	NA	NA	NA	NA	NA	NA	NA	NA	NA	NA	NA	NA	NA	NA	NA	NA	NA	NA	NA	NA	NA	NA	NA	NA	NA	NA	NA	NA	NA	NA
COL 238	0.00238442	0.00259479	0.00254284	0.00258176	0.00329388	0.0038183	0.0035357	0.0028792	0.00313295	0.00378064	0.00319339	0.00355959	0.00325005	0.0042314	0.00362554	0.00245947	0.00371318	0.00268563	0.00370949	0.00371246	0.00437693	0.00404674	0.00359075	0.00434268	0.0043412	0.00347501	0.00279134	0.00264326	0.00264685	0.00391369	0.00244284	0.00339877	0.00241717	0.0024189	0.00279299	0.00241623	0.00290404	0.0028841	0.00356983	0.00312955	0.00234281	0.00281231	0.00450794	0.00368806	0.00367341	0.00338451	0.00456948	0.00363251	0.00220095
COL 33	0.00204174	0.00307674	0.00196596	0.00356705	0.00412777	0.00404961	0.00419874	0.00428541	0.00397553	0.00607172	0.00548565	0.00550588	0.00480529	0.00570912	0.00603981	0.00571356	0.00397854	0.0060864	0.00409361	0.00472139	0.00493373	0.00485316	0.00589994	0.00415711	0.00451128	0.0058107	0.00450281	0.00433446	0.00447314	0.00411557	0.00487377	0.0049309	0.00401089	0.00461067	0.0049317	0.00431491	0.00489805	0.00560568	0.00533442	0.0053009	0.00418654	0.00312055	0.00371009	0.00409437	0.00460994	0.0045825	0.0042059	0.00515763	0.00313524
COL 48	0.00181588	0.00378375	0.00251155	0.00325716	0.00306791	0.0038084	0.00378914	0.00449827	0.00385511	0.0036508	0.00479386	0.00410793	0.00373945	0.00481167	0.00392528	0.00317612	0.00412558	0.0034015	0.00284886	0.0029713	0.00400896	0.00385055	0.00370651	0.00413719	0.00325705	0.0044588	0.00279677	0.00289213	0.00243132	0.00319202	0.0028701	0.00276255	0.00270757	0.0038957	0.00369603	0.00411298	0.0040147	0.00525042	0.00451043	0.00398	0.00333174	0.00266371	0.00269129	0.00352664	0.00490094	0.00538047	0.00359778	0.00420703	0.00354454
COL 51	0.00265736	0.00215011	0.00512306	0.0044158	0.00410413	0.0027398	0.00474021	0.00498889	0.00398145	0.00468795	0.00472066	0.00453221	0.00452117	0.0041725	0.0052488	0.00432633	0.00289313	0.00489882	0.0043696	0.00349889	0.00391936	0.00443641	0.00372027	0.00326814	0.00437423	0.00522451	0.0022222	0.00245799	0.00258212	0.00247173	0.0025845	0.0034342	0.00296646	0.00402559	0.00320215	0.00445021	0.00440334	0.0040323	0.00384428	0.00384136	0.00229954	0.00281702	0.00403012	0.00213577	0.00287712	0.00381627	0.00346467	0.00452959	0.00286273
COL 67	0.00470765	0.00297142	0.00545273	0.00362427	0.00489352	0.00589953	0.00580523	0.00539323	0.00581059	0.00531844	0.00519387	0.00569256	0.00446428	0.00532442	0.00647002	0.00426088	0.0041523	0.00541927	0.00560465	0.00598423	0.00556573	0.0054288	0.00524225	0.00529791	0.00522422	0.00561115	0.0041875	0.00297134	0.00349448	0.00382393	0.0041692	0.00441081	0.00392586	0.00414083	0.00464695	0.00333838	0.00472498	0.00448112	0.00469242	0.00458673	0.00304312	0.00456181	0.00538198	0.0051565	0.00453746	0.00417065	0.00503905	0.0052651	0.00399926
COL 73	0.00331722	0.00346053	0.00335143	0.00485312	0.00308115	0.00460615	0.00397208	0.00492496	0.00523926	0.00449084	0.00483671	0.00515034	0.00516901	0.0051324	0.00579375	0.00522335	0.00455473	0.00553174	0.00437895	0.00407192	0.00509845	0.00404765	0.00538567	0.00503547	0.00479987	0.00528274	0.00241673	0.00267919	0.00239936	0.00310542	0.00309902	0.00267292	0.00274528	0.00396024	0.00204796	0.00291173	0.00346494	0.00302948	0.00396591	0.00254632	0.0030991	0.00235474	0.00365788	0.00245252	0.00445669	0.00401495	0.00411608	0.00488654	0.00397261
COL 95	0.005347	0.00497051	0.00520212	0.00420328	0.00480813	0.00454829	0.00525866	0.0052073	0.00574462	0.00422333	0.0049052	0.00499324	0.00569694	0.00513224	0.00569404	0.00474868	0.00295343	0.00517594	0.00422828	0.00456931	0.00488105	0.00395793	0.00542479	0.00424793	0.00478235	0.00562755	0.00355671	0.00306436	0.00268276	0.00328997	0.00350709	0.00273403	0.00399867	0.00351979	0.00244583	0.00272208	0.00249274	0.00281171	0.00341058	0.00327302	0.00252359	0.00208608	0.00268246	0.00278332	0.00375436	0.00308155	0.00357553	0.00358125	0.00294411
COL 99	0.0029042	0.00276617	0.00208593	0.00408533	0.00304242	0.00552922	0.00412428	0.00384848	0.00403759	0.00454032	0.00398977	0.00450268	0.0052181	0.00441682	0.00604001	0.00470027	0.00485405	0.00567436	0.00462335	0.00529665	0.00528138	0.00479975	0.00586796	0.00447091	0.00510603	0.00587549	0.00293778	0.00290557	0.00329231	0.00322484	0.00362941	0.00368186	0.00326149	0.00403361	0.00447761	0.00414523	0.00576862	0.00504403	0.00565581	0.00458533	0.00339846	0.00489286	0.00523484	0.00407032	0.0052287	0.00459012	0.00442467	0.00459086	0.00305812
DEN 100	0.00374788	NA	NA	NA	NA	0.00347757	0.00384413	0.00405564	0.0035007	0.00457205	0.00320344	0.00441615	0.00368871	0.00393369	0.0036806	0.0038082	0.00445582	0.00478549	0.0045622	0.00474451	0.00484513	0.00459499	0.00460522	0.00452187	0.00512153	0.00660867	0.0041735	0.00329246	0.00259678	0.00371137	0.00363402	0.00366826	0.00595824	0.00315379	0.00332431	0.00433595	0.00575646	0.00511385	0.00454498	0.00415799	0.00297067	0.00292367	0.00305986	0.00329749	0.00272077	0.00449835	0.0025663	0.00361122	0.0021433
DEN 113	0.00332853	NA	NA	NA	NA	0.00255837	0.00337251	0.00330165	0.00516713	0.00362029	0.00406341	0.00623051	0.00424973	0.00531485	0.00565821	0.00558858	0.00615513	0.0076005	0.00685572	0.00531578	0.00645324	0.00569598	0.00588031	0.00590517	0.00710339	0.00698032	0.00527952	0.00410664	0.00468778	0.00563278	0.00671257	0.00503306	0.00463415	0.00529155	0.0034819	0.00472197	0.00396568	0.00402272	0.00414065	0.00486774	0.00279307	0.00286012	0.00362593	0.00383134	0.0035858	0.0050708	0.00343298	0.00450751	0.00308813
DEN 128	0.00217647	NA	NA	NA	NA	0.00320372	0.00426879	0.00418218	0.00484534	0.00324994	0.00440013	0.00547494	0.00439947	0.00515588	0.00583907	0.00459829	0.00438396	0.00526579	0.00527632	0.00477432	0.004604	0.00480268	0.0048185	0.00461267	0.00467631	0.00528867	0.00493242	0.00478307	0.00533799	0.00479146	0.00435136	0.00466298	0.00427247	0.00447936	0.00507846	0.00498585	0.00445752	0.00441246	0.00515856	0.00482602	0.00443879	0.00537059	0.00448093	0.00357551	0.00380984	0.00416676	0.00497797	0.00496126	0.00336574
DEN 136	0.00308099	NA	NA	NA	NA	0.00363042	0.0047087	0.00523692	0.00474036	0.00732652	0.00678054	0.00558254	0.00602225	0.0061367	0.00719363	0.00573192	0.00565823	0.00596083	0.00591391	0.00580661	0.00653124	0.00645919	0.00550711	0.00589915	0.00564656	0.00673844	0.00667734	0.00597545	0.00766184	0.00636265	0.00679628	0.00767547	0.00642516	0.00626166	0.00635917	0.00691236	0.00610037	0.00621871	0.00764177	0.006223	0.00474048	0.00677109	0.00651585	0.00634033	0.00580021	0.00492113	0.00397627	0.00549729	0.00403584
DEN 145	0.00331343	NA	NA	NA	NA	0.00341117	0.0033376	0.0033888	0.00325156	0.00294815	0.00326104	0.0032222	0.00317756	0.00362809	0.00303544	0.00337841	0.00322708	0.003648	0.0031862	0.0029171	0.00306646	0.00326854	0.0035759	0.00318941	0.00317886	0.00334765	0.00342339	0.00299189	0.00294538	0.0027693	0.00333182	0.00330554	0.00297862	0.00453217	0.00340817	0.00328099	0.0031571	0.0032867	0.00319721	0.00343133	0.00229292	0.0033076	0.0035082	0.00326567	0.00325779	0.00264336	0.0032559	0.00237151	0.00314542
DEN 168	0.00255925	NA	NA	NA	NA	0.00290063	0.00278172	0.00279113	0.0027236	0.0023256	0.00250434	0.00292448	0.00262106	0.00341129	0.00318166	0.00231717	0.00277817	0.00205195	0.00369283	0.00359181	0.00370488	0.00402787	0.00344793	0.00426114	0.00383418	0.00398787	0.00311115	0.00291343	0.0034057	0.00310438	0.00291728	0.0036779	0.00283997	0.00415932	0.00360829	0.00298546	0.00333335	0.00369292	0.00403923	0.00310383	0.0024222	0.00294074	0.00321984	0.00446069	0.00406535	0.00441756	0.00447244	0.0037188	0.00341988
DEN 176	0.00262503	NA	NA	NA	NA	0.00378843	0.00481274	0.00432019	0.00453913	0.00344025	0.00421662	0.00468595	0.00412299	0.00440333	0.00417954	0.00307859	0.00430062	0.00415105	0.00480688	0.00409896	0.00372309	0.00393376	0.00382183	0.00391968	0.00372457	0.0030231	0.00329474	0.00397667	0.00373471	0.00428706	0.00471126	0.00354614	0.00291225	0.00508166	0.00326922	0.00415455	0.00399856	0.00460149	0.0052333	0.00490691	0.00222732	0.00250793	0.00257422	0.00355092	0.00362584	0.00348192	0.00369891	0.00325092	0.00368057
DEN 191	0.00235397	NA	NA	NA	NA	0.00324144	0.00376578	0.00324991	0.00366175	0.00273905	0.00436305	0.00312389	0.00306615	0.00427394	0.00266691	0.00321886	0.00312325	0.00390839	0.00356382	0.00388048	0.00261691	0.00323092	0.00265522	0.00281935	0.00341479	0.0027274	0.00333961	0.00333138	0.0032094	0.00389298	0.00336341	0.00333222	0.00303959	0.00439611	0.00324507	0.00327417	0.00327971	0.00366898	0.0036816	0.00341628	0.00313198	0.00322027	0.00519569	0.00496112	0.00416961	0.00316274	0.00373653	0.00328213	0.00318902
DEN 194	0.00259408	NA	NA	NA	NA	0.00295192	0.00224485	0.00297745	0.00295513	0.00231437	0.00197534	0.00287329	0.00275807	0.00286413	0.00264446	0.00206172	0.00314446	0.00214691	0.00324187	0.00334737	0.00304883	0.00298219	0.00317476	0.00331188	0.00346684	0.00330111	0.00323844	0.00340768	0.00341213	0.00356543	0.00365633	0.00296101	0.00342587	0.00330956	0.00370141	0.00378066	0.00333058	0.00338572	0.00386753	0.00295954	0.00217642	0.00378149	0.00293528	0.00318456	0.00336532	0.00410119	0.00391712	0.00357691	0.00295006
DEN 20	0.00403956	NA	NA	NA	NA	0.00564594	0.00481971	0.00549344	0.0055292	0.00553778	0.00552362	0.00548908	0.00416045	0.00623576	0.00593552	0.00543353	0.00453952	0.00529081	0.00471969	0.00478283	0.00531687	0.00565349	0.00574278	0.0046556	0.00540803	0.00541551	0.00574461	0.00750189	0.00535868	0.0070435	0.00621187	0.00534926	0.00644752	0.00562381	0.00487538	0.00656271	0.00462057	0.00482879	0.00591704	0.00494789	0.00322625	0.00439893	0.00505579	0.00492123	0.00503737	0.00545978	0.00597836	0.00587862	0.00645301
DEN 212	0.00238389	NA	NA	NA	NA	0.00425958	0.00275201	0.00342307	0.00298663	0.00394932	0.00440293	0.00252535	0.00286337	0.00486027	0.0035004	0.00257008	0.00451877	0.00347408	0.00471702	0.00358684	0.00378577	0.00360097	0.00441957	0.00424138	0.0037086	0.00369432	0.00354528	0.00358744	0.00320683	0.00357101	0.0038357	0.00464248	0.00309936	0.00474973	0.00413983	0.00548011	0.00478176	0.00405425	0.00399419	0.0047917	0.00290651	0.00279373	0.00492629	0.00434469	0.00455414	0.00449432	0.00340168	0.00393997	0.00208135
DEN 228	0.00229064	NA	NA	NA	NA	0.00305205	0.00418433	0.00390667	0.00493457	0.0024861	0.00349839	0.00266568	0.00275165	0.00334665	0.00234198	0.00247982	0.00323774	0.00262017	0.00272314	0.00378288	0.00265261	0.00303685	0.00265638	0.00352556	0.00329381	0.00402509	0.00229487	0.0030561	0.00232818	0.00263179	0.00261344	0.0029791	0.00327607	0.00353983	0.00237192	0.00320692	0.00211122	0.00250797	0.00287688	0.0027021	0.00260162	0.00266262	0.00205533	0.00353174	0.0029315	0.00317474	0.00467098	0.0028373	0.00224184
DEN 234	0.00385931	NA	NA	NA	NA	0.00386659	0.00453544	0.00483728	0.00369335	0.00336631	0.00328462	0.00263858	0.00362746	0.00342189	0.00292743	0.00250017	0.00418203	0.0024633	0.00388516	0.00366429	0.00361197	0.00377771	0.00316625	0.00336983	0.00343407	0.00408174	0.00230635	0.0028788	0.00304597	0.00340156	0.00319204	0.00361237	0.00300808	0.00365677	0.00368319	0.00271564	0.00366421	0.00378558	0.00315917	0.00380813	0.00236395	0.00316352	0.00292185	0.00402916	0.00348118	0.00384377	0.00358563	0.0034327	0.00350443
DEN 31	0.00216315	NA	NA	NA	NA	0.00285808	0.00494209	0.00498475	0.00526879	0.00369148	0.00437678	0.00503128	0.00403268	0.00546318	0.00504957	0.00418712	0.00432438	0.00342975	0.00573289	0.00545006	0.00590182	0.00542416	0.00544364	0.0055273	0.00577798	0.00661273	0.0087512	0.006257	0.00547835	0.00483561	0.00503618	0.00590864	0.00579897	0.00577137	0.00585359	0.00501286	0.00540006	0.00633499	0.00657471	0.0069595	0.0041457	0.00657948	0.00575409	0.00544396	0.00573968	0.00600351	0.00604621	0.00509252	0.00416677
DEN 47	0.00528202	NA	NA	NA	NA	0.00506947	0.00475021	0.00434475	0.00498115	0.00585455	0.0048409	0.00503984	0.00405765	0.00495697	0.00495737	0.00422059	0.00363656	0.00455644	0.00406084	0.00363672	0.00378959	0.00485619	0.00503988	0.00432333	0.00466254	0.00563252	0.00258017	0.0022055	0.00299589	0.00248436	0.00255811	0.00287414	0.00277232	0.00356499	0.00423589	0.00392404	0.00398983	0.00486484	0.00452226	0.00332709	0.00342176	0.00402864	0.0033772	0.00324801	0.0030943	0.00323772	0.00305148	0.00307924	0.00270227
DEN 53	0.00442488	NA	NA	NA	NA	0.00433297	0.00430815	0.00418309	0.00476713	0.00564815	0.00525706	0.0049297	0.00346259	0.00438854	0.00588249	0.00591708	0.00404945	0.00687958	0.00465889	0.0050048	0.00479703	0.00446649	0.00501224	0.00392314	0.00461196	0.006067	0.00373323	0.0045496	0.0041326	0.00464641	0.00476889	0.00521047	0.00582983	0.00408662	0.00422601	0.00410651	0.00527816	0.00738214	0.00630103	0.00574933	0.00455767	0.00479909	0.00407054	0.00445154	0.00639596	0.00535486	0.00447643	0.00459953	0.00334765
DEN 64	0.00412354	NA	NA	NA	NA	0.00466303	0.00456711	0.00585126	0.00591493	0.00568014	0.00556324	0.00601312	0.00530683	0.00566617	0.00556676	0.00416991	0.00482754	0.00590365	0.0059217	0.00603752	0.0052828	0.00602872	0.00591669	0.00602923	0.00531932	0.00642835	0.00349175	0.00496213	0.00379979	0.00509316	0.00451831	0.00547184	0.00513433	0.00449353	0.00498719	0.00331714	0.00493492	0.00419654	0.00415696	0.00517761	0.003159	0.00440548	0.00413888	0.00452133	0.00431278	0.0062081	0.00458731	0.0049968	0.00445372
DEN 75	0.00312502	NA	NA	NA	NA	0.00290238	0.00477803	0.00492918	0.00451731	0.00442211	0.00445331	0.004254	0.00357693	0.00444123	0.00518723	0.00427872	0.00403994	0.00275603	0.0042786	0.00421159	0.00408055	0.00449883	0.00393203	0.00453334	0.00463516	0.00531117	0.00212601	0.00300697	0.00240938	0.00346614	0.00303619	0.00365399	0.00401687	0.00418363	0.00338299	0.00354443	0.00379591	0.00529128	0.00475338	0.00390335	0.00253997	0.00272357	0.00275547	0.0025056	0.00502167	0.00476683	0.00374353	0.0043837	0.00277717
DEN 8	0.00287592	NA	NA	NA	NA	0.00350318	0.00396608	0.00396045	0.00545834	0.00449597	0.00442037	0.00369832	0.00372742	0.00508619	0.00483504	0.00479596	0.00469357	0.00373817	0.00437866	0.00488488	0.00536595	0.00425671	0.00407314	0.00469008	0.00500391	0.00533114	0.00357959	0.00372973	0.00469873	0.00512561	0.00417381	0.00550506	0.00496204	0.00458033	0.00462454	0.00425641	0.00483439	0.00507583	0.00362569	0.00324497	0.0043195	0.00602834	0.0047412	0.00379122	0.0033143	0.00365865	0.00275338	0.00347426	0.00265062
DEN 85	0.00310908	NA	NA	NA	NA	0.00369397	0.00356731	0.00365292	0.00469582	0.00283872	0.00513555	0.00469289	0.00351937	0.00386651	0.00468203	0.0032461	0.00345948	0.00330467	0.00335476	0.00353617	0.00432322	0.0043116	0.00440846	0.00330021	0.004289	0.00485701	0.00333687	0.00332514	0.00371581	0.00296785	0.00373745	0.00363234	0.00510472	0.00303173	0.00465316	0.00570302	0.00564172	0.00592134	0.00670261	0.00682365	0.00618632	0.00451768	0.00577084	0.00471684	0.00613725	0.00492625	0.00447543	0.00453759	0.00628485
HAL 1	0.00547498	0.00594488	0.00576526	0.00710959	0.0050453	0.0067515	0.00544075	0.00484867	0.00474346	0.00665286	0.00631944	0.00621929	0.00585064	0.00565376	0.00810881	0.00681183	0.00571215	0.00756626	0.00585937	0.00503547	0.00636944	0.00395989	0.00444324	0.00439567	0.00551348	0.00717139	0.00730845	0.00600792	0.00664271	0.00685809	0.00692565	0.00681659	0.00584994	0.00555564	0.00642412	0.00551511	0.00696759	0.00694956	0.00657619	0.00627263	0.00520609	0.0067788	0.00642788	0.0070054	0.00597011	0.00683634	0.00847659	0.00802407	0.00606625
HAL 104	0.00358824	0.0036233	0.00343337	0.00343768	0.00317947	0.00494605	0.00496955	0.0035002	0.00416879	0.00411756	0.00459155	0.00643016	0.00564972	0.00598961	0.00619886	0.00634435	0.00615231	0.00803507	0.00740475	0.00653977	0.00642588	0.00595313	0.00681407	0.0066999	0.00774567	0.00786566	0.0072302	0.00749212	0.00749987	0.00714686	0.00733865	0.0072828	0.0071653	0.00648724	0.00745423	0.00728007	0.00711122	0.00719608	0.00682196	0.00659611	0.00645712	0.00764864	0.00752691	0.00741126	0.00669519	0.0079078	0.00675765	0.00755535	0.0064021
HAL 119	0.00321815	0.00346928	0.00353965	0.00338612	0.00352867	0.00369463	0.00425183	0.00423942	0.00425625	0.00476306	0.00588784	0.00398541	0.00531807	0.00574379	0.00683825	0.00578931	0.00604159	0.00536025	0.00603828	0.00629366	0.0069381	0.00709247	0.00714078	0.00785054	0.00690235	0.00582721	0.00625215	0.00519295	0.00478918	0.00544763	0.00519661	0.00610751	0.00598842	0.00736908	0.00609752	0.00552763	0.00528605	0.00516459	0.00880014	0.00545491	0.00412907	0.00624248	0.00677977	0.00841717	0.00804318	0.00618649	0.00770956	0.00936797	0.00656444
HAL 124	0.00227905	0.00373552	0.00354764	0.00479798	0.00336787	0.0050258	0.00451581	0.00550684	0.0054694	0.0065131	0.00525328	0.00552201	0.00527936	0.00635471	0.00726255	0.00679975	0.00592252	0.00817319	0.00771041	0.00811622	0.00691528	0.00825606	0.00711337	0.00777002	0.00837193	0.0107974	0.0084529	0.00693021	0.00733663	0.00731134	0.00756358	0.00787759	0.00740228	0.00659832	0.00685854	0.00728484	0.00783206	0.00761332	0.0075148	0.00745548	0.00635287	0.00774023	0.00793385	0.00831454	0.00853688	0.00915118	0.00807604	0.00958311	0.00743885
HAL 13	0.00234781	0.00424756	0.00256479	0.00362226	0.00425718	0.004046	0.00650629	0.00547179	0.00599675	0.00384301	0.0053211	0.0048853	0.00452389	0.00578905	0.00636334	0.00474567	0.00558467	0.00644197	0.00524434	0.0053203	0.00519281	0.00551136	0.00580988	0.00578634	0.00582679	0.00556105	0.00503855	0.00483282	0.00460086	0.00498289	0.00435194	0.00492289	0.00619646	0.00519859	0.00492684	0.00562766	0.00553614	0.00475613	0.00597128	0.004916	0.00458857	0.00555754	0.00489712	0.00543227	0.00513929	0.00587633	0.00512196	0.00586481	0.00456021
HAL 143	0.00244585	0.00262614	0.00313105	0.00342061	0.00370502	0.0038002	0.00399339	0.00445987	0.00442711	0.00530938	0.00538939	0.00431959	0.0042504	0.00364407	0.00624515	0.00501727	0.00466365	0.0058309	0.00464663	0.00435668	0.00502882	0.00581552	0.00564784	0.00614039	0.00657525	0.00702457	0.00562827	0.00694686	0.00753023	0.00588452	0.00826793	0.00735934	0.0073448	0.00657058	0.00716556	0.00669221	0.00740745	0.00752342	0.00762828	0.00670872	0.00687165	0.00715133	0.00704371	0.00541498	0.00624326	0.00582257	0.00589005	0.0057076	0.00761179
HAL 147	0.00285336	0.00320567	0.0035389	0.00349509	0.00501077	0.00540562	0.00371918	0.00428737	0.00485073	0.00546717	0.00512641	0.00508558	0.00542001	0.00467817	0.00587099	0.00646468	0.00571346	0.00663914	0.00571198	0.00566401	0.00691567	0.00620273	0.00637903	0.00604664	0.00651968	0.00589235	0.00599124	0.00542131	0.00573928	0.00581717	0.00534032	0.00606386	0.00488149	0.00681295	0.00648011	0.00655465	0.00559685	0.00650244	0.00473726	0.00671575	0.00534434	0.00686131	0.00612217	0.00698358	0.0059209	0.00644453	0.00594622	0.00609631	0.00600723
HAL 161	0.0037256	0.00556069	0.00589004	0.00578447	0.00579236	0.00857266	0.00624636	0.00854604	0.00619158	0.0064014	0.0060845	0.00613389	0.0061156	0.00544544	0.00503142	0.00551096	0.00647282	0.00808051	0.00660339	0.0049961	0.0046916	0.00569709	0.0055031	0.00558204	0.006208	0.00547272	0.00667436	0.00633051	0.00703507	0.00579742	0.00675631	0.00623987	0.00664335	0.00648809	0.00700254	0.00706378	0.00761445	0.00703441	0.00659364	0.00725102	0.00540703	0.00730589	0.00643021	0.00659442	0.00693777	0.00786648	0.0069987	0.00671641	0.00614294
HAL 170	0.00286031	0.00414225	0.00393644	0.00452193	0.00399105	0.00526307	0.00458074	0.00542251	0.00451199	0.00580664	0.00607986	0.00652115	0.00556394	0.00570129	0.00597344	0.00649216	0.00650955	0.00557709	0.00681935	0.00703769	0.00634598	0.00698769	0.00759603	0.00772971	0.00576799	0.00632116	0.00510783	0.00595048	0.00599755	0.00612922	0.00683389	0.00679736	0.00610341	0.00766143	0.00753115	0.00614419	0.0068591	0.00658463	0.00669371	0.00832024	0.00698851	0.00669466	0.00769444	0.00821846	0.00610084	0.00653013	0.00679231	0.00655477	0.00395908
HAL 188	0.00428321	0.00443101	0.00749542	0.00640529	0.00538284	0.00713341	0.00740589	0.00769622	0.00467186	0.00605453	0.00575499	0.00496302	0.00435417	0.00474369	0.00361943	0.00463585	0.00399641	0.00367128	0.00493198	0.00379555	0.00331737	0.00563432	0.00424843	0.0051626	0.00442162	0.00369423	0.00533374	0.00623378	0.00592487	0.00588709	0.0058572	0.00394344	0.00495458	0.00601454	0.00601921	0.00514514	0.00535006	0.00679361	0.00611525	0.00624806	0.00418922	0.00474773	0.00554713	0.00462535	0.00484779	0.00499266	0.00532424	0.00681821	0.00341722
HAL 197	0.00317106	0.00309666	0.00340548	0.00355143	0.00350912	0.00396719	0.00333385	0.00368725	0.00333534	0.00533157	0.00490643	0.00453737	0.00428772	0.00497419	0.00577559	0.00446875	0.00489156	0.00563822	0.0061589	0.00570923	0.00497537	0.00547087	0.00600985	0.00554882	0.00554373	0.00741742	0.00667494	0.00670461	0.00688611	0.00785705	0.00736712	0.0068072	0.00685099	0.00601095	0.00673865	0.0066132	0.00619708	0.00681253	0.00642226	0.00677656	0.00443794	0.00599478	0.00560559	0.00677069	0.00661763	0.00697495	0.00810201	0.00730435	0.00582546
HAL 210	0.00353115	0.00347635	0.00335496	0.00368527	0.00374161	0.00432157	0.00506469	0.00559316	0.00383875	0.0048368	0.00441948	0.00441452	0.00326415	0.00530737	0.00377476	0.00552685	0.00684872	0.00578446	0.00593191	0.00463279	0.00453	0.00626826	0.00398697	0.0073298	0.0058229	0.00640737	0.00653845	0.00643766	0.00691153	0.00742215	0.00632352	0.00702675	0.0061878	0.00609545	0.00746213	0.00667466	0.00790134	0.00731604	0.00780375	0.00832404	0.00685322	0.00575563	0.00702505	0.00787916	0.00589494	0.0063549	0.00677338	0.00641563	0.005327
HAL 217	0.00553553	0.0056024	0.00647569	0.00577485	0.00699076	0.00686951	0.00721106	0.00630831	0.00615731	0.00674144	0.00666879	0.00692027	0.00770463	0.00688795	0.00677138	0.00697664	0.00698188	0.00724408	0.0067318	0.0068802	0.0066626	0.00591696	0.00697598	0.00664851	0.008179	0.00650611	0.00684153	0.00707987	0.00677769	0.00652061	0.00717134	0.00637068	0.00696575	0.00754994	0.00667516	0.00729362	0.00699399	0.00648815	0.00693168	0.00696923	0.00632677	0.0064351	0.00604189	0.0071827	0.00681213	0.00772279	0.00613043	0.007148	0.0047449
HAL 237	0.0029593	0.00232557	0.00211485	0.00295202	0.00325313	0.00222372	0.00262781	0.00264352	0.0032617	0.00268294	0.0031822	0.00407671	0.00392472	0.00372012	0.00386448	0.00281184	0.00255996	0.0039961	0.00363439	0.00391707	0.00377321	0.00364005	0.00488468	0.00372493	0.00406917	0.00400679	0.00301962	0.00409184	0.00394954	0.00370505	0.00312507	0.00374975	0.00401995	0.0049575	0.00576546	0.00366918	0.00487709	0.00692443	0.00543336	0.00606392	0.00340286	0.00328306	0.00524021	0.00481982	0.00404338	0.0039334	0.00442549	0.00416263	0.00320631
HAL 35	0.0052715	0.00666659	0.00694248	0.00675841	0.0060872	0.00764025	0.0059621	0.00546811	0.00436089	0.00551234	0.00597719	0.00632401	0.00575521	0.00584777	0.00636638	0.00621681	0.00684951	0.00677191	0.00537721	0.00493106	0.00733875	0.00618976	0.00623616	0.00656256	0.00554389	0.00569671	0.00435158	0.00461313	0.00350522	0.00470337	0.00492722	0.00497937	0.00436844	0.00450858	0.00524628	0.00553334	0.00576822	0.00520138	0.00508652	0.00447908	0.00415113	0.00490689	0.00590342	0.00400024	0.0053767	0.00473144	0.00427185	0.00529982	0.00390234
HAL 46	0.00222811	0.00318088	0.00366679	0.00452549	0.00381718	0.00486986	0.00595826	0.0047824	0.00441662	0.00471367	0.00653744	0.00578205	0.00570552	0.00537346	0.0053459	0.00560488	0.00404162	0.00617372	0.00455537	0.00381219	0.00484555	0.00432501	0.00571746	0.0053048	0.00423094	0.00836031	0.00459604	0.0051071	0.00445445	0.00368321	0.00447562	0.00566138	0.00542582	0.00657968	0.00459192	0.00603281	0.00529499	0.00592294	0.00820661	0.00542987	0.00666964	0.00427188	0.00361893	0.00418659	0.0037509	0.00412372	0.00744156	0.00654824	0.00593387
HAL 59	0.00493457	0.0055249	0.00590091	0.00573706	0.00473088	0.0055013	0.00403556	0.00463289	0.00504329	0.00541381	0.0056371	0.00583905	0.00496134	0.00548597	0.00595989	0.00567226	0.00525647	0.0049806	0.00391066	0.00447193	0.00446362	0.00553094	0.0050303	0.00510922	0.00476296	0.0043508	0.00494387	0.0045346	0.00452121	0.0040523	0.00435085	0.00578359	0.00460933	0.00264247	0.00452182	0.0045918	0.00434163	0.00592515	0.00449384	0.0050385	0.00349791	0.00402924	0.00361401	0.00395938	0.003846	0.00504984	0.00420019	0.00403045	0.00391606
HAL 61	0.00367303	0.00400142	0.00464571	0.00432044	0.00513805	0.00625286	0.00447545	0.00616986	0.00524306	0.00599269	0.00608229	0.00594348	0.00520583	0.00527585	0.00627124	0.00584448	0.00514618	0.00522094	0.00459645	0.00531056	0.00558643	0.00569317	0.00613253	0.00500494	0.00626249	0.00694116	0.00340373	0.00437621	0.00553151	0.00470682	0.00480597	0.00474295	0.00659623	0.00594661	0.00639731	0.00603813	0.00696127	0.00726042	0.00714064	0.00722388	0.0057826	0.00636032	0.00574462	0.00483301	0.00557335	0.00588999	0.00592876	0.0056033	0.00615594
HAL 74	0.00333679	0.00317762	0.00352436	0.00415026	0.00430457	0.00491819	0.00488419	0.00421092	0.00392298	0.00330264	0.00378384	0.00451859	0.00439763	0.00416164	0.00506661	0.00427247	0.00360164	0.00511265	0.00340352	0.00430104	0.00419108	0.00333773	0.00492282	0.00383308	0.00421177	0.00572781	0.00450146	0.00363792	0.00367752	0.00226799	0.00285417	0.00247815	0.00325931	0.00353227	0.00356143	0.00271931	0.00346519	0.00509725	0.00504022	0.0047629	0.00259719	0.00294436	0.00366819	0.0031492	0.00433215	0.00390806	0.00452851	0.00362612	0.00313551
HAL 94	0.002957	0.00342769	0.00553296	0.00473438	0.0039135	0.00581183	0.00456707	0.00430616	0.00467458	0.00749067	0.00671173	0.00611669	0.00761476	0.00786575	0.006996	0.00755273	0.00624573	0.00711676	0.00732089	0.00640377	0.00701611	0.00578611	0.00619859	0.00593937	0.00664451	0.00702322	0.00678838	0.00695969	0.00674054	0.00682001	0.00738578	0.00767597	0.00682263	0.0069046	0.00649551	0.0072608	0.00662546	0.00711522	0.00686399	0.0071747	0.00712317	0.00677502	0.00734442	0.00732158	0.00669654	0.00697527	0.00643155	0.00793905	0.00646262
MAG 116	0.00417956	0.00486152	0.00355427	0.0046315	0.00436678	0.00483185	0.0063104	0.00542251	0.00566851	0.00567515	0.00559036	0.0055981	0.00471506	0.00614313	0.00517551	0.00564711	0.00572902	0.00485507	0.00557447	0.00458891	0.00545089	0.00416129	0.00504138	0.00393651	0.0049596	0.00568105	0.00447598	0.00435147	0.00464642	0.00337322	0.00507245	0.00489573	0.00455536	0.00506903	0.00504039	0.0049397	0.00518901	0.00546585	0.00479317	0.0053402	0.00419481	0.00509939	0.00339471	0.0022625	0.00370916	0.0045407	0.00365011	0.00462992	0.00462854
MAG 130	0.00398113	0.00340849	0.00336073	0.00310907	0.00312068	0.00273648	0.00304606	0.00354967	0.00489887	0.00335366	0.00375883	0.004044	0.00452069	0.00395324	0.00476093	0.00514652	0.00696423	0.00602839	0.00637424	0.00655807	0.00634261	0.0062975	0.00639267	0.00565687	0.00690598	0.00778807	0.00705452	0.00691433	0.00773555	0.00680035	0.0070812	0.00645832	0.0079234	0.00705965	0.00671721	0.00757972	0.00725912	0.00796186	0.00771827	0.00927227	0.00792022	0.00720057	0.00645639	0.00768486	0.00625474	0.00615936	0.00669727	0.0060823	0.00604077
MAG 134	0.0032305	0.00356181	0.00319938	0.00415167	0.00384312	0.00357269	0.00495727	0.00453288	0.00558891	0.0058469	0.00654774	0.00656661	0.00600404	0.00712986	0.00638685	0.00848619	0.00641346	0.00700943	0.00610803	0.0052798	0.00563936	0.00643049	0.0062466	0.00605091	0.00618192	0.00583889	0.0062544	0.00505101	0.00611016	0.00687063	0.0064241	0.00563049	0.00722082	0.00603755	0.00621337	0.00522178	0.0056266	0.00656355	0.00645712	0.0061	0.00676882	0.00847114	0.00839878	0.00804229	0.00722873	0.00589592	0.00585016	0.00644596	0.00640271
MAG 156	0.00264747	0.0050494	0.00381636	0.00442166	0.00288431	0.00363849	0.00339369	0.00396265	0.00310622	0.00275305	0.00320122	0.0043729	0.00302311	0.00361824	0.0044203	0.00235239	0.00356208	0.00246639	0.0037322	0.00535328	0.00472301	0.00369268	0.00463049	0.00544956	0.00474363	0.00429632	0.00469063	0.00448501	0.00432069	0.00582477	0.00451248	0.0040733	0.00529947	0.00453516	0.00482665	0.00450314	0.0044733	0.00427545	0.0034441	0.00331989	0.00247972	0.00527021	0.00373557	0.00316089	0.0045743	0.00455742	0.00369166	0.00390073	0.00308026
MAG 164	0.00266626	0.00204928	0.00234534	0.00306909	0.0036884	0.00273314	0.00516023	0.00402972	0.00324871	0.00282287	0.0029779	0.002798	0.00354812	0.00304986	0.00362896	0.00325039	0.00401725	0.0038647	0.00415685	0.00477716	0.00308389	0.00245553	0.00299443	0.00363239	0.00352228	0.00241491	0.00192718	0.00232191	0.00194345	0.00304803	0.00266837	0.00242177	0.00248373	0.00233447	0.00265681	0.00228213	0.00246497	0.00239853	0.0023188	0.00277487	0.00311382	0.00211996	0.00301145	0.00245893	0.00367658	0.00291924	0.00278106	0.00312221	0.0023852
MAG 171	0.0026204	0.00325761	0.00425502	0.00375348	0.00278046	0.00353625	0.00339382	0.00300969	0.0037759	0.00298675	0.00308898	0.00327967	0.00321174	0.00353076	0.00361601	0.00255099	0.0031377	0.00341187	0.0033936	0.00341326	0.00326324	0.00312213	0.00326496	0.00433422	0.00334452	0.0038555	0.00364666	0.00348857	0.00337537	0.00492363	0.00459515	0.00491512	0.0031346	0.00359367	0.00346921	0.00318102	0.00327595	0.00348118	0.00332163	0.00376273	0.00248922	0.00322078	0.00299535	0.00499215	0.00297948	0.00248451	0.00357394	0.00325999	0.00236703
MAG 192	0.0035805	0.00342021	0.00336448	0.00314888	0.00270454	0.00358972	0.00315862	0.00344053	0.00299784	0.00260525	0.00303087	0.00490345	0.00331195	0.00307841	0.00302387	0.00290303	0.0027282	0.00282729	0.00358603	0.00307889	0.00319453	0.00317873	0.00356469	0.00302582	0.00312531	0.00322629	0.00330701	0.00272981	0.00322025	0.00326891	0.0027801	0.00282916	0.00289122	0.00471265	0.00341052	0.00330738	0.00328612	0.00285517	0.0033298	0.00468928	0.00225093	0.00329541	0.00467406	0.00464291	0.00502613	0.00286927	0.00310024	0.00270407	0.00328507
MAG 202	0.00354314	0.00269404	0.00337165	0.00356681	0.003245	0.00376115	0.00332129	0.00314922	0.00359041	0.00367384	0.00328785	0.00337037	0.00379216	0.00237231	0.00292684	0.00271797	0.00417038	0.00374587	0.0044069	0.00384791	0.00390169	0.00452705	0.00399036	0.00482547	0.00357941	0.00405226	0.00469103	0.00522958	0.00422244	0.00496666	0.00424766	0.00540664	0.00475199	0.00486667	0.00503346	0.00384796	0.00302364	0.00259839	0.00312443	0.00278412	0.00275658	0.00261427	0.00421166	0.00405543	0.00385778	0.00408984	0.00391164	0.00428805	0.00312985
MAG 216	0.00298055	0.00256475	0.00357655	0.00324429	0.00268762	0.00337177	0.00313162	0.00330262	0.00354273	0.0034172	0.00451255	0.0040974	0.00347107	0.00259161	0.00345409	0.0030036	0.00340848	0.00378766	0.0034128	0.00300863	0.00294369	0.00288471	0.00312774	0.00295953	0.0032207	0.00287008	0.00321396	0.00286917	0.00289306	0.00286537	0.00264811	0.00390914	0.0020673	0.00307225	0.0024789	0.00214993	0.00257313	0.00208643	0.00233309	0.00229919	0.00262934	0.00286653	0.00223396	0.00261462	0.00307093	0.00328242	0.00249695	0.00195325	0.00258249
MAG 226	0.00302354	0.00300654	0.00676789	0.00561455	0.00642802	0.00623311	0.00823307	0.00826763	0.00774197	0.00581149	0.00648509	0.00919461	0.00620513	0.00748254	0.00423624	0.00304059	0.00317361	0.0036374	0.00370886	0.00431999	0.00553364	0.00545807	0.00440494	0.00537816	0.00625148	0.00641872	0.00701591	0.00653671	0.0076688	0.00777098	0.0084846	0.00763482	0.00680337	0.00863838	0.00733187	0.00716277	0.00755987	0.00718235	0.00746059	0.00726753	0.00591157	0.00585323	0.00617048	0.00594188	0.00523354	0.00492811	0.00690657	0.00590125	0.00677098
MAG 239	0.00334602	0.00255994	0.00324996	0.00337236	0.00386127	0.00353811	0.00439582	0.00342338	0.00349383	0.00384834	0.00407481	0.00365171	0.00330254	0.00570815	0.00366995	0.00275404	0.00537715	0.00418965	0.00430314	0.00352737	0.00352403	0.00538	0.00367792	0.00386622	0.00361872	0.00345148	0.00403351	0.00376984	0.00361517	0.00407958	0.00480817	0.00351801	0.00323566	0.00416037	0.00364314	0.00324474	0.00321432	0.00360482	0.00397204	0.00398649	0.00248042	0.00290719	0.00298088	0.00416681	0.0029688	0.00320402	0.00284836	0.00276848	0.00261471
MAG 24	0.00347344	0.00291116	0.0033305	0.00502861	0.00360613	0.00421177	0.00419523	0.00407848	0.00407375	0.00649927	0.00450715	0.0046196	0.004363	0.00599806	0.00652038	0.00655555	0.0053795	0.00701849	0.00591243	0.00524512	0.00580123	0.00622722	0.00637658	0.00460627	0.00473552	0.00853301	0.0068569	0.00696292	0.00688342	0.00642866	0.0062245	0.00664167	0.00618073	0.00637662	0.00577863	0.00637576	0.00712456	0.00634287	0.00667518	0.00505489	0.00526925	0.00525726	0.00473916	0.00449489	0.00537812	0.00524843	0.0055819	0.00545036	0.00682653
MAG 25	0.00297621	0.00321649	0.00313974	0.00294663	0.00302318	0.00303253	0.00303766	0.00336568	0.00307447	0.00327927	0.00302792	0.00352726	0.00376732	0.00434562	0.00493016	0.00447711	0.00432755	0.00591393	0.00415764	0.00387277	0.0049078	0.00540281	0.0069735	0.00606205	0.006363	0.00718724	0.00638394	0.00664301	0.00661005	0.00705516	0.00704133	0.0067037	0.00813914	0.00610459	0.0060174	0.00750655	0.00688237	0.00714948	0.00661578	0.00645772	0.00643841	0.00702952	0.00683991	0.00650261	0.00597151	0.0067931	0.00681546	0.00714965	0.00504435
MAG 41	0.00282197	0.00249452	0.00295823	0.00521254	0.00363925	0.0051109	0.00458506	0.00506466	0.00379376	0.00398279	0.00584285	0.00638897	0.00327245	0.00583301	0.00559628	0.0042159	0.00452368	0.00343578	0.0038533	0.00449592	0.0044765	0.00408885	0.00478167	0.00427992	0.00426146	0.00511955	0.00393275	0.00365415	0.00385552	0.00434092	0.00384154	0.00430752	0.0039449	0.00455934	0.00520875	0.0050695	0.00412501	0.00489913	0.00362901	0.00501961	0.0044359	0.00498647	0.00429005	0.00577728	0.00508855	0.00495311	0.00460762	0.00438083	0.00442949
MAG 56	0.00336328	0.00363808	0.00427174	0.00387782	0.00362908	0.00400105	0.00391956	0.00550018	0.00418625	0.00477602	0.00377957	0.00404921	0.00479603	0.00447414	0.0059516	0.00527213	0.00489965	0.00585803	0.00507787	0.00476709	0.005567	0.00439278	0.00590129	0.00645021	0.00547549	0.00581842	0.00677228	0.00654946	0.00639281	0.00681051	0.00602832	0.00598552	0.00717188	0.00579792	0.00537928	0.00560658	0.00554399	0.0071674	0.00592019	0.00662151	0.0059709	0.0060833	0.00566872	0.00622379	0.00426162	0.00533274	0.00507461	0.00539892	0.00506967
MAG 6	0.00343263	0.00420143	0.0034259	0.00534443	0.00428943	0.00584549	0.00432374	0.0049174	0.00466952	0.00520157	0.0057644	0.00545362	0.00382134	0.00407904	0.00497857	0.00447364	0.00426434	0.00399228	0.00329949	0.00372567	0.0049015	0.0048455	0.00489635	0.00433879	0.00507268	0.00594104	0.00503805	0.00493857	0.00531144	0.00540852	0.00527252	0.00535742	0.00614396	0.00564783	0.00544334	0.00562384	0.00738617	0.00708277	0.00660492	0.0064412	0.00563479	0.00784269	0.00649375	0.0061956	0.00630299	0.00762492	0.00620787	0.00648789	0.00662805
MAG 62	0.00328062	0.00351991	0.00450585	0.00466563	0.00537645	0.00582563	0.00549324	0.006971	0.00654864	0.00719419	0.00728887	0.00645692	0.00735119	0.0078826	0.00768041	0.00636378	0.00732262	0.0064514	0.00915045	0.00631266	0.00757445	0.00717592	0.0069675	0.00888028	0.00722782	0.00623305	0.0044806	0.00628713	0.00589343	0.00786863	0.00667508	0.00598415	0.00640311	0.00796983	0.00639028	0.00610436	0.00688131	0.0068694	0.00724379	0.00687264	0.00591877	0.00835497	0.0072462	0.00824794	0.0062833	0.00779457	0.00639146	0.00640297	0.00481114
MAG 76	0.00362427	0.00345654	0.0048394	0.00374496	0.00428434	0.00482849	0.00585056	0.00584929	0.00658706	0.00627896	0.00680145	0.00621545	0.00667871	0.00647674	0.0052325	0.0050238	0.0047089	0.00683473	0.00556437	0.00532967	0.00470469	0.00473121	0.0051339	0.00469747	0.00541323	0.00619475	0.00623902	0.00561719	0.00565993	0.00480179	0.00588739	0.00585963	0.006374	0.00455412	0.00580368	0.00580816	0.00532682	0.00618646	0.00650668	0.00486586	0.00494205	0.00479833	0.00430349	0.00467241	0.00536418	0.00476929	0.00597498	0.00405066	0.00432137
MAG 90	0.00379191	0.00305088	0.0050668	0.00452146	0.00538161	0.00415724	0.00479599	0.00405862	0.0044788	0.00481023	0.0044124	0.00520239	0.00353297	0.00498502	0.00530263	0.00419126	0.00384523	0.00535418	0.00301112	0.00350255	0.0043297	0.00421249	0.00458262	0.00378268	0.0045425	0.00515386	0.00314824	0.00320175	0.00323877	0.00312861	0.00403174	0.00385838	0.00475893	0.00307999	0.00336915	0.00284259	0.00251854	0.00477703	0.00338809	0.0040878	0.00257219	0.00342932	0.00306368	0.0029893	0.00260216	0.00292882	0.0034199	0.00392968	0.00320638
MAG 98	0.00340332	0.00626941	0.00664831	0.00593847	0.00564537	0.0081499	0.00613473	0.007542	0.00677076	0.006856	0.00688542	0.00635651	0.00736328	0.00702435	0.00725759	0.00688943	0.00666636	0.00678002	0.00657493	0.00577905	0.00597777	0.00618821	0.00602737	0.00601291	0.00634592	0.00750679	0.00618853	0.00664163	0.00599736	0.00779083	0.00701628	0.00643108	0.00741542	0.00666024	0.00662398	0.00794682	0.00772447	0.00608411	0.00753639	0.00806275	0.00580535	0.00710612	0.0070166	0.0067105	0.00735559	0.00576683	0.00431584	0.00590958	0.00604635
MAI 101	NA	0.00225766	0.00293397	0.00441904	0.00248687	0.00264119	0.00558713	0.00463332	0.00529081	0.00475101	0.00598933	0.00736931	0.0054764	0.00578312	0.00549808	0.00370537	0.00593984	0.00409916	0.0042081	0.00420838	0.00516522	0.00437021	0.00389219	0.00462756	0.00469354	0.00632984	0.00339407	0.00352659	0.00385301	0.00387641	0.00339258	0.00483758	0.00488654	0.00377019	0.00451761	0.00371934	0.00471761	0.00469112	0.00482076	0.00522544	0.00239852	0.00374839	0.00455915	0.00424997	0.00525647	0.00521484	0.00433284	0.00498045	0.00497748
MAI 118	NA	0.00219856	0.00299074	0.00281306	0.00369897	0.00249216	0.00354317	0.0029292	0.00284815	0.00319826	0.00278059	0.00290001	0.00294229	0.003921	0.00340872	0.00222468	0.00267285	0.00265902	0.00236884	0.00268773	0.00267538	0.00373644	0.00374175	0.0026298	0.00182651	0.00222928	0.00282544	0.00271476	0.00270283	0.00317957	0.00343319	0.00286072	0.0044828	0.00228238	0.00323627	0.00270952	0.00438713	0.00411242	0.00392084	0.00282337	0.00265483	0.00293131	0.0027791	0.00238908	0.00316212	0.004629	0.00287661	0.00310949	0.00261085
MAI 125	NA	0.00182204	0.0018703	0.00404854	0.00472592	0.00421812	0.00425723	0.00484805	0.00335655	0.00384355	0.00382891	0.00554402	0.00410766	0.00488319	0.00501216	0.00368643	0.00477385	0.00442859	0.00359579	0.00586148	0.0049475	0.00431205	0.00396681	0.00476302	0.00406291	0.00409841	0.00419921	0.00481236	0.00413739	0.00401278	0.00487767	0.00482523	0.00495262	0.00490798	0.0040745	0.00443208	0.00466439	0.00545554	0.00506364	0.00484548	0.00328703	0.00343733	0.00399982	0.00393997	0.00439853	0.00502273	0.00446268	0.00386448	0.00359198
MAI 137	NA	0.00221939	0.00272198	0.00344032	0.00238608	0.00365608	0.00385457	0.00500061	0.00383958	0.00442311	0.00477272	0.00517569	0.00348027	0.00434527	0.0053398	0.00421901	0.00593268	0.00308208	0.0045478	0.00366752	0.00561161	0.00474302	0.00600575	0.00495162	0.00628221	0.00611925	0.00270793	0.00353799	0.00428271	0.00498531	0.00454375	0.00388668	0.00382946	0.00425127	0.00470498	0.00462256	0.00383483	0.00444146	0.00496673	0.00508634	0.00309149	0.00454937	0.00527452	0.00513055	0.00521904	0.00539932	0.00533027	0.00627711	0.00392559
MAI 150	NA	0.00108463	0.00136956	0.00177156	0.00233455	0.00231751	0.00359119	0.00286413	0.00391417	0.00219628	0.00371907	0.00305782	0.00340345	0.00399083	0.00348242	0.0021166	0.00362305	0.00358113	0.00444369	0.00403698	0.00294639	0.00390092	0.00497864	0.00411908	0.00307996	0.00500996	0.00216904	0.00260909	0.00185888	0.00299495	0.00267098	0.00320137	0.0028202	0.00353056	0.0031581	0.00317919	0.00269051	0.00231626	0.00320106	0.00257328	0.00213681	0.00284799	0.00413411	0.00364541	0.00487596	0.00322074	0.00395036	0.00373883	0.00245645
MAI 157	NA	0.00301602	0.00229332	0.00207828	0.00224044	0.00393222	0.00307431	0.00342532	0.0046355	0.00304764	0.00404173	0.0046576	0.00385604	0.00378989	0.00344601	0.00194823	0.00334229	0.00232723	0.00320931	0.00372407	0.00374625	0.00447489	0.00254122	0.00432835	0.0032763	0.00258073	0.00316967	0.00260262	0.00380094	0.00287446	0.00255255	0.00253514	0.00397696	0.00276244	0.00408286	0.00260195	0.00274839	0.00325548	0.00344177	0.0026381	0.0026017	0.00305952	0.0040514	0.00219561	0.00320152	0.00303861	0.00529409	0.00303792	0.00253818
MAI 178	NA	0.000978159	0.00123922	0.0014922	0.00134512	0.00203747	0.00279827	0.00230355	0.00215522	0.00210169	0.0025065	0.00338522	0.00278562	0.00232588	0.00278608	0.00286213	0.00294524	0.00308044	0.00293375	0.00295535	0.00264336	0.00319188	0.00226191	0.00264253	0.00278479	0.00231099	0.00413295	0.0035541	0.002526	0.00414081	0.00385907	0.00429122	0.00336005	0.00388203	0.00317809	0.00308773	0.00314976	0.00270228	0.00358979	0.00385706	0.00206608	0.0034432	0.00265477	0.00278798	0.00289083	0.00411159	0.00338048	0.00269507	0.00219763
MAI 184	NA	0.00188874	0.00279516	0.0025814	0.00272113	0.00329216	0.00383026	0.00401279	0.00312019	0.00267852	0.00379656	0.00295977	0.00392458	0.00489854	0.0034582	0.00346314	0.00372021	0.00239066	0.00426707	0.00415565	0.00358068	0.00382859	0.00395692	0.00365343	0.00339455	0.00368239	0.00357147	0.00452596	0.00231075	0.00258678	0.00388595	0.00192368	0.00479747	0.00294844	0.00355974	0.00257633	0.00257825	0.00316731	0.00309614	0.00351871	0.00241183	0.00316624	0.003932	0.0034421	0.00426201	0.00468028	0.00321884	0.00526319	0.00256017
MAI 201	NA	0.0022094	0.00183614	0.00242164	0.00208051	0.00212375	0.0026747	0.00219569	0.00223909	0.00231548	0.00286409	0.0026896	0.00289562	0.0024791	0.00236506	0.00287754	0.00294244	0.00228986	0.00339358	0.00372819	0.00295182	0.00348321	0.00293251	0.00384869	0.00275147	0.00256727	0.00253361	0.00244154	0.00282613	0.00361399	0.002842	0.00302179	0.0022725	0.00287785	0.00304041	0.00248758	0.00251937	0.00320851	0.00256189	0.00230134	0.0025067	0.00416079	0.00341266	0.00325244	0.00293483	0.00487531	0.00409841	0.00353862	0.00226563
MAI 215	NA	0.00158107	0.00184181	0.00197116	0.00265378	0.00190977	0.00273736	0.00321142	0.00295001	0.0024454	0.00317628	0.00249454	0.00350345	0.00309832	0.00185706	0.00203537	0.00243346	0.00246831	0.00325216	0.00309154	0.00279236	0.00255116	0.00216437	0.00252391	0.00251206	0.00274826	0.00248526	0.0036371	0.00245079	0.00287965	0.00228038	0.00249777	0.00338367	0.00360129	0.00357641	0.00251035	0.00287836	0.00366808	0.00340716	0.00319866	0.00222402	0.0030667	0.00260587	0.00313248	0.00359663	0.00339211	0.00260601	0.00303754	0.00221619
MAI 22	NA	0.00227553	0.00249369	0.00253046	0.00269035	0.00488746	0.00423935	0.00342002	0.0037493	0.00423125	0.00507653	0.00511483	0.00359598	0.00479977	0.00481421	0.00337121	0.00414669	0.00570573	0.00463515	0.0043206	0.00389648	0.00422286	0.00496733	0.0042363	0.00480485	0.00533067	0.00309009	0.00247093	0.00207745	0.00309641	0.00262407	0.00484664	0.00383461	0.00368446	0.00265452	0.00428054	0.00368591	0.00307169	0.00379909	0.00344608	0.00295642	0.00298666	0.00306102	0.00259361	0.00313291	0.00386396	0.00414545	0.00418347	0.00301071
MAI 222	NA	0.00213022	0.00235502	0.00237461	0.00196685	0.00217195	0.00339113	0.00375557	0.00383018	0.00227079	0.00288645	0.00343711	0.00380022	0.00355823	0.002634	0.00256892	0.00306304	0.00242757	0.00374085	0.00401907	0.0034732	0.00368234	0.00276155	0.0030121	0.00314768	0.00232129	0.00291235	0.00424192	0.00271707	0.00309437	0.00314484	0.00301895	0.00422691	0.00356322	0.00374546	0.0034581	0.00540118	0.00429432	0.00318414	0.00196097	0.00238997	0.00251231	0.00260993	0.00351265	0.00347849	0.00393952	0.00319321	0.0047757	0.00224773
MAI 232	NA	0.00067097	0.00114817	0.00217434	0.00163597	0.00227062	0.00227393	0.00228262	0.00261865	0.00255063	0.00261197	0.00294964	0.00232602	0.00260296	0.00333241	0.00249243	0.00264468	0.00363312	0.00234998	0.00322432	0.00382647	0.00292672	0.00318392	0.00346443	0.00252639	0.00355642	0.00215142	0.00235994	0.00325595	0.0037018	0.00261788	0.00257875	0.00200218	0.00302855	0.00290339	0.00214267	0.00289	0.00240465	0.00251624	0.00282834	0.0033701	0.0029479	0.00356512	0.00343776	0.00367337	0.00315822	0.00231915	0.00229647	0.00252103
MAI 30	NA	0.00349328	0.00262574	0.00407414	0.00555696	0.0045148	0.00438188	0.00442682	0.005454	0.00408749	0.0042802	0.00525534	0.00313938	0.00507956	0.00473509	0.00336104	0.00278004	0.00251018	0.00342399	0.00516563	0.00491092	0.00552333	0.00440359	0.00500136	0.00544463	0.00538186	0.00315916	0.00377891	0.00318139	0.00298397	0.00402398	0.00391667	0.00383974	0.00398319	0.0040797	0.00333395	0.00318808	0.00447782	0.00433863	0.00368955	0.00193479	0.00278395	0.00293422	0.00298747	0.00379275	0.00374477	0.00367121	0.00321363	0.0023841
MAI 42	NA	0.00255126	0.00202027	0.00313172	0.00486394	0.00436768	0.00379738	0.00396876	0.00423922	0.00409077	0.00502468	0.00640658	0.00458657	0.00564576	0.00582476	0.00452337	0.00448331	0.0029937	0.0054193	0.005344	0.00608283	0.00610092	0.00534833	0.00558057	0.0055116	0.00567998	0.0039035	0.00394412	0.0036917	0.00450593	0.00394892	0.00551123	0.00482531	0.00394872	0.00397888	0.00313314	0.00342164	0.00355911	0.00371982	0.00438572	0.00357151	0.00465717	0.00478989	0.00497299	0.00488998	0.00465728	0.00462803	0.00592149	0.00469698
MAI 52	NA	0.00324521	0.00341163	0.0025369	0.0024524	0.00349499	0.0037487	0.00346971	0.00461527	0.00546015	0.0049108	0.00538319	0.00443329	0.00531202	0.00588266	0.00468988	0.00384115	0.00527259	0.00326156	0.00419766	0.00461586	0.00431737	0.00500289	0.00362266	0.0046101	0.00603408	0.00300351	0.00241187	0.00310135	0.00391595	0.00272946	0.00355395	0.00503428	0.00262231	0.0028496	0.00401458	0.0039575	0.00466452	0.00372887	0.00444381	0.00180572	0.00229585	0.00309056	0.00347395	0.00373655	0.00365825	0.00245101	0.00346556	0.00257641
MAI 71	NA	0.00221401	0.0026984	0.00349687	0.00315441	0.0040606	0.00386593	0.00419009	0.00391179	0.00470505	0.00488108	0.00446866	0.00427391	0.00459451	0.00502793	0.00325775	0.00362186	0.00403558	0.00440147	0.00449928	0.00446992	0.0045105	0.00423081	0.00480073	0.00388902	0.00500252	0.00379513	0.0045776	0.00337526	0.00444885	0.00274661	0.00396383	0.00444928	0.0038883	0.00463497	0.00517878	0.00481714	0.00461133	0.00517515	0.00414977	0.00213611	0.00278922	0.00249523	0.00226148	0.00279587	0.00328435	0.00382032	0.00425472	0.00242831
MAI 83	NA	0.00304646	0.00351326	0.00374407	0.00531375	0.00237913	0.00490612	0.00543618	0.00561112	0.00410089	0.00444594	0.00520977	0.00430015	0.00504517	0.00462306	0.00528176	0.00417457	0.00466476	0.00284483	0.00325127	0.00489261	0.00510415	0.00427126	0.00435055	0.00455599	0.00525868	0.00423285	0.0047366	0.00415231	0.00519764	0.00490639	0.00511014	0.00354276	0.00497681	0.00363103	0.00410541	0.00394009	0.00350827	0.00432942	0.00406526	0.00288669	0.00209337	0.00308975	0.0033285	0.00492112	0.00399499	0.00440559	0.00427772	0.00236719
MAI 89	NA	0.0028975	0.00213631	0.00249329	0.00279177	0.00362194	0.004821	0.00479908	0.00421248	0.00464877	0.00516642	0.00493005	0.00398946	0.00510903	0.00464477	0.00454074	0.00454176	0.00644151	0.00580503	0.00503901	0.0058278	0.00551827	0.0077968	0.00615728	0.00641776	0.00642314	0.00690408	0.00657716	0.00599362	0.00621386	0.00535901	0.0061205	0.00638196	0.00500691	0.00541368	0.00582382	0.00530953	0.00426007	0.00454225	0.00465606	0.00404269	0.00456533	0.00531715	0.00536494	0.00386801	0.00497398	0.00564338	0.00563714	0.00412099
MAI 9	NA	0.00287353	0.00376733	0.00343236	0.00363193	0.00389661	0.00366335	0.00373159	0.00349668	0.00371949	0.005289	0.00592159	0.00377304	0.00606899	0.0053733	0.00538697	0.00513304	0.00672777	0.00621096	0.0067399	0.00533366	0.00598788	0.00605977	0.00562271	0.00601452	0.00601744	0.00716332	0.00646833	0.00620379	0.00598789	0.00600747	0.00612172	0.00639934	0.0053679	0.00624756	0.00604984	0.00596004	0.00538351	0.00526447	0.00421099	0.0040097	0.00602741	0.00532391	0.00516925	0.0060224	0.00522293	0.00549978	0.00543066	0.00407051
MED 107	0.00635716	0.00618002	0.00378682	0.00595169	0.00578505	0.00532495	0.00597959	0.00623352	0.00534691	0.00653222	0.00605578	0.0061934	0.0045013	0.00637027	0.00611039	0.00549134	0.00613742	0.00667795	0.00566785	0.00351063	0.0045483	0.00380932	0.00506092	0.00312734	0.00489276	0.00583643	0.00531424	0.00524821	0.00743592	0.00439371	0.00612138	0.00553703	0.00526778	0.00445351	0.00585571	0.00429482	0.00592219	0.00626668	0.00468519	0.00530317	0.0045655	0.00495996	0.00585025	0.00527485	0.00494072	0.00510203	0.00407593	0.005333	0.00485934
MED 115	0.00307094	0.00638027	0.00390259	0.00449432	0.0036876	0.0047294	0.00482149	0.00340841	0.00379372	0.00492708	0.00501293	0.00496482	0.00358167	0.00565946	0.00644551	0.00376413	0.00420817	0.00392517	0.00406431	0.00424052	0.00408781	0.00446398	0.00526374	0.00484733	0.00437045	0.00523217	0.00283321	0.00314738	0.00264047	0.00323308	0.00320056	0.00442008	0.00307238	0.00412404	0.00430722	0.00418172	0.00399317	0.00385457	0.00436037	0.00395389	0.00206227	0.00324378	0.00345412	0.00328557	0.00526405	0.00426322	0.00231175	0.00500076	0.00276812
MED 123	0.00366864	0.0049136	0.00478992	0.00512984	0.00490138	0.00499388	0.00578626	0.00510456	0.00463443	0.00507042	0.00438201	0.00443594	0.00413861	0.00514719	0.00617261	0.00450977	0.00488748	0.00489907	0.00465827	0.0041829	0.00390169	0.00319509	0.0051061	0.00446567	0.00518136	0.00412806	0.00415244	0.00356196	0.00465636	0.00361131	0.00405292	0.00455314	0.00534145	0.00399636	0.00534323	0.00432172	0.00601697	0.00591978	0.00538664	0.00491482	0.00283855	0.00273057	0.00428892	0.00382621	0.00352896	0.00479312	0.00360835	0.00487744	0.00265812
MED 140	0.00352862	0.00548582	0.00367867	0.00598011	0.00481588	0.00526357	0.00520794	0.00459129	0.00512295	0.00544229	0.00575234	0.00532702	0.00484454	0.0053362	0.00562242	0.00520007	0.00583037	0.00621525	0.0045909	0.00565196	0.00486607	0.00427764	0.0044491	0.00405263	0.0043654	0.0060612	0.00487404	0.00494954	0.00492085	0.0053876	0.00546445	0.00396543	0.00519889	0.00395436	0.00504178	0.00463376	0.00532794	0.00547439	0.00432472	0.0051948	0.00410337	0.00414478	0.00415325	0.0041203	0.0049104	0.00523052	0.0040338	0.00514792	0.00379972
MED 153	0.00223674	0.00215192	0.00263975	0.00201533	0.00238277	0.0021853	0.00253166	0.00360051	0.00261677	0.00298952	0.00296641	0.00252989	0.00404937	0.00343547	0.00431167	0.00211302	0.00319403	0.00263787	0.00375298	0.00349494	0.00379746	0.00350379	0.00341242	0.00484842	0.00373207	0.00262454	0.00332312	0.0029526	0.00267901	0.00332166	0.00303491	0.00331812	0.00342903	0.00335932	0.0027482	0.00321169	0.00447	0.00235477	0.00266828	0.00301344	0.002926	0.00507295	0.00374255	0.00320984	0.00458293	0.00575691	0.00495091	0.00432453	0.00230154
MED 165	0.00359095	0.00637862	0.00424057	0.005178	0.00618399	0.00641892	0.00516268	0.00487483	0.00484509	0.00478705	0.00489455	0.00513505	0.00434387	0.00554198	0.00517357	0.00431573	0.00587933	0.00414412	0.0056707	0.00614312	0.00653552	0.00470176	0.00520076	0.0047258	0.00459943	0.00337718	0.00363664	0.00379785	0.00359248	0.00456917	0.00389065	0.00328694	0.00371154	0.00308647	0.00346163	0.00333041	0.00315753	0.00398526	0.00326925	0.00410286	0.00290764	0.00343984	0.0045959	0.004854	0.00480422	0.00372247	0.00499677	0.00415641	0.00306162
MED 174	0.00239137	0.00197667	0.00204969	0.00239446	0.00248137	0.00298615	0.00265876	0.00227187	0.00269794	0.0026638	0.00265228	0.00260431	0.00243533	0.00245959	0.00310501	0.00386878	0.00302866	0.00318793	0.00306615	0.00306083	0.00354921	0.00291459	0.00317439	0.00274993	0.00337701	0.00271023	0.00331795	0.00241486	0.0031778	0.00293942	0.00318443	0.00268202	0.00254158	0.00270356	0.00270922	0.00284448	0.00265593	0.00303428	0.00450502	0.00295584	0.0030367	0.00441961	0.00371256	0.00421676	0.0047122	0.00395628	0.00432876	0.00337619	0.00345032
MED 18	0.00538014	0.00861578	0.00631656	0.00689117	0.00676185	0.00807222	0.00651102	0.00567889	0.00587026	0.00659081	0.00598389	0.0058892	0.00498833	0.00594106	0.00596438	0.00658524	0.00523068	0.00571213	0.00582637	0.00526355	0.0048999	0.00445902	0.00529551	0.00448673	0.0050548	0.00482132	0.0032167	0.00326922	0.00336474	0.00292879	0.00392503	0.00401179	0.00318336	0.00298332	0.00336344	0.00334975	0.00398467	0.00492787	0.00429643	0.00413675	0.00303791	0.0032857	0.00356569	0.00409907	0.00424765	0.00463897	0.00452254	0.00492344	0.00379493
MED 187	0.00348839	0.00457098	0.00343652	0.00328709	0.00356425	0.00439236	0.00567347	0.00437393	0.00346296	0.00350409	0.00446695	0.00400093	0.00379611	0.00333397	0.00360406	0.00334055	0.00270203	0.00340572	0.00271679	0.00294764	0.0033918	0.00459248	0.00402882	0.00416739	0.00357532	0.00345755	0.00367173	0.00307716	0.00287158	0.00416002	0.00315032	0.00302442	0.00271829	0.00352488	0.00459541	0.00312592	0.00308877	0.00384756	0.0030245	0.0031018	0.00344524	0.00274438	0.00331649	0.00316214	0.00487643	0.00403013	0.00328595	0.00358467	0.00355148
MED 2	0.00587501	0.00884253	0.00891364	0.00782895	0.00535722	0.00596706	0.00497031	0.00527427	0.00443717	0.00581288	0.00476131	0.00603815	0.00450506	0.00425657	0.00614074	0.00497027	0.00453175	0.00647125	0.00458789	0.00393086	0.00522555	0.00429125	0.00635437	0.00443908	0.00475603	0.00553271	0.00607647	0.00419835	0.00357809	0.00385658	0.0039515	0.00430364	0.00578529	0.0042028	0.00336119	0.00460364	0.00472829	0.00610821	0.00522305	0.00334995	0.00307696	0.00375151	0.00392047	0.00267993	0.00384123	0.00498217	0.00376522	0.00463341	0.00425223
MED 200	0.00597256	0.00683504	0.00607012	0.00683684	0.00574655	0.00642377	0.00646371	0.00552901	0.00485378	0.00569137	0.00498903	0.00381312	0.00387111	0.0039185	0.00340751	0.00365488	0.00407531	0.00387501	0.00349434	0.00378526	0.00354014	0.00358185	0.00336076	0.00418245	0.00346328	0.00380037	0.00331412	0.00312075	0.00260817	0.00384194	0.00273703	0.00415964	0.00304424	0.00322123	0.00251236	0.00264604	0.00317736	0.00368045	0.00344811	0.00325175	0.00293223	0.0038231	0.00423712	0.00507086	0.00463706	0.00437693	0.00457069	0.0041932	0.00359918
MED 213	0.00671932	0.00492947	0.00595227	0.00618256	0.00499453	0.005343	0.00520928	0.00504948	0.00556367	0.00501057	0.00486276	0.00500453	0.00416607	0.00582758	0.00413213	0.00447726	0.00644889	0.00471897	0.00519025	0.0055818	0.00448591	0.00444525	0.00468364	0.00368005	0.00397286	0.00387273	0.0030773	0.00496017	0.00409318	0.00469151	0.00368058	0.00548741	0.00524324	0.00484844	0.00462791	0.00565637	0.0065253	0.00429625	0.00518725	0.00575666	0.00251058	0.00389392	0.0051158	0.00504784	0.00499099	0.00479967	0.00459152	0.0050523	0.00337993
MED 220	0.00281567	0.00334216	0.00293686	0.00470438	0.00406958	0.0064219	0.00408758	0.0041035	0.00330652	0.0034446	0.00458271	0.00504998	0.00347745	0.00447163	0.00350918	0.00217113	0.00384834	0.00477529	0.00410591	0.00308256	0.00397877	0.00395909	0.00294835	0.00268746	0.00398121	0.00384332	0.00343571	0.00431828	0.00325501	0.00356235	0.00390238	0.00629582	0.00407181	0.00544919	0.0042311	0.00339427	0.00571419	0.00430936	0.00510921	0.00400606	0.00275631	0.00336199	0.00465198	0.00530363	0.00544913	0.00524553	0.00486854	0.00424536	0.00263569
MED 229	0.00532268	0.00572238	0.00392091	0.00538333	0.0059908	0.00734612	0.00693746	0.00661723	0.00687735	0.00620847	0.00757259	0.00660945	0.00536927	0.00553189	0.00344545	0.00402364	0.00549944	0.0044303	0.00494981	0.00485139	0.00314252	0.0039249	0.00306196	0.00347389	0.00411171	0.00570723	0.00369668	0.00294256	0.00455836	0.00416218	0.00460528	0.00419265	0.00471247	0.00429861	0.00484944	0.00515736	0.00521919	0.00550346	0.00482351	0.00522149	0.00473396	0.0050093	0.00528414	0.00520496	0.00556346	0.00563597	0.00516774	0.00519553	0.00306681
MED 32	0.00330268	0.00528679	0.00461103	0.00548519	0.00602486	0.0050071	0.00534596	0.00523524	0.00527632	0.00608876	0.00513502	0.00642617	0.00473572	0.00640669	0.00565435	0.00574782	0.0049671	0.00581072	0.00607057	0.00635147	0.00607206	0.00512403	0.00507186	0.00561166	0.00545873	0.00519213	0.0050864	0.00452234	0.0038887	0.0054967	0.00469864	0.00603385	0.00587264	0.00539617	0.00598187	0.00468893	0.00542134	0.00624625	0.00619981	0.0055276	0.00497693	0.00637725	0.00597416	0.00475025	0.00501728	0.00557642	0.00446134	0.00534429	0.0041953
MED 40	0.00688346	0.0082048	0.00734642	0.00602974	0.00681428	0.00767889	0.00675735	0.00648652	0.0059207	0.0067446	0.00737956	0.00779972	0.00620794	0.00612053	0.00595528	0.00646454	0.00727864	0.00626243	0.00524893	0.00502012	0.00601554	0.00420227	0.00507809	0.00425677	0.00477299	0.00601361	0.00632749	0.00542132	0.00518101	0.00394717	0.00432599	0.00428983	0.00442845	0.00379628	0.00482511	0.00564781	0.00534264	0.00576765	0.0042887	0.00486894	0.00387101	0.00524803	0.0045971	0.00457198	0.00502886	0.00562343	0.00421331	0.00554634	0.0052592
MED 54	0.00441003	0.00479476	0.0051702	0.00425742	0.0050423	0.00555008	0.00541096	0.00575204	0.00548102	0.00490511	0.00503596	0.00558741	0.00520359	0.0045459	0.00563321	0.00475479	0.00350389	0.00509724	0.00488631	0.00415653	0.00480021	0.00400216	0.00512857	0.00416405	0.00447167	0.00517512	0.00452924	0.00357875	0.00506157	0.00365042	0.00420838	0.00494186	0.00452926	0.00304545	0.00393407	0.00471467	0.00409996	0.00423753	0.00520869	0.00360117	0.00547747	0.00323503	0.00389712	0.00213436	0.00255419	0.00368598	0.00198286	0.00364607	0.00362782
MED 72	0.00536369	0.00635063	0.0055617	0.0041039	0.00324181	0.00601543	0.00467401	0.00400665	0.00504923	0.00501347	0.00639801	0.00486526	0.00498203	0.00578656	0.0064271	0.00527223	0.00415012	0.00577794	0.00614	0.00456336	0.00438376	0.0044215	0.00536538	0.00553165	0.00462823	0.00612966	0.00367988	0.00441343	0.00389865	0.00370241	0.00346967	0.0041343	0.00456352	0.00435528	0.00381471	0.00426339	0.00395374	0.00547635	0.00512287	0.00466034	0.00319674	0.00271504	0.0033012	0.00286144	0.00429499	0.00406959	0.00383604	0.00392776	0.00341187
MED 81	0.00663449	0.00644282	0.00718052	0.00544399	0.00555307	0.00579766	0.00638834	0.00610133	0.00588024	0.00549769	0.00629629	0.00557206	0.0041217	0.00433752	0.00558012	0.00474342	0.00374795	0.00606192	0.00389884	0.00390458	0.00492689	0.0027449	0.00501196	0.00313759	0.0045013	0.00442862	0.00423097	0.00372243	0.00541659	0.00319371	0.0045945	0.00379296	0.00423201	0.00400935	0.00475422	0.00465861	0.00518318	0.00464975	0.0056075	0.00447838	0.00254025	0.0025977	0.00361942	0.0047013	0.00411672	0.006122	0.00426941	0.00424814	0.00451456
MED 87	0.00476796	0.00587426	0.006228	0.00633147	0.00499283	0.00699048	0.00633562	0.00622147	0.00652908	0.00690096	0.00685024	0.00756666	0.00530604	0.00631935	0.00649268	0.00668944	0.00513915	0.0066087	0.00612383	0.00536223	0.00783523	0.00537878	0.00568554	0.00481115	0.00521216	0.00661909	0.00552518	0.00482471	0.00432307	0.00467642	0.0042314	0.00391383	0.00454247	0.00401854	0.00334315	0.00450882	0.00524785	0.00450163	0.00520381	0.00505347	0.0037875	0.0045305	0.00390381	0.00421241	0.00301719	0.00377223	0.00458083	0.00512861	0.00281589
MUR 102	0.00298908	0.00352565	0.0022319	0.00267398	0.00288325	0.00461384	0.00315701	0.00307573	0.00548945	0.00470369	0.00495285	0.00479043	0.00432291	0.00518285	0.00505576	0.00544304	0.00474616	0.00454313	0.0039714	0.00473883	0.00557545	0.00452716	0.00446579	0.00435971	0.00443261	0.00598934	0.00435878	0.00480793	0.0045116	0.0029366	0.00578551	0.00484303	0.00452088	0.00308311	0.00409295	0.0048008	0.00439804	0.00487636	0.00490332	0.00585007	0.00280478	0.00411999	0.00391674	0.00356508	0.00376959	0.00457998	0.00288531	0.00380868	0.00188047
MUR 11	0.00284267	0.00339962	0.00226617	0.00252744	0.00451962	0.00294111	0.00441582	0.00424925	0.00464121	0.00450948	0.00505392	0.00527671	0.00505822	0.00377119	0.00534964	0.00404472	0.00357209	0.0054337	0.00374197	0.00403988	0.00428891	0.00403469	0.00457292	0.00328919	0.00346232	0.00412942	0.00226058	0.0038892	0.00222849	0.00206892	0.0034017	0.00226856	0.00335161	0.00301775	0.00272444	0.00313925	0.00299334	0.0031093	0.0029466	0.00289839	0.00304412	0.00245303	0.00266888	0.00272215	0.0024142	0.00257692	0.00276686	0.00265806	0.00311484
MUR 111	0.00262396	0.00276569	0.00263163	0.00256898	0.00290567	0.0023227	0.00367436	0.00357555	0.00290495	0.00306849	0.00380612	0.00496919	0.00393464	0.00475146	0.00352453	0.00339995	0.00507308	0.00260348	0.00345468	0.00316943	0.00439836	0.0040474	0.00430188	0.00394385	0.00436589	0.00600563	0.00550116	0.00486398	0.00585385	0.00540597	0.00506779	0.00576057	0.00545348	0.00492502	0.00521027	0.0062127	0.00517452	0.00562521	0.00439083	0.00578182	0.00341859	0.00351874	0.00516883	0.00407646	0.00495394	0.00526366	0.00372831	0.00387224	0.00343992
MUR 127	0.00272911	0.00254037	0.00289351	0.00273437	0.00300143	0.00251501	0.00298386	0.0023978	0.00240603	0.00280981	0.00280677	0.00344512	0.0044852	0.00557175	0.00503293	0.00674408	0.00589799	0.00569339	0.00566333	0.00493154	0.00574042	0.00807658	0.00565421	0.00538326	0.00706891	0.00731211	0.00494006	0.00458622	0.00562256	0.00680695	0.00791969	0.00726176	0.00467903	0.00586699	0.0047522	0.00638936	0.00659449	0.0047494	0.00553012	0.00479611	0.00367861	0.00503522	0.00501434	0.00632365	0.00438031	0.00542229	0.00330884	0.00416255	0.00316691
MUR 135	0.00217995	0.00201575	0.0033853	0.00295715	0.00314743	0.00258454	0.00419232	0.00219045	0.00332565	0.00314731	0.00425499	0.003218	0.00362529	0.00404751	0.004015	0.00342305	0.00399892	0.00408929	0.00494953	0.00377103	0.00462043	0.00365796	0.00329939	0.00327861	0.0033734	0.00324405	0.00227746	0.0029918	0.0030776	0.00259781	0.00349249	0.00337239	0.00272029	0.00353706	0.002999	0.00321413	0.00333239	0.00348593	0.0039654	0.0036598	0.00324085	0.00304848	0.00389136	0.00406906	0.00424171	0.00352917	0.00345006	0.00329487	0.00309484
MUR 152	0.00230761	0.00245468	0.00216966	0.00239595	0.00287979	0.00248729	0.00257556	0.00463653	0.00388239	0.00227462	0.00332037	0.00424304	0.00406982	0.00410774	0.00287451	0.00272041	0.00489705	0.00225618	0.00426828	0.00499547	0.00389629	0.00527044	0.00447219	0.00500647	0.00475267	0.00528005	0.0042705	0.00372114	0.0037053	0.00415958	0.00301708	0.00342939	0.00338917	0.0025829	0.00284034	0.00286824	0.00311853	0.00358828	0.00304331	0.00250737	0.00246731	0.00249206	0.00193719	0.00228092	0.00231118	0.00253835	0.00216278	0.00214316	0.00171653
MUR 16	0.00229587	0.00320769	0.00344571	0.00324288	0.00450229	0.00293476	0.00448064	0.00377622	0.00430397	0.00362013	0.00452009	0.0043017	0.00385688	0.00422681	0.00369315	0.00329672	0.00444991	0.0044999	0.00440046	0.00423041	0.0049963	0.00457366	0.00416856	0.00414151	0.00469279	0.00488685	0.00379782	0.00291703	0.00333583	0.00418812	0.00363625	0.00340646	0.00355754	0.00396333	0.00315548	0.00247983	0.00338505	0.00475476	0.00416343	0.00403805	0.00335609	0.00444197	0.0036852	0.00348037	0.00425386	0.00491006	0.00459353	0.00472052	0.00455129
MUR 160	0.0021335	0.00352847	0.00242173	0.00284069	0.00397254	0.0026719	0.00314249	0.00281356	0.00289754	0.00241034	0.00251603	0.00307646	0.00278732	0.00242224	0.00253302	0.00295535	0.00300096	0.00262851	0.00328172	0.00345188	0.00357784	0.00367096	0.00373089	0.00432127	0.00439388	0.0033946	0.00395319	0.00407101	0.00367377	0.00347773	0.00338474	0.00320819	0.00327244	0.00300297	0.00263818	0.00292509	0.00324218	0.00302325	0.00240391	0.00228696	0.00207298	0.00260386	0.00246091	0.0021865	0.00270358	0.00289666	0.00253421	0.00210061	0.00175568
MUR 172	0.00236361	0.00292656	0.0025659	0.00380623	0.00490905	0.00433643	0.00481537	0.00519121	0.00440567	0.00548791	0.00513627	0.0046194	0.00724493	0.00889913	0.00741907	0.00523394	0.00613622	0.00402339	0.00669408	0.00359334	0.00371765	0.00344395	0.00358732	0.00285765	0.00323846	0.00392838	0.00237808	0.00296202	0.00309375	0.00348685	0.00405073	0.00273336	0.00308427	0.0030671	0.00405718	0.00341736	0.00306662	0.00335431	0.00323959	0.00376567	0.00245381	0.00500122	0.00361627	0.00334493	0.00309396	0.0025963	0.0028368	0.00268847	0.00222341
MUR 190	0.00232163	0.00450803	0.00288165	0.00308785	0.00203949	0.00246964	0.00267184	0.0027901	0.00324994	0.00201575	0.0022637	0.00281863	0.00285326	0.00251819	0.002424	0.00242042	0.00236718	0.00203197	0.00279909	0.00302212	0.00279631	0.00303055	0.00217655	0.0025309	0.0025843	0.00203831	0.00285326	0.00240412	0.00223987	0.0025177	0.00239094	0.0021849	0.00257585	0.00283116	0.00280671	0.00232099	0.00224581	0.00293169	0.00275587	0.00264667	0.00214382	0.0022804	0.00223991	0.00230437	0.00310053	0.00269631	0.00221787	0.00198824	0.00200041
MUR 193	0.0025089	0.00247766	0.00197765	0.00378457	0.00246099	0.00275677	0.00270085	0.00223284	0.00264782	0.003236	0.00362098	0.00223401	0.00340059	0.00285771	0.00265236	0.00292901	0.00297013	0.00288154	0.00312744	0.00351773	0.00328329	0.00372284	0.00354262	0.00376727	0.00323553	0.00468491	0.002994	0.00329903	0.00278341	0.00258955	0.00248849	0.00266667	0.00220304	0.00311148	0.0025328	0.00370904	0.00226755	0.00204609	0.00260559	0.00216457	0.00230754	0.00284568	0.00271813	0.00330679	0.0034005	0.00347956	0.00342683	0.00267022	0.00205301
MUR 207	0.00320908	0.00315984	0.00317782	0.00316381	0.00237293	0.00324484	0.00216494	0.00261473	0.00230439	0.00236537	0.00368241	0.0026595	0.00252615	0.0026365	0.00284199	0.00231168	0.00223351	0.0027295	0.00223909	0.00257679	0.00217848	0.00269716	0.00229876	0.00235146	0.00218185	0.00238444	0.00252495	0.00235795	0.00292492	0.00267076	0.00218488	0.00305513	0.00220627	0.0028163	0.00250322	0.00222412	0.00215636	0.00241568	0.00252419	0.00250121	0.00107617	0.0026808	0.00272395	0.00205963	0.0021625	0.00192052	0.00271455	0.0047406	0.000881303
MUR 224	0.00231216	0.00234654	0.00193646	0.00235583	0.00244654	0.00245194	0.00275619	0.00335817	0.00271066	0.00238627	0.00292769	0.00276317	0.00323883	0.00276122	0.00265276	0.00267472	0.00269894	0.00261846	0.00286214	0.0022908	0.00261972	0.00238879	0.00246902	0.00231396	0.00309859	0.00249895	0.00169095	0.00196754	0.0020912	0.00262807	0.00199984	0.00280022	0.00170199	0.00228191	0.00218519	0.00187696	0.00213629	0.00193503	0.00227962	0.00269703	0.00238062	0.00177171	0.00203673	0.00197696	0.00283743	0.00236688	0.00254706	0.00212674	0.00177882
MUR 236	0.00281683	0.00313314	0.00233815	0.0031112	0.0021701	0.00324433	0.00356429	0.00476826	0.00353824	0.00329075	0.00446215	0.00417832	0.00354142	0.00352548	0.00386012	0.00274607	0.00364289	0.00285264	0.00482567	0.00374509	0.00300149	0.00511654	0.00424075	0.00576312	0.00405735	0.00522609	0.00306466	0.00292539	0.00328487	0.00494815	0.00375879	0.00509443	0.00292288	0.00367078	0.00419901	0.00271717	0.00301587	0.00296377	0.00349624	0.00297791	0.00235287	0.00238384	0.00397357	0.00316878	0.00362085	0.00258226	0.00268804	0.00266	0.00206268
MUR 34	0.00245988	0.00477639	0.00347017	0.00435273	0.00522931	0.00591818	0.00421753	0.00544989	0.00457321	0.00451465	0.00451144	0.00458772	0.00337401	0.00451637	0.00485348	0.00467048	0.00547621	0.00448828	0.00405234	0.00429723	0.00486888	0.00482812	0.0051038	0.00361432	0.00388457	0.00508486	0.0037363	0.00463842	0.0036433	0.00346669	0.00399284	0.00387391	0.00372504	0.00376905	0.00419005	0.0036457	0.00418713	0.00400027	0.00445562	0.00371499	0.00363533	0.00513398	0.00785971	0.00578804	0.00397481	0.0045395	0.00412587	0.00438153	0.00471354
MUR 39	0.00265945	0.004311	0.00402159	0.00389414	0.00460717	0.00495137	0.00470056	0.00587932	0.00497734	0.00428291	0.00631907	0.00562411	0.00497246	0.0053731	0.00491197	0.00529744	0.00475987	0.00437142	0.00455379	0.00386767	0.00513942	0.00439887	0.00442936	0.00392347	0.00481356	0.00566291	0.00471729	0.00437527	0.00385473	0.00505946	0.00490244	0.00458019	0.00538644	0.00508332	0.00459304	0.00492964	0.00415248	0.00458889	0.00552848	0.00352263	0.00365883	0.00455014	0.00437934	0.00317643	0.00348485	0.00341276	0.00331792	0.00249457	0.00231988
MUR 49	0.00367279	0.00255174	0.00250743	0.00277911	0.00486172	0.00264956	0.00305011	0.00420058	0.0044862	0.00364529	0.00412903	0.00410399	0.00345391	0.00409016	0.00479696	0.0032711	0.00250072	0.00376879	0.00409021	0.00289376	0.00340061	0.00414821	0.00458736	0.00387755	0.00315148	0.00501094	0.00241165	0.00278711	0.00245937	0.00271895	0.00368428	0.0035653	0.00328066	0.00318731	0.00506316	0.00250733	0.00428149	0.00366024	0.00349386	0.00344801	0.00341597	0.00358605	0.00266503	0.00209218	0.00359479	0.00340767	0.00282792	0.00342784	0.00375294
MUR 68	0.00563444	0.00459112	0.0055952	0.00431955	0.00359208	0.00574566	0.00442902	0.0037859	0.0045338	0.00572878	0.00493889	0.00483526	0.00394066	0.00495192	0.0056633	0.00330204	0.00281188	0.00438631	0.00424162	0.00429189	0.00441762	0.00313524	0.00434816	0.00427586	0.00468415	0.00523361	0.00267148	0.00263777	0.00252991	0.00283092	0.00280664	0.00348948	0.00325287	0.0028426	0.00250169	0.00464727	0.0036153	0.00471251	0.00384169	0.00524398	0.0027641	0.00281515	0.00324156	0.00276052	0.0041575	0.00373605	0.00337605	0.00401303	0.00322323
MUR 79	0.0030498	0.00298643	0.00513523	0.00372758	0.00337126	0.0029244	0.00273747	0.0034132	0.00353647	0.00280735	0.00354127	0.00441312	0.00333284	0.00341079	0.00429447	0.00374315	0.00263732	0.00350811	0.00303102	0.00273651	0.00330724	0.00271017	0.00288763	0.00247963	0.00260758	0.00290449	0.00360085	0.00339557	0.00293233	0.00303249	0.0027323	0.00301615	0.00258378	0.00375886	0.00255533	0.00274978	0.00276793	0.00252747	0.00297045	0.00285662	0.0025121	0.00214233	0.00234195	0.00270709	0.00284878	0.00317429	0.00231578	0.00337985	0.00249891
MUR 96	0.00332055	0.0020668	0.00253026	0.00443617	0.00261503	0.0031068	0.00371518	0.00400645	0.00439388	0.00305884	0.00394832	0.00463097	0.00399703	0.00481169	0.00563234	0.00425179	0.00629403	0.00489766	0.00769438	0.00384734	0.0040646	0.00392456	0.00383125	0.00329967	0.00327603	0.0052726	0.00243394	0.0028966	0.00230867	0.00239666	0.00200486	0.00273047	0.00339669	0.00334411	0.00301645	0.00381136	0.002861	0.00315379	0.00264276	0.00301578	0.00324623	0.00225771	0.00354921	0.00337437	0.00374426	0.0036337	0.00273246	0.0023012	0.0027182
POT 10	0.00338195	0.00400195	0.00453684	0.00517424	0.00584921	0.00436159	0.00443496	0.00396517	0.0044051	0.00487221	0.00373863	0.00489136	0.00469828	0.00463188	0.00530908	0.00461736	0.00430852	0.00462391	0.00417671	0.00430805	0.00474373	0.00397206	0.00496657	0.00393593	0.00449055	0.00494146	0.0038511	0.00412809	0.00488997	0.00375936	0.00446501	0.00395418	0.00395754	0.00385803	0.00540018	0.00521617	0.00569176	0.00612228	0.00497593	0.00549377	0.00439673	0.004877	0.00468435	0.00315596	0.00510128	0.00504702	0.00477799	0.00537888	0.00382968
POT 108	0.00345474	0.00227078	0.00261656	0.00290303	0.00256404	0.00371374	0.00423248	0.00477257	0.00471624	0.00432761	0.00498145	0.00550299	0.00478883	0.00530069	0.00586604	0.00529229	0.0041809	0.00450395	0.00533371	0.00493788	0.00548354	0.00487666	0.00531144	0.00541623	0.00590403	0.00590055	0.00416761	0.00393154	0.00383674	0.00485674	0.00374987	0.00542016	0.00504044	0.00448824	0.00447602	0.00496533	0.00496125	0.00478215	0.00432985	0.00409479	0.00292489	0.00416014	0.00477658	0.00240821	0.00368256	0.00485294	0.00374066	0.00402234	0.00428171
POT 110	0.003632	0.00275351	0.00359539	0.00428281	0.00334345	0.00327937	0.0045028	0.00454385	0.00466108	0.00458125	0.00410264	0.00435647	0.00487947	0.00465742	0.00513605	0.00463471	0.00404176	0.00450775	0.00397218	0.00335608	0.00465476	0.00363989	0.00470494	0.00371022	0.00440089	0.00529693	0.00374161	0.00414873	0.00404106	0.00329938	0.00464766	0.00342583	0.00513288	0.0032687	0.00424641	0.00506975	0.00540671	0.0048877	0.00525338	0.00503162	0.00402675	0.00453108	0.00528725	0.0044465	0.00488467	0.00516663	0.00435965	0.00598818	0.00499071
POT 126	0.00264048	0.00228663	0.00349209	0.00341526	0.0027588	0.00237276	0.00315758	0.00404779	0.0031886	0.00225935	0.00288137	0.00345439	0.00336139	0.00228411	0.00462982	0.00303783	0.00369273	0.00485044	0.00283399	0.00336407	0.00470369	0.00287165	0.00388293	0.00299963	0.00427711	0.00523256	0.00344753	0.00288948	0.00386332	0.00248858	0.00363924	0.00330647	0.00467421	0.00325249	0.00435382	0.00409913	0.00510394	0.00606987	0.00549642	0.00451168	0.00332876	0.00274906	0.00486835	0.00421142	0.00516526	0.0048288	0.00343682	0.00512939	0.00380445
POT 133	0.00298999	0.00351298	0.00319955	0.00283733	0.00349034	0.00400894	0.00444677	0.00500907	0.0043281	0.00467347	0.00418168	0.00346376	0.00439851	0.00403317	0.00472495	0.00502164	0.00371441	0.00414576	0.003262	0.00302955	0.00309678	0.00320883	0.00360065	0.00284128	0.00335472	0.00416998	0.00503945	0.0049549	0.00453724	0.00439331	0.00377985	0.00506515	0.00418183	0.00374123	0.00380753	0.00403871	0.00279907	0.00277307	0.0037328	0.0035697	0.00411622	0.00360492	0.00367893	0.00308497	0.00393357	0.00369902	0.00392566	0.00454217	0.00357595
POT 14	0.00288393	0.00420805	0.00432325	0.00437083	0.00542593	0.00575769	0.00619075	0.00618263	0.00530605	0.00513803	0.00467693	0.00387396	0.00399459	0.00359126	0.0050636	0.00338548	0.00280946	0.00456761	0.00362472	0.00330411	0.00448088	0.0046705	0.0039413	0.00385119	0.0038151	0.00487027	0.00247119	0.00336247	0.00288261	0.00354631	0.0041673	0.0039742	0.00346008	0.0033641	0.002869	0.00306442	0.00367875	0.00378911	0.00372234	0.00256627	0.00325953	0.00261334	0.00371637	0.00320563	0.00434548	0.00424153	0.00465889	0.00428958	0.00286796
POT 154	0.00193357	0.00243066	0.00198388	0.00259899	0.00225823	0.00214933	0.00277779	0.00230615	0.00241925	0.00213122	0.00250955	0.00244917	0.00296384	0.00251248	0.0024622	0.00273409	0.00213207	0.00269734	0.00323742	0.00235896	0.00266267	0.00299551	0.00355394	0.00300113	0.00313446	0.00288408	0.00273542	0.00315511	0.00329074	0.00354323	0.00376349	0.00341269	0.00373234	0.0035008	0.00364831	0.00348442	0.00332498	0.0034852	0.00255287	0.00328999	0.00258805	0.00368908	0.00301311	0.00303867	0.00288105	0.00283364	0.0025214	0.00228618	0.00273937
POT 166	0.00228435	0.00269861	0.00246895	0.00285287	0.00240516	0.00212752	0.00296364	0.00375714	0.00365542	0.00241241	0.00274079	0.0026947	0.00310867	0.00414386	0.00351763	0.0020784	0.00441618	0.00313509	0.00372249	0.00251251	0.00324552	0.00261691	0.00318016	0.00403035	0.00490503	0.00410952	0.00333073	0.00299691	0.00317903	0.00483447	0.00353482	0.00285969	0.00359124	0.00334877	0.0031211	0.00242355	0.00296552	0.00257602	0.00384669	0.00255843	0.00210079	0.00233753	0.00261159	0.00405355	0.0039921	0.00440942	0.00290852	0.0040339	0.00388379
POT 177	0.00199102	0.0025808	0.00399463	0.00303422	0.00238861	0.00216661	0.0024597	0.00254518	0.00326465	0.00250043	0.00293185	0.002939	0.00238708	0.00403991	0.00362623	0.00246243	0.00261954	0.00265722	0.00376657	0.00470674	0.00398463	0.0030708	0.00339594	0.00342318	0.00325693	0.00321531	0.00296863	0.0032464	0.00249476	0.00335785	0.00346537	0.00293751	0.0030019	0.00351018	0.00304026	0.00259823	0.0033248	0.00288525	0.00271008	0.00288215	0.00270605	0.00286661	0.00304952	0.0028068	0.00353272	0.00307236	0.00258298	0.0027698	0.00378561
POT 185	0.00298439	0.0034755	0.00349519	0.00308509	0.00292639	0.00292995	0.00429783	0.00396993	0.00367442	0.00287208	0.00259924	0.00327968	0.00456779	0.00489943	0.00331581	0.00363135	0.00370087	0.00333247	0.00456988	0.0047525	0.00385763	0.00422382	0.00447858	0.00349005	0.00383356	0.00529344	0.00427871	0.00445681	0.00395497	0.00427609	0.00363938	0.00324446	0.00421078	0.00340594	0.00348601	0.00327781	0.00299613	0.00373749	0.003436	0.00339385	0.00216731	0.00408221	0.00300453	0.00371665	0.00266004	0.00321493	0.00266017	0.00276068	0.00278466
POT 203	0.00294681	0.0028589	0.00253478	0.00261639	0.00468291	0.00260315	0.00235707	0.0026722	0.00257393	0.00318612	0.00419599	0.00238984	0.00372279	0.00418785	0.00260875	0.00325899	0.00364858	0.00270475	0.00257001	0.00246049	0.00287917	0.00284498	0.00255213	0.00387064	0.00299903	0.00353614	0.00275179	0.00266197	0.00252823	0.00273351	0.00314142	0.00334325	0.00286856	0.0024409	0.00218696	0.00351508	0.00382053	0.00300989	0.00338424	0.00496377	0.00331995	0.00270439	0.00274211	0.00267878	0.00377969	0.00323826	0.00272009	0.00320285	0.00324559
POT 211	0.00293488	0.00356905	0.0024498	0.00290891	0.00197909	0.00241566	0.00406212	0.00385746	0.00395021	0.00328898	0.00287103	0.00312275	0.00245482	0.00311767	0.00316832	0.00234203	0.00268855	0.00234693	0.00344979	0.00375166	0.00324098	0.00468149	0.00362847	0.00391942	0.00292324	0.00289607	0.0026728	0.00293893	0.0030834	0.00328017	0.00231584	0.00255022	0.00297647	0.00360605	0.0024762	0.00354835	0.00261889	0.00213707	0.00236181	0.00255657	0.00231963	0.00291501	0.00278221	0.00241912	0.00294663	0.00250867	0.00249199	0.00259683	0.00213818
POT 221	0.00326434	0.00233271	0.00268265	0.00266241	0.00259547	0.00297314	0.00256408	0.00224655	0.00214965	0.00265326	0.00269142	0.0027857	0.00273977	0.00282205	0.00191795	0.002703	0.00287308	0.00196297	0.00356348	0.0037996	0.00336514	0.0032825	0.00213414	0.00389366	0.00321068	0.00268059	0.00261869	0.00357467	0.00294667	0.00269321	0.00394498	0.00249703	0.00363188	0.00332886	0.00435146	0.00331018	0.00351025	0.00255254	0.00317015	0.0024992	0.00227633	0.0033822	0.00464642	0.00551792	0.00479424	0.00433361	0.00439546	0.00516295	0.00347645
POT 230	0.00261135	0.00240462	0.00266479	0.00200792	0.00219797	0.00274852	0.00360753	0.0023078	0.00283553	0.00336358	0.00319447	0.00290839	0.00342277	0.00298838	0.00322805	0.00325907	0.00255529	0.00312762	0.00451699	0.00377833	0.00300663	0.00260646	0.00258036	0.00322254	0.00375822	0.00284758	0.00295509	0.00348469	0.00318632	0.00393863	0.00314887	0.00386326	0.00469244	0.00409534	0.0048016	0.00451543	0.00412992	0.00327946	0.00355591	0.00365251	0.00284775	0.00253728	0.00307321	0.00455626	0.00402632	0.00466525	0.00392389	0.00358601	0.00259593
POT 29	0.0038104	0.00388551	0.00568798	0.00492391	0.00474752	0.00581748	0.00562126	0.0054141	0.00570541	0.00592283	0.0056453	0.00615547	0.00522253	0.00657145	0.00645841	0.00588553	0.0050211	0.00585797	0.00557008	0.00539636	0.00532374	0.00509532	0.00499985	0.00466648	0.00527749	0.00617545	0.00499175	0.00466294	0.00460123	0.00400472	0.00365237	0.00356406	0.00542296	0.00399752	0.0047531	0.00428707	0.00468809	0.00491611	0.00615257	0.00523406	0.00277882	0.00542519	0.00487235	0.00424937	0.00581751	0.00576654	0.0053908	0.00578304	0.00419344
POT 45	0.00525785	0.00321094	0.00294887	0.00341103	0.00311073	0.00239365	0.00343679	0.00418471	0.00509766	0.00307041	0.00420697	0.00489718	0.0044262	0.00475788	0.00454328	0.00326416	0.00385044	0.00459651	0.00323242	0.00317167	0.00480524	0.00396506	0.00321297	0.00386674	0.00470159	0.00361745	0.00370443	0.00376017	0.00306439	0.00338001	0.00205391	0.00288949	0.00307897	0.00403067	0.0040671	0.00493257	0.0047184	0.00477304	0.00465071	0.00442952	0.00328595	0.0041211	0.00264609	0.00301809	0.00411201	0.00408629	0.00471156	0.00459771	0.00405141
POT 60	0.00236119	0.00197314	0.00264912	0.00241801	0.0023577	0.00257934	0.00383937	0.00507155	0.00454592	0.00274185	0.00383673	0.0037517	0.00465157	0.00466869	0.00474216	0.00367303	0.002667	0.00413357	0.0034747	0.00430097	0.00425183	0.00454948	0.00478569	0.00476951	0.00404358	0.00486198	0.00476812	0.00396923	0.00406856	0.00343508	0.00420836	0.00332664	0.00489625	0.00326823	0.00433954	0.00465416	0.00482121	0.00459854	0.00508013	0.00571216	0.00480089	0.00274766	0.00424428	0.00428771	0.00489807	0.00453637	0.00626198	0.00509079	0.00448325
POT 69	0.00329965	0.00265002	0.00507548	0.00358447	0.00368644	0.00496873	0.00602462	0.00411217	0.00411955	0.00472806	0.00522314	0.00583861	0.00472257	0.00479911	0.00519894	0.00409281	0.00363301	0.00463278	0.0040201	0.00436564	0.00506222	0.00400134	0.00473556	0.00474607	0.00452074	0.00540218	0.00324434	0.00551768	0.00475398	0.00327596	0.00351374	0.00464678	0.00305084	0.00391184	0.00414538	0.00458156	0.00467643	0.00520684	0.00553268	0.0045198	0.00449786	0.00350468	0.00348149	0.00381113	0.00463209	0.00515611	0.0040476	0.00475008	0.00423606
POT 80	0.00251204	0.00284944	0.00284513	0.00308794	0.00474172	0.00315216	0.00530308	0.00461698	0.00501492	0.00433583	0.00388669	0.00475563	0.00550606	0.00511727	0.00447942	0.00337697	0.00389555	0.00510259	0.00369118	0.00359441	0.00452774	0.00266029	0.00319635	0.00408959	0.00409594	0.00438616	0.00319977	0.00316734	0.00306963	0.0043945	0.00359187	0.00397843	0.00287206	0.00424755	0.00386613	0.00415122	0.00484045	0.0047561	0.00472932	0.00460506	0.00468487	0.00456893	0.00497277	0.00424703	0.00403029	0.00604449	0.00403887	0.00508104	0.00311743
POT 92	0.00196171	0.00244699	0.00227577	0.0024475	0.00351196	0.00232921	0.00394132	0.0032495	0.00354283	0.00223479	0.00177511	0.00327848	0.00436347	0.00383967	0.00321534	0.00338678	0.00266853	0.00344139	0.00272271	0.00425935	0.00458455	0.00322112	0.00355411	0.00404004	0.00433786	0.00430297	0.00237409	0.00247561	0.00353739	0.00311105	0.00296438	0.00404954	0.00404994	0.00369776	0.00396243	0.00390128	0.00281294	0.00358021	0.00493613	0.00422973	0.00277303	0.00367413	0.00423739	0.00290223	0.00515855	0.00325176	0.00308215	0.00424565	0.00290634
RS7 103	0.00667071	0.00656721	0.00713791	0.0076468	0.00675695	0.00680059	0.00694678	0.00654104	0.00699686	0.007987	0.00715574	0.00697747	0.00758163	0.00829882	0.00654358	0.0067885	0.00902368	0.00729549	0.00721777	0.00766965	0.00711911	0.0068655	0.0068656	0.00732533	0.00719362	0.00707301	0.00713564	0.00718333	0.00569928	0.00490405	0.00745321	0.00737697	0.00766905	0.00477106	0.00550956	0.0060295	0.00649785	0.00717585	0.00542003	0.00474169	0.00496827	0.00473924	0.00660248	0.00452378	0.00405904	0.00511152	0.00465146	0.00653403	0.00427172
RS7 109	0.0065143	0.00614292	0.00597982	0.00496101	0.00380188	0.00636538	0.005048	0.00640943	0.00509586	0.00685377	0.00610769	0.00532038	0.00380743	0.00579103	0.0067363	0.00724437	0.00640493	0.00680886	0.00633748	0.00731713	0.00770346	0.00661248	0.00639508	0.00597943	0.00591627	0.00735458	0.0081021	0.00783755	0.00787963	0.00690832	0.00753843	0.00688585	0.00744048	0.00672288	0.00711479	0.00608407	0.00639454	0.00667098	0.00777912	0.00799689	0.00555676	0.00679314	0.00699725	0.00715818	0.00687739	0.00574525	0.00616296	0.00742421	0.0065836
RS7 129	0.00282082	0.00243713	0.00253948	0.00360793	0.00425063	0.00254247	0.00445179	0.00447475	0.00439225	0.00463011	0.00328972	0.00469747	0.00412758	0.0039406	0.0051107	0.0026131	0.00369572	0.00527115	0.00387966	0.00457191	0.00399567	0.00420171	0.00435514	0.00498923	0.00485318	0.00552922	0.00377051	0.00289785	0.00384456	0.00366252	0.00483816	0.00309498	0.0042331	0.00381968	0.00405461	0.00416667	0.0052429	0.00526854	0.00496999	0.00458861	0.00245696	0.00354316	0.00415567	0.00266074	0.00535909	0.004701	0.00391548	0.00419017	0.00343044
RS7 142	0.00252586	0.00301648	0.0024226	0.00282092	0.00279102	0.00262577	0.00289304	0.00255977	0.00247233	0.00292942	0.00306167	0.00250177	0.00340309	0.00391541	0.00394489	0.00280446	0.00322512	0.00281618	0.00375859	0.00389366	0.00420433	0.00327413	0.0038543	0.00369482	0.00424128	0.00445093	0.00497359	0.00473144	0.00553599	0.00322464	0.00556884	0.00430739	0.00542895	0.00504103	0.00467901	0.00621882	0.0054637	0.0063722	0.00553638	0.0064475	0.0052295	0.00602956	0.00507227	0.0052851	0.00498409	0.00628512	0.00502291	0.00590224	0.00630954
RS7 149	0.00349665	0.00557837	0.0050814	0.00419397	0.00470322	0.00473959	0.00379128	0.00346141	0.00347777	0.00399308	0.00339086	0.00338498	0.00430253	0.00366062	0.00335878	0.00437489	0.00368718	0.00487342	0.00410876	0.00346318	0.00314417	0.00392645	0.00346529	0.00424301	0.00460514	0.00503261	0.00577874	0.00700947	0.00704339	0.00719173	0.00683149	0.00681654	0.00751923	0.00839136	0.0069684	0.00835627	0.00644533	0.00965025	0.00776113	0.00803471	0.0082667	0.00708774	0.00690493	0.00668795	0.00681246	0.00520287	0.00613521	0.00565844	0.00228037
RS7 15	0.00291295	0.00371173	0.00377626	0.00475726	0.00519208	0.00411648	0.00458651	0.00421071	0.00443483	0.00523247	0.00506655	0.00501894	0.00434834	0.00452603	0.00456328	0.00417355	0.0049506	0.00316524	0.00553567	0.00518736	0.00474912	0.00556716	0.00586978	0.00543353	0.00576839	0.00450876	0.00421678	0.0047403	0.00443727	0.00523881	0.00535906	0.00447487	0.00506137	0.00571032	0.00479505	0.00480755	0.0049467	0.00471865	0.00399887	0.00536968	0.00359945	0.00545705	0.00442983	0.00426179	0.00508091	0.00506155	0.00521083	0.00520417	0.00501516
RS7 162	0.00253091	0.00201536	0.0029016	0.00259093	0.00275793	0.00483203	0.00421793	0.00467501	0.00374651	0.00332745	0.00386827	0.00425724	0.00466127	0.00410935	0.00510114	0.00332647	0.0051	0.00580273	0.00541446	0.00523196	0.00491752	0.0054301	0.0052981	0.00478298	0.00505549	0.00462176	0.00227496	0.00215527	0.00225833	0.00297688	0.0031816	0.00226077	0.00256608	0.00322565	0.00381231	0.00266191	0.00403604	0.00370523	0.00363262	0.0031966	0.00245326	0.00246595	0.00305119	0.00269877	0.00299177	0.00373121	0.00308244	0.0019177	0.00201843
RS7 180	0.00253071	0.00261516	0.00184113	0.00377284	0.00360233	0.00255841	0.00224605	0.00262285	0.00347413	0.00254503	0.00289422	0.00281868	0.00219888	0.00280442	0.00200168	0.00256743	0.00336966	0.00197476	0.0034285	0.00331522	0.00351721	0.00292369	0.00289585	0.00303909	0.00389915	0.00255236	0.00263511	0.00244853	0.00206277	0.00304817	0.00242502	0.00252501	0.00278432	0.00266622	0.00250824	0.00220046	0.00239902	0.00256867	0.00220574	0.00274225	0.00241166	0.00311424	0.00266946	0.00232074	0.0033447	0.00401913	0.00229169	0.00266945	0.00380726
RS7 183	0.00320846	0.00344231	0.00335706	0.00298233	0.0030244	0.00590946	0.00420196	0.00339083	0.00426891	0.00506878	0.00433974	0.00406033	0.00524834	0.00338658	0.00345918	0.00321383	0.00360301	0.00317695	0.00317392	0.00361949	0.00305871	0.00345826	0.00347332	0.00412676	0.00272066	0.00366738	0.00256917	0.00263226	0.00255619	0.00231661	0.0026329	0.00255607	0.00268763	0.00292509	0.002667	0.00288088	0.00314289	0.0027633	0.0024098	0.00223721	0.00242376	0.00293528	0.00353261	0.00439021	0.00460682	0.00426544	0.0033145	0.00353813	0.00366033
RS7 196	0.00297499	0.00216011	0.0022518	0.00294853	0.00227955	0.00291276	0.00260675	0.00300707	0.00327974	0.0051691	0.00407171	0.00436017	0.00504107	0.00411894	0.00596509	0.00346632	0.00352299	0.00623008	0.00359137	0.0042368	0.00345803	0.00350275	0.00388928	0.0036246	0.0034626	0.00404749	0.00394373	0.00342546	0.0037587	0.00419619	0.00400265	0.00445597	0.00318234	0.00551245	0.00372034	0.00332886	0.00325579	0.00406282	0.00386277	0.00387906	0.0033969	0.00324586	0.00427812	0.00414406	0.00515808	0.00321467	0.00556758	0.00426457	0.00328688
RS7 209	0.00211313	0.00234572	0.0025922	0.00207031	0.00267203	0.00289208	0.00265098	0.00257806	0.0031101	0.00291459	0.00274297	0.00345589	0.00321752	0.0027857	0.00301177	0.00244766	0.0031014	0.00328336	0.00416461	0.00265057	0.00329303	0.0040087	0.00312337	0.00337656	0.00367406	0.00375144	0.00346322	0.0037363	0.00309736	0.00290198	0.00338413	0.00255569	0.00296349	0.00409318	0.00423268	0.0044211	0.00444402	0.00467327	0.00396029	0.00472057	0.00281776	0.0032318	0.00375621	0.00345753	0.00395986	0.00447479	0.00366	0.00449517	0.00303993
RS7 219	0.0034473	0.00379794	0.00357935	0.0040972	0.00361879	0.00644208	0.00503883	0.00571157	0.00454589	0.00425415	0.00379094	0.00412481	0.0030259	0.00362003	0.003743	0.00299734	0.00336462	0.00417148	0.00385427	0.00356789	0.00316452	0.00324461	0.00334838	0.00337742	0.00289962	0.00429021	0.00331501	0.00387083	0.00323184	0.00319815	0.00390137	0.00339408	0.00313577	0.00312001	0.00421737	0.00324516	0.00402043	0.00340619	0.00302352	0.00372729	0.00201281	0.00308936	0.00317886	0.00340575	0.00348275	0.00400472	0.003755	0.00410231	0.00203133
RS7 233	0.00302223	0.00220455	0.00378457	0.00298296	0.00294551	0.00287321	0.00525792	0.00387035	0.00382129	0.00361499	0.00504826	0.00427299	0.00479358	0.00430053	0.0035307	0.00358407	0.0044326	0.00435267	0.00499797	0.00483142	0.00590326	0.00426466	0.00469784	0.00416672	0.00453107	0.00618005	0.00471037	0.00451304	0.00414747	0.00438	0.00341665	0.00520032	0.00437945	0.0038522	0.00467377	0.00311711	0.00474069	0.0056713	0.00449148	0.00574577	0.00300978	0.00416643	0.0044322	0.00587103	0.00566476	0.00509378	0.00488284	0.00519361	0.0024823
RS7 26	0.00377077	0.00565473	0.00400814	0.00595306	0.00422413	0.00551389	0.00545406	0.00470958	0.00396339	0.00446413	0.00424583	0.0056305	0.00396806	0.00429216	0.00659117	0.00447148	0.00450447	0.00515422	0.004364	0.00370513	0.00495104	0.00468782	0.00569356	0.00409312	0.00430033	0.00564209	0.00446685	0.00340912	0.0043202	0.00439455	0.00458343	0.00464278	0.00633975	0.00446396	0.00609992	0.00382991	0.00561941	0.00416791	0.0046501	0.00427876	0.00348859	0.00400682	0.00478819	0.00495249	0.0054578	0.0051038	0.00608849	0.00605799	0.00509853
RS7 3	0.00275882	0.00443495	0.00363959	0.00464426	0.00281199	0.00452045	0.00452857	0.00359359	0.00404125	0.00493826	0.00458149	0.00502523	0.00359109	0.00398696	0.0061412	0.00569129	0.00421698	0.00635854	0.00430362	0.00410143	0.00532073	0.0044949	0.00550674	0.00504794	0.00500562	0.00676246	0.0041114	0.0032856	0.00325463	0.00369903	0.00481512	0.00456677	0.00468279	0.00397251	0.00352284	0.00425723	0.00566846	0.00422825	0.0041203	0.00450521	0.00371692	0.00380257	0.004178	0.00491739	0.00418667	0.00541951	0.00545755	0.00450734	0.00503261
RS7 38	0.003714	0.00630947	0.00548182	0.00419188	0.00464059	0.00589487	0.00466542	0.0054545	0.00578889	0.00547389	0.00597936	0.00555648	0.00335493	0.00543208	0.00573297	0.00543454	0.00403843	0.00540657	0.00456548	0.00446032	0.00518839	0.00447987	0.00507191	0.00433995	0.00444694	0.00545519	0.00352572	0.00416564	0.00355947	0.00401991	0.00490385	0.00384551	0.004048	0.00357656	0.00432251	0.0038819	0.00478645	0.0049243	0.00404581	0.00363541	0.00234061	0.00387675	0.00317567	0.00327794	0.00332043	0.00392996	0.00402903	0.00518037	0.00238572
RS7 50	0.00439971	0.00544896	0.00475722	0.00514639	0.00408687	0.00592856	0.00312063	0.00326479	0.00360853	0.00662298	0.00538513	0.0056829	0.00456075	0.00415099	0.00614231	0.00569563	0.00315251	0.00638138	0.00333656	0.00328211	0.00450595	0.00331227	0.00505143	0.00322079	0.00439304	0.00542441	0.00455775	0.0042932	0.0042701	0.00327207	0.00397426	0.00318493	0.00427186	0.00356091	0.00406059	0.00449919	0.00509055	0.00619144	0.00504127	0.00484538	0.00275709	0.00410952	0.00354256	0.00393362	0.00448637	0.00435281	0.00391532	0.00407215	0.0040556
RS7 65	0.00444877	0.00494961	0.00525818	0.00414795	0.00316402	0.00424173	0.00341976	0.0039862	0.00513027	0.00469366	0.00497162	0.00549268	0.00451023	0.00537875	0.00586286	0.00382629	0.00295552	0.0043052	0.00462034	0.0031245	0.00484097	0.00510431	0.00518365	0.00482494	0.00356594	0.00522613	0.00477624	0.00421868	0.00495732	0.00424508	0.00465263	0.00486374	0.00515434	0.00375092	0.00403403	0.0054027	0.00548767	0.0055857	0.00592845	0.00445441	0.00274032	0.00439663	0.00526177	0.00531352	0.00475956	0.00514547	0.00395179	0.0047972	0.00508177
RS7 77	0.00523871	0.00559507	0.00633263	0.00502036	0.00531309	0.00464714	0.00494287	0.00492746	0.00551866	0.00509344	0.00679269	0.00663455	0.00485726	0.00494057	0.00570995	0.00481138	0.00347305	0.0061433	0.00390983	0.00425796	0.00525923	0.00436308	0.00451288	0.00411032	0.00370261	0.00491357	0.00390751	0.00367054	0.00273485	0.00414695	0.004347	0.00495452	0.00367739	0.0035828	0.00290625	0.00433724	0.00347897	0.00548938	0.00371646	0.00480935	0.00282679	0.00362341	0.00339006	0.00283914	0.00335374	0.00555395	0.00385574	0.00521536	0.00400738
RS7 93	0.00379025	0.00449722	0.00518538	0.00399432	0.00413228	0.00458398	0.00376184	0.00314415	0.00350362	0.00548971	0.00442596	0.00474488	0.00344376	0.00452559	0.00579449	0.0047456	0.00351301	0.00526521	0.00484119	0.0030469	0.00496536	0.00373619	0.00524	0.00380274	0.0045284	0.00581933	0.0031616	0.00271655	0.00332391	0.00292932	0.00319291	0.00321636	0.00332582	0.00441705	0.00404168	0.00350344	0.00353055	0.00427999	0.00472864	0.00481833	0.00300197	0.00533149	0.00409677	0.00432076	0.0042467	0.00327775	0.00326581	0.0049101	0.00335483
RS8 105	0.00374339	0.00380689	0.00364792	0.00438143	0.00434576	0.00386294	0.00474406	0.00463015	0.00476027	0.00703316	0.00412586	0.00526532	0.00524688	0.00554464	0.00626768	0.0080161	0.00800133	0.00721723	0.00668519	0.00620887	0.00644932	0.00645604	0.00608919	0.00518984	0.00538058	0.00646372	0.00488712	0.0050891	0.00556702	0.00605386	0.00627798	0.00619718	0.00665514	0.00485041	0.00492962	0.00495665	0.00725925	0.00624292	0.00764663	0.00703674	0.00496205	0.00733485	0.00728547	0.0063216	0.00652573	0.00744065	0.00716757	0.00812512	0.00717416
RS8 117	0.00278328	0.00260043	0.00367646	0.00400739	0.0035399	0.00578155	0.00516267	0.0050316	0.00426488	0.00435398	0.00590736	0.00639184	0.00557573	0.00629706	0.00587611	0.00691362	0.00675213	0.00585163	0.00558751	0.00550116	0.00498627	0.00589963	0.005111	0.00575768	0.005821	0.0063514	0.00488385	0.00578147	0.00541274	0.00806872	0.00657491	0.00800997	0.00484182	0.00527357	0.00478511	0.00563493	0.00634872	0.00463235	0.00507063	0.00369883	0.0030427	0.00305833	0.00332581	0.00218525	0.00396767	0.00472712	0.00553221	0.00516309	0.00269817
RS8 121	0.00665134	0.00665235	0.00711851	0.00736611	0.00692726	0.00666403	0.00798934	0.00848313	0.00705392	0.00714577	0.00795622	0.00672205	0.00635939	0.00638033	0.00684835	0.00547415	0.00677513	0.00612046	0.00662271	0.0056754	0.0077204	0.00623377	0.00626133	0.00500135	0.00485685	0.0052246	0.00422457	0.00414397	0.00366887	0.00389198	0.00462467	0.00343522	0.0040479	0.00453306	0.00411134	0.00358475	0.00380998	0.00377621	0.00415002	0.00455941	0.00283222	0.00435639	0.00453538	0.00402306	0.00537728	0.00375365	0.00379022	0.00520634	0.00270112
RS8 141	0.00284767	0.00205703	0.00291612	0.00210095	0.00327875	0.00245713	0.00410924	0.00365877	0.00365463	0.00255297	0.00374318	0.00437018	0.00427047	0.00475849	0.00311437	0.00259226	0.00451328	0.00235658	0.00294812	0.00361087	0.00340618	0.00384559	0.00345303	0.00361996	0.00459137	0.00335641	0.00236367	0.00287632	0.00213766	0.00331012	0.00212717	0.0032671	0.00236214	0.00385731	0.00283142	0.00351754	0.00308827	0.00266477	0.00376623	0.0028985	0.00258431	0.00301871	0.00317315	0.00329521	0.00342793	0.00413373	0.00385529	0.00350899	0.00279992
RS8 151	0.00215915	0.00247067	0.00291526	0.00338166	0.0035771	0.00351212	0.00350424	0.00251492	0.00247608	0.00278424	0.00313809	0.00257934	0.00390527	0.00425829	0.00369529	0.0026618	0.00446302	0.00301651	0.00511187	0.00485737	0.00442166	0.00496004	0.00442248	0.00516473	0.00477736	0.00415326	0.00245061	0.00280956	0.00269614	0.00340036	0.00276828	0.00284391	0.00312305	0.0029982	0.00274274	0.00254964	0.00331381	0.00337562	0.00340062	0.002989	0.0021493	0.00241494	0.00338233	0.00363421	0.00348261	0.00332309	0.00424148	0.00370294	0.00218335
RS8 167	0.0021309	0.00235578	0.00277175	0.0022684	0.00465177	0.00239488	0.00324139	0.00459456	0.0035289	0.00272005	0.00418603	0.00378433	0.00328903	0.00384684	0.00376241	0.00302697	0.00435485	0.00267607	0.00424109	0.00394835	0.00473288	0.00484737	0.00364391	0.00479844	0.00488568	0.00353097	0.00332546	0.00266501	0.00306698	0.00332753	0.00310055	0.00318651	0.00364022	0.00325699	0.00355991	0.00371793	0.00377443	0.00385161	0.00378815	0.00326122	0.00284338	0.00255593	0.00387723	0.00387174	0.00386363	0.00402899	0.00400942	0.00404367	0.00268558
RS8 173	0.00244051	0.00203457	0.00216964	0.00232025	0.00215948	0.00221693	0.00222212	0.0022765	0.00229252	0.00247249	0.00257936	0.0028608	0.00268422	0.00303147	0.00354589	0.00270556	0.00382747	0.00328062	0.00337227	0.00362971	0.0038574	0.00379484	0.00458462	0.00402467	0.00432486	0.00397128	0.00452231	0.00298112	0.00361448	0.00422017	0.00373503	0.00333825	0.00367209	0.00403458	0.00345452	0.00345146	0.00288054	0.00345557	0.00348281	0.00406272	0.00249476	0.00348316	0.00448864	0.00417296	0.00557793	0.0039439	0.00275103	0.00264061	0.00271654
RS8 182	0.00283022	0.00326093	0.00420882	0.00285035	0.00218411	0.00300064	0.0023509	0.00242064	0.00278401	0.00304739	0.00268171	0.00314252	0.00227227	0.00390937	0.00332912	0.00328136	0.00365642	0.00349322	0.00330637	0.00284302	0.00361949	0.00371457	0.00364533	0.0045843	0.00376754	0.00403966	0.00349714	0.00433912	0.00445682	0.00609063	0.00436311	0.00437709	0.00361936	0.00493324	0.00444599	0.0040806	0.00377097	0.00368874	0.00419307	0.00430654	0.00386114	0.00411361	0.00326522	0.00322491	0.00570296	0.00531488	0.00234098	0.00342844	0.0033156
RS8 19	0.00680575	0.00674486	0.00664702	0.00618802	0.00595932	0.00708926	0.00708638	0.00591067	0.00531566	0.00743143	0.00725544	0.00621041	0.00465462	0.00540312	0.0061976	0.00486994	0.00596874	0.00563681	0.00859016	0.00512983	0.00866328	0.00634269	0.00557657	0.00739813	0.00736033	0.00887165	0.00603035	0.004862	0.00466249	0.00802434	0.0070369	0.00980288	0.0116013	0.00836784	0.00732995	0.00687233	0.00652747	0.00566214	0.00722599	0.00588136	0.00670457	0.00554136	0.00576354	0.00484081	0.00390748	0.00482986	0.0047679	0.00438976	0.00372915
RS8 195	0.00232373	0.00185319	0.00220761	0.00179386	0.00198724	0.0019963	0.00234344	0.00218999	0.00292987	0.00204259	0.00342859	0.00236389	0.00267313	0.00261299	0.00302384	0.00228717	0.00237755	0.00252173	0.00305663	0.00243868	0.00219684	0.00285355	0.00215506	0.0022933	0.00281589	0.00267767	0.00278305	0.00222758	0.0025673	0.0026886	0.00243031	0.0024669	0.0022224	0.00349454	0.00286761	0.00310668	0.00323991	0.00333838	0.0025918	0.00338172	0.00211887	0.00452093	0.00328335	0.00329978	0.00324122	0.0036964	0.00347065	0.00481962	0.00281868
RS8 214	0.00275176	0.00139242	0.00207124	0.00230766	0.00175321	0.00233684	0.00349073	0.00355261	0.00325238	0.00257236	0.00238018	0.00217866	0.00218019	0.00240075	0.00250968	0.00261353	0.00240836	0.0029227	0.00338679	0.00313133	0.00366011	0.00335852	0.00314675	0.00310022	0.00448177	0.00287477	0.00285722	0.00283594	0.00297592	0.00586604	0.00321428	0.0029342	0.00334807	0.00473975	0.0029396	0.00314765	0.00312083	0.00367871	0.00289222	0.00392701	0.00223551	0.00308871	0.00316268	0.00386017	0.00391617	0.0033138	0.00346136	0.0032583	0.00267214
RS8 227	0.00247971	0.00212129	0.00321052	0.00328735	0.002499	0.00437382	0.00504543	0.00499213	0.00431608	0.00242462	0.00483726	0.00464102	0.00348705	0.00366422	0.00285607	0.002462	0.00295421	0.00311904	0.0029491	0.00266801	0.00397079	0.00433207	0.00417129	0.00421725	0.0034051	0.00429018	0.00282686	0.00325036	0.00328448	0.00338068	0.00413576	0.00410204	0.00411432	0.00295141	0.00385169	0.00481589	0.00475835	0.00452449	0.00464755	0.00456397	0.00453509	0.00533794	0.00472189	0.00478118	0.00437521	0.00497187	0.00477203	0.00496966	0.0025531
RS8 235	0.00212907	0.00315388	0.00206455	0.00261439	0.00325249	0.00205253	0.00463213	0.00429798	0.00389957	0.00229397	0.00250576	0.00251808	0.00364436	0.00225253	0.00245412	0.00279527	0.0030558	0.00264221	0.00431728	0.00310994	0.0034223	0.00313099	0.00315821	0.00247459	0.00337116	0.00288139	0.00278591	0.00356776	0.00345948	0.00402585	0.00424976	0.00444818	0.00430447	0.00490838	0.00513812	0.00508917	0.00456519	0.00502753	0.00441322	0.00528519	0.00278078	0.0030702	0.00535438	0.00519349	0.00542906	0.00493227	0.00476602	0.00396041	0.00266152
RS8 36	0.00592002	0.00571256	0.00575074	0.00574882	0.00565101	0.00621118	0.00592689	0.00559988	0.00534416	0.00590821	0.00579324	0.00556454	0.00502345	0.00565708	0.00591912	0.00499055	0.00550242	0.00525856	0.00529341	0.00515594	0.00557738	0.00529319	0.00557362	0.00490374	0.00581941	0.00522712	0.0025729	0.00315076	0.00362108	0.00381018	0.00351846	0.00407935	0.00248161	0.00315462	0.00387077	0.00339341	0.00396057	0.00205106	0.00269704	0.00282123	0.00410935	0.00344462	0.00397044	0.00469088	0.0046875	0.00501608	0.00482735	0.00399428	0.00281245
RS8 4	0.0058985	0.00705385	0.00608696	0.0060206	0.0068339	0.00784607	0.00654242	0.00753231	0.00708036	0.00632993	0.00795868	0.00859994	0.00660147	0.00769381	0.00630956	0.00819497	0.00626628	0.00715334	0.00635109	0.00700434	0.00629799	0.00678184	0.00649027	0.00727641	0.00780063	0.00950143	0.006106	0.00575111	0.00546495	0.00820488	0.00738125	0.00787117	0.00703566	0.00952754	0.00911617	0.00722964	0.00696283	0.00730275	0.0081301	0.00771731	0.00642287	0.00752155	0.00742336	0.0042193	0.00477255	0.00544758	0.00534199	0.00553578	0.00603464
RS8 43	0.00437164	0.00672491	0.00476844	0.00578785	0.0049746	0.00559654	0.00527702	0.00568059	0.00591698	0.00597103	0.00662292	0.00648047	0.00697446	0.00724243	0.00656923	0.0072178	0.00629235	0.00715914	0.00578682	0.00562622	0.0066262	0.00624791	0.00735229	0.00615473	0.00704963	0.0101324	0.0071429	0.00752596	0.006412	0.00697063	0.0070988	0.00687368	0.00640581	0.00652421	0.00603201	0.00703561	0.00607344	0.00614159	0.00557332	0.00383593	0.0039242	0.00611858	0.00572433	0.00429742	0.0041345	0.00395699	0.00523752	0.00541956	0.00344617
RS8 55	0.00733765	0.00782429	0.00687179	0.00684363	0.00606791	0.00770167	0.00593145	0.00716433	0.00756213	0.00696691	0.00731032	0.00665164	0.00622221	0.006526	0.00747126	0.0075205	0.00793854	0.00773343	0.00656661	0.00623308	0.00714104	0.00592327	0.00789106	0.00858477	0.00874079	0.00937307	0.00713364	0.00637004	0.00669384	0.00552429	0.00700605	0.00601846	0.00709975	0.0071036	0.00655033	0.00675593	0.00720819	0.00690052	0.00635284	0.00706415	0.00648286	0.00808566	0.00708694	0.00861034	0.00648288	0.00622191	0.00677301	0.00513577	0.00599417
RS8 70	0.0045558	0.0052254	0.00516341	0.00439439	0.00518767	0.00516494	0.00553002	0.00479774	0.0049383	0.00504935	0.00529767	0.00491786	0.00436434	0.00581494	0.00545474	0.00505399	0.00451281	0.00524022	0.00485997	0.00499583	0.00502509	0.00492469	0.00499386	0.00405153	0.0053974	0.00596655	0.00381504	0.0037919	0.00479681	0.00318861	0.00450767	0.00526779	0.00485684	0.00399991	0.00392879	0.00440349	0.00455433	0.0048169	0.00556095	0.00440127	0.00380783	0.00359509	0.00440373	0.00326639	0.0049418	0.00486137	0.00407697	0.0050971	0.00385942
RS8 84	0.00457842	0.00498843	0.00526204	0.00436833	0.00572421	0.00555061	0.00532824	0.00596496	0.00583723	0.00597719	0.00561181	0.00562599	0.00508573	0.00503812	0.00535303	0.00588455	0.00484282	0.00734678	0.00488881	0.00565898	0.00551123	0.00453872	0.00599632	0.00507318	0.00634052	0.00570165	0.00447885	0.00459562	0.00423343	0.00537503	0.0044204	0.00409097	0.00491527	0.00493926	0.00453119	0.00469796	0.00544232	0.00489809	0.00497498	0.00533143	0.0049732	0.00409867	0.00495188	0.00524524	0.00526234	0.00530948	0.00432932	0.0048152	0.00477428
RS8 86	0.00742195	0.00699564	0.0062691	0.00644655	0.00677582	0.00868642	0.00798299	0.0065268	0.00624398	0.00699629	0.00709992	0.00689961	0.00692672	0.00687343	0.00750593	0.00705895	0.00585059	0.00799056	0.00598915	0.0060447	0.00597713	0.00491331	0.0061384	0.00614847	0.00577581	0.00751301	0.00662969	0.00607855	0.00781891	0.00576671	0.00724264	0.00624121	0.00768541	0.00674792	0.00618294	0.00783956	0.00736868	0.00731039	0.00631329	0.00697558	0.00752004	0.0078712	0.00818068	0.00605412	0.00814493	0.00614673	0.00512701	0.00479662	0.0060271
SEP 112	0.00494414	0.00403173	0.00413094	0.00426293	0.00326638	0.00468452	0.00469981	0.00365588	0.00437989	0.00543473	0.00476222	0.00623648	0.00500836	0.00702609	0.00924526	0.00828891	0.00932531	0.00754719	0.00664227	0.0071704	0.00717668	0.00485465	0.00623167	0.00524958	0.00513916	0.00521379	0.00435421	0.00528483	0.00451166	0.0041268	0.00492176	0.00478819	0.00536917	0.00395471	0.00383794	0.00500838	0.00478067	0.00486987	0.00470006	0.00487229	0.00380032	0.00417348	0.00446935	0.0036419	0.00347885	0.0037716	0.00412444	0.00379603	0.00436452
SEP 131	0.00402693	0.00613715	0.00534198	0.00632667	0.00420993	0.00646765	0.00578626	0.00589651	0.00554291	0.00557014	0.00539283	0.0057896	0.0039703	0.00555233	0.00581757	0.0050008	0.00488056	0.00522914	0.00466284	0.00513788	0.00552012	0.00577508	0.0055093	0.00618183	0.00489275	0.00470148	0.00416222	0.00301784	0.00473765	0.00345112	0.00343481	0.00372755	0.00460957	0.00422813	0.00509133	0.00523752	0.00581264	0.00565197	0.00459747	0.00526567	0.00416418	0.0041706	0.0050929	0.00543915	0.005373	0.0053677	0.00577309	0.00538737	0.00411211
SEP 144	0.00516805	0.00407272	0.00393199	0.00388111	0.00344536	0.00438713	0.00290818	0.00293916	0.00308166	0.00462721	0.00537581	0.00431247	0.00406253	0.00406942	0.00474742	0.00459829	0.00329077	0.00538347	0.00305621	0.0031737	0.00427184	0.00340988	0.00357834	0.00362594	0.00409502	0.00556165	0.00395855	0.00392922	0.00437612	0.00335166	0.00381636	0.00396819	0.00476774	0.00374884	0.0044078	0.0040234	0.00391156	0.00411688	0.00443806	0.00480553	0.00429452	0.00285754	0.003333	0.00263945	0.00369314	0.00466681	0.00403086	0.0038709	0.00439374
SEP 155	0.00260693	0.00271286	0.0035046	0.00343615	0.00259169	0.00335528	0.00489022	0.00434051	0.0036567	0.00354559	0.0036476	0.00592207	0.00367251	0.00475531	0.00470795	0.00372025	0.00518092	0.00478207	0.00516827	0.00457741	0.00434959	0.0043379	0.00405705	0.00382266	0.00291293	0.00286006	0.00437994	0.00393352	0.0040216	0.00456481	0.00491683	0.00277181	0.00313305	0.00290408	0.00289815	0.00358844	0.00318278	0.00296621	0.00236269	0.00292148	0.00203265	0.00398283	0.0037705	0.00466521	0.00359701	0.00450262	0.00480926	0.00289038	0.00224768
SEP 158	0.00328158	0.00408328	0.00506101	0.00529905	0.0029977	0.00456862	0.00367354	0.00401826	0.00349872	0.00453663	0.00526349	0.00476256	0.00499207	0.00506374	0.00560552	0.00449777	0.00404133	0.00549812	0.00482722	0.00575088	0.00438285	0.00418243	0.00525326	0.00565411	0.00471069	0.00487356	0.0038432	0.00481465	0.00541331	0.00412777	0.00439983	0.00328266	0.0051962	0.00447592	0.00494313	0.00503243	0.00576052	0.00498635	0.00490909	0.00481352	0.00365405	0.00530525	0.00483289	0.00450706	0.00515939	0.00526949	0.00529338	0.00461361	0.00308455
SEP 179	0.00259406	0.00298336	0.00259712	0.00309152	0.00290115	0.00342825	0.00256845	0.00298421	0.00307607	0.00268468	0.00277107	0.00324276	0.00366521	0.00293941	0.00374391	0.00297532	0.00241817	0.0039428	0.0048315	0.00375318	0.00282646	0.00426483	0.00357792	0.00383511	0.0036988	0.00388103	0.00354484	0.00289609	0.00324266	0.00436903	0.00376277	0.00264182	0.00327462	0.00339089	0.00387609	0.00339802	0.00307881	0.00341671	0.00382784	0.00374511	0.00248562	0.00235465	0.00363627	0.00367921	0.00425216	0.00273102	0.00343585	0.00364615	0.00273893
SEP 181	0.00302528	0.00396296	0.00445494	0.00325304	0.00332485	0.00402943	0.00646564	0.00726581	0.00684718	0.00513226	0.0067451	0.00676986	0.00672728	0.00698638	0.00560832	0.00533347	0.00704638	0.00580766	0.00729669	0.0056972	0.00541267	0.00374322	0.00299355	0.0039442	0.00312678	0.00339369	0.00330791	0.00323098	0.0033953	0.00433661	0.003345	0.00219574	0.00313364	0.00402049	0.00382908	0.00383388	0.00421776	0.00350622	0.00376538	0.00523324	0.00217286	0.00458801	0.00600643	0.00535532	0.005728	0.0051719	0.00533201	0.00507653	0.00281182
SEP 198	0.00341278	0.00385345	0.00381409	0.00364522	0.00302035	0.00490406	0.00471439	0.00447884	0.00371751	0.0042282	0.00360289	0.0041113	0.00311282	0.0036283	0.00405326	0.00342671	0.00368817	0.00415484	0.00334949	0.00322785	0.00369793	0.0033418	0.00368349	0.00351604	0.00329538	0.00330895	0.00360464	0.00369566	0.00432444	0.00365878	0.00400387	0.00417211	0.00518422	0.00423877	0.00483598	0.00415156	0.00510023	0.00426018	0.00423924	0.00331414	0.00349851	0.00278787	0.00321434	0.0048168	0.00459788	0.0047398	0.00497212	0.00515707	0.00357563
SEP 205	0.00306922	0.00300776	0.00364672	0.00281156	0.00294282	0.00405905	0.00387707	0.00303723	0.00299393	0.00330458	0.00349438	0.00322371	0.00311114	0.00363988	0.00363493	0.00464287	0.00472512	0.00386722	0.00438209	0.00301775	0.00336338	0.00429396	0.00345574	0.00378956	0.00454304	0.0037302	0.00299418	0.00424086	0.00333615	0.0033081	0.00413343	0.00299405	0.00273989	0.00324868	0.00413524	0.00365275	0.00425726	0.00438437	0.00326444	0.00432872	0.00236443	0.00262393	0.00377376	0.00391583	0.00419754	0.00388367	0.0045522	0.00475295	0.0046791
SEP 225	0.00469084	0.00655153	0.00350058	0.00396861	0.00574984	0.0055828	0.00433218	0.00496881	0.00422495	0.00469604	0.00345126	0.00505627	0.00443032	0.00402668	0.0043273	0.00382852	0.00360811	0.00325311	0.00468394	0.00360547	0.00451988	0.00361665	0.00420316	0.00440923	0.00473069	0.00392223	0.0041523	0.00303078	0.0043134	0.00440002	0.00399437	0.00455699	0.0048837	0.0038833	0.00413096	0.00435053	0.0044517	0.00481396	0.00446093	0.0041785	0.00229548	0.00316038	0.00381665	0.00484305	0.00471755	0.00443738	0.00477808	0.00496781	0.00379306
SEP 23	0.00596229	0.00602049	0.00606504	0.00619638	0.00580582	0.00671144	0.00472565	0.0048696	0.00479116	0.00623475	0.00619938	0.00545279	0.00442814	0.00544056	0.00551156	0.00532444	0.00411448	0.00672711	0.00464319	0.00472317	0.00481975	0.00468756	0.00506112	0.00394605	0.00419699	0.00539239	0.00562513	0.00545151	0.00329381	0.00335916	0.00323024	0.0041377	0.00493416	0.00379304	0.00416278	0.00599273	0.00570299	0.00481663	0.00484935	0.00462278	0.00375339	0.00551576	0.00438324	0.0030947	0.00428783	0.00408375	0.00370113	0.00551783	0.00398318
SEP 231	0.00457896	0.00625744	0.00348471	0.00445763	0.00441254	0.00503224	0.0040781	0.00366755	0.00339467	0.00510409	0.00458104	0.00520292	0.00364141	0.00404405	0.00468313	0.00333736	0.00414369	0.00458242	0.00391819	0.00468456	0.00522923	0.00410249	0.00408851	0.00505705	0.0050306	0.00507283	0.00350844	0.00317286	0.00390038	0.00395829	0.00325085	0.00367314	0.00430065	0.00373202	0.00425617	0.00346555	0.0044476	0.00473602	0.00456115	0.00489144	0.00337987	0.00331214	0.00371657	0.00374703	0.00388567	0.00402418	0.00374558	0.004494	0.00230689
SEP 44	0.00415167	0.00646475	0.00583779	0.0059329	0.00510331	0.00638871	0.00542088	0.00564225	0.00516748	0.00600325	0.00616469	0.00544021	0.00460185	0.0059997	0.00630427	0.00515736	0.00355132	0.00539287	0.00518237	0.00513338	0.00481872	0.00432497	0.00469694	0.0041711	0.00455142	0.00511376	0.00437317	0.00390381	0.00387185	0.00426994	0.00352555	0.00401629	0.00501402	0.00544116	0.00452735	0.00381995	0.00394082	0.00344321	0.00439373	0.00434475	0.00332778	0.00447537	0.00313606	0.0037262	0.00423543	0.00447606	0.00442147	0.00436078	0.00404594
SEP 5	0.00588777	0.00553244	0.00640764	0.0055691	0.00577891	0.00566298	0.00581152	0.0060746	0.00647168	0.00574392	0.0059863	0.00584007	0.0052293	0.00500562	0.00595868	0.00577902	0.00370422	0.0056281	0.0056274	0.00623344	0.0052074	0.00439181	0.00444478	0.00420466	0.00512816	0.00535886	0.00514884	0.00578001	0.00512365	0.00367157	0.00416898	0.00550192	0.00445802	0.00414132	0.00433696	0.00648841	0.0061436	0.00503701	0.0054736	0.00480001	0.00503314	0.00584004	0.0054077	0.00359706	0.00566229	0.00559962	0.00513222	0.00598677	0.00357218
SEP 57	0.00549862	0.00574269	0.00589766	0.0058311	0.0057379	0.00552406	0.00544685	0.00475138	0.00511615	0.00603489	0.00611799	0.00557183	0.00463388	0.00565651	0.00651494	0.00568828	0.00348703	0.005884	0.00527133	0.00436938	0.00560035	0.00503418	0.00551386	0.00489484	0.00436688	0.00562877	0.00309715	0.00374081	0.00446968	0.00433045	0.00543614	0.00544814	0.00537634	0.00388734	0.00473669	0.00513584	0.00574563	0.00526825	0.00501085	0.00519858	0.00523529	0.00466967	0.00439554	0.00451198	0.00456631	0.00612448	0.00469897	0.00480265	0.00448743
SEP 63	0.00485954	0.00539201	0.00583252	0.00466054	0.0052709	0.00551071	0.00577643	0.00602306	0.00579751	0.00588989	0.00571418	0.00604176	0.00531297	0.00553189	0.00609905	0.00603601	0.00354296	0.00544093	0.00511765	0.00546857	0.00523306	0.00505819	0.00595886	0.00559861	0.00560423	0.00569142	0.00541225	0.00551898	0.00581187	0.00559365	0.00496244	0.00520589	0.00523845	0.00490061	0.00411609	0.00580295	0.0053944	0.00534362	0.00508089	0.00548966	0.00388374	0.00369529	0.00412166	0.00500808	0.0041637	0.00621531	0.00413068	0.00577547	0.00573814
SEP 78	0.00448661	0.00510547	0.00524764	0.0047844	0.00472927	0.00496751	0.0037796	0.00512547	0.00495864	0.00467316	0.00529726	0.00540897	0.00496306	0.0051607	0.0051582	0.00457987	0.00482899	0.00445097	0.00392217	0.00450321	0.00459799	0.00470149	0.00452042	0.00476836	0.00504206	0.00440319	0.00315245	0.0028519	0.00402988	0.00461312	0.0045904	0.00337883	0.00366367	0.00375261	0.00472715	0.00412798	0.00573074	0.00457956	0.00468324	0.00501009	0.00313004	0.00285342	0.00411647	0.00251887	0.00256859	0.00340979	0.00321146	0.00350544	0.00320966
SEP 88	0.00624333	0.00628876	0.00605125	0.0043261	0.00619897	0.00635799	0.00533157	0.00607385	0.00622171	0.00685305	0.00563329	0.00539616	0.0059004	0.00555949	0.00603455	0.00664206	0.00455923	0.00596738	0.00599044	0.00525605	0.00506307	0.00515165	0.00558499	0.00555663	0.00508914	0.00540823	0.00454486	0.00375995	0.00342268	0.00421251	0.0052073	0.0040392	0.00573008	0.00411796	0.00328485	0.00605737	0.00463696	0.00437381	0.00453837	0.00531804	0.00297049	0.00347496	0.00395231	0.00499396	0.00471454	0.00503886	0.00380515	0.00360055	0.00415926
SEP 97	0.00463284	0.00417835	0.0048267	0.00442071	0.00342449	0.0046914	0.00390977	0.00369615	0.0045511	0.00354596	0.00326717	0.00474005	0.00319518	0.00417382	0.00636863	0.00438408	0.00316384	0.0037499	0.004691	0.00438533	0.00390515	0.00315012	0.00454517	0.00378043	0.00463149	0.00529851	0.00241488	0.00273707	0.00302426	0.00541471	0.00434741	0.00422818	0.00357344	0.00359329	0.00486433	0.00446681	0.00438729	0.00464851	0.00485006	0.00452964	0.00298959	0.00364639	0.00349327	0.00317452	0.00462982	0.0048159	0.00315245	0.00477866	0.00305528
TKS 106	NA	0.00222776	0.00234849	0.00237909	0.0023428	0.00247022	0.00440762	0.00310406	0.00314378	0.00427977	0.00439512	0.00481168	0.00469365	0.00464378	0.00574105	0.0047558	0.00412457	0.00634841	0.00544688	0.00428115	0.005698	0.00428303	0.00402096	0.00369272	0.00491292	0.0060585	0.00401589	0.00395276	0.00375727	0.00316467	0.004478	0.0043665	0.00408325	0.00315326	0.0040831	0.00458519	0.00328279	0.00240099	0.00305662	0.00407172	0.00271928	0.00337987	0.00484379	0.00323609	0.0043153	0.00310073	0.00277488	0.00383514	0.00225083
TKS 120	NA	0.00216942	0.00277074	0.00323981	0.00228381	0.00362632	0.0037801	0.00523478	0.0038919	0.00308028	0.00449742	0.0032965	0.00346619	0.00326556	0.00456488	0.00354182	0.00333925	0.00383876	0.00305016	0.00322376	0.00394687	0.00326789	0.00452926	0.0042564	0.00417461	0.00526142	0.00355083	0.00318191	0.00268652	0.0035032	0.00384613	0.00441936	0.00439413	0.00451356	0.00402156	0.00383868	0.00220195	0.00341758	0.00327842	0.00389529	0.00223717	0.00288506	0.00263928	0.00309912	0.00312864	0.00389559	0.00331757	0.00372444	0.00241737
TKS 122	NA	0.00206893	0.00259959	0.00259465	0.00219847	0.00322905	0.00358112	0.00394987	0.00481406	0.00538059	0.00496504	0.00634072	0.00540628	0.00627246	0.00650885	0.00512469	0.00641737	0.00694284	0.00687779	0.00639369	0.00558682	0.00564947	0.00618181	0.00556587	0.00560662	0.00657261	0.0055838	0.00545642	0.00575818	0.0052986	0.00385246	0.00414542	0.0043251	0.00529386	0.00400138	0.00406353	0.00375912	0.00448823	0.00424689	0.00405024	0.00290968	0.00440627	0.0040727	0.00430905	0.00449508	0.00332698	0.00329212	0.00482822	0.00304085
TKS 138	NA	0.00270884	0.00237342	0.00507091	0.00333068	0.00377215	0.00547604	0.00489779	0.00472706	0.00352276	0.00525273	0.0047229	0.00376002	0.00461022	0.00429204	0.00333132	0.00370916	0.00201112	0.00409623	0.00427473	0.00388618	0.00402427	0.00378866	0.00398877	0.00444345	0.00479008	0.00459746	0.00397955	0.00258332	0.00446264	0.00417261	0.00376842	0.00432619	0.00396892	0.00411342	0.00423014	0.00418777	0.00400081	0.00385806	0.0052485	0.00253302	0.00320274	0.00492462	0.00294075	0.0044689	0.00442347	0.0038928	0.00411104	0.00288835
TKS 148	NA	0.00246617	0.00350916	0.00229392	0.00358341	0.00447615	0.00414681	0.00385062	0.00371676	0.0036658	0.00330051	0.00344206	0.00359812	0.00385642	0.00345734	0.00279399	0.00372792	0.00399307	0.00343876	0.00395593	0.00381381	0.00399218	0.00386199	0.00406976	0.00398491	0.00351202	0.00352428	0.00295632	0.0029331	0.00299877	0.00265665	0.00344336	0.0023886	0.00394144	0.00384841	0.00351435	0.00317333	0.00298597	0.00188599	0.00302583	0.00230017	0.00376936	0.00299938	0.00383245	0.00473702	0.00278757	0.00286336	0.00299033	0.00255797
TKS 163	NA	0.00166935	0.00303289	0.00354297	0.00238668	0.0026755	0.00269196	0.00307341	0.00284716	0.00319041	0.00298914	0.00513182	0.00414723	0.00416706	0.00418403	0.00432758	0.00397837	0.00317924	0.00460666	0.00365092	0.00345792	0.00401651	0.00434647	0.00462	0.00474206	0.00381417	0.00409609	0.00485045	0.00342068	0.00346641	0.00396711	0.00317988	0.00280631	0.00446346	0.00341597	0.00422635	0.00367676	0.00229421	0.00262149	0.00341154	0.00282974	0.00486526	0.00262849	0.00447663	0.00399751	0.00490688	0.00440711	0.00439656	0.00305548
TKS 17	NA	0.00342705	0.00218022	0.00232281	0.0026856	0.0032551	0.00457772	0.003201	0.00415955	0.00491526	0.00502051	0.00596996	0.00415463	0.00465174	0.00563837	0.00406273	0.00361263	0.00464229	0.00441517	0.00474513	0.00576784	0.00447991	0.00518774	0.00395408	0.00593124	0.005524	0.00288603	0.00331026	0.00274009	0.00391875	0.00363195	0.00305126	0.00406846	0.00247211	0.00344728	0.00387417	0.00382941	0.00320268	0.00327457	0.00349958	0.00345544	0.00405764	0.00413733	0.00377211	0.00271691	0.00472049	0.00396284	0.00443164	0.00357059
TKS 175	NA	0.00127656	0.002165	0.00207753	0.00159481	0.00263393	0.00258196	0.00378493	0.00318581	0.00210708	0.00365898	0.00402354	0.00381614	0.00466364	0.00467942	0.00439495	0.00501315	0.00660226	0.00498178	0.00609307	0.00456568	0.00608053	0.0048853	0.00547588	0.00469324	0.0056366	0.00403466	0.00421613	0.00297729	0.00473854	0.00468614	0.0053145	0.00440412	0.00416874	0.00238845	0.00488515	0.00225238	0.0029649	0.00305922	0.00360914	0.00335684	0.0048844	0.00455756	0.00435961	0.00532275	0.0050695	0.00469588	0.00411941	0.00318988
TKS 189	NA	0.0014103	0.00184215	0.00219025	0.00159036	0.00214898	0.00279436	0.00261109	0.00222108	0.0026445	0.00237591	0.00354166	0.00308593	0.00234787	0.0027782	0.00231075	0.00280803	0.00259982	0.00219718	0.00249231	0.00227176	0.00222826	0.00271201	0.00281368	0.00309951	0.00254345	0.00302105	0.00250183	0.00224434	0.00375106	0.00219259	0.00301216	0.00293994	0.00247429	0.00238559	0.00321715	0.00314815	0.00292473	0.0030954	0.00268026	0.00285678	0.00317758	0.00248139	0.00328528	0.00209404	0.00231179	0.00253556	0.00309015	0.00284289
TKS 204	NA	0.00146329	0.00203473	0.00197015	0.00257556	0.00204839	0.00267746	0.0032117	0.00309735	0.00296115	0.0028462	0.00458901	0.00349757	0.0037483	0.00402849	0.00395234	0.00435056	0.0056236	0.00469107	0.00506601	0.00479636	0.00607858	0.00471081	0.00516525	0.00504746	0.00633928	0.00255231	0.00293233	0.00362353	0.00395426	0.00413215	0.00429766	0.00422614	0.00432738	0.00523227	0.00464372	0.00399562	0.00324363	0.00461291	0.00402787	0.00392294	0.0029773	0.00508716	0.00445617	0.00355131	0.0047014	0.00465863	0.00506692	0.00338034
TKS 208	NA	0.00312752	0.00223203	0.00252819	0.00245249	0.00246452	0.00284318	0.00306738	0.00242845	0.00245564	0.002304	0.00290863	0.00388	0.00349761	0.00436545	0.00238888	0.00405769	0.00302991	0.00381766	0.00281423	0.00333186	0.00302527	0.00301464	0.0032011	0.00333344	0.00332122	0.00235318	0.00271773	0.00279537	0.00299394	0.00256242	0.00228485	0.00239522	0.00298489	0.00335487	0.0028235	0.0024435	0.00276409	0.00268298	0.00267586	0.00189732	0.00209334	0.00343027	0.00305365	0.00369366	0.00270204	0.00215225	0.00214763	0.00229072
TKS 223	NA	0.00203188	0.0021873	0.00191629	0.00227364	0.00294882	0.00305089	0.00216556	0.00261314	0.00190799	0.00252957	0.00251238	0.00283864	0.00248795	0.00235504	0.00247908	0.00362339	0.00284818	0.00380734	0.00338467	0.0026975	0.00369307	0.00239273	0.00342334	0.00312457	0.00370664	0.00344467	0.0027755	0.00238435	0.00280824	0.00261585	0.00272428	0.00269602	0.00345666	0.00288748	0.00249144	0.00316272	0.00241232	0.00377962	0.00296639	0.00231041	0.00244539	0.00362136	0.00340953	0.00393212	0.00364764	0.00427513	0.00286812	0.00219547
TKS 240	NA	0.0037198	0.00292193	0.00284079	0.00287869	0.00375272	0.00385009	0.00520368	0.00508763	0.00416529	0.00396649	0.00437864	0.00413973	0.0037034	0.00230519	0.00263104	0.00311143	0.00329001	0.00308215	0.00354958	0.00284755	0.00332218	0.0040717	0.00298624	0.00286804	0.00233114	0.00315799	0.00217749	0.00269603	0.00299284	0.00252734	0.00262297	0.0030777	0.00397828	0.00255676	0.00229625	0.00306951	0.00387008	0.00310255	0.00373964	0.00244478	0.00303261	0.00257373	0.00263062	0.00361351	0.00309938	0.00236024	0.00211026	0.0025447
TKS 28	NA	0.00317062	0.00410815	0.00422661	0.00482189	0.00463766	0.00434464	0.0044287	0.00496602	0.0032443	0.00437652	0.00521018	0.0036397	0.00489918	0.00573895	0.00401275	0.00331287	0.00339468	0.00444205	0.0049276	0.00501905	0.00583743	0.00562681	0.00565583	0.0061036	0.00549909	0.00320485	0.00316206	0.00368729	0.00489903	0.00375229	0.00476024	0.00361192	0.00527468	0.00443805	0.00313725	0.00316813	0.00379474	0.0054318	0.00384899	0.00327872	0.00385274	0.0042833	0.00592947	0.00636306	0.00431747	0.00449135	0.00455654	0.00345037
TKS 37	NA	0.00411767	0.00338814	0.003163	0.00383823	0.00451113	0.00520136	0.00532009	0.00566501	0.00556283	0.00401109	0.00413356	0.00321635	0.00422497	0.00429576	0.0042432	0.00359613	0.00396969	0.00296471	0.00327142	0.00452613	0.0049111	0.00451501	0.00335265	0.00394131	0.0043211	0.00382828	0.00437085	0.00195354	0.00394421	0.00435043	0.00409146	0.00380494	0.00341796	0.00260573	0.00354671	0.00294691	0.00248579	0.00340628	0.00371036	0.00369359	0.004626	0.00429811	0.00293955	0.00366801	0.00413581	0.0041622	0.00369678	0.0048641
TKS 58	NA	0.00228638	0.00292421	0.0032087	0.00356946	0.0049427	0.00543483	0.00550982	0.00550926	0.00561113	0.00536021	0.00621863	0.0041956	0.00489641	0.00590473	0.00391541	0.00363908	0.00495508	0.00488576	0.0046336	0.00419852	0.00393126	0.00351198	0.00397292	0.00435017	0.00544779	0.00308427	0.00325696	0.00394748	0.00444168	0.00340946	0.00437098	0.00362775	0.00266932	0.00353954	0.00362951	0.00510787	0.00383718	0.00419698	0.00457113	0.00250967	0.00301756	0.00269013	0.00296733	0.00438428	0.00377308	0.00245646	0.00378852	0.0024921
TKS 66	NA	0.00240192	0.00441651	0.00438345	0.00459042	0.00506658	0.00505974	0.00475307	0.00489597	0.00509294	0.00440818	0.00546063	0.00489661	0.00510797	0.00537985	0.00506719	0.00273075	0.0043437	0.00451188	0.00471019	0.00401883	0.00485697	0.00462925	0.00428421	0.00354825	0.00520754	0.00477484	0.00458805	0.00437258	0.00408375	0.0039945	0.00453773	0.00497024	0.00360491	0.00451565	0.00394213	0.00414295	0.00443792	0.00524847	0.00327809	0.00509453	0.00420183	0.00373865	0.00468586	0.00420073	0.004553	0.00531653	0.00401552	0.00372127
TKS 7	NA	0.00202339	0.00304922	0.00233299	0.00357079	0.00271845	0.0037125	0.00465536	0.00463217	0.00408956	0.00474302	0.00505633	0.0043864	0.00577683	0.00571026	0.00490764	0.00420274	0.00439196	0.00466135	0.00527902	0.00438292	0.00398729	0.00589647	0.00475487	0.00551142	0.00601519	0.00422661	0.00545496	0.0049748	0.00446053	0.00530897	0.00579598	0.00500249	0.00504093	0.00514913	0.00525383	0.00469185	0.00404178	0.00483891	0.00555373	0.00262002	0.00470141	0.00463562	0.0036725	0.00485748	0.00506421	0.00471294	0.0040107	0.00488097
TKS 82	NA	0.00326911	0.00207639	0.00213477	0.00220122	0.00410421	0.00426109	0.00558295	0.00536932	0.00334886	0.00461384	0.00540455	0.00383967	0.00390755	0.00684252	0.00489945	0.00388564	0.00463653	0.00427438	0.00401385	0.00525403	0.00504149	0.00361172	0.00402245	0.00530318	0.00589249	0.0049834	0.00439051	0.00424026	0.00500031	0.004627	0.00345991	0.00456238	0.0034817	0.00449621	0.00425205	0.00548215	0.00556192	0.00589091	0.00503065	0.00436895	0.00411662	0.0039473	0.00389795	0.00586582	0.00532705	0.0061288	0.00574071	0.00420575
TKS 91	NA	0.00276107	0.00213156	0.00219734	0.00295314	0.00351619	0.0037632	0.00374673	0.00422981	0.00491866	0.00420806	0.00457919	0.00380569	0.00415484	0.00452651	0.00413037	0.00521261	0.00393683	0.00563424	0.00506298	0.00578598	0.00491376	0.00508074	0.00509227	0.00559179	0.00636466	0.00479445	0.00545099	0.00408442	0.0059226	0.00439265	0.00447716	0.0054522	0.00478575	0.0053728	0.00562617	0.00514218	0.00460354	0.00541777	0.00575528	0.00390536	0.00409298	0.00430562	0.00549327	0.00590445	0.00471448	0.00522176	0.00504336	0.00431075
[truncated: 102 more columns]

## Sheet: Fig_S24_ind_JP_yr2
id	2018-11-29	2018-11-30	2018-12-01	2018-12-02	2018-12-03	2018-12-04	2018-12-05	2018-12-06	2018-12-07	2018-12-08	2018-12-09	2018-12-10	2018-12-11	2018-12-12	2018-12-13	2018-12-14	2018-12-15	2018-12-16	2018-12-17	2018-12-18	2018-12-19	2018-12-20	2018-12-21	2018-12-22	2018-12-23	2018-12-24	2018-12-25	2018-12-26	2018-12-27	2018-12-28	2018-12-29	2018-12-30	2018-12-31	2019-01-01	2019-01-02	2019-01-03	2019-01-04	2019-01-05	2019-01-06	2019-01-07	2019-01-08	2019-01-09	2019-01-10	2019-01-11	2019-01-12	2019-01-13	2019-01-14	2019-01-15	2019-01-16
COL 114	0.00524342	0.00474719	0.00412465	0.00524721	0.00403275	0.00434558	0.00240822	0.00427333	0.00397306	0.00406464	0.00392904	0.00458966	0.00476979	0.00245938	0.00289332	0.00380043	0.00443948	0.00365218	0.00299851	0.00353835	0.00365478	0.00270721	0.00321241	0.00294292	0.0027156	0.00488624	0.00443725	0.00273274	0.00485773	0.00556245	0.00409495	0.00502178	0.00463725	0.00466428	0.00454006	0.00457963	0.00437429	0.00320358	0.00315966	0.00473479	0.00534481	0.00266834	0.00234748	0.00466068	0.00429575	0.00463131	0.0040666	0.00361976	0.00317855
COL 12	0.00201376	0.00218932	0.00294372	0.00472712	0.00442094	0.00208646	0.00169255	0.00162049	0.00142461	0.00204395	0.00198655	0.0024887	0.0018508	0.00335389	0.00286031	0.00287338	0.00343729	0.00302567	0.0034861	0.00288824	0.00348725	0.00322966	0.00250098	0.0026774	0.00133206	0.00154125	0.00207963	0.00294247	0.00291433	0.00313966	0.00363619	0.00383093	0.00413709	0.00494602	0.00467586	0.00454089	0.00450269	0.00451177	0.00453584	0.00401252	0.00389063	0.00311535	0.00366394	0.00488794	0.00263213	0.00290519	0.00290436	0.0037128	0.00230831
COL 132	0.00354829	0.00246027	0.00289473	0.00289524	0.00359559	0.00294814	0.00314322	0.00237658	0.00338001	0.00226731	0.00271655	0.00297345	0.00315377	0.00274144	0.00287997	0.00258458	0.00311731	0.00301678	0.00331217	0.00266907	0.00342749	0.0038378	0.0038923	0.00332886	0.0027639	0.00343914	0.00295215	0.00382725	0.00357982	0.00306988	0.00250237	0.00300351	0.00376313	0.00438403	0.00362311	0.00333465	0.00286155	0.0033636	0.00327455	NA	NA	NA	NA	NA	NA	NA	NA	NA	NA
COL 139	0.00424404	0.00487319	0.00380471	0.00428693	0.00354869	0.00506328	0.00457318	NA	NA	NA	NA	NA	NA	NA	NA	NA	NA	NA	NA	NA	NA	NA	NA	NA	NA	NA	NA	NA	NA	NA	NA	NA	NA	NA	NA	NA	NA	NA	NA	NA	NA	NA	NA	NA	NA	NA	NA	NA	NA
COL 146	0.00326704	0.00331859	0.00436095	0.00392785	0.00251842	0.00390389	0.00281467	0.00240763	0.00253533	0.00205388	0.00230776	0.00228285	0.00237149	0.00243503	0.00223749	0.00255638	0.00264371	0.00392862	0.00277498	0.00243616	0.00238496	0.00227444	0.00261825	0.00216116	0.00198733	0.00223717	0.001582	0.00215368	0.00306946	0.00223035	0.00325296	0.00357572	0.00211352	0.0036671	0.00322254	0.00356409	0.00428131	0.00311744	0.00325458	0.00328258	0.00295453	0.00270556	0.00297306	0.00362903	0.00220847	0.00388251	0.00344121	0.00192384	0.00210221
COL 159	0.00509195	0.00525393	0.00676641	0.00657726	0.00349239	0.00616707	0.00375685	0.00272051	0.00476228	0.00474916	0.00465421	0.00471581	0.00556961	0.0034402	0.00375565	0.00467541	0.00351285	0.00405353	0.00333612	0.00463813	0.00434625	0.00313711	0.0044014	0.00256298	0.00329071	0.00252302	0.00362212	0.00331433	0.00382919	0.00408761	0.00345732	0.004201	0.00400404	0.00430403	0.00299183	0.00398356	0.00568454	0.00408374	0.00408242	0.00317718	0.00335006	0.00429544	0.0037987	0.00333403	0.00330374	0.00343777	0.0033636	0.00490668	0.00482539
COL 169	0.00462454	0.00351728	0.00354651	0.0043721	0.00371336	0.00503443	0.00500318	0.00360672	0.00419856	0.00348155	0.00381748	0.00375805	0.00340848	0.00352827	0.00356733	0.00351818	0.00386757	0.00496841	0.00406377	0.00366809	0.00354828	0.00356863	0.00304048	0.00290536	0.00220941	0.00387923	0.00307208	0.00280805	0.0030278	0.00322548	0.00344311	0.00337755	0.00379569	0.00330358	0.00367228	0.0037169	0.00409666	0.0050872	0.00458489	0.0037549	0.0036926	0.0062339	0.00512147	0.0043096	0.00342016	0.00329168	0.00331904	0.00397953	0.00308473
COL 186	0.00289117	0.00351613	0.00336292	0.00380391	0.00348585	0.00322766	0.00221696	0.00323309	0.00228397	0.00257296	0.00222704	0.00227359	0.0026653	0.0018505	0.00315396	0.00263923	0.00300614	0.00326214	0.00360959	0.00298341	0.00306561	0.0035183	0.00329557	0.00337822	0.0032788	0.00406994	0.00299746	0.00328588	0.00309557	0.00333887	0.00304484	0.00348704	0.00325302	0.00320126	0.00325432	0.00343231	0.00297471	0.0033997	0.00318553	0.00520712	0.00328118	0.00309058	0.00350842	0.00351754	0.00303374	0.00322196	0.0031932	0.00337666	0.00372927
COL 199	0.00487839	0.00520591	0.00478839	0.00437377	0.00316575	0.00405858	0.00446058	NA	NA	NA	NA	NA	NA	NA	NA	NA	NA	NA	NA	NA	NA	NA	NA	NA	NA	NA	NA	NA	NA	NA	NA	NA	NA	NA	NA	NA	NA	NA	NA	NA	NA	NA	NA	NA	NA	NA	NA	NA	NA
COL 206	0.00439056	0.00324374	0.00455839	0.00389536	0.00363345	0.00307357	0.00522633	0.00542468	0.00561172	0.00470731	0.00682064	0.00611588	0.00590084	0.00751461	0.00610889	0.00614866	0.00589811	0.00614185	0.00525472	0.00668445	0.00401497	0.00349701	0.00545956	0.0036487	0.00589671	0.00478983	0.0039197	0.00561463	0.00459376	0.00413153	0.00501117	0.0047599	0.00507936	0.00425519	0.00410149	0.00497365	0.00533033	0.00474807	0.00579236	0.00595483	0.00632209	0.00624907	0.00739596	0.00583942	0.00648137	0.00584479	0.00539727	0.00487107	0.00465392
COL 21	0.00284128	0.002211	0.00297195	0.00409166	0.00479456	0.00336059	0.00191895	0.00267053	0.0022008	0.00204305	0.00248316	0.0024018	0.00307443	0.00355936	0.00398586	0.00315058	0.00307193	0.00351906	0.00393041	0.00292933	0.0030348	0.00362935	0.00369885	0.00428419	0.00263929	0.00326395	0.00294957	0.00341939	0.00309123	0.0030882	0.00361626	0.00367794	0.00351472	0.00381463	0.00325043	0.00330032	0.0045862	0.00444041	0.00331448	0.00331699	0.00385518	0.00302134	0.00353787	0.00337374	0.00331805	0.00327933	0.0034922	0.00398247	0.00288799
COL 218	0.00403472	0.00536531	0.00455741	0.00501749	0.00292202	0.00505251	0.00478472	0.00297464	0.00374121	0.00251933	0.0024748	0.00299113	0.00241911	0.00377518	0.00445841	0.00408073	0.00419899	0.00467551	0.00512026	0.00449055	0.00409677	0.00279385	0.00385834	0.00305455	0.00483203	0.00434655	0.00351286	0.0029772	0.00369397	0.00417971	0.00395484	0.00361105	0.00384445	0.0040414	0.00329398	0.00375033	0.00414509	0.00264722	0.00404246	0.00401618	0.0034343	0.00297227	0.0031397	0.00384638	0.00263302	0.00421276	0.0045671	0.002199	0.00273087
COL 238	0.00398697	0.00349979	0.00411815	0.00195082	0.00264863	0.00328939	0.00311646	0.00301493	0.00253158	0.0039638	0.00344963	0.00318402	0.0034499	0.00423204	0.00422762	0.00342482	0.00345594	0.00313569	0.00238446	0.0032611	0.00272663	0.00236206	0.00284782	0.00252872	0.00280088	0.00263578	0.00394685	0.00365129	0.00319149	0.00327961	0.00307996	0.00355704	0.00312496	0.00326561	0.00248003	0.00319026	0.00373914	0.00275495	0.00471411	0.00352556	0.00334627	0.00238391	0.0021383	0.00278945	0.00343364	0.00445191	0.00269467	0.00320395	0.00243246
COL 33	0.00346613	0.00464046	0.00467736	0.00464935	0.00382467	0.0029498	0.0036658	0.00347953	0.00429566	0.00506468	0.00397614	0.00517964	0.00449271	0.00187175	0.00326472	0.00316297	0.003238	0.00463587	0.00386571	0.00340877	0.00400305	0.00423121	0.00281605	0.00349589	0.00240451	0.00264475	0.00365729	0.00280568	0.00458138	0.00386128	0.00352868	0.00434761	0.00383963	0.00369602	0.00447525	0.00415674	0.00347421	0.00411456	0.00409294	0.00470616	0.00453966	0.00429769	0.00434861	0.00519842	0.0052655	0.00429287	0.00482255	0.00546684	0.00385417
COL 48	0.00278299	0.00232408	0.00397333	0.00502615	0.00534868	0.00207451	0.00248099	0.00223882	0.00244009	0.00228151	0.00307583	0.00237049	0.00329223	0.00424521	0.00343722	0.00322148	0.00335474	0.00337216	0.00333964	0.00304849	0.00370678	0.003969	0.00420425	0.00317968	0.00289198	0.00334489	0.00290506	0.00187806	0.0026418	0.00341331	0.00328371	0.00365451	0.00330653	0.00360911	0.00318235	0.00321504	0.00344233	0.0033969	0.0033528	0.00352036	0.00307904	0.00245566	0.00222492	0.00307007	0.00215785	0.00333502	0.00385811	0.00224218	0.00245572
COL 51	0.00150439	0.00273568	0.00165482	0.00286013	0.00184264	0.0015137	0.00140898	0.00146979	0.00148476	0.00165464	0.00171878	0.00217005	0.00292547	0.00171567	0.00227958	0.00320993	0.00341307	0.00339145	0.00339062	0.0038815	0.00309925	0.00283646	0.00357985	0.00207127	0.00214268	0.00209109	0.00272591	0.00208987	0.00318962	0.00282298	0.00312968	0.00316058	0.00344926	0.00465091	0.00302876	0.00300174	0.00371744	0.00204955	0.00186062	0.00206005	0.00185093	0.00196005	0.00172841	0.00182119	0.00172749	0.00170932	0.00163103	0.00172353	0.00219172
COL 67	0.00336866	0.00281188	0.00341361	0.00332326	0.00313025	0.0026193	0.00254967	0.00256087	0.00214369	0.00198227	0.00235901	0.00385494	0.00371692	0.00361906	0.00392664	0.00294728	0.00298565	0.00351345	0.00287707	0.00397394	0.00389105	0.00297367	0.00427868	0.00353561	0.00344342	0.00256657	0.00389924	0.00335166	0.00343921	0.00343598	0.00417111	0.00354466	0.00539091	0.00453841	0.00542022	0.00341609	0.0048631	0.00395324	0.00531512	0.00409347	0.00497574	0.00541028	0.00525409	0.00411529	0.00392671	0.00559579	0.00493762	0.00405088	0.00342692
COL 73	0.00245826	0.00476793	0.00396687	0.00636286	0.00356695	0.00270427	0.00185052	0.00174105	0.00171163	0.00177439	0.00183246	0.00264148	0.00504448	0.00240742	0.00240622	0.00339194	0.00248639	0.0033295	0.00351382	0.00447699	0.00300191	0.0027196	0.00353779	0.00303243	0.00189702	0.00236489	0.00331907	0.00249239	0.00290225	0.00312303	0.00336638	0.00293502	0.00349032	0.00525444	0.00315394	0.00352372	0.00563242	0.0034991	0.00323807	0.00381124	0.00343329	0.00384461	0.00310671	0.00326162	0.00291793	0.00372046	0.00400736	0.00318879	0.00330564
COL 95	0.00253116	0.00259873	0.00388851	0.0034431	0.00337477	0.00308457	0.00236814	0.00205699	0.00218912	0.00192179	0.0042427	0.00368347	0.00391336	0.00375204	0.00360363	0.00296665	0.00292072	0.00317958	0.00440016	0.00390142	0.00390909	0.00319289	0.00535721	0.00353451	0.00386615	0.00417154	0.00531758	0.00493787	0.00461476	0.00603234	0.00639907	0.00569082	0.00638825	0.00598858	0.00631341	0.00653215	0.00630353	0.00672209	0.00678106	0.00557599	0.00740484	0.00654397	0.00666356	0.00523313	0.00616416	0.00718764	0.00687765	0.00670433	0.0062137
COL 99	0.00250078	0.00282341	0.00353297	0.0033527	0.00198667	0.00223715	0.00172134	0.00194944	0.00201748	0.00205881	0.00221155	0.00210493	0.00273594	0.0019635	0.00213561	0.00173141	0.0020693	0.00185318	0.00194528	0.00202261	0.0027242	0.0023277	0.00317446	0.00364188	0.00389346	0.00348739	0.00336644	0.00393225	0.0037934	0.0034879	0.00326363	0.0037876	0.00352631	0.00305566	0.00356698	0.00368376	0.00335246	0.00378463	0.00358331	0.00438189	0.00334884	0.00414643	0.00524617	0.00453608	0.00375459	0.00417493	0.00358082	0.00340568	0.0049279
DEN 100	0.00351155	0.00360032	0.00419556	0.00522899	0.00417879	0.00441271	0.00265743	0.00225088	0.00172504	0.002113	0.00305559	0.00232662	0.00274316	0.0035051	0.00322692	0.0038619	0.00286226	0.00346114	0.00269719	0.0041577	0.00359581	0.00385892	0.00536087	0.00314798	0.00243873	0.00366696	0.00292984	0.00356401	0.00337869	0.0045038	0.00410348	0.00582499	0.00393848	0.00440253	0.00561987	0.00448191	0.00443963	0.00472045	0.00494343	NA	NA	NA	NA	NA	NA	NA	NA	NA	NA
DEN 113	0.00433969	0.00471078	0.00528944	0.00437565	0.00320341	0.00359234	0.00228556	0.00199039	0.00217385	0.00251448	0.00346673	0.00283775	0.0024671	0.002057	0.0017676	0.002579	0.00292423	0.00247162	0.00254299	0.00202965	0.00350096	0.00220795	0.00322286	0.00215497	0.00239237	0.00370956	0.00343465	0.00274555	0.00438042	0.00373822	0.00431262	0.0041859	0.00449093	0.00445347	0.00387507	0.00557828	0.00541111	0.00334637	0.0040031	0.00452818	0.00404766	0.0032514	0.00337211	0.00391165	0.00381428	0.00358532	0.00483422	0.00334725	0.00526038
DEN 128	0.00602024	0.00650323	0.00381122	0.0054249	0.00388927	0.0040899	0.00321118	0.00348287	0.00404209	0.00317932	0.00286444	0.00340355	0.00334734	0.00345328	0.00335237	0.0031133	0.00375766	0.00441416	0.00305714	0.00369921	0.00379669	0.0044471	0.00352241	0.00391369	0.00327375	0.00309255	0.00367122	0.00387799	0.00421522	0.004395	0.00396051	0.00464035	0.00364273	0.00398565	0.00490581	0.00430637	0.0050331	0.00382035	0.00465093	0.00601057	0.00465634	0.00526126	0.00511234	0.00386926	0.00523661	0.00519607	0.00485683	0.00461897	0.0034129
DEN 136	0.00403496	0.0038415	0.00454506	0.00361422	0.0023228	0.00234592	0.00258661	0.00281759	0.00196586	0.00269478	0.00302819	0.00247042	0.00302632	0.00440193	0.00332223	0.0051953	0.00391865	0.00305099	0.0034175	0.00525776	0.00555539	0.00406453	0.00499409	0.00551133	0.00558223	0.00763279	0.00447345	0.00645538	0.00406282	0.00476228	0.0045079	0.00381455	0.00517736	0.00551515	0.00467924	0.0051115	0.00523515	0.00475256	0.00591013	0.00469446	0.00547743	0.00474408	0.0069007	0.0049069	0.00609857	0.00548293	0.0050811	0.00563465	0.00600483
DEN 145	0.00290342	0.00320215	0.00265541	0.00337306	0.00361251	0.00343579	0.00244369	0.00239902	0.00312648	0.00254107	0.00292536	0.00227617	0.0022414	0.00242335	0.00247748	0.00289562	0.00292501	0.00315649	0.00263684	0.00304187	0.00333527	0.00249171	0.00281212	0.00296274	0.00198754	0.00201205	0.00203142	0.00267084	0.00286451	0.00324499	0.003258	0.00420067	0.0034201	0.00318135	0.00351442	0.00345022	0.00342016	0.00373659	0.0041921	0.003596	0.00345091	0.00411992	0.00388155	0.00416787	0.00415932	0.00369295	0.00365382	0.00389779	0.00409507
DEN 168	0.00298466	0.00341142	0.00308991	0.00323677	0.00268984	0.00284215	0.00285033	0.00203659	0.00256746	0.00261905	0.00243187	0.00225466	0.00234586	0.00230328	0.0025634	0.00264345	0.00240349	0.00266209	0.00211901	0.00208571	0.00208819	0.00226271	0.00201795	0.00217422	0.00210921	0.002036	0.00267532	0.00224638	0.00236315	0.00253066	0.00289738	0.00289432	0.00279375	0.00316657	0.00274195	0.00286287	0.00500273	0.00295225	0.00333083	0.00289774	0.00346414	0.002778	0.00285181	0.0032553	0.00317573	0.00296312	0.00470456	0.00314235	0.00344328
DEN 176	0.00345996	0.00373031	0.00327789	0.00376363	0.00442424	0.00350843	0.00289386	0.0022261	0.00235113	0.00236715	0.00220297	0.00274221	0.00253705	0.00233331	0.00250564	0.00235026	0.00269892	0.00280707	0.00341155	0.00278165	0.00361031	0.00306063	0.00300813	0.00237955	0.00247058	0.00273081	0.00249489	0.0024612	0.00277788	0.00289001	0.00269146	0.0025734	0.00262898	0.00325273	0.00315444	0.00346947	0.00415451	0.00405146	0.00399104	0.0049933	0.0047065	0.00361414	0.00408342	0.00476039	0.00410306	0.00555895	0.0056498	0.00449742	0.00649588
DEN 191	0.00343238	0.00478218	0.00326741	0.00356599	0.00372445	0.00299323	0.00223557	0.0021947	0.00257117	0.00224093	0.00241742	0.00259078	0.00240088	0.00246756	0.00269416	0.00266587	0.00233031	0.00258342	0.00228813	0.00296755	0.00272559	0.00312108	0.00276887	0.00171389	0.00231186	0.00258797	0.00269656	0.00238073	0.00232004	0.00253961	0.00282892	0.0033039	0.00363759	0.00482916	0.00323359	0.00362191	0.00355417	0.00418683	0.00356328	0.00352058	0.00385311	0.00637104	0.00423243	0.00509601	0.00612107	0.00707103	0.00556465	0.00516249	0.00503065
DEN 194	0.00297074	0.00260931	0.00297605	0.00356564	0.00372055	0.00347884	0.00291881	0.00265064	0.00247182	0.00372118	0.00220477	0.00299356	0.00309897	0.00292995	0.00341637	0.00332475	0.00420802	0.00365576	0.00344998	0.00365293	0.00347919	0.00438809	0.0029999	0.00390333	0.00255365	0.00277977	0.00285799	0.00346958	0.00343713	0.00481362	0.0035633	0.00373934	0.00431612	0.00413857	0.00364815	0.00467114	0.00333551	0.00325203	0.00480035	0.0036064	0.00431709	0.00428461	0.00393115	0.00387344	0.00471081	0.00320193	0.0029535	0.00518824	0.00420046
DEN 20	0.00336436	0.00348694	0.00277078	0.00326995	0.00366179	0.00286507	0.00257151	0.00237653	0.00263058	0.00224936	0.00292709	0.00239571	0.00317685	0.00344193	0.00293511	0.00511264	0.00378254	0.00355986	0.00705306	0.00674906	0.00608383	0.00427021	0.00365226	0.00311781	0.00399456	0.0034033	0.00372734	0.00359679	0.00398392	0.00368184	0.00407031	0.00388114	0.00400669	0.00482287	0.00352066	0.00368442	0.00349793	0.00301436	0.00287414	0.00235768	0.00304572	0.00265939	0.00241461	0.002409	0.00259047	0.00315532	0.00303696	0.00300076	0.00250798
DEN 212	0.00266865	0.00337499	0.00264272	0.0038921	0.00308996	0.00307186	0.00175129	0.00127613	0.00180147	0.00195316	0.00222389	0.00208372	0.00233014	0.00194769	0.00207237	0.00259623	0.0025659	0.0027633	0.00424618	0.00354801	0.00381532	0.00391896	0.00294539	0.00244508	0.00196286	0.00246712	0.0028366	0.0019979	0.00354806	0.00353767	0.00365347	0.00375127	0.00349964	0.0043047	0.0045885	0.00428245	0.00449525	0.00449724	0.00406084	0.00361161	0.00466255	0.0045818	0.00722834	0.00435998	0.00468068	0.0052117	0.00449553	0.00597909	0.00563643
DEN 228	0.00410464	0.00366535	0.00364248	0.00396777	0.00375661	0.00338235	0.00236676	0.00220955	0.00205667	0.00218058	0.00291307	0.00326628	0.00307764	0.00336755	0.00366711	0.00469123	0.00430709	0.00446586	0.00524791	0.00518173	0.00386216	0.00554487	0.00672418	0.00973179	0.00999432	0.00649964	0.00797482	0.00772467	0.00781978	0.0048957	0.00547196	0.00596982	0.00469639	0.00765376	0.00389952	0.00466887	0.00322712	0.00425443	0.00542699	0.00423796	0.00845819	0.00677035	0.00712186	0.00733568	0.00671531	0.00576931	0.00636304	0.00545023	0.00789877
DEN 234	0.00375481	0.00311878	0.00295986	0.00461141	0.0033981	0.00380756	0.00349642	0.00253938	0.0031233	0.00312254	0.00321817	0.00280902	0.00252776	0.002938	0.00276788	0.00285241	0.00396998	0.00350679	0.00419688	0.00324443	0.00301259	0.00297491	0.00438321	0.00221925	0.00405532	0.00339414	0.00389531	0.00295741	0.00340488	0.00287263	0.00375523	0.00368566	0.0041409	0.00540062	0.0039388	0.00534021	0.00517751	0.00431998	0.0045475	0.00470825	0.00519674	0.00377344	0.00425421	0.00442708	0.00503648	0.00541339	0.00504284	0.00404391	0.00421505
DEN 31	0.00427307	0.00339195	0.00412344	0.00326267	0.00322014	0.00259451	0.0028997	0.00246093	0.00262034	0.00270718	0.00303343	0.00238312	0.00253451	0.00257667	0.00270082	0.00272861	0.00369123	0.00225213	0.00294696	0.00283836	0.00307994	0.00245123	0.00268552	0.00258769	0.00204401	0.00246693	0.00286624	0.00232983	0.00265435	0.00225154	0.00332631	0.00328205	0.00324857	0.00387694	0.00336285	0.003843	0.00348313	0.00362983	0.00495003	0.00415575	0.00404261	0.00581594	0.0051023	0.00467204	0.00503321	0.00434246	0.00479064	0.00482786	0.00599199
DEN 47	0.00325271	0.00326122	0.00405703	0.00358563	0.00325564	0.00237258	0.00262245	0.00228775	0.00289418	0.00252478	0.00232798	0.00275184	0.0025148	0.00256118	0.00264579	0.00285734	0.00290066	0.00301486	0.00234019	0.00329276	0.00246683	0.00264853	0.00341454	0.00280787	0.00293131	0.00293403	0.00295789	0.00274534	0.00328349	0.00388237	0.0031443	0.00371585	0.00290505	0.00305436	0.00445534	0.00296461	0.00350174	0.00405161	0.00405444	0.00466625	0.0030714	0.00409857	0.00394607	0.00360846	0.00341686	0.00407761	0.00431929	0.0038477	0.00393349
DEN 53	0.00254238	0.00385945	0.00551107	0.00387571	0.00521457	0.00473902	0.00412081	0.00546234	0.00316107	0.00368244	0.00339765	0.00440355	0.00304362	0.00398204	0.00411698	0.00397273	0.00465032	0.00448131	0.00344498	0.00358339	0.00344613	0.00310606	0.004321	0.00387048	0.00350457	0.00413511	0.00325062	0.00364582	0.0037596	0.0041414	0.00406163	0.00545767	0.00395118	0.00448832	0.00395283	0.00468513	0.00331274	0.00423443	0.00426967	0.00439923	0.00394433	0.00434166	0.00493573	0.00439822	0.00499213	0.00472022	0.0043557	0.00492217	0.00605085
DEN 64	0.0034634	0.00495494	0.00407533	0.00373048	0.00294591	0.00484144	0.00332675	0.00283721	0.00288533	0.0028128	0.00284596	0.00298293	0.00422177	0.00388277	0.00287139	0.00317019	0.00321499	0.00438623	0.00418887	0.0040563	0.00626177	0.00491563	0.00389042	0.00440316	0.00448936	0.00637071	0.00536343	0.00621107	0.00741951	0.00649336	0.00706315	0.00546869	0.00639974	0.00693517	0.00640577	0.00553313	0.0053774	0.00479207	0.00462826	0.00469785	0.00649223	0.00601808	0.00635906	0.00582955	0.00524695	0.00545906	0.00620555	0.00587083	0.0065673
DEN 75	0.00297003	0.00444938	0.00306076	0.00469438	0.00239264	0.00240072	0.00179549	0.00183126	0.00164392	0.00188082	0.00245	0.00276799	0.00443508	0.00263391	0.00260883	0.00339531	0.00191545	0.00267694	0.00596286	0.00363268	0.00353134	0.00336839	0.00308292	0.00339853	0.00246627	0.00510016	0.00468928	0.00253206	0.00261061	0.00245507	0.00316089	0.0021426	0.00303036	0.00371951	0.00344806	0.00284406	0.00280752	0.0028191	0.0033512	0.00283815	0.00317947	0.00337879	0.00348828	0.00348647	0.00331238	0.00262934	0.00286263	0.00359829	0.00337795
DEN 8	0.00354413	0.00357598	0.00242807	0.00293173	0.00293304	0.00330895	0.00228239	0.00254804	0.00176486	0.0029045	0.00257864	0.00253753	0.0029829	0.00288348	0.002775	0.0035581	0.00290771	0.00350342	0.00530309	0.00615389	0.00467088	0.0048835	0.00673478	0.00578322	0.0088709	0.00583583	0.00383373	0.00432725	0.00660489	0.00352935	0.00256668	0.00404496	0.00352573	0.00383092	0.00370752	0.00398543	0.00348532	0.00345586	0.00437643	0.00318587	0.00314068	0.00380765	0.00333924	0.00344763	0.00396928	0.00393298	0.00421821	0.00340352	0.0032947
DEN 85	0.00511875	0.0051307	0.00470462	0.00410343	0.00353198	0.00364339	0.00364953	0.00228386	0.00339922	0.00247458	0.00292863	0.00250655	0.00334952	0.00409051	0.00311471	0.00478864	0.00468497	0.00446602	0.00523904	0.00638555	0.00606938	0.00714303	0.00579605	0.00587893	0.00641952	0.00707203	0.00466956	0.00386533	0.00424866	0.00499828	0.00792469	0.00646703	0.00630856	0.0073621	0.00620264	0.00553924	0.00461071	0.00496552	0.00663598	0.00447302	0.00483189	0.00670143	0.00576491	0.00549305	0.00536572	0.00672278	0.0062022	0.00574661	0.00701868
HAL 1	0.0062641	0.00911634	0.00651614	0.0113959	0.0107841	0.00821145	0.00773515	0.00592755	0.00829464	0.00529615	0.00727794	0.00580391	0.00538219	0.00584242	0.00584199	0.00578043	0.00743487	0.00985396	0.00828814	0.00993949	0.00574374	0.00652393	0.00632093	0.00594051	0.00509346	0.00643096	0.00519992	0.00535696	0.00457704	0.00667695	0.00627416	0.00578967	0.0045734	0.00632335	0.00652555	0.005678	0.00673942	0.00607138	0.00629695	0.0055669	0.00502475	0.00665018	0.00657171	0.0057427	0.00497763	0.00605085	0.00465733	0.00427127	0.00762787
HAL 104	0.00804498	0.00691333	0.00657063	0.00679769	0.00694472	0.00697318	0.00615623	0.00548865	0.00693444	0.00606373	0.00731259	0.00682116	0.00599433	0.00401	0.00458697	0.00404089	0.00433321	0.00669345	0.00609434	0.00576454	0.00479406	0.00442308	0.0039457	0.00485932	0.00433888	0.00418607	0.0038636	0.00353054	0.00464023	0.00441678	0.00475196	0.00396707	0.00338305	0.00549631	0.00509437	0.00390729	0.00405183	0.00401569	0.00351606	0.00532756	0.00597073	0.00372188	0.00430098	0.00465047	0.00479837	0.00447775	0.0041862	0.0040548	0.0047689
HAL 119	0.00478998	0.0048264	0.00560243	0.00427428	0.0028275	0.00335124	0.00288969	0.00302782	0.00306376	0.00278854	0.00351824	0.00299276	0.00329543	0.00260409	0.00322914	0.00336872	0.00279467	0.00223517	0.00314184	0.00374341	0.00272876	0.00290519	0.00281501	0.00225394	0.00268879	0.00263835	0.0022463	0.00366429	0.00442801	0.00338123	0.00449428	0.00455343	0.00330106	0.004523	0.00316464	0.00317923	0.00467511	0.00300516	0.00365361	0.00395428	0.00340561	0.00341789	0.00429537	0.00436723	0.0035263	0.00323713	0.00454497	0.00328662	0.00344515
HAL 124	0.00706746	0.00844025	0.00651648	0.00613777	0.011191	0.00635247	0.00531287	0.00492771	0.00340839	0.00445867	0.00375477	0.00492839	0.00480293	0.00288105	0.0037032	0.00409099	0.00408042	0.00485808	0.00353027	0.00536009	0.00449412	0.00473977	0.00497603	0.00525194	0.00559825	0.00499767	0.00560772	0.00597754	0.00510916	0.00576515	0.00435558	0.00567676	0.00578646	0.00468026	0.00570634	0.00537233	0.00460387	0.0052105	0.00498098	0.00520739	0.00540375	0.00328921	0.0055791	0.00565707	0.00576361	0.0052793	0.00568127	0.00453378	0.00439799
HAL 13	0.0115984	0.0116336	0.00832621	0.0105519	0.00944413	0.00751323	0.0130531	0.00909425	0.012493	0.00645946	0.0102045	0.00868243	0.00860079	0.0102021	0.00690285	0.00920522	0.00715781	0.00639767	0.00997285	0.0100001	0.00818989	0.00397074	0.00658121	0.00404913	0.00840279	0.00420533	0.00398407	0.00414265	0.0057705	0.00362902	0.00542249	0.00369912	0.00364119	0.00451422	0.00344839	0.00465644	0.00502481	0.00609463	0.00578398	0.00564782	0.00645954	0.0069464	0.00626561	0.00545502	0.00435637	0.00805968	0.00619827	0.00463158	0.00613108
HAL 143	0.00491093	0.00417051	0.00353279	0.00526618	0.0032765	0.00413396	0.00229622	0.00215278	0.00284864	0.00208997	0.00343787	0.00313345	0.00263076	0.00376911	0.00477732	0.00348459	0.00464361	0.00359489	0.0045208	0.00358147	0.00392925	0.00374908	0.00356151	0.00340715	0.00476076	0.00530277	0.00501431	0.00364206	0.00423469	0.00497913	0.00422285	0.00523517	0.00402859	0.00440905	0.00462351	0.00368128	0.00399889	0.00349416	0.00373416	0.00366084	0.00453767	0.00325743	0.00353214	0.00350371	0.00334318	0.00424427	0.00380895	0.00358492	0.0033847
HAL 147	0.00795334	0.00628862	0.00639357	0.00637395	0.00538002	0.00877244	0.00878683	0.00617124	0.00502569	0.00532628	0.00488915	0.00491019	0.0047043	0.00429362	0.00564286	0.00537916	0.00585899	0.00559309	0.00546857	0.00625125	0.0048771	0.00534239	0.00526663	0.00608331	0.00511515	0.0042593	0.00344042	0.00457253	0.00514737	0.00571866	0.00577581	0.00581962	0.00548407	0.00667481	0.0072033	0.00655003	0.00763478	0.00574339	0.0065809	0.00715615	0.00660846	0.00742177	0.00669895	0.00596334	0.00667145	0.00842875	0.00708555	0.00671763	0.00708767
HAL 161	0.00650388	0.00746771	0.00591643	0.00588491	0.00605327	0.00319667	0.00231069	0.00249389	0.00243791	0.0029007	0.00289156	0.00238213	0.00213314	0.00244217	0.00298088	0.00341852	0.0041387	0.00415546	0.00485591	0.00620553	0.00540227	0.0050148	0.00637338	0.00475314	0.00395603	0.00357248	0.0041609	0.00249792	0.00440769	0.00538711	0.00548343	0.00560156	0.0055062	0.00675206	0.00592759	0.00681316	0.00626529	0.00615851	0.00689821	0.00681367	0.00667544	0.00700723	0.00668287	0.0068659	0.00686614	0.00740507	0.00706949	0.00701115	0.00718047
HAL 170	0.00589969	0.00565986	0.00560025	0.00567843	0.0061006	0.00604813	0.00433999	0.0030296	0.00286409	0.00249908	0.00244248	0.00236214	0.00221067	0.00273627	0.00330969	0.00271598	0.00295062	0.00354853	0.00414209	0.00397592	0.00408861	0.00310538	0.00359844	0.00269969	0.0038411	0.0039555	0.00296732	0.00284464	0.00320484	0.00326955	0.00302478	0.00343129	0.00316885	0.00375941	0.00361823	0.00379481	0.00404929	0.00415858	0.00509646	0.00472321	0.00396022	0.00531419	0.0051955	0.00417366	0.00481396	0.00463423	0.00449331	0.00493376	0.00550422
HAL 188	0.00411026	0.0034361	0.00343318	0.00368488	0.00400198	0.00310557	0.00289814	0.00264438	0.00316667	0.00333411	0.00278863	0.00283011	0.00297595	0.00312577	0.00253227	0.00309861	0.00285524	0.0022048	0.00382874	0.00277679	0.00242041	0.00337092	0.00314237	0.0023007	0.00339008	0.00332447	0.00266476	0.00253262	0.00243028	0.00307225	0.00341327	0.00361064	0.00449925	0.00389322	0.0042795	0.00644304	0.00545357	0.00738773	0.00607619	0.00676806	0.00608118	0.00713271	0.00783484	0.00497933	0.00552669	0.00547583	0.00595427	0.00610109	0.00633913
HAL 197	0.00744696	0.00640942	0.00678137	0.0074709	0.00934246	0.00689722	0.00795099	0.00933411	0.00652071	0.00538779	0.00562583	0.00593649	0.00539376	0.00628143	0.00733694	0.00661118	0.00800738	0.00666015	0.00734813	0.00766808	0.00712904	0.00530285	0.00619403	0.00609176	0.0082401	0.00827993	0.00561868	0.00712015	0.00746493	0.00663737	0.00697512	0.00729632	0.00629561	0.00809753	0.0071347	0.00672865	0.0071056	0.00704067	0.00701832	0.00720645	0.00671572	0.00759386	0.00710131	0.00664413	0.00825322	0.00808716	0.00782562	0.00890175	0.00809934
HAL 210	0.00487048	0.00454265	0.00472077	0.00436556	0.00709128	0.0033466	0.00350332	0.00258007	0.00221552	0.00317024	0.00277868	0.00259141	0.00305743	0.00352885	0.00575726	0.00449903	0.00579597	0.00544863	0.00626746	0.00638381	0.0049825	0.00428062	0.00533324	0.00436439	0.00508341	0.00458455	0.00412567	0.00468687	0.00474281	0.00710073	0.00551757	0.0053322	0.00638883	0.00613365	0.00647266	0.00623302	0.00685383	0.00738411	0.00717765	0.00854784	0.0100766	0.00785874	0.00721379	0.00685673	0.00654704	0.00818436	0.00769633	0.00719464	0.00895006
HAL 217	0.0040104	0.00479105	0.0053073	0.00485097	0.00627161	0.0058558	0.00582984	0.0061009	0.00641255	0.00578103	0.00572118	0.00458691	0.00508499	0.00576119	0.00498104	0.00563979	0.00669923	0.00753831	0.00696491	0.00544243	0.00413475	0.00541793	0.0045074	0.00549599	0.00443812	0.00374718	0.00350391	0.0034446	0.00503978	0.00547681	0.00501481	0.00554567	0.00629074	0.00574528	0.00529341	0.0069697	0.00597724	0.00558693	0.00648864	0.00599651	0.00618109	0.00687908	0.00618892	0.00602442	0.00664083	0.00686792	0.00617525	0.00679076	0.00665351
HAL 237	0.00427164	0.00386352	0.00461834	0.00419314	0.00363506	0.00290019	0.00383784	0.00274487	0.00249352	0.00331647	0.00292274	0.00263088	0.00263839	0.00278613	0.00284371	0.0032152	0.0033353	0.00276911	0.00494149	0.00313473	0.00296621	0.00352976	0.00393891	0.00347202	0.00282819	0.0035157	0.00236948	0.00300218	0.00217981	0.00296847	0.00353428	0.00327979	0.00354057	0.00366476	0.00440981	0.00551302	0.00418744	0.00501684	0.0057867	0.00503581	0.00542923	0.00531764	0.00603765	0.00416161	0.00457069	0.00532233	0.00436575	0.00626078	0.00550907
HAL 35	0.00764646	0.00646926	0.00680549	0.0060622	0.00950516	0.00636882	0.00833953	0.00908974	0.0109689	0.00997821	0.00606234	0.00673684	0.00667872	0.0088604	0.00864172	0.00674801	0.00844659	0.00729521	0.0105529	0.0107302	0.0080138	0.00823208	0.0091079	0.00810998	0.00900662	0.00807844	0.00698905	0.00718658	0.00741258	0.00692376	0.00640632	0.00666254	0.00678735	0.00602265	0.00687675	0.00788569	0.00670922	0.00744145	0.00650213	0.00765925	0.00711564	0.0111899	0.00770195	0.00813595	0.00704444	0.00831142	0.00665764	0.00724198	0.00862753
HAL 46	0.00408704	0.00535773	0.00544283	0.00531036	0.00546293	0.00344636	0.00378414	0.00357238	0.00376477	0.00366291	0.00392958	0.0040312	0.00346502	0.00347861	0.00318524	0.00407087	0.0028582	0.00351029	0.00287322	0.00390868	0.00390776	0.00340927	0.00381125	0.00359921	0.00329052	0.00293606	0.00303462	0.0038682	0.00428912	0.00502955	0.00354921	0.00477659	0.00382601	0.00396784	0.00356202	0.00342722	0.00411949	0.00352599	0.00490549	0.00288665	0.00349005	0.00261148	0.00381789	0.00299057	0.0035488	0.00371358	0.00295339	0.00436198	0.00269959
HAL 59	0.00483491	0.006191	0.0043854	0.00504536	0.00463104	0.00500218	0.00447215	0.00422654	0.00532955	0.00401412	0.00502995	0.00522133	0.00457693	0.00596806	0.00614618	0.00601838	0.005477	0.00580602	0.00751564	0.0103295	0.00698425	0.00620591	0.00782982	0.00583287	0.00733088	0.00848025	0.00721373	0.00724782	0.00741461	0.00785223	0.00721713	0.00678527	0.0087294	0.0104012	0.00778894	0.0106988	0.0101669	0.00830197	0.00977653	0.00924273	0.00902445	0.00822809	0.0075503	0.0078454	0.00666728	0.0103543	0.00831681	0.00671911	0.00971361
HAL 61	0.0101557	0.0111121	0.0120637	0.0108812	0.010924	0.0115502	0.0107606	0.0108524	0.0100354	0.0122968	0.0114167	0.012651	0.0122909	0.0111101	0.0132826	0.0118899	0.0117361	0.0107575	0.0120987	0.00949151	0.0107951	0.0073564	0.0117923	0.0084338	0.0080054	0.0087062	0.00714479	0.00762406	0.00681664	0.00671786	0.00778756	0.00685029	0.00693616	0.00858139	0.00789072	0.00821672	0.00844924	0.00661194	0.00714495	0.00684682	0.00781141	0.00839172	0.00680829	0.00775072	0.0067893	0.00879124	0.00717609	0.00818046	0.00904791
HAL 74	0.00505502	0.00659894	0.00438516	0.00535667	0.00557225	0.00499077	0.00397867	0.0033222	0.00295068	0.00358602	0.00376746	0.00324829	0.00434541	0.00456341	0.00515463	0.00432802	0.00516745	0.00612699	0.00593332	0.00645604	0.00630905	0.00322206	0.00449624	0.00517504	0.00426597	0.00431479	0.00455901	0.00509923	0.00456748	0.00378912	0.00476637	0.00534533	0.00571465	0.00456399	0.00534242	0.00568254	0.00437883	0.00664496	0.00712619	0.00593958	0.00540224	0.00642788	0.00605735	0.00446342	0.00555631	0.00524161	0.00500285	0.00566046	0.00657579
HAL 94	0.00311512	0.00377939	0.00352751	0.00409323	0.00283107	0.00280625	0.00216372	0.00255236	0.00263313	0.00318419	0.00474465	0.00364459	0.00350703	0.00323677	0.00268921	0.003861	0.00362632	0.00277444	0.00453095	0.00338644	0.00343702	0.00271479	0.0044036	0.00328473	0.00202943	0.00420711	0.00478127	0.00473519	0.00319153	0.00375968	0.00440624	0.00340445	0.0035746	0.00424967	0.00412919	0.0033555	0.00447073	0.00291614	0.00361696	0.00352959	0.00404327	0.00306205	0.00337336	0.00443843	0.00359698	0.00348894	0.00335238	0.003138	0.00319611
MAG 116	0.00456388	0.00238291	0.00331234	0.00382922	0.00358704	0.0046331	0.00381986	0.00332852	0.00327552	0.00402592	0.00488842	0.00468079	0.00456768	0.0036945	0.00421302	0.00340086	0.0038662	0.00448165	0.00338999	0.0033324	0.00401584	0.00393633	0.00481252	0.00440568	0.00435718	0.00498534	0.00524562	0.00455375	0.00447245	0.00325964	0.00400596	0.00474711	0.00438173	0.00370907	0.00307585	0.00412669	0.00431829	0.00367187	0.00372032	0.00373356	0.00358624	0.00262896	0.00348248	0.00380308	0.004036	0.00312553	0.00211282	0.0031151	0.00278354
MAG 130	0.00386973	0.00502304	0.00483994	0.00526251	0.00428256	0.00467677	0.00464916	0.00314512	0.00358772	0.00358468	0.00350242	0.00459838	0.00496913	0.00400305	0.00408348	0.00453324	0.00383022	0.00304351	0.00389903	0.0046907	0.00467527	0.00388085	0.00418059	0.00379205	0.00380451	0.00432705	0.00374325	0.0056882	0.00311928	0.00250342	0.00400885	0.0034676	0.00288377	0.00279041	0.0031391	0.00297503	0.00385213	0.00274268	0.00467189	0.00407024	0.00413802	0.00430872	0.00291904	0.00475255	0.00351842	0.00481263	0.00397368	0.00294346	0.00288447
MAG 134	0.00373243	0.00464983	0.00595141	0.00536415	0.00317556	0.00517757	0.00285968	0.00338476	0.00314048	0.00329583	0.00440188	0.00373932	0.00406793	0.00510018	0.00505484	0.00410838	0.00396746	0.00447984	0.00448244	0.00466589	0.00487919	0.0045558	0.00508644	0.0048651	0.00436075	0.00467121	0.00394964	0.00509093	0.00418918	0.00436223	0.00468278	0.00400965	0.00448593	0.00404782	0.00385705	0.00493649	0.004459	0.00223006	0.00307863	0.00347169	0.0046323	0.00331207	0.00249943	0.00369376	0.00369411	0.00348838	0.00394789	0.00226327	0.00385049
MAG 156	0.00493649	0.00458186	0.00516408	0.00591349	0.00630741	0.00599334	0.00539659	0.00399375	0.00537271	0.00445531	0.00540186	0.00510197	0.00487067	0.00564008	0.00462843	0.00503757	0.0043558	0.0044478	0.00421405	0.00412631	0.00337205	0.00243817	0.00379493	0.00471623	0.00306503	0.00248383	0.00353069	0.00351068	0.00301256	0.00200484	0.00182855	0.00263674	0.00199631	0.00245371	0.00193092	0.00208652	0.00206393	0.00239093	0.00192354	0.00192996	0.00212569	0.00356542	0.00371007	0.00351644	0.00286408	0.00255262	0.0034284	0.00343682	0.00252746
MAG 164	0.00267295	0.00299871	0.00406924	0.00528259	0.00558719	0.006127	0.00631346	0.00514014	0.00664399	0.00516714	0.00614105	0.00647598	0.00532087	0.00493418	0.00411521	0.00482279	0.00432539	0.00417658	0.00432729	0.00444919	0.00467934	0.003046	0.00274816	0.00217728	0.00241452	0.00337495	0.00259553	0.00212419	0.00195266	0.00192605	0.00269552	0.00232464	0.00224069	0.00330189	0.00277737	0.00232213	0.00334257	0.00257754	0.0029802	0.00279546	0.00287935	0.00327512	0.00208034	0.0029679	0.00277487	0.00260335	0.00274255	0.002351	0.00217739
MAG 171	0.00299407	0.00223926	0.00227219	0.0032378	0.00302557	0.00306975	0.00341223	0.00297697	0.0026514	0.0035498	0.00325175	0.00324419	0.00281087	0.00253333	0.00246273	0.00299435	0.00258307	0.00398104	0.00339228	0.00347832	0.00312468	0.00334104	0.00330024	0.00310731	0.00305066	0.00293573	0.00329534	0.00225503	0.0030668	0.00238225	0.00316724	0.00294798	0.00285159	0.0033119	0.00227375	0.0025898	0.00366023	0.00252391	0.00228674	0.00276534	0.00266748	0.00273858	0.00262235	0.00272923	0.00271935	0.00338962	0.00271296	0.00270196	0.00267261
MAG 192	0.00487688	0.00665211	0.00302108	0.00811428	0.00348798	0.0070668	0.00283035	0.00347445	0.00314163	0.00326229	0.00306181	0.00327086	0.00265375	0.00349275	0.00350222	0.0033729	0.00324984	0.00430815	0.00284237	0.00480355	0.00355779	0.00312251	0.00331283	0.00264147	0.00422345	0.006027	0.00512041	0.00243256	0.00269036	0.00222959	0.00329469	0.0029053	0.00280201	0.00501561	0.00301134	0.00205096	0.00501483	0.00292698	0.00204799	0.00392014	0.00355025	0.0023337	0.00197314	0.00413796	0.00274447	0.00613251	0.00666703	0.00238413	0.00417763
MAG 202	0.00218256	0.00248125	0.00355462	0.00440231	0.00388075	0.0039915	0.00585952	0.00504839	0.0052679	0.00399097	0.00358707	0.00418094	0.00342085	0.00341535	0.00632794	0.00364389	0.00438398	0.00397675	0.00540838	0.0039739	0.00448196	0.00299562	0.00603505	0.00282224	0.00406175	0.00365945	0.00247534	0.00322118	0.00252958	0.00238571	0.00347907	0.00289275	0.00309366	0.00357038	0.00282487	0.00325864	0.00328787	0.00383263	0.00421663	0.00392366	0.00315174	0.00318794	0.00364071	0.00320904	0.00368005	0.00327204	0.00423549	0.00308055	0.00352452
MAG 216	0.00285617	0.00514669	0.00552886	0.00399058	0.00463921	0.00413595	0.00341205	0.00330289	0.00303523	0.00337334	0.00370169	0.00373902	0.00371852	0.00389493	0.00437167	0.00428322	0.00362159	0.00347536	0.00438952	0.00365356	0.0038474	0.00307435	0.00377778	0.00305555	0.00340429	0.0033247	0.00364116	0.00325794	0.00255065	0.00213283	0.00246664	0.00286059	0.00279415	0.00351577	0.00290635	0.00222898	0.00402284	0.00353051	0.00372925	0.00248958	0.0030176	0.00284552	0.00275301	0.00305483	0.00284637	0.00393104	0.00322841	0.00296864	0.00291671
MAG 226	0.00341864	0.00277993	0.00409483	0.00361495	0.0061701	0.00438645	0.00494866	0.00475885	0.00315124	0.00503614	0.00396252	0.00391709	0.00471318	0.00330259	0.00313157	0.00272595	0.00381032	0.00460655	0.00509742	0.00411482	0.00412402	0.00267512	0.00410144	0.00470057	0.00405313	0.00488693	0.00416627	0.0045134	0.00544314	0.00508552	0.00271434	0.00432189	0.0035295	0.00414661	0.00346368	0.00409617	0.00412432	0.00298866	0.0039999	0.0031668	0.00405297	0.00224708	0.00319104	0.00316762	0.00306352	0.00401363	0.00511845	0.00232691	0.0026842
MAG 239	0.00404174	0.00364457	0.00321527	0.00403267	0.00334735	0.00364372	0.00337628	0.00269294	0.00322854	0.00323114	0.00377969	0.00305719	0.00438433	0.0038375	0.00397999	0.00382373	0.00477934	0.00306741	0.0036852	0.00442629	0.00390905	0.00392746	0.00331445	0.0038354	0.00466844	0.00342156	0.0038295	0.00229432	0.00433574	0.00401819	0.00296332	0.0045732	0.00357573	0.00380416	0.00357685	0.00247544	0.00461105	0.00277141	0.00418806	0.00372706	0.00484771	0.0028382	0.0022774	0.00488429	0.00192705	0.00315922	0.00325022	0.00273451	0.00248668
MAG 24	0.00305563	0.00248166	0.0036573	0.00461345	0.00440119	0.00295786	0.00293597	0.00231842	0.00227347	0.00280316	0.00318609	0.00311918	0.00394501	0.0036099	0.00327556	0.00439117	0.00302075	0.00280615	0.00350846	0.00242559	0.00282456	0.003339	0.00251299	0.0036186	0.00248759	0.00346603	0.00411862	0.00369834	0.00440371	0.00448369	0.00454807	0.00489473	0.00421472	0.00444218	0.00402079	0.00383753	0.00322024	0.00437223	0.00515755	0.00409813	0.0030337	0.00373727	0.00445173	0.00414245	0.00280943	0.00384355	0.00494091	0.00489785	0.00227998
MAG 25	0.00392236	0.00363739	0.00482334	0.0046425	0.0036764	0.00332317	0.00279809	0.00243318	0.00282745	0.00202651	0.00313021	0.00277112	0.00221786	0.00293721	0.00286628	0.00269705	0.00328304	0.00277287	0.0033213	0.00314947	0.00250885	0.00295763	0.00241988	0.00250476	0.00278705	0.00299359	0.00286856	0.00238716	0.00267133	0.00228916	0.00258179	0.0027219	0.00248915	0.00340292	0.00272694	0.00302001	0.00332509	0.00367309	0.0035808	0.00302614	0.00419161	0.00387911	0.0036909	0.00336706	0.00306411	0.00315201	0.00326314	0.0034328	0.002953
MAG 41	0.00330798	0.00415381	0.00563422	0.00447762	0.00508031	0.00487829	0.00545349	0.00464047	0.00444578	0.00512467	0.00541785	0.00513362	0.0058408	0.00422931	0.00552816	0.00514864	0.00466269	0.0050559	0.00565389	0.0070328	0.00689945	0.00753162	0.00518473	0.00482715	0.00790417	0.00544898	0.00653529	0.00527235	0.00690478	0.00566849	0.00599624	0.00530836	0.00624997	0.00570756	0.00514077	0.00507558	0.00603735	0.00547693	0.00535164	0.00609685	0.00623414	0.00548678	0.0077114	0.00651073	0.00563692	0.00527363	0.00491193	0.006005	0.00485756
MAG 56	0.00323405	0.00275919	0.00327899	0.00515858	0.00375947	0.00422438	0.00408415	0.00559139	0.00486461	0.00561967	0.00438292	0.00581215	0.00406658	0.00443802	0.00401927	0.00378876	0.00531746	0.00480241	0.00400306	0.00500628	0.00509543	0.00494187	0.00408449	0.00437571	0.00412441	0.00380058	0.00415852	0.00588619	0.00408604	0.00500303	0.00415778	0.00493966	0.00472397	0.00409168	0.00528638	0.00497582	0.00482816	0.00510613	0.00421916	0.00496392	0.00480714	0.00578762	0.00666972	0.00587486	0.00497316	0.00636481	0.00523277	0.00390725	0.00479094
MAG 6	0.00361702	0.00331032	0.00386333	0.0044963	0.00572094	0.00360352	0.0042992	0.00417699	0.00509755	0.00356605	0.00471683	0.00371441	0.00401231	0.00565209	0.00355633	0.00401968	0.00405537	0.00353787	0.00357434	0.00363637	0.00350819	0.00355875	0.0043358	0.00458108	0.00331827	0.00341737	0.00311943	0.002123	0.00253614	0.00229677	0.00277151	0.00256263	0.00213537	0.00326676	0.00215996	0.00238278	0.00226549	0.00297157	0.00226687	0.00190337	0.00212515	0.00293016	0.00263843	0.00210392	0.0023466	0.00228737	0.00314277	0.00257642	0.0023448
MAG 62	0.00413043	0.0037986	0.0028738	0.00515849	0.00416859	0.00564325	0.00533699	0.00504173	0.00475963	0.00502791	0.00487193	0.00410776	0.00464573	0.00532194	0.00405249	0.00506317	0.00475206	0.00460137	0.00460772	0.00498462	0.00580144	0.00392293	0.00430496	0.00237623	0.00500551	0.00455585	0.00370698	0.00361648	0.00324594	0.00348885	0.00382301	0.00360065	0.00447299	0.00412572	0.00359119	0.00501083	0.00442329	0.00369585	0.00371345	0.00458328	0.004522	0.00377207	0.00460595	0.00528519	0.0041774	0.00505076	0.0055991	0.00326658	0.00473378
MAG 76	0.00287556	0.00379874	0.00379694	0.00407675	0.00310729	0.00352029	0.00321947	0.00308263	0.00321858	0.00366369	0.00281394	0.00388507	0.00370587	0.00262126	0.00311575	0.00268699	0.00269966	0.00283114	0.00294524	0.00211788	0.00266234	0.00208633	0.00255869	0.00194694	0.00272525	0.00203529	0.00244079	0.00230564	0.00223483	0.00237624	0.00202907	0.00239821	0.00219522	0.00217716	0.00246116	0.0027707	0.00193548	0.00216932	0.00235362	0.00276104	0.00209181	0.00196989	0.00291205	0.00271968	0.00259598	0.00212451	0.0024169	0.00243663	0.00250251
MAG 90	0.00260098	0.00234691	0.00247169	0.00226295	0.00309821	0.00243154	0.00389232	0.00349194	0.00325235	0.00349611	0.00358295	0.00372477	0.00397927	0.00373613	0.00290957	0.00497533	0.00346936	0.00390448	0.00477222	0.00411227	0.00494736	0.0037521	0.00352849	0.0038037	0.0029108	0.00293684	0.00449821	0.00414714	0.00321967	0.00360784	0.00438012	0.00368944	0.00393716	0.00337061	0.00523526	0.00403218	0.00344792	0.00328601	0.00348917	0.00341648	0.00421899	0.00450673	0.00416845	0.00403735	0.00387883	0.00331629	0.00379729	0.00411428	0.00366948
MAG 98	0.00244631	0.00367599	0.00337135	0.00399286	0.00373302	0.00368751	0.00348738	0.00332693	0.00247227	0.00298835	0.00284729	0.0031785	0.00354176	0.00253293	0.00344403	0.00253595	0.00333156	0.00324871	0.0028842	0.00293034	0.00372945	0.00301595	0.00272128	0.00229549	0.0024986	0.00363173	0.00357819	0.00213041	0.00256064	0.00295289	0.00318292	0.00256707	0.00311067	0.00332925	0.00356156	0.00342954	0.00375175	0.00239156	0.00225074	0.00316178	0.00222251	0.00281755	0.00274582	0.00313679	0.00266474	0.00292855	0.0030927	0.00209834	0.00324944
MAI 101	0.00560953	0.00517433	0.00458759	0.00390311	0.00336284	0.0037151	0.00298689	0.00260016	0.00345521	0.00298519	0.00338133	0.00363366	0.00367569	0.00545568	0.00596993	0.00488881	0.00514309	0.0039673	0.00491779	0.00480458	0.00568887	0.00387937	0.00518475	0.00370695	0.00464559	0.00500045	0.00496847	0.00420942	0.00773059	0.00360105	0.00398055	0.00296575	0.00361382	0.00406795	0.00379133	0.0035938	0.00527035	0.00443797	0.0040573	0.00420528	0.00456522	0.00536284	0.0054935	0.00483542	0.00538378	0.00392218	0.00432964	0.00462641	0.00474671
MAI 118	0.00549638	0.00437154	0.00472833	0.0053823	0.00271823	0.00396389	0.00291861	0.00268157	0.00230967	0.0029121	0.00408134	0.00345129	0.00306521	0.00311111	0.00266175	0.00314427	0.00382874	0.00228877	0.00251701	0.0034851	0.00432757	0.00247765	0.00457374	0.00235582	0.00269184	0.00329347	0.00325608	0.00244779	0.00264742	0.00357158	0.00375193	0.00380554	0.00260161	0.00399206	0.00361417	0.00291621	0.00306751	0.00288984	0.00270778	0.00344276	0.00271079	0.00287754	0.00279501	0.00427072	0.0031563	0.00379412	0.00360952	0.00314688	0.00205744
MAI 125	0.00531346	0.00480843	0.00495875	0.00372232	0.00301175	0.00480482	0.00246385	0.00202029	0.00308006	0.0030799	0.0030708	0.00375371	0.00399507	0.00367247	0.00447615	0.00474287	0.00382988	0.00404413	0.00266731	0.00346406	0.00279862	0.00368291	0.00301294	0.00232363	0.00245573	0.00352628	0.00343135	0.00328863	0.00456912	0.00390748	0.00391124	0.00420913	0.00391003	0.00373583	0.00536111	0.0050178	0.00390764	0.00358742	0.00381853	0.00479743	0.00539125	0.00454168	0.00512641	0.00417949	0.00560524	0.00626341	0.00577938	0.00488778	0.00484978
MAI 137	0.00524439	0.00499974	0.00507278	0.00396624	0.00315592	0.0042547	0.00430022	0.00370853	0.00393944	0.00384029	0.00513863	0.00379498	0.00413928	0.00491679	0.00415741	0.00532781	0.00523901	0.00624803	0.00515652	0.00561281	0.00668072	0.00750933	0.00775776	0.00729654	0.0076376	0.00829279	0.00732826	0.00490253	0.00486723	0.00344751	0.00465119	0.00472108	0.00454714	0.00487481	0.0033745	0.00484459	0.00491055	0.00414539	0.00487476	0.00577712	0.00562761	0.00486451	0.0052475	0.00509417	0.00469888	0.00549246	0.00457793	0.00386203	0.00451838
MAI 150	0.00394775	0.00402197	0.00545617	0.00467585	0.00353744	0.00256531	0.00535087	0.00520737	0.00594865	0.00612687	0.00621649	0.00684038	0.00723833	0.00665168	0.00610628	0.00746148	0.00742421	0.00779124	0.00821395	0.00764457	0.00637852	0.00712942	0.00768397	0.00720033	0.00652033	0.00642088	0.00649951	0.00607799	0.00607036	0.00575917	0.00607697	0.00629123	0.00566354	0.00401504	0.0038889	0.00392777	0.00414658	0.00409777	0.0043872	0.00331191	0.0037519	0.00363647	0.00546248	0.00400865	0.00384256	0.00437079	0.00491329	0.00401424	0.00433784
MAI 157	0.0032602	0.00389277	0.00292627	0.00370279	0.00393751	0.00355431	0.00264994	0.00335419	0.00442151	0.00437951	0.00404891	0.00549798	0.00452191	0.00676456	0.00480377	0.00710177	0.00470456	0.0067474	0.00442832	0.00725512	0.00748	0.00350531	0.0053729	0.00212518	0.00357728	0.00290785	0.00340805	0.00220047	0.00256194	0.00211028	0.00309525	0.00296776	0.00306358	0.00387443	0.00315167	0.00310132	0.00450148	0.00359566	0.0030914	0.00326308	0.00321651	0.00333757	0.00324566	0.00311265	0.00287206	0.00384662	0.00394719	0.00281403	0.00367249
MAI 178	0.00516872	0.00425904	0.00340642	0.00490001	0.00429034	0.00479185	0.00567863	0.00839338	0.00389971	0.00451424	0.00358154	0.00381747	0.0036161	0.00402545	0.00504577	0.00415898	0.00397229	0.00404077	0.00553999	0.00473227	0.00439119	0.00317469	0.00420223	0.00298223	0.00513414	0.00426406	0.00526668	0.00463353	0.00510459	0.00383018	0.00406958	0.00493732	0.00370772	0.00475591	0.00368552	0.00467771	0.00598053	0.00363561	0.00414948	0.00357783	0.00469105	0.00376267	0.0042279	0.00437623	0.00313278	0.00380746	0.0041074	0.00375622	0.00471358
MAI 184	0.00415543	0.00399323	0.00364389	0.00304477	0.00338605	0.00449834	0.00424947	0.00450092	0.00350508	0.00419976	0.00431477	0.00471652	0.00358785	0.0047509	0.0035182	0.0046149	0.00340934	0.00443103	0.00465942	0.00561539	0.00450509	0.00338089	0.00475047	0.00325853	0.00399076	0.00237703	0.00426733	0.00383343	0.00342868	0.00367871	0.00373926	0.00399859	0.00373559	0.00470217	0.00372251	0.00385547	0.00343196	0.00233897	0.00249383	0.00283129	0.00306126	0.00440729	0.00243522	0.00301161	0.00346045	0.00338017	0.00431228	0.00397224	0.00365786
MAI 201	0.00446438	0.0040746	0.00456073	0.00336766	0.0032285	0.00346263	0.00405658	0.00681063	0.00496278	0.00362033	0.00455002	0.00482745	0.00380496	0.00448382	0.00593028	0.00393787	0.00415614	0.00428533	0.00473805	0.00489352	0.00417903	0.00352519	0.00355637	0.00359459	0.00416787	0.00418991	0.0034043	0.00310764	0.00346031	0.00256544	0.00319332	0.00343596	0.0031904	0.00374956	0.00265268	0.0024719	0.00370343	0.00241663	0.00266702	0.00218853	0.003052	0.00282965	0.00312323	0.00225767	0.00226843	0.00266926	0.0041838	0.00231252	0.00246935
MAI 215	0.00236831	0.00339995	0.0028062	0.00327926	0.00378382	0.00336052	0.0030335	0.00270672	0.00248409	0.00365397	0.00396978	0.00380866	0.0033228	0.00401343	0.00449098	0.00405212	0.00514333	0.00332976	0.004517	0.00365047	0.0029258	0.00391634	0.00361334	0.00359584	0.00366121	0.00416593	0.00468602	0.00319055	0.00303506	0.00364244	0.00384945	0.00306479	0.0034704	0.00400675	0.00356646	0.00319722	0.00438018	0.00330706	0.00323079	0.00350166	0.0032952	0.00373726	0.00368296	0.00337407	0.00358589	0.00403924	0.00380506	0.00334496	0.00316134
MAI 22	0.00371251	0.00341213	0.00391746	0.00367479	0.00264068	0.00289605	0.00341894	0.00301525	0.00515914	0.00326936	0.00370675	0.00443691	0.00591631	0.00486887	0.00427123	0.00671678	0.00635222	0.00312318	0.00379647	0.00807432	0.00688573	0.00383469	0.00376055	0.00371552	0.00426061	0.00328036	0.00333287	0.00314527	0.00294337	0.00288867	0.00369723	0.00404563	0.00339738	0.00361882	0.00344532	0.00334684	0.00341576	0.00394968	0.00472534	0.00411911	0.00420817	0.00431886	0.00527369	0.0032263	0.00412027	0.00378549	0.00407733	0.00356232	0.00257732
MAI 222	0.00333263	0.00497365	0.00328294	0.00451323	0.00376041	0.00448277	0.00431425	0.00286254	0.00237689	0.00233586	0.00356106	0.00385969	0.00379152	0.00311253	0.00406939	0.00302296	0.00509354	0.00475319	0.0045932	0.00385115	0.00468971	0.00418222	0.00485143	0.00404251	0.00491738	0.00438718	0.00463836	0.00436714	0.00432751	0.00342694	0.00269346	0.00480187	0.0041091	0.00408353	0.0033167	0.00439897	0.00341916	0.00391586	0.00446674	0.0045944	0.00455374	0.0043042	0.00507394	0.00473387	0.0039478	0.00432607	0.00464355	0.00377532	0.00531716
MAI 232	0.00353741	0.0032032	0.00344183	0.00309504	0.00374157	0.00386692	0.0057801	0.00567926	0.00567956	0.0057005	0.00671936	0.00619864	0.00596249	0.00837507	0.00542887	0.00505128	0.00524399	0.00515304	0.00546806	0.00662912	0.00525851	0.00394366	0.00637428	0.00468812	0.00532568	0.00455827	0.00476441	0.00430622	0.00423866	0.00385089	0.00427078	0.00544457	0.0040908	0.00429621	0.00353248	0.00497938	0.00577635	0.00449425	0.00585176	0.00482248	0.00493607	0.00444544	0.00451858	0.00422277	0.0052462	0.00441348	0.0051342	0.00374029	0.00483164
MAI 30	0.00393498	0.00390679	0.0040618	0.00448659	0.00410728	0.00395009	0.00370775	0.00316588	0.00385066	0.00408279	0.00410151	0.00417555	0.00411983	0.00488667	0.00397084	0.00428436	0.004082	0.00400817	0.00604992	0.00411056	0.00504807	0.00636706	0.0054083	0.00373	0.00531779	0.00317171	0.00438277	0.00398337	0.00475486	0.00406954	0.00346716	0.00349955	0.00353305	0.00412644	0.00439789	0.00409376	0.00389345	0.00366724	0.00371508	0.00391173	0.00375964	0.00512839	0.00429472	0.00358752	0.00409291	0.00368801	0.00416121	0.00336223	0.00322155
MAI 42	0.0047039	0.00418849	0.0046486	0.00486266	0.00439929	0.00488165	0.00260818	0.00551797	0.00395219	0.00296216	0.00558221	0.00379789	0.00541887	0.00495166	0.00502209	0.00441584	0.00576793	0.00357194	0.00620554	0.00493205	0.00343349	0.0055052	0.00558643	0.00499279	0.00416633	0.00377796	0.0034119	0.00437322	0.0030711	0.00500658	0.00358623	0.00341964	0.00322675	0.0044306	0.00427476	0.00379095	0.00435249	0.00522674	0.00376021	0.00429981	0.00528553	0.00439797	0.00570101	0.0050423	0.00470794	0.00388336	0.00550694	0.00625549	0.00372344
MAI 52	0.00440826	0.00454686	0.00456691	0.00454267	0.00397577	0.00491043	0.00386997	0.00245359	0.00275257	0.00288179	0.00371186	0.00423668	0.00308856	0.00430722	0.00437207	0.00387078	0.00451992	0.00522592	0.00418494	0.00474967	0.00469566	0.00387707	0.00407427	0.00449023	0.00370828	0.00356466	0.00526326	0.00573785	0.00485278	0.00354678	0.00348454	0.00445636	0.00444485	0.00460626	0.00455115	0.00444118	0.00510586	0.00299106	0.00345049	0.00456045	0.00454139	0.00421696	0.00361464	0.00440908	0.00434394	0.00387685	0.00466225	0.00456562	0.00508931
MAI 71	0.0036255	0.00371932	0.00445668	0.00388859	0.00307918	0.00336871	0.00384064	0.00228241	0.00342525	0.00416358	0.00308675	0.00346509	0.00405508	0.00465145	0.00287279	0.00347866	0.00373729	0.0037993	0.00347922	0.00393843	0.00340308	0.00381215	0.0040831	0.00310652	0.00382119	0.00398279	0.00377627	0.00405183	0.00348126	0.0034737	0.0042963	0.00455358	0.00430949	0.00429182	0.00393011	0.00323657	0.00427883	0.00443778	0.00507576	0.00392532	0.00404444	0.00497122	0.00472064	0.00452835	0.00436173	0.0043531	0.00378097	0.00573531	0.00436268
MAI 83	0.00288652	0.00389699	0.00394521	0.00454419	0.0035125	0.00579211	0.00252278	0.00397883	0.00241004	0.00436011	0.00389364	0.00524271	0.00341563	0.00640818	0.00594734	0.00438712	0.00680097	0.00621644	0.00613927	0.00428673	0.00446096	0.00263953	0.00385798	0.00356768	0.00496089	0.00276489	0.00363226	0.00315586	0.00285128	0.00288087	0.00436302	0.00259158	0.00363625	0.00343826	0.00365596	0.005046	0.00375052	0.00398396	0.00317681	0.00320394	0.00371644	0.00267548	0.00239358	0.00379237	0.00334342	0.00334677	0.00430121	0.00412249	0.00431324
MAI 89	0.00313147	0.0053554	0.00354231	0.00413804	0.00373761	0.00317117	0.00240746	0.00263374	0.00289471	0.0024952	0.0044432	0.00344837	0.00419373	0.004391	0.00384921	0.0040358	0.00425861	0.00437205	0.00464609	0.00421323	0.00442622	0.00400178	0.00374004	0.00217628	0.0028308	0.00341252	0.00295365	0.00336548	0.00292559	0.00392277	0.00393734	0.00401994	0.00395301	0.00424023	0.00383274	0.00362502	0.00369201	0.00496187	0.00548955	0.00537444	0.00387453	0.00401781	0.0061669	0.00362525	0.00452722	0.00473172	0.00464088	0.00492774	0.00459835
MAI 9	0.00412801	0.00283103	0.00365845	0.0031151	0.00391488	0.00258486	0.00193254	0.0024404	0.00317299	0.00319964	0.00335048	0.00340016	0.00355457	0.00387027	0.00269648	0.00368834	0.00404857	0.00378363	0.00371945	0.00338028	0.00276871	0.00328636	0.00358591	0.0025536	0.00229873	0.00254254	0.00232137	0.00272532	0.0032508	0.00245294	0.0023371	0.00343426	0.00284592	0.00351505	0.00345853	0.00428288	0.00341838	0.00283843	0.00379185	0.00244889	0.00202749	0.00221804	0.00259128	0.00299254	0.00267059	0.0026015	0.00234234	0.00274919	0.00281794
MED 107	0.00556099	0.00440473	0.00424333	0.00492146	0.00548345	0.00496847	0.00585901	0.00343621	0.00475191	0.00467295	0.00490874	0.00470765	0.004302	0.00468351	0.0046108	0.00369598	0.00392085	0.00385575	0.00456818	0.00380846	0.00767604	0.00436228	0.00410318	0.00460408	0.00653618	0.00726318	0.00572962	0.00668376	0.00588138	0.00589173	0.00447726	0.00569624	0.00511281	0.00430057	0.00555072	0.00595627	0.00524303	0.0030547	0.00472862	0.00431604	0.00631108	0.00513187	0.00478033	0.00523819	0.00436539	0.00543286	0.00543916	0.00401135	0.00379767
MED 115	0.0041462	0.00314271	0.00303472	0.00381326	0.00438045	0.00473457	0.00388546	0.00424157	0.00463741	0.00665401	0.00553802	0.00461175	0.00599514	0.00342485	0.00518273	0.00390261	0.00434991	0.0043143	0.00483856	0.00432032	0.00453303	0.00339322	0.00383717	0.00343563	0.00482936	0.00488808	0.00475677	0.00491539	0.00571055	0.00414273	0.00440104	0.00411462	0.00374032	0.00323331	0.00433958	0.00295617	0.00422886	0.00307269	0.00348016	0.00344904	0.0043988	0.0023562	0.00253507	0.00303221	0.00303835	0.00380811	0.00495694	0.00322071	0.00251152
MED 123	0.00406283	0.00331386	0.00362408	0.00474352	0.00396935	0.0048175	0.0033306	0.00363374	0.00340974	0.00384417	0.00360851	0.00362713	0.00391023	0.00398317	0.00383482	0.00334617	0.00330362	0.00398722	0.00363957	0.00327364	0.00389262	0.00306069	0.00307071	0.00344242	0.00366684	0.00423381	0.00422573	0.00391192	0.00404428	0.00406803	0.00376926	0.00428224	0.00411903	0.00286086	0.00366509	0.00341096	0.00410954	0.0032291	0.00375562	0.00378011	0.00451512	0.00363099	0.00368317	0.0029856	0.0042986	0.00270782	0.00357041	0.0031113	0.00338492
MED 140	0.00654284	0.00701788	0.00530176	0.00657764	0.00386912	0.00498589	0.0027184	NA	NA	NA	NA	NA	NA	NA	NA	NA	NA	NA	NA	NA	NA	NA	NA	NA	NA	NA	NA	NA	NA	NA	NA	NA	NA	NA	NA	NA	NA	NA	NA	NA	NA	NA	NA	NA	NA	NA	NA	NA	NA
MED 153	0.00393354	0.00393963	0.00368294	0.00317421	0.00403375	0.00319089	0.00383276	0.00484561	0.00409865	0.00458406	0.00383042	0.00487825	0.00357147	0.0028683	0.00468811	0.00423452	0.00426461	0.00495232	0.0048418	0.00560053	0.00529722	0.00371322	0.00664663	0.00541573	0.00808976	0.00452191	0.00526611	0.00681617	0.00569377	0.00572698	0.00369961	0.0042168	0.00447101	0.00399639	0.00375111	0.00299437	0.00489916	0.003353	0.00332324	0.0034343	0.00331443	0.00328089	0.00338626	0.0037757	0.00451848	0.00549531	0.00579345	0.0046142	0.00574764
MED 165	0.00487933	0.00575569	0.00557226	0.0060632	0.0039099	0.00569181	0.00337713	0.00248863	0.00288961	0.00238292	0.00423652	0.00440497	0.00458825	0.00391315	0.00298538	0.00384593	0.00322631	0.00251181	0.00356676	0.00333898	0.00338065	0.00304058	0.00406807	0.00348404	0.00283631	0.00277238	0.00356659	0.00416399	0.00305535	0.00289487	0.00328889	0.00322873	0.00372683	0.00415648	0.00361796	0.00503736	0.00360712	0.00472289	0.00389565	0.00384197	0.00406423	0.00396257	0.00421774	0.00442349	0.00347659	0.00450652	0.00423328	0.00378181	0.00444924
MED 174	0.00324696	0.00315195	0.00284685	0.00348563	0.0026954	0.00333806	0.00344463	0.0033019	0.00378668	0.00304198	0.00290861	0.00306734	0.00382341	0.00424825	0.00400053	0.00400476	0.00352798	0.00475907	0.0079744	0.00481495	0.00399414	0.0037059	0.00391986	0.00355205	0.00482628	0.00376605	0.00358489	0.00380701	0.00517289	0.00523628	0.00366289	0.00336625	0.00344042	0.00292549	0.00352917	0.00436055	0.00363741	0.00494416	0.00427861	0.004047	0.00463006	0.00442791	0.00425999	0.0035675	0.00455852	0.00393417	0.00350064	0.00420144	0.00690475
MED 18	0.00388251	0.00319578	0.00432951	0.00356759	0.00527476	0.00430326	0.00431183	0.00322756	0.00473072	0.00338535	0.00496767	0.00451048	0.00470378	0.00333698	0.00330671	0.00343893	0.00353787	0.0051917	0.00777101	0.00723219	0.00831037	0.0051823	0.00428582	0.00567612	0.00968873	0.00682026	0.00559972	0.00677012	0.00653778	0.00633776	0.00404842	0.00538924	0.00459587	0.00482327	0.00490351	0.00566579	0.00378517	0.00346128	0.00437144	0.00422226	0.00405475	0.00382604	0.00386836	0.0042735	0.00474468	0.00449083	0.00559239	0.0061266	0.00376296
MED 187	0.00360582	0.00359075	0.00381435	0.00331536	0.00283995	0.00377846	0.00341399	0.00289959	0.00327641	0.00323754	0.00401892	0.00509014	0.00434875	0.00380375	0.00378055	0.0040274	0.00475247	0.0036123	0.00297094	0.00363627	0.00390265	0.00318693	0.00328686	0.00314932	0.00318678	0.00366165	0.00289717	0.00556682	0.00396865	0.00401136	0.00402681	0.00584071	0.00525071	0.00456983	0.00433458	0.00547158	0.00510441	0.00399317	0.00553451	0.00481524	0.00543326	0.00378676	0.00366554	0.00375993	0.00335664	0.00467927	0.00438659	0.00338857	0.00414096
MED 2	0.00502789	0.00519983	0.00543969	0.00431479	0.00648342	0.00646277	0.00497818	0.00551876	0.00557944	0.0068793	0.00591179	0.00570499	0.00508474	0.00372029	0.0045711	0.0048679	0.00547997	0.00591656	0.0045912	0.00517215	0.00420501	0.00610454	0.00545941	0.00461883	0.00505935	0.00471826	0.00515427	0.00605189	0.00478682	0.00551593	0.00549524	0.00569346	0.00544004	0.00406167	0.00539104	0.00522361	0.00483711	0.00471347	0.0059824	0.00490582	0.00580227	0.00445714	0.00510288	0.00539026	0.00543841	0.00532923	0.0052851	0.00574276	0.00600655
MED 200	0.00469753	0.00366127	0.00502362	0.00408463	0.00457041	0.00494145	0.00425335	0.00327119	0.00415606	0.00395454	0.00439245	0.00391576	0.00386355	0.00362476	0.00333928	0.00426521	0.0046417	0.00642065	0.00505244	0.00285559	0.00415699	0.00376786	0.00483021	0.00296743	0.00267192	0.00436769	0.00427249	0.00588617	0.00462251	0.00535767	0.00409642	0.00543818	0.00365393	0.00460884	0.0043796	0.00597971	0.00432871	0.00398546	0.00436161	0.00383227	0.00528079	0.00500278	0.00506201	0.00503105	0.00500207	0.0049171	0.00456698	0.00371497	0.00537019
MED 213	0.00431831	0.00502436	0.0027351	0.00485323	0.0025914	0.00366744	0.00335327	0.0024723	0.00275551	0.00304582	0.00430959	0.00460635	0.00374753	0.0039382	0.0030865	0.00307094	0.00337527	0.00383784	0.00354465	0.00567104	0.00429561	0.00524635	0.00419618	0.00485984	0.00541755	0.00711873	0.00579914	0.00461142	0.00519932	0.00430315	0.00344682	0.00418009	0.00576391	0.00494178	0.003978	0.00489823	0.0040188	0.00381888	0.00469643	0.00394857	0.0051832	0.00371178	0.00342345	0.00397681	0.00373846	0.00359503	0.0036458	0.0039318	0.00351763
MED 220	0.00225568	0.00286866	0.00463994	0.00358835	0.00216491	0.00224135	0.00265744	0.0027094	0.00225974	0.00264453	0.00260948	0.00274032	0.00330634	0.00254837	0.00305627	0.00296294	0.00292276	0.00336472	0.00366911	0.00250137	0.00436673	0.00257812	0.00358263	0.00265799	0.0034756	0.0041275	0.0040227	0.00412397	0.00482091	0.00565646	0.00302192	0.00447811	0.00387289	0.00426427	0.00326013	0.00394253	0.00337743	0.00309519	0.00556768	0.0041211	0.00405942	0.00434213	0.0046227	0.0037951	0.00377424	0.00424607	0.00340924	0.00433657	0.00393613
MED 229	0.00587074	0.00593098	0.00610723	0.00536799	0.0055658	0.00526551	0.00574455	0.00560551	0.00553941	0.00326891	0.0059718	0.00524427	0.00452699	0.00464918	0.00545981	0.00499626	0.00496579	0.00600493	0.00493088	0.00442472	0.00451296	0.00368164	0.00546924	0.00425867	0.00459489	0.00561313	0.00557856	0.00584006	0.00430888	0.00395122	0.00480346	0.00568736	0.00374662	0.00461809	0.00428993	0.00449597	0.00514877	0.00385944	0.00534682	0.00482707	0.00446138	0.00563196	0.00487081	0.00518784	0.00369697	0.00488272	0.00427236	0.00572827	0.00471884
MED 32	0.00572338	0.00506991	0.00586434	0.00567105	0.00642273	0.00545355	0.00523353	0.00405131	0.00498768	0.00601366	0.00416513	0.00597738	0.00594317	0.0046893	0.00442001	0.00380389	0.00601951	0.00549987	0.00571312	0.00451941	0.00461019	0.00641071	0.00456406	0.0060526	0.00852078	0.0039363	0.00400953	0.00700113	0.00555853	0.00560609	0.00400673	0.00602228	0.00405006	0.00381313	0.00485435	0.00557595	0.00390923	0.00468238	0.00508831	0.00344563	0.00458896	0.00466399	0.00567244	0.00483366	0.00645286	0.00558888	0.00499118	0.00539989	0.0057912
MED 40	0.0042036	0.00694284	0.00523146	0.00491728	0.0058179	0.00405955	0.00480983	0.00343225	0.00433676	0.0032281	0.00612711	0.00455745	0.00420888	0.0048912	0.0032966	0.00435124	0.00429031	0.00385935	0.00428817	0.0045253	0.0033689	0.0053853	0.004697	0.00319471	0.00549188	0.00441944	0.00355077	0.00506603	0.00503591	0.00565515	0.00427753	0.00609126	0.00436045	0.00369527	0.00496236	0.00529443	0.00327712	0.0036988	0.00458058	0.00497585	0.00446255	0.00409393	0.00481191	0.00495999	0.00421598	0.00405595	0.00414765	0.0039876	0.00415992
MED 54	0.00472921	0.00584131	0.00510695	0.0059451	0.00261095	0.00424306	0.00350693	0.00297765	0.00361247	0.00374856	0.00394889	0.00513745	0.00455311	0.00452686	0.00491388	0.0045763	0.00589725	0.00844706	0.00841116	0.00416789	0.00347482	0.00307775	0.00353682	0.00296869	0.00398577	0.00316931	0.00481019	0.00488672	0.00505165	0.00466941	0.00540814	0.00643744	0.00445285	0.00443049	0.00505955	0.00505253	0.00396529	0.0035054	0.00386005	0.00613195	0.0058929	0.00506443	0.00408165	0.00518601	0.00352442	0.00727324	0.00536662	0.00451465	0.00666238
MED 72	0.00403114	0.00462881	0.00323868	0.00435633	0.00377188	0.00374609	0.00289802	0.00238267	0.00284576	0.00304523	0.00569046	0.00459975	0.00466927	0.0034145	0.00288687	0.00412503	0.00260723	0.00336719	0.00296827	0.00346586	0.00341428	0.00369065	0.00326411	0.00248558	0.00326134	0.00412452	0.00382921	0.00502862	0.00314279	0.00325141	0.00447411	0.00438286	0.00289226	0.00467353	0.0040592	0.0031655	0.00487358	0.00396414	0.0041666	0.00369525	0.00426581	0.0036575	0.00340555	0.00320041	0.00314005	0.0040594	0.00374212	0.0024518	0.00248024
MED 81	0.00232645	0.00224005	0.00370813	0.00348797	0.00282216	0.00204126	0.00253561	0.00218583	0.00219426	0.00290194	0.00247889	0.00420002	0.003362	0.00204807	0.00290178	0.00220024	0.00259256	0.0031257	0.00256194	0.00280259	0.00254882	0.00334622	0.00308057	0.00336422	0.00224339	0.00244308	0.00222491	0.00421823	0.00321722	0.00390044	0.00306291	0.00415264	0.00503245	0.00294626	0.00450366	0.00386931	0.00438648	0.00414921	0.00462144	0.00451066	0.00569583	0.00334813	0.0046249	0.00365721	0.00415638	0.00319164	0.00336589	0.00432816	0.00511738
MED 87	0.00207244	0.00333973	0.00488503	0.00381022	0.00360716	0.00290733	0.00312421	0.00400861	0.00277234	0.00459325	0.0049708	0.00341024	0.00327403	0.00301565	0.00446679	0.00418948	0.00281305	0.00361621	0.002664	0.00313622	0.00256182	0.00378275	0.00329696	0.0021064	0.00306846	0.00313437	0.0026942	0.00343066	0.00306164	0.00428451	0.00460518	0.00329005	0.0040169	0.00310286	0.0042254	0.00424885	0.00368629	0.00319061	0.00277908	0.00484133	0.0054127	0.00315061	0.00374245	0.0035932	0.00412087	0.00451724	0.00395226	0.00371868	0.0034816
MUR 102	0.00529502	0.00421164	0.00550869	0.00436404	0.00462282	0.00387084	0.00294136	0.00208525	0.00197553	0.00248092	0.00285027	0.00270333	0.0022118	0.00221529	0.00288864	0.00240575	0.00209642	0.00195767	0.0029047	0.00301937	0.00329253	0.0023149	0.00286177	0.00215054	0.00338678	0.00244645	0.00291418	0.00345111	0.00411387	0.00366591	0.00414047	0.00333657	0.00357284	0.0036278	0.0038185	0.00376704	0.00541549	0.00508167	0.0039282	NA	NA	NA	NA	NA	NA	NA	NA	NA	NA
MUR 11	0.00310336	0.00346736	0.00342092	0.00462791	0.00607051	0.00376516	0.00523213	0.0042513	0.00632005	0.00501092	0.00697801	0.0055567	0.00451314	0.0050103	0.00691007	0.00713791	0.00928236	0.00934332	0.00589681	0.00969009	0.00526322	0.00656437	0.00761899	0.00482613	0.00886017	0.0104211	0.00580515	0.00536839	0.00628445	0.00420895	0.00386525	0.00432543	0.00496877	0.00442034	0.00435192	0.00683103	0.00745945	0.00685682	0.00658774	0.00887429	0.00901421	0.00864036	0.00719378	0.00401866	0.00383187	0.0051025	0.00510148	0.00399798	0.00516289
MUR 111	0.00454959	0.0053411	0.00522786	0.00382757	0.00436207	0.00290513	0.00269196	0.00198151	0.00242631	0.00357086	0.00235811	0.00321117	0.00253417	0.00196331	0.00256836	0.00236218	0.00264683	0.00400021	0.00349363	0.00334767	0.00247354	0.00325802	0.0032112	0.00402985	0.00255777	0.00295171	0.00257183	0.00330171	0.00285084	0.00249816	0.00287198	0.00251144	0.00224215	0.00237169	0.00201934	0.00276679	0.00302601	0.00296802	0.00269845	0.00217518	0.00266049	0.00327822	0.00211688	0.00246032	0.00191089	0.00235967	0.00261254	0.0020126	0.0028214
MUR 127	0.00569495	0.00437594	0.00514287	0.00417634	0.00300093	0.00346315	0.00250081	0.0021576	0.00336478	0.00217947	0.00215569	0.00428186	0.00344039	0.00422075	0.0040575	0.00372435	0.0041453	0.00341807	0.00486454	0.00535037	0.00382512	0.00414462	0.00416863	0.00429411	0.00418449	0.004239	0.00464955	0.00479505	0.00477036	0.00395455	0.00379231	0.00414008	0.00404607	0.00463883	0.00530803	0.00504015	0.00481353	0.00372569	0.00440844	NA	NA	NA	NA	NA	NA	NA	NA	NA	NA
MUR 152	0.00354308	0.00319736	0.0029261	0.0031359	0.00283293	0.00216779	0.000835703	0.000834644	0.000755949	0.00163006	0.00249403	0.00159695	0.00253066	0.0010808	0.00101597	0.00111285	0.00112807	0.00175935	0.00202167	0.00127116	0.00192444	0.00196635	0.00115452	0.00064594	0.000603921	0.00119901	0.00123493	0.0013027	0.00141668	0.0022896	0.00253711	0.00180586	0.00234708	0.00181861	0.00187592	0.00242797	0.00199948	0.00117333	0.0019334	0.0025524	0.00235332	0.00205291	0.00166048	0.00210033	0.00261385	0.00184901	0.00225222	0.00216896	0.00170386
MUR 16	0.0045229	0.00575636	0.0058364	0.00505624	0.00377815	0.00550071	0.00329787	0.00373416	0.00376003	0.00355041	0.00525868	0.00396433	0.00492813	0.00507024	0.00561674	0.00597026	0.00514009	0.00506109	0.00568725	0.005603	0.00481523	0.0055059	0.00559505	0.00366727	0.00501065	0.00412935	0.0041629	0.00490066	0.00513868	0.00449498	0.005133	0.00376683	0.00438995	0.00432563	0.00452607	0.00417053	0.00389397	0.00600524	0.00424264	0.00394513	0.0047087	0.00446733	0.00387732	0.0039076	0.0045016	0.00444187	0.00451374	0.00395016	0.00429025
MUR 160	0.0042343	0.00521036	0.00422873	0.00395641	0.00630851	0.00505778	0.00306051	0.00287053	0.00230161	0.00230976	0.00261234	0.00261397	0.00234895	0.00289459	0.00265825	0.00330198	0.00187479	0.001817	0.00281515	0.0031214	0.00284933	0.00212548	0.00291738	0.00171641	0.00274878	0.00277003	0.002189	0.0033028	0.00242012	0.00196164	0.00214785	0.00233039	0.00267699	0.00306221	0.00322421	0.00307156	0.00255656	0.00406011	0.0026366	0.00315555	0.00286549	0.00252803	0.00243939	0.00277537	0.00296775	0.00294956	0.00291676	0.00293538	0.00291073
MUR 172	0.00980751	0.00742379	0.01249	0.00933037	0.0107965	0.00714543	0.00444199	0.00495662	0.00356627	0.00272263	0.00268218	0.0028	0.00253714	0.00349565	0.00301705	0.00341443	0.003731	0.00340198	0.00321458	0.00272962	0.00228575	0.00210779	0.00357605	0.0044557	0.00190221	0.00195735	0.00286544	0.00288006	0.00294859	0.0021783	0.002073	0.00241625	0.0022864	0.00225721	0.00227677	0.0023819	0.00263808	0.00310367	0.00366136	0.00299369	0.00296712	0.00305582	0.00308154	0.00234882	0.00280136	0.00264394	0.00322585	0.00340987	0.00342566
MUR 190	0.00249911	0.00263997	0.00272532	0.00360092	0.00212108	0.00224286	0.00165423	0.0016788	0.00140131	0.00186192	0.00164244	0.00220257	0.00151307	0.00168145	0.00224749	0.00196394	0.00125111	0.00184544	0.00139449	0.00256699	0.00212402	0.00163572	0.00161597	0.00125794	0.00128011	0.00146486	0.00114354	0.00169921	0.00239111	0.00221118	0.00160748	0.00191076	0.00190753	0.00274885	0.00191804	0.00281599	0.00184285	0.0021984	0.00221413	0.00253764	0.00269826	0.0018518	0.00268431	0.00252908	0.00300433	0.00329046	0.00258984	0.00246366	0.00250376
MUR 193	0.00314274	0.00276914	0.00275753	0.00296099	0.0024873	0.00299634	0.00129771	0.000882985	0.00264817	0.00227334	0.00207538	0.00218167	0.00203162	0.00152018	0.00198143	0.00246451	0.00266733	0.00153424	0.00203743	0.00168408	0.00211356	0.00204793	0.00220682	0.00113326	0.00201466	0.00184779	0.00189285	0.00260026	0.00190669	0.00207369	0.00205114	0.0025461	0.0020941	0.00255563	0.00255632	0.00244125	0.00270798	0.0024919	0.00307218	0.00322823	0.00263049	0.00281178	0.00267274	0.00232825	0.00265362	0.00324751	0.00308439	0.00261623	0.00272061
MUR 207	0.00544814	0.00408721	0.00487608	0.0050338	0.00499087	0.00410084	0.00392258	0.00418945	0.00433228	0.00335036	0.00384551	0.00410505	0.00337839	0.00437303	0.00471617	0.00437457	0.00355863	0.00254404	0.00468134	0.00463089	0.00303645	0.00284376	0.00322874	0.0027599	0.00364033	0.00283953	0.00372036	0.00282757	0.00245877	0.00236809	0.00319992	0.00232302	0.00277277	0.00319756	0.00235783	0.00279155	0.00358927	0.00302702	0.00346038	0.00199181	0.00250858	0.00293865	0.00328103	0.00217144	0.00218229	0.00248295	0.00287059	0.00223431	0.00223202
MUR 224	0.00441482	0.00478077	0.00501202	0.00513105	0.00245542	0.00231787	0.00311214	0.00139229	0.00107145	0.00315496	0.002431	0.00326585	0.00229623	0.00214832	0.00235171	0.00296861	0.0027213	0.00265726	0.00263414	0.00240229	0.00174648	0.00178665	0.00186021	0.00149851	0.00169181	0.00189725	0.00279586	0.00212738	0.00308645	0.00240753	0.00192657	0.00422914	0.0025376	0.00425007	0.0029942	0.00348028	0.00342219	0.00268756	0.00291767	0.00246301	0.0035668	0.0027365	0.00304955	0.00311381	0.0029374	0.00199104	0.00284222	0.00218666	0.00224591
MUR 236	0.00357984	0.00424745	0.00507981	0.005179	0.00390499	0.00371085	0.00322794	0.00254337	0.00295705	0.00269926	0.0030474	0.00424614	0.00225944	0.0025936	0.00310312	0.00301539	0.00252697	0.00286812	0.00316353	0.00247219	0.0027688	0.00195394	0.00315663	0.0024761	0.00234469	0.00240574	0.00173438	0.00329395	0.00194198	0.00229949	0.00271953	0.00248493	0.00239209	0.00266087	0.0026787	0.00270939	0.00434259	0.00297557	0.00233451	0.00330587	0.00279374	0.00212104	0.00241401	0.00256328	0.00385738	0.00305615	0.00270849	0.00244121	0.0024727
MUR 34	0.00456289	0.00421653	0.00460709	0.00486105	0.00431291	0.00368705	0.00254106	0.00253947	0.00196367	0.00387721	0.00330297	0.00473031	0.00410282	0.00180636	0.00258413	0.00443131	0.00289315	0.00282652	0.00196726	0.00284172	0.00286812	0.00300896	0.0018064	0.0051089	0.00488712	0.0044913	0.00355474	0.00520315	0.00492737	0.00466292	0.0034301	0.00623327	0.00331045	0.00513421	0.00547762	0.00505213	0.00548222	0.00480181	0.00615371	NA	NA	NA	NA	NA	NA	NA	NA	NA	NA
MUR 39	0.00334948	0.00305765	0.00388996	0.00363847	0.00367698	0.00353021	0.00258902	0.00317048	0.00240441	0.00379725	0.00298711	0.00400556	0.00379679	0.00369471	0.00242531	0.00257086	0.0028023	0.00264719	0.00305756	0.00326988	0.00244483	0.00234501	0.0021317	0.00223197	0.00250915	0.00265848	0.00229659	0.00258463	0.00202028	0.00349825	0.00234974	0.00258062	0.00324916	0.00235985	0.00271489	0.00260868	0.00277841	0.00199816	0.0029934	0.00304509	0.00289889	0.00257339	0.00237831	0.0024848	0.00284739	0.00255968	0.00298335	0.00308288	0.00352517
MUR 49	0.00377497	0.00372612	0.00443542	0.00572572	0.00366419	0.0037093	0.00338263	0.00294903	0.00284733	0.00233337	0.00306009	0.00290833	0.00287968	0.00320233	0.00303912	0.00290344	0.00318489	0.00333972	0.00263342	0.00319407	0.00279059	0.00262071	0.00199017	0.00173903	0.00171314	0.00257768	0.00249405	0.00216604	0.00311886	0.00261702	0.00342785	0.00326257	0.00288255	0.0027214	0.00409095	0.00398407	0.00391497	0.003654	0.00454267	0.00402102	0.0034595	0.00329333	0.00288796	0.00380069	0.00309416	0.00406372	0.00438519	0.00439829	0.00544744
MUR 68	0.00268079	0.00278642	0.00236873	0.00248525	0.00248501	0.00251277	0.00162815	0.00160127	0.00165017	0.00174823	0.00150029	0.00196469	0.00131636	0.00233913	0.00188234	0.00270657	0.00202327	0.00166152	0.00211642	0.00251	0.00223785	0.00200019	0.00260323	0.00215578	0.00245666	0.00234952	0.00205562	0.00219525	0.00191991	0.00319492	0.00305011	0.00222516	0.00215706	0.00217115	0.00254559	0.00283948	0.00218321	0.00275877	0.00316064	0.00321807	0.00336527	0.00187397	0.00273478	0.00223272	0.00228569	0.00237831	0.00340214	0.00335262	0.00387638
MUR 79	0.00340555	0.00349224	0.00442462	0.0040032	0.0047729	0.00396039	0.00252243	0.0024209	0.00212056	0.00220239	0.00240512	0.00295921	0.00320237	0.00315179	0.00267889	0.00386428	0.00452001	0.00463624	0.0037315	0.00349818	0.00373862	0.00245346	0.00253465	0.00287282	0.0028017	0.00147762	0.00104706	0.00228556	0.00196237	0.00207031	0.00306716	0.00232199	0.00347133	0.00258357	0.00308988	0.00238917	0.00186628	0.00294638	0.00235285	0.00189611	0.00206882	0.0027877	0.00343372	0.00206997	0.001497	0.00278567	0.0023662	0.00230445	0.00215018
MUR 96	0.00283402	0.00265843	0.00317563	0.00227477	0.0033831	0.00310456	0.00216547	0.0025117	0.00254937	0.00310985	0.00299983	0.00252514	0.00351751	0.0036764	0.00368416	0.00342798	0.00356045	0.00370895	0.00437425	0.00375886	0.00362592	0.00350584	0.00376047	0.00438652	0.00376152	0.00344344	0.00352499	0.00337303	0.00305019	0.00360811	0.00399318	0.00369673	0.00340811	0.00406796	0.00381936	0.00346741	0.00473886	0.00477156	0.00482553	0.00388099	0.0043553	0.00533134	0.00552929	0.00622989	0.00475921	0.00393329	0.00450493	0.00358144	0.00357879
POT 10	0.00514793	0.00391931	0.00354827	0.0038423	0.00328633	0.00386479	0.0049981	0.00390793	0.00711148	0.0057978	0.00860497	0.00717355	0.00506687	0.00858324	0.00378774	0.0041661	0.00390505	0.0036725	0.00572798	0.00873808	0.00524711	0.00327505	0.00365535	0.00224027	0.00187911	0.0016895	0.00182381	0.00207631	0.00199933	0.00229048	0.00290874	0.00287185	0.00333384	0.00390173	0.00251292	0.00361666	0.00416556	0.0027569	0.00273274	0.00348455	0.00342218	0.00382173	0.00302697	0.00352804	0.0037639	0.00329825	0.0035351	0.00319289	0.0036887
POT 126	0.00430221	0.00284995	0.00384006	0.00263509	0.00295725	0.00304622	0.00244739	0.00203236	0.00233185	0.00264349	0.00273879	0.00249201	0.00332511	0.00240387	0.00264215	0.00255626	0.0027549	0.00282417	0.00495312	0.00368524	0.00331024	0.00338355	0.00350708	0.00320266	0.00293014	0.00308806	0.00286923	0.00362001	0.00353252	0.00349702	0.00317959	0.00315868	0.00347312	0.00307514	0.00328228	0.00329817	0.00504993	0.0028687	0.00366225	0.0035472	0.00345066	0.0030361	0.00287891	0.00353837	0.00347745	0.00309639	0.00388746	0.00304296	0.00273082
POT 133	0.00495098	0.00418148	0.00541176	0.00442657	0.00495163	0.00564373	0.00341643	0.00282162	0.00199552	0.00389076	0.00194648	0.00282295	0.00368304	0.00239011	0.00214019	0.00185571	0.00265153	0.00285492	0.0037133	0.0044719	0.00501965	0.00417645	0.00447719	0.00271249	0.00242304	0.00293092	0.00277859	0.00409251	0.00568656	0.00435617	0.00505413	0.00466791	0.00487927	0.0043583	0.00487425	0.00435479	0.00478878	0.0025277	0.00395689	0.00372616	0.00503689	0.0039404	0.00404093	0.00389603	0.00324576	0.00469725	0.00482975	0.00371158	0.00495889
POT 14	0.00348425	0.00342911	0.00331852	0.0038765	0.00513048	0.00319719	0.00427843	0.0035918	0.00326084	0.00365157	0.00345879	0.00391141	0.00465705	0.0053502	0.00476848	0.00509792	0.00420292	0.00425125	0.00646256	0.00489861	0.00423616	0.00410706	0.00305631	0.00296078	0.0028313	0.00216836	0.00256043	0.00200604	0.00229198	0.00257008	0.00285693	0.00324465	0.00356803	0.00313133	0.00354477	0.00328261	0.00290924	0.00285549	0.00435399	0.00373475	0.00438708	0.00624839	0.00810997	0.00642611	0.00512482	0.00522569	0.00785605	0.00405133	0.00760556
POT 154	0.00560645	0.00401941	0.00366774	0.00342351	0.00565927	0.0036955	0.00423437	0.00494414	0.0053866	0.0049171	0.00509971	0.00583942	0.00477508	0.00568303	0.00574695	0.00494733	0.00499516	0.00370976	0.00498878	0.00452184	0.00410273	0.00366714	0.00491059	0.002918	0.00306221	0.00259156	0.00305564	0.00173175	0.00287725	0.00208444	0.0024877	0.00244438	0.00303477	0.00303022	0.00262341	0.00300582	0.00364655	0.0054258	0.00392702	0.0035875	0.00418221	0.00556707	0.0055572	0.00348105	0.00349982	0.00345415	0.00430588	0.00395884	0.00448043
POT 166	0.0047648	0.0041249	0.00378368	0.00455238	0.00344699	0.00402356	0.00411137	0.00463293	0.00363671	0.00316141	0.00350121	0.00344738	0.00430191	0.00411764	0.00394816	0.00435246	0.0039275	0.0037603	0.00379048	0.00370322	0.0035096	0.00371871	0.00405989	0.00239784	0.00250928	0.00268213	0.00237432	0.00227593	0.00243422	0.00207516	0.00339354	0.00278569	0.00213911	0.00318304	0.00377111	0.00376221	0.00374791	0.00350752	0.00291008	0.00296444	0.00344371	0.00287374	0.00420093	0.00321875	0.00404634	0.00408618	0.00426335	0.00408864	0.00460904
POT 177	0.00497183	0.00392832	0.0047355	0.00375299	0.00303744	0.00273024	0.00285873	0.00197896	0.00201378	0.00229677	0.00230946	0.00270256	0.00274734	0.00251755	0.00271429	0.00359769	0.00246781	0.00282853	0.00267002	0.00285232	0.00308716	0.00264157	0.00253987	0.00220134	0.00266094	0.00238458	0.00318591	0.00295478	0.00299549	0.00293229	0.00265488	0.00421912	0.00365589	0.00361686	0.00293947	0.00370781	0.00484052	0.00396834	0.00358467	0.00302249	0.00303531	0.00361056	0.00421118	0.00333355	0.00336982	0.00362077	0.00420294	0.00389213	0.00380455
POT 185	0.00410449	0.00508021	0.00360752	0.00324346	0.00361592	0.00430249	0.0023347	0.00215617	0.00211022	0.00263992	0.00319128	0.00312769	0.00388846	0.00314553	0.00250205	0.00349325	0.00295668	0.00322367	0.00299908	0.00382052	0.00407533	0.00299976	0.00407733	0.00361399	0.0032859	0.0033791	0.00442246	0.00309757	0.00510507	0.00311027	0.00345124	0.00363835	0.00408242	0.00405498	0.00318716	0.00375525	0.00499466	0.00514609	0.00524798	0.00386526	0.00362061	0.00704835	0.00445361	0.00339462	0.00413714	0.00412256	0.00440053	0.00423443	0.00312359
POT 203	0.00310136	0.00330061	0.00373067	0.00430041	0.0033615	0.00387266	0.00429601	0.00195295	0.00218442	0.00223361	0.00213986	0.00231297	0.00257291	0.00277239	0.00268412	0.00337086	0.00284274	0.00359735	0.00411873	0.0028485	0.00262829	0.00262454	0.00302038	0.00273525	0.00259968	0.00253263	0.00229589	0.00246347	0.00288941	0.00295317	0.00302534	0.00335002	0.00280507	0.00358923	0.00294501	0.00429211	0.00443803	0.00367368	0.00398095	0.00348302	0.00380981	0.00504484	0.00493597	0.00414814	0.00381876	0.00504524	0.00474968	0.00339775	0.0044898
POT 211	0.00257291	0.00298578	0.00343612	0.00336816	0.00362821	0.00294626	0.00339762	0.00412525	0.00317063	0.00354694	0.00388	0.00353073	0.00489336	0.00446417	0.00400747	0.00369956	0.004166	0.00496379	0.00415177	0.00361278	0.00414187	0.00337952	0.00283785	0.00224116	0.00298686	0.00300212	0.00242855	0.00285953	0.00219052	0.00236974	0.00321632	0.00272446	0.00274057	0.00418837	0.00504068	0.00483823	0.00294092	0.00346586	0.00340082	0.00441499	0.0033737	0.00337837	0.00420598	0.00341745	0.00380022	0.00366283	0.00322172	0.00395506	0.0036611
POT 221	0.00525022	0.00366466	0.00319125	0.00409508	0.00443217	0.00416736	0.00302986	0.00252074	0.00187363	0.00340923	0.00310819	0.00206924	0.00271674	0.00260735	0.00273193	0.00199538	0.00286375	0.00308409	0.00339967	0.00248606	0.0023868	0.00224885	0.0022836	0.00265274	0.00283639	0.00298896	0.00266709	0.00239172	0.00328199	0.00277507	0.00232931	0.00297529	0.00305175	0.00299139	0.00232439	0.00370532	0.00293672	0.00373649	0.00384278	0.0035788	0.00338479	0.00354427	0.00443308	0.00537026	0.00452982	0.00457843	0.00513764	0.00413884	0.00384393
POT 230	0.0051122	0.00599665	0.00492936	0.00500735	0.00358619	0.00464084	0.00371622	0.00336105	0.0028961	0.00292156	0.00300731	0.00326345	0.00382281	0.00339055	0.00335355	0.00375352	0.0030719	0.00483537	0.0042963	0.00295	0.00439565	0.00287263	0.00382093	0.00231714	0.00374273	0.00417073	0.00425221	0.00388438	0.00279021	0.00328489	0.00289447	0.00443717	0.00368275	0.00530039	0.00355024	0.00451619	0.00535401	0.00448857	0.00468453	0.00427681	0.00588308	0.00436783	0.00372615	0.00421472	0.00455887	0.00528638	0.00362464	0.00345136	0.00454794
POT 29	0.00347945	0.00537722	0.00325053	0.00444808	0.00507173	0.00304136	0.00413711	0.00518932	0.00421543	0.00442471	0.00460834	0.00524159	0.00404703	0.00488675	0.00363682	0.00846678	0.00464922	0.00488785	0.00521928	0.00403869	0.00410677	0.00490028	0.00396421	0.00375492	0.00391838	0.00323653	0.00317826	0.00297302	0.00312687	0.00264255	0.00391543	0.00448492	0.0034365	0.00328331	0.00363516	0.00323961	0.00338775	0.00389655	0.00437199	0.00485928	0.00484037	0.00675566	0.00553024	0.00765202	0.00568683	0.00570486	0.00498182	0.00604032	0.00413283
POT 45	0.00427368	0.00337015	0.00566154	0.00310487	0.00431526	0.00401231	0.00298329	0.00363655	0.00309788	0.00444508	0.00522345	0.0050058	0.00522004	0.00291738	0.00300622	0.00490341	0.00427873	0.00355254	0.00463082	0.00394566	0.00388527	0.00376779	0.00367584	0.00373128	0.00333306	0.00231852	0.00210682	0.00341408	0.00343357	0.00262602	0.00214256	0.00256147	0.00283666	0.00268021	0.002937	0.00281425	0.00326581	0.0039576	0.00313389	0.00316315	0.00351365	0.00265616	0.00365774	0.00464494	0.00317368	0.00373896	0.00414877	0.00585793	0.00286084
POT 60	0.00293711	0.00369552	0.00358446	0.00396137	0.00360908	0.00268025	0.00458712	0.00479336	0.0057198	0.00421898	0.00455123	0.00362497	0.00360819	0.00602755	0.00482967	0.00482209	0.0049117	0.00368098	0.00375126	0.00420743	0.00403627	0.00286207	0.00403814	0.0023967	0.00210318	0.00254838	0.00318028	0.00251093	0.00239639	0.00424188	0.00258927	0.00321876	0.00418525	0.00445215	0.0046665	0.00495062	0.00387227	0.00360734	0.00427428	0.00539922	0.00406073	0.00385447	0.00412494	0.00482878	0.00418103	0.00450064	0.00485034	0.0043863	0.00511279
POT 69	0.00366854	0.00471579	0.00310878	0.00509454	0.00462529	0.0029455	0.0018337	0.00245864	0.0030728	0.00290911	0.00313435	0.00300646	0.00390576	0.00364152	0.00254507	0.00325825	0.00258633	0.00431036	0.00331968	0.00360385	0.00340682	0.00320798	0.00254553	0.0019132	0.00236232	0.00313394	0.00248057	0.00213156	0.00236797	0.00294777	0.0032734	0.00314001	0.00303438	0.00380789	0.00302265	0.00315933	0.00341147	0.0038197	0.00475149	0.00377535	0.00402481	0.00527816	0.00376851	0.00454742	0.00483705	0.00421473	0.00445728	0.00413639	0.00364281
POT 80	0.00369135	0.00333167	0.00439171	0.00389488	0.00298952	0.00331116	0.00272697	0.00206837	0.0022312	0.002804	0.00372202	0.00344852	0.00410286	0.00342988	0.00353874	0.00484315	0.00408491	0.00362111	0.00336598	0.00374134	0.00451458	0.00368439	0.00320442	0.00310071	0.00216458	0.00290087	0.00223398	0.00225421	0.00272242	0.00315216	0.00362204	0.00400229	0.00329926	0.00285207	0.00333135	0.00359459	0.00417114	0.00314635	0.00551868	0.00421619	0.0049786	0.00856824	0.00567253	0.00557062	0.00518591	0.00640871	0.0070872	0.00682366	0.00907964
POT 92	0.0044212	0.00320249	0.00540717	0.00428259	0.00343241	0.00311705	0.00212907	0.00220362	0.00257182	0.00325537	0.00362936	0.00309943	0.00387204	0.00417115	0.00317398	0.00414311	0.00293463	0.00446599	0.00275597	0.00310947	0.00485285	0.00446133	0.00271974	0.00214047	0.00307226	0.00310454	0.00498219	0.00539652	0.0042149	0.00343864	0.00402928	0.00363296	0.00470607	0.0040256	0.00330286	0.00359504	0.00391086	0.00244948	0.00373356	0.00419642	0.00489774	0.00361332	0.00353937	0.00348101	0.00399991	0.00491469	0.00453346	0.00399821	0.00402514
RS7 103	0.0117424	0.00573072	0.00594741	0.00620677	0.00443066	0.009754	0.00739591	0.00490607	0.00543115	0.00379048	0.00459113	0.00374439	0.00322936	0.00359472	0.00394908	0.003778	0.00330042	0.00472507	0.00438925	0.0039872	0.00467155	0.00395224	0.0039549	0.00406685	0.00462462	0.00548044	0.00384241	0.0040049	0.00475935	0.00463701	0.00411883	0.00491698	0.00428064	0.00295279	0.00394066	0.0045591	0.00387452	0.00459032	0.00448941	0.00414278	0.00330065	0.00409999	0.00438998	0.00389704	0.00394753	0.00355324	0.00405039	0.00392844	0.00500594
RS7 109	0.00294247	0.00361291	0.00528301	0.00424907	0.00543188	0.00517914	0.0029058	0.00296342	0.00327684	0.00376804	0.00592064	0.00498611	0.00328148	0.00508614	0.00347043	0.00412382	0.00420709	0.00399859	0.00513222	0.00513977	0.0054472	0.00323026	0.0043098	0.00364302	0.00497084	0.00521477	0.0050343	0.00483633	0.0048406	0.00379537	0.00513919	0.00332176	0.0033081	0.0048507	0.00419174	0.0033886	0.00349696	0.00346974	0.00375542	0.00467134	0.00424494	0.00377633	0.00378345	0.00551337	0.00383096	0.00509492	0.00452858	0.00527531	0.0035355
RS7 129	0.00616908	0.00612325	0.0039501	0.00382621	0.00367298	0.00383689	0.00281801	NA	NA	NA	NA	NA	NA	NA	NA	NA	NA	NA	NA	NA	NA	NA	NA	NA	NA	NA	NA	NA	NA	NA	NA	NA	NA	NA	NA	NA	NA	NA	NA	NA	NA	NA	NA	NA	NA	NA	NA	NA	NA
RS7 142	0.00260886	0.00291945	0.00344485	0.00320395	0.00382692	0.00315181	0.00379161	0.00256166	0.00310505	0.00363545	0.00469867	0.00400675	0.00416967	0.00266298	0.00298249	0.002566	0.00262669	0.0039802	0.00327182	0.00278465	0.00503156	0.00322886	0.00403808	0.00285618	0.00208151	0.00420168	0.00415695	0.00423407	0.00293634	0.00310223	0.00271004	0.00362838	0.00313252	0.00405343	0.00471905	0.00500928	0.00375335	0.00335431	0.00340627	NA	NA	NA	NA	NA	NA	NA	NA	NA	NA
RS7 149	0.00405657	0.00352558	0.00415831	0.0038975	0.0049522	0.00442042	0.00362425	0.00381774	0.00313757	0.00297519	0.00231656	0.00270521	0.00342153	0.00345118	0.00289685	0.00328719	0.00318837	0.00365485	0.00256526	0.00358426	0.00330312	0.00296021	0.00248249	0.00269068	0.00252014	0.00335525	0.00258232	0.00271341	0.0020363	0.0021629	0.00200256	0.00265736	0.00312346	0.00311131	0.00352569	0.00427449	0.00365876	0.00573454	0.00438548	0.00403747	0.00322229	0.005281	0.00473375	0.00389715	0.00366506	0.00402845	0.00504543	0.00427576	0.00630521
RS7 15	0.00886269	0.00988511	0.00597755	0.00482026	0.00481187	0.00385829	0.00279981	0.00244512	0.00187848	0.00237521	0.00216617	0.00302621	0.00226278	0.00244724	0.00272208	0.00367143	0.00278603	0.00290163	0.0033787	0.00350438	0.00386666	0.00353162	0.00351391	0.00203579	0.00266746	0.00289179	0.00389011	0.0022398	0.00291728	0.00302355	0.00344935	0.00352673	0.00484738	0.00388894	0.00543791	0.00463165	0.00309048	0.00419519	0.00532006	0.00298304	0.00344637	0.0043996	0.00530475	0.00429411	0.00408308	0.00402007	0.00541541	0.00418475	0.00474553
RS7 162	0.00214902	0.00348464	0.00270074	0.0055142	0.0035405	0.00319456	0.00306779	0.00195936	0.0025676	0.0021491	0.00373911	0.00305451	0.00390794	0.00291369	0.00230611	0.00367238	0.00242758	0.00258426	0.00341259	0.00376743	0.0045096	0.00210714	0.00317624	0.00262252	0.00237172	0.00221331	0.00251118	0.00267168	0.00278834	0.00218871	0.00287519	0.00342195	0.00253383	0.00422758	0.00363874	0.00538816	0.0050672	0.00558536	0.00606627	0.00602524	0.0062417	0.00529102	0.00610183	0.00521132	0.0056454	0.00694236	0.00697075	0.00622801	0.00562346
RS7 180	0.00561903	0.00622866	0.00542555	0.00499072	0.00454321	0.00424044	0.00565144	0.00569856	0.0058038	0.00565613	0.0062362	0.00616018	0.00416518	0.00596977	0.00757908	0.00603587	0.00528007	0.00565571	0.00498646	0.00559823	0.00663641	0.00564257	0.00536409	0.00322138	0.00309723	0.003722	0.00290782	0.00342832	0.00389202	0.00362347	0.00294596	0.00318445	0.00396497	0.00333122	0.00373145	0.00419801	0.00341195	0.00464423	0.00362905	0.00452969	0.004366	0.00431498	0.00414092	0.00441347	0.00492285	0.00412464	0.0051884	0.00438956	0.0068784
RS7 183	0.00221633	0.00379994	0.00329032	0.0032666	0.00642023	0.00291167	0.00654062	0.00619506	0.00463891	0.00596116	0.00532067	0.00636347	0.00516095	0.00594562	0.00592041	0.00644094	0.00577363	0.00378415	0.00469501	0.00559884	0.00478776	0.00373674	0.00550478	0.00399079	0.00336853	0.00362864	0.00260039	0.00284899	0.00230591	0.00270401	0.0023961	0.00248057	0.00212229	0.00244428	0.00237097	0.00241607	0.00284486	0.00236978	0.0023679	0.00192578	0.00221502	0.00318791	0.00215892	0.0023951	0.00265406	0.00256451	0.00284596	0.00238004	0.00267147
RS7 196	0.00438713	0.00532527	0.00465876	0.00484593	0.0061075	0.00440439	0.0051766	0.0051319	0.004731	0.00346862	0.00401973	0.0037496	0.00459374	0.0032465	0.00365873	0.00352488	0.00357841	0.00430381	0.00482282	0.00443523	0.00332353	0.00362743	0.00364719	0.0033795	0.00249919	0.00318939	0.00264494	0.00234378	0.00291168	0.00287065	0.00416655	0.00216529	0.00277036	0.00424784	0.0037133	0.0029597	0.00428014	0.00330683	0.00375971	0.00489371	0.00366114	0.00309441	0.00338207	0.00323194	0.00393195	0.0049993	0.00392521	0.00402379	0.00468539
RS7 209	0.00809257	0.00613646	0.00660646	0.00628233	0.00636901	0.00750155	0.00759271	0.00710194	0.00738955	0.00728016	0.00706635	0.00615954	0.00769539	0.00794206	0.00656007	0.00726029	0.00638065	0.00683768	0.0073664	0.00799149	0.00718793	0.00718317	0.00823516	0.00686521	0.00900812	0.00441075	0.0041267	0.00366064	0.00274144	0.00423672	0.0042823	0.00354526	0.00432762	0.00467785	0.00434096	0.00503811	0.00631656	0.00616556	0.00553594	0.00549728	0.00489357	0.00687348	0.00530604	0.00414916	0.00405263	0.0054485	0.00573896	0.0044664	0.00518376
RS7 219	0.00260047	0.00343078	0.00348373	0.00362542	0.00506315	0.00303955	0.00449929	0.00413059	0.00378269	0.0029068	0.00294679	0.00300151	0.00294695	0.00286975	0.00299709	0.00249	0.0029365	0.00302232	0.00338211	0.00237683	0.00349631	0.00227249	0.00243424	0.00257858	0.0026549	0.00287756	0.00270315	0.00264112	0.00186818	0.00338613	0.00251441	0.00306015	0.00392974	0.0035529	0.00360796	0.00295442	0.00344951	0.00282031	0.00387194	0.00404553	0.00457147	0.00316862	0.00376368	0.0041044	0.00310881	0.00430896	0.00384345	0.00289588	0.00431526
RS7 233	0.00300667	0.00374062	0.00384412	0.00471748	0.00402434	0.0048605	0.00395506	0.00274254	0.00454662	0.00297904	0.00327958	0.0027749	0.00264559	0.00335342	0.00337291	0.00305598	0.00428429	0.00335422	0.00376496	0.00356078	0.00271828	0.00255634	0.00326877	0.00254372	0.00234685	0.00207981	0.00203096	0.00286464	0.0020752	0.00200938	0.00351242	0.00418134	0.00357331	0.00428124	0.00379298	0.00451766	0.0049619	0.00364778	0.00330042	0.00412172	0.00405808	0.00323099	0.00377866	0.00433681	0.00415579	0.00532083	0.00581269	0.00326109	0.005021
RS7 26	0.00560953	0.00501124	0.00668299	0.00665053	0.00702287	0.00670243	0.00957881	0.00663214	0.00595527	0.00696933	0.00828221	0.00706098	0.00755581	0.00757879	0.00930883	0.00673971	0.00731782	0.00676086	0.00672462	0.0056968	0.00587532	0.00626436	0.00609543	0.00726022	0.00705209	0.00622977	0.00553982	0.00555441	0.00637629	0.00573207	0.00595962	0.0055926	0.00616278	0.0049844	0.00583043	0.00567252	0.00523862	0.00669257	0.00536412	0.00474849	0.00592038	0.00543509	0.0059205	0.00440707	0.00499902	0.00503055	0.00432138	0.00605218	0.00645989
RS7 3	0.002987	0.00395562	0.00508403	0.00482948	0.00752093	0.00591111	0.00669668	0.00512724	0.00544456	0.0060123	0.00598822	0.005901	0.00571115	0.0082509	0.00769179	0.00650171	0.00614504	0.00628123	0.00742254	0.0074369	0.00677985	0.00520517	0.00659232	0.00579417	0.00587913	0.00372125	0.00376473	0.00376738	0.00413927	0.00404393	0.00562537	0.00420393	0.00322061	0.00382225	0.00335238	0.00315476	0.00356198	0.00378981	0.00354432	0.00397655	0.00311206	0.00380483	0.00357317	0.00307627	0.00292442	0.00324388	0.00331215	0.00316993	0.00355332
RS7 38	0.00349003	0.00413319	0.00433166	0.00405509	0.00365311	0.00403497	0.00399549	0.003044	0.00450616	0.00365954	0.00369794	0.00499519	0.00478776	0.00400974	0.00446141	0.00447086	0.00476155	0.00515903	0.00744477	0.00719872	0.00375316	0.00598527	0.00371128	0.00447	0.00533956	0.00377809	0.00376939	0.00472623	0.00390822	0.00346022	0.00358913	0.00537182	0.00328024	0.00432745	0.0047003	0.00558931	0.00409516	0.00501027	0.00456007	0.00503146	0.00451369	0.0045478	0.00412399	0.00458767	0.00511221	0.00303755	0.00403741	0.00513116	0.00552373
RS7 50	0.00358089	0.00342022	0.00335383	0.0045586	0.00269308	0.00320916	0.00218651	0.00215282	0.00232565	0.00203877	0.00264188	0.00289815	0.00258915	0.00187296	0.00214015	0.00248265	0.00219136	0.0028843	0.0023714	0.002055	0.00209234	0.00217573	0.00219575	0.0023282	0.0018037	0.00220827	0.00178747	0.00376966	0.00219829	0.00227833	0.00343029	0.00286948	0.00222214	0.00333749	0.00283384	0.00249482	0.00285955	0.00291406	0.00441046	0.00379151	0.00379121	0.00613504	0.00541131	0.00408929	0.00376799	0.00511625	0.0033254	0.0040325	0.00407713
RS7 65	0.00293773	0.00238936	0.00279961	0.00365706	0.00368996	0.00303239	0.00412596	0.00421476	0.00352966	0.00398342	0.00481442	0.00585183	0.00604085	0.00476083	0.00610132	0.00656044	0.0053726	0.00566853	0.0105386	0.00628729	0.0082621	0.00506455	0.00560739	0.00527363	0.00437099	0.00525264	0.00533054	0.00502259	0.00508505	0.00576585	0.00492785	0.00472882	0.00451089	0.00498083	0.00525493	0.00469791	0.00520884	0.00573912	0.00561853	0.0054039	0.00502375	0.00673592	0.00693081	0.00354388	0.00574633	0.00459558	0.00472006	0.00549041	0.00633489
RS7 77	0.00903546	0.011082	0.00886097	0.0118998	0.0116812	0.00885235	0.00917654	0.00950708	0.0105705	0.00694897	0.00675674	0.00703639	0.0067588	0.00730493	0.00666367	0.00646197	0.00632581	0.00761603	0.00507182	0.00569398	0.00661489	0.00349703	0.0066331	0.00506433	0.0047452	0.00438612	0.00618227	0.00515217	0.00564238	0.00371742	0.00464274	0.00396193	0.00359903	0.00356843	0.00399972	0.00383433	0.00524357	0.00374137	0.00392175	0.00454941	0.00462202	0.00385428	0.00362708	0.00426321	0.00395891	0.00466997	0.00421721	0.00502826	0.00425888
RS7 93	0.0026196	0.00325077	0.00346318	0.00434101	0.00348153	0.00387816	0.00315945	0.00228257	0.00339047	0.00357477	0.00332902	0.00435438	0.00410637	0.00326802	0.00353395	0.00331085	0.00321922	0.00396683	0.00319658	0.00264791	0.00323548	0.00280431	0.00336606	0.0027777	0.00293388	0.00346777	0.00340255	0.00401745	0.00358083	0.00481611	0.00472858	0.00366188	0.00445176	0.00421328	0.00449175	0.00459896	0.00347379	0.00342591	0.00446805	0.00594273	0.00540714	0.00709464	0.00665598	0.00357933	0.00407767	0.00509302	0.0035274	0.0050552	0.00533431
RS8 105	0.00692843	0.0068058	0.00581426	0.00603238	0.00685463	0.00571437	0.00676694	0.00558291	0.00623173	0.005764	0.00428547	0.00553892	0.00602342	0.00501658	0.00692095	0.0075524	0.00657668	0.00700212	0.00606312	0.0083007	0.00889361	0.00694325	0.00773771	0.00725999	0.00648084	0.00588059	0.00538099	0.00521255	0.00507323	0.00559529	0.00494508	0.00599975	0.00495195	0.00499891	0.00448956	0.00552036	0.00544584	0.00437422	0.00505936	0.00513187	0.00563114	0.00423201	0.00401738	0.00581423	0.00454725	0.00497215	0.00500593	0.00314615	0.00617494
RS8 117	0.00593905	0.00528879	0.00546665	0.004969	0.0048052	0.00667967	0.00514992	0.00482693	0.00540655	0.00479579	0.00474923	0.00563856	0.00512568	0.00528304	0.00521992	0.00353075	0.004587	0.00586853	0.0035473	0.00362177	0.00370098	0.00400672	0.00333312	0.00344996	0.00285186	0.00413081	0.00442565	0.00340857	0.00510755	0.00441475	0.00477345	0.00535966	0.00363274	0.00493012	0.00550115	0.00446982	0.00463006	0.00348284	0.00347558	0.00483695	0.00450486	0.00357096	0.00567566	0.00476344	0.00471624	0.00422017	0.00518437	0.00483726	0.00434181
RS8 121	0.00537569	0.00436973	0.00431003	0.00463661	0.0063022	0.0045422	0.0033767	0.00309995	0.0032079	0.00336106	0.00346802	0.00319502	0.00308711	0.00325973	0.00370522	0.00347228	0.00337121	0.00331739	0.00322729	0.0048021	0.0040324	0.00321369	0.00315362	0.00332772	0.00315967	0.00301326	0.00332809	0.00394825	0.00335076	0.00421126	0.00327121	0.00378584	0.00346245	0.00365049	0.00343387	0.00383654	0.00383507	0.00317215	0.00340481	0.00312344	0.00371408	0.00339058	0.00385115	0.004472	0.00369497	0.00304498	0.00417138	0.00373131	0.00374492
RS8 141	0.00724181	0.004744	0.00435548	0.00386465	0.00580856	0.00338813	0.00298799	0.00361085	0.0029937	0.00372113	0.00348353	0.00350059	0.00358289	0.00339456	0.00361245	0.00297918	0.00359593	0.00273436	0.00420453	0.00343911	0.00352995	0.00334519	0.00386031	0.00361964	0.00372775	0.00329976	0.00390872	0.00436176	0.00483413	0.00462842	0.00454317	0.00374982	0.00594254	0.00551836	0.0058256	0.00469933	0.00403345	0.00540962	0.00520422	0.00423726	0.00455725	0.00582344	0.00592127	0.0046276	0.00396416	0.00398003	0.00425791	0.00314644	0.00371087
RS8 151	0.00518233	0.00558637	0.00459883	0.0046562	0.00648467	0.00605508	0.00544805	0.0068006	0.00614208	0.00543122	0.00601738	0.00563821	0.00601195	0.0068953	0.006249	0.00623324	0.00612975	0.00626429	0.00528035	0.00452068	0.00429879	0.00384085	0.00516165	0.00382814	0.00464196	0.00424348	0.00339643	0.00383994	0.00442192	0.00338537	0.00348135	0.00361654	0.00436648	0.00398253	0.00385098	0.00444021	0.00452811	0.00387255	0.00490326	0.0047229	0.00439041	0.00489448	0.00438123	0.00533288	0.00488607	0.00552241	0.0054466	0.00521347	0.00573936
RS8 167	0.00372023	0.00409953	0.00342052	0.00521481	0.00541617	0.00655838	0.00594412	0.00528962	0.00550584	0.00674728	0.00790345	0.0087647	0.00875062	0.00849582	0.00771758	0.00837589	0.00843179	0.00625194	0.00626029	0.00848655	0.00895852	0.00539059	0.00515558	0.00569289	0.00643356	0.00653511	0.00817194	0.00583526	0.00701988	0.00686883	0.00605229	0.00614647	0.00503325	0.00675377	0.00610811	0.00697443	0.00581662	0.00753216	0.0059618	0.00688187	0.00594778	0.00576013	0.00733717	0.00630565	0.00538606	0.00689815	0.00650426	0.00622562	0.00561399
RS8 173	0.00482854	0.00542974	0.00570837	0.00701702	0.00656202	0.00810461	0.00612489	0.00683497	0.00671663	0.0069094	0.006516	0.00669133	0.00673739	0.0074553	0.00722778	0.00688353	0.00692856	0.00891322	0.0125928	0.0124751	0.0122571	0.00876233	0.0104197	0.00659003	0.0079425	0.00883949	0.0102349	0.00678075	0.00992359	0.00849372	0.00772187	0.00713973	0.010839	0.00918228	0.00631767	0.00685746	0.00632634	0.00669519	0.00609812	0.00602879	0.00650268	0.00577013	0.00672718	0.00495908	0.00648772	0.00512858	0.00726226	0.00643886	0.00689389
RS8 182	0.00457818	0.00548072	0.00454301	0.00507303	0.0040568	0.00578953	0.0040363	0.00305122	0.00245073	0.00276264	0.00309386	0.00459808	0.00388038	0.00427228	0.00342148	0.00327051	0.00297914	0.00353067	0.00415486	0.00499548	0.00538886	0.00299307	0.00389696	0.00244272	0.00476012	0.00374816	0.00402352	0.00325904	0.00469011	0.00381449	0.00393337	0.00507581	0.00355849	0.00427918	0.00349099	0.00499553	0.00597642	0.00401126	0.00382377	0.00470053	0.00581209	0.00415037	0.00398177	0.00473185	0.00403299	0.00601882	0.00604885	0.00528615	0.0049208
RS8 19	0.00394435	0.00398227	0.00379302	0.00625565	0.00429968	0.00442714	0.00290064	0.00341743	0.00332225	0.00296944	0.00337277	0.00300549	0.00476068	0.00366035	0.00304859	0.00330186	0.00338225	0.00337939	0.00357258	0.00379997	0.003403	0.00397953	0.00273857	0.00306559	0.00294105	0.00351204	0.00337962	0.00290828	0.00271782	0.0038291	0.00371184	0.00415806	0.00329798	0.00319914	0.00316882	0.00328967	0.00495253	0.00356653	0.00360473	0.00329654	0.00378254	0.00483838	0.0052586	0.00372049	0.00307436	0.00364874	0.00334813	0.00381272	0.00449298
RS8 195	0.0028656	0.00419808	0.00313108	0.0039497	0.00453872	0.00303118	0.00392428	0.00471526	0.00426544	0.0033907	0.00331584	0.00320603	0.00331516	0.00311251	0.0039733	0.00335125	0.00617758	0.0048268	0.00568745	0.00394917	0.00414991	0.00317631	0.00302446	0.00296215	0.00406794	0.00448716	0.0040218	0.00310933	0.00404271	0.00356636	0.00401823	0.00425346	0.00423104	0.00429974	0.00412971	0.00466587	0.00429887	0.00482754	0.00423131	0.00478905	0.00432697	0.0061037	0.00610859	0.00463277	0.00459586	0.00524743	0.00505132	0.00460403	0.00515147
RS8 214	0.00535525	0.00621232	0.00418225	0.00503811	0.00493805	0.00429997	0.00405972	0.00375355	0.00370866	0.00403433	0.00508268	0.00402007	0.00387529	0.00487495	0.00430924	0.00441578	0.00408178	0.00380482	0.00432202	0.00464487	0.00295308	0.00321091	0.00351592	0.00333623	0.00485185	0.00394879	0.00420101	0.00448475	0.00388217	0.00486013	0.00392888	0.00528724	0.00565791	0.00500966	0.00440079	0.00546983	0.00536093	0.00535846	0.00615181	0.00551307	0.00811038	0.00617682	0.00480831	0.00447471	0.00374875	0.00468554	0.00421834	0.00372316	0.00315361
RS8 227	0.00386523	0.00454954	0.00390556	0.00501811	0.00728534	0.00686901	0.00821654	0.0075956	0.00541529	0.00639957	0.00711432	0.00626351	0.00587995	0.00589066	0.00589779	0.00423483	0.00695087	0.00723575	0.00515692	0.00484658	0.00534031	0.00566666	0.00573229	0.00686896	0.00614334	0.0043579	0.00506827	0.00515671	0.00405752	0.00380439	0.00395818	0.00501762	0.00589266	0.0045881	0.00663594	0.00600382	0.0057456	0.00656361	0.00668462	0.00788003	0.00823648	0.00712834	0.00710248	0.00788976	0.00728688	0.00714949	0.00717154	0.00745139	0.00656846
RS8 235	0.00678466	0.00553152	0.00608714	0.00509652	0.00622438	0.00578504	0.0064535	0.00468364	0.00418162	0.00487831	0.00585335	0.00516922	0.00639281	0.00556596	0.00514744	0.00532655	0.00676517	0.00667266	0.00477128	0.00601483	0.00479421	0.00407688	0.00566077	0.00455086	0.0048719	0.00434018	0.00242262	0.00295601	0.00283658	0.00354478	0.0033159	0.00268397	0.00457668	0.00528147	0.00419402	0.00460682	0.00574699	0.00334884	0.00408358	0.00363777	0.00471366	0.00485584	0.00450509	0.00377951	0.00409934	0.00504355	0.00418534	0.00499744	0.00435548
RS8 36	0.0024954	0.0031964	0.00417812	0.0035759	0.00508309	0.00319056	0.00353408	0.00361755	0.00320989	0.00387658	0.00366351	0.00478809	0.00412431	0.00393713	0.004091	0.00377144	0.00432469	0.00404076	0.00513173	0.00441453	0.00498057	0.00442658	0.00368288	0.00394179	0.00430436	0.00341184	0.00374172	0.00346233	0.00418765	0.00472621	0.00382243	0.00457773	0.00419753	0.0037937	0.00458729	0.00542356	0.00358116	0.00331207	0.00328329	0.0048269	0.00511159	0.00574163	0.00552791	0.0055998	0.00601138	0.00558285	0.00488951	0.00518038	0.00476987
RS8 4	0.00509555	0.00576897	0.00522061	0.00498545	0.00640753	0.00550209	0.00401077	0.00435377	0.00545599	0.00439147	0.00510222	0.00525114	0.00578737	0.00658909	0.00599602	0.00662926	0.00607406	0.00500063	0.00627301	0.00726396	0.00548609	0.00523616	0.00482555	0.0062082	0.00610584	0.00643468	0.00642878	0.00601023	0.00629176	0.00547678	0.00655281	0.00736222	0.00612232	0.00464	0.00671541	0.00610601	0.00725657	0.00524431	0.00611327	0.0063912	0.00669538	0.00687555	0.005325	0.0056624	0.00544057	0.00356023	0.00423217	0.00376549	0.00639501
RS8 43	0.00279196	0.00303134	0.00339108	0.00393351	0.00494985	0.00330651	0.00472928	0.00500489	0.00381621	0.00455828	0.00481922	0.00482907	0.00615537	0.00675532	0.00439604	0.00475808	0.00511398	0.00613091	0.00727987	0.0108305	0.00453886	0.00639408	0.00592599	0.00579179	0.00518762	0.00538799	0.00556634	0.0046634	0.00344665	0.00452006	0.00413059	0.00383965	0.00436307	0.00440098	0.00419562	0.00372388	0.00435614	0.00479032	0.00582803	0.00380235	0.0046413	0.00508872	0.00580729	0.00330638	0.00429638	0.00507836	0.00332379	0.00595482	0.00585964
RS8 55	0.00386155	0.00454257	0.00473342	0.00440998	0.00481757	0.00466715	0.0050719	0.00311944	0.00441307	0.00361922	0.0046309	0.00504961	0.00369925	0.00316048	0.00437359	0.00354486	0.00425321	0.00470864	0.00376366	0.00489299	0.00523808	0.00417508	0.00326303	0.00404711	0.00295648	0.00390381	0.00367879	0.00466493	0.00393092	0.00544463	0.00410751	0.00591586	0.00589914	0.00430765	0.00521909	0.00478001	0.00402066	0.00405795	0.00451367	0.00433511	0.00370074	0.0064302	0.00465106	0.00388779	0.00488275	0.00450241	0.00469031	0.00458413	0.00444344
RS8 70	0.00201308	0.00303579	0.00336734	0.00452796	0.00350975	0.00352777	0.00423015	0.00368322	0.00407716	0.00465163	0.00404585	0.00445696	0.00456488	0.00551445	0.00417104	0.00723196	0.00548904	0.00466921	0.00861561	0.00751912	0.00708332	0.00432404	0.00456611	0.00326585	0.00447446	0.00514969	0.00445356	0.00490342	0.0044425	0.00379024	0.00582733	0.00433522	0.00391233	0.00449141	0.00376823	0.00342075	0.00414172	0.00329545	0.00542744	0.00389293	0.00424431	0.00535719	0.00521697	0.00364012	0.00360159	0.0045612	0.00377531	0.00356296	0.00372666
RS8 84	0.00256954	0.00234484	0.00363067	0.00361242	0.00354303	0.00355978	0.00481706	0.00424047	0.00440081	0.00283547	0.00384069	0.00471698	0.00411993	0.00644079	0.00795125	0.00591861	0.00608876	0.00628569	0.00676054	0.00648127	0.00430341	0.00569889	0.00679131	0.00662626	0.00623335	0.00618006	0.0063515	0.00679585	0.00428191	0.00641684	0.00766916	0.00560309	0.00690748	0.00794604	0.00878805	0.00696862	0.00857218	0.00682405	0.00670174	0.00557525	0.00624525	0.00558745	0.00532404	0.00340087	0.00341034	0.00475322	0.00359024	0.0040513	0.00425328
RS8 86	0.00280616	0.00260141	0.00248626	0.0029889	0.00301918	0.00320214	0.00371392	0.00382657	0.0049831	0.00349001	0.00455197	0.00434052	0.00432178	0.00374923	0.00475206	0.00423575	0.00461638	0.00471756	0.00513651	0.00569189	0.00489585	0.00549626	0.00517233	0.00580423	0.00561935	0.00656866	0.00505674	0.00610899	0.00379278	0.00600399	0.00414569	0.00451286	0.0059211	0.0045595	0.00575348	0.00625005	0.00537092	0.00587508	0.00692982	0.00602765	0.00706845	0.00721887	0.00653885	0.00729696	0.00657174	0.00718596	0.00758807	0.00639397	0.0075708
SEP 112	0.00568413	0.00451465	0.00434842	0.00629898	0.00563885	0.0055321	0.00690493	0.00448013	0.00396228	0.00355087	0.00369829	0.00445018	0.00387563	0.00359107	0.00384415	0.00346725	0.0035673	0.00435284	0.00423119	0.00360881	0.0043665	0.00311693	0.00297855	0.00314518	0.00420227	0.00611986	0.00566436	0.00497767	0.00433811	0.00481718	0.00632851	0.0053112	0.00394062	0.00560744	0.00364264	0.0049894	0.00459864	0.00332496	0.00455668	0.00340301	0.00504235	0.00310084	0.0035249	0.00476697	0.00400168	0.00469818	0.00320521	0.00415502	0.00451308
SEP 131	0.00690996	0.00669551	0.00765002	0.00644377	0.00761062	0.00636773	0.00604877	0.0041598	0.0059607	0.00558329	0.00548625	0.00613381	0.00532175	0.00411624	0.0051994	0.00486237	0.00487181	0.00593574	0.00455038	0.0051237	0.00554144	0.00486054	0.00518918	0.00338148	0.00427595	0.00352931	0.00474994	0.00502688	0.00557445	0.00491771	0.00500913	0.00616124	0.00459855	0.00483049	0.00500492	0.00552165	0.00448609	0.00465103	0.00528858	0.00527583	0.00606097	0.00429009	0.00404244	0.00595802	0.00551219	0.00374282	0.00510703	0.00405054	0.00521846
SEP 144	0.00490627	0.0051129	0.00442928	0.00544209	0.00346612	0.00446672	0.00440587	0.00314362	0.00384976	0.00336771	0.00481603	0.00468071	0.00343929	0.00426305	0.00348239	0.00375831	0.00283997	0.00316863	0.00318834	0.00480311	0.00507463	0.00310073	0.00451978	0.00255202	0.00293056	0.00404629	0.00362602	0.00303518	0.00429372	0.00310547	0.00455681	0.00408644	0.00371013	0.00324585	0.00269207	0.00413649	0.00401463	0.00326719	0.00359553	0.00427412	0.00410402	0.00315797	0.00426229	0.0043051	0.00367781	0.00501147	0.00455139	0.00404143	0.00294403
SEP 155	0.00652425	0.00570313	0.00554606	0.00544749	0.00509178	0.00437316	0.00252755	0.00233358	0.0032501	0.00304603	0.00322556	0.00264275	0.00271397	0.00287672	0.00310842	0.00314149	0.0035966	0.00321255	0.00261487	0.0028267	0.00447484	0.00350377	0.0028772	0.00256343	0.0032445	0.00308985	0.00363847	0.00377952	0.00531288	0.00382895	0.00444356	0.00658761	0.00430985	0.00508516	0.00507852	0.00472408	0.00559603	0.00349235	0.00463178	0.00517618	0.0055059	0.00475157	0.00397993	0.00516583	0.00522474	0.00587004	0.00578266	0.0059939	0.00521087
SEP 158	0.00400383	0.00526716	0.0049268	0.00515174	0.00222248	0.00342255	0.00324735	0.00249469	0.00344069	0.00248953	0.00293837	0.00256166	0.00305711	0.00325297	0.00280419	0.00271979	0.00333322	0.00294128	0.00281329	0.00348442	0.00322906	0.0032657	0.00363756	0.00214124	0.0043188	0.00282711	0.00425798	0.00249548	0.00381233	0.00377556	0.00378627	0.00469727	0.00325607	0.0049842	0.00457568	0.00546372	0.00602801	0.0050179	0.00471735	0.00478393	0.00429576	0.00373338	0.00345709	0.00457631	0.00436473	0.00556654	0.00492733	0.0032379	0.00418416
SEP 179	0.00788039	0.00696198	0.00773037	0.0081144	0.00663777	0.00742452	0.00664492	0.0075982	0.00573478	0.00492957	0.00498558	0.00497639	0.00456298	0.00398094	0.00403826	0.00500883	0.00396768	0.00472344	0.00520907	0.00399805	0.00428672	0.00413321	0.00766566	0.00410302	0.00481968	0.00547377	0.00465836	0.00580461	0.0058799	0.0059865	0.00424355	0.00409229	0.00420177	0.00374995	0.00306328	0.00468536	0.00380114	0.00650737	0.0044435	0.0041663	0.00395012	0.00390328	0.00438438	0.00434935	0.00368861	0.00456097	0.00533197	0.00611389	0.00986977
SEP 181	0.00412865	0.0036496	0.00441942	0.00418147	0.00216152	0.00300065	0.00275526	0.00240044	0.00373053	0.00252967	0.00257483	0.0027648	0.00300158	0.00372758	0.00452873	0.00393535	0.00369057	0.00416606	0.00356152	0.00581064	0.00512971	0.00278278	0.00445037	0.00285455	0.00434879	0.0053697	0.0051085	0.00499213	0.00542867	0.00334177	0.00456243	0.00455127	0.00338088	0.00572349	0.00461899	0.00421239	0.00505144	0.00419569	0.00380186	0.00447432	0.00552805	0.00550917	0.00602504	0.00597333	0.00534101	0.0059629	0.00565664	0.00453497	0.00451263
SEP 198	0.00539617	0.00526888	0.00452508	0.00589013	0.00452527	0.0042511	0.00371706	0.0029703	0.00336812	0.00334718	0.00262995	0.00361251	0.0036932	0.00297754	0.00534491	0.00360023	0.00437366	0.00569477	0.00612377	0.00454282	0.00420473	0.00394268	0.00530146	0.0034478	0.0053488	0.00433196	0.00492268	0.00479324	0.00445094	0.00524114	0.00498949	0.00534399	0.00639697	0.00455581	0.00571452	0.00519977	0.00365197	0.00451147	0.00492821	0.0047072	0.00461691	0.00449617	0.00354625	0.00582693	0.0043449	0.00462022	0.0047295	0.00573032	0.00459301
SEP 205	0.00327709	0.00353848	0.00295101	0.00260171	0.00328857	0.00273765	0.00204973	0.00198945	0.00277345	0.00229518	0.00216705	0.00236847	0.00276877	0.00234989	0.00415056	0.00449217	0.00471268	0.00520991	0.00422214	0.0035222	0.00407782	0.00254044	0.00455381	0.00405801	0.00450195	0.00376597	0.0038668	0.005085	0.00371212	0.00498313	0.00351344	0.00436308	0.00418181	0.00343185	0.00401845	0.00438628	0.00375278	0.00410167	0.00438931	0.00464544	0.00493705	0.00488687	0.0055112	0.00407323	0.00339746	0.00478952	0.00507852	0.00365982	0.00376246
SEP 225	0.00758213	0.00572225	0.00585269	0.00563635	0.00614128	0.00561567	0.00728055	0.00419054	0.00547563	0.00587142	0.00507336	0.00389607	0.00426901	0.00383791	0.00458277	0.00344239	0.00441317	0.00545359	0.00581245	0.00439422	0.00557981	0.00333214	0.00535264	0.00445425	0.00503249	0.00515046	0.00471526	0.00506685	0.0051919	0.00520831	0.0040402	0.00643965	0.00515337	0.0045543	0.00409396	0.00582455	0.00483522	0.00374439	0.00291339	0.00420835	0.00406271	0.00433029	0.00442346	0.00489604	0.00481184	0.00488426	0.00503548	0.00480212	0.00469864
SEP 23	0.0044852	0.0035841	0.00554624	0.00387605	0.00588396	0.00349071	0.00314084	0.0031881	0.00391488	0.00272814	0.0030795	0.00270276	0.00275198	0.00335717	0.00340102	0.00390269	0.00261882	0.00322888	0.00327588	0.00384586	0.00314441	0.00335383	0.00394672	0.00303873	0.00419966	0.00364707	0.00321644	0.00320738	0.00286594	0.00309732	0.00411517	0.00430321	0.00408065	0.00399694	0.00366703	0.00284591	0.00358544	0.00417619	0.00399713	0.00341972	0.00513024	0.00376571	0.00405473	0.00503091	0.00292147	0.00392271	0.00463779	0.00465914	0.00264557
SEP 231	0.00457357	0.00467078	0.00323898	0.00424902	0.00408426	0.00535932	0.00290113	0.00249663	0.00296951	0.00321043	0.00332724	0.00330507	0.00290081	0.00330291	0.00443493	0.00268778	0.00294457	0.00354188	0.00348873	0.0040008	0.00401402	0.00217297	0.00263249	0.00237226	0.00387495	0.00394998	0.00394562	0.00273719	0.00402458	0.00312034	0.00401855	0.00472907	0.00470942	0.00503887	0.00374164	0.0036753	0.00447939	0.00316966	0.00388307	0.00391934	0.00439369	0.00329345	0.0030048	0.00424491	0.0036485	0.00505286	0.00537201	0.00390642	0.00421571
SEP 27	0.00308128	0.00305381	0.00414982	0.00420246	0.0035234	0.00259438	0.00292187	0.00316442	0.00261946	0.00267564	0.00253915	0.00316594	0.00300161	0.00275061	0.00268307	0.00273556	0.00326198	0.00308187	0.00300955	0.00294275	0.00293623	0.00373293	0.00289416	0.00334695	0.00335773	0.00317744	0.00332568	0.00339358	0.00360893	0.00303389	0.00269118	0.00323708	0.00347882	0.00346024	0.00306476	0.00359777	0.00347401	0.00379832	0.00339064	0.00326921	0.00349763	0.00378795	0.00307396	0.00318439	0.00316816	0.00336469	0.00393906	0.00315269	0.00336533
SEP 44	0.0064619	0.00723734	0.00698521	0.00622029	0.0069793	0.00587108	0.00535765	0.00618837	0.00478552	0.00585998	0.00647622	0.00538	0.00463269	0.00489705	0.00620518	0.00544099	0.00582637	0.0063292	0.00615098	0.00394147	0.0050398	0.00561848	0.00522004	0.00453757	0.00414686	0.00415781	0.00441529	0.00564875	0.00718506	0.00663043	0.0052798	0.00426879	0.00371817	0.00379056	0.00491501	0.00389963	0.00355397	0.00379717	0.00336425	0.00491267	0.00453434	0.00402963	0.00319298	0.00309143	0.00306326	0.00379219	0.00412882	0.00521145	0.00272521
SEP 5	0.00467404	0.00358781	0.00370503	0.00285009	0.00261411	0.00235917	0.00262223	0.00292062	0.00353205	0.00315459	0.00311791	0.00342081	0.0032626	0.00284414	0.00333573	0.0039019	0.00413696	0.00347484	0.00361635	0.00536131	0.00360928	0.00463064	0.00504274	0.00419273	0.00612831	0.00439768	0.00285673	0.00395968	0.00397484	0.00395973	0.0029133	0.00369471	0.00360094	0.00382377	0.00357024	0.00408264	0.00362675	0.00406388	0.00371197	0.00328095	0.00387886	0.00603488	0.0040129	0.00375697	0.00381705	0.00439617	0.00416304	0.00402282	0.00548612
SEP 57	0.00423896	0.00408017	0.00411188	0.00366006	0.00413232	0.00312538	0.00187267	0.00288896	0.00222201	0.00319877	0.00275371	0.00317645	0.00294963	0.00263107	0.0031156	0.00365726	0.0031971	0.00391557	0.0031518	0.00364747	0.00339264	0.00420643	0.00326369	0.00230964	0.00403438	0.00364359	0.00370926	0.00457571	0.00426798	0.00325309	0.00381417	0.00524177	0.00394127	0.00498765	0.00615029	0.00389086	0.00454407	0.0026365	0.0040712	0.0041874	0.00463816	0.00423813	0.00395932	0.00507635	0.00487707	0.004774	0.0048617	0.00517301	0.0054602
SEP 63	0.00474647	0.00464925	0.00471667	0.00373799	0.00505804	0.00380817	0.00532924	0.0045956	0.00281298	0.00311751	0.00441461	0.00405613	0.00375142	0.00329563	0.00469424	0.00479857	0.00479777	0.00532036	0.00463909	0.00317945	0.00427	0.00389103	0.00468788	0.00479176	0.00415219	0.00481204	0.00459041	0.00538567	0.00480443	0.00517938	0.0048856	0.00517367	0.00557417	0.00571714	0.00520559	0.00576986	0.00539444	0.00430941	0.00503969	0.00525274	0.00632304	0.0045199	0.00543516	0.00545614	0.00452205	0.00531178	0.00537151	0.00460126	0.00498601
SEP 78	0.00291677	0.00300152	0.00402837	0.00492286	0.00413223	0.00412656	0.00357537	0.00316836	0.00310921	0.0036882	0.00365323	0.0038962	0.00368647	0.00259853	0.00215209	0.00220008	0.0023634	0.00293742	0.00431458	0.00303202	0.00331759	0.00323822	0.00368635	0.00340127	0.00314872	0.00397257	0.00402547	0.0044899	0.00294659	0.00466509	0.00327968	0.00357153	0.00408683	0.00335095	0.00439658	0.00331026	0.00499809	0.00408016	0.00427865	0.00453412	0.00394509	0.00317966	0.00364271	0.00361498	0.00462793	0.0034515	0.00321004	0.00428877	0.00375112
SEP 88	0.0072556	0.00761698	0.00563433	0.00467521	0.0037586	0.00443795	0.0020706	0.00313192	0.00228552	0.00374762	0.00231012	0.00383731	0.0028549	0.00292422	0.00358878	0.00417355	0.00363228	0.00436146	0.00269713	0.00299784	0.00388548	0.00321322	0.00415301	0.00308926	0.00342117	0.00500122	0.00366319	0.00544818	0.0047888	0.00709509	0.00343178	0.00543663	0.00709578	0.0036292	0.00481796	0.00371248	0.00352502	0.00481571	0.00378766	0.0040585	0.00545891	0.00374602	0.00354939	0.00402132	0.00421459	0.00530278	0.0053795	0.00482665	0.00447343
SEP 97	0.00298759	0.0034994	0.00294562	0.00442209	0.00254022	0.00256202	0.00242304	0.00236667	0.0025647	0.00258033	0.00285702	0.00270084	0.00273524	0.00272396	0.003146	0.00333459	0.00316115	0.00449606	0.00302598	0.003005	0.00396012	0.00304219	0.00281305	0.00281394	0.00365675	0.00354256	0.00341639	0.00377321	0.00341768	0.00401576	0.00324857	0.00324317	0.00309145	0.00389154	0.00364325	0.00350446	0.00350391	0.00349824	0.00420387	0.00364799	0.00382682	0.00446728	0.00378273	0.00470511	0.00374649	0.00333841	0.00387645	0.00383645	0.004649
TKS 106	0.00471029	0.00382938	0.00310577	0.00406311	0.00355694	0.00346738	0.00426828	0.00476727	0.00380541	0.00352128	0.00452513	0.00378864	0.00392097	0.00361113	0.00451646	0.00413819	0.0038111	0.00410037	0.00403859	0.00414146	0.00409547	0.00365182	0.00359217	0.00373405	0.0038208	0.00364803	0.00350578	0.00383444	0.00609344	0.00333942	0.00368029	0.00394667	0.00425099	0.00484524	0.00435655	0.00423963	0.00409294	0.00503217	0.00539947	0.00461544	0.0052807	0.00561802	0.0036807	0.00463953	0.00497935	0.00429262	0.00448801	0.00396042	0.00385367
TKS 120	0.00404753	0.00398102	0.00555014	0.00475596	0.00330259	0.00531249	0.00460069	0.00419964	0.00375922	0.00340682	0.00490179	0.00502381	0.00536997	0.0043753	0.00365482	0.00412713	0.0040762	0.00468917	0.00552254	0.00355671	0.00491693	0.00319432	0.00489686	0.00362715	0.00389001	0.0046281	0.00495298	0.00404676	0.00426126	0.00379416	0.00445327	0.00452774	0.00406973	0.00349528	0.00418293	0.00482404	0.00447335	0.00381641	0.00353911	0.00322602	0.00401226	0.00368943	0.00394264	0.00451931	0.00449189	0.00457117	0.00370703	0.00378247	0.00298653
TKS 122	0.0042203	0.00417988	0.00403267	0.00307608	0.00327263	0.00404332	0.0081393	0.0111394	0.00406612	0.00733002	0.00441533	0.00911475	0.00874326	0.00758694	0.00676816	0.00757634	0.0086477	0.00745222	0.00525361	0.00653788	0.00735934	0.00457372	0.00369551	0.00391174	0.0036812	0.00395448	0.00322897	0.00377041	0.00379858	0.00498561	0.00458882	0.00359425	0.00302991	0.00333109	0.00425373	0.00389382	0.00335489	0.00337439	0.00399956	0.00355657	0.00303892	0.00338203	0.00357138	0.00332073	0.00388045	0.00315494	0.0034209	0.0033324	0.00341152
TKS 138	0.0034601	0.00384698	0.00353076	0.00286235	0.00331129	0.003512	0.00384745	0.00391187	0.00376218	0.0039821	0.00398545	0.00444596	0.00378406	0.00417681	0.00454967	0.00515051	0.00548101	0.00375466	0.00434815	0.0035772	0.00411434	0.00568592	0.00490396	0.00804651	0.0046467	0.00427409	0.00483426	0.0056293	0.00579368	0.00521658	0.00517432	0.00534859	0.00542555	0.00459636	0.00617017	0.00467605	0.00349781	0.00494	0.00424626	0.00382358	0.00373697	0.00391726	0.00529449	0.00376338	0.00432428	0.0037468	0.00351952	0.00416596	0.00401036
TKS 148	0.00361089	0.00414538	0.00369915	0.00519952	0.00348654	0.00376483	0.00499058	0.00435912	0.00395501	0.00437573	0.00529569	0.00462673	0.00606796	0.0045943	0.00461898	0.00680665	0.0051722	0.00524193	0.0047089	0.00466471	0.00382422	0.00367143	0.00413068	0.00392692	0.00365466	0.00406278	0.00324925	0.00338245	0.00327408	0.00359896	0.00312863	0.00384608	0.00425237	0.00427105	0.00386543	0.00376303	0.00414297	0.00286269	0.00348368	0.00408464	0.0044286	0.00318584	0.00424749	0.00446847	0.00340305	0.00441307	0.00417546	0.00366069	0.00418514
TKS 163	0.00520744	0.00554291	0.00450787	0.00524652	0.00366626	0.0048894	0.00345105	0.00319735	0.00324184	0.00348569	0.00403607	0.00473245	0.00600563	0.00573666	0.00570188	0.00555914	0.00564869	0.00510438	0.00528134	0.00716607	0.00513661	0.00553617	0.00492298	0.00336688	0.00363736	0.00411136	0.00431707	0.00416308	0.00427984	0.00390103	0.00528751	0.00467619	0.00473812	0.00417357	0.00466979	0.0051369	0.00559996	0.00580498	0.00681789	0.00565817	0.00551028	0.00586104	0.00805799	0.00687036	0.00616713	0.00636263	0.00518672	0.00752803	0.0074173
TKS 17	0.00346548	0.00361571	0.00606725	0.00508082	0.00255287	0.00295618	0.00646964	0.00356054	0.00915725	0.00464252	0.00779056	0.00482043	0.00648351	0.00812962	0.00532181	0.00767398	0.00679795	0.00756506	0.00637101	0.00759095	0.00676374	0.00509362	0.00469978	0.00515593	0.00414632	0.00371984	0.00371802	0.00293571	0.00310371	0.00257679	0.00246375	0.00245089	0.00226383	0.00258699	0.002243	0.00257439	0.00258451	0.0028671	0.00341611	0.00249446	0.00336455	0.00295199	0.00267012	0.00273321	0.00295574	0.00361309	0.00334686	0.00334862	0.00367001
TKS 175	0.00451951	0.00398712	0.00418711	0.00347412	0.00412686	0.00462227	0.00291003	0.00419082	0.00305918	0.00343688	0.00338301	0.00418593	0.00311242	0.00305443	0.00499703	0.0051554	0.00558529	0.00487231	0.0054486	0.00520743	0.00592843	0.00339681	0.00436821	0.00338379	0.00515358	0.00414545	0.00483378	0.00553637	0.00567122	0.00314206	0.00501897	0.0038061	0.00235612	0.00388611	0.00371527	0.00360298	0.00335362	0.00358506	0.00319005	0.0036396	0.0036835	0.00449357	0.00530309	0.00427811	0.00367598	0.00422259	0.0042792	0.00336282	0.0026845
TKS 189	0.00354116	0.00472492	0.00360752	0.00690431	0.00410378	0.00668075	0.00362853	0.00387971	0.00261814	0.00350225	0.00317458	0.00309973	0.00371391	0.00355494	0.00302996	0.00315614	0.00395608	0.00468425	0.00305815	0.00355155	0.00319953	0.00334765	0.00332474	0.00250288	0.00306127	0.00617541	0.00486596	0.00254878	0.00285014	0.00271021	0.0049115	0.00333816	0.00274704	0.0064616	0.00261937	0.00242543	0.00493799	0.00253218	0.00299341	0.0043007	0.00298943	0.00306814	0.00234307	0.00489023	0.00266585	0.00639658	0.00633011	0.00246704	0.00436307
TKS 204	0.00521297	0.00461243	0.00444404	0.00474834	0.00375922	0.00479507	0.00381149	0.00263332	0.0030658	0.00327071	0.00353904	0.0035011	0.00379696	0.0036949	0.00362649	0.00428339	0.00487801	0.00390981	0.00610656	0.00357115	0.00346401	0.00245113	0.0048708	0.00283141	0.00419387	0.00223389	0.00353422	0.00320598	0.00225642	0.00185452	0.00268097	0.00299123	0.00278359	0.00326119	0.00331277	0.00256669	0.00430451	0.00396994	0.00378006	0.00473345	0.00390702	0.00424411	0.00440097	0.00435306	0.00447755	0.00503951	0.00583416	0.0039124	0.00488327
TKS 208	0.00358644	0.00385183	0.00610081	0.00391219	0.00447368	0.00384134	0.00522212	0.00521274	0.00502383	0.00465658	0.00480367	0.00530189	0.00499698	0.00655212	0.00599071	0.00646522	0.00581173	0.00751896	0.00493125	0.00550036	0.00495329	0.00361007	0.0052422	0.00370947	0.00460774	0.00359677	0.00293664	0.00276323	0.00265428	0.00221511	0.00354323	0.00343733	0.00411693	0.00538566	0.00386153	0.00421146	0.00462201	0.00348088	0.00621839	0.00379268	0.0046182	0.00571349	0.00534935	0.00538518	0.00559353	0.00544724	0.00522988	0.00574425	0.00571917
TKS 223	0.00364507	0.00403678	0.00492172	0.00370383	0.00305313	0.00475533	0.0041262	0.00455025	0.00345896	0.00589368	0.00411729	0.00445975	0.00546226	0.00560966	0.00589102	0.00583564	0.00554561	0.00642512	0.00582913	0.00453047	0.00467163	0.00348822	0.00449987	0.00545262	0.00386304	0.00371395	0.00409859	0.00326693	0.00257248	0.00242725	0.00329414	0.00366758	0.0033767	0.00385433	0.00314002	0.00437659	0.00513184	0.00434912	0.00526134	0.00435852	0.00391498	0.00620365	0.00598536	0.00506853	0.00413323	0.00423014	0.0042725	0.00480681	0.00447967
TKS 240	0.00353002	0.00315153	0.00269751	0.00308852	0.00349107	0.00378432	0.00375466	0.00290213	0.00269611	0.00282463	0.0034209	0.0038278	0.0039173	0.0048865	0.00314906	0.00337308	0.00405756	0.00286002	0.0029642	0.00341485	0.00329728	0.00235864	0.00404171	0.00212076	0.00418125	0.00353496	0.00313652	0.00196996	0.00276948	0.00307389	0.00271383	0.00249111	0.00270427	0.00320652	0.00299676	0.00357983	0.00297839	0.00274267	0.00330168	0.0036349	0.00336086	0.00211592	0.00226356	0.0034339	0.00354767	0.00335679	0.00335251	0.00344475	0.00311076
TKS 28	0.00346588	0.00319992	0.00499227	0.00433261	0.00507821	0.00437201	0.00418589	0.00446411	0.00547089	0.00457774	0.00504682	0.00452477	0.00425938	0.00510354	0.00513154	0.00536648	0.00612279	0.0045707	0.00607157	0.00572883	0.00472551	0.00446892	0.00556763	0.00681031	0.00444148	0.00423089	0.00456724	0.00481445	0.00421482	0.00382788	0.00389193	0.00549589	0.00591014	0.00383069	0.00449589	0.00545062	0.00594966	0.00608845	0.00637744	0.00641175	0.00599215	0.00685049	0.00707311	0.00580668	0.00519087	0.00533837	0.00606422	0.00606504	0.00673517
TKS 37	0.00375372	0.00375063	0.00433398	0.00354174	0.00340018	0.00441723	0.0041633	0.00587949	0.00496634	0.00482369	0.00617327	0.00581266	0.00609382	0.00591952	0.00657377	0.00810685	0.00836765	0.00682363	0.00889779	0.00841875	0.00951142	0.00553339	0.00587912	0.00541462	0.00551182	0.00518188	0.0051138	0.00573982	0.00573198	0.00517868	0.00477028	0.00543372	0.00455332	0.00470075	0.00495569	0.00591564	0.00487158	0.00521971	0.00512785	0.00447374	0.00587117	0.00601767	0.00543778	0.00394028	0.0050382	0.00496783	0.00521803	0.00655285	0.0061816
TKS 58	0.00401246	0.00290854	0.00300398	0.00465902	0.00277644	0.00403059	0.00523025	0.00754425	0.00572833	0.00689012	0.00487046	0.00741516	0.00695059	0.00589116	0.00688025	0.00499588	0.00528627	0.00774161	0.00692686	0.0113355	0.00890475	0.00468719	0.0068448	0.00388448	0.00295403	0.00479505	0.00617172	0.00591686	0.00594265	0.00492624	0.00560222	0.00513883	0.00587027	0.0049808	0.00430073	0.0052063	0.0054606	0.0037244	0.00350717	0.00426762	0.0043432	0.00403182	0.0041713	0.00466524	0.00357504	0.00485002	0.00547456	0.0028845	0.00483567
TKS 66	0.00378085	0.00243878	0.00499806	0.0037242	0.00397752	0.00469386	0.00383488	0.00338086	0.00468983	0.00485355	0.00594716	0.00445699	0.00555178	0.00742602	0.00509525	0.0060712	0.00473985	0.00429949	0.00636777	0.00412936	0.00382596	0.00347932	0.00423859	0.00421879	0.00425645	0.00331117	0.00341657	0.00354655	0.00322885	0.00356365	0.00473247	0.00394425	0.00445511	0.00393677	0.00421584	0.00474941	0.00428579	0.00390147	0.00561425	0.0043948	0.00380963	0.00503403	0.00564944	0.00457943	0.00396264	0.00472667	0.00556217	0.00430432	0.00468515
TKS 7	0.00352996	0.00390482	0.00310928	0.00451286	0.00360954	0.00350895	0.00441089	0.00376189	0.00601916	0.00392434	0.00334748	0.00439118	0.00383447	0.00738211	0.0049294	0.00436541	0.0048072	0.00624928	0.00483206	0.00729951	0.00541637	0.00336181	0.00335958	0.00284727	0.00357155	0.00371829	0.00360512	0.00275098	0.00390802	0.00301214	0.00224634	0.00400177	0.00297556	0.00353199	0.00318783	0.00410679	0.00360125	0.00347542	0.00319895	0.00364504	0.00351	0.00243235	0.00262554	0.00303799	0.00307671	0.00311163	0.00285707	0.00295596	0.00338484
TKS 82	0.00375361	0.00391539	0.00383014	0.00336638	0.00350132	0.00359444	0.00251512	0.00245193	0.0041117	0.00453943	0.00491129	0.00503762	0.00569886	0.00597078	0.00523109	0.00663637	0.00600468	0.00619938	0.00509008	0.00539566	0.00511572	0.00592401	0.00523012	0.00530865	0.00563782	0.00502487	0.00503068	0.00532968	0.00535865	0.00463816	0.00561882	0.0052994	0.00607966	0.00532744	0.00611123	0.00631275	0.00622293	0.00558307	0.00644858	0.00610825	0.00561477	0.00808414	0.00778907	0.00701078	0.00620802	0.00527868	0.0063098	0.00692032	0.00842677
TKS 91	0.00401159	0.00420881	0.00500573	0.00551246	0.00423435	0.00421446	0.00412011	0.00550254	0.00485817	0.00594184	0.00571494	0.00628655	0.00473727	0.0052351	0.00593875	0.00617504	0.00517087	0.00644473	0.00544751	0.00559348	0.0055477	0.0044162	0.00428329	0.00272602	0.00421904	0.00419217	0.00391145	0.00468281	0.00367354	0.00419221	0.00506284	0.00472023	0.00502381	0.00488962	0.00518655	0.00510479	0.00504797	0.0036664	0.00406101	0.00504299	0.00519253	0.00510798	0.0049502	0.00474589	0.0054057	0.00421377	0.00450841	0.00437849	0.00528515
[truncated: 104 more columns]

## Sheet: Fig_S24_ind_JP_yr3
id	2019-11-29	2019-11-30	2019-12-01	2019-12-02	2019-12-03	2019-12-04	2019-12-05	2019-12-06	2019-12-07	2019-12-08	2019-12-09	2019-12-10	2019-12-11	2019-12-12	2019-12-13	2019-12-14	2019-12-15	2019-12-16	2019-12-17	2019-12-18	2019-12-19	2019-12-20	2019-12-21	2019-12-22	2019-12-23	2019-12-24	2019-12-25	2019-12-26	2019-12-27	2019-12-28	2019-12-29	2019-12-30	2019-12-31	2020-01-01	2020-01-02	2020-01-03	2020-01-04	2020-01-05	2020-01-06	2020-01-07	2020-01-08	2020-01-09	2020-01-10	2020-01-11	2020-01-12	2020-01-13	2020-01-14	2020-01-15	2020-01-16
COL 114	0.00407422	0.00416715	0.00491723	0.00196288	0.00451872	0.00491504	0.0048749	0.00512263	0.00498939	0.00525506	0.00508479	0.00517194	0.00529476	0.00512329	0.00528657	0.00499724	0.0056441	0.00535823	0.00469799	0.0021461	0.00204822	0.00231358	0.00257142	0.00282621	0.00230723	0.00310815	0.00290086	0.00260993	0.00300913	0.00230406	0.00296985	0.00486662	0.0038367	0.00396235	0.00507117	0.00410248	0.00560751	0.00366073	0.00509895	0.00351097	0.00488342	0.00520184	0.00428019	0.00532437	0.00493477	0.00493936	0.00528296	0.00528944	0.00475109
COL 132	0.00407135	0.00589	0.00487012	0.00262499	0.0029427	0.00402986	0.00449411	0.00447096	0.00504014	0.00507433	0.00521362	0.00510768	0.00626428	0.00595783	0.00517469	0.00560968	0.006103	0.00518529	0.00648776	0.00527367	0.00429728	0.00522009	0.00494282	0.00513507	0.00366547	0.00436737	0.00489495	0.00583057	0.00419903	0.00481596	0.00500804	0.00467604	0.00436551	0.0044627	0.00378149	0.00495743	0.00458894	0.00426152	0.00401671	0.00443014	0.00289009	0.00521523	0.00423888	0.00465866	0.00522125	0.00427024	0.00555701	0.004553	0.00497025
COL 139	0.00419391	0.0040999	0.00519514	0.00353664	0.00354984	0.00471608	0.00388696	0.00431084	0.00432529	0.005016	0.00297227	0.0044974	0.00529352	0.0053017	0.0040378	0.0048328	0.00365538	0.00504611	0.00489627	0.00368914	0.00483985	0.00489713	0.00348084	0.00407435	0.00431503	0.00465578	0.00338545	0.00468997	0.00478013	0.0041133	0.00395216	0.00468942	0.00407407	0.00357256	0.00494462	0.00457378	0.0047502	0.00462004	0.00446444	0.00480798	0.00350651	0.00491781	0.0044337	0.00409312	0.00501365	0.00471463	0.00496004	0.00377885	0.00524692
COL 146	0.0052013	0.00549477	0.00499977	0.00320523	0.00467805	0.00472614	0.00532327	0.00528793	0.00588954	0.00609379	0.00534023	0.00579229	0.00514056	0.00547131	0.0057834	0.0052718	0.00510828	0.00608548	0.00462319	0.00345855	0.00289559	0.00412979	0.00517614	0.00395718	0.00353966	0.00439379	0.00417215	0.00373156	0.00372971	0.00316303	0.0047456	0.00426118	0.00346031	0.00387017	0.00549677	0.00366024	0.00496481	0.00435168	0.00434873	0.00408169	0.00421133	0.00580045	0.00527643	0.00577161	0.00503275	0.00534182	0.00561216	0.00517814	0.00543747
COL 159	0.00494931	0.00461249	0.00502626	0.00513714	0.00491843	0.00510804	0.00518646	0.00510336	0.00589964	0.00548055	0.0044199	0.00496168	0.00556965	0.00538885	0.00452009	0.00508805	0.00486329	0.00439499	0.0060256	0.00546525	0.0057823	0.00561168	0.00532244	0.00561444	0.00491013	0.00484617	0.00462103	0.00527063	0.0045933	0.00489209	0.00482031	0.00453343	0.00447664	0.00470457	0.00453298	0.00513271	0.00571492	0.00576127	0.00524389	0.00489898	0.00463586	0.00560864	0.00501045	0.00455148	0.0047617	0.00454099	0.00461822	0.00457917	0.00432045
COL 169	0.0047016	0.00525604	0.00555575	0.00205457	0.00388494	0.00471622	0.00579409	0.00512703	0.0052842	0.00499029	0.00410895	0.0045352	0.00474072	0.00476738	0.00494909	0.0051248	0.00535145	0.00519167	0.00468735	0.00289611	0.00285815	0.00354725	0.0038122	0.00371268	0.00215643	0.00305643	0.00486813	0.00377376	0.0037362	0.00251179	0.004295	0.00296684	0.00328699	0.00329993	0.00497245	0.00575478	0.00533333	0.003245	0.00435904	0.00252185	0.00257822	0.00348824	0.00336903	0.00386354	0.0031957	0.00413693	0.00455188	0.00391397	0.00425738
COL 186	0.00457104	0.00549145	0.00459586	NA	NA	NA	NA	NA	NA	NA	NA	NA	NA	NA	NA	NA	NA	NA	NA	NA	NA	NA	NA	NA	NA	NA	NA	NA	NA	NA	NA	NA	NA	NA	NA	NA	NA	NA	NA	NA	NA	NA	NA	NA	NA	NA	NA	NA	NA
COL 199	0.00524714	0.00596739	0.00592967	0.00369202	0.00397367	0.00410473	NA	NA	NA	NA	NA	NA	NA	NA	NA	NA	NA	NA	NA	NA	NA	NA	NA	NA	NA	NA	NA	NA	NA	NA	NA	NA	NA	NA	NA	NA	NA	NA	NA	NA	NA	NA	NA	NA	NA	NA	NA	NA	NA
COL 206	0.00557208	0.00550976	0.00462909	0.00439941	0.00421672	0.00395502	0.00383733	0.00476704	0.00555769	0.00550981	0.00450137	0.00538808	0.00554732	0.00571331	0.00444515	0.00515829	0.00552551	0.00505327	0.0054936	0.0044077	0.00423712	0.00488517	0.0048321	0.00497976	0.00512402	0.00509895	0.00444231	0.00567283	0.00500482	0.00518727	0.0044885	0.00462687	0.00471279	0.00517173	0.00445626	0.00519986	0.00558887	0.00488957	0.00449104	0.00472235	0.00422419	0.0049042	0.00482418	0.00506779	0.00511086	0.00458115	0.00508415	0.00513382	0.00522132
COL 21	0.00470221	0.00462792	0.00494727	0.00257031	0.00340323	0.00360533	0.00303545	0.00323996	0.00374459	0.00402057	0.00497473	0.00424001	0.00510495	0.00431975	0.00462606	0.00521258	0.00446532	0.00408215	0.00398682	0.00274678	0.00347488	0.00373598	0.00478766	0.00499588	0.00432352	0.00407539	0.00426499	0.00502402	0.00480809	0.00600049	0.004759	0.0051316	0.00557066	0.00536429	0.00372953	0.00502864	0.00521536	0.00511748	0.00526467	0.00487489	0.00412741	0.00506963	0.00507562	0.00400402	0.00518207	0.00517405	0.0051112	0.00487382	0.00509821
COL 218	0.00456131	0.00464691	0.00515545	0.00235163	0.00395758	0.00380087	0.00489913	0.00390624	0.00429628	0.00514995	0.00445121	0.00531219	0.00537972	0.00619394	0.00580383	0.00596493	0.00582843	0.00564054	0.00512898	0.00381472	0.00469131	0.00487707	0.00444977	0.00526961	0.00409113	0.00469622	0.00507394	0.00526102	0.00416444	0.00453555	0.00399421	0.00394011	0.00407714	0.00514674	0.00475486	0.004916	0.00569872	0.00440771	0.00419402	0.00499367	0.00399014	0.00598109	0.00536668	0.00461055	0.00495917	0.00535551	0.00555944	0.00503329	0.00559308
COL 238	0.0052751	0.00571522	0.00441571	0.00266955	0.00442881	0.00452686	0.00486231	0.00588517	0.00490745	0.00553573	0.00449958	0.00612674	0.00558384	0.00579637	0.00497035	0.005437	0.00580891	0.00496515	0.00552328	0.00468324	0.00425863	0.00384973	0.00500249	0.00503732	0.00465121	0.00412926	0.00407663	0.00430712	0.00440451	0.00432988	0.003842	0.0042428	0.00421264	0.00420001	0.00389066	0.00453247	0.00444788	0.00419425	0.00352	0.00347368	0.00458213	0.00392557	0.00443846	0.00826093	0.00364804	0.00651152	0.00410805	0.00496471	0.00536621
COL 33	0.00454449	0.00751177	0.0042602	0.00646393	0.00486806	0.0056696	0.00586348	0.00550823	0.00626737	0.00619428	0.00483919	0.00529257	0.00585628	0.00668523	0.00433852	0.00528813	0.00522668	0.00415807	0.00567213	0.00565128	0.00576126	0.00578052	0.00601028	0.00588268	0.00480843	0.00516633	0.00349657	0.00600828	0.00467529	0.00574898	0.00412595	0.00518014	0.00536062	0.00539029	0.00463881	0.00505957	0.0058015	0.0051458	0.00472185	0.0056117	0.00398062	0.00552366	0.00543908	0.0047352	0.0057726	0.00520992	0.00534559	0.00507871	0.00577354
COL 48	0.00467551	0.00515211	0.00495201	0.00461343	0.00415596	0.00417283	0.00405966	0.00502348	0.00570236	0.00527904	0.00365483	0.00464518	0.0054299	0.0057568	0.00387269	0.0045522	0.00447675	0.00501661	0.00477921	0.00465122	0.00509731	0.00486636	0.00442028	0.00537452	0.00451398	0.00323715	0.00485633	0.00439855	0.00451685	0.00533784	0.00370519	0.00468201	0.00429431	0.00492714	0.00356869	0.00483907	0.0051941	0.00489716	0.00384759	0.00463856	0.00499625	0.0048931	0.0049571	0.00391816	0.0053773	0.00464076	0.0048966	0.00510993	0.00518991
COL 51	0.00522338	0.00582999	0.00511199	0.00282871	0.00321529	0.00372741	0.00313457	0.00413119	0.00458387	0.0058278	0.00405924	0.00436953	0.00520259	0.00562171	0.00518672	0.00549113	0.00596573	0.00479482	0.00390115	0.00333784	0.00346915	0.00343159	0.00433772	0.00295238	0.00344013	0.00310334	0.00327964	0.00333143	0.00310911	0.00355404	0.00324463	0.00393743	0.0034306	0.00402111	0.00476126	0.00495031	0.00573366	0.0050714	0.00430914	0.00502588	0.00394895	0.00420589	0.00417505	0.00300873	0.00603684	0.00477785	0.00504615	0.00477192	0.00548384
COL 67	0.00469837	0.00561994	0.00585662	0.00387462	0.00352494	0.00564916	0.00407232	0.00419487	0.00532668	0.00479191	0.00467536	0.0048025	0.00556101	0.00595361	0.00603056	0.00583448	0.00601431	0.00578873	0.00532492	0.00477479	0.00483324	0.003982	0.0041015	0.00539081	0.00342731	0.0037513	0.00333629	0.00595347	0.00293294	0.00550514	0.00320645	0.00476914	0.00510886	0.00503231	0.00353917	0.00352079	0.00468881	0.00408277	0.00357162	0.0044823	0.00448077	0.00445556	0.00468516	0.00388221	0.0052854	0.00422549	0.00462507	0.00490211	0.00547083
COL 73	0.00473801	0.00535509	0.00530164	0.00310494	0.00333267	0.0049436	0.00582494	0.00448805	0.00474165	0.00512766	0.00448115	0.00389004	0.00557943	0.00541942	0.00534147	0.00636805	0.00453221	0.00502283	0.0061843	0.00435226	0.00590653	0.00505052	0.0049796	0.00501648	0.00295875	0.00418731	0.00277051	0.00525378	0.00395431	0.00548959	0.00280741	0.00504303	0.00427497	0.00504708	0.00481719	0.00539323	0.00569186	0.00400189	0.00383734	0.00521356	0.00516393	0.00455489	0.00457623	0.00396185	0.00550287	0.00391974	0.00487629	0.00626157	0.00618587
COL 95	0.00379833	0.00544163	0.00557946	0.0037747	0.00545834	0.00448107	0.00399156	0.00418834	0.00462135	0.00523121	0.00491059	0.00482655	0.0054701	0.00559575	0.00504531	0.00508207	0.00627242	0.00446028	0.00471613	0.00548241	0.00513445	0.00472551	0.00452815	0.00548331	0.00357658	0.00370932	0.00381617	0.00502104	0.00371469	0.00574172	0.00433376	0.00407827	0.00523941	0.00410694	0.0042115	0.00442781	0.00517818	0.00451056	0.00361092	0.00427523	0.00503595	0.00509193	0.00471591	0.00406202	0.0046907	0.00441819	0.00482816	0.00489865	0.00522104
COL 99	0.00406978	0.00528545	0.00400249	0.0035415	0.00408642	0.0042385	0.00563204	0.00605013	0.00620975	0.00605358	0.00423522	0.0052424	0.00582388	0.00581102	0.00467304	0.00585291	0.00572477	0.00472086	0.00588623	0.00412794	0.00560953	0.00555015	0.00517482	0.00531826	0.00299518	0.00397265	0.00264598	0.00493237	0.00457683	0.00324577	0.00417783	0.00389223	0.00441861	0.00447025	0.00328343	0.00464855	0.00384014	0.00417193	0.00374163	0.00411165	0.00353581	0.00433383	0.00445158	0.00262027	0.00441708	0.00389029	0.00457934	0.00527609	0.00540088
DEN 100	0.00501418	0.00571798	0.00563141	0.00490027	0.0044227	0.00529014	0.00581789	0.0056696	0.00660602	0.00627547	0.00567872	0.00719367	0.00929673	0.00732117	0.00621572	0.00638557	0.00649135	0.00594989	0.00873554	0.00608083	0.00691605	0.00752249	0.00916675	0.00814602	0.00623252	0.00586855	0.00527641	0.00550806	0.00474847	0.00701184	0.00697145	0.00561891	0.00612459	0.00568424	0.00620821	0.00573462	0.00547126	0.00446979	0.00513839	0.00489038	0.00390258	0.00594227	0.00411778	0.00424901	0.0041558	0.00527441	0.00621697	0.00497632	0.00614526
DEN 113	0.00462995	0.00519484	0.0047226	0.00516129	0.0068492	0.0101928	0.00832934	0.00694886	0.0102989	0.00901894	0.00607834	0.00598769	0.00573575	0.00624307	0.00623141	0.007921	0.00986691	0.00576745	0.00645529	0.00472059	0.00489455	0.0050388	0.00466521	0.00449381	0.00493208	0.00517562	0.00532348	0.00497143	0.0039479	0.00558655	0.00458617	0.00458871	0.00345876	0.00538446	0.0046069	0.00365978	0.00458754	0.00388939	0.0025696	0.00276859	0.00358344	0.00400523	0.00434697	0.00356987	0.00523927	0.00419303	0.00441907	0.00535931	0.00563543
DEN 128	0.0052099	0.00538555	0.00630972	0.00433988	0.00390162	0.00454305	0.00406621	0.0047972	0.00486157	0.00773339	0.00878203	0.0100184	0.0109721	0.00921837	0.00523726	0.00727326	0.00724435	0.00603935	0.00579757	0.00537333	0.00574144	0.0060433	0.00584636	0.00617831	0.00334037	0.00376244	0.00477796	0.00494626	0.00440537	0.00385341	0.0045752	0.00379286	0.00485054	0.00369025	0.00360219	0.00490038	0.00454037	0.00438781	0.00377574	0.00508548	0.00425493	0.00601873	0.00455052	0.00563447	0.00587962	0.00573483	0.00591257	0.00547825	0.00628994
DEN 136	0.00620937	0.00625219	0.00642323	0.00578085	0.00661958	0.00701143	0.00652135	0.00713072	0.00683142	0.00728757	0.00690186	0.00598992	0.00624256	0.00591688	0.00581643	0.00644737	0.00688508	0.00486455	0.00704664	0.0058229	0.00601482	0.00602542	0.00582425	0.00559296	0.00583069	0.00503448	0.00546793	0.00740532	0.00641921	0.00684365	0.00655736	0.00728459	0.00681794	0.00579659	0.00453258	0.00591857	0.005388	0.00537326	0.00382671	0.00343314	0.00333445	0.0043125	0.00452242	0.00397176	0.00476615	0.0048427	0.00509082	0.00495366	0.00477621
DEN 145	0.00454271	0.00624005	0.00588917	0.00656632	0.00661367	0.0116344	0.0112851	0.0104012	0.0100187	0.0104637	0.00857643	0.00605703	0.0060327	0.00566513	0.00504974	0.0059973	0.00529901	0.00399482	0.00544836	0.0046922	0.00427386	0.00393483	0.00453774	0.00498774	0.00342902	0.00376718	0.00380353	0.00433386	0.00338664	0.00430612	0.00371201	0.00408682	0.00447902	0.00593383	0.00534764	0.00519653	0.00524612	0.00691186	0.004142	0.00458163	0.00416247	0.00405118	0.00388138	0.0038714	0.00383298	0.00501985	0.00567294	0.00509777	0.00445775
DEN 168	0.00552576	0.00585367	0.00449621	0.00559342	0.00536624	0.0055769	0.0052134	0.0050462	0.00563533	0.00548539	0.00517069	0.00498999	0.00604286	0.00637376	0.00570195	0.00634067	0.00645676	0.00440511	0.00598366	0.00480718	0.00643895	0.00531393	0.00554727	0.00599411	0.00401464	0.00387665	0.00464101	0.00592089	0.00462375	0.00485026	0.00413647	0.0043232	0.00429936	0.00481184	0.00478779	0.00476971	0.00515783	0.00505438	0.00448401	0.00529308	0.00440254	0.00541381	0.00484764	0.00567818	0.00475018	0.0052525	0.00581174	0.00463864	0.00547543
DEN 176	0.00471737	0.00403885	0.00616111	0.00310192	0.00340792	0.00494825	0.00523846	0.00555441	0.0059977	0.00520137	0.0064371	0.00731003	0.0086948	0.0101308	0.00677914	0.00647828	0.00659975	0.00663622	0.0064832	0.00529851	0.0045706	0.00585635	0.0058577	0.00549617	0.00490116	0.00519647	0.00429631	0.00418265	0.00330485	0.00515334	0.00404319	0.00415349	0.003646	0.00333017	0.00375581	0.00469367	0.0042182	0.00416987	0.00423155	0.00334076	0.00305542	0.00400103	0.00356709	0.0034932	0.00356254	0.00398353	0.00441674	0.00436807	0.00445558
DEN 191	0.00475961	0.00596347	0.00576356	0.00555023	0.00502125	0.00536939	0.00587221	0.00586303	0.00603518	0.00673011	0.00494022	0.00544965	0.00587169	0.00577331	0.00500306	0.00604881	0.00602371	0.0057427	0.00568297	0.0045487	0.00530926	0.00461644	0.00588006	0.00554758	0.00345647	0.00477319	0.00486076	0.00494089	0.00527034	0.00488191	0.00384679	0.00463217	0.0047883	0.0045854	0.00334074	0.00440994	0.00518236	0.00472323	0.00459373	0.00534265	0.00407903	0.00569226	0.00486113	0.00405132	0.00559994	0.00365099	0.00457735	0.00502259	0.00544335
DEN 194	0.00595927	0.00702839	0.00591548	0.00411164	0.0061034	0.00901996	0.00727029	0.00751013	0.00786137	0.00753392	0.00594964	0.00615873	0.00561151	0.0064076	0.00640488	0.0074288	0.00803354	0.00811789	0.00755083	0.00532651	0.00630146	0.00737599	0.0066135	0.00545339	0.00431011	0.00519096	0.00502799	0.00496043	0.00388507	0.00471912	0.00437775	0.00383562	0.0035002	0.00437859	0.00360718	0.00476972	0.00546456	0.00481502	0.0060946	0.00485528	0.00492847	0.00557499	0.00534926	0.00686878	0.00481758	0.0064444	0.00532255	0.00472563	0.00412396
DEN 20	0.00498652	0.00540161	0.00510555	0.00449015	0.00422896	0.00495066	0.00506074	0.00520333	0.0060546	0.00571256	0.00494398	0.00517076	0.00589619	0.00619648	0.00531358	0.00585586	0.00579514	0.0044509	0.00603297	0.00538701	0.00525141	0.00501467	0.00527863	0.00568129	0.00392445	0.00441306	0.00508717	0.00561372	0.00460998	0.00517789	0.00488373	0.00382808	0.00457144	0.00568928	0.00379868	0.00584048	0.00550963	0.00573678	0.00446088	0.00642704	0.00849276	0.00723761	0.00738458	0.00689173	0.00914144	0.00652777	0.00587511	0.00537836	0.00581134
DEN 212	0.00398537	0.00335048	0.00375651	0.00417372	0.0042439	0.00484139	0.00512452	0.0050946	0.00587911	0.00585121	0.00354555	0.00359944	0.00462384	0.00450342	0.00327275	0.00489264	0.00506668	0.00378316	0.00547599	0.00435892	0.00655858	0.00658568	0.00632987	0.00654265	0.00304293	0.00489082	0.00369366	0.00468468	0.00416357	0.00383909	0.00387418	0.00339879	0.00477631	0.00378005	0.00369691	0.00581828	0.0056453	0.00446038	0.00344651	0.00445156	0.00369491	0.00541491	0.00744399	0.00474956	0.00687793	0.00742025	0.00706747	0.00576011	0.00875714
DEN 228	0.00638701	0.00575402	0.00559624	0.00557152	0.00568119	0.00573308	0.00597653	0.00592966	0.00587698	0.00637599	0.00575467	0.00539296	0.00609646	0.00612578	0.00639329	0.00721962	0.0078474	0.00903278	0.0073664	0.00520074	0.00509103	0.00529438	0.00558036	0.00655719	0.00561504	0.00526303	0.00542331	0.00575246	0.00550281	0.00423987	0.00598058	0.00342013	0.00390734	0.00433624	0.00517574	0.00470716	0.00466448	0.00486947	0.00580195	0.00573602	0.00552747	0.00514453	0.00479968	0.00529995	0.00453348	0.00516021	0.0059069	0.00389672	0.00533026
DEN 234	0.00595496	0.00509746	0.00520503	0.00355749	0.00484308	0.00618779	0.00543164	0.00623249	0.00697573	0.0058784	0.00624668	0.00496217	0.00575872	0.00754452	0.00606878	0.00603294	0.00652349	0.00513315	0.00628618	0.00516505	0.00589769	0.00554221	0.00594455	0.00590902	0.00493105	0.0051916	0.00447472	0.00590836	0.00461723	0.00484567	0.00521162	0.00429376	0.00470626	0.00452818	0.00467156	0.00410468	0.00524298	0.00419297	0.0044053	0.0045851	0.00538671	0.00563196	0.00539578	0.00664951	0.00456453	0.00475743	0.00547037	0.00472024	0.00556171
DEN 31	0.00536113	0.00583897	0.00570567	0.00516434	0.00498783	0.00483382	0.00513498	0.00552152	0.00601513	0.00607159	0.0056803	0.00612788	0.00637365	0.00621769	0.0057343	0.00686083	0.00672309	0.00562407	0.00856122	0.00574389	0.00596421	0.00637948	0.00624365	0.00602303	0.00589146	0.00535275	0.00514062	0.00548728	0.00444577	0.00511677	0.00464482	0.00510263	0.00529186	0.00595965	0.00569484	0.00657684	0.00527566	0.00621964	0.00504778	0.0077494	0.00655216	0.00927069	0.00671312	0.00783509	0.00715833	0.00777703	0.00588987	0.00537574	0.00615879
DEN 47	0.0049133	0.0052595	0.00478784	0.00458053	0.00451791	0.00549229	0.00512213	0.00552233	0.0060523	0.00590821	0.00431217	0.00501364	0.00636118	0.00635806	0.00448573	0.00607968	0.00576393	0.00509483	0.00597771	0.00588372	0.00569935	0.00489066	0.00536822	0.00507213	0.00531705	0.00505431	0.00541748	0.0049576	0.00427275	0.00459457	0.00409711	0.00423661	0.00513347	0.00437673	0.0034404	0.00532637	0.00523123	0.00518961	0.00424167	0.00493717	0.00477179	0.0050422	0.00536291	0.00420994	0.00536961	0.00484229	0.00493235	0.00506298	0.00514306
DEN 53	0.00487965	0.00537146	0.0051598	0.00494261	0.00594394	0.00645047	0.00798868	0.00567424	0.00599732	0.00606127	0.00423704	0.0057628	0.00527386	0.0055512	0.00555876	0.00881745	0.00663705	0.00640571	0.00730407	0.00419554	0.00407411	0.00481484	0.00454898	0.00470685	0.00280906	0.00412875	0.00449564	0.00422212	0.00362465	0.00371219	0.00423584	0.00414259	0.00378729	0.00365443	0.00419607	0.00453756	0.00417019	0.0037164	0.00507494	0.00643537	0.00547745	0.0049157	0.00452848	0.00450745	0.0046661	0.00445116	0.00534458	0.00458732	0.00473656
DEN 64	0.00563554	0.00497579	0.0054988	0.00423173	0.00489444	0.00457591	0.00572696	0.00508197	0.00570593	0.00575504	0.00546249	0.00500786	0.00541252	0.0058516	0.00588181	0.00651744	0.00573588	0.00432828	0.00677861	0.00482364	0.00641657	0.00491597	0.00569448	0.0054539	0.00455101	0.00398586	0.00317557	0.00485963	0.00352906	0.00477188	0.00259409	0.00411319	0.00309137	0.00499089	0.0034654	0.00426875	0.00524682	0.00622572	0.00511585	0.00375541	0.00363764	0.00512943	0.00425243	0.00426072	0.00540657	0.00401315	0.00556762	0.00531958	0.00462363
DEN 75	0.00406793	0.0058424	0.00497493	0.00521552	0.00702419	0.00774333	0.00931677	0.00969492	0.0098228	0.00992587	0.00627802	0.00672704	0.00628902	0.00722972	0.0070591	0.00593032	0.00558974	0.00458294	0.00618307	0.00468549	0.00639825	0.00687652	0.00665207	0.00700268	0.0055401	0.00563393	0.00566657	0.00514647	0.00365113	0.00510754	0.00581123	0.00360295	0.00329646	0.00450732	0.00388629	0.00511963	0.00518765	0.0041675	0.00453637	0.00454379	0.0037448	0.00466914	0.00458386	0.00357545	0.00452724	0.00441369	0.00462615	0.00533185	0.00525775
DEN 8	0.00476272	0.0058222	0.00500962	0.00396426	0.00412003	0.00485537	0.0046257	0.00463147	0.00534029	0.00554801	0.00528016	0.00567858	0.00615791	0.00591268	0.00567585	0.00608622	0.00604038	0.00674053	0.00898708	0.0062958	0.00590352	0.00555121	0.00607182	0.00598297	0.00539681	0.00458033	0.00469701	0.00620217	0.0048704	0.00568742	0.00443873	0.00406513	0.0049514	0.00518941	0.00478415	0.00554327	0.00628981	0.00553392	0.00424314	0.00527687	0.00501507	0.00610253	0.00582914	0.00539147	0.00592216	0.00596793	0.00560359	0.005651	0.00543083
DEN 85	0.00472491	0.00602162	0.00530094	0.00459858	0.00557594	0.00554049	0.00532226	0.00562993	0.00550702	0.00577061	0.00507691	0.00543258	0.00590224	0.00601193	0.00553386	0.00627966	0.00634413	0.0055095	0.00736915	0.00754602	0.0105858	0.00816153	0.00861554	0.0101537	0.00744518	0.00633341	0.00586032	0.00893582	0.00501988	0.00448276	0.00434536	0.00503761	0.00617409	0.00467763	0.00482097	0.0040142	0.00669448	0.00496031	0.00537348	0.00518396	0.0056986	0.0062276	0.0062167	0.00516928	0.00730599	0.00632252	0.00639888	0.00529887	0.00575079
HAL 1	0.00795132	0.00714515	0.00753735	0.00659317	0.00641858	0.00787277	0.00850293	0.00913055	0.00957032	0.00881905	0.00760429	0.00683174	0.00950356	0.00928839	0.0066464	0.0103582	0.0100004	0.00571638	0.0096528	0.00679677	0.00857309	0.00996498	0.00871998	0.0085717	0.0074707	0.00678275	0.00715175	0.0073024	0.00741337	0.00709977	0.00667581	0.00790747	0.00713837	0.00759265	0.0069117	0.00751991	0.00889537	0.0108281	0.00968763	0.0111191	0.00965197	0.0088252	0.00879612	0.00875032	0.0100963	0.00661062	0.0086784	0.00834747	0.00903126
HAL 104	0.00791999	0.00795956	0.0084836	0.00674854	0.00724283	0.00934072	0.00725578	0.00905005	0.0096719	0.00812168	0.00688445	0.00795697	0.00870489	0.00957493	0.00714173	0.00701219	0.00784017	0.00863364	0.00830127	0.00695726	0.00733133	0.0109205	0.0106735	0.00924441	0.00707272	0.00828749	0.0067456	0.00651564	0.00684709	0.00685665	0.00776704	0.0073291	0.0074502	0.00710305	0.00728393	0.00629185	0.00844751	0.00714279	0.00666037	0.00672256	0.00636239	0.00727225	0.00648769	0.00616222	0.00687898	0.00625678	0.00635099	0.00721523	0.00535593
HAL 119	0.00676687	0.00810259	0.00738871	0.00634259	0.00864417	0.00839026	0.00662007	0.00816027	0.00723816	0.00769993	0.00664669	0.00823226	0.00882058	0.00881819	0.00799358	0.008942	0.00756623	0.00974978	0.00787879	0.00641271	0.00713632	0.00935823	0.00988368	0.00645583	0.00739828	0.0085545	0.0101875	0.00718564	0.0067477	0.00652447	0.00697609	0.00664932	0.00680436	0.00744751	0.007336	0.00654774	0.0078423	0.00702194	0.00824175	0.00608224	0.00641458	0.00919663	0.00827602	0.00831304	0.0078751	0.0078715	0.00928842	0.00629092	0.00847363
HAL 124	0.0101355	0.0124637	0.0102918	0.0120717	0.0116481	0.00989091	0.0119183	0.011668	0.0106401	0.0120723	0.00930462	0.00922523	0.0113621	0.0112074	0.00779339	0.0105759	0.00875562	0.00725439	0.0109809	0.00837914	0.0112059	0.00990203	0.0115959	0.0122581	0.00772998	0.00678868	0.00843815	0.0100992	0.00858555	0.0105427	0.0077576	0.0100432	0.0101579	0.0116047	0.00971602	0.00969753	0.0110678	0.00862033	0.00946513	0.0104264	0.00925427	0.0117499	0.00947446	0.00980223	0.00720679	0.00716126	0.0080241	0.00676321	0.00820024
HAL 13	0.00721892	0.00732395	0.00721499	0.006825	0.00596465	0.00706378	0.00705334	0.00798928	0.00977933	0.0116403	0.00685511	0.00828857	0.0114269	0.0110994	0.00840051	0.0105537	0.00835316	0.00727285	0.0117557	0.00693161	0.00637069	0.00714337	0.00828417	0.00989242	0.00720134	0.00666517	0.00619049	0.0093117	0.00928192	0.0121734	0.00825458	0.0118086	0.0114159	0.01218	0.00836946	0.0119606	0.0108138	0.0106158	0.00957807	0.0118448	0.0112707	0.0107977	0.0118323	0.0106099	0.0125669	0.0119033	0.00964404	0.0105987	0.0115847
HAL 143	0.006893	0.00797801	0.00627528	0.00845306	0.00831661	0.0092576	0.00834694	0.0087318	0.0103587	0.00847401	0.00706807	0.00682309	0.00693843	0.00730759	0.0075291	0.00669438	0.00718076	0.00734191	0.00723806	0.00682985	0.00699051	0.00727154	0.00836649	0.00802807	0.00749435	0.00691884	0.00694801	0.00845596	0.00830211	0.007562	0.00758361	0.00852677	0.00826148	0.00817926	0.00956343	0.00689008	0.010107	0.00835579	0.00768951	0.0125115	0.0110592	0.0113197	0.00977093	0.00943654	0.00670046	0.0077956	0.00692028	0.00627726	0.00663928
HAL 147	0.00672781	0.00770222	0.00636336	0.00713816	0.00698679	0.00808465	0.00745253	0.0091043	0.00948544	0.00858153	0.00780595	0.0083629	0.0103502	0.0107551	0.00827269	0.00990598	0.00867151	0.00873247	0.0112561	0.0099454	0.0125757	0.0121452	0.0110311	0.0122172	0.00918589	0.0101751	0.00979222	0.010833	0.00844963	0.0111478	0.0102122	0.0119947	0.0103628	0.0105772	0.00863965	0.011121	0.0113481	0.00977322	0.00836685	0.0110413	0.0117282	0.0114911	0.011784	0.0101122	0.0123416	0.00931776	0.00993399	0.0082512	0.00684703
HAL 161	0.00661286	0.00698292	0.00784199	0.00709086	0.00694409	0.00607165	0.00495388	0.00573089	0.00600586	0.00547006	0.00572194	0.00678456	0.0064701	0.00686708	0.00578045	0.00695799	0.00566508	0.00568155	0.00560625	0.00527162	0.00553574	0.00533426	0.00466399	0.00522848	0.00451969	0.00462303	0.00511733	0.00500367	0.00488886	0.00425776	0.00361774	0.00429833	0.00329952	0.00485606	0.00472582	0.00441625	0.00464934	0.00429386	0.00357835	0.00381699	0.00454538	0.00492015	0.00473804	0.00506822	0.0044553	0.0047548	0.00447622	0.00472397	0.00523588
HAL 170	0.00912162	0.00838413	0.00789566	0.00898784	0.0079647	0.0101338	0.0112155	0.0107154	0.0117808	0.0107634	0.00957387	0.00795808	0.00595747	0.00606838	0.00631523	0.00659604	0.00587263	0.00551799	0.00473864	0.00529239	0.00443484	0.00622061	0.00514338	0.00640891	0.00520244	0.00552147	0.00411376	0.00535785	0.00436174	0.00469493	0.0046681	0.00493272	0.0043198	0.00411756	0.00415951	0.00460319	0.00559133	0.00546485	0.00503079	0.00421136	0.00296986	0.00387835	0.00316052	0.00416138	0.00437954	0.00382804	0.00475675	0.00328388	0.00326196
HAL 188	0.00970975	0.0113466	0.00967171	0.0107187	0.00997827	0.010956	0.0108588	0.011925	0.0120581	0.0119692	0.0105053	0.0107177	0.0112924	0.0119553	0.00864179	0.0118049	0.00968619	0.00805315	0.00718069	0.0044066	0.00597129	0.00514568	0.00471168	0.00609198	0.00508335	0.00573945	0.00449123	0.00593078	0.0055443	0.00579115	0.00459336	0.00594288	0.00475397	0.00605087	0.00303199	0.00463135	0.00482725	0.00477708	0.00343241	0.00465367	0.0049499	0.00504968	0.00521829	0.0043502	0.00561236	0.00395791	0.0051061	0.00506397	0.00611487
HAL 197	0.00550959	0.00560247	0.00608184	0.00548469	0.00654734	0.00583781	0.00564852	0.00585175	0.00611052	0.00550851	0.00540786	0.00573184	0.00636204	0.00604221	0.00514738	0.00603435	0.00599744	0.0051289	0.00517577	0.00300448	0.00277864	0.00385309	0.00370596	0.00305337	0.00293748	0.00270769	0.00293164	0.00291673	0.00437804	0.00307625	0.00349079	0.00286685	0.00349284	0.00282263	0.0034669	0.00398724	0.00392148	0.00315523	0.00372182	0.00328955	0.00282957	0.00316086	0.00323133	0.00249395	0.00406262	0.00373842	0.00442134	0.00329381	0.00312131
HAL 210	0.0120851	0.00806011	0.0102783	0.0063851	0.00495276	0.00497665	0.00494937	0.0053987	0.00613766	0.00471579	0.00455142	0.00500728	0.00565868	0.00610088	0.00552857	0.00687367	0.00594837	0.0049166	0.00586944	0.00495892	0.00505722	0.00395175	0.00407348	0.00405018	0.00456817	0.00389374	0.00471894	0.00525518	0.003784	0.00278044	0.00369356	0.00342787	0.00347696	0.00383048	0.00259729	0.00353702	0.00332205	0.00369403	0.00337565	0.00433389	0.0034777	0.00300006	0.00281698	0.00496994	0.00317248	0.00318645	0.00404474	0.00376869	0.00458386
HAL 217	0.00684309	0.00610241	0.00628443	0.00610283	0.00564116	0.00575042	0.00542436	0.00595809	0.00607702	0.00620615	0.00567543	0.0061544	0.00603151	0.00677533	0.00587355	0.00618821	0.00586842	0.00489341	0.00579733	0.00506109	0.00541242	0.00579872	0.00538397	0.00523271	0.0040725	0.00409061	0.00397182	0.00494258	0.00385978	0.00433438	0.00480806	0.00448959	0.00367407	0.00487277	0.00384132	0.00514289	0.00570468	0.00465039	0.00379767	0.00496689	0.00361163	0.00487709	0.00487366	0.00350999	0.0053167	0.00408363	0.00542935	0.00456699	0.00478573
HAL 237	0.00969515	0.00816709	0.00740762	0.00652103	0.00643125	0.00805295	0.00773937	0.0075281	0.00898224	0.00914021	0.00626581	0.00831432	0.0101582	0.0105304	0.00771656	0.0102453	0.0111539	0.00997993	0.0102566	0.0066634	0.00718634	0.00756684	0.008	0.00820358	0.0073818	0.00621593	0.00801135	0.00751215	0.00815762	0.00726667	0.00748187	0.00673175	0.00634053	0.00869678	0.00795735	0.00692842	0.00861125	0.00860382	0.00707949	0.00631041	0.00676086	0.00862953	0.00874331	0.00651178	0.00776682	0.00753024	0.00730965	0.00749346	0.00877563
HAL 35	0.0096553	0.00743575	0.00792199	0.00648875	0.00832754	0.00770698	0.00739321	0.00866355	0.00947493	0.00908416	0.00663201	0.00807148	0.00956651	0.00985551	0.00886074	0.00887944	0.00790515	0.00637397	0.00862489	0.00610621	0.00757747	0.00865201	0.00816432	0.00966674	0.00710658	0.00712105	0.00759372	0.00823526	0.00675084	0.00871724	0.0069137	0.00962437	0.0077667	0.00847297	0.00716059	0.00805682	0.00910763	0.00792877	0.00759468	0.00734134	0.00787249	0.00962452	0.00965892	0.00668698	0.00829062	0.00927587	0.00684792	0.00690059	0.00760302
HAL 46	0.00797399	0.00685785	0.00899397	0.00662379	0.00737587	0.00813504	0.00874649	0.0073409	0.0106824	0.0094975	0.00649962	0.00743939	0.00903582	0.0105802	0.00673028	0.00920492	0.00790214	0.00662118	0.00999797	0.00774832	0.0086572	0.00857715	0.0100831	0.00972312	0.00810304	0.00640347	0.00765791	0.00939225	0.0082084	0.00954009	0.00736233	0.00960592	0.00866393	0.00813968	0.00736512	0.00748279	0.00710418	0.00768635	0.00757333	0.00853685	0.00973039	0.00991912	0.0109183	0.00818356	0.00927689	0.00917789	0.00733178	0.00902331	0.0102542
HAL 59	0.00595362	0.00589517	0.00604521	0.0065864	0.00573097	0.00756473	0.00689073	0.00878421	0.00945854	0.00905907	0.00740239	0.00844362	0.00824808	0.00978832	0.00769544	0.0105414	0.0095302	0.00711941	0.00872767	0.00697309	0.00756631	0.00982602	0.00927913	0.00830266	0.0077088	0.00818491	0.00651269	0.00805046	0.00669989	0.00761652	0.00812162	0.00710584	0.00656884	0.00725929	0.00803317	0.0105398	0.00836833	0.00795589	0.0074785	0.00700753	0.00783744	0.00855059	0.00733162	0.0069588	0.00755912	0.0083963	0.00973887	0.0079281	0.00885356
HAL 61	0.00618728	0.00653952	0.0069042	0.0062429	0.00867304	0.00978794	0.01003	0.0105549	0.0115085	0.0118607	0.010024	0.0097414	0.0136251	0.0111068	0.00879628	0.0102823	0.00912642	0.00681367	0.0100194	0.00682393	0.00824029	0.00943796	0.0112031	0.0100011	0.0090236	0.00821111	0.00733149	0.0101107	0.00964838	0.0100104	0.00812426	0.00943652	0.0087465	0.00814034	0.00778919	0.00941957	0.00979622	0.00751116	0.00736088	0.00703069	0.00689954	0.00858649	0.0098841	0.00718352	0.00795458	0.00681547	0.00816264	0.00800205	0.00767186
HAL 74	0.00841557	0.00961757	0.00852201	0.00997936	0.00871789	0.0112976	0.0110716	0.0108671	0.011288	0.0115296	0.010589	0.010296	0.0104561	0.0112592	0.00968112	0.00970946	0.00978649	0.00856059	0.0088337	0.00830197	0.00676428	0.00942047	0.0107153	0.0103662	0.0107799	0.0103673	0.0105287	0.0124322	0.0105026	0.0119658	0.0106656	0.01092	0.010838	0.012136	0.0114724	0.0110167	0.0121279	0.0119592	0.010469	0.0124709	0.0108856	0.0115217	0.011227	0.0115326	0.012867	0.00819575	0.0112358	0.0118156	0.010356
HAL 94	0.00527848	0.00787218	0.00725551	0.0065974	0.00684358	0.00687977	0.00676061	0.00827137	0.00993875	0.0107846	0.00914017	0.00876325	0.0097591	0.0118036	0.00959253	0.0118144	0.011769	0.0106051	0.0119996	0.0107103	0.0116172	0.0112182	0.0107722	0.0115147	0.0106332	0.010548	0.00893806	0.0118767	0.00969342	0.01233	0.0101104	0.0111123	0.00909463	0.0105264	0.0105445	0.00940686	0.00853966	0.0072391	0.0071572	0.00673003	0.00708023	0.00700471	0.00686364	0.00601393	0.00690082	0.00704508	0.00655726	0.00652058	0.00646
MAG 116	0.00500599	0.00555975	0.00489316	0.00626672	0.00560716	0.00707887	0.00757921	0.0075303	0.00848764	0.00957703	0.00735331	0.00593775	0.0062453	0.00754387	0.00562604	0.00535281	0.00576069	0.00491922	0.00573642	0.00487961	0.00532701	0.00615111	0.00548796	0.0086853	0.00607312	0.00599832	0.00612088	0.00611765	0.00457236	0.00541615	0.00628834	0.00376003	0.00487839	0.00531173	0.00480613	0.00601825	0.0052874	0.00543029	0.00578748	0.0053304	0.0053638	0.00430171	0.00439211	0.00521748	0.00408663	0.00444929	0.00464504	0.0063208	0.00624245
MAG 130	0.00564717	0.00560601	0.00534166	0.00496623	0.00488053	0.00504278	0.00564796	0.00523661	0.0059144	0.00607293	0.00416019	0.00502451	0.00641434	0.0056932	0.00482451	0.0058344	0.00521751	0.00483268	0.00600362	0.00519307	0.00503719	0.00535973	0.00540446	0.00565821	0.00320879	0.00402051	0.00402773	0.00539993	0.00363306	0.00491694	0.0047886	0.00278384	0.00323159	0.00346397	0.00503457	0.00466466	0.00505979	0.00448661	0.00452039	0.00290449	0.0028167	0.0045488	0.00327351	0.00464656	0.00314872	0.00533474	0.00558773	0.00459325	0.00437223
MAG 134	0.00615097	0.00500825	0.00581794	0.00633097	0.00479804	0.00551612	0.00614035	0.00491923	0.00585913	0.00582588	0.00466374	0.00527229	0.00605368	0.00655463	0.00442996	0.00581052	0.00483858	0.00501314	0.00602969	0.00562329	0.00507709	0.0055634	0.00532097	0.00570171	0.00530435	0.00492825	0.00489005	0.00554326	0.00504252	0.00555806	0.00469994	0.00498473	0.00372511	0.00550445	0.00531973	0.00541492	0.00566881	0.00539528	0.00583522	0.00534984	0.00422413	0.00557416	0.00599489	0.00437661	0.00627427	0.00463237	0.0057742	0.00518273	0.00578102
MAG 156	0.00503156	0.00578542	0.00552552	0.00537951	0.00551866	0.00528287	0.00524315	0.00508505	0.00553366	0.00591426	0.00454923	0.00486313	0.00615973	0.00522572	0.00491804	0.00508183	0.00548875	0.00557074	0.00506533	0.00387512	0.00447801	0.00485325	0.00513248	0.00546517	0.00440916	0.00489896	0.00548487	0.00577281	0.00574427	0.00536153	0.00636389	0.00578525	0.00549887	0.00565192	0.00452951	0.00507981	0.00527497	0.00598347	0.00449368	0.0060599	0.00488126	0.00537802	0.005098	0.00482566	0.00530464	0.00477843	0.00493842	0.00447182	0.00508499
MAG 171	0.00587257	0.00544919	0.00597809	0.00661659	0.00586154	0.00695136	0.00672758	0.00630961	0.00597481	0.00598559	0.0056416	0.00540113	0.00546507	0.00544064	0.00561982	0.00590299	0.00588091	0.00512794	0.00489653	0.00465993	0.00396967	0.00421345	0.0032936	0.00289379	0.00272038	0.00351378	0.00417971	0.00389531	0.00398897	0.00362625	0.00405153	0.00454257	0.00504814	0.00351513	0.00401106	0.00464369	0.00440691	0.00445471	0.00496459	0.00473118	0.00371268	0.00351387	0.00433576	0.00349602	0.00448915	0.00376417	0.00409864	0.00451183	0.00476622
MAG 192	0.0051096	0.00568171	0.00477764	0.00535331	0.00476407	0.00521425	0.00425331	0.00667713	0.00594158	0.00617108	0.00514125	0.00553988	0.00591665	0.00602065	0.00560033	0.00639162	0.00566322	0.00572505	0.00563284	0.00534521	0.0062433	0.00544258	0.00538409	0.00610952	0.00491914	0.00537901	0.00507238	0.00509137	0.00331964	0.00564214	0.00376594	0.00414997	0.00290927	0.00361779	0.0035804	0.00407749	0.00485514	0.00374562	0.00355016	0.00388721	0.00376233	0.00425738	0.0044332	0.00409823	0.00504048	0.0048954	0.00554671	0.00501524	0.00548833
MAG 202	0.00601364	0.0055043	0.00598739	0.00426161	0.00498581	0.00599089	0.00674735	0.00572482	0.00587562	0.00613602	0.00686012	0.00730926	0.0066468	0.00604164	0.00719758	0.00588616	0.00686592	0.00921736	0.00617355	0.00272786	0.00513206	0.00534727	0.00535742	0.00487018	0.00373912	0.00462285	0.00516667	0.00343467	0.00376896	0.00389067	0.0048765	0.00346055	0.00311188	0.00446741	0.00475312	0.00379344	0.00478361	0.00465677	0.00377137	0.0036198	0.00276949	0.00324877	0.00353359	0.00314904	0.00332326	0.00362917	0.00364047	0.003608	0.00402653
MAG 216	0.00701861	0.00816456	0.00689213	0.00612313	0.00596651	0.00556748	0.00549067	0.00725365	0.00873545	0.0081248	0.00520736	0.00655019	0.00768401	0.00860284	0.00510885	0.00772264	0.00731278	0.00703655	0.00794398	0.00517159	0.00564162	0.0058925	0.00617091	0.00732584	0.00535847	0.00505807	0.00542002	0.00644546	0.00586109	0.00586839	0.0061561	0.00523909	0.00338444	0.00529327	0.00687258	0.00519985	0.00565007	0.0058364	0.0059049	0.00498058	0.00422478	0.00600506	0.00517257	0.0067665	0.00506899	0.0060705	0.00518361	0.00488401	0.00507623
MAG 226	0.00570153	0.00631924	0.00595586	0.00540694	0.00467535	0.005576	0.00622734	0.00618024	0.00601324	0.00595636	0.00440615	0.00529239	0.0058519	0.00578312	0.00579839	0.00592089	0.0063823	0.00579101	0.00715472	0.00536181	0.00644905	0.00612521	0.00642166	0.00614137	0.00552349	0.00565558	0.00509208	0.00615574	0.00523719	0.00551186	0.0052195	0.00464645	0.00409775	0.00540204	0.00575989	0.00507013	0.00529982	0.00386414	0.00408377	0.00377564	0.00424076	0.0062903	0.00484146	0.00584019	0.00372443	0.00544308	0.00498986	0.00453623	0.00483288
MAG 239	0.00650992	0.00576706	0.00500256	0.00576448	0.00447159	0.00466741	0.00559047	0.00479856	0.00612366	0.00679594	0.00575153	0.00475864	0.00579525	0.00607042	0.00589158	0.00630756	0.0068321	0.00541086	0.00571013	0.00497484	0.00644967	0.00517249	0.00490749	0.00544171	0.00519939	0.00554526	0.00531104	0.00602481	0.0061506	0.00612412	0.00698891	0.00449815	0.0053089	0.00673593	0.00700992	0.00491044	0.00528246	0.00399387	0.00267637	0.00283493	0.00243122	0.00280509	0.00259517	0.00249925	0.00261919	0.00328832	0.00338432	0.00436158	0.00300783
MAG 24	0.0056235	0.00625131	0.00550848	0.00546381	0.00531197	0.00548888	0.00542107	0.00555768	0.00601883	0.00631823	0.00511236	0.00513399	0.00610282	0.00622073	0.00448007	0.00587878	0.00690855	0.00533385	0.00617961	0.00526096	0.00639611	0.004919	0.00500896	0.00528324	0.00336403	0.00332354	0.0031665	0.00558144	0.00441828	0.00519189	0.00422619	0.00480118	0.00436475	0.00528351	0.00479905	0.00479926	0.00463662	0.00583597	0.00467361	0.00541463	0.00484474	0.0052086	0.00463173	0.00297684	0.00491187	0.00470275	0.00532559	0.00461872	0.00566267
MAG 25	0.00609196	0.00636247	0.00580244	0.00569339	0.00529681	0.00553534	0.00565027	0.00585002	0.00530683	0.00604603	0.00474136	0.00493192	0.00585262	0.00550794	0.00509091	0.00590414	0.00514883	0.00572781	0.00540279	0.00530299	0.00509906	0.0055951	0.00589395	0.00539392	0.00419157	0.00441794	0.00511624	0.00527431	0.00574623	0.0053554	0.00459262	0.00323204	0.00343442	0.00487607	0.00477485	0.00529138	0.0071228	0.0048153	0.00524314	0.00348673	0.00352188	0.00476688	0.00363848	0.00369593	0.00349625	0.00373196	0.00475842	0.00348708	0.0034526
MAG 41	0.0053027	0.00562774	0.00540587	0.00527576	0.00552363	0.00576974	0.00561058	0.00530893	0.00432234	0.00622331	0.00597819	0.00520013	0.00657051	0.00548491	0.00584769	0.00603874	0.00635659	0.00576459	0.00485726	0.00481038	0.00545314	0.00521967	0.00459308	0.00354646	0.00343575	0.002958	0.00395138	0.00315847	0.002777	0.0047727	0.00387314	0.00496595	0.0045847	0.00454431	0.00478166	0.00434032	0.00524333	0.00415431	0.00525792	0.00403201	0.00434709	0.00518541	0.00547721	0.00475074	0.00483401	0.00484369	0.00555055	0.00617738	0.00528128
MAG 56	0.00513328	0.00556948	0.00484115	0.00580079	0.00639203	0.00591559	0.00596377	0.0059736	0.00615961	0.00640621	0.00537961	0.00543824	0.00625392	0.006208	0.00471731	0.00581093	0.00534969	0.00464344	0.00563796	0.00618058	0.00517084	0.00501964	0.00546634	0.00506215	0.00300015	0.00408697	0.0044054	0.00601905	0.00398312	0.00567493	0.004585	0.00457356	0.00546064	0.00523556	0.00547318	0.00491151	0.00567392	0.0052096	0.00470063	0.00477457	0.00433859	0.00564883	0.00546998	0.00669198	0.00767145	0.00766831	0.00674081	0.0047857	0.00573406
MAG 6	0.00609701	0.00606009	0.0057277	0.00500656	0.00486213	0.00471631	0.00561754	0.0058119	0.00601113	0.00651094	0.00598474	0.00637649	0.0065191	0.00656581	0.00612752	0.00593084	0.00557696	0.00455823	0.00618988	0.00526393	0.00544007	0.00593964	0.00600527	0.0051111	0.004148	0.00522671	0.00372566	0.00484026	0.00475259	0.00417358	0.00439315	0.0036184	0.00435094	0.004677	0.00552101	0.00572151	0.00517465	0.0043907	0.0043707	0.00388237	0.00376178	0.00326304	0.00341884	0.00456956	0.0038593	0.00337492	0.00487508	0.00459503	0.00431652
MAG 62	0.00609869	0.00606671	0.00614796	0.00489144	0.00548285	0.00547024	0.00533588	0.00561685	0.00619431	0.00596967	0.00567183	0.00578426	0.00557952	0.0061076	0.00627605	0.0057105	0.00501622	0.00511104	0.00559822	0.00476689	0.0052805	0.00424047	0.00463859	0.00488133	0.00505821	0.0048812	0.00526908	0.00562517	0.00517872	0.00519617	0.00554669	0.00460962	0.00485789	0.00486597	0.00511819	0.005093	0.0054481	0.0051007	0.00561933	0.00353526	0.00500856	0.00531513	0.00540085	0.00524432	0.00571473	0.00590407	0.00524281	0.00489205	0.00448947
MAG 76	0.00463015	0.00548722	0.00521426	0.00482316	0.00492106	0.00442698	0.00535003	0.00478812	0.00543459	0.0050793	0.00390536	0.00398164	0.00524732	0.00540887	0.00459418	0.0047251	0.00510236	0.00523826	0.00613472	0.00477127	0.00628258	0.00418198	0.00539172	0.00616981	0.00320075	0.00516584	0.0044021	0.00604151	0.00354076	0.00525796	0.00525812	0.00498757	0.00524436	0.00482491	0.00641834	0.00577551	0.0057759	0.00554656	0.00449318	0.0054522	0.00518064	0.00524597	0.00521344	0.00288159	0.00491999	0.00390108	0.00481812	0.00535016	0.00480439
MAG 90	0.00488433	0.00534325	0.00588848	0.00404032	0.00420227	0.00683991	0.00513816	0.00528386	0.00568157	0.00584961	0.00584016	0.00544801	0.00574597	0.00576041	0.00525981	0.00543629	0.0055474	0.00428378	0.00526522	0.00494403	0.00509924	0.0050185	0.00467116	0.00508973	0.00380463	0.0052997	0.00403616	0.00445054	0.0042617	0.00440898	0.00625006	0.00437247	0.00481535	0.0057579	0.0046009	0.00491393	0.00562211	0.00482755	0.00366878	0.00442427	0.00425765	0.00458365	0.00573841	0.0036898	0.00480417	0.0043046	0.00485062	0.00525089	0.00572052
MAG 98	0.00563196	0.00552034	0.0056318	0.00557785	0.00525286	0.00575747	0.00626284	0.00575669	0.00576413	0.00617589	0.00451082	0.00599139	0.00594258	0.00571792	0.00548001	0.00588949	0.00532498	0.00521368	0.00534122	0.00411367	0.00538047	0.00519254	0.00504621	0.00651046	0.00335127	0.0026045	0.00278101	0.00518596	0.00302622	0.00401147	0.00319134	0.00266051	0.00248279	0.00307258	0.00435119	0.00277085	0.00410331	0.0034556	0.00317867	0.00239327	0.00222472	0.00305805	0.00251393	0.0023651	0.00221159	0.00257317	0.00270224	0.0038902	0.00393738
MAI 101	0.00606403	0.00674314	0.00618753	0.00539636	0.0058091	0.00571254	0.00477074	0.00546647	0.00483021	0.00553611	0.00524775	0.00590277	0.00608561	0.0056181	0.0050659	0.00589031	0.00524419	0.0054696	0.00625186	0.00502803	0.00437415	0.00398129	0.00409618	0.00404119	0.00499896	0.00461349	0.00491061	0.00518985	0.00408552	0.0033896	0.003732	0.00348474	0.0035682	0.00301408	0.0041303	0.00311002	0.00443366	0.00411068	0.00384024	0.0035095	0.00391252	0.00429026	0.00354595	0.00329686	0.00369129	0.0046014	0.00457564	0.0035482	0.00361026
MAI 118	0.00449984	0.00614005	0.00517889	0.00569801	0.00410242	0.00507155	0.00579448	0.00534897	0.00598925	0.00581472	0.00466643	0.00464512	0.00487205	0.00525462	0.00427583	0.00536219	0.00432904	0.00384956	0.00430934	0.0041099	0.00405698	0.00288775	0.00316193	0.00387326	0.00397527	0.00302422	0.00452719	0.00357587	0.00385771	0.00443922	0.00382706	0.00355679	0.00375425	0.00484977	0.00424261	0.00429003	0.00466681	0.00500736	0.00404805	0.00336548	0.0028342	0.00286911	0.00292202	0.0044435	0.00375944	0.0036371	0.00407659	0.0044009	0.00515745
MAI 125	0.00442219	0.00591368	0.00421037	0.00496348	0.00512908	0.00565986	0.00416977	0.00546264	0.005495	0.00576128	0.00557538	0.00480883	0.00540999	0.00543581	0.00537534	0.0057826	0.00564959	0.00493936	0.0050097	0.00457378	0.0045514	0.00511344	0.00505309	0.0055147	0.00478058	0.00474757	0.00561071	0.00590358	0.0059342	0.00521086	0.00563879	0.00573282	0.00443773	0.00450155	0.00537806	0.00485693	0.00559277	0.00577038	0.00504645	0.00512061	0.00398224	0.00521179	0.0042637	0.00482008	0.00423009	0.00360387	0.00447935	0.00465324	0.00491807
MAI 137	0.00534983	0.00616193	0.0062231	0.00671178	0.00590778	0.00589709	0.00586481	0.00618673	0.0062369	0.00626418	0.00534699	0.00608089	0.00627466	0.00648369	0.00766414	0.00563375	0.0060793	0.00607014	0.00563006	0.00566294	0.00518552	0.00574655	0.00532834	0.00542795	0.00501734	0.00401304	0.0042639	0.0047011	0.00559268	0.00453602	0.00499287	0.00501137	0.00409584	0.0054049	0.00440753	0.00559482	0.0058108	0.0056103	0.00505073	0.0048799	0.00472325	0.00491848	0.00537253	0.00396368	0.0051784	0.00527257	0.00570199	0.0053045	0.00551346
MAI 150	0.00549755	0.0057525	0.00656568	0.00584756	0.00572633	0.00598205	0.00596263	0.00611879	0.00648769	0.00625483	0.00646261	0.00587165	0.005613	0.00674106	0.00568864	0.00588362	0.00566412	0.00516228	0.00574254	0.00638734	0.0060406	0.00600279	0.00609627	0.00557385	0.0051439	0.00539834	0.00498005	0.00589436	0.00531249	0.00524102	0.0054501	0.00563602	0.00609634	0.00575359	0.00442028	0.00602967	0.00588847	0.00520343	0.00516568	0.00557719	0.00601067	0.00537464	0.00508219	0.0046313	0.00500352	0.00508336	0.00570437	0.00516623	0.00519344
MAI 157	0.00578157	0.00517102	0.00544902	0.00458302	0.00562749	0.00588993	0.00498691	0.00597802	0.00528244	0.0061105	0.00560146	0.00621996	0.00619653	0.00609777	0.00524236	0.00666997	0.00583855	0.00480845	0.0060578	0.00400362	0.00458591	0.00506476	0.00541447	0.00480634	0.00506056	0.00481801	0.0058861	0.00503992	0.00447842	0.00489694	0.00529859	0.00429447	0.00351771	0.00509354	0.00494716	0.00514393	0.00559674	0.00515037	0.00532566	0.00421593	0.00420603	0.00515609	0.00486108	0.00552576	0.00449512	0.00374576	0.00512092	0.00531557	0.0051988
MAI 178	0.00616723	0.00599457	0.00603772	0.0054288	0.00525965	0.00519083	0.00527271	0.0051607	0.0052458	0.00568192	0.00618135	0.00544788	0.0063644	0.00531727	0.00612476	0.0060398	0.00567417	0.00628068	0.0050559	0.00435282	0.00451034	0.00511831	0.00537753	0.00482641	0.00493982	0.00458167	0.00558581	0.00502423	0.00479461	0.00483849	0.00531297	0.00385547	0.00463533	0.00526054	0.00565061	0.00503132	0.00492809	0.0054658	0.00553851	0.00442079	0.0045219	0.00567567	0.00458618	0.00463232	0.00578498	0.00456686	0.00524386	0.00531993	0.00556721
MAI 184	0.00565156	0.00701143	0.0063448	0.00600697	0.00558248	0.00536971	0.00468174	0.00511124	0.00506226	0.00551059	0.00490584	0.00461733	0.00589644	0.006226	0.00514604	0.00597045	0.00636238	0.00561266	0.00637695	0.0059496	0.00674043	0.00581957	0.00618559	0.00602718	0.00450285	0.00484317	0.00446551	0.00606347	0.00405396	0.00504949	0.00563305	0.00359461	0.00271706	0.00503151	0.00361662	0.00407102	0.00417017	0.00479916	0.00435681	0.00386243	0.00308148	0.00451468	0.00379375	0.0032822	0.00423639	0.00318815	0.00548857	0.00482014	0.00492731
MAI 22	0.00523762	0.00590631	0.0054466	0.0060018	0.00458663	0.00542849	0.00508655	0.0049166	0.00623981	0.00618097	0.00479245	0.00519629	0.00646907	0.00630814	0.00550466	0.00615211	0.00608961	0.00507434	0.00622233	0.0063303	0.00577951	0.00465022	0.00538048	0.00598221	0.00389091	0.00358924	0.00487414	0.00569078	0.00320202	0.00509267	0.00467756	0.00368619	0.00488506	0.00526856	0.00383773	0.00472139	0.00481193	0.00507979	0.00463714	0.00398707	0.00388378	0.00578832	0.00406453	0.00386652	0.00443803	0.00539093	0.00539077	0.00458309	0.00525344
MAI 222	0.0061415	0.00585927	0.00607284	0.00583332	0.00584041	0.00600016	0.00550513	0.00582703	0.00567861	0.00593301	0.0051767	0.0061557	0.00590886	0.00558854	0.00569231	0.00597347	0.0055396	0.00574081	0.00544898	0.00531166	0.00553681	0.00569724	0.00561204	0.00551399	0.00547808	0.00638068	0.00554163	0.00548836	0.00446482	0.0046657	0.00543893	0.00505274	0.00565781	0.00529783	0.00469036	0.0051321	0.00575971	0.0058467	0.00462748	0.00552143	0.00512493	0.0060882	0.00550572	0.00489227	0.00491119	0.00564412	0.00626233	0.00523015	0.00570627
MAI 232	0.00549922	0.00528195	0.00483056	0.00580003	0.00474528	0.00533235	0.00550936	0.00600243	0.00614656	0.00944943	0.00644831	0.00671999	0.0071752	0.00656906	0.00652636	0.00742267	0.00827116	0.00616564	0.00852635	0.00712439	0.00882596	0.00794469	0.00587238	0.00771998	0.00502698	0.00839666	0.00606847	0.006304	0.00429182	0.00444082	0.00387369	0.00472026	0.00536189	0.00494202	0.00458597	0.00428479	0.0054333	0.00445498	0.00485426	0.00429205	0.00498578	0.00525422	0.00466694	0.005205	0.00529967	0.00448726	0.00469557	0.00501582	0.0050854
MAI 30	0.0052143	0.00559918	0.00490633	0.00606665	0.00590824	0.00582103	0.00569858	0.00596026	0.00572743	0.00543343	0.00506099	0.00537576	0.00610668	0.00629225	0.00482826	0.00586856	0.00504162	0.00440439	0.00629903	0.0062202	0.00687593	0.00627976	0.00632248	0.00593593	0.00449116	0.0045779	0.00335094	0.00538377	0.00297906	0.00539894	0.00388756	0.00379541	0.00508913	0.00558903	0.00319325	0.00453519	0.00484151	0.00457542	0.00452502	0.00548737	0.00578731	0.00559151	0.00506952	0.0044308	0.0060454	0.00559858	0.00535781	0.00490524	0.00466073
MAI 42	0.00565584	0.00579093	0.00508681	0.00555253	0.00588381	0.00569354	0.00579809	0.00533753	0.00633823	0.00641962	0.00555037	0.00565491	0.00631135	0.00618854	0.00491028	0.00541242	0.00519058	0.00478203	0.00577945	0.00578709	0.00571023	0.00596485	0.005968	0.00538649	0.00432305	0.00478605	0.00470975	0.0045344	0.00468031	0.00558086	0.00431669	0.00396787	0.00344971	0.0040607	0.00395166	0.00470425	0.00571383	0.00459721	0.00385717	0.0031193	0.00470671	0.00482256	0.00445645	0.00341087	0.00470219	0.00453273	0.00446599	0.00511608	0.00507109
MAI 52	0.0052389	0.00525211	0.00498154	0.00629632	0.00555683	0.00663376	0.00556113	0.0052282	0.0056234	0.00564414	0.00425408	0.0061121	0.00561408	0.00616333	0.00486352	0.00603357	0.00516817	0.00511038	0.00634228	0.0058762	0.00667265	0.00524787	0.00564104	0.00607305	0.00520158	0.00520803	0.00467474	0.00556834	0.00412023	0.00561889	0.00436635	0.0048046	0.00532488	0.00470782	0.00372177	0.00558715	0.00638588	0.00469762	0.00464457	0.00427877	0.0050097	0.00485732	0.00436705	0.00390557	0.00618289	0.00519673	0.00543055	0.00592706	0.00571616
MAI 71	0.00533846	0.00548033	0.00533082	0.00577769	0.00562753	0.00522148	0.00511264	0.00529183	0.00588475	0.00597731	0.00514539	0.00501024	0.00528761	0.00593125	0.00553539	0.00563253	0.00570104	0.00503547	0.00570676	0.00521294	0.00532122	0.00520859	0.00511546	0.00598888	0.00466337	0.00534113	0.00501168	0.00608721	0.00580147	0.00530799	0.0048973	0.00545935	0.00652128	0.0053777	0.00478315	0.00453966	0.00528138	0.00540619	0.00399911	0.00491775	0.00411491	0.00462014	0.00516519	0.00476068	0.00583797	0.00518163	0.00505049	0.00552047	0.00495758
MAI 83	0.0058033	0.00554336	0.0059411	0.00547681	0.00592801	0.00653743	0.00627317	0.00630969	0.00589214	0.00599386	0.00446395	0.00501497	0.00592603	0.0060345	0.00584157	0.00564424	0.00626561	0.0052943	0.0060549	0.00539768	0.00562041	0.00485332	0.00514052	0.00480905	0.00322803	0.00364365	0.0034928	0.0037465	0.00347013	0.00365624	0.00308588	0.00355382	0.00448254	0.00548029	0.00340017	0.00496815	0.00461658	0.00382166	0.00332164	0.00376141	0.003823	0.00341255	0.00401708	0.00483738	0.00568835	0.00444616	0.00545069	0.00537944	0.00533042
MAI 89	0.00514207	0.00569498	0.00479657	0.00588457	0.00534667	0.00573103	0.00533149	0.00703315	0.00805068	0.00786255	0.00634589	0.00702815	0.00666701	0.00714717	0.00577139	0.00631773	0.00662043	0.00578764	0.00624148	0.00553628	0.00612972	0.00529972	0.00620068	0.00550842	0.0044293	0.00439114	0.00445123	0.00478105	0.00452445	0.00567469	0.0045519	0.00458567	0.00542972	0.00495254	0.00354319	0.00472555	0.00552175	0.0045871	0.00346825	0.00413888	0.00418439	0.0043037	0.00409	0.00326725	0.00533588	0.00283441	0.00483637	0.00413563	0.00415857
MAI 9	0.00516361	0.00612762	0.00466386	0.00587467	0.00370288	0.00473408	0.00486113	0.00488321	0.00550015	0.00587904	0.00423034	0.00554779	0.00574232	0.00608611	0.00475205	0.00575304	0.00527066	0.00443947	0.00573999	0.00527005	0.00521305	0.00517378	0.00506664	0.00534492	0.00498083	0.00463631	0.0043203	0.00572657	0.00496923	0.00533425	0.00357052	0.00459886	0.00477703	0.00452659	0.00462234	0.00534848	0.0054284	0.00518768	0.00538431	0.0053881	0.00538304	0.00474271	0.00445204	0.00480235	0.00500615	0.00487738	0.00503167	0.00558794	0.00583733
MED 107	0.00533094	0.00541434	0.00614739	0.00626648	0.00639837	0.0070209	0.00612585	0.00585015	0.00613488	0.00585209	0.00698084	0.00632739	0.00594451	0.0063953	0.00555211	0.00621368	0.00510589	0.0052041	0.00567292	0.00534622	0.00554587	0.00501338	0.00455355	0.00464515	0.00499437	0.00544146	0.00488841	0.00596347	0.00484519	0.00534512	0.00588252	0.00584533	0.00478897	0.00574444	0.00547555	0.00485997	0.00579258	0.00494766	0.00446144	0.00435693	0.00407112	0.00575893	0.00462741	0.00445579	0.00492516	0.0048758	0.00569099	0.00556353	0.00464955
MED 115	0.00525841	0.00555548	0.00473509	0.00545805	0.00480213	0.00535791	0.00595356	0.00575782	0.00617445	0.00607632	0.00639886	0.00594832	0.00626907	0.00604264	0.00541268	0.00606303	0.00581895	0.0054832	0.00543197	0.00497424	0.00393638	0.00496228	0.00424286	0.0042696	0.00347839	0.00465405	0.00415668	0.00567983	0.00429151	0.00428287	0.00391775	0.0042539	0.00452452	0.00464253	0.00497307	0.00498871	0.00580915	0.00560041	0.0055702	0.00540147	0.00426127	0.00537105	0.00390682	0.00447285	0.00455687	0.00522352	0.00591547	0.00594281	0.00613654
MED 123	0.00472803	0.00565807	0.00479194	0.00590522	0.004449	0.00496527	0.00667378	0.00528906	0.00826849	0.00575348	0.00381902	0.00405647	0.00653504	0.00664587	0.0048848	0.00624278	0.00543047	0.00469928	0.0061539	0.00570141	0.00585904	0.00542109	0.0054596	0.00508285	0.00357279	0.00363635	0.00357308	0.00275282	0.0029891	0.00367363	0.00315989	0.0035894	0.00355722	0.00366289	0.00406316	0.00425831	0.00474468	0.00310796	0.00329218	0.00357354	0.00281242	0.0036755	0.00386195	0.00235548	0.00382529	0.00451141	0.00427697	0.00266027	0.00471502
MED 140	0.00506823	0.00522011	0.00525919	0.00538856	0.00441823	0.00711387	0.00635722	0.00572597	0.00546339	0.00552041	0.00416896	0.0052622	0.00660568	0.00681134	0.0097538	0.00960585	0.00706323	0.00912357	0.00836961	0.00822673	0.01018	0.00836814	0.00784233	0.00582867	0.00428467	0.00324887	0.00312081	0.00376452	0.00499478	0.00482686	0.00420239	0.00418382	0.00437153	0.00436145	0.00474166	0.00346336	0.00499135	0.00384425	0.0046283	0.00462983	0.00348993	0.00539971	0.00437789	0.00459335	0.00517379	0.00402396	0.00506773	0.00494283	0.0055716
MED 153	NA	NA	NA	NA	NA	NA	NA	NA	NA	NA	NA	NA	NA	NA	NA	NA	NA	NA	NA	NA	NA	NA	NA	NA	NA	NA	NA	NA	NA	NA	NA	NA	NA	NA	NA	NA	NA	NA	NA	NA	NA	NA	NA	NA	NA	NA	NA	NA	NA
MED 165	NA	NA	NA	NA	NA	NA	NA	NA	NA	NA	NA	NA	NA	NA	NA	NA	NA	NA	NA	NA	NA	NA	NA	NA	NA	NA	NA	NA	NA	NA	NA	NA	NA	NA	NA	NA	NA	NA	NA	NA	NA	NA	NA	NA	NA	NA	NA	NA	NA
MED 174	NA	NA	NA	NA	NA	NA	NA	NA	NA	NA	NA	NA	NA	NA	NA	NA	NA	NA	NA	NA	NA	NA	NA	NA	NA	NA	NA	NA	NA	NA	NA	NA	NA	NA	NA	NA	NA	NA	NA	NA	NA	NA	NA	NA	NA	NA	NA	NA	NA
MED 18	0.00540612	0.00530907	0.00561989	0.00496381	0.00458118	0.00510177	0.0051512	0.00565881	0.00599993	0.00597731	0.00529917	0.00557072	0.00615566	0.00649184	0.00542303	0.00584789	0.00608519	0.00453741	0.0056745	0.00548648	0.00589922	0.00611329	0.00559556	0.0059031	0.00551261	0.00503713	0.0044257	0.00557323	0.00461378	0.00566734	0.00411153	0.00494654	0.00476223	0.00506185	0.00437328	0.00517548	0.00541627	0.00489731	0.00485653	0.00539542	0.00509544	0.00575788	0.00531734	0.00483798	0.00614962	0.00542547	0.00507962	0.00553992	0.00565776
MED 187	0.00545244	0.00594542	0.00514119	0.00522747	0.00468651	0.00611184	0.00516654	0.00548074	0.00606278	0.00609222	0.00530367	0.00564941	0.00555736	0.00613266	0.00463623	0.00580856	0.00540107	0.00534535	0.00581974	0.00508569	0.00545905	0.00500636	0.0057932	0.00560993	0.00515001	0.0048747	0.00434619	0.00559027	0.00549598	0.00579335	0.00468277	0.00539032	0.00553826	0.0053551	0.00457422	0.00526221	0.0054311	0.00505191	0.00436152	0.00544543	0.00559283	0.00578672	0.00517956	0.0046739	0.00517869	0.00464103	0.00526268	0.00511567	0.00589863
MED 2	0.00560863	0.00610192	0.00535686	0.00590984	0.0050592	0.00553915	0.00604533	0.00597129	0.00651828	0.00622821	0.00521965	0.00594216	0.00658209	0.00625467	0.00609893	0.00658175	0.00554277	0.0057538	0.00580766	0.00546828	0.00578412	0.00580577	0.00535482	0.00575201	0.0058291	0.00608697	0.00670766	0.00567698	0.00457286	0.00554313	0.0049077	0.00566472	0.00528229	0.00607483	0.0043674	0.00575419	0.00615019	0.00603642	0.00473344	0.00512749	0.00580809	0.00606143	0.00605593	0.00527251	0.00576922	0.0047472	0.00459045	0.00517916	0.00633882
MED 32	0.0063361	0.00539821	0.00563337	0.00596394	0.00548033	0.00631775	0.00584744	0.00617454	0.00639651	0.00643429	0.00539991	0.00599634	0.0062668	0.00681316	0.00564909	0.00859286	0.00754552	0.00565394	0.00965371	0.00776319	0.00770542	0.00828896	0.00813112	0.00610659	0.0057843	0.00556505	0.00472824	0.00596805	0.00494033	0.00602277	0.00556652	0.00570286	0.00611737	0.00542232	0.00419631	0.00549365	0.00583099	0.00601657	0.00423384	0.00541985	0.00515581	0.00540242	0.00572761	0.00458836	0.0063548	0.00508187	0.0057498	0.00542403	0.00589822
MED 40	0.00600694	0.00613697	0.00546231	0.00601644	0.00479222	0.0056588	0.00622083	0.00576534	0.0062142	0.00626393	0.00512256	0.00580062	0.00616034	0.00651645	0.00573149	0.00603538	0.00641944	0.00498711	0.00623166	0.00588589	0.00595831	0.00602218	0.00538309	0.00626053	0.00542505	0.00505636	0.00523693	0.00606395	0.00481285	0.00525233	0.00398917	0.00442146	0.00517388	0.00400407	0.00363775	0.00474851	0.0048369	0.0035015	0.00359411	0.0046448	0.00429352	0.00364934	0.00419464	0.00359932	0.00534962	0.00369291	0.00509843	0.00434143	0.00581625
MED 54	0.00607548	0.00520197	0.00543525	0.00630086	0.00479731	0.00595949	0.00562229	0.00544648	0.00628267	0.00626478	0.00566058	0.00557964	0.00660144	0.00664945	0.00616854	0.00643966	0.00599635	0.00550029	0.00587232	0.00565908	0.00639134	0.00536461	0.00562964	0.00570455	0.00484245	0.00439054	0.00331665	0.00591421	0.00407709	0.00591334	0.00410297	0.00571672	0.00556264	0.00623531	0.00510144	0.00624865	0.00616779	0.00566402	0.0049427	0.00589805	0.00513258	0.00544567	0.00509277	0.00382978	0.00578112	0.00462087	0.00516875	0.00506512	0.00528956
MED 72	0.00536532	0.00615127	0.00561554	0.00580199	0.00451609	0.00474051	0.00574685	0.00475994	0.0057582	0.00615095	0.00477055	0.00509493	0.00624811	0.00616469	0.00611191	0.0064169	0.00630799	0.00556521	0.00622119	0.00510522	0.00617049	0.00533848	0.00568	0.00590205	0.00439943	0.00425043	0.00413747	0.00467398	0.0030286	0.00511404	0.0037956	0.0048691	0.00495793	0.00509846	0.00478232	0.00599985	0.005852	0.00488721	0.00313639	0.00493884	0.0049108	0.0046371	0.00481508	0.0044901	0.00572513	0.00533304	0.00602822	0.00530385	0.00536514
MED 81	0.00578731	0.00559173	0.00499287	0.00509159	0.00349615	0.00499976	0.00562184	0.00513708	0.00632329	0.00622691	0.00446547	0.00504196	0.00576343	0.00599876	0.00513003	0.005995	0.00616	0.00393681	0.00592597	0.0046357	0.00678478	0.00650194	0.00647364	0.00590513	0.00445737	0.00488535	0.00420782	0.00553845	0.00524991	0.00521851	0.00539289	0.00544228	0.00529198	0.00382873	0.00554372	0.00445893	0.00509203	0.00410013	0.0033009	0.00500718	0.00466029	0.00565629	0.00511832	0.004377	0.00504009	0.0043386	0.0040954	0.00482827	0.00547883
MED 87	0.00640137	0.00607469	0.005889	0.00578305	0.00496769	0.00597317	0.00536875	0.00543355	0.00571435	0.00592034	0.00547806	0.00625323	0.00656132	0.00658232	0.00627834	0.00619343	0.00646047	0.0061294	0.00587337	0.00530306	0.00512067	0.00547128	0.00510982	0.0050073	0.00527407	0.00436832	0.00389224	0.00510291	0.00331038	0.00460453	0.00342455	0.00484078	0.00412016	0.00494737	0.00524115	0.00567241	0.00546597	0.00448228	0.00428283	0.00386607	0.0043194	0.00455389	0.0043985	0.00403506	0.00504335	0.00351823	0.00502593	0.00487264	0.0051876
MUR 102	0.00316502	0.00497817	0.004932	0.00502149	0.0044476	0.00533806	0.00579463	0.00549692	0.00645209	0.00639998	0.00552271	0.00604248	0.00661181	0.0063434	0.00590223	0.00643879	0.00565742	0.00574907	0.0063363	0.00564565	0.00671363	0.00641354	0.00627265	0.00566218	0.00368587	0.00394213	0.00309956	0.00302527	0.00256223	0.0031934	0.00293758	0.00371649	0.00328386	0.00276327	0.00309841	0.00351645	0.00272758	0.00360855	0.00284369	0.00314411	0.00332592	0.00329499	0.00279458	0.00255579	0.00355176	0.00256503	0.00467997	0.00408368	0.00441927
MUR 11	0.00495396	0.00583466	0.00615697	0.00443008	0.00386916	0.00429026	0.00455437	0.00467284	0.0056303	0.0057554	0.0056337	0.00567041	0.00556355	0.00565114	0.00569762	0.00502817	0.00556686	0.00504235	0.00478255	0.00414808	0.00386832	0.00441906	0.00496376	0.00369849	0.00338304	0.00505676	0.00435703	0.00379112	0.00303834	0.00344481	0.00409968	0.0030985	0.00265213	0.00428722	0.0038476	0.00365553	0.00397411	0.00431076	0.00423304	0.00350586	0.00395502	0.00475481	0.00514128	0.00461374	0.00575394	0.00547732	0.00565834	0.00462521	0.00574887
MUR 111	0.00475015	0.00509375	0.00523406	0.00464563	0.0050306	0.00526472	0.00494571	0.00505493	0.00549661	0.00590154	0.00554504	0.0047129	0.00560031	0.00571975	0.0054748	0.00611735	0.00592307	0.00563691	0.00558906	0.00432126	0.00487654	0.00501819	0.00526429	0.00491976	0.00411266	0.00465833	0.00505486	0.00388494	0.00359995	0.00378111	0.0042195	0.00300666	0.00276719	0.0027864	0.00390875	0.00382022	0.00497439	0.00286456	0.00368935	0.00292415	0.00319325	0.00412113	0.00326721	0.00480295	0.0055966	0.00562738	0.00545974	0.00537918	0.00570492
MUR 127	0.00501633	0.00557963	0.00498298	0.00592087	0.00624468	0.00623765	0.00578661	0.00624109	0.00630026	0.00653266	0.00589006	0.00635358	0.00618938	0.00680447	0.00557452	0.00622563	0.00549635	0.00489781	0.00524507	0.00480205	0.00544278	0.00577644	0.00605818	0.00607169	0.00464835	0.00472991	0.00581192	0.00602293	0.00472462	0.00524239	0.00574816	0.00553855	0.0056255	0.00572266	0.0058183	0.00530891	0.00539534	0.00570388	0.00558158	0.00517934	0.00673456	0.00609634	0.00583614	0.00611712	0.0061348	0.00604458	0.0062238	0.00523756	0.00519043
MUR 135	0.00504309	0.00559019	0.00547351	0.00586216	0.00504679	0.00539749	0.00524025	0.00528922	0.00537401	0.0055517	0.0047426	0.00532572	0.00590821	0.00591242	0.00534011	0.0057778	0.00510652	0.00421652	0.00650864	0.00572785	0.00522989	0.00654889	0.00629697	0.00592113	0.00505833	0.00603838	0.00473335	0.00563217	0.00499136	0.00589096	0.00466378	0.00419372	0.00501771	0.0055876	0.00602501	0.00575906	0.00586298	0.00668138	0.0051055	0.00538369	0.00534111	0.00648402	0.00534898	0.00563758	0.00618452	0.00661324	0.00628886	0.00595785	0.00662829
MUR 152	0.00515187	0.00593378	0.00546645	0.00350568	0.00334128	0.00520245	0.00474934	0.00482725	0.00333784	0.00429173	0.00459729	0.00526686	0.00575653	0.0055285	0.00491136	0.00490311	0.00538922	0.00465042	0.00342634	0.00264821	0.00326344	0.00323209	0.00257298	0.00303139	0.00463814	0.00384075	0.00295861	0.00425442	0.00363211	0.0046894	0.00452023	0.0028922	0.00377222	0.00448331	0.00342649	0.00413945	0.00419567	0.00388767	0.00368829	0.00394553	0.00383374	0.00543831	0.00513461	0.00366804	0.00609477	0.00519949	0.005515	0.00513371	0.00650589
MUR 16	0.00601331	0.00581607	0.0064563	0.00521463	0.00493988	0.00585705	0.00527447	0.00482682	0.00592769	0.00582257	0.00444123	0.00516038	0.00601769	0.0056171	0.00453239	0.00532793	0.00512503	0.00574245	0.00567583	0.00529778	0.00582847	0.00495588	0.00418401	0.00491357	0.00291831	0.00323956	0.00350113	0.00456081	0.00345492	0.00477634	0.00380647	0.00472621	0.00358968	0.00475721	0.00362921	0.00473508	0.00480527	0.00441838	0.00499102	0.00628939	0.00614952	0.00826082	0.00700654	0.00737691	0.00707189	0.00950734	0.00841785	0.00531918	0.00673342
MUR 160	0.00534295	0.00646521	0.00524375	0.00522609	0.00515549	0.00539752	0.0050603	0.00579188	0.00603634	0.00624755	0.00575443	0.00604813	0.00617116	NA	NA	NA	NA	NA	NA	NA	NA	NA	NA	NA	NA	NA	NA	NA	NA	NA	NA	NA	NA	NA	NA	NA	NA	NA	NA	NA	NA	NA	NA	NA	NA	NA	NA	NA	NA
MUR 172	0.00436224	0.0052526	0.00510425	0.00472152	0.00498837	0.00472829	0.00528123	0.0059226	0.00527086	0.0060992	0.00516317	0.0046979	0.00652129	0.00617024	0.00446679	0.0057514	0.00467748	0.00505426	0.00522838	0.00407533	0.00502389	0.00525638	0.00518133	0.00591609	0.00552523	0.00566142	0.0053978	0.00574201	0.0052647	0.00486352	0.00584056	0.00502732	0.00533699	0.00649899	0.00567107	0.0052613	0.00599194	0.00581696	0.00619195	0.00533614	0.00379123	0.00458106	0.00335547	0.00449447	0.00486301	0.00505983	0.00500875	0.00402446	0.00455876
MUR 190	0.00488271	0.00590135	0.00613464	0.00554329	0.00445188	0.00567147	0.00525532	0.00548752	0.00636451	0.00596749	0.00426418	0.00545816	0.00614006	0.00624517	0.00518172	0.00621143	0.00618033	0.00507843	0.00573745	0.00356023	0.00380054	0.00422291	0.00515144	0.00534463	0.00424427	0.00516659	0.00456547	0.00557884	0.00406631	0.00573694	0.00413269	0.00522073	0.00528502	0.00488134	0.00482872	0.00592023	0.00556733	0.00469972	0.00517276	0.00559561	0.00439156	0.00549669	0.00555973	0.00514057	0.00553574	0.00483266	0.00529009	0.00504506	0.00534485
MUR 193	0.00557748	0.00810725	0.00504471	0.00629649	0.00574033	0.00629565	0.00660734	0.00631806	0.00640773	0.0063501	0.00481408	0.00541483	0.00548499	0.00621787	0.00539426	0.00669336	0.00538709	0.00521667	0.00592983	0.00326243	0.0046559	0.00488111	0.00767077	0.00503879	0.0040457	0.00476506	0.00460741	0.00684598	0.00592754	0.00574198	0.00507523	0.00658028	0.00635735	0.00638568	0.00751207	0.00576414	0.00783108	0.00565905	0.00526843	0.00346404	0.00299846	0.00335415	0.00344089	0.00408468	0.00283479	0.00406953	0.00381494	0.00302878	0.00307977
MUR 207	0.00510835	0.00582039	0.00537548	0.00570394	0.00599539	0.00687612	0.00877074	0.00816781	0.0100181	0.0100744	0.00586629	0.00692508	0.00840334	0.00762975	0.00509212	0.00576349	0.00635537	0.00555771	0.00536396	0.00450852	0.00468805	0.00491325	0.00496603	0.00480005	0.00466386	0.00442724	0.00515438	0.00528462	0.00468804	0.00435843	0.00405984	0.00484628	0.00485482	0.00482788	0.00412309	0.00453693	0.0049276	0.00562432	0.00427116	0.00414374	0.00374302	0.00511699	0.00441785	0.00431728	0.00302747	0.00424343	0.00533921	0.00483846	0.00484202
MUR 224	0.00518177	0.00593887	0.0063691	0.00479092	0.00439232	0.00619227	0.00589051	0.00540369	0.00586337	0.00578589	0.00580016	0.00590189	0.00590771	0.00679987	0.00639774	0.00646915	0.00708641	0.00592241	0.00643994	0.00691981	0.00644917	0.00656075	0.0066397	0.0066128	0.00469976	0.00517229	0.00534236	0.00528686	0.00385949	0.00315023	0.00451051	0.00321531	0.0028532	0.00321837	0.00309478	0.00438204	0.00584775	0.00429166	0.00480757	0.00384196	0.00309191	0.00388719	0.00351765	0.0030836	0.00350339	0.00404833	0.00531823	0.0048163	0.00608831
MUR 236	0.00480903	0.00502174	0.00431864	0.00381468	0.00509256	0.00472394	0.00488291	0.00555968	0.00583883	0.0052454	0.00402039	0.00422118	0.00491903	0.00515862	0.0038172	0.00511359	0.00558784	0.00572938	0.00633981	0.00492608	0.00568576	0.00590892	0.00520145	0.00581591	0.00479945	0.00625357	0.00469953	0.00595043	0.00401841	0.00413804	0.00462549	0.00356766	0.00317161	0.0037423	0.00293056	0.00382671	0.00540469	0.00429707	0.00399947	0.00367173	0.00544003	0.00543894	0.00561086	0.00553176	0.00521789	0.00510068	0.00582028	0.00515964	0.00512774
MUR 34	0.00573546	0.00556727	0.00570408	0.00496234	0.00491308	0.00568529	0.00581908	0.00586481	0.00646676	0.00611606	0.00489488	0.00545643	0.00596511	0.00610864	0.00549455	0.0057984	0.00588703	0.00537447	0.00563454	0.0050186	0.00456318	0.0049771	0.00489131	0.00387623	0.00477088	0.0054617	0.00534261	0.00521723	0.0049606	0.00542213	0.00513257	0.0039567	0.00500917	0.00553361	0.00414552	0.00548148	0.00548819	0.00567241	0.00526379	0.00385752	0.0045517	0.00535247	0.00511481	0.00445309	0.00427115	0.00479256	0.00478319	0.00400638	0.00459497
MUR 39	0.00572135	0.00518899	0.00599225	0.0043835	0.00480538	0.00554942	0.00482711	0.00568529	0.0055022	0.00592761	0.00407076	0.0044689	0.00593859	0.00588919	0.00542534	0.00571606	0.00576641	0.00519763	0.00510354	0.00429602	0.00384645	0.00531253	0.00484907	0.0039386	0.00558319	0.00545787	0.00559799	0.00428604	0.0042033	0.00323736	0.00411934	0.00368105	0.00495684	0.0057895	0.00493592	0.0053688	0.00505632	0.00545649	0.00514327	0.00474056	0.00429375	0.00459521	0.00426521	0.00473066	0.00496378	0.00530085	0.0049465	0.00501573	0.0055398
MUR 49	0.00479471	0.00560289	0.00512472	0.0050343	0.0045285	0.00537251	0.00535786	0.00495222	0.00621756	0.0064886	0.00490033	0.00581295	0.00660095	0.0064477	0.0057793	0.0066485	0.00587376	0.00593851	0.00652125	0.00530895	0.00491455	0.00376312	0.00480953	0.00487991	0.00330032	0.00421648	0.00303681	0.00405811	0.00313012	0.00356782	0.00242953	0.00385829	0.00318409	0.00258963	0.00387086	0.00429381	0.00545441	0.00398189	0.00364741	0.00254854	0.00310067	0.00425573	0.00336864	0.00442585	0.00467086	0.00432244	0.00463923	0.00406113	0.00455332
MUR 68	0.0035066	0.00340928	0.00368355	0.00280896	0.0035217	0.00339099	0.00376249	0.00361382	0.00507994	0.00529047	0.0029125	0.00319959	0.0051761	0.00506833	0.00450695	0.00563545	0.00454595	0.00442495	0.00582449	0.00468851	0.00418274	0.0023191	0.00206722	0.0031003	0.00219958	0.00319523	0.0024012	0.00374858	0.00238157	0.00350992	0.00286993	0.00257941	0.00268002	0.00322183	0.00298348	0.00406115	0.0042405	0.00326489	0.00238841	0.00295688	0.00326967	0.00484415	0.00398284	0.00403811	0.00479661	0.00395708	0.00473063	0.00408264	0.0049085
MUR 79	0.00322633	0.00406188	0.00363139	0.00283495	0.00308216	0.00347105	0.00320809	0.00405024	0.00463029	0.00529454	0.00389527	0.00472038	0.00614573	0.00602419	0.00500243	0.00553351	0.00546973	0.00580645	0.00599236	0.00514803	0.00535009	0.00497829	0.00531258	0.00445687	0.00320094	0.00283546	0.00263047	0.00308349	0.00308414	0.00383539	0.00304151	0.00408986	0.00442581	0.00470846	0.00373787	0.0049118	0.00449835	0.00375631	0.00428777	0.00474893	0.00416743	0.0051668	0.00468659	0.00661004	0.0050458	0.00494416	0.00507291	0.00501977	0.00612796
MUR 96	0.00469531	0.00537357	0.00575015	0.00513325	0.004965	0.0058441	0.00637532	0.00575136	0.00804571	0.00801326	0.00583943	0.00683307	0.00840453	0.00840676	0.00633233	0.0083722	0.00856708	0.00690452	0.00872349	0.00809061	0.00585411	0.00595633	0.007418	0.00647623	0.00479832	0.00528799	0.00529578	0.00577814	0.00448383	0.00552803	0.00468363	0.00444231	0.00465995	0.00568212	0.00558362	0.00580067	0.00619164	0.00642512	0.00508363	0.0053061	0.00481587	0.00566131	0.0050457	0.00522532	0.00596053	0.00556453	0.00590945	0.00572326	0.0061332
POT 10	0.00446507	0.00533037	0.00524374	0.004516	0.00441386	0.00463082	0.00438348	0.00427831	0.00518746	0.00570191	0.00482154	0.00502004	0.00565848	0.00563459	0.00567803	0.00582656	0.00573534	0.0051428	0.0050118	0.00378108	0.00465172	0.0048885	0.00537836	0.00475872	0.00451925	0.00420486	0.00381125	0.00406273	0.00393987	0.00371177	0.00300657	0.00362592	0.0047105	0.00436289	0.00373422	0.00466933	0.00536113	0.00354765	0.00402213	0.00379158	0.00378658	0.00370786	0.00416975	0.0034802	0.00491586	0.00395393	0.00515818	0.0040157	0.00457874
POT 108	0.00318813	0.00397922	0.00448734	0.00329028	0.00259501	0.00317902	0.0036197	0.00300231	0.00404962	0.00449089	0.00377404	0.00514958	0.00525579	0.00602741	0.00578616	0.00567236	0.00604555	0.00585694	0.00605158	0.00506284	0.00559168	0.00557704	0.00614096	0.00604636	0.00484045	0.00519162	0.00498925	0.00584019	0.00574679	0.0046905	0.00450237	0.00319679	0.00311538	0.00522248	0.00564895	0.0047562	0.00589042	0.00486268	0.00431483	0.00284303	0.00328066	0.00338333	0.00277336	0.00254778	0.00422403	0.00342724	0.00450885	0.00542419	0.00510103
POT 110	0.00412334	0.00410649	0.00335233	0.00351099	0.00367414	0.00416123	0.00538455	0.00477687	0.00548443	0.00580653	0.00427004	0.00576798	0.00609459	0.00615413	0.00605742	0.00532207	0.00543817	0.00440254	0.00495616	0.00373337	0.00280006	0.00350068	0.00376837	0.00305007	0.00441744	0.00439417	0.00358932	0.0040493	0.00396265	0.00503505	0.00436552	0.00287436	0.00318827	0.00389528	0.00461096	0.00375704	0.00474755	0.00571858	0.00545544	0.00495921	0.00390449	0.00578909	0.00598521	0.00501727	0.00629067	0.00552275	0.00629476	0.00487395	0.00587982
POT 126	0.00412322	0.00414379	0.00356955	0.00293481	0.0036956	0.00430006	0.0043237	0.00836908	0.00403263	0.00532273	0.00555343	0.00496517	0.00581734	0.00538599	0.00609336	0.00564714	0.00614202	0.00524826	0.00524455	0.00545899	0.00570961	0.00558793	0.00492305	0.00581795	0.00476639	0.00582742	0.00553731	0.0055937	0.00420865	0.00471802	0.004048	0.00424732	0.00461901	0.00505478	0.00447657	0.00464187	0.00536546	0.00546339	0.00529719	0.00427913	0.00484211	0.00529803	0.00514857	0.00509838	0.00592563	0.00514179	0.004976	0.00414432	0.00613892
POT 133	0.00415253	0.00428176	0.00527934	0.00484188	0.00526321	0.00515456	0.00555841	0.00446994	0.00583148	0.00613837	0.00498504	0.00560108	0.00590837	0.00489703	0.00459287	0.00438146	0.00562437	0.00462746	0.00429245	0.00475693	0.00530523	0.00576779	0.00584302	0.00578252	0.00454528	0.00500949	0.00507945	0.00462771	0.00385066	0.00318302	0.00376174	0.00299663	0.00301786	0.00325142	0.00451966	0.00377478	0.00409004	0.00269207	0.00405196	0.00324798	0.00279687	0.00427275	0.00383442	0.00493564	0.00417991	0.00378195	0.00412232	0.00409596	0.00409819
POT 14	0.00402339	0.00504863	0.00473621	0.00338494	0.00387943	0.00489582	0.00411132	0.0035994	0.00438613	0.00496696	0.00295971	0.00397153	0.00465715	0.00511016	0.00456138	0.00516466	0.00588274	0.00470093	0.00576114	0.00374573	0.00467899	0.00360164	0.00400451	0.00543277	0.00315235	0.00324137	0.00353856	0.00505864	0.00335573	0.00474898	0.00307966	0.00241707	0.00324366	0.00442565	0.00426346	0.00470482	0.00476698	0.00530238	0.00444085	0.00368162	0.00612798	0.00569707	0.00604902	0.00472217	0.00593316	0.00536904	0.00572474	0.00525878	0.0061265
POT 154	0.00489862	0.00383461	0.00512429	0.0029907	0.00245166	0.00349197	0.0029715	0.00458394	0.00429823	0.00517749	0.00282827	0.0042485	0.00496287	0.00505883	0.00459409	0.00581001	0.00500785	0.00422817	0.00517255	0.00369915	0.00542922	0.00495865	0.00553575	0.00555528	0.00457452	0.00493819	0.00559788	0.00545801	0.0044144	0.00489396	0.00514944	0.00433779	0.00521491	0.00618754	0.00669318	0.00788687	0.00797961	0.00852185	0.00892893	0.00723448	0.0101011	0.0112239	0.0106699	0.00955153	0.00739792	0.00851496	0.00625532	0.00580363	0.00565584
POT 166	0.0036882	0.00502918	0.00425688	0.0039982	0.00344449	0.00312627	0.00417831	0.0045235	0.00530975	0.00572604	0.00459237	0.00476379	0.00562253	0.00557066	0.00496491	0.00575409	0.00560488	0.00443664	0.00517222	0.00396953	0.00452207	0.004847	0.00477679	0.00477966	0.00479129	0.0039004	0.00484711	0.00476503	0.00392538	0.00453958	0.00480041	0.00408239	0.00410837	0.0044366	0.00340348	0.00468525	0.00534246	0.00254078	0.00362459	0.00431373	0.00304468	0.00298285	0.00377668	0.00314604	0.00429349	0.00240429	0.00409304	0.00526146	0.00435404
POT 29	0.00504638	0.00539096	0.00554087	0.0021712	0.00304383	0.00427134	0.0043208	0.00520317	0.00548923	0.00559331	0.00431104	0.00530745	0.00558245	0.00565043	0.0054271	0.00634773	0.00583189	0.00555304	0.00561754	0.00376835	0.0044721	0.005236	0.00505569	0.00507434	0.0034099	0.00422703	0.00385119	0.00453496	0.00414999	0.0054296	0.00415251	0.00448303	0.00431428	0.00529483	0.00491391	0.00491787	0.00590551	0.00498791	0.00676051	0.00501646	0.00530253	0.0058036	0.00568516	0.00414952	0.00505344	0.00571891	0.0055494	0.00435068	0.00477874
POT 45	0.00503957	0.00449106	0.00508088	0.00337041	0.00393027	0.00441422	0.00444353	0.00553099	0.00564795	0.00587885	0.00457165	0.00527707	0.00563228	0.00565643	0.00444958	0.00510101	0.00511138	0.0041833	0.00524427	0.00420158	0.00482174	0.00514618	0.00524834	0.00488166	0.00446056	0.00392367	0.00459074	0.00474655	0.00413711	0.00524869	0.00472906	0.00427902	0.0039941	0.00526899	0.00333104	0.00459002	0.00491376	0.00512543	0.00416532	0.00499597	0.00485368	0.00477927	0.00510227	0.00452837	0.00622391	0.00439011	0.00585276	0.00485659	0.00522713
POT 60	0.00488029	0.00430595	0.00436853	0.00397853	0.00397482	0.00408404	0.0034821	0.00424778	0.00259708	0.00366609	0.00478408	0.00512771	0.00458973	0.003934	0.00467703	0.00473066	0.00522599	0.00464227	0.00553202	0.00582141	0.00516292	0.00526001	0.00522283	0.00582627	0.00492872	0.00508362	0.00489722	0.00560039	0.00420096	0.00533891	0.00494451	0.00539458	0.00508706	0.0053568	0.00427457	0.00536333	0.00563188	0.00551857	0.00459911	0.00567682	0.00542152	0.0052977	0.00466198	0.00442037	0.00645597	0.0050415	0.00477586	0.00541274	0.00530334
POT 69	0.00476962	0.00481512	0.00493985	0.00349991	0.00339158	0.00375332	0.00403621	0.00417445	0.00476016	0.00430272	0.00358614	0.00352321	0.00487274	0.00544554	0.00333445	0.00612483	0.00542751	0.00448454	0.0053169	0.00569434	0.00678483	0.00549455	0.00535465	0.00570902	0.00556651	0.00413647	0.00310661	0.00443717	0.00335791	0.00484073	0.00439667	0.00423221	0.00458835	0.00502816	0.00375879	0.00367304	0.00515053	0.00389362	0.00273971	0.00408879	0.00470533	0.00498126	0.00388723	0.00549106	0.00560821	0.00421224	0.00536571	0.00464054	0.00558019
POT 80	0.0036928	0.00442931	0.00427658	0.00271776	0.00368206	0.004157	0.00434292	0.00477564	0.00517464	0.0052206	0.00399883	0.00501508	0.00581652	0.00541609	0.0056321	0.00601374	0.00576461	0.00496656	0.00538968	0.00320741	0.00278448	0.002532	0.00411879	0.00354552	0.00332824	0.00395917	0.00342756	0.00347827	0.00386736	0.00504214	0.00561328	0.00464983	0.00515859	0.00487129	0.00681853	0.00619438	0.00462775	0.00438578	0.00337782	0.00443273	0.00405594	0.0043244	0.00382555	0.00295924	0.00443344	0.0043278	0.00403965	0.00369474	0.00410016
POT 92	0.0033338	0.00408436	0.00470731	0.00340947	0.00323405	0.00321839	0.00300027	0.00291779	0.00354994	0.00448256	0.00368112	0.00346765	0.00491119	0.00418349	0.00382433	0.00450433	0.0053439	0.00493503	0.00618328	0.00472519	0.00662543	0.00512858	0.00700843	0.00503345	0.00432742	0.00439942	0.00282035	0.0052062	0.00336457	0.0051015	0.00434094	0.00425312	0.00345123	0.00413074	0.00351325	0.00398685	0.00463767	0.00381864	0.00278559	0.00428463	0.00482907	0.00460298	0.00478253	0.003579	0.00596851	0.00419853	0.00573274	0.00440449	0.00576259
RS7 103	0.0055881	0.00580072	0.00528074	0.00569029	0.00591062	0.00629415	0.00554771	0.0064719	0.00690419	0.00531664	0.00523888	0.00502987	0.00503122	0.00480301	0.00406645	0.00529703	0.00485535	0.00386924	0.00442922	0.0046708	0.00434259	0.00391216	0.0049188	0.00410072	0.00400981	0.00364388	0.00396299	0.00379572	0.00404927	0.00487273	0.00485713	0.00402798	0.00376587	0.00509743	0.0064613	0.00647447	0.00670451	0.00714346	0.00717153	0.00768322	0.00670449	0.00944545	0.00847733	0.0101482	0.00805118	0.0085859	0.00751284	0.00848831	0.00832797
RS7 109	0.00538343	0.00551303	0.00583369	0.00632258	0.00642414	0.0056107	0.00527411	0.00506876	0.00533438	0.00552062	0.00339653	0.00471994	0.00624935	0.00646891	0.00488702	0.00656792	0.00498597	0.00453918	0.0055232	0.00570501	0.004541	0.00479763	0.00499384	0.00595134	0.00385146	0.00516714	0.00484638	0.0049266	0.00559328	0.00703144	0.00556342	0.00390654	0.00407112	0.00537442	0.0058732	0.00486175	0.00448876	0.0066109	0.00638955	0.00650949	0.00600947	0.00686743	0.0067746	0.00716516	0.00649846	0.00723725	0.00701197	0.00658643	0.00822764
RS7 129	0.00399215	0.00576583	0.00431608	0.00694885	0.00624291	0.00620516	0.00677612	0.00608811	0.00856422	0.0068649	0.00595455	0.00613386	0.00824263	0.00643461	0.00459355	0.00563206	0.00595498	0.00441371	0.00676499	0.00643181	0.00742107	0.00849304	0.00846367	0.00820553	0.00847622	0.0077848	0.00627413	0.00632794	0.00638767	0.00736133	0.00712358	0.00653309	0.00461906	0.00536447	0.00418055	0.00557131	0.006031	0.00502635	0.00314051	0.00589795	0.00519107	0.00529068	0.00498207	0.00421947	0.00681281	0.00480753	0.00559078	0.00619082	0.00538498
RS7 142	0.00803275	0.00685174	0.00708325	0.00673711	0.00868175	0.00703948	0.00785852	0.00838833	0.0072703	0.00745917	0.00638558	0.00627717	0.00759593	0.00771084	0.00688639	0.00630697	0.00684279	0.00566207	0.00522968	0.00503534	0.00563594	0.00761957	0.0065701	0.00680409	0.0057256	0.00692731	0.00715698	0.00749415	0.00603804	0.00637534	0.0054817	0.00431454	0.00463395	0.0075275	0.00557893	0.00524437	0.00547568	0.00391675	0.00421129	0.00417964	0.00388502	0.00525635	0.00557731	0.00384044	0.0058608	0.0052009	0.0052688	0.00449488	0.00572402
RS7 149	0.00689263	0.00772782	0.00699168	0.00656807	0.00797546	0.00739346	0.00604992	0.00664631	0.00640917	0.00641016	0.00533924	0.00528813	0.0053895	0.00581948	0.00600354	0.00612545	0.00876477	0.00707056	0.00802636	0.00657598	0.00773371	0.00837015	0.00721017	0.0069438	0.00726743	0.00632749	0.0049094	0.00560884	0.00432079	0.00395441	0.00514099	0.00452395	0.00553479	0.00438087	0.00387748	0.00391124	0.00470635	0.00484086	0.00366801	0.00672031	0.00613061	0.00833048	0.00673884	0.0058002	0.00766936	0.0060579	0.00648482	0.00927047	0.00926413
RS7 219	0.00542896	0.00746322	0.00614701	0.00676131	0.008295	0.00722744	0.00857441	0.00933564	0.0101544	0.0103653	0.0079674	0.00825034	0.0077346	0.00904197	0.00605561	0.00626589	0.00631876	0.0056045	0.00565317	0.00576301	0.00602489	0.0081057	0.00822616	0.00805807	0.00649814	0.00822598	0.00705714	0.00641881	0.0068177	0.00660325	0.00714566	0.00691424	0.00698672	0.00676534	0.00784237	0.00902198	0.0124092	0.00608639	0.00703268	0.00675284	0.00749677	0.00841703	0.00805709	0.00732938	0.00698777	0.00605926	0.00700527	0.0061734	0.00593976
RS7 26	0.0062849	0.00741276	0.00660686	0.00651331	0.00735393	0.00779308	0.00723021	0.00828607	0.00844998	0.00724509	0.00544724	0.00595967	0.00616989	0.00579727	0.00495288	0.00590185	0.00473898	0.00450797	0.00612571	0.00553367	0.0061596	0.00573335	0.00620902	0.00676472	0.00598215	0.00691278	0.00578526	0.00719234	0.0045585	0.00585384	0.0051906	0.00566062	0.00556061	0.00524087	0.00375159	0.00515745	0.00476673	0.005303	0.00360024	0.00447723	0.00436783	0.00502598	0.00484946	0.00434843	0.0049076	0.0037609	0.00458618	0.00576869	0.00831156
RS7 3	0.0070033	0.00829309	0.00794072	0.00682109	0.00645004	0.00652998	0.00891215	0.00883289	0.00925522	0.00908717	0.00525854	0.00516324	0.00593628	0.0057954	0.00567803	0.00610286	0.00561842	0.00428818	0.00688218	0.00957273	0.00755908	0.00772848	0.00811714	0.00916029	0.0070704	0.00557453	0.0051827	0.00606952	0.0051948	0.00560526	0.00534396	0.005272	0.00614145	0.00532357	0.00372642	0.00514641	0.00530513	0.00541685	0.00559254	0.00604749	0.0058745	0.00603012	0.00608524	0.00637891	0.00658825	0.0048589	0.00656292	0.00564007	0.00527909
RS7 38	0.00697852	0.00750973	0.00596862	0.0071031	0.00713584	0.00763379	0.00786165	0.00738473	0.00776242	0.00559855	0.00505899	0.00565598	0.00665544	0.00601254	0.00585021	0.00630473	0.00531637	0.00489451	0.00629388	0.00679218	0.00830339	0.00955229	0.00759854	0.0101947	0.00958548	0.00718902	0.00640652	0.00802431	0.00610383	0.00643094	0.00551381	0.00562311	0.00685669	0.00522335	0.00475154	0.00560763	0.00505467	0.00590116	0.00407957	0.00679626	0.00625792	0.00627734	0.00584345	0.00489584	0.00650108	0.00531245	0.00550425	0.00619239	0.00593016
RS7 50	0.00666864	0.00796115	0.00815651	0.0069545	0.00840713	0.00902364	0.00804878	0.00786222	0.00883123	0.00942709	0.00801825	0.00846178	0.00714205	0.00858944	0.00737814	0.00741392	0.00511335	0.00476205	0.00501994	0.00507138	0.00573423	0.00609472	0.00682884	0.00639668	0.00499856	0.0067941	0.00476304	0.00652284	0.00532581	0.00647334	0.00578157	0.00484664	0.00458568	0.00690924	0.00685036	0.00665072	0.00881378	0.00745002	0.00820372	0.00580205	0.00616408	0.00823744	0.00801018	0.00585299	0.00865214	0.00778785	0.00962961	0.00710244	0.00570623
RS7 65	0.00675014	0.00658546	0.00613892	0.0072855	0.0080505	0.00811057	0.00662741	0.00883952	0.00770177	0.00865889	0.00675297	0.00674473	0.00841095	0.0102654	0.00789409	0.00693313	0.00756046	0.00690555	0.00644817	0.00628198	0.00694774	0.0063435	0.00673029	0.00629345	0.00535705	0.00540633	0.00490144	0.00643296	0.00549953	0.00640049	0.0066539	0.00695434	0.00741524	0.00633701	0.00800161	0.00644281	0.0067975	0.00870982	0.00763754	0.00686118	0.00616495	0.00500999	0.00548588	0.00448712	0.00411684	0.00537244	0.00485965	0.00490451	0.00505416
RS7 77	0.00590272	0.00776387	0.00546934	0.00714175	0.00865523	0.00968205	0.00784418	0.00769563	0.00846857	0.00944779	0.00692667	0.00703719	0.00624911	0.00599103	0.00609035	0.00613545	0.00694505	0.00584355	0.00821959	0.00868201	0.00987451	0.0118821	0.0121615	0.0104979	0.00977717	0.00942985	0.00943268	0.00801717	0.00621967	0.00573379	0.00467226	0.00462175	0.00607356	0.00594248	0.00472672	0.00687967	0.00560093	0.00498578	0.00407127	0.00524316	0.00466874	0.00562339	0.00533249	0.00500064	0.00526253	0.00395624	0.00562396	0.00512339	0.00673445
RS7 93	0.0045834	0.00564892	0.00576917	0.00602051	0.00539248	0.00759117	0.00668593	0.00719068	0.00987308	0.00891896	0.00699888	0.00766181	0.0100389	0.00797485	0.00634621	0.00719645	0.00523336	0.00429158	0.00516942	0.00447735	0.00469448	0.00458024	0.00528148	0.00508145	0.00360292	0.00427298	0.00330122	0.00545284	0.00506087	0.00718931	0.00555817	0.00432276	0.00577947	0.00669517	0.00781499	0.00733767	0.00798589	0.00796654	0.00760198	0.00591622	0.00643408	0.00839065	0.00737256	0.00869628	0.00646338	0.00698776	0.0058522	0.00548166	0.00498293
RS8 105	0.00561441	0.00612557	0.0061062	0.00653979	0.00634403	0.0060026	0.00697661	0.00664214	0.00677662	0.00599354	0.00504573	0.00452487	0.00546778	0.00586544	0.00517068	0.005826	0.00677876	0.00598814	0.00785445	0.00718393	0.0077091	0.00941566	0.00929037	0.00848431	0.00805944	0.00814608	0.00724176	0.00977967	0.00863806	0.00780933	0.0058365	0.00593284	0.00426689	0.00467255	0.00516583	0.00471003	0.00614717	0.00422686	0.00463481	0.00470591	0.00362895	0.00443534	0.00451365	0.00324261	0.00484488	0.00387339	0.00609211	0.00420483	0.00464802
RS8 117	0.00594429	0.00529986	0.00581684	0.00360494	0.00560395	0.00526227	0.00482332	0.00486815	0.00522835	0.0050017	0.00522437	0.00505255	0.00568186	0.00466497	0.00585121	0.0054427	0.00590765	0.00558221	0.00435499	0.00405586	0.00442859	0.00605332	0.00549613	0.00429539	0.00339013	0.00514783	0.00342819	0.00498937	0.00389286	0.00507741	0.0035991	0.00274109	0.00344696	0.00402427	0.00538947	0.00330511	0.00493422	0.00387963	0.00416086	0.00318137	0.00506936	0.00599339	0.00456263	0.00574384	0.00634317	0.00508001	0.00599108	0.00516174	0.00625317
RS8 121	0.00856977	0.00837403	0.00757421	0.00709936	0.00690693	0.00936171	0.00676855	0.00740355	0.0100012	0.00735869	0.00710205	0.00750071	0.00674573	0.00623111	0.00748025	0.00812111	0.00654689	0.00451517	0.00758813	0.00636618	0.00666051	0.0066504	0.0062497	0.00649869	0.00505565	0.00637671	0.00690082	0.00774031	0.00649094	0.00809353	0.00987031	0.00830617	0.00828025	0.00672	0.00801063	0.00763672	0.00733171	0.00877149	0.00891944	0.00706683	0.00924637	0.00957619	0.0111984	0.01261	0.00956895	0.00949258	0.00717892	0.0073078	0.00615546
RS8 141	0.00757299	0.00679037	0.00601685	0.0066321	0.00547531	0.00676994	0.00682191	0.00634452	0.00678112	0.00678358	0.00711307	0.00652229	0.00673663	0.00672445	0.00647395	0.00805182	0.00729744	0.00709229	0.00756758	0.00760223	0.0118687	0.0129189	0.0109532	0.0113372	0.00698658	0.00904979	0.00692956	0.00659994	0.00512142	0.00596478	0.00508422	0.0070409	0.00657533	0.00627023	0.00598493	0.0061169	0.00736073	0.00837111	0.00781286	0.00802599	0.00786226	0.00996253	0.0086582	0.00612324	0.00720859	0.00575704	0.00614193	0.0059716	0.00522359
RS8 151	0.00528424	0.0058819	0.00549402	0.0035737	0.00413952	0.00440251	NA	NA	NA	NA	NA	NA	NA	NA	NA	NA	NA	NA	NA	NA	NA	NA	NA	NA	NA	NA	NA	NA	NA	NA	NA	NA	NA	NA	NA	NA	NA	NA	NA	NA	NA	NA	NA	NA	NA	NA	NA	NA	NA
RS8 182	0.00526629	0.00471559	0.00528488	0.0052337	0.00631508	0.00632306	0.00650643	0.00695048	0.0062628	0.00610989	0.00558769	0.0061636	0.00668048	0.00598707	0.00460755	0.005934	0.00499279	0.00476768	0.00676157	0.00417404	0.00559901	0.00517974	0.00585971	0.00635669	0.00477129	0.00429597	0.00455121	0.00545239	0.00524515	0.00642396	0.00522806	0.00655217	0.00599294	0.00661945	0.00504245	0.00628659	0.00744756	0.00743958	0.00797605	0.00710169	0.00753416	0.00753398	0.00610116	0.00577653	0.00562821	0.00606427	0.00596801	0.00553013	0.00566158
RS8 19	0.00674532	0.00737969	0.00648196	0.00597571	0.00566322	0.00529565	0.0050383	0.0051998	0.00684535	0.00572954	0.00511438	0.00511118	0.00634783	0.00662818	0.00507294	0.00766601	0.0093219	0.00716242	0.00719388	0.00726266	0.00904337	0.0067472	0.00841034	0.00750449	0.00726293	0.00619714	0.00520792	0.00590833	0.00554651	0.0057034	0.0044984	0.00604879	0.00561148	0.00566206	0.00517279	0.00593798	0.00564851	0.00642862	0.00665698	0.0060377	0.00873596	0.00750424	0.00907505	0.00646982	0.0113249	0.00734994	0.00749629	0.00669542	0.00756263
RS8 36	0.0059441	0.00518155	0.00533913	0.00516303	0.0053016	0.00500612	0.00577085	0.00543031	0.00556471	0.00604778	0.00483665	0.00488958	0.00629947	0.00686502	0.0051418	0.00556865	0.00502284	0.00500607	0.00655342	0.00657795	0.00762839	0.00664615	0.0084332	0.00779496	0.00784586	0.00516029	0.0049439	0.0058438	0.00518559	0.00591436	0.00418786	0.00509533	0.00447002	0.00599389	0.00531509	0.00570563	0.00633985	0.00455027	0.00302044	0.00512046	0.00593961	0.00657445	0.0063222	0.00574397	0.00607916	0.00614715	0.00779839	0.00507829	0.00865657
RS8 4	0.00500498	0.00611841	0.00516309	0.00606131	0.00601184	0.00729041	0.00792167	0.00730465	0.00969732	0.00859326	0.00433912	0.00583321	0.00863252	0.00889637	0.00612227	0.00774655	0.00843078	0.00648761	0.0102314	0.00663257	0.0068661	0.0080097	0.00619889	0.0058974	0.00463619	0.00425215	0.00380241	0.00579413	0.00501687	0.00565978	0.00360463	0.00487585	0.00576783	0.00481558	0.004554	0.00544578	0.00594316	0.00479624	0.00384211	0.00551693	0.00554781	0.00557133	0.00522025	0.00363719	0.00626395	0.00471924	0.00522088	0.0052806	0.00583464
RS8 43	0.00483496	0.00516495	0.00441154	0.00573435	0.00514558	0.00632017	0.00597094	0.00647745	0.00790743	0.00806348	0.00594758	0.0063709	0.0070338	0.00825623	0.00660769	0.00614824	0.00590569	0.00632584	0.00605177	0.00592151	0.00593206	0.00597142	0.00642908	0.00596237	0.00521792	0.00436398	0.00506275	0.00597771	0.00467782	0.0057931	0.00489824	0.00558735	0.00525394	0.00567914	0.00362719	0.00491286	0.005389	0.00557466	0.00465277	0.00592359	0.00562727	0.00497853	0.00577218	0.00475426	0.00731263	0.005181	0.00494103	0.00524349	0.00579832
RS8 55	0.00485682	0.00593888	0.00499264	0.00645302	0.00708507	0.00710239	0.00788521	0.00829862	0.00731366	0.00882059	0.00836927	0.00831378	0.00816667	0.00736956	0.00657895	0.00866232	0.00769953	0.00670827	0.00748257	0.00596692	0.00606202	0.00673178	0.00601787	0.00669958	0.00684066	0.00557872	0.00686301	0.0070134	0.005493	0.00800382	0.00797861	0.00652174	0.00683829	0.00889119	0.0109065	0.0111156	0.0080393	0.00963322	0.0101854	0.00892393	0.00686955	0.00605276	0.00558362	0.00548563	0.00610396	0.00465575	0.0053623	0.00572025	0.00585979
RS8 70	0.00514851	0.00614157	0.00534157	0.00658352	0.00621572	0.00655567	0.00504326	0.00745547	0.00700055	0.00854814	0.00575174	0.00510349	0.00683054	0.00797653	0.00655624	0.00672399	0.00842626	0.00662632	0.00730615	0.00631755	0.00741619	0.00592534	0.00702094	0.0074875	0.00691872	0.00620093	0.00536691	0.00724502	0.00637787	0.00734706	0.00617959	0.00785074	0.00772072	0.00849905	0.00715756	0.00877742	0.00780974	0.00928291	0.00938654	0.0113242	0.00867633	0.0079842	0.00812529	0.00727427	0.00727328	0.00628643	0.00560693	0.00472117	0.00539849
RS8 84	0.0055532	0.00515083	0.00480796	0.0051475	0.00580785	0.00608673	0.00673704	0.00554226	0.0058714	0.00607763	0.00506008	0.00540231	0.00635954	0.00732632	0.00490441	0.00571011	0.00525029	0.00548103	0.00589287	0.0049378	0.0055467	0.00469224	0.0052339	0.00514127	0.00300211	0.00457995	0.00323391	0.00533887	0.00451473	0.00559807	0.00460499	0.00462124	0.00491088	0.00520178	0.00494758	0.0078077	0.00689342	0.00534971	0.00699735	0.00620843	0.00650755	0.00665876	0.00539668	0.00685721	0.006126	0.00601638	0.00624463	0.00502213	0.00557526
RS8 86	0.00534056	0.00442626	0.00512326	0.00671107	0.00499195	0.00607308	0.00595464	0.00746627	0.0072015	0.0107899	0.00696887	0.0110409	0.00932209	0.0101402	0.00551467	0.00961349	0.00776567	0.00662971	0.00942601	0.00754287	0.00759374	0.0078525	0.00857034	0.00728959	0.00823273	0.00797246	0.00768306	0.0101531	0.00760312	0.00777625	0.00789695	0.00754164	0.00660616	0.00661571	0.00566877	0.00787438	0.0069527	0.00796638	0.00841855	0.00721916	0.0062998	0.0108562	0.0115476	0.0100899	0.0112746	0.00939784	0.0110544	0.00875859	0.0100074
SEP 112	0.00622426	0.00604673	0.00578095	0.00534854	0.00568606	0.00745823	0.00592161	0.00754585	0.0100813	0.00956823	0.00760152	0.00650182	0.00677405	0.00644605	0.00659593	0.00670441	0.00605185	0.00619603	0.00603595	0.00503294	0.004535	0.00488585	0.00485386	0.00514499	0.00531054	0.00478301	0.00495915	0.00563799	0.00510153	0.0053306	0.00440329	0.00498548	0.00470903	0.00572911	0.0034145	0.00460129	0.0049012	0.00437367	0.00518689	0.00527774	0.00507464	0.00573766	0.00554813	0.0050524	0.00529959	0.0051475	0.00589611	0.00551949	0.00593091
SEP 131	0.00462369	0.00553848	0.00549014	0.00586095	0.00477701	0.00607931	0.00622705	0.00620952	0.00889954	0.0077925	0.00733281	0.0071323	0.00960477	0.00950798	0.00719291	0.00895098	0.00595833	0.00518733	0.00629341	0.00595073	0.0058214	0.00619877	0.00618367	0.00573861	0.00540362	0.00542885	0.0051458	0.00588516	0.00495677	0.00511334	0.00463228	0.0054703	0.00526673	0.00618528	0.00489091	0.00524749	0.00561756	0.00569105	0.00437477	0.00638281	0.00502654	0.00657535	0.00660684	0.00539481	0.00902861	0.00792002	0.00776074	0.00780911	0.00717612
SEP 144	0.00469035	0.00569888	0.00510258	0.0067869	0.00560863	0.00655443	0.00555972	0.00632064	0.00624956	0.0060824	0.00531191	0.00520064	0.00611367	0.00780749	0.00650572	0.00638366	0.00700255	0.00528092	0.00739676	0.0062354	0.0081047	0.00753306	0.00730921	0.00662936	0.0053978	0.00507664	0.00386303	0.00589538	0.00560098	0.00525073	0.00415694	0.00544519	0.00506183	0.00431277	0.00396263	0.00479177	0.00563261	0.00476326	0.00438546	0.00455476	0.00406128	0.00499133	0.00505783	0.00466839	0.00458728	0.00485349	0.00508466	0.0054391	0.00538629
SEP 155	0.00621955	0.00501451	0.0054453	0.004796	0.00510917	0.00506049	0.00572835	0.00587309	0.00580211	0.00630658	0.00382848	0.00471357	0.00500577	0.00589331	0.00539187	0.0048969	0.00492346	0.00519692	0.00472624	0.00465122	0.0048916	0.00559221	0.00568841	0.00531931	0.00366894	0.00396136	0.00417691	0.00484247	0.00444356	0.00526338	0.00444421	0.00466536	0.00468022	0.00487546	0.00484236	0.00495352	0.0056615	0.00399637	0.00424762	0.00461451	0.00470481	0.00501706	0.00496945	0.00513106	0.00477395	0.00522572	0.00552909	0.00532492	0.00519889
SEP 181	0.00484715	0.00525667	0.00504838	0.00654755	0.00611944	0.00799618	0.00547397	0.00518264	0.0090693	0.00660507	0.00489705	0.00705868	0.0079934	0.00867737	0.00550601	0.00785997	0.00743835	0.00563624	0.00809892	0.00576886	0.00571185	0.00589822	0.00644629	0.00616038	0.00684738	0.00646159	0.00802174	0.00863881	0.00576752	0.00569786	0.00585048	0.00642858	0.00544469	0.00559504	0.00610464	0.00552108	0.00606097	0.00539814	0.00552788	0.00576151	0.00551581	0.00615912	0.00534329	0.00563215	0.00581275	0.00521162	0.00558563	0.00472051	0.00484121
SEP 205	0.0035847	0.00295018	0.00290927	0.00417999	0.00328704	0.00549302	0.00604532	0.00830385	0.00928678	0.0109624	NA	0.00521294	0.00546415	NA	NA	NA	NA	NA	NA	NA	NA	NA	NA	NA	NA	NA	NA	NA	NA	NA	NA	NA	NA	NA	NA	NA	NA	NA	NA	NA	NA	NA	NA	NA	NA	NA	NA	NA	NA
SEP 225	0.00528789	0.00593213	0.00545259	0.00617246	0.00490814	0.00581893	0.00511794	0.00654474	0.0066308	0.0094252	0.00598891	0.00561622	0.00635281	0.00618273	0.00662659	0.00621421	0.00646095	0.00604714	0.00576278	0.00604752	0.00601205	0.00643563	0.0062464	0.00763271	0.00719953	0.00674111	0.00673253	0.00598744	0.00599976	0.00577023	0.00538393	0.00517705	0.00428904	0.00586632	0.00498515	0.00548749	0.0063142	0.00535942	0.00540753	0.00590848	0.00540757	0.00560897	0.00584135	0.00575514	0.00600413	0.00559848	0.00620992	0.00502313	0.00527612
SEP 23	0.0052529	0.00584635	0.00569266	0.00589097	0.00482475	0.00621938	0.00491311	0.00587907	0.0064754	0.00642366	0.00533424	0.00762866	0.0126727	0.0101578	0.0078054	0.0105398	0.0101464	0.00741393	0.00828877	0.00766374	0.00591105	0.00501662	0.00485198	0.00439545	0.00393414	0.00508555	0.00402255	0.00496268	0.00465512	0.00512131	0.00321197	0.0049762	0.00551202	0.00554539	0.00459398	0.00507317	0.00525801	0.00485337	0.00445286	0.00590097	0.00566542	0.0044683	0.00630316	0.00635667	0.00593314	0.00718813	0.00655827	0.00755671	0.00560673
SEP 231	0.00678105	0.005931	0.0063981	0.0063623	0.00586039	0.00530793	0.00560945	0.00583179	0.00635711	0.0060762	0.00501529	0.00555287	0.00615934	0.00652781	0.00494698	0.00621031	0.00644399	0.00553723	0.00574951	0.00549673	0.00542543	0.00594635	0.00588509	0.0057584	0.00579583	0.00587065	0.00521418	0.00674658	0.00745262	0.00451594	0.00562708	0.0063348	0.00668511	0.00614865	0.00552125	0.00596053	0.00675028	0.00580865	0.00583945	0.00638103	0.00603665	0.00574402	0.00625489	0.00578493	0.00531053	0.00538778	0.00619334	0.00558519	0.00632927
SEP 27	0.00511032	0.0054491	0.00421088	0.0060174	0.00489701	0.00578202	0.00588293	0.00548553	0.00653717	0.00697973	0.00470181	0.00445322	0.00657533	0.0066855	0.00412419	0.0063964	0.00626662	0.00407955	0.00633766	0.00547098	0.00497077	0.00464663	0.00552816	0.00630268	0.00375229	0.00369982	0.00406822	0.00544198	0.00507824	0.00604017	0.00381813	0.00504124	0.00579483	0.00541665	0.00424144	0.0053054	0.00607582	0.0048014	0.00315702	0.00581199	0.00500929	0.00570117	0.00592241	0.00553528	0.00559743	0.00516627	0.00482999	0.00562268	0.00541511
SEP 44	0.00581896	0.00598921	0.00497376	0.00503575	0.00498434	0.00521964	0.00499745	0.00478875	0.00608721	0.00623407	0.0050783	0.00529804	0.00632778	0.00636212	0.00550858	0.005947	0.00625561	0.00474612	0.00594876	0.00535641	0.00507092	0.00619161	0.00569942	0.00613202	0.00433625	0.00403986	0.00382335	0.00586197	0.00559023	0.00457988	0.00384958	0.00547647	0.00588785	0.00575635	0.00350668	0.00643563	0.00597203	0.00552317	0.00491571	0.00579629	0.00513989	0.00519918	0.00529103	0.00447085	0.00524933	0.00476567	0.00538219	0.00517488	0.00501671
SEP 5	0.00397099	0.00621777	0.00516439	0.0055978	0.00537126	0.00604916	0.00626841	0.00576861	0.00611525	0.00661948	0.00558066	0.00603706	0.00662816	0.00657587	0.00605702	0.00634436	0.00657814	0.00627639	0.00578622	0.00540924	0.00544671	0.00593069	0.00629705	0.00629716	0.0058057	0.00642842	0.00517024	0.00597614	0.00475183	0.00592955	0.00486982	0.00529322	0.00571723	0.00434739	0.00564618	0.00576058	0.00567078	0.00506325	0.00423461	0.00543065	0.00583258	0.00596601	0.00510105	0.00426341	0.00585935	0.00615543	0.00541091	0.0054172	0.00558152
SEP 57	0.00493607	0.00526882	0.00456273	0.00459684	0.00456901	0.00531021	0.00704199	0.00931544	0.0101435	0.01026	0.00630313	0.00780652	0.00868911	0.00683398	0.00682654	0.00741581	0.00618653	0.00624795	0.00589664	0.00543314	0.00575823	0.00592738	0.00574568	0.0056261	0.00411804	0.00449172	0.00405088	0.00551439	0.00386837	0.00595035	0.00423583	0.00534559	0.00509609	0.00572303	0.00447336	0.00547802	0.00557825	0.0055122	0.00425249	0.0058288	0.00461683	0.0045403	0.00444515	0.00370768	0.00513298	0.00428451	0.00489015	0.00447881	0.00531229
SEP 63	0.00560784	0.0051655	0.00608735	0.00573439	0.00522417	0.00502266	0.00540062	0.00553	0.00622706	0.00647112	0.00555174	0.00648146	0.00722286	0.00757055	0.00601452	0.00671674	0.00642871	0.00542265	0.00599028	0.00517861	0.00558675	0.00544409	0.00578199	0.00656533	0.00571435	0.00596774	0.00549805	0.00624526	0.00567517	0.00596717	0.00588085	0.00594596	0.00583196	0.00536115	0.00617082	0.00593372	0.00651109	0.00537619	0.00484086	0.00535962	0.00504455	0.00552825	0.00555974	0.00464239	0.00535104	0.0044275	0.00556095	0.00477074	0.00535971
SEP 78	0.00494508	0.00439375	0.00492225	0.00398289	0.00523539	0.005054	0.00505748	0.0057396	0.00586044	0.00737889	0.00558457	0.00736471	0.00831548	0.00975998	0.00683212	0.00843433	0.00728217	0.00444265	0.00542268	0.00541806	0.00584341	0.00608623	0.00541229	0.00624424	0.00351461	0.00525043	0.00541511	0.00580351	0.00488232	0.00565529	0.00476167	0.00561046	0.00493368	0.00596874	0.00517252	0.00552075	0.00600799	0.00522758	0.00427578	0.00579804	0.00456791	0.00479932	0.00483	0.00378928	0.00320899	0.00381107	0.00387283	0.00427001	0.00462076
SEP 88	0.00552668	0.00557975	0.00587478	0.00515411	0.003695	0.00500498	0.00592813	0.00502669	0.00623077	0.00696226	0.00493609	0.00523064	0.00654937	0.00653074	0.0049426	0.00601522	0.00578731	0.00466243	0.00565221	0.00519831	0.00554789	0.00559492	0.00570659	0.00575998	0.00427066	0.00465096	0.00335511	0.0057441	0.00399766	0.00570341	0.00361438	0.00553832	0.00518683	0.00621629	0.0041638	0.00537305	0.00584857	0.00563478	0.00321743	0.0047678	0.00431681	0.00447876	0.0039086	0.00356897	0.00564035	0.00449219	0.0051783	0.00474544	0.0059903
SEP 97	0.00475319	0.00531403	0.0052412	0.00588778	0.00569899	0.00584463	0.00728241	0.00686325	0.00860737	0.00942289	0.00798414	0.00966944	0.00938552	0.00902492	0.00824847	0.00858662	0.00557481	0.004943	0.00553721	0.00347941	0.0052358	0.00533716	0.00596477	0.00561407	0.00510305	0.00410045	0.00570947	0.00545003	0.00351043	0.00505699	0.00400058	0.00304945	0.00445228	0.00500365	0.00379684	0.00508011	0.00542857	0.00438434	0.00398615	0.00446469	0.00409846	0.00515744	0.00394499	0.00440178	0.00420361	0.00538564	0.00555501	0.00554774	0.00564739
TKS 106	0.00514276	0.00564728	0.00609207	0.00460237	0.00451798	0.00530653	0.00487791	0.0042674	0.00540491	0.00446696	0.00484839	0.0044614	0.00585648	0.00662728	0.00618729	0.00702298	0.00663495	0.00569822	0.00616935	0.0053522	0.00560669	0.00603786	0.00568315	0.00602144	0.00525258	0.00431431	0.0049024	0.00561118	0.00414713	0.00544335	0.00499532	0.00533701	0.00546966	0.00483876	0.00462509	0.00463126	0.00587996	0.00519495	0.00514009	0.00588672	0.00449299	0.00574471	0.00552505	0.00421832	0.00628137	0.00496827	0.00595871	0.00562316	0.0058722
TKS 120	0.00543957	0.00583784	0.00527077	0.00522514	0.00519212	0.00468958	0.00653181	0.00586296	0.00661233	0.00590314	0.00466417	0.00557479	0.00624985	0.00624781	0.00544806	0.00615541	0.00595136	0.0066529	0.00607359	0.00544896	0.00480853	0.00571178	0.00586717	0.00617105	0.00554928	0.005635	0.00466912	0.00451002	0.0045712	0.00428687	0.00490557	0.00268181	0.00274896	0.00447171	0.00433076	0.00426283	0.00416992	0.00308589	0.00275786	0.00380471	0.00328563	0.00368331	0.00425267	0.00474192	0.00541977	0.00495389	0.00503522	0.00379523	0.00524465
TKS 122	0.0048101	0.00610289	0.00444374	0.00559802	0.00477028	0.00461998	0.00611086	0.00593674	0.00637008	0.00659271	0.00434745	0.00442672	0.00621029	0.00622499	0.00547204	0.00617927	0.00532179	0.00412513	0.0057404	0.00486246	0.00561096	0.00529952	0.00571371	0.00584206	0.00410652	0.00470949	0.00412222	0.00483217	0.00456545	0.00356914	0.00424178	0.003354	0.0040723	0.00480309	0.00379231	0.00532136	0.00549441	0.00370301	0.0042338	0.00453306	0.00322758	0.00480031	0.00466876	0.00439788	0.00585357	0.00509502	0.00591528	0.00562145	0.00511437
TKS 138	0.00568228	0.00644224	0.00575775	0.00519452	0.00530009	0.00547341	0.00535728	0.00524189	0.00578548	0.00582723	0.00575642	0.0055762	0.00621856	0.006292	0.00621228	0.00633405	0.0062316	0.00564805	0.00594601	0.00518946	0.0057411	0.0066909	0.00703705	0.00581024	0.00550352	0.00496878	0.00500405	0.00543354	0.00509826	0.00473065	0.00511604	0.00446987	0.00504233	0.00574332	0.00519588	0.00510716	0.0061141	0.00559645	0.00567785	0.00510269	0.00500718	0.00611398	0.00600452	0.00544085	0.0060027	0.00624245	0.00602731	0.00565507	0.00570436
TKS 148	0.00629017	0.00570983	0.00616253	0.00547004	0.00590776	0.00548694	0.00552067	0.00623655	0.00622752	0.00635323	0.00677886	0.00617546	0.0059287	0.00647601	0.00526657	0.00611644	0.00634641	0.00626246	0.00601906	0.00461586	0.00535879	0.00507134	0.00486318	0.00499782	0.00512871	0.0045494	0.00561817	0.00519671	0.00598632	0.005093	0.00684085	0.00408683	0.00455828	0.0043374	0.00506469	0.00631045	0.00515519	0.00480436	0.00396353	0.00456594	0.00416658	0.00455978	0.0041862	0.00383126	0.0047716	0.0046846	0.00472663	0.00427886	0.00453047
TKS 163	0.00543817	0.00529609	0.00529753	0.00683845	0.00569088	0.00615088	0.00576879	0.00592513	0.00558663	0.00619366	0.00567756	0.00637273	0.006049	0.00635697	0.0045438	0.00642182	0.00572896	0.00568117	0.0060777	0.00504079	0.00595727	0.00558278	0.00611424	0.0061247	0.00598139	0.00462071	0.00541188	0.00514519	0.00552909	0.00596693	0.00576107	0.00572901	0.00565526	0.005908	0.00452055	0.00621226	0.00829417	0.00583076	0.00708377	0.00695604	0.00590948	0.00574144	0.00554208	0.00745903	0.00542405	0.00533094	0.0060244	0.00586331	0.00549597
TKS 17	0.00473443	0.00541395	0.0051361	0.00515434	0.00860504	0.00558734	0.00658037	0.00671525	0.00833147	0.00590389	0.00510108	0.00408249	0.00540888	0.0050813	0.00454789	0.0060813	0.00449428	0.00429736	0.00712347	0.00581772	0.00544518	0.00453686	0.00398479	0.0043679	0.00351657	0.00379578	0.00397258	0.00401187	0.00379197	0.00434098	0.00401877	0.00507282	0.00477106	0.00551192	0.00478511	0.00578647	0.00476394	0.00576963	0.00503231	0.00537995	0.00543582	0.00605556	0.00598241	0.00487639	0.00607985	0.00524926	0.0051086	0.00554566	0.00565782
TKS 175	0.00530002	0.00556932	0.00566691	0.00487154	0.00516729	0.00417125	0.00511657	0.00597298	0.00593936	0.00583129	0.00550261	0.00497625	0.0058375	0.00587982	0.0065209	0.0055313	0.00598589	0.0056543	0.00572673	0.00498062	0.00493152	0.00549095	0.00503201	0.00521752	0.00316506	0.00432047	0.00409219	0.00509635	0.00384007	0.00441153	0.00433759	0.00485245	0.00516836	0.00427695	0.00520967	0.00563701	0.00583163	0.00486202	0.00433197	0.0053599	0.00414476	0.00488434	0.00387847	0.00440522	0.00445349	0.004125	0.00463665	0.00405397	0.00439461
TKS 189	0.00579773	0.00572916	0.00573498	0.00530569	0.00567453	0.00612325	0.00574445	0.00572782	0.00594955	0.00603209	0.00570345	0.00537539	0.00641481	0.00674467	0.00629851	0.00636015	0.00657759	0.00551506	0.00592831	0.0052161	0.00496189	0.00486809	0.00521866	0.00504696	0.00429565	0.00402079	0.00318409	0.00523177	0.00397598	0.0049061	0.00440336	0.00489825	0.00519945	0.00481549	0.00386864	0.0049021	0.0048944	0.00450038	0.0040915	0.00566876	0.0041495	0.00478868	0.00500741	0.00571357	0.00572576	0.00569632	0.00525357	0.00605382	0.00539463
TKS 204	0.00584068	0.00662886	0.00555198	0.00588312	0.00534008	0.0061299	0.00570468	0.00627152	0.00622752	0.00637252	0.00555901	0.00602369	0.00656798	0.00640695	0.00499008	0.0059666	0.00610778	0.00540235	0.00617331	0.00582526	0.00636735	0.00591511	0.00580563	0.00609353	0.00519929	0.00532438	0.00509886	0.00566407	0.00546206	0.00567747	0.00599227	0.00562983	0.00454798	0.00592036	0.00478563	0.00491016	0.00598244	0.00515265	0.0051657	0.00583159	0.00446224	0.00566777	0.00524932	0.00452374	0.00569799	0.00467021	0.00521778	0.00433808	0.00523999
TKS 208	0.00426766	0.00494321	0.00487771	0.00556584	0.0040263	0.00472614	0.00498888	0.00522573	0.00604553	0.00717781	0.00388867	0.00453767	0.00726057	0.00557995	0.0050424	0.00581473	0.00635433	0.00535114	0.00828362	0.00721949	0.0080213	0.00895681	0.00840983	0.00917857	0.00641704	0.0053576	0.00346214	0.0052913	0.00308962	0.0045542	0.00401145	0.00468967	0.00479535	0.00427599	0.0046099	0.00400331	0.0050302	0.00441624	0.00438127	0.00615322	0.0039669	0.0054318	0.00539567	0.00421745	0.00572976	0.00572654	0.00570454	0.00485957	0.00546516
TKS 223	0.00668191	0.00732524	0.00551459	0.0062589	0.00552651	0.00575192	0.00542335	0.00565854	0.00565198	0.00579644	0.00551905	0.00531107	0.00590218	0.0058617	0.00503939	0.00615567	0.0049787	0.00503991	0.0053219	0.00589051	0.00605672	0.00621863	0.00600251	0.00590536	0.00552209	0.0059368	0.00517034	0.00570536	0.00408982	0.00486798	0.0059897	0.00610892	0.00626419	0.00554843	0.00466345	0.0048985	0.00638722	0.00569976	0.00535238	0.00589649	0.00424848	0.00552138	0.00486207	0.00543973	0.00605856	0.00607238	0.005922	0.00416636	0.00615034
TKS 240	0.0070246	0.00603905	0.00590105	0.00610642	0.00756267	0.00588219	0.00605336	0.00609038	0.0068819	0.00589889	0.00767122	0.00623469	0.00564636	0.00600806	0.00635023	0.00727664	0.00627674	0.00592284	0.00630257	0.00577033	0.00612	0.00627437	0.00530069	0.0065546	0.00576856	0.00661131	0.00879254	0.00573096	0.00623796	0.00522116	0.00705637	0.00408911	0.00510415	0.00624606	0.00499793	0.005356	0.00639132	0.00555645	0.0033795	0.00529199	0.00505186	0.00622584	0.0053795	0.00461078	0.00615675	0.00405242	0.0060494	0.00501061	0.00483203
TKS 28	0.00542014	0.00584382	0.00566676	0.00610894	0.00557923	0.0055713	0.00593582	0.00615916	0.00636257	0.00665777	0.00489781	0.00534777	0.00667463	0.00655628	0.00596839	0.00692033	0.00520493	0.00538449	0.006114	0.00526199	0.0054967	0.00588424	0.00569189	0.00588788	0.00393781	0.00513719	0.00453231	0.00571296	0.00412355	0.00622171	0.00501104	0.00501957	0.00641745	0.00550457	0.00538315	0.00578275	0.00623383	0.00472908	0.00533714	0.00534224	0.00499722	0.00586491	0.00564822	0.00538854	0.0056619	0.0050651	0.00546756	0.00501653	0.00646101
TKS 37	0.00565677	0.00471775	0.0051349	0.00543421	0.00474706	0.00554967	0.00633295	0.00550264	0.00607822	0.00656142	0.00578674	0.00613862	0.00642535	0.00658164	0.00637498	0.00633404	0.00616317	0.00643595	0.0058685	0.00587888	0.00565881	0.00595093	0.0058016	0.0060312	0.00577039	0.00596024	0.00509306	0.00610901	0.00544292	0.00585103	0.00500428	0.00529803	0.00572783	0.00575595	0.00404342	0.00552241	0.00550565	0.00553587	0.00491297	0.00589238	0.00494566	0.00542777	0.00537313	0.00432017	0.0054476	0.00569785	0.00522859	0.00520888	0.00599347
TKS 58	0.00572987	0.00531793	0.00555789	0.00531291	0.00596424	0.00597163	0.00582818	0.00628957	0.00573319	0.00637681	0.00580909	0.00614442	0.00643133	0.00636265	0.00622273	0.00674843	0.00636009	0.00623193	0.00605447	0.00540313	0.00557313	0.00560538	0.00594651	0.00577435	0.00459575	0.00462569	0.00442771	0.00528722	0.00401169	0.00555549	0.0045026	0.00424226	0.0047363	0.0050211	0.0044502	0.00434733	0.00515548	0.00478497	0.00485321	0.00567523	0.00538379	0.00519669	0.00512078	0.00514925	0.00601619	0.00590945	0.00544194	0.00583047	0.00620879
TKS 66	0.00577106	0.00579476	0.00534151	0.00589001	0.00530139	0.0055824	0.00517607	0.00531486	0.00588331	0.00595743	0.0052958	0.00550985	0.00590781	0.00591955	0.00545021	0.00604063	0.00715427	0.00597877	0.00658811	0.00544075	0.00588421	0.00632535	0.00812914	0.00693447	0.00687025	0.00553859	0.00573722	0.00752818	0.00615073	0.00728497	0.00800251	0.0062793	0.00522748	0.0056192	0.00584973	0.00601229	0.00626944	0.00419688	0.00330033	0.00532882	0.00431072	0.00549194	0.00414225	0.00437098	0.00568326	0.00495476	0.00577659	0.00564864	0.00570523
TKS 7	0.00583735	0.0059227	0.00537723	0.00657724	0.00597056	0.00617802	0.0058734	0.00657651	0.0064608	0.00661264	0.00545684	0.00640211	0.00685716	0.00651759	0.00625119	0.00648453	0.00601542	0.00562647	0.00638098	0.00597254	0.00604071	0.00575471	0.00602216	0.00559842	0.00392914	0.00476568	0.00430225	0.00576062	0.00529376	0.00546735	0.00457441	0.00506144	0.00605117	0.00557737	0.00466073	0.0050787	0.00590425	0.00560057	0.00424059	0.00611959	0.00640578	0.00552091	0.00525121	0.00590175	0.00582689	0.00567992	0.00605649	0.00517434	0.00591801
TKS 82	0.00535011	0.00537538	0.00536727	0.00558065	0.00552189	0.00530849	0.00584383	0.00522261	0.00583483	0.00656026	0.00472676	0.00526697	0.00626467	0.00602614	0.00486539	0.0062264	0.00549711	0.00556597	0.00610319	0.00589199	0.00560116	0.00548657	0.00609618	0.00577479	0.00599994	0.00523917	0.00527524	0.0060927	0.0050722	0.00602478	0.00387961	0.00571958	0.00601219	0.00542154	0.00500312	0.00546057	0.00596887	0.00600702	0.00536259	0.00564713	0.00526935	0.00595057	0.00586403	0.00568447	0.0057289	0.00568015	0.00572072	0.00590675	0.00569389
TKS 91	0.00526494	0.00515384	0.0052457	0.00533736	0.00475354	0.00502762	0.00500917	0.00522115	0.00563293	0.00602054	0.00424241	0.00454818	0.00573581	0.00591804	0.00515514	0.00814138	0.00667439	0.0057119	0.00765949	0.00938997	0.00940832	0.00785551	0.00919337	0.00922032	0.00728128	0.00892463	0.00559332	0.00743329	0.00629171	0.0058903	0.0036138	0.00510513	0.00464157	0.0046313	0.00390468	0.00501942	0.0054911	0.00519255	0.00440689	0.00405971	0.00589027	0.00504756	0.00468425	0.00394145	0.00571782	0.00516755	0.00547443	0.00617192	0.00582319
[truncated: 105 more columns]

## Sheet: Fig_S24_ind_CH_yr1
id	2017-11-10	2017-11-11	2017-11-12	2017-11-13	2017-11-14	2017-11-15	2017-11-16	2017-11-17	2017-11-18	2017-11-19	2017-11-20	2017-11-21	2017-11-22	2017-11-23	2017-11-24	2017-11-25	2017-11-26	2017-11-27	2017-11-28	2017-11-29	2017-11-30	2017-12-01	2017-12-02	2017-12-03	2017-12-04	2017-12-05	2017-12-06	2017-12-07	2017-12-08	2017-12-09	2017-12-10	2017-12-11	2017-12-12	2017-12-13	2017-12-14	2017-12-15	2017-12-16	2017-12-17	2017-12-18	2017-12-19	2017-12-20	2017-12-21	2017-12-22	2017-12-23	2017-12-24	2017-12-25	2017-12-26	2017-12-27	2017-12-28
COL 114	0.000423933	0.000617286	0.000398669	0.00107024	0.000866662	0.00150259	0.00100093	0.000981369	0.00108296	0.000835484	0.000926552	0.00095998	0.000623246	0.000799193	0.000619289	0.000938679	0.00127661	0.00111411	0.00089967	0.000943276	0.00173546	0.00152743	0.00155928	0.00187401	0.00177657	0.00204421	0.00165142	0.00280221	0.000807836	0.00230803	0.00167025	0.00166206	0.00212024	0.00158183	0.00234368	0.0024673	0.00205112	0.0024865	0.00222098	0.00163963	0.00240936	0.00199883	0.00159274	0.00180367	0.00135998	0.00187862	0.00182733	0.00173105	0.00169088
COL 12	0.000455541	0.00236512	0.00119732	0.00127258	0.00124679	0.000775568	0.000581848	0.00106566	0.000308188	0.000988105	0.000563984	0.000633579	0.000907974	0.000578364	0.0004055	0.000490632	0.000868863	0.000718749	0.000866147	0.000558972	0.000959452	0.000764252	0.00128485	0.00131003	0.000458079	0.000744907	0.000590724	0.00189866	0.000318851	NA	NA	NA	0.00056797	0.000832642	0.000722245	0.000540617	0.000711876	0.000633779	NA	0.000607132	0.000740401	0.000579759	0.000163487	0.000251703	0.00051073	0.000518815	0.000519916	0.000325096	0.000707955
COL 33	0.000410688	0.000796634	0.000500882	0.000624791	0.000999409	0.000694875	0.000564381	0.00087201	0.000660859	0.000974124	0.000937903	0.000568235	0.000984224	0.000440466	0.000593506	0.000701474	0.000765023	0.000878786	0.00109584	0.000930678	0.000886988	0.00086034	0.000715337	0.000691116	0.000873701	0.000558864	0.000609412	0.00206369	0.000496578	0.000954765	0.00113316	0.000454553	0.000865934	0.000494104	0.000494425	0.000815418	0.000715248	0.000857175	0.00109965	0.000626484	0.000650982	0.000475113	0.000297474	0.000517566	0.000561209	0.000607181	0.000509685	0.000595828	0.000611071
COL 48	0.000605372	0.000895115	0.000431214	0.000990876	0.00174895	0.0012307	0.000818184	0.00131737	0.000789472	0.000696895	0.00102524	0.00127248	0.00330899	0.0013115	0.00223735	0.000783539	0.000856159	0.00157018	0.000883853	0.000890261	0.000922747	0.00120885	0.00135385	0.000941613	0.000915934	0.00120476	0.000898612	0.00453858	0.000818949	0.00254093	0.00136316	0.000649978	0.000964603	0.00165363	0.000896737	0.00150311	0.000806446	0.000872781	0.00156176	0.00153564	0.000950165	0.00165615	0.000291427	0.000598817	0.0005671	0.00108679	0.000679899	0.000734194	0.000784999
COL 51	0.0015242	0.00106811	0.000261983	0.000149976	0.000182913	0.000313525	0.000466466	0.000497266	0.0003466	0.000344879	0.000547175	0.000462144	0.000550022	0.000621728	0.000597136	0.000311873	0.000767084	0.000570201	0.000655277	0.00075776	0.000606538	0.00100773	0.000624685	0.000595236	0.000595407	0.000471734	0.000718819	0.00366879	0.000631582	0.000518422	0.00191365	0.000442627	0.00071511	0.000615353	0.000384149	0.000709612	0.000602119	0.000510295	NA	0.000560053	0.000711359	0.000699052	0.000187444	0.000282341	0.000610797	0.000626905	0.000598886	0.000415706	0.000411664
COL 67	0.000622513	0.000731938	0.000222653	0.000185843	0.00056658	0.000416494	0.000351862	0.000490193	0.000350548	0.000462067	0.000687748	0.000999591	0.000852072	0.000554163	0.000648148	0.000389919	0.001172	0.000667568	0.000676788	0.00101346	0.000746963	0.00134131	0.000579413	0.00071339	0.000647317	0.000541243	0.000551429	0.000699168	0.000538739	0.00115557	0.00198298	0.00042579	0.000865659	0.000859273	0.000440844	0.00208351	0.00070459	0.000647108	NA	0.0010487	0.000776973	0.000970365	0.00050463	0.000977931	0.000721291	0.000631566	0.000967902	0.000889374	0.000869187
COL 73	0.00474861	0.000796693	0.000274781	0.000183402	0.000338501	0.000446669	0.000496343	0.000682126	0.00059478	0.000417396	0.000634873	0.000618067	0.00134813	0.000658192	0.000761163	0.000464395	0.00112987	0.000635941	0.000724487	0.000508832	0.00107233	0.00112619	0.000624786	0.000757812	0.000732185	0.000590408	0.000543526	0.00118621	0.000548643	0.00055851	0.00169265	0.000333881	0.00068674	0.000584576	0.000218568	0.000534401	0.000230406	0.000853011	NA	0.000560293	0.000417482	0.000647718	0.000159142	0.0004063	0.000367584	0.000452329	0.000285417	0.000485983	0.000476627
COL 95	0.000378121	0.00130359	0.000886771	0.000669386	0.000733283	0.000768423	0.000743604	0.000757476	0.000644161	0.000684793	0.000790546	0.000656061	0.000827221	0.000715398	0.00100759	0.000765055	0.00174103	0.000710722	0.000633691	0.000737168	0.00104018	0.000735083	0.00139744	0.00194282	0.000958211	0.00068125	0.00121752	0.0031617	0.00056825	0.000911045	0.00220241	0.00061631	0.000790149	0.000907624	0.000554013	0.000962314	0.000603139	0.000604954	NA	0.00111631	0.000613629	0.000618619	0.000172533	0.000565711	0.000700021	0.000786644	0.000442815	0.000733404	0.000629086
COL 99	0.000595013	0.000621119	0.00051159	0.000915935	0.00199986	0.000700138	0.000990082	0.0013419	0.000766989	0.00078689	0.000935797	0.000880701	0.00165843	0.000812208	0.00223846	0.000768694	0.000754945	0.00166706	0.00109162	0.000785823	0.00133433	0.00118307	0.00129071	0.00142147	0.000992298	0.00124537	0.000851622	0.00305515	0.000709408	0.00191965	0.00165917	0.000938729	0.000903754	0.00158543	0.000812309	0.00182896	0.000860636	0.00143449	0.00114596	0.000945492	0.000923356	0.00104561	0.00054898	0.000558815	0.000640072	0.00126164	0.0011546	0.000932064	0.000929952
DEN 100	0.000938593	0.000634386	0.000729755	0.000771116	0.000988645	0.00103845	0.00110605	0.000983235	0.000784147	0.00062193	0.000743675	0.000803817	0.00145403	0.000824843	0.00248403	0.00070066	0.00254206	0.00144047	0.00151537	0.0015386	0.00177292	0.00245079	0.00275218	0.00321351	0.00184819	0.00144852	0.00252364	0.00379715	0.000887052	0.00291914	0.00295896	0.00391454	0.00179665	0.0030888	0.0021574	0.00308529	0.00480807	0.00227437	0.00310267	0.00280121	0.003984	0.00288232	0.00222222	0.00215292	0.00343909	0.00296335	0.00418431	0.00380176	0.00427072
DEN 113	0.000439789	0.000245252	0.00021872	0.000473304	0.000284242	0.000715111	0.000613176	0.000487176	0.000384948	0.000452855	0.000458121	0.000797666	0.000492671	0.000582616	0.000696296	0.000539213	0.00157059	0.00233768	0.00126319	0.00115039	0.00188622	0.00146101	0.00205975	0.00159742	0.00157686	0.00168164	0.0013948	0.002144	0.000891272	0.00233413	0.00265515	0.00427431	0.00227835	0.00140786	0.00359554	0.00192084	0.00332553	0.00253193	0.00294045	0.00351127	0.00310429	0.0016138	0.00158683	0.00239569	0.00221461	0.00196664	0.00284897	0.0030352	0.00297233
DEN 20	0.000394646	0.000209482	0.000251079	0.000140301	0.000163215	0.000286642	0.000338205	0.000448545	0.00027204	0.000262084	0.000311313	0.000389447	0.000432974	0.000521101	0.000627315	0.000286161	0.000612098	0.000580691	0.000479218	0.000282531	0.000578825	0.000708056	0.000621311	0.000553752	0.00056903	0.000546953	0.00060522	0.00138781	0.000457878	NA	NA	NA	0.000623793	0.000689261	0.000508271	0.000976088	0.000632582	0.000929189	NA	0.00113377	0.0010077	0.00051385	0.000636444	0.000680752	0.000590038	0.000613752	0.000719267	0.000511188	0.00092331
DEN 31	0.000696352	0.000603413	0.000553057	0.000768202	0.000424206	0.000646586	0.000567633	0.000666722	0.00063706	0.000682934	0.000673338	0.000664171	0.000751353	0.000690504	0.000961418	0.0010654	0.00170703	0.00126798	0.000926325	0.000876133	0.001832	0.00231629	0.0014067	0.00364827	0.00158056	0.00101043	0.00154497	0.00154283	0.000688477	0.00387549	0.00224335	0.00170072	0.000897953	0.00120918	0.0012454	0.00184428	0.00209557	0.00287809	0.00240451	0.00205156	0.00315584	0.00196129	0.00333156	0.00355509	0.00345914	0.00261224	0.00353135	0.00331343	0.003863
DEN 47	0.000606432	0.000600761	0.00072599	0.000529301	0.00119264	0.000624511	0.000538917	0.000944596	0.000713102	0.000753604	0.000796354	0.000989851	0.00212923	0.000860786	0.00171283	0.000627979	0.00297039	0.00334424	0.00170749	0.00131319	0.00213263	0.00447704	0.00322465	0.00235006	0.00214553	0.00160734	0.00155754	0.00412775	0.000905164	0.00256569	0.00298364	0.00290289	0.00322423	0.00246291	0.00170844	0.0025955	0.00177803	0.00260599	0.0025562	0.00223474	0.00369492	0.00232707	0.00204895	0.00349933	0.00302316	0.00298932	0.00288879	0.00250222	0.00286813
DEN 53	0.000447065	0.000210611	0.000189632	0.000319639	0.000205062	0.000466348	0.00056846	0.000386655	0.000717601	0.000352852	0.000535141	0.000672675	0.000488384	0.000598528	0.000432403	0.000601171	0.000739755	0.000618347	0.000543613	0.000570209	0.000788966	0.000629947	0.00102982	0.0012794	0.00094267	0.000689235	0.0010614	0.00137903	0.000611639	0.00121043	0.00253149	0.000982866	0.000837229	0.00219772	0.000714428	0.00129892	0.00158659	0.00193174	NA	0.00213381	0.00396074	0.00166846	0.00326615	0.00234886	0.00255006	0.00254925	0.00175526	0.00163636	0.00310626
DEN 64	0.000771222	0.000458927	0.0003602	0.000561283	0.000370461	0.000564721	0.000666466	0.000601808	0.000784985	0.000613029	0.00056102	0.000531324	0.000494378	0.000691207	0.000956361	0.000640832	0.00136466	0.00159932	0.000801426	0.000554881	0.00124476	0.000902628	0.0012919	0.00133659	0.00148947	0.0012248	0.00185582	0.00151167	0.000773256	0.00231479	0.00189162	0.00116119	0.00359534	0.00229052	0.00202542	0.00267018	0.00185788	0.00284575	NA	0.00320454	0.00221922	0.00158892	0.00205564	0.00217534	0.00265142	0.00220939	0.00222634	0.00268651	0.00255943
DEN 75	0.000397588	0.000297446	0.000374819	0.00041683	0.000310171	0.000439188	0.000460672	0.000566847	0.000363176	0.000240293	0.000447202	0.000681872	0.000458933	0.000484603	0.000910634	0.000240629	0.000703891	0.00110479	0.000437781	0.000435143	0.000803068	0.000598988	0.000691107	0.00106078	0.000463685	0.000511819	0.000491706	0.00240661	0.000516389	0.00181022	0.00205414	0.000451944	0.000736027	0.00269275	0.000504643	0.00146276	0.00128659	0.00152215	NA	0.00191513	0.00209531	0.00234084	0.000657663	0.0016691	0.00271563	0.00238049	0.00180164	0.0021834	0.00243716
DEN 8	0.000221723	0.000237019	0.000212936	0.000170444	0.00019086	0.000175387	0.00024408	0.000311619	0.000308306	0.00026319	0.000283618	0.000224656	0.000622775	0.000417147	0.000586617	0.000275733	0.000816191	0.00108031	0.000789298	0.000563183	0.000457975	0.000907334	0.000573546	0.000536797	0.000641611	0.000765281	0.000562756	0.000719619	0.000589286	NA	NA	NA	0.000614842	0.000844572	0.000499148	0.0011211	0.000774837	0.00115501	NA	0.00105003	0.00193144	0.000690911	0.000600421	0.000598265	0.0010306	0.000723062	0.00071121	0.000617824	0.000821987
DEN 85	0.000413381	0.000165715	0.000181123	0.000198659	0.000186376	0.000357654	0.000623445	0.00039976	0.000653764	0.000285596	0.000569878	0.000545975	0.000521624	0.000540608	0.000561529	0.000559345	0.000719426	0.000902771	0.000613244	0.00049546	0.000907554	0.00069093	0.00113502	0.00179849	0.000806683	0.00070144	0.00106977	0.00134959	0.000823114	0.00211376	0.00184728	0.000870288	0.00116837	0.00216698	0.000629951	0.00207475	0.00146857	0.00194052	NA	0.00232174	0.00252039	0.00201487	0.0016762	0.00280718	0.0027423	0.00273959	0.00220178	0.00246888	0.00252548
HAL 1	0.000431619	0.000294582	0.000269746	0.000346717	0.000751194	0.000945196	0.000729585	0.000527525	0.000591239	0.000602541	0.00048314	0.000805406	0.000614766	0.000832181	0.00151214	0.000683441	0.000645786	0.00452684	0.00108719	0.00119164	0.00148266	0.0018778	0.00165392	0.00187206	0.00231554	0.00173535	0.000592795	0.00230206	0.0016783	NA	NA	NA	0.000811209	0.00119395	0.00193252	0.00150305	0.00278753	0.00341496	NA	0.00218036	0.00252732	0.00179293	0.00229834	0.00282697	0.00514991	0.00351675	0.00226043	0.00225378	0.00275837
HAL 104	0.00125393	0.00114885	0.000871706	0.00110186	0.00106643	0.00129439	0.00132236	0.00112839	0.000904616	0.00101161	0.00085184	0.00113291	0.00142903	0.00117572	0.00152933	0.00111897	0.00204543	0.0022679	0.00256274	0.00275848	0.0028597	0.00216519	0.00311005	0.00321834	0.00312301	0.00342551	0.00255061	0.0032065	0.00317727	0.00355842	0.00374903	0.00254236	0.00190158	0.00313602	0.00247784	0.00415071	0.00318329	0.00538829	0.00441141	0.00431817	0.00590402	0.00320228	0.00361236	0.00550928	0.00628823	0.00538294	0.00504924	0.00498291	0.00639844
HAL 119	0.000568046	0.000565527	0.000225868	0.000666517	0.000915348	0.000961426	0.000942084	0.000801999	0.000845651	0.000744176	0.000830403	0.000652114	0.000725991	0.00203219	0.00264765	0.00188626	0.00209505	0.00242427	0.00272537	0.00246413	0.00470627	0.00301079	0.00337893	0.00485091	0.00500413	0.00568577	0.00329888	0.00410337	0.00312133	0.00417269	0.00403037	0.0044182	0.0034437	0.0068425	0.00459694	0.00705009	0.00493068	0.00690218	0.00762453	0.00589674	0.00636501	0.0111625	0.00518182	0.00484723	0.00608608	0.00623278	0.00604373	0.00647199	0.00634451
HAL 124	0.00053528	0.00127781	0.000881382	0.000335251	0.000648609	0.00066918	0.000626049	0.000879023	0.000527548	0.000863582	0.000516995	0.000847637	0.000620777	0.00095434	0.00211462	0.000628555	0.00546432	0.00377555	0.00232725	0.00215657	0.00236454	0.00421145	0.0037001	0.00300144	0.00156137	0.00199846	0.00146514	0.00206659	0.00168209	NA	NA	NA	0.00150518	0.00232365	0.00178838	0.00201793	0.00236952	0.00247975	NA	0.00211596	0.0021418	0.00292371	0.00276313	0.00163676	0.00142113	0.00246342	0.00285221	0.00301506	0.00238238
HAL 13	0.000537578	0.00044682	0.000214778	0.000708872	0.00145089	0.000918222	0.000893494	0.000770197	0.000780407	0.00105588	0.000650832	0.00092233	0.00170289	0.00111674	0.000831626	0.00042517	0.000996087	0.000947236	0.000796122	0.000737297	0.00211906	0.00310891	0.00203481	0.00138331	0.000729176	0.000959087	0.00160602	0.0019906	0.000793821	NA	NA	NA	0.00265021	0.00156255	0.000874197	0.00198157	0.000832777	0.00108076	NA	0.00327511	0.00213482	0.003181	0.00212932	0.000746925	0.00161215	0.0020682	0.00118091	0.00182105	0.00278925
HAL 143	0.000524551	0.000439597	0.000412692	0.000704515	0.000544016	0.000633076	0.000629749	0.000714143	0.000419106	0.000641811	0.000417607	0.000566995	0.000532365	0.000762186	0.00124459	0.000617005	0.0021146	0.00574694	0.00198852	0.000899084	0.00308302	0.00416018	0.00188566	0.00235156	0.00348751	0.00321321	0.00159562	0.00244485	0.00242616	NA	NA	NA	0.00239903	0.00258286	0.00256417	0.00228618	0.00223611	0.00176522	NA	0.00230761	0.00331835	0.00356725	0.00165033	0.00281866	0.00327803	0.00309603	0.00211381	0.00209088	0.00363413
HAL 35	0.00085698	0.000877911	0.000621645	0.00115726	0.00127487	0.00135038	0.0013679	0.00117701	0.000947028	0.000869484	0.000899282	0.000946797	0.00206524	0.00161786	0.00265796	0.00204304	0.00356317	0.00280801	0.00243504	0.00273827	0.00586184	0.00321456	0.00500153	0.00422878	0.00496103	0.00418314	0.00303418	0.00476057	0.00287986	0.00475146	0.00249235	0.00356549	0.00482494	0.0044679	0.00405577	0.00472413	0.00568194	0.00569479	0.00632647	0.00591893	0.00562782	0.00597954	0.00365027	0.00416402	0.00475409	0.00464071	0.00614327	0.00425547	0.00570743
HAL 46	0.00109234	0.000984107	0.000272621	0.000875218	0.000918928	0.00126654	0.000989086	0.00100656	0.000864718	0.000772967	0.000952027	0.000775579	0.00175472	0.00268452	0.0031586	0.00169088	0.00252701	0.00202906	0.00263964	0.00281084	0.00347289	0.00282503	0.00281477	0.00290708	0.00286953	0.00327793	0.00240857	0.00415591	0.00188866	0.00363416	0.002852	0.00402231	0.00239384	0.00543082	0.00277362	0.00554515	0.00332639	0.00559208	0.00492364	0.00433345	0.00543618	0.00715754	0.00417409	0.00440435	0.0035535	0.00508455	0.00514884	0.00461525	0.00619745
HAL 59	0.00058852	0.00071854	0.000477867	0.000694147	0.000723554	0.000640858	0.000750344	0.000829617	0.000816572	0.000866133	0.000769273	0.000908904	0.00128925	0.000863723	0.0019077	0.000962686	0.00243534	0.00490195	0.00276068	0.00340712	0.00216092	0.00266713	0.00187014	0.00283097	0.00197282	0.00165022	0.00181025	0.00138667	0.00178793	0.00310269	0.00228481	0.00345523	0.00441174	0.00320948	0.0033167	0.00377181	0.00233943	0.00231016	NA	0.00290597	0.00321731	0.00489336	0.00294564	0.00278158	0.0043423	0.00473491	0.00538499	0.00445023	0.00342623
HAL 61	0.000846916	0.0010901	0.00101839	0.00089172	0.00110387	0.000931735	0.000859336	0.0010804	0.000851642	0.00084177	0.00189894	0.00166823	0.00249962	0.00226552	0.00211219	0.00317944	0.00238269	0.00267638	0.00262878	0.00173854	0.00280308	0.00418455	0.00259907	0.00250567	0.00284583	0.00251577	0.00211339	0.00366467	0.00336817	0.00549883	0.0022383	0.00451091	0.00267374	0.00497716	0.00429716	0.00661093	0.00299791	0.00457746	NA	0.00450143	0.00538934	0.0104821	0.00409309	0.0045279	0.00351002	0.00725692	0.00390487	0.00534429	0.00444664
HAL 74	0.000367658	0.000500948	0.000217428	0.000411502	0.00055727	0.000538479	0.000434354	0.000633232	0.000506707	0.000302836	0.000539276	0.000644588	0.000491697	0.000531952	0.000548681	0.00061778	0.000756347	0.00236682	0.000650779	0.000527769	0.0016852	0.000877295	0.00144144	0.00169323	0.000911522	0.000594579	0.000662669	0.00197423	0.000933775	0.00184498	0.00255849	0.00103551	0.00187257	0.00177534	0.0019695	0.00216804	0.00304395	0.00281317	NA	0.00245813	0.00249583	0.00212976	0.000824585	0.00170509	0.00171455	0.00257627	0.00189371	0.00240048	0.00220974
HAL 94	0.000520382	0.000470496	0.000497339	0.000564795	0.000642638	0.000630758	0.000710193	0.000748458	0.000619998	0.000527893	0.000619067	0.00112557	0.0014954	0.00135688	0.00185607	0.00183751	0.00289216	0.00222963	0.00225482	0.00248099	0.00319106	0.00272189	0.00267977	0.00323608	0.00205543	0.00232001	0.00225328	0.00456792	0.00251323	0.00418339	0.00348411	0.00313785	0.00266346	0.00419537	0.00307759	0.00577434	0.00273804	0.00489692	NA	0.00450386	0.0046469	0.0135146	0.00381766	0.00435383	0.00514322	0.00568496	0.00705326	0.00585121	0.00544328
MAG 116	0.000495425	0.000261893	0.000184785	0.000329849	0.000497498	0.000755763	0.000572105	0.000580768	0.000317683	0.000605141	0.000457303	0.000706147	0.00054183	0.000305564	0.000301305	0.000161791	0.000687705	0.00116516	0.000521541	0.000992067	0.000704292	0.00084689	0.000639954	0.000874941	0.00101843	0.000621067	0.000702479	0.00163123	0.000892368	0.00117967	0.00130575	0.000759966	0.000813719	0.00110664	0.000847363	0.000912745	0.00120855	0.0013653	0.000860471	0.00094534	0.00140841	0.00121218	0.000778393	0.000740382	0.000395701	0.000924932	0.00096533	0.000886015	0.00115068
MAG 130	0.000405707	0.000763197	0.000261086	0.000387681	0.00126772	0.000542853	0.000479019	0.000482614	0.000186433	0.000601302	0.000221287	0.000360882	0.000508488	0.00058114	0.000219299	0.000312606	0.000389305	0.000633983	0.000526421	0.000179244	0.000522014	0.000430533	0.000808138	0.000617153	0.00046277	0.000513273	0.000379379	0.00104068	0.000817672	NA	NA	NA	0.00074537	0.00169357	0.000418419	0.00088158	0.00082517	0.0010378	NA	0.000871901	0.0013061	0.00174357	0.000723477	0.000517454	0.000577568	0.000746487	0.000924222	0.0010131	0.000998951
MAG 134	0.000629539	0.000476438	0.000211896	0.000231021	0.000531473	0.000319504	0.000281391	0.000406999	0.000209229	0.000624942	0.000576145	0.000319267	0.000308313	0.000196064	0.000299153	0.00023756	0.000491022	0.000763327	0.000352308	0.000196778	0.000549225	0.000516406	0.000516229	0.000569929	0.0003861	0.00033779	0.000262285	0.000937684	0.00070602	NA	NA	NA	0.000797075	0.000611343	0.000430101	0.000436243	0.00076256	0.00100461	NA	0.000683371	0.0013115	0.000702422	0.00103544	0.000837642	0.000209801	0.000478181	0.0008462	0.000868215	0.000781015
MAG 24	0.000287834	0.000173492	0.000155997	0.000212431	0.000168063	0.000194218	0.0001849	0.000375082	0.00017879	0.000588842	0.000651921	0.00016157	0.00050383	0.000233395	0.000182745	0.00115294	0.000179672	0.000221555	0.000164771	0.000227166	0.000203147	0.000243868	0.000258942	0.000232111	0.000223007	0.00043281	0.00022213	0.00127439	0.000151572	NA	NA	NA	0.000484101	0.000970013	0.00044325	0.0010703	0.000808544	0.00106311	NA	0.000545164	0.000734943	0.0019358	0.00106421	0.000680407	0.000234968	0.000228208	0.000313423	0.000164255	0.000917608
MAG 25	0.000202103	0.000350162	0.00020984	0.00016361	0.000793015	0.000406295	0.000356011	0.000294252	0.000292318	0.000512495	0.000259648	0.00028255	0.00031923	0.000180402	0.000248289	0.000212894	0.000457946	0.000390138	0.000555783	0.000339724	0.000564716	0.000721771	0.00055749	0.000605716	0.000619524	0.000779158	0.000376764	0.0007363	0.000909317	0.000446031	0.000847768	0.000764714	0.00071137	0.000565775	0.000687031	0.000616469	0.00102078	0.00117236	0.000807227	0.000536007	0.00124078	0.00110001	0.000784113	0.000167515	0.000246918	0.000419563	0.000394593	0.000665177	0.000816095
MAG 41	0.000411155	0.000540447	0.000369363	0.000205467	0.000552148	0.000827877	0.000556789	0.000679768	0.000180718	0.000509445	0.000506063	0.000656315	0.000615529	0.000315864	0.000162945	0.000229085	0.000730012	0.00119561	0.000477621	0.000876917	0.00101867	0.00119998	0.000635217	0.000602573	0.00105853	0.000963027	0.000508547	0.00136744	0.000697866	0.00142621	0.00121916	0.000791127	0.000907914	0.000774184	0.000863592	0.00129562	0.00101822	0.00125879	0.000780273	0.000733523	0.00137718	0.00112143	0.00080502	0.000176107	0.000182648	0.000582712	0.00052968	0.000496705	0.000863048
[truncated: 89 more rows]
[truncated: 56 more columns]

## Sheet: Fig_S24_ind_CH_yr2
id	2018-11-03	2018-11-04	2018-11-05	2018-11-06	2018-11-07	2018-11-08	2018-11-09	2018-11-10	2018-11-11	2018-11-12	2018-11-13	2018-11-14	2018-11-15	2018-11-16	2018-11-17	2018-11-18	2018-11-19	2018-11-20	2018-11-21	2018-11-22	2018-11-23	2018-11-24	2018-11-25	2018-11-26	2018-11-27	2018-11-28	2018-11-29	2018-11-30	2018-12-01	2018-12-02	2018-12-03	2018-12-04	2018-12-05	2018-12-06	2018-12-07	2018-12-08	2018-12-09	2018-12-10	2018-12-12	2018-12-13	2018-12-14	2018-12-15	2018-12-21	2018-12-22	2018-12-23	2018-12-24	2018-12-25	2018-12-26	2018-12-27
[truncated: 189 more rows]
[truncated: 67 more columns]

[truncated: 19 more sheets: Fig_S24_ind_CH_yr3, Fig_S24_mean_JP_yr1, Fig_S24_mean_JP_yr2, Fig_S24_mean_JP_yr3, Fig_S24_mean_CH_yr1, Fig_S24_mean_CH_yr2, Fig_S24_mean_CH_yr3, Fig_S23_ind_JP_yr1, Fig_S23_ind_JP_yr2, Fig_S23_ind_JP_yr3, Fig_S23_ind_CH_yr1, Fig_S23_ind_CH_yr2, Fig_S23_ind_CH_yr3, Fig_S23_mean_JP_yr1, Fig_S23_mean_JP_yr2, Fig_S23_mean_JP_yr3, Fig_S23_mean_CH_yr1, Fig_S23_mean_CH_yr2, Fig_S23_mean_CH_yr3]
