# Supplementary material for: Seasonal pigment fluctuation in diploid and polyploid Arabidopsis revealed by machine learning-based phenotyping method PlantServation
Source: Nat Commun. 2023 Sep 22;14:5792. doi: 10.1038/s41467-023-41260-3 (PMC10517152; doi:10.1038/s41467-023-41260-3)
Supplement: Supplementary file 9 — Source Data [file 41467_2023_41260_MOESM9_ESM.zip › Source Data 13.xlsx]

## Sheet: README
README for Source Data 13
sheet			sheet	column	content
name	content		Fig_S29_JP1	camera	the camera ID
README	explanation of the file (this sheet)			species	the species code
Fig_S29_JP1	plant image and size data for Japanese site from year 1			plant_number	the ID number of the plant
				plant	the information of the plant consisting of the camera ID, the species code, and the ID number of the plant
				datetime	the date and time when the data was collected
				raw	the date and time when the data was collected
				day	the day when the data was collected
				week	the week when the data was collected
				month	the month when the data was collected
				area	the segmented area in the number of pixels
				rosette_radius	the radius of the segmented area
				rgb_r_mean	the mean R value of the RGB color space of the segmented area
				rgb_g_mean	the mean G value of the RGB color space of the segmented area
				rgb_b_mean	the mean B value of the RGB color space of the segmented area
				rgb_r_median	the median R value of the RGB color space of the segmented area
				rgb_g_median	the median G value of the RGB color space of the segmented area
				rgb_b_median	the median B value of the RGB color space of the segmented area
				lab_l_mean	the mean L* value of the L*a*b* color space of the segmented area
				lab_a_mean	the mean a* value of the L*a*b* color space of the segmented area
				lab_b_mean	the mean b* value of the L*a*b* color space of the segmented area
				lab_l_median	the median L* value of the L*a*b* color space of the segmented area
				lab_a_median	the median a* value of the L*a*b* color space of the segmented area
				lab_b_median	the median b* value of the L*a*b* color space of the segmented area

## Sheet: Fig_S29_JP1
camera	species	plant_number	plant	datetime	raw	day	week	month	area	rosette_radius	rgb_r_mean	rgb_g_mean	rgb_b_mean	rgb_r_median	rgb_g_median	rgb_b_median	lab_l_mean	lab_a_mean	lab_b_mean	lab_l_median	lab_a_median	lab_b_median
CRA01	COL	12	CRA01-COL-12	2017-11-29 10:30:59	2017-11-29 10:30:59	2017-11-29	2017-11-27	2017-11-01	82	83.3237	141.28	135.402	125.451	146	138	124	144.207	128.512	134.244	148	128	132
CRA01	COL	12	CRA01-COL-12	2017-11-29 10:30:59	2017-11-29 10:30:59	2017-11-29	2017-11-27	2017-11-01	82	83.3237	141.28	135.402	125.451	146	138	124	144.207	128.512	134.244	148	128	132
CRA01	COL	12	CRA01-COL-12	2017-11-29 12:00:59	2017-11-29 12:00:59	2017-11-29	2017-11-27	2017-11-01	189	90.5222	139.778	133.788	124.899	144	137	126	142.741	128.735	133.709	147	129	132
CRA01	COL	12	CRA01-COL-12	2017-11-29 12:00:59	2017-11-29 12:00:59	2017-11-29	2017-11-27	2017-11-01	189	90.5222	139.778	133.788	124.899	144	137	126	142.741	128.735	133.709	147	129	132
CRA01	COL	12	CRA01-COL-12	2017-11-29 13:30:59	2017-11-29 13:30:59	2017-11-29	2017-11-27	2017-11-01	5	86.9857	132.2	124.2	116.8	133	132	113	134.2	129.8	133.2	141	131	132
CRA01	COL	12	CRA01-COL-12	2017-11-29 13:30:59	2017-11-29 13:30:59	2017-11-29	2017-11-27	2017-11-01	5	86.9857	132.2	124.2	116.8	133	132	113	134.2	129.8	133.2	141	131	132
CRA01	COL	12	CRA01-COL-12	2017-11-30 11:26:54	2017-11-30 11:26:54	2017-11-30	2017-11-27	2017-11-01	84	88.8609	170.012	164.214	144.31	172	164	147	171.762	126.75	139.214	173	127	140
CRA01	COL	12	CRA01-COL-12	2017-11-30 11:26:54	2017-11-30 11:26:54	2017-11-30	2017-11-27	2017-11-01	84	88.8609	170.012	164.214	144.31	172	164	147	171.762	126.75	139.214	173	127	140
CRA01	COL	12	CRA01-COL-12	2017-11-30 12:56:54	2017-11-30 12:56:54	2017-11-30	2017-11-27	2017-11-01	150	88.8609	174.173	168.447	154.713	177	171	157	176.18	127.787	136	180	128	135
CRA01	COL	12	CRA01-COL-12	2017-11-30 12:56:54	2017-11-30 12:56:54	2017-11-30	2017-11-27	2017-11-01	150	88.8609	174.173	168.447	154.713	177	171	157	176.18	127.787	136	180	128	135
CRA01	COL	12	CRA01-COL-12	2017-12-01 11:26:54	2017-12-01 11:26:54	2017-12-01	2017-11-27	2017-12-01	168	90.1735	172.107	168.226	159.44	178	175	166	175.982	127.923	133.125	182	128	131
CRA01	COL	12	CRA01-COL-12	2017-12-01 11:26:54	2017-12-01 11:26:54	2017-12-01	2017-11-27	2017-12-01	168	90.1735	172.107	168.226	159.44	178	175	166	175.982	127.923	133.125	182	128	131
CRA01	COL	12	CRA01-COL-12	2017-12-01 12:56:54	2017-12-01 12:56:54	2017-12-01	2017-11-27	2017-12-01	68	90.5346	162.941	155.088	144.456	169	158	150	164.088	129.015	134.662	168	129	133
CRA01	COL	12	CRA01-COL-12	2017-12-01 12:56:54	2017-12-01 12:56:54	2017-12-01	2017-11-27	2017-12-01	68	90.5346	162.941	155.088	144.456	169	158	150	164.088	129.015	134.662	168	129	133
CRA01	COL	12	CRA01-COL-12	2017-12-02 11:26:54	2017-12-02 11:26:54	2017-12-02	2017-11-27	2017-12-01	385	100.007	181.361	176.699	171.2	187	180	176	184.312	128.795	131.416	188	128	129
CRA01	COL	12	CRA01-COL-12	2017-12-02 11:26:54	2017-12-02 11:26:54	2017-12-02	2017-11-27	2017-12-01	385	100.007	181.361	176.699	171.2	187	180	176	184.312	128.795	131.416	188	128	129
CRA01	COL	12	CRA01-COL-12	2017-12-02 12:56:54	2017-12-02 12:56:54	2017-12-02	2017-11-27	2017-12-01	1199	99.4359	147.51	144.234	140.296	151	149	144	152.848	128.625	130.534	158	128	130
CRA01	COL	12	CRA01-COL-12	2017-12-02 12:56:54	2017-12-02 12:56:54	2017-12-02	2017-11-27	2017-12-01	1199	99.4359	147.51	144.234	140.296	151	149	144	152.848	128.625	130.534	158	128	130
CRA01	COL	12	CRA01-COL-12	2017-12-03 11:26:54	2017-12-03 11:26:54	2017-12-03	2017-11-27	2017-12-01	1278	100.097	162.908	157.881	155.361	161	151	148	166.2	129.483	129.938	161	129	130
CRA01	COL	12	CRA01-COL-12	2017-12-03 11:26:54	2017-12-03 11:26:54	2017-12-03	2017-11-27	2017-12-01	1278	100.097	162.908	157.881	155.361	161	151	148	166.2	129.483	129.938	161	129	130
CRA01	COL	12	CRA01-COL-12	2017-12-03 12:56:54	2017-12-03 12:56:54	2017-12-03	2017-11-27	2017-12-01	798	85.7145	135.935	134.576	133.865	138	136	136	143.247	128.383	128.554	146	128	127
CRA01	COL	12	CRA01-COL-12	2017-12-03 12:56:54	2017-12-03 12:56:54	2017-12-03	2017-11-27	2017-12-01	798	85.7145	135.935	134.576	133.865	138	136	136	143.247	128.383	128.554	146	128	127
CRA01	COL	12	CRA01-COL-12	2017-12-04 10:30:42	2017-12-04 10:30:42	2017-12-04	2017-12-04	2017-12-01	308	88.6708	179.318	172.282	166.201	181	177	175	180.851	129.513	132.195	185	129	130
CRA01	COL	12	CRA01-COL-12	2017-12-04 10:30:42	2017-12-04 10:30:42	2017-12-04	2017-12-04	2017-12-01	308	88.6708	179.318	172.282	166.201	181	177	175	180.851	129.513	132.195	185	129	130
CRA01	COL	12	CRA01-COL-12	2017-12-04 12:00:42	2017-12-04 12:00:42	2017-12-04	2017-12-04	2017-12-01	104	100.073	183.327	172.24	158.654	187	172	157	181.096	129.721	136.423	182	130	137
CRA01	COL	12	CRA01-COL-12	2017-12-04 12:00:42	2017-12-04 12:00:42	2017-12-04	2017-12-04	2017-12-01	104	100.073	183.327	172.24	158.654	187	172	157	181.096	129.721	136.423	182	130	137
CRA01	COL	12	CRA01-COL-12	2017-12-04 13:30:42	2017-12-04 13:30:42	2017-12-04	2017-12-04	2017-12-01	123	99.9413	183.057	173.252	163.39	187	175	163	182.098	129.854	134.366	184	130	134
CRA01	COL	12	CRA01-COL-12	2017-12-04 13:30:42	2017-12-04 13:30:42	2017-12-04	2017-12-04	2017-12-01	123	99.9413	183.057	173.252	163.39	187	175	163	182.098	129.854	134.366	184	130	134
CRA01	COL	12	CRA01-COL-12	2017-12-05 10:30:42	2017-12-05 10:30:42	2017-12-05	2017-12-04	2017-12-01	143	98.6155	187.608	182.601	176.783	190	187	186	189.979	128.776	131.685	194	129	131
CRA01	COL	12	CRA01-COL-12	2017-12-05 10:30:42	2017-12-05 10:30:42	2017-12-05	2017-12-04	2017-12-01	143	98.6155	187.608	182.601	176.783	190	187	186	189.979	128.776	131.685	194	129	131
CRA01	COL	12	CRA01-COL-12	2017-12-05 12:00:42	2017-12-05 12:00:42	2017-12-05	2017-12-04	2017-12-01	1321	100.262	167.039	162.59	158.115	171	167	162	170.783	128.933	130.914	175	129	130
CRA01	COL	12	CRA01-COL-12	2017-12-05 12:00:42	2017-12-05 12:00:42	2017-12-05	2017-12-04	2017-12-01	1321	100.262	167.039	162.59	158.115	171	167	162	170.783	128.933	130.914	175	129	130
CRA01	COL	12	CRA01-COL-12	2017-12-05 13:30:42	2017-12-05 13:30:42	2017-12-05	2017-12-04	2017-12-01	1687	100.287	183.768	177.228	169.93	191	186	179	184.895	129.159	132.677	193	129	131
CRA01	COL	12	CRA01-COL-12	2017-12-05 13:30:42	2017-12-05 13:30:42	2017-12-05	2017-12-04	2017-12-01	1687	100.287	183.768	177.228	169.93	191	186	179	184.895	129.159	132.677	193	129	131
CRA01	COL	12	CRA01-COL-12	2017-12-06 10:30:42	2017-12-06 10:30:42	2017-12-06	2017-12-04	2017-12-01	1230	92.7107	171.899	167.054	162.589	175	168	162	175.299	129.108	130.9	177	129	130
CRA01	COL	12	CRA01-COL-12	2017-12-06 10:30:42	2017-12-06 10:30:42	2017-12-06	2017-12-04	2017-12-01	1230	92.7107	171.899	167.054	162.589	175	168	162	175.299	129.108	130.9	177	129	130
CRA01	COL	12	CRA01-COL-12	2017-12-06 12:00:42	2017-12-06 12:00:42	2017-12-06	2017-12-04	2017-12-01	832	99.9857	165.65	164.071	164.042	176	174	170	171.787	128.62	128.153	182	129	129
CRA01	COL	12	CRA01-COL-12	2017-12-06 12:00:42	2017-12-06 12:00:42	2017-12-06	2017-12-04	2017-12-01	832	99.9857	165.65	164.071	164.042	176	174	170	171.787	128.62	128.153	182	129	129
CRA01	COL	12	CRA01-COL-12	2017-12-06 13:30:42	2017-12-06 13:30:42	2017-12-06	2017-12-04	2017-12-01	2089	100.167	172.562	169.817	165.021	178	178	175	177.014	128.157	130.793	185	128	131
CRA01	COL	12	CRA01-COL-12	2017-12-06 13:30:42	2017-12-06 13:30:42	2017-12-06	2017-12-04	2017-12-01	2089	100.167	172.562	169.817	165.021	178	178	175	177.014	128.157	130.793	185	128	131
CRA01	COL	12	CRA01-COL-12	2017-12-07 10:30:42	2017-12-07 10:30:42	2017-12-07	2017-12-04	2017-12-01	784	98.9875	153.667	154.515	157.147	155	156	157	162.485	128.268	126.455	164	128	126
CRA01	COL	12	CRA01-COL-12	2017-12-07 10:30:42	2017-12-07 10:30:42	2017-12-07	2017-12-04	2017-12-01	784	98.9875	153.667	154.515	157.147	155	156	157	162.485	128.268	126.455	164	128	126
CRA01	COL	12	CRA01-COL-12	2017-12-07 12:00:42	2017-12-07 12:00:42	2017-12-07	2017-12-04	2017-12-01	51	86.6272	144.765	146.118	147	140	142	144	154.392	127.686	127.333	150	128	128
CRA01	COL	12	CRA01-COL-12	2017-12-07 12:00:42	2017-12-07 12:00:42	2017-12-07	2017-12-04	2017-12-01	51	86.6272	144.765	146.118	147	140	142	144	154.392	127.686	127.333	150	128	128
CRA01	COL	12	CRA01-COL-12	2017-12-07 13:30:42	2017-12-07 13:30:42	2017-12-07	2017-12-04	2017-12-01	1834	100.232	176.593	173.669	170.224	178	176	174	181.31	128.449	130.173	183	128	131
CRA01	COL	12	CRA01-COL-12	2017-12-07 13:30:42	2017-12-07 13:30:42	2017-12-07	2017-12-04	2017-12-01	1834	100.232	176.593	173.669	170.224	178	176	174	181.31	128.449	130.173	183	128	131
CRA01	COL	12	CRA01-COL-12	2017-12-08 10:30:42	2017-12-08 10:30:42	2017-12-08	2017-12-04	2017-12-01	15	3.64015	183.933	181.867	181.2	185	183	182	189.2	128.6	128.6	190	129	129
CRA01	COL	12	CRA01-COL-12	2017-12-08 10:30:42	2017-12-08 10:30:42	2017-12-08	2017-12-04	2017-12-01	15	3.64015	183.933	181.867	181.2	185	183	182	189.2	128.6	128.6	190	129	129
CRA01	COL	12	CRA01-COL-12	2017-12-08 12:00:46	2017-12-08 12:00:46	2017-12-08	2017-12-04	2017-12-01	3	1.0001	191.667	190.667	188.667	194	193	191	197	128	129	199	128	129
CRA01	COL	12	CRA01-COL-12	2017-12-08 13:30:46	2017-12-08 13:30:46	2017-12-08	2017-12-04	2017-12-01	3	56.9211	177.333	173	160.667	178	172	155	180.667	127.333	135	180	127	138
CRA01	COL	12	CRA01-COL-12	2017-12-09 10:30:46	2017-12-09 10:30:46	2017-12-09	2017-12-04	2017-12-01	73	62.7157	174.616	172.096	163.863	176	173	165	179.479	127.384	132.562	180	127	132
CRA01	COL	12	CRA01-COL-12	2017-12-09 12:00:46	2017-12-09 12:00:46	2017-12-09	2017-12-04	2017-12-01	827	99.9935	157.132	158.583	159.973	161	165	166	166.345	127.872	127.122	172	128	129
CRA01	COL	12	CRA01-COL-12	2017-12-09 13:30:46	2017-12-09 13:30:46	2017-12-09	2017-12-04	2017-12-01	1	NA	159	156	151	159	156	151	165	128	131	165	128	131
CRA01	COL	12	CRA01-COL-12	2017-12-10 10:30:46	2017-12-10 10:30:46	2017-12-10	2017-12-04	2017-12-01	1361	100.21	154.504	150.768	147.381	159	154	149	159.065	128.763	130.227	163	129	131
CRA01	COL	12	CRA01-COL-12	2017-12-10 12:00:46	2017-12-10 12:00:46	2017-12-10	2017-12-04	2017-12-01	500	99.9566	166.034	162.356	161.59	162	158	158	170.818	129.172	128.854	167	129	129
CRA01	COL	12	CRA01-COL-12	2017-12-10 13:30:46	2017-12-10 13:30:46	2017-12-10	2017-12-04	2017-12-01	73	98.046	188	190.397	195.192	186	190	198	196.507	128.027	125.26	196	128	124
CRA01	COL	12	CRA01-COL-12	2017-12-11 10:30:46	2017-12-11 10:30:46	2017-12-11	2017-12-11	2017-12-01	1	NA	157	158	160	157	158	160	166	128	127	166	128	127
CRA01	COL	12	CRA01-COL-12	2017-12-11 12:00:46	2017-12-11 12:00:46	2017-12-11	2017-12-11	2017-12-01	0	NA	157	158	160	157	158	160	166	128	127	166	128	127
CRA01	COL	12	CRA01-COL-12	2017-12-11 13:30:46	2017-12-11 13:30:46	2017-12-11	2017-12-11	2017-12-01	1859	100.307	163.187	162.91	163.004	164	164	166	170.909	128.167	128.007	172	128	127
CRA01	COL	12	CRA01-COL-12	2017-12-12 10:30:46	2017-12-12 10:30:46	2017-12-12	2017-12-11	2017-12-01	534	100.027	151.897	150.594	148.768	158	158	158	158.489	128.26	129.142	166	128	128
CRA01	COL	12	CRA01-COL-12	2017-12-12 12:00:46	2017-12-12 12:00:46	2017-12-12	2017-12-11	2017-12-01	1191	100.159	155.247	153.994	154.256	137	137	139	162.006	128.503	128.013	146	129	128
CRA01	COL	12	CRA01-COL-12	2017-12-12 13:30:46	2017-12-12 13:30:46	2017-12-12	2017-12-11	2017-12-01	465	100.103	197.017	193.148	188.806	197	194	191	199.755	128.669	130.828	201	129	131
CRA01	COL	12	CRA01-COL-12	2017-12-13 10:30:46	2017-12-13 10:30:46	2017-12-13	2017-12-11	2017-12-01	598	99.828	161.258	161.93	160.988	145	146	146	169.304	127.564	128.388	155	128	128
CRA01	COL	12	CRA01-COL-12	2017-12-13 12:00:46	2017-12-13 12:00:46	2017-12-13	2017-12-11	2017-12-01	14	4.60987	186.714	185.357	183.286	187	186	184	192.214	128.143	129.143	192	128	129
CRA01	COL	12	CRA01-COL-12	2017-12-13 13:30:46	2017-12-13 13:30:46	2017-12-13	2017-12-11	2017-12-01	3	1.0001	185.667	184.667	182.667	186	185	183	191.667	128	129	192	128	129
CRA01	COL	12	CRA01-COL-12	2017-12-14 10:30:46	2017-12-14 10:30:46	2017-12-14	2017-12-11	2017-12-01	52	64.9039	156.154	154.096	150.673	156	155	151	162.615	128.115	130.019	164	128	131
CRA01	COL	12	CRA01-COL-12	2017-12-14 12:00:46	2017-12-14 12:00:46	2017-12-14	2017-12-11	2017-12-01	130	58.9174	181.908	177.308	173.354	186	180	176	185.077	128.908	130.6	188	129	130
CRA01	COL	12	CRA01-COL-12	2017-12-14 13:30:46	2017-12-14 13:30:46	2017-12-14	2017-12-11	2017-12-01	224	65.2764	152.67	148.192	143.504	157	153	148	157.143	128.795	131.107	162	129	131
CRA01	COL	12	CRA01-COL-12	2017-12-15 10:30:46	2017-12-15 10:30:46	2017-12-15	2017-12-11	2017-12-01	49	69.5163	177.653	176.98	172.469	176	176	172	183.918	127.714	130.224	183	128	130
CRA01	COL	12	CRA01-COL-12	2017-12-15 12:00:46	2017-12-15 12:00:46	2017-12-15	2017-12-11	2017-12-01	1202	100.178	162.345	159.638	155.958	177	177	174	167.348	128.408	130.295	184	128	130
CRA01	COL	12	CRA01-COL-12	2017-12-15 13:30:46	2017-12-15 13:30:46	2017-12-15	2017-12-11	2017-12-01	2078	100.319	156.473	154.215	152.156	156	155	156	162.766	128.473	129.405	164	128	129
CRA01	COL	12	CRA01-COL-12	2017-12-16 10:30:46	2017-12-16 10:30:46	2017-12-16	2017-12-11	2017-12-01	0	NA	156.473	154.215	152.156	156	155	156	162.766	128.473	129.405	164	128	129
CRA01	COL	12	CRA01-COL-12	2017-12-16 12:00:46	2017-12-16 12:00:46	2017-12-16	2017-12-11	2017-12-01	31	31.5358	153.613	149.774	146	142	138	134	158.355	128.774	130.516	147	129	131
CRA01	COL	12	CRA01-COL-12	2017-12-16 13:30:46	2017-12-16 13:30:46	2017-12-16	2017-12-11	2017-12-01	27	3.90522	158.852	158.889	157.556	163	162	160	166.963	127.741	128.667	170	128	129
CRA01	COL	12	CRA01-COL-12	2017-12-17 10:30:46	2017-12-17 10:30:46	2017-12-17	2017-12-11	2017-12-01	147	99.9415	166.728	166.837	164.286	172	173	170	174.082	127.667	129.231	180	128	129
CRA01	COL	12	CRA01-COL-12	2017-12-17 12:00:46	2017-12-17 12:00:46	2017-12-17	2017-12-11	2017-12-01	741	98.5633	143.829	141.184	141.167	124	122	124	149.474	129.001	128.294	131	129	127
CRA01	COL	12	CRA01-COL-12	2017-12-17 13:30:46	2017-12-17 13:30:46	2017-12-17	2017-12-11	2017-12-01	85	99.8915	173.741	170.059	167.059	171	169	166	178.094	128.824	130.071	176	129	130
CRA01	COL	12	CRA01-COL-12	2017-12-18 10:30:46	2017-12-18 10:30:46	2017-12-18	2017-12-18	2017-12-01	60	99.8442	145.567	145.417	145.617	166	166	162	153.283	128.267	127.867	174	128	128
CRA01	COL	12	CRA01-COL-12	2017-12-18 12:00:46	2017-12-18 12:00:46	2017-12-18	2017-12-18	2017-12-01	908	100.262	148.141	146.68	147.346	127	125	129	154.681	128.731	127.815	134	129	127
CRA01	COL	12	CRA01-COL-12	2017-12-18 13:30:46	2017-12-18 13:30:46	2017-12-18	2017-12-18	2017-12-01	235	99.9383	167.809	165.077	163.285	169	163	162	173.315	128.604	129.285	172	129	130
CRA01	COL	12	CRA01-COL-12	2017-12-19 10:30:46	2017-12-19 10:30:46	2017-12-19	2017-12-18	2017-12-01	253	100.111	166.759	163.968	159.668	173	169	160	171.727	128.257	130.498	177	128	131
CRA01	COL	12	CRA01-COL-12	2017-12-19 12:00:46	2017-12-19 12:00:46	2017-12-19	2017-12-18	2017-12-01	997	99.9089	161.172	157.602	156.368	145	142	144	165.899	129.12	129.03	151	129	128
CRA01	COL	12	CRA01-COL-12	2017-12-19 13:30:46	2017-12-19 13:30:46	2017-12-19	2017-12-18	2017-12-01	178	63.0199	197.815	197.522	195.966	202	201	199	203.365	128.011	128.781	207	128	129
CRA01	COL	12	CRA01-COL-12	2017-12-20 10:30:46	2017-12-20 10:30:46	2017-12-20	2017-12-18	2017-12-01	552	100.096	169.109	166.013	161.475	176	173	168	173.679	128.326	130.665	181	128	131
CRA01	COL	12	CRA01-COL-12	2017-12-20 12:00:46	2017-12-20 12:00:46	2017-12-20	2017-12-18	2017-12-01	1233	100.262	158.167	156.203	156.102	142	137	138	163.978	128.752	128.222	147	129	128
CRA01	COL	12	CRA01-COL-12	2017-12-20 13:30:46	2017-12-20 13:30:46	2017-12-20	2017-12-18	2017-12-01	256	100.028	178.902	176.516	175.918	178	176	177	184.215	128.762	128.641	183	129	129
CRA01	COL	12	CRA01-COL-12	2017-12-21 10:30:10	2017-12-21 10:30:10	2017-12-21	2017-12-18	2017-12-01	268	100.262	179.194	175.91	170.858	183	180	176	183.306	128.354	130.959	188	128	131
CRA01	COL	12	CRA01-COL-12	2017-12-21 12:00:10	2017-12-21 12:00:10	2017-12-21	2017-12-18	2017-12-01	28	70.1464	186.5	186.536	188.464	188	189	192	193.286	128.25	127.107	196	128	127
CRA01	COL	12	CRA01-COL-12	2017-12-21 13:30:10	2017-12-21 13:30:10	2017-12-21	2017-12-18	2017-12-01	39	99.0057	196.487	193.897	190.051	192	192	189	200.103	128.231	130.308	198	128	131
CRA01	COL	12	CRA01-COL-12	2017-12-22 10:30:10	2017-12-22 10:30:10	2017-12-22	2017-12-18	2017-12-01	319	100.156	179.687	174.508	169.464	183	179	175	182.326	129	131.27	187	129	132
CRA01	COL	12	CRA01-COL-12	2017-12-22 12:00:10	2017-12-22 12:00:10	2017-12-22	2017-12-18	2017-12-01	847	100.093	151.544	149.782	148.956	131	129	131	157.634	128.567	128.622	138	129	129
CRA01	COL	12	CRA01-COL-12	2017-12-22 13:30:10	2017-12-22 13:30:10	2017-12-22	2017-12-18	2017-12-01	842	100.176	170.04	165.956	162.567	173	168	164	174.285	128.842	130.284	176	129	131
CRA01	COL	12	CRA01-COL-12	2017-12-23 10:30:10	2017-12-23 10:30:10	2017-12-23	2017-12-18	2017-12-01	706	100.262	156.895	155.334	153.531	171	170	166	163.256	128.356	129.062	177	128	130
CRA01	COL	12	CRA01-COL-12	2017-12-23 12:00:10	2017-12-23 12:00:10	2017-12-23	2017-12-18	2017-12-01	845	100.169	166.866	165.387	163.53	152	157	161	172.83	128.297	129.093	164	128	128
CRA01	COL	12	CRA01-COL-12	2017-12-23 13:30:10	2017-12-23 13:30:10	2017-12-23	2017-12-18	2017-12-01	631	100.147	186.155	182.54	179.515	188	184	181	189.913	128.796	130.035	191	129	130
CRA01	COL	12	CRA01-COL-12	2017-12-24 10:30:10	2017-12-24 10:30:10	2017-12-24	2017-12-18	2017-12-01	623	90.5539	184.364	181.955	178.697	182	179	176	189.039	128.356	129.928	187	128	130
CRA01	COL	12	CRA01-COL-12	2017-12-24 12:00:10	2017-12-24 12:00:10	2017-12-24	2017-12-18	2017-12-01	203	90.9066	196.084	195.739	195.586	197	197	197	201.852	128.118	128.128	203	128	128
CRA01	COL	12	CRA01-COL-12	2017-12-24 13:30:10	2017-12-24 13:30:10	2017-12-24	2017-12-18	2017-12-01	1067	100.286	181.407	176.539	172.513	185	183	178	184.395	129.043	130.753	191	129	131
CRA01	COL	12	CRA01-COL-12	2017-12-25 10:30:10	2017-12-25 10:30:10	2017-12-25	2017-12-25	2017-12-01	200	41.5031	124.5	115.765	112.915	137	135	128	125.015	131.16	130.925	144	129	131
CRA01	COL	12	CRA01-COL-12	2017-12-25 12:00:10	2017-12-25 12:00:10	2017-12-25	2017-12-25	2017-12-01	3	0.707207	129.667	116.333	104.667	132	121	112	127.333	131.333	136	132	131	137
CRA01	COL	12	CRA01-COL-12	2017-12-25 13:30:10	2017-12-25 13:30:10	2017-12-25	2017-12-25	2017-12-01	195	69.2262	122.949	114.287	109.487	128	123	117	123.221	130.692	131.995	132	129	132
CRA01	COL	12	CRA01-COL-12	2017-12-26 10:30:10	2017-12-26 10:30:10	2017-12-26	2017-12-25	2017-12-01	433	99.3986	147.43	142.988	138.51	157	154	150	151.626	128.975	131.037	163	128	130
CRA01	COL	12	CRA01-COL-12	2017-12-26 12:00:10	2017-12-26 12:00:10	2017-12-26	2017-12-25	2017-12-01	238	73.3707	150.458	146.017	141.437	152	146	141	155.063	128.79	131.008	155	129	131
CRA01	COL	12	CRA01-COL-12	2017-12-26 13:30:10	2017-12-26 13:30:10	2017-12-26	2017-12-25	2017-12-01	240	96.5208	133.2	124.642	120.854	143	137	133	134.158	130.817	131.317	147	129	131
CRA01	COL	12	CRA01-COL-12	2017-12-27 10:30:10	2017-12-27 10:30:10	2017-12-27	2017-12-25	2017-12-01	281	98.739	145.651	144.345	142.527	146	145	146	152.879	128.171	129.178	154	128	131
CRA01	COL	12	CRA01-COL-12	2017-12-27 12:00:10	2017-12-27 12:00:10	2017-12-27	2017-12-25	2017-12-01	222	63.4528	135.099	130.896	126.149	136	131	126	140.05	128.644	131.14	140	128	131
CRA01	COL	12	CRA01-COL-12	2017-12-27 13:30:10	2017-12-27 13:30:10	2017-12-27	2017-12-25	2017-12-01	215	78.0477	130.349	125.823	121.977	130	128	124	135.023	129.047	130.726	136	129	130
CRA01	COL	12	CRA01-COL-12	2017-12-28 10:30:10	2017-12-28 10:30:10	2017-12-28	2017-12-25	2017-12-01	534	99.9327	168.03	162.888	152.607	172	166	156	170.657	128.049	133.985	174	128	134
CRA01	COL	12	CRA01-COL-12	2017-12-28 12:00:10	2017-12-28 12:00:10	2017-12-28	2017-12-25	2017-12-01	1893	100.292	139.596	135.681	130.163	133	131	127	144.419	128.562	131.493	140	128	131
CRA01	COL	12	CRA01-COL-12	2017-12-28 13:30:10	2017-12-28 13:30:10	2017-12-28	2017-12-25	2017-12-01	1107	100.18	152.592	154.654	158.727	152	153	158	162.701	128.214	125.706	162	128	123
CRA01	COL	12	CRA01-COL-12	2017-12-29 10:30:10	2017-12-29 10:30:10	2017-12-29	2017-12-25	2017-12-01	1723	100.31	154.209	150.699	144.832	161	157	149	158.7	128.321	131.535	165	128	130
CRA01	COL	12	CRA01-COL-12	2017-12-29 12:00:10	2017-12-29 12:00:10	2017-12-29	2017-12-25	2017-12-01	129	51.2763	149.093	148.961	148.961	151	149	148	157.504	128.14	128.031	158	128	130
CRA01	COL	12	CRA01-COL-12	2017-12-29 13:30:10	2017-12-29 13:30:10	2017-12-29	2017-12-25	2017-12-01	122	58.9174	113.869	101.73	100.008	104	94	86	111.393	132.844	130.844	104	130	131
CRA01	COL	12	CRA01-COL-12	2017-12-30 10:30:10	2017-12-30 10:30:10	2017-12-30	2017-12-25	2017-12-01	1876	100.395	155.204	154.16	153.676	158	158	158	162.273	128.391	128.38	166	128	129
CRA01	COL	12	CRA01-COL-12	2017-12-30 12:00:10	2017-12-30 12:00:10	2017-12-30	2017-12-25	2017-12-01	1605	100.246	142.675	137.288	130.721	142	138	133	146.302	128.868	132.223	148	129	133
CRA01	COL	12	CRA01-COL-12	2017-12-30 13:30:10	2017-12-30 13:30:10	2017-12-30	2017-12-25	2017-12-01	467	100.127	140.034	134.938	130.964	138	132	128	144.223	129.45	130.946	142	129	130
CRA01	COL	12	CRA01-COL-12	2017-12-31 10:30:10	2017-12-31 10:30:10	2017-12-31	2017-12-25	2017-12-01	10	56.0804	171	164.5	161.1	168	162	158	173.4	129.8	130.6	171	130	131
CRA01	COL	12	CRA01-COL-12	2017-12-31 12:00:10	2017-12-31 12:00:10	2017-12-31	2017-12-25	2017-12-01	91	60.4402	168.571	164.143	158.099	165	160	154	172.418	128.505	131.791	169	129	132
CRA01	COL	12	CRA01-COL-12	2017-12-31 13:30:10	2017-12-31 13:30:10	2017-12-31	2017-12-25	2017-12-01	368	66.3618	169.726	164.799	161.31	172	168	164	173.367	129.152	130.448	176	129	130
CRA01	COL	12	CRA01-COL-12	2018-01-01 10:30:10	2018-01-01 10:30:10	2018-01-01	2018-01-01	2018-01-01	1422	100.337	165.717	160.146	150.731	173	167	157	168.098	128.375	133.591	176	128	134
CRA01	COL	12	CRA01-COL-12	2018-01-01 12:00:10	2018-01-01 12:00:10	2018-01-01	2018-01-01	2018-01-01	451	99.9685	160.295	160.08	160.805	162	159	162	168.155	128.288	127.645	168	128	128
CRA01	COL	12	CRA01-COL-12	2018-01-01 13:30:10	2018-01-01 13:30:10	2018-01-01	2018-01-01	2018-01-01	1830	100.207	155.944	152.959	149.33	153	150	148	161.452	128.481	130.296	159	128	131
CRA01	COL	12	CRA01-COL-12	2018-01-02 10:30:10	2018-01-02 10:30:10	2018-01-02	2018-01-01	2018-01-01	2729	100.225	167.854	161.823	150.848	176	169	157	169.673	128.271	134.45	177	128	135
CRA01	COL	12	CRA01-COL-12	2018-01-02 12:00:10	2018-01-02 12:00:10	2018-01-02	2018-01-01	2018-01-01	123	99.0405	116.098	104.285	101.569	111	98	90	114.26	132.439	131.341	109	132	131
CRA01	COL	12	CRA01-COL-12	2018-01-02 13:30:10	2018-01-02 13:30:10	2018-01-02	2018-01-01	2018-01-01	435	77.5919	135.005	127.441	124.055	143	138	134	137.016	130.329	130.908	147	130	130
CRA01	COL	12	CRA01-COL-12	2018-01-03 10:30:10	2018-01-03 10:30:10	2018-01-03	2018-01-01	2018-01-01	8	64.0021	143	141	139.25	142	139	138	149.875	128.375	129.125	148	128	129
CRA01	COL	12	CRA01-COL-12	2018-01-03 12:00:10	2018-01-03 12:00:10	2018-01-03	2018-01-01	2018-01-01	280	24.0261	155.868	153.675	150.896	157	157	154	162.1	128.35	129.746	165	128	130
CRA01	COL	12	CRA01-COL-12	2018-01-03 13:30:10	2018-01-03 13:30:10	2018-01-03	2018-01-01	2018-01-01	97	95.6152	157.969	157.361	152.01	164	163	156	165.268	127.289	130.876	171	128	131
CRA01	COL	12	CRA01-COL-12	2018-01-04 10:30:10	2018-01-04 10:30:10	2018-01-04	2018-01-01	2018-01-01	70	11.2362	113.486	100.043	99.6143	108	94	94	110.586	133.429	130.271	106	133	130
CRA01	COL	12	CRA01-COL-12	2018-01-04 12:00:10	2018-01-04 12:00:10	2018-01-04	2018-01-01	2018-01-01	336	43.1568	155.53	151.298	148.5	161	159	154	159.878	129.173	130.054	167	128	130
CRA01	COL	12	CRA01-COL-12	2018-01-04 13:30:10	2018-01-04 13:30:10	2018-01-04	2018-01-01	2018-01-01	163	99.7718	140.583	136.356	134.755	148	146	146	145.233	129.509	129.503	155	128	129
CRA01	COL	12	CRA01-COL-12	2018-01-05 10:30:10	2018-01-05 10:30:10	2018-01-05	2018-01-01	2018-01-01	117	25.6285	113.889	102.863	100.957	108	93	93	112.556	132.111	130.692	105	133	131
CRA01	COL	12	CRA01-COL-12	2018-01-05 12:00:10	2018-01-05 12:00:10	2018-01-05	2018-01-01	2018-01-01	260	51.0218	133.396	125.05	122.415	138	132	131	134.538	130.888	130.685	143	130	130
CRA01	COL	12	CRA01-COL-12	2018-01-05 13:30:10	2018-01-05 13:30:10	2018-01-05	2018-01-01	2018-01-01	34	99.6081	141.941	139.471	139.353	144	140	141	148.706	129	128.382	150	129	128
CRA01	COL	12	CRA01-COL-12	2018-01-06 10:30:10	2018-01-06 10:30:10	2018-01-06	2018-01-01	2018-01-01	53	6.7083	158.189	152.679	151.396	166	163	161	161.792	129.868	129.453	172	129	130
CRA01	COL	12	CRA01-COL-12	2018-01-06 12:00:10	2018-01-06 12:00:10	2018-01-06	2018-01-01	2018-01-01	7	99.0405	159.857	158.857	155.143	166	165	161	167	128	129.857	173	128	130
CRA01	COL	12	CRA01-COL-12	2018-01-06 13:30:10	2018-01-06 13:30:10	2018-01-06	2018-01-01	2018-01-01	1087	100.169	158.768	153.424	149.912	158	154	152	162.281	129.445	130.626	163	129	131
CRA01	COL	12	CRA01-COL-12	2018-01-07 10:30:10	2018-01-07 10:30:10	2018-01-07	2018-01-01	2018-01-01	1880	100.155	170.756	164.559	154.886	176	171	162	172.549	128.634	133.846	179	128	134
CRA01	COL	12	CRA01-COL-12	2018-01-07 12:00:10	2018-01-07 12:00:10	2018-01-07	2018-01-01	2018-01-01	127	95.5328	141.386	137.244	134.929	142	139	136	146.417	129.157	129.827	147	129	130
CRA01	COL	12	CRA01-COL-12	2018-01-07 13:30:10	2018-01-07 13:30:10	2018-01-07	2018-01-01	2018-01-01	159	99.2183	138.509	133.195	129.484	144	143	138	142.296	129.522	130.799	152	128	131
CRA01	COL	12	CRA01-COL-12	2018-01-08 10:30:10	2018-01-08 10:30:10	2018-01-08	2018-01-08	2018-01-01	12	14.009	140.667	136.917	133.75	142	138	135	146.167	128.75	130	147	129	130
CRA01	COL	12	CRA01-COL-12	2018-01-08 12:00:10	2018-01-08 12:00:10	2018-01-08	2018-01-08	2018-01-01	2	0.5001	153.5	143.5	137.5	154	144	138	154	130.5	132.5	154	130	132
CRA01	COL	12	CRA01-COL-12	2018-01-08 13:30:10	2018-01-08 13:30:10	2018-01-08	2018-01-08	2018-01-01	410	74.9167	131.534	128.82	127.229	130	128	126	138.02	128.78	129.195	137	129	129
CRA01	COL	12	CRA01-COL-12	2018-01-09 10:30:10	2018-01-09 10:30:10	2018-01-09	2018-01-08	2018-01-01	1604	100.226	157.572	153.233	147.596	166	162	156	161.546	128.623	131.544	170	128	132
CRA01	COL	12	CRA01-COL-12	2018-01-09 12:00:10	2018-01-09 12:00:10	2018-01-09	2018-01-08	2018-01-01	669	86.5511	110.865	106.673	106.203	113	110	110	115.308	129.583	128.8	119	129	129
CRA01	COL	12	CRA01-COL-12	2018-01-09 13:30:10	2018-01-09 13:30:10	2018-01-09	2018-01-08	2018-01-01	742	98.7704	122.377	117.584	116.611	120	115	117	126.433	129.697	129.147	125	130	129
CRA01	COL	12	CRA01-COL-12	2018-01-10 10:30:10	2018-01-10 10:30:10	2018-01-10	2018-01-08	2018-01-01	2311	100.225	162.161	154.397	142.351	173	165	154	162.48	128.82	135.375	174	129	135
CRA01	COL	12	CRA01-COL-12	2018-01-10 12:00:10	2018-01-10 12:00:10	2018-01-10	2018-01-08	2018-01-01	942	100.162	141.935	137.43	132.884	148	146	140	145.74	128.892	130.961	154	129	131
CRA01	COL	12	CRA01-COL-12	2018-01-10 13:30:10	2018-01-10 13:30:10	2018-01-10	2018-01-08	2018-01-01	678	98.0524	117.5	114.653	114.021	118	116	116	123.217	129.019	128.73	125	129	129
CRA01	COL	12	CRA01-COL-12	2018-01-11 10:30:10	2018-01-11 10:30:10	2018-01-11	2018-01-08	2018-01-01	3189	100.281	167.066	161.056	152.129	174	168	159	169.003	128.661	133.419	177	128	134
CRA01	COL	12	CRA01-COL-12	2018-01-11 12:00:10	2018-01-11 12:00:10	2018-01-11	2018-01-08	2018-01-01	2708	100.182	146.764	143.716	137.893	144	140	134	151.792	128.096	131.444	149	128	132
CRA01	COL	12	CRA01-COL-12	2018-01-11 13:30:10	2018-01-11 13:30:10	2018-01-11	2018-01-08	2018-01-01	3781	100.308	142.033	138.974	136.982	143	141	141	147.588	128.81	129.459	150	129	130
CRA01	COL	12	CRA01-COL-12	2018-01-12 10:30:16	2018-01-12 10:30:16	2018-01-12	2018-01-08	2018-01-01	1958	100.023	159.555	155.893	151.456	169	165	158	163.709	128.585	130.76	173	128	131
CRA01	COL	12	CRA01-COL-12	2018-01-12 12:00:16	2018-01-12 12:00:16	2018-01-12	2018-01-08	2018-01-01	6625	100.292	151.289	149.146	145.878	157	153	148	157.118	128.208	129.969	162	128	131
CRA01	COL	12	CRA01-COL-12	2018-01-12 13:30:16	2018-01-12 13:30:16	2018-01-12	2018-01-08	2018-01-01	3089	100.098	147.718	144.966	141.925	151	149	145	153.367	128.475	129.963	158	128	130
CRA01	COL	12	CRA01-COL-12	2018-01-13 10:30:16	2018-01-13 10:30:16	2018-01-13	2018-01-08	2018-01-01	6123	100.357	151.087	150.535	150.179	154	153	152	158.719	128.205	128.252	162	128	129
CRA01	COL	12	CRA01-COL-12	2018-01-13 12:00:16	2018-01-13 12:00:16	2018-01-13	2018-01-08	2018-01-01	6547	100.411	167.697	164.456	158.076	175	171	164	171.94	128.06	131.706	179	128	132
CRA01	COL	12	CRA01-COL-12	2018-01-13 13:30:16	2018-01-13 13:30:16	2018-01-13	2018-01-08	2018-01-01	1700	100.067	168.455	165.249	163.862	175	173	171	173.122	128.995	129.173	181	129	129
CRA01	COL	12	CRA01-COL-12	2018-01-15 10:30:16	2018-01-15 10:30:16	2018-01-15	2018-01-15	2018-01-01	88	76.5589	155.33	150.909	147.761	162	159	156	159.591	129	130.25	168	129	130
CRA01	COL	12	CRA01-COL-12	2018-01-15 12:00:16	2018-01-15 12:00:16	2018-01-15	2018-01-15	2018-01-01	3770	100.09	169.463	163.076	153.644	174	168	158	171.302	128.69	133.734	177	129	134
CRA01	COL	12	CRA01-COL-12	2018-01-15 13:30:16	2018-01-15 13:30:16	2018-01-15	2018-01-15	2018-01-01	789	100.177	141.875	136.175	130.169	149	145	139	144.783	129.179	132.057	154	128	132
CRA01	COL	12	CRA01-COL-12	2018-01-16 10:30:16	2018-01-16 10:30:16	2018-01-16	2018-01-15	2018-01-01	856	77.4786	116.825	110.461	108.491	119	111	110	119.575	130.194	130.001	121	130	130
CRA01	COL	12	CRA01-COL-12	2018-01-16 12:00:16	2018-01-16 12:00:16	2018-01-16	2018-01-15	2018-01-01	1282	78.5133	156.933	149.133	143.789	164	159	152	158.301	130.023	131.891	167	129	132
CRA01	COL	12	CRA01-COL-12	2018-01-16 13:30:16	2018-01-16 13:30:16	2018-01-16	2018-01-15	2018-01-01	1999	100.096	139.897	134.756	131.202	143	139	135	143.769	129.35	130.617	148	129	131
CRA01	COL	12	CRA01-COL-12	2018-01-17 10:30:16	2018-01-17 10:30:16	2018-01-17	2018-01-15	2018-01-01	927	97.0207	96.5297	90.1499	90.384	100	92	90	98.4002	130.73	128.807	102	130	129
CRA01	COL	12	CRA01-COL-12	2018-01-17 12:00:16	2018-01-17 12:00:16	2018-01-17	2018-01-15	2018-01-01	438	85.5717	129.963	124.011	121.877	133	131	129	133.562	130.046	130.043	140	128	130
CRA01	COL	12	CRA01-COL-12	2018-01-17 13:30:16	2018-01-17 13:30:16	2018-01-17	2018-01-15	2018-01-01	1164	69.9423	118.146	114.168	111.544	118	113	111	123.205	129.041	129.988	123	129	130
CRA01	COL	12	CRA01-COL-12	2018-01-18 10:30:16	2018-01-18 10:30:16	2018-01-18	2018-01-15	2018-01-01	560	69.8194	105.625	101.814	100.359	110	102	96	110.064	129.3	129.325	112	129	129
CRA01	COL	12	CRA01-COL-12	2018-01-18 12:00:16	2018-01-18 12:00:16	2018-01-18	2018-01-15	2018-01-01	672	69.096	115.997	110.037	108.394	121	114	109	119.104	130.097	129.728	124	130	130
CRA01	COL	12	CRA01-COL-12	2018-01-18 13:30:16	2018-01-18 13:30:16	2018-01-18	2018-01-15	2018-01-01	1470	99.4398	131.223	126.519	123.016	128	123	120	135.69	129.109	130.527	133	129	131
CRA01	COL	12	CRA01-COL-12	2018-01-19 10:30:16	2018-01-19 10:30:16	2018-01-19	2018-01-15	2018-01-01	472	39.8956	81.8114	74.4216	73.911	77	69	68	81.9195	131.004	129.358	76	131	129
CRA01	COL	12	CRA01-COL-12	2018-01-19 12:00:16	2018-01-19 12:00:16	2018-01-19	2018-01-15	2018-01-01	515	99.9595	136.882	129.111	125.276	137	130	125	139.027	130.283	131.153	140	130	131
CRA01	COL	12	CRA01-COL-12	2018-01-19 13:30:16	2018-01-19 13:30:16	2018-01-19	2018-01-15	2018-01-01	1216	99.9413	149.313	142.996	135.993	152	146	139	152.076	129.103	132.576	155	129	133
CRA01	COL	12	CRA01-COL-12	2018-01-20 10:30:16	2018-01-20 10:30:16	2018-01-20	2018-01-15	2018-01-01	790	99.7324	140.654	134.691	129.703	141	135	132	143.784	129.367	131.492	145	129	132
CRA01	COL	12	CRA01-COL-12	2018-01-20 12:00:16	2018-01-20 12:00:16	2018-01-20	2018-01-15	2018-01-01	747	94.7576	134.399	127.826	123.44	138	132	128	137.004	129.728	131.282	142	129	131
CRA01	COL	12	CRA01-COL-12	2018-01-20 13:30:16	2018-01-20 13:30:16	2018-01-20	2018-01-15	2018-01-01	860	99.4586	130.558	121.467	113.978	134	125	116	131.098	130.145	133.353	135	130	134
CRA01	COL	12	CRA01-COL-12	2018-01-21 10:30:16	2018-01-21 10:30:16	2018-01-21	2018-01-15	2018-01-01	819	86.1488	147.476	143.418	136.094	160	154	145	151.645	128.198	132.382	163	128	133
CRA01	COL	12	CRA01-COL-12	2018-01-21 12:00:16	2018-01-21 12:00:16	2018-01-21	2018-01-15	2018-01-01	288	84.4418	130.253	123.458	120.597	128	124	119	132.865	130.17	130.514	132	129	130
CRA01	COL	12	CRA01-COL-12	2018-01-21 13:30:16	2018-01-21 13:30:16	2018-01-21	2018-01-15	2018-01-01	1403	99.3203	151.914	146.207	139.888	152	147	141	155.244	128.985	132.081	156	129	133
CRA01	COL	12	CRA01-COL-12	2018-01-22 10:30:16	2018-01-22 10:30:16	2018-01-22	2018-01-22	2018-01-01	415	37.0541	111.092	102.007	98.8434	113	103	99	111.33	131.096	131.046	113	131	131
CRA01	COL	12	CRA01-COL-12	2018-01-22 12:00:16	2018-01-22 12:00:16	2018-01-22	2018-01-22	2018-01-01	469	64.3507	117.571	112.727	112.119	122	119	119	121.691	129.814	129.075	128	130	129
CRA01	COL	12	CRA01-COL-12	2018-01-22 13:30:16	2018-01-22 13:30:16	2018-01-22	2018-01-22	2018-01-01	379	25.6413	90.0712	83.0976	80.8391	94	82	80	90.7863	130.456	130.309	91	130	130
CRA01	COL	12	CRA01-COL-12	2018-01-23 10:30:16	2018-01-23 10:30:16	2018-01-23	2018-01-22	2018-01-01	1403	99.5453	148.863	143.552	136.404	155	149	141	151.947	128.709	132.46	158	129	133
CRA01	COL	12	CRA01-COL-12	2018-01-23 12:00:16	2018-01-23 12:00:16	2018-01-23	2018-01-22	2018-01-01	1297	100.143	157.032	152.797	143.584	156	152	144	161.158	127.884	133.35	161	128	133
CRA01	COL	12	CRA01-COL-12	2018-01-23 13:30:16	2018-01-23 13:30:16	2018-01-23	2018-01-22	2018-01-01	194	74.9547	120.613	113.237	113.015	126	123	119	122.613	130.964	129.211	132	129	130
CRA01	COL	12	CRA01-COL-12	2018-01-24 10:30:16	2018-01-24 10:30:16	2018-01-24	2018-01-22	2018-01-01	1005	100.033	146.229	143.287	142.757	149	145	145	152.232	129.021	128.72	154	129	129
CRA01	COL	12	CRA01-COL-12	2018-01-24 12:00:16	2018-01-24 12:00:16	2018-01-24	2018-01-22	2018-01-01	652	47.532	137.043	130.959	128.544	144	136	134	140.229	129.92	130.147	146	130	130
CRA01	COL	12	CRA01-COL-12	2018-01-24 13:30:16	2018-01-24 13:30:16	2018-01-24	2018-01-22	2018-01-01	660	95.0001	138.142	132.474	130.106	143	137	134	142.006	129.753	130.106	147	129	130
CRA01	COL	12	CRA01-COL-12	2018-01-25 10:30:16	2018-01-25 10:30:16	2018-01-25	2018-01-22	2018-01-01	1047	99.9413	152.998	151.826	150.383	155	154	152	160.18	128.195	128.9	163	128	129
CRA01	COL	12	CRA01-COL-12	2018-01-25 12:00:16	2018-01-25 12:00:16	2018-01-25	2018-01-22	2018-01-01	2308	79.2585	141.003	139.778	140.87	143	141	141	148.493	128.702	127.603	150	129	128
CRA01	COL	12	CRA01-COL-12	2018-01-25 13:30:16	2018-01-25 13:30:16	2018-01-25	2018-01-22	2018-01-01	2001	100.033	151.036	146.441	141.708	154	150	146	155.299	128.844	131.136	159	129	131
CRA01	COL	12	CRA01-COL-12	2018-01-26 10:30:16	2018-01-26 10:30:16	2018-01-26	2018-01-22	2018-01-01	858	84.3049	168.538	163.582	160.481	174	170	166	172.092	129.259	130.297	178	129	130
CRA01	COL	12	CRA01-COL-12	2018-01-26 12:00:16	2018-01-26 12:00:16	2018-01-26	2018-01-22	2018-01-01	1520	100.143	166.641	163.464	159.452	173	168	163	171.28	128.501	130.498	177	128	130
CRA01	COL	12	CRA01-COL-12	2018-01-26 13:30:16	2018-01-26 13:30:16	2018-01-26	2018-01-22	2018-01-01	752	70.8379	173.706	168.731	165.178	179	175	171	177.001	129.199	130.495	182	129	130
CRA01	COL	12	CRA01-COL-12	2018-01-27 10:30:16	2018-01-27 10:30:16	2018-01-27	2018-01-22	2018-01-01	396	63.1186	164.758	152.952	144.821	170	159	149	162.871	130.997	133.869	169	131	134
CRA01	COL	12	CRA01-COL-12	2018-01-27 12:00:16	2018-01-27 12:00:16	2018-01-27	2018-01-22	2018-01-01	621	99.6244	171.195	166.787	158.161	183	178	169	174.37	128.082	132.992	185	128	133
CRA01	COL	12	CRA01-COL-12	2018-01-27 13:30:16	2018-01-27 13:30:16	2018-01-27	2018-01-22	2018-01-01	918	90.7376	137.182	130.401	125.931	136	130	125	139.828	129.766	131.378	139	129	131
CRA01	COL	12	CRA01-COL-12	2018-01-28 10:30:16	2018-01-28 10:30:16	2018-01-28	2018-01-22	2018-01-01	606	69.3014	156.147	148.274	144.799	162	155	150	157.756	130.375	130.944	164	130	130
CRA01	COL	12	CRA01-COL-12	2018-01-28 12:00:16	2018-01-28 12:00:16	2018-01-28	2018-01-22	2018-01-01	738	87.251	176.78	170.337	165.752	184	180	174	178.653	129.579	131.241	187	129	131
CRA01	COL	12	CRA01-COL-12	2018-01-28 13:30:16	2018-01-28 13:30:16	2018-01-28	2018-01-22	2018-01-01	601	61.881	137.589	130.772	127.702	146	138	136	140.309	130.118	130.664	148	130	131
CRA01	COL	12	CRA01-COL-12	2018-01-29 10:30:16	2018-01-29 10:30:16	2018-01-29	2018-01-29	2018-01-01	376	98.9761	167.88	157.324	151.141	168	156	148	167.005	130.729	132.606	166	131	133
CRA01	COL	12	CRA01-COL-12	2018-01-29 12:00:15	2018-01-29 12:00:15	2018-01-29	2018-01-29	2018-01-01	279	73.2275	136.968	124.215	118.993	140	127	120	135.115	132	132.649	138	132	133
CRA01	COL	12	CRA01-COL-12	2018-01-29 13:30:15	2018-01-29 13:30:15	2018-01-29	2018-01-29	2018-01-01	2	52.0698	118	107.5	108	118	108	108	118.5	132.5	129.5	118	132	130
CRA01	COL	12	CRA01-COL-12	2018-01-30 10:30:15	2018-01-30 10:30:15	2018-01-30	2018-01-29	2018-01-01	375	99.7734	129.931	128.368	124.771	130	129	125	136.995	127.928	130.136	137	128	130
CRA01	COL	12	CRA01-COL-12	2018-01-30 12:00:15	2018-01-30 12:00:15	2018-01-30	2018-01-29	2018-01-01	654	96.915	148.638	144.191	140.876	150	143	136	152.453	129.144	130.307	154	129	131
CRA01	COL	12	CRA01-COL-12	2018-01-30 13:30:15	2018-01-30 13:30:15	2018-01-30	2018-01-29	2018-01-01	80	76.5279	169.75	168.062	162.312	171	169	164	175.713	127.588	131.2	177	128	131
CRA01	COL	12	CRA01-COL-12	2018-01-31 10:30:15	2018-01-31 10:30:15	2018-01-31	2018-01-29	2018-01-01	440	99.9738	144.927	143.345	142	156	151	144	151.516	128.395	128.836	161	128	130
CRA01	COL	12	CRA01-COL-12	2018-01-31 12:00:15	2018-01-31 12:00:15	2018-01-31	2018-01-29	2018-01-01	902	79.5222	162.787	158.308	154.559	171	163	154	166.646	128.956	130.533	173	129	130
CRA01	COL	12	CRA01-COL-12	2018-01-31 13:30:15	2018-01-31 13:30:15	2018-01-31	2018-01-29	2018-01-01	528	61.2884	148.858	141.877	136.083	152	145	138	151.172	129.652	132.117	154	129	132
CRA01	COL	12	CRA01-COL-12	2018-02-02 10:30:15	2018-02-02 10:30:15	2018-02-02	2018-01-29	2018-02-01	510	80.3198	173.222	167.871	159.269	181	176	168	175.486	128.471	133.178	184	128	133
CRA01	COL	12	CRA01-COL-12	2018-02-02 12:00:15	2018-02-02 12:00:15	2018-02-02	2018-01-29	2018-02-01	1176	100.036	175.459	173.735	164.042	180	179	168	180.583	126.875	133.185	185	127	133
CRA01	COL	12	CRA01-COL-12	2018-02-02 13:30:15	2018-02-02 13:30:15	2018-02-02	2018-01-29	2018-02-01	503	99.3794	166.406	162.262	158.177	169	166	162	170.712	128.799	130.644	174	128	130
CRA01	COL	12	CRA01-COL-12	2018-02-03 10:30:15	2018-02-03 10:30:15	2018-02-03	2018-01-29	2018-02-01	272	98.153	168.176	165.338	160.004	174	172	167	173.147	128.103	131.11	180	128	131
CRA01	COL	12	CRA01-COL-12	2018-02-03 12:00:15	2018-02-03 12:00:15	2018-02-03	2018-01-29	2018-02-01	20	99.4287	148.05	145.7	141.75	153	150	146	154.55	128.2	130.45	158	128	131
CRA01	COL	12	CRA01-COL-12	2018-02-03 13:30:15	2018-02-03 13:30:15	2018-02-03	2018-01-29	2018-02-01	289	99.4637	153.152	149.785	146.889	157	154	152	158.54	128.761	129.986	163	128	129
CRA01	COL	12	CRA01-COL-12	2018-02-04 10:30:15	2018-02-04 10:30:15	2018-02-04	2018-01-29	2018-02-01	145	97.5702	158.09	156.8	154.324	159	158	158	164.883	128	129.441	166	128	129
CRA01	COL	12	CRA01-COL-12	2018-02-04 12:00:15	2018-02-04 12:00:15	2018-02-04	2018-01-29	2018-02-01	500	100.044	145.612	143.49	140.304	153	150	146	151.59	128.282	129.838	159	128	130
CRA01	COL	12	CRA01-COL-12	2018-02-04 13:30:15	2018-02-04 13:30:15	2018-02-04	2018-01-29	2018-02-01	657	87.7378	136.044	135.076	133.915	142	143	140	143.292	128.222	128.749	152	128	129
CRA01	COL	12	CRA01-COL-12	2018-02-05 10:30:15	2018-02-05 10:30:15	2018-02-05	2018-02-05	2018-02-01	254	99.6234	153.5	152.378	149.465	156	154	150	160.634	127.902	129.661	163	128	130
CRA01	COL	12	CRA01-COL-12	2018-02-05 12:00:15	2018-02-05 12:00:15	2018-02-05	2018-02-05	2018-02-01	486	99.686	134.206	126.553	121.848	132	126	123	136.267	130.084	131.636	136	130	131
CRA01	COL	12	CRA01-COL-12	2018-02-05 13:30:15	2018-02-05 13:30:15	2018-02-05	2018-02-05	2018-02-01	372	99.8064	158.218	154.21	151.293	159	154	152	162.944	128.96	130.07	163	129	131
CRA01	COL	12	CRA01-COL-12	2018-02-06 10:30:15	2018-02-06 10:30:15	2018-02-06	2018-02-05	2018-02-01	1340	100.276	146.302	145.66	144.817	150	150	148	153.227	128.123	128.458	158	128	129
CRA01	COL	12	CRA01-COL-12	2018-02-06 12:00:15	2018-02-06 12:00:15	2018-02-06	2018-02-05	2018-02-01	1120	100.057	160.563	158.698	156.166	154	155	156	166.479	128.31	129.554	163	128	130
CRA01	COL	12	CRA01-COL-12	2018-02-06 13:30:15	2018-02-06 13:30:15	2018-02-06	2018-02-05	2018-02-01	609	99.9577	121.429	120.309	121.401	122	122	123	129.077	128.703	127.621	131	128	128
CRA01	COL	12	CRA01-COL-12	2018-02-07 10:30:15	2018-02-07 10:30:15	2018-02-07	2018-02-05	2018-02-01	1553	100.33	156.65	155.209	152.194	165	163	158	162.73	128.047	129.729	171	128	130
CRA01	COL	12	CRA01-COL-12	2018-02-07 12:00:15	2018-02-07 12:00:15	2018-02-07	2018-02-05	2018-02-01	497	100.156	141.429	140.215	139.205	140	137	134	147.913	128.382	128.596	147	128	129
CRA01	COL	12	CRA01-COL-12	2018-02-07 13:30:15	2018-02-07 13:30:15	2018-02-07	2018-02-05	2018-02-01	204	65.0482	90.6225	85.6765	84.9804	93	89	89	93.4265	130.02	129.24	97	130	130
CRA01	COL	12	CRA01-COL-12	2018-02-08 10:30:15	2018-02-08 10:30:15	2018-02-08	2018-02-05	2018-02-01	1013	100.174	138.411	134.986	132.756	128	122	119	143.242	128.934	129.57	132	129	131
CRA01	COL	12	CRA01-COL-12	2018-02-08 12:00:15	2018-02-08 12:00:15	2018-02-08	2018-02-05	2018-02-01	844	100.16	159.957	156.613	153.012	162	159	156	164.576	128.659	130.268	168	129	132
CRA01	COL	12	CRA01-COL-12	2018-02-08 13:30:15	2018-02-08 13:30:15	2018-02-08	2018-02-05	2018-02-01	252	89.8054	123.718	120.385	117.698	121	116	117	129.373	128.869	129.996	126	129	130
CRA01	COL	12	CRA01-COL-12	2018-02-09 10:30:15	2018-02-09 10:30:15	2018-02-09	2018-02-05	2018-02-01	198	100.107	165.54	160.54	151.662	164	161	153	168.394	128.227	133.318	170	128	134
CRA01	COL	12	CRA01-COL-12	2018-02-09 12:00:15	2018-02-09 12:00:15	2018-02-09	2018-02-05	2018-02-01	965	100.073	174.896	171.096	164.352	179	174	166	178.554	128.189	131.978	182	128	132
CRA01	COL	12	CRA01-COL-12	2018-02-09 13:30:15	2018-02-09 13:30:15	2018-02-09	2018-02-05	2018-02-01	83	86.6272	102.229	104.578	104.711	107	108	109	112.277	127.072	127.651	117	127	127
CRA01	COL	12	CRA01-COL-12	2018-02-10 10:30:15	2018-02-10 10:30:15	2018-02-10	2018-02-05	2018-02-01	587	70.4027	168.911	160.98	153.697	172	163	155	169.913	129.639	132.874	172	129	132
CRA01	COL	12	CRA01-COL-12	2018-02-10 12:00:15	2018-02-10 12:00:15	2018-02-10	2018-02-05	2018-02-01	362	99.8655	152.583	141.624	134.724	158	148	140	151.693	130.928	133.177	159	130	133
CRA01	COL	12	CRA01-COL-12	2018-02-10 13:30:15	2018-02-10 13:30:15	2018-02-10	2018-02-05	2018-02-01	142	51.3129	136.627	127.803	121.739	137	129	122	137.951	130.31	132.57	138	130	132
CRA01	COL	12	CRA01-COL-12	2018-02-11 10:30:15	2018-02-11 10:30:15	2018-02-11	2018-02-05	2018-02-01	43	99.4501	139.791	138.279	138.163	140	135	132	147.209	128.628	128.302	144	129	129
CRA01	COL	12	CRA01-COL-12	2018-02-11 12:00:15	2018-02-11 12:00:15	2018-02-11	2018-02-05	2018-02-01	144	74.7881	122.389	118.75	119.681	118	114	115	127.938	129.521	127.972	124	129	128
CRA01	COL	12	CRA01-COL-12	2018-02-11 13:30:15	2018-02-11 13:30:15	2018-02-11	2018-02-05	2018-02-01	217	39.1153	107.516	96.3088	93.3733	109	102	99	106.429	132.032	131.355	111	132	132
CRA01	COL	12	CRA01-COL-12	2018-02-12 10:30:15	2018-02-12 10:30:15	2018-02-12	2018-02-12	2018-02-01	1104	100.135	150.386	148.508	145.679	156	154	150	156.873	128.184	129.737	163	128	130
CRA01	COL	12	CRA01-COL-12	2018-02-12 12:00:15	2018-02-12 12:00:15	2018-02-12	2018-02-12	2018-02-01	824	100.097	191.863	187.725	182.544	200	197	191	194.438	128.603	131.209	204	128	131
CRA01	COL	12	CRA01-COL-12	2018-02-12 13:30:15	2018-02-12 13:30:15	2018-02-12	2018-02-12	2018-02-01	313	97.6948	125.109	129.224	136.419	123	127	131	137.371	128.077	123.661	135	128	123
CRA01	COL	12	CRA01-COL-12	2018-02-13 10:30:15	2018-02-13 10:30:15	2018-02-13	2018-02-12	2018-02-01	2893	100.395	156.817	152.67	147.459	161	157	152	160.847	128.665	131.27	166	128	132
CRA01	COL	12	CRA01-COL-12	2018-02-13 12:00:15	2018-02-13 12:00:15	2018-02-13	2018-02-12	2018-02-01	1504	84.4715	165.302	161.535	158.746	169	165	162	169.864	128.888	129.972	174	129	130
CRA01	COL	12	CRA01-COL-12	2018-02-13 13:30:15	2018-02-13 13:30:15	2018-02-13	2018-02-12	2018-02-01	476	100.01	157.908	152.179	149.187	163	158	154	161.179	129.59	130.372	167	129	131
CRA01	COL	12	CRA01-COL-12	2018-02-14 10:30:49	2018-02-14 10:30:49	2018-02-14	2018-02-12	2018-02-01	3255	100.223	169.378	166.394	162.316	174	170	166	173.919	128.379	130.492	178	128	131
CRA01	COL	12	CRA01-COL-12	2018-02-14 12:00:49	2018-02-14 12:00:49	2018-02-14	2018-02-12	2018-02-01	2951	100.281	166.762	163.027	158.835	168	165	160	171.103	128.652	130.667	173	128	130
CRA01	COL	12	CRA01-COL-12	2018-02-14 13:30:49	2018-02-14 13:30:49	2018-02-14	2018-02-12	2018-02-01	2388	100.208	114.68	116.191	118.944	116	117	120	124.436	128.057	126.309	126	128	127
CRA01	COL	12	CRA01-COL-12	2018-02-15 10:30:49	2018-02-15 10:30:49	2018-02-15	2018-02-12	2018-02-01	3296	100.083	165.641	158.363	152.279	168	161	154	167.304	129.558	132.145	170	129	132
CRA01	COL	12	CRA01-COL-12	2018-02-15 12:00:49	2018-02-15 12:00:49	2018-02-15	2018-02-12	2018-02-01	1988	100.167	177.503	172.603	166.628	190	185	176	180.206	128.752	131.688	192	129	132
CRA01	COL	12	CRA01-COL-12	2018-02-15 13:30:49	2018-02-15 13:30:49	2018-02-15	2018-02-12	2018-02-01	1819	99.772	144.178	139.436	137.794	148	144	142	148.692	129.513	129.568	153	129	129
CRA01	COL	12	CRA01-COL-12	2018-02-16 10:30:49	2018-02-16 10:30:49	2018-02-16	2018-02-12	2018-02-01	3368	100.06	154.637	150.786	147.152	154	151	147	159.344	128.788	130.433	160	129	131
CRA01	COL	12	CRA01-COL-12	2018-02-16 12:00:49	2018-02-16 12:00:49	2018-02-16	2018-02-12	2018-02-01	2931	100.218	176.709	172.237	167.313	179	173	168	180.028	128.744	131.1	182	129	131
CRA01	COL	12	CRA01-COL-12	2018-02-16 13:30:49	2018-02-16 13:30:49	2018-02-16	2018-02-12	2018-02-01	2243	100.172	156.262	152.247	149.548	157	153	151	161.053	128.996	129.994	162	129	130
CRA01	COL	12	CRA01-COL-12	2018-02-17 10:30:49	2018-02-17 10:30:49	2018-02-17	2018-02-12	2018-02-01	1782	99.8182	130.57	126.369	122.719	128	124	121	135.545	128.941	130.524	134	129	130
CRA01	COL	12	CRA01-COL-12	2018-02-17 12:00:49	2018-02-17 12:00:49	2018-02-17	2018-02-12	2018-02-01	1528	92.9006	171.77	167.435	163.936	174	170	166	175.58	128.963	130.348	178	129	130
CRA01	COL	12	CRA01-COL-12	2018-02-17 13:30:49	2018-02-17 13:30:49	2018-02-17	2018-02-12	2018-02-01	2703	100.087	147.317	144.475	141.153	141	140	137	152.921	128.458	130.101	149	128	130
CRA01	COL	12	CRA01-COL-12	2018-02-18 10:30:49	2018-02-18 10:30:49	2018-02-18	2018-02-12	2018-02-01	6393	100.262	165.257	161.956	156.755	174	171	164	169.611	128.309	131.113	179	128	131
CRA01	COL	12	CRA01-COL-12	2018-02-18 12:00:49	2018-02-18 12:00:49	2018-02-18	2018-02-12	2018-02-01	3962	100.293	177.286	172.794	166.986	189	183	176	180.232	128.632	131.58	191	128	132
CRA01	COL	12	CRA01-COL-12	2018-02-18 13:30:49	2018-02-18 13:30:49	2018-02-18	2018-02-12	2018-02-01	3394	100.325	157.475	152.651	146.988	164	159	151	160.988	128.798	131.569	167	129	132
CRA01	COL	12	CRA01-COL-12	2018-02-19 10:30:49	2018-02-19 10:30:49	2018-02-19	2018-02-19	2018-02-01	2335	100.104	172.107	168.196	164.176	178	175	171	176.04	128.733	130.619	183	128	131
CRA01	COL	12	CRA01-COL-12	2018-02-19 12:00:49	2018-02-19 12:00:49	2018-02-19	2018-02-19	2018-02-01	4750	100.262	172.588	169.821	165.938	181	178	172	177.389	128.369	130.349	185	128	131
CRA01	COL	12	CRA01-COL-12	2018-02-19 13:30:49	2018-02-19 13:30:49	2018-02-19	2018-02-19	2018-02-01	1928	100.125	163.516	158.355	153.694	166	161	156	166.964	129.111	131.127	170	129	131
CRA01	COL	12	CRA01-COL-12	2018-02-20 10:30:49	2018-02-20 10:30:49	2018-02-20	2018-02-19	2018-02-01	3529	100.411	155.663	152.919	150.778	157	155	153	161.021	128.697	129.494	163	128	129
CRA01	COL	12	CRA01-COL-12	2018-02-20 12:00:49	2018-02-20 12:00:49	2018-02-20	2018-02-19	2018-02-01	1985	100.262	172.74	168.597	164.11	180	176	170	176.307	128.804	130.859	184	128	132
CRA01	COL	12	CRA01-COL-12	2018-02-20 13:30:49	2018-02-20 13:30:49	2018-02-20	2018-02-19	2018-02-01	2789	100.292	156.583	151.407	146.683	165	156	150	159.854	129.094	131.11	165	129	132
CRA01	COL	12	CRA01-COL-12	2018-02-21 10:30:49	2018-02-21 10:30:49	2018-02-21	2018-02-19	2018-02-01	731	82.4622	116.375	107.819	103.234	120	111	106	117.291	130.532	131.787	121	130	132
CRA01	COL	12	CRA01-COL-12	2018-02-21 12:00:49	2018-02-21 12:00:49	2018-02-21	2018-02-19	2018-02-01	1032	99.8125	154.044	143.467	137.359	159	144	134	153.397	130.927	132.746	156	131	132
CRA01	COL	12	CRA01-COL-12	2018-02-21 13:30:49	2018-02-21 13:30:49	2018-02-21	2018-02-19	2018-02-01	1777	66.0729	154.548	147.553	143.465	159	152	147	156.712	129.917	131.159	161	129	131
CRA01	COL	12	CRA01-COL-12	2018-02-22 10:30:49	2018-02-22 10:30:49	2018-02-22	2018-02-19	2018-02-01	2213	100.195	159.366	156.923	154.694	167	165	162	164.751	128.521	129.506	173	128	130
CRA01	COL	12	CRA01-COL-12	2018-02-22 12:00:49	2018-02-22 12:00:49	2018-02-22	2018-02-19	2018-02-01	1256	100.162	174.855	167.578	159.724	180	172	162	175.795	129.317	133.045	180	129	134
CRA01	COL	12	CRA01-COL-12	2018-02-22 13:30:49	2018-02-22 13:30:49	2018-02-22	2018-02-19	2018-02-01	1324	100.108	150.722	146.181	142.946	148	143	141	155.053	129.153	130.341	152	129	130
CRA01	COL	12	CRA01-COL-12	2018-02-23 10:30:49	2018-02-23 10:30:49	2018-02-23	2018-02-19	2018-02-01	1927	100.372	157.292	152.872	148.585	162	156	152	161.14	128.915	130.83	165	129	131
CRA01	COL	12	CRA01-COL-12	2018-02-23 12:00:49	2018-02-23 12:00:49	2018-02-23	2018-02-19	2018-02-01	2472	100.262	168.631	166.527	162.32	178	176	170	173.766	128.126	130.411	184	128	131
CRA01	COL	12	CRA01-COL-12	2018-02-23 13:30:49	2018-02-23 13:30:49	2018-02-23	2018-02-19	2018-02-01	1979	100.089	160.617	154.607	148.249	171	166	158	162.995	129.149	132.157	175	129	133
CRA01	COL	12	CRA01-COL-12	2018-02-24 10:30:49	2018-02-24 10:30:49	2018-02-24	2018-02-19	2018-02-01	1090	100.262	165.963	158.24	151.84	167	160	153	167.137	129.786	132.446	169	130	133
CRA01	COL	12	CRA01-COL-12	2018-02-24 12:00:49	2018-02-24 12:00:49	2018-02-24	2018-02-19	2018-02-01	543	100.162	168.915	166.269	161.897	174	169	163	173.843	128.25	130.604	178	128	131
CRA01	COL	12	CRA01-COL-12	2018-02-24 13:30:49	2018-02-24 13:30:49	2018-02-24	2018-02-19	2018-02-01	646	36.8987	168.067	158.232	151.926	169	156	152	167.692	130.565	132.636	166	131	132
CRA01	COL	12	CRA01-COL-12	2018-02-25 10:30:49	2018-02-25 10:30:49	2018-02-25	2018-02-19	2018-02-01	1451	88.4139	182.469	176.638	172.777	188	184	182	184.318	129.487	130.779	192	129	130
CRA01	COL	12	CRA01-COL-12	2018-02-25 12:00:49	2018-02-25 12:00:49	2018-02-25	2018-02-19	2018-02-01	979	87.3857	171.751	162.849	156.516	174	164	157	171.855	130.202	132.543	174	130	132
CRA01	COL	12	CRA01-COL-12	2018-02-25 13:30:49	2018-02-25 13:30:49	2018-02-25	2018-02-19	2018-02-01	731	86.9771	170.445	159.509	151.431	172	162	154	169.03	130.677	133.769	172	130	133
CRA01	COL	12	CRA01-COL-12	2018-02-26 10:30:49	2018-02-26 10:30:49	2018-02-26	2018-02-26	2018-02-01	2190	100.168	161.231	155.792	150.656	167	161	155	164.304	129.092	131.359	170	129	132
CRA01	COL	12	CRA01-COL-12	2018-02-26 12:00:49	2018-02-26 12:00:49	2018-02-26	2018-02-26	2018-02-01	3049	100.078	178.717	172.731	166.123	191	184	176	180.405	129.039	132.123	192	129	133
CRA01	COL	12	CRA01-COL-12	2018-02-26 13:30:49	2018-02-26 13:30:49	2018-02-26	2018-02-26	2018-02-01	924	100.123	155.359	150.102	145.872	156	149	146	158.995	129.142	130.934	159	129	131
CRA01	COL	12	CRA01-COL-12	2018-02-27 10:30:49	2018-02-27 10:30:49	2018-02-27	2018-02-26	2018-02-01	5027	100.28	176.502	171.671	165.671	185	179	172	179.399	128.732	131.744	187	129	132
CRA01	COL	12	CRA01-COL-12	2018-02-27 12:00:49	2018-02-27 12:00:49	2018-02-27	2018-02-26	2018-02-01	2399	100.032	194.489	191.573	185.098	201	199	191	197.784	127.912	131.71	204	128	132
CRA01	COL	12	CRA01-COL-12	2018-02-27 13:30:49	2018-02-27 13:30:49	2018-02-27	2018-02-26	2018-02-01	2577	100.2	162.59	156.495	150.803	161	157	152	165.12	129.264	131.774	166	129	132
CRA01	COL	12	CRA01-COL-12	2018-02-28 10:30:58	2018-02-28 10:30:58	2018-02-28	2018-02-26	2018-02-01	4227	99.8508	172.257	166.366	160.298	178	172	166	174.628	129.072	131.92	181	129	132
CRA01	COL	12	CRA01-COL-12	2018-02-28 12:00:58	2018-02-28 12:00:58	2018-02-28	2018-02-26	2018-02-01	1521	99.9513	175.363	172.236	168.111	174	171	168	179.67	128.458	130.54	179	128	132
CRA01	COL	12	CRA01-COL-12	2018-02-28 13:30:58	2018-02-28 13:30:58	2018-02-28	2018-02-26	2018-02-01	1621	100.133	181.714	178.451	174.782	183	180	176	185.92	128.516	130.316	187	128	130
CRA01	COL	12	CRA01-COL-12	2018-03-01 10:30:58	2018-03-01 10:30:58	2018-03-01	2018-02-26	2018-03-01	527	100.055	181.843	172.626	161.45	188	178	167	180.981	129.436	134.951	186	129	134
CRA01	COL	12	CRA01-COL-12	2018-03-01 12:00:58	2018-03-01 12:00:58	2018-03-01	2018-02-26	2018-03-01	312	75.2397	142.497	139.359	130.606	139	134	124	147.404	127.612	133.058	144	127	133
CRA01	COL	12	CRA01-COL-12	2018-03-01 13:30:58	2018-03-01 13:30:58	2018-03-01	2018-02-26	2018-03-01	812	22.0599	151.344	141.696	134.844	157	145	138	151.371	130.431	132.948	156	130	133
CRA01	COL	12	CRA01-COL-12	2018-03-02 10:30:58	2018-03-02 10:30:58	2018-03-02	2018-02-26	2018-03-01	696	92.1884	174.996	166.618	154.382	182	175	161	174.815	128.944	135.432	183	128	135
CRA01	COL	12	CRA01-COL-12	2018-03-02 12:00:58	2018-03-02 12:00:58	2018-03-02	2018-02-26	2018-03-01	152	31.5991	138.507	138.362	137.862	119	120	122	146.408	127.967	128.243	128	128	128
CRA01	COL	12	CRA01-COL-12	2018-03-02 13:30:58	2018-03-02 13:30:58	2018-03-02	2018-02-26	2018-03-01	2303	100.101	148.312	146.938	145.415	141	141	140	155.129	128.272	128.973	149	128	129
CRA01	COL	12	CRA01-COL-12	2018-03-03 10:30:58	2018-03-03 10:30:58	2018-03-03	2018-02-26	2018-03-01	793	100.055	169.412	159.131	150.512	171	158	150	168.538	130.328	133.927	168	130	133
CRA01	COL	12	CRA01-COL-12	2018-03-03 12:00:58	2018-03-03 12:00:58	2018-03-03	2018-02-26	2018-03-01	850	100.113	154.186	149.387	145.076	161	154	150	157.935	129.076	130.92	164	129	131
CRA01	COL	12	CRA01-COL-12	2018-03-03 13:30:58	2018-03-03 13:30:58	2018-03-03	2018-02-26	2018-03-01	750	91.0125	169.523	158.496	150.389	170	156	150	168.048	130.669	133.721	167	130	133
CRA01	COL	12	CRA01-COL-12	2018-03-04 10:30:58	2018-03-04 10:30:58	2018-03-04	2018-02-26	2018-03-01	453	91.5875	166.669	152.148	144.751	169	154	146	162.921	132.088	133.872	165	132	134
CRA01	COL	12	CRA01-COL-12	2018-03-04 12:00:58	2018-03-04 12:00:58	2018-03-04	2018-02-26	2018-03-01	1506	100.063	134.523	131.541	128.092	121	120	120	140.231	128.543	130.221	130	128	128
CRA01	COL	12	CRA01-COL-12	2018-03-04 13:30:58	2018-03-04 13:30:58	2018-03-04	2018-02-26	2018-03-01	1459	92.21	177.611	169.656	161.636	191	183	174	177.764	129.557	133.223	191	129	133
CRA01	COL	12	CRA01-COL-12	2018-03-05 10:30:58	2018-03-05 10:30:58	2018-03-05	2018-03-05	2018-03-01	73	50.9142	127.63	119.397	121.699	132	131	139	129.822	132	128.178	141	129	125
CRA01	COL	12	CRA01-COL-12	2018-03-05 12:00:58	2018-03-05 12:00:58	2018-03-05	2018-03-05	2018-03-01	328	63.0199	100.131	87.8628	86.6341	100	87	84	97.4604	132.89	130.476	97	133	131
CRA01	COL	12	CRA01-COL-12	2018-03-05 13:30:58	2018-03-05 13:30:58	2018-03-05	2018-03-05	2018-03-01	233	99.662	120.309	118.472	117.944	121	120	122	127.202	128.588	128.575	129	129	128
CRA01	COL	12	CRA01-COL-12	2018-03-06 10:30:58	2018-03-06 10:30:58	2018-03-06	2018-03-05	2018-03-01	1093	100.007	167.671	161.996	151.736	169	165	156	170.246	128.275	134.088	174	128	134
CRA01	COL	12	CRA01-COL-12	2018-03-06 12:00:58	2018-03-06 12:00:58	2018-03-06	2018-03-05	2018-03-01	791	100.176	170.655	166.886	156.024	175	170	159	174.451	127.384	134.106	178	127	134
CRA01	COL	12	CRA01-COL-12	2018-03-06 13:30:58	2018-03-06 13:30:58	2018-03-06	2018-03-05	2018-03-01	1934	100.317	174.762	167.052	156.764	180	174	164	175.141	129.046	134.354	182	129	134
CRA01	COL	12	CRA01-COL-12	2018-03-07 10:30:58	2018-03-07 10:30:58	2018-03-07	2018-03-05	2018-03-01	0	NA	174.762	167.052	156.764	180	174	164	175.141	129.046	134.354	182	129	134
CRA01	COL	12	CRA01-COL-12	2018-03-07 12:00:58	2018-03-07 12:00:58	2018-03-07	2018-03-05	2018-03-01	534	74.5068	170.451	162.292	154.805	174	166	160	171.251	129.693	133.006	175	129	132
CRA01	COL	12	CRA01-COL-12	2018-03-07 13:30:58	2018-03-07 13:30:58	2018-03-07	2018-03-05	2018-03-01	109	50.329	144.688	127.844	119.596	141	124	117	139.761	133	134.817	136	133	135
CRA01	COL	12	CRA01-COL-12	2018-03-08 10:30:58	2018-03-08 10:30:58	2018-03-08	2018-03-05	2018-03-01	48	47.6367	127.354	113.521	110.542	129	114	110	125.021	133.042	131.667	126	133	132
CRA01	COL	12	CRA01-COL-12	2018-03-08 12:00:58	2018-03-08 12:00:58	2018-03-08	2018-03-05	2018-03-01	9	1.80288	118.333	114.111	115.667	120	116	117	123.889	129.889	127.556	126	130	128
CRA01	COL	12	CRA01-COL-12	2018-03-08 13:30:58	2018-03-08 13:30:58	2018-03-08	2018-03-05	2018-03-01	114	13.5371	111.588	96.1754	86.6053	112	98	88	106.904	132.561	135.728	109	133	136
CRA01	COL	12	CRA01-COL-12	2018-03-09 10:30:58	2018-03-09 10:30:58	2018-03-09	2018-03-05	2018-03-01	1106	83.0395	140.994	135.684	132.385	140	133	130	145.052	129.376	130.492	143	129	130
CRA01	COL	12	CRA01-COL-12	2018-03-09 12:00:58	2018-03-09 12:00:58	2018-03-09	2018-03-05	2018-03-01	565	66.9012	142.494	138.465	136.71	142	138	135	147.701	129.181	129.487	147	129	130
CRA01	COL	12	CRA01-COL-12	2018-03-09 13:30:58	2018-03-09 13:30:58	2018-03-09	2018-03-05	2018-03-01	114	63.8723	146.07	141.623	138.658	151	148	146	150.596	129.149	130.237	156	129	130
CRA01	COL	12	CRA01-COL-12	2018-03-10 10:30:58	2018-03-10 10:30:58	2018-03-10	2018-03-05	2018-03-01	1401	70.6357	147.051	144.231	140.19	150	146	142	152.822	128.315	130.51	155	128	131
CRA01	COL	12	CRA01-COL-12	2018-03-10 12:00:58	2018-03-10 12:00:58	2018-03-10	2018-03-05	2018-03-01	375	95.6061	172.704	168.517	162.677	180	174	166	176.371	128.499	131.531	182	128	131
CRA01	COL	12	CRA01-COL-12	2018-03-10 13:30:58	2018-03-10 13:30:58	2018-03-10	2018-03-05	2018-03-01	2314	100.259	149.392	146.65	140.908	157	155	148	154.767	127.966	131.358	163	128	132
CRA01	COL	12	CRA01-COL-12	2018-03-11 10:30:58	2018-03-11 10:30:58	2018-03-11	2018-03-05	2018-03-01	803	99.8378	139.406	133.951	127.223	142	138	131	142.859	128.867	132.367	147	129	133
CRA01	COL	12	CRA01-COL-12	2018-03-11 12:00:58	2018-03-11 12:00:58	2018-03-11	2018-03-05	2018-03-01	338	98.5458	152.547	143.414	137.269	160	146	137	153.101	130.355	132.512	157	130	132
CRA01	COL	12	CRA01-COL-12	2018-03-11 13:30:58	2018-03-11 13:30:58	2018-03-11	2018-03-05	2018-03-01	1535	100.028	153.251	147.481	140.587	155	150	142	156.304	128.932	132.392	159	129	133
CRA01	COL	12	CRA01-COL-12	2018-03-12 10:30:58	2018-03-12 10:30:58	2018-03-12	2018-03-12	2018-03-01	971	74.6858	160.33	155.344	146.859	164	158	149	163.748	128.302	133.075	167	128	133
CRA01	COL	12	CRA01-COL-12	2018-03-12 12:00:58	2018-03-12 12:00:58	2018-03-12	2018-03-12	2018-03-01	1400	98.8093	154.791	150.83	144.462	158	151	142	159.143	128.299	131.83	161	128	132
CRA01	COL	12	CRA01-COL-12	2018-03-12 13:30:58	2018-03-12 13:30:58	2018-03-12	2018-03-12	2018-03-01	1389	100.167	152.641	146.8	139.952	150	143	136	155.548	128.954	132.379	153	129	132
CRA01	COL	12	CRA01-COL-12	2018-03-13 10:30:58	2018-03-13 10:30:58	2018-03-13	2018-03-12	2018-03-01	1205	78.6124	181.181	176.443	167.419	182	177	169	183.958	128.126	133.227	185	128	133
CRA01	COL	12	CRA01-COL-12	2018-03-13 12:00:58	2018-03-13 12:00:58	2018-03-13	2018-03-12	2018-03-01	645	66.0623	170.047	162.22	153.574	173	164	155	170.929	129.364	133.53	173	129	133
CRA01	COL	12	CRA01-COL-12	2018-03-13 13:30:58	2018-03-13 13:30:58	2018-03-13	2018-03-12	2018-03-01	1613	100.2	155.063	149.216	143.917	159	155	150	158.066	129.19	131.567	164	129	132
CRA01	COL	12	CRA01-COL-12	2018-03-14 10:30:15	2018-03-14 10:30:15	2018-03-14	2018-03-12	2018-03-01	654	65.0299	184.183	177.035	165.726	192	185	172	184.771	128.596	134.699	192	129	134
CRA01	COL	12	CRA01-COL-12	2018-03-14 12:00:15	2018-03-14 12:00:15	2018-03-14	2018-03-12	2018-03-01	557	70.6225	157.964	149.074	139.749	160	149	140	158.522	129.671	134.061	159	129	134
CRA01	COL	12	CRA01-COL-12	2018-03-14 13:30:15	2018-03-14 13:30:15	2018-03-14	2018-03-12	2018-03-01	1917	100.155	146.478	141.195	135.395	149	144	137	150.185	128.913	131.774	153	129	132
CRA01	COL	12	CRA01-COL-12	2018-03-15 10:30:15	2018-03-15 10:30:15	2018-03-15	2018-03-12	2018-03-01	315	62.1679	180.889	173.781	164.01	183	176	166	181.952	128.863	133.927	184	129	134
CRA01	COL	12	CRA01-COL-12	2018-03-15 12:00:15	2018-03-15 12:00:15	2018-03-15	2018-03-12	2018-03-01	399	90.6494	182.97	175.531	166.253	182	176	167	183.729	129.03	133.714	184	129	134
CRA01	COL	12	CRA01-COL-12	2018-03-15 13:30:15	2018-03-15 13:30:15	2018-03-15	2018-03-12	2018-03-01	772	65.8962	175.802	171.262	166.535	176	171	167	179.249	128.801	131.048	180	128	131
CRA01	COL	12	CRA01-COL-12	2018-03-16 10:30:15	2018-03-16 10:30:15	2018-03-16	2018-03-12	2018-03-01	591	99.3289	129.941	124.646	121.223	133	127	124	134.012	129.511	130.604	136	128	130
CRA01	COL	12	CRA01-COL-12	2018-03-16 12:00:15	2018-03-16 12:00:15	2018-03-16	2018-03-12	2018-03-01	145	99.9854	138.745	136.117	133.876	142	138	136	145.076	128.517	129.517	147	129	130
CRA01	COL	12	CRA01-COL-12	2018-03-16 13:30:15	2018-03-16 13:30:15	2018-03-16	2018-03-12	2018-03-01	589	100.021	146.513	144.093	141.501	151	147	142	152.778	128.426	129.693	156	128	130
CRA01	COL	12	CRA01-COL-12	2018-03-17 10:30:15	2018-03-17 10:30:15	2018-03-17	2018-03-12	2018-03-01	1185	99.8861	162.507	158.473	149.613	162	157	149	166.693	127.838	133.127	166	128	133
CRA01	COL	12	CRA01-COL-12	2018-03-17 12:00:15	2018-03-17 12:00:15	2018-03-17	2018-03-12	2018-03-01	209	95.6964	163.167	157.703	150.258	163	156	147	166.321	128.718	132.593	165	129	133
CRA01	COL	12	CRA01-COL-12	2018-03-17 13:30:15	2018-03-17 13:30:15	2018-03-17	2018-03-12	2018-03-01	1032	99.9352	153.669	149.452	143.046	158	153	145	157.981	128.388	131.859	162	128	132
CRA01	COL	12	CRA01-COL-12	2018-03-18 10:30:15	2018-03-18 10:30:15	2018-03-18	2018-03-12	2018-03-01	271	83.9315	196.672	188.52	178.852	196	187	177	195.959	129.214	134	195	129	134
CRA01	COL	12	CRA01-COL-12	2018-03-18 12:00:15	2018-03-18 12:00:15	2018-03-18	2018-03-12	2018-03-01	735	88.3315	151.578	147.471	142.041	151	147	142	156.332	128.514	131.407	156	128	131
CRA01	COL	12	CRA01-COL-12	2018-03-18 13:30:15	2018-03-18 13:30:15	2018-03-18	2018-03-12	2018-03-01	443	99.9805	164.515	159.011	153.799	163	158	153	167.824	129.115	131.418	168	129	131
CRA01	COL	12	CRA01-COL-12	2018-03-19 10:30:15	2018-03-19 10:30:15	2018-03-19	2018-03-19	2018-03-01	122	81.5982	172.098	167.77	164.041	174	170	166	176.049	128.836	130.615	178	129	131
CRA01	COL	12	CRA01-COL-12	2018-03-19 12:00:15	2018-03-19 12:00:15	2018-03-19	2018-03-19	2018-03-01	339	83.8086	161.354	152.729	144.794	161	153	143	162.186	129.794	133.398	163	129	133
CRA01	COL	12	CRA01-COL-12	2018-03-19 13:30:15	2018-03-19 13:30:15	2018-03-19	2018-03-19	2018-03-01	176	63.3405	151.153	137.506	131.29	150	137	134	148.693	132.057	133.273	148	132	134
CRA01	COL	12	CRA01-COL-12	2018-03-20 10:30:15	2018-03-20 10:30:15	2018-03-20	2018-03-19	2018-03-01	320	85.2611	124.859	118.369	114.659	122	114	111	127.978	129.844	130.919	124	129	130
CRA01	COL	12	CRA01-COL-12	2018-03-20 12:00:15	2018-03-20 12:00:15	2018-03-20	2018-03-19	2018-03-01	424	69.8759	145.271	141.514	137.8	147	144	140	150.517	128.639	130.436	152	129	131
CRA01	COL	12	CRA01-COL-12	2018-03-20 13:30:15	2018-03-20 13:30:15	2018-03-20	2018-03-19	2018-03-01	256	99.9417	117.219	108.734	106.117	116	106	105	118.496	130.938	130.68	116	131	131
CRA01	COL	12	CRA01-COL-12	2018-03-21 10:30:15	2018-03-21 10:30:15	2018-03-21	2018-03-19	2018-03-01	403	99.8136	150.39	150.04	148.325	152	152	150	158.325	127.831	128.945	160	128	129
CRA01	COL	12	CRA01-COL-12	2018-03-21 12:00:15	2018-03-21 12:00:15	2018-03-21	2018-03-19	2018-03-01	470	99.5173	126.715	125.289	124.723	127	126	125	134.026	128.406	128.513	135	128	128
CRA01	COL	12	CRA01-COL-12	2018-03-21 13:30:15	2018-03-21 13:30:15	2018-03-21	2018-03-19	2018-03-01	103	56.0096	135.99	132.757	134.553	139	135	138	142.117	129.505	127.476	144	129	128
CRA01	COL	12	CRA01-COL-12	2018-03-22 10:30:15	2018-03-22 10:30:15	2018-03-22	2018-03-19	2018-03-01	97	100.073	167.103	167.247	168.392	168	170	171	174.99	128.155	127.402	177	128	127
CRA01	COL	12	CRA01-COL-12	2018-03-22 12:00:15	2018-03-22 12:00:15	2018-03-22	2018-03-19	2018-03-01	446	98.4303	135.339	133.392	133.229	136	134	134	142.363	128.686	128.343	143	129	129
CRA01	COL	12	CRA01-COL-12	2018-03-22 13:30:15	2018-03-22 13:30:15	2018-03-22	2018-03-19	2018-03-01	131	95.3796	152.649	150.351	150.252	157	154	151	159.115	128.901	128.351	163	129	128
CRA01	COL	12	CRA01-COL-12	2018-03-23 10:30:15	2018-03-23 10:30:15	2018-03-23	2018-03-19	2018-03-01	314	99.9512	167.232	162.054	153.013	170	163	154	170.443	128.261	133.408	172	129	134
CRA01	COL	12	CRA01-COL-12	2018-03-23 12:00:15	2018-03-23 12:00:15	2018-03-23	2018-03-19	2018-03-01	353	97.0825	166.841	162.725	158.983	167	165	160	171.212	128.841	130.487	173	129	132
CRA01	COL	12	CRA01-COL-12	2018-03-23 13:30:15	2018-03-23 13:30:15	2018-03-23	2018-03-19	2018-03-01	331	100.102	167.266	164.069	161.731	169	165	165	172.335	128.779	129.613	173	128	131
CRA01	COL	12	CRA01-COL-12	2018-03-24 10:30:15	2018-03-24 10:30:15	2018-03-24	2018-03-19	2018-03-01	1024	100.322	165.368	161.041	155.56	174	169	161	169.236	128.6	131.418	177	129	132
CRA01	COL	12	CRA01-COL-12	2018-03-24 12:00:15	2018-03-24 12:00:15	2018-03-24	2018-03-19	2018-03-01	281	99.9526	172.388	167.534	161.726	174	168	164	175.843	128.698	131.633	177	129	132
CRA01	COL	12	CRA01-COL-12	2018-03-24 13:30:15	2018-03-24 13:30:15	2018-03-24	2018-03-19	2018-03-01	483	100.21	161.043	156.288	152.698	161	156	154	165.091	129.112	130.509	165	129	131
CRA01	COL	12	CRA01-COL-12	2018-03-25 10:30:15	2018-03-25 10:30:15	2018-03-25	2018-03-19	2018-03-01	367	99.8649	170.079	161.7	153.172	174	165	155	170.752	129.589	133.548	174	129	134
CRA01	COL	12	CRA01-COL-12	2018-03-25 12:00:15	2018-03-25 12:00:15	2018-03-25	2018-03-19	2018-03-01	350	99.8062	172.877	165.426	159.289	178	170	165	174.257	129.614	132.217	179	130	133
CRA01	COL	12	CRA01-COL-12	2018-03-25 13:30:15	2018-03-25 13:30:15	2018-03-25	2018-03-19	2018-03-01	458	100.21	181.502	171.408	162.393	182	173	164	180.328	130.107	133.952	182	130	134
CRA01	COL	12	CRA01-COL-12	2018-03-26 10:30:15	2018-03-26 10:30:15	2018-03-26	2018-03-26	2018-03-01	494	100.014	173.079	165.387	157.312	177	169	160	174.213	129.391	133.245	178	129	134
CRA01	COL	12	CRA01-COL-12	2018-03-26 12:00:15	2018-03-26 12:00:15	2018-03-26	2018-03-26	2018-03-01	283	99.6948	167.106	160.852	154.035	168	164	158	169.541	129.046	132.403	173	129	133
CRA01	COL	12	CRA01-COL-12	2018-03-26 13:30:15	2018-03-26 13:30:15	2018-03-26	2018-03-26	2018-03-01	213	97.0632	159.244	155.155	150.648	159	156	154	163.685	128.7	130.911	165	129	131
CRA01	COL	12	CRA01-COL-12	2018-03-27 10:30:15	2018-03-27 10:30:15	2018-03-27	2018-03-26	2018-03-01	188	99.6284	178.686	170.809	160.83	183	174	163	179.25	129.106	134.144	182	129	134
CRA01	COL	12	CRA01-COL-12	2018-03-27 12:00:15	2018-03-27 12:00:15	2018-03-27	2018-03-26	2018-03-01	270	99.6265	176.344	169.681	162.922	178	171	165	178.189	129.141	132.33	180	129	132
CRA01	COL	12	CRA01-COL-12	2018-03-27 13:30:15	2018-03-27 13:30:15	2018-03-27	2018-03-26	2018-03-01	368	97.0825	178.106	172.277	165.837	182	178	170	180.272	128.976	132.079	185	129	133
CRA01	COL	12	CRA01-COL-12	2018-03-28 10:30:36	2018-03-28 10:30:36	2018-03-28	2018-03-26	2018-03-01	335	97.0323	175.543	165.884	157.979	180	169	161	175.143	130.063	133.394	178	130	134
CRA01	COL	12	CRA01-COL-12	2018-03-28 12:00:36	2018-03-28 12:00:36	2018-03-28	2018-03-26	2018-03-01	264	63.5473	182.617	174.11	166.693	186	177	169	182.712	129.758	132.97	186	130	133
CRA01	COL	12	CRA01-COL-12	2018-03-28 13:30:36	2018-03-28 13:30:36	2018-03-28	2018-03-26	2018-03-01	639	97.5821	152.712	146.094	139.947	165	158	152	154.959	129.357	132.15	167	129	133
CRA01	COL	12	CRA01-COL-12	2018-03-29 10:30:36	2018-03-29 10:30:36	2018-03-29	2018-03-26	2018-03-01	358	99.8062	168.598	161.145	154.615	168	162	156	170.182	129.545	132.377	171	130	133
CRA01	COL	12	CRA01-COL-12	2018-03-29 12:00:36	2018-03-29 12:00:36	2018-03-29	2018-03-26	2018-03-01	390	73.2246	186.341	177.621	166.846	188	179	168	185.815	129.246	134.636	187	129	134
CRA01	COL	12	CRA01-COL-12	2018-03-29 13:30:36	2018-03-29 13:30:36	2018-03-29	2018-03-26	2018-03-01	170	99.9912	172.141	162.9	153.176	173	162	153	172.041	129.694	134.206	172	130	134
CRA01	COL	12	CRA01-COL-12	2018-03-30 10:30:36	2018-03-30 10:30:36	2018-03-30	2018-03-26	2018-03-01	321	97.7963	175.857	165.583	155.037	181	171	160	174.601	129.894	134.81	180	130	134
CRA01	COL	12	CRA01-COL-12	2018-03-30 12:00:36	2018-03-30 12:00:36	2018-03-30	2018-03-26	2018-03-01	698	99.9593	177.116	168.672	160.679	185	177	168	177.291	129.635	133.278	185	130	133
CRA01	COL	12	CRA01-COL-12	2018-03-30 13:30:36	2018-03-30 13:30:36	2018-03-30	2018-03-26	2018-03-01	471	97.0117	183.887	173.699	165.321	188	177	168	182.594	130.183	133.571	186	130	134
CRA01	COL	12	CRA01-COL-12	2018-03-31 10:30:36	2018-03-31 10:30:36	2018-03-31	2018-03-26	2018-03-01	488	100.046	190.174	178.777	169.756	191	179	169	187.598	130.545	134.031	188	130	134
CRA01	COL	12	CRA01-COL-12	2018-03-31 12:00:36	2018-03-31 12:00:36	2018-03-31	2018-03-26	2018-03-01	221	99.9526	193.308	185.86	179.271	195	186	181	193.588	129.529	132.33	194	130	134
CRA01	COL	12	CRA01-COL-12	2018-03-31 13:30:36	2018-03-31 13:30:36	2018-03-31	2018-03-26	2018-03-01	256	99.9492	173.852	162.531	153.582	180	168	158	172.148	130.5	134.102	177	131	134
CRA01	COL	12	CRA01-COL-12	2018-04-01 10:30:36	2018-04-01 10:30:36	2018-04-01	2018-03-26	2018-04-01	254	96.1874	179.618	167.677	158.126	185	172	162	177.165	130.665	134.512	182	130	134
CRA01	COL	12	CRA01-COL-12	2018-04-01 12:00:36	2018-04-01 12:00:36	2018-04-01	2018-03-26	2018-04-01	231	59.6407	179.264	171	162.152	184	176	166	179.61	129.39	133.597	184	129	134
CRA01	COL	12	CRA01-COL-12	2018-04-01 13:30:36	2018-04-01 13:30:36	2018-04-01	2018-03-26	2018-04-01	88	100.176	166.261	160.114	153.875	165	160	156	169.091	129.023	131.989	169	129	133
CRA01	COL	12	CRA01-COL-12	2018-04-02 10:30:36	2018-04-02 10:30:36	2018-04-02	2018-04-02	2018-04-01	331	96.1302	191.299	178.982	167.112	195	181	169	187.909	130.393	135.619	190	130	136
CRA01	COL	12	CRA01-COL-12	2018-04-02 12:00:36	2018-04-02 12:00:36	2018-04-02	2018-04-02	2018-04-01	181	89.701	197.044	185.315	172.376	200	188	173	193.591	130.028	136.072	196	130	137
CRA01	COL	12	CRA01-COL-12	2018-04-02 13:30:36	2018-04-02 13:30:36	2018-04-02	2018-04-02	2018-04-01	329	97.0323	183.66	171.593	160.191	187	175	165	180.872	130.365	135.459	185	130	136
CRA01	COL	12	CRA01-COL-12	2018-04-03 10:30:36	2018-04-03 10:30:36	2018-04-03	2018-04-02	2018-04-01	209	96.6295	187.866	179.794	171.483	194	184	174	187.962	129.445	133.254	192	129	134
CRA01	COL	12	CRA01-COL-12	2018-04-03 12:00:36	2018-04-03 12:00:36	2018-04-03	2018-04-02	2018-04-01	478	100.154	186.381	173.169	160.682	193	180	166	182.32	130.657	136.126	189	131	136
CRA01	COL	12	CRA01-COL-12	2018-04-03 13:30:36	2018-04-03 13:30:36	2018-04-03	2018-04-02	2018-04-01	322	97.0465	167.484	157.764	149.401	165	155	148	167.168	130.05	133.668	165	130	134
CRA01	COL	12	CRA01-COL-12	2018-04-04 10:30:36	2018-04-04 10:30:36	2018-04-04	2018-04-02	2018-04-01	211	90.2027	182.72	170.645	160.72	187	175	164	180.047	130.592	134.687	184	131	135
CRA01	COL	12	CRA01-COL-12	2018-04-04 12:00:36	2018-04-04 12:00:36	2018-04-04	2018-04-02	2018-04-01	233	98.1543	188.3	181.657	175.734	187	180	174	189.545	129.266	131.906	188	129	132
CRA01	COL	12	CRA01-COL-12	2018-04-04 13:30:36	2018-04-04 13:30:36	2018-04-04	2018-04-02	2018-04-01	101	95.5838	197.168	186.059	170.634	200	188	171	194.02	129.396	137.317	196	129	137
CRA01	COL	12	CRA01-COL-12	2018-04-05 10:30:36	2018-04-05 10:30:36	2018-04-05	2018-04-02	2018-04-01	178	76.3693	170.039	164.354	157.758	165	161	155	172.899	128.882	132.135	169	129	133
CRA01	COL	12	CRA01-COL-12	2018-04-05 12:00:36	2018-04-05 12:00:36	2018-04-05	2018-04-02	2018-04-01	105	99.7663	171.533	166.829	162.4	172	167	162	175.314	128.905	130.943	176	129	131
CRA01	COL	12	CRA01-COL-12	2018-04-05 13:30:36	2018-04-05 13:30:36	2018-04-05	2018-04-02	2018-04-01	394	91.8658	162.287	156.365	147.825	163	158	150	165.218	128.632	133.246	167	129	134
CRA01	COL	12	CRA01-COL-12	2018-04-06 10:30:36	2018-04-06 10:30:36	2018-04-06	2018-04-02	2018-04-01	19	70.5781	172.316	167	161.368	175	166	157	175.316	128.947	131.632	175	129	132
CRA01	COL	12	CRA01-COL-12	2018-04-06 12:00:36	2018-04-06 12:00:36	2018-04-06	2018-04-02	2018-04-01	144	52.0866	192.917	184.764	176.819	200	191	183	192.486	129.5	133.215	199	130	134
CRA01	COL	12	CRA01-COL-12	2018-04-06 13:30:36	2018-04-06 13:30:36	2018-04-06	2018-04-02	2018-04-01	314	99.9051	157.497	153.583	144.494	159	155	143	162	127.806	133.283	164	128	133
CRA01	COL	12	CRA01-COL-12	2018-04-07 10:30:36	2018-04-07 10:30:36	2018-04-07	2018-04-02	2018-04-01	220	64.7013	159.718	147.032	139.459	162	148	140	157.568	131.405	133.664	160	131	133
CRA01	COL	12	CRA01-COL-12	2018-04-07 12:00:36	2018-04-07 12:00:36	2018-04-07	2018-04-02	2018-04-01	424	56.976	145.571	135.96	128.172	146	137	127	146.005	130.215	133.524	147	130	133
CRA01	COL	12	CRA01-COL-12	2018-04-07 13:30:36	2018-04-07 13:30:36	2018-04-07	2018-04-02	2018-04-01	194	99.1376	151.778	143.412	140.345	154	145	145	153.448	130.634	130.804	156	130	130
CRA01	COL	12	CRA01-COL-12	2018-04-08 10:30:36	2018-04-08 10:30:36	2018-04-08	2018-04-02	2018-04-01	12	5.09912	166.5	159.5	156.083	166	160	157	168.833	129.75	130.75	170	130	131
CRA01	COL	12	CRA01-COL-12	2018-04-08 12:00:36	2018-04-08 12:00:36	2018-04-08	2018-04-02	2018-04-01	31	10.1243	173.194	171.194	168.161	172	168	167	178.806	128.258	129.742	176	128	130
CRA01	COL	12	CRA01-COL-12	2018-04-08 13:30:36	2018-04-08 13:30:36	2018-04-08	2018-04-02	2018-04-01	205	59.8541	166.693	155.62	147.605	165	152	145	165.546	130.663	133.639	163	130	134
CRA01	COL	12	CRA01-COL-12	2018-04-09 10:30:36	2018-04-09 10:30:36	2018-04-09	2018-04-09	2018-04-01	144	61.8332	149.368	141.792	134.431	152	144	135	151.285	129.472	132.91	154	129	133
CRA01	COL	12	CRA01-COL-12	2018-04-09 12:00:36	2018-04-09 12:00:36	2018-04-09	2018-04-09	2018-04-01	77	88.3319	155.078	150.026	143.961	152	147	141	158.961	128.844	131.87	156	129	132
CRA01	COL	12	CRA01-COL-12	2018-04-09 13:30:36	2018-04-09 13:30:36	2018-04-09	2018-04-09	2018-04-01	175	98.9994	148.874	141.131	136.611	151	144	140	150.943	130.074	131.514	154	130	132
CRA01	COL	12	CRA01-COL-12	2018-04-10 10:30:36	2018-04-10 10:30:36	2018-04-10	2018-04-09	2018-04-01	622	78.9463	193.006	182.862	172.143	195	184	173	190.838	129.794	134.72	192	130	134
CRA01	COL	12	CRA01-COL-12	2018-04-10 12:00:36	2018-04-10 12:00:36	2018-04-10	2018-04-09	2018-04-01	51	99.7936	179.137	170.157	160.373	180	171	161	178.843	129.627	134.216	179	130	134
CRA01	COL	12	CRA01-COL-12	2018-04-10 13:30:36	2018-04-10 13:30:36	2018-04-10	2018-04-09	2018-04-01	378	100.176	159.085	150.947	141.138	156	148	138	160.053	129.315	134.204	158	130	134
CRA01	COL	12	CRA01-COL-12	2018-04-11 10:30:36	2018-04-11 10:30:36	2018-04-11	2018-04-09	2018-04-01	96	88.8556	188.719	185.062	179.812	194	189	184	192.01	128.323	131.177	196	128	131
CRA01	COL	12	CRA01-COL-12	2018-04-11 12:00:36	2018-04-11 12:00:36	2018-04-11	2018-04-09	2018-04-01	61	86.5232	175.066	168.656	160.984	180	174	164	177.016	128.984	132.82	182	129	133
CRA01	COL	12	CRA01-COL-12	2018-04-11 13:30:36	2018-04-11 13:30:36	2018-04-11	2018-04-09	2018-04-01	66	97.0207	170.076	164.485	159.955	172	166	163	173.091	129.167	131.121	174	129	131
CRA01	COL	12	CRA01-COL-12	2018-04-12 10:30:36	2018-04-12 10:30:36	2018-04-12	2018-04-09	2018-04-01	319	100.037	188.066	184.962	182.351	185	184	185	192.15	128.592	129.806	191	129	128
CRA01	COL	12	CRA01-COL-12	2018-04-12 12:00:36	2018-04-12 12:00:36	2018-04-12	2018-04-09	2018-04-01	516	100.004	142.816	132.271	126.484	146	133	126	142.659	130.975	132.574	143	131	133
CRA01	COL	12	CRA01-COL-12	2018-04-12 13:30:36	2018-04-12 13:30:36	2018-04-12	2018-04-09	2018-04-01	478	100.096	167.95	161.688	155.266	169	163	157	170.494	129.144	132.184	172	129	132
CRA01	COL	12	CRA01-COL-12	2018-04-13 10:30:36	2018-04-13 10:30:36	2018-04-13	2018-04-09	2018-04-01	912	100.006	201.76	194.657	186.981	201	194	188	201.573	129.283	132.852	201	129	134
CRA01	COL	12	CRA01-COL-12	2018-04-13 12:00:36	2018-04-13 12:00:36	2018-04-13	2018-04-09	2018-04-01	718	100.027	175.748	168.671	161.164	176	169	162	177.057	129.24	132.812	178	129	133
CRA01	COL	12	CRA01-COL-12	2018-04-13 13:30:36	2018-04-13 13:30:36	2018-04-13	2018-04-09	2018-04-01	1933	100.073	167.183	159.957	152.182	175	167	159	168.559	129.302	133.048	176	129	133
CRA01	COL	12	CRA01-COL-12	2018-04-14 10:30:36	2018-04-14 10:30:36	2018-04-14	2018-04-09	2018-04-01	546	89.2568	198.755	192.632	185.273	202	196	188	199.469	128.936	132.557	203	129	132
CRA01	COL	12	CRA01-COL-12	2018-04-14 12:00:36	2018-04-14 12:00:36	2018-04-14	2018-04-09	2018-04-01	645	99.8427	173.87	169.217	163.198	178	173	167	177.104	128.622	131.707	181	129	132
CRA01	COL	12	CRA01-COL-12	2018-04-14 13:30:36	2018-04-14 13:30:36	2018-04-14	2018-04-09	2018-04-01	111	96.5014	154.09	151.523	148.387	153	150	147	160.036	128.351	129.892	160	129	130
CRA01	COL	12	CRA01-COL-12	2018-04-15 10:30:36	2018-04-15 10:30:36	2018-04-15	2018-04-09	2018-04-01	1628	100.029	134.437	132.267	128.45	135	133	130	141.04	128.149	130.338	142	129	130
CRA01	COL	12	CRA01-COL-12	2018-04-15 12:00:36	2018-04-15 12:00:36	2018-04-15	2018-04-09	2018-04-01	406	92.8633	137.214	137.461	124.579	139	140	124	145.209	125.584	134.889	147	126	134
CRA01	COL	12	CRA01-COL-12	2018-04-15 13:30:36	2018-04-15 13:30:36	2018-04-15	2018-04-09	2018-04-01	997	95.1592	149.701	148.1	147.635	151	148	148	156.643	128.525	128.423	157	129	128
CRA01	COL	12	CRA01-COL-12	2018-04-16 10:30:36	2018-04-16 10:30:36	2018-04-16	2018-04-16	2018-04-01	400	99.7653	178.635	170.762	161.38	182	174	165	179.148	129.15	133.865	182	129	133
CRA01	COL	12	CRA01-COL-12	2018-04-16 12:00:36	2018-04-16 12:00:36	2018-04-16	2018-04-16	2018-04-01	313	90.6	169.859	160.326	153.847	174	164	158	169.824	130.284	132.687	173	130	133
CRA01	COL	12	CRA01-COL-12	2018-04-16 13:30:36	2018-04-16 13:30:36	2018-04-16	2018-04-16	2018-04-01	912	100.114	180.829	170.544	159.991	183	173	162	179.47	129.859	134.731	182	130	134
CRA01	COL	12	CRA01-COL-12	2018-04-17 10:30:36	2018-04-17 10:30:36	2018-04-17	2018-04-16	2018-04-01	298	99.7308	175.356	167.164	162.228	174	166	161	176.154	130.077	131.614	175	130	132
CRA01	COL	12	CRA01-COL-12	2018-04-17 12:00:36	2018-04-17 12:00:36	2018-04-17	2018-04-16	2018-04-01	329	100.043	145.912	139.842	137.322	143	139	135	149.401	129.705	130.143	149	129	131
CRA01	COL	12	CRA01-COL-12	2018-04-17 13:30:36	2018-04-17 13:30:36	2018-04-17	2018-04-16	2018-04-01	196	64.5311	154.745	147.372	145.138	153	145	141	157.107	130.27	130.199	155	130	130
CRA01	COL	12	CRA01-COL-12	2018-04-18 10:30:36	2018-04-18 10:30:36	2018-04-18	2018-04-16	2018-04-01	137	91.9919	160.394	157.934	147.65	163	160	148	165.796	127.153	133.693	167	128	133
CRA01	COL	12	CRA01-COL-12	2018-04-18 12:00:36	2018-04-18 12:00:36	2018-04-18	2018-04-16	2018-04-01	313	92.8037	154.942	152.687	137.588	159	157	139	160.403	126.121	136.211	165	126	135
CRA01	COL	12	CRA01-COL-12	2018-04-18 13:30:36	2018-04-18 13:30:36	2018-04-18	2018-04-16	2018-04-01	197	95.9545	159.574	157.741	136.898	162	162	137	164.868	125.046	139.132	168	125	139
CRA01	COL	12	CRA01-COL-12	2018-04-19 10:30:36	2018-04-19 10:30:36	2018-04-19	2018-04-16	2018-04-01	393	88.7596	179.455	170.631	161.038	187	178	168	179.145	129.552	134.16	186	130	134
CRA01	COL	12	CRA01-COL-12	2018-04-19 12:00:36	2018-04-19 12:00:36	2018-04-19	2018-04-16	2018-04-01	48	54.2776	172.062	163.979	156.708	172	164	156	172.979	129.729	132.917	173	130	133
CRA01	COL	12	CRA01-COL-12	2018-04-19 13:30:36	2018-04-19 13:30:36	2018-04-19	2018-04-16	2018-04-01	404	99.7308	170.322	161.478	146.527	170	163	147	170.327	128.626	136.95	171	129	137
CRA01	COL	12	CRA01-COL-12	2018-04-20 10:30:36	2018-04-20 10:30:36	2018-04-20	2018-04-16	2018-04-01	524	99.4649	174.523	162.466	153.723	174	162	153	172.179	130.866	134.086	172	131	134
CRA01	COL	12	CRA01-COL-12	2018-04-20 12:00:36	2018-04-20 12:00:36	2018-04-20	2018-04-16	2018-04-01	65	96.614	184.769	173.708	161.123	187	176	164	182.631	129.846	135.877	185	130	136
CRA01	COL	12	CRA01-COL-12	2018-04-20 13:30:36	2018-04-20 13:30:36	2018-04-20	2018-04-16	2018-04-01	329	95.8189	179.252	170.866	148.255	179	172	146	178.684	127.191	140.742	180	127	141
CRA01	COL	12	CRA01-COL-12	2018-04-21 10:30:36	2018-04-21 10:30:36	2018-04-21	2018-04-16	2018-04-01	51	99.826	174.686	163.137	149.569	176	164	152	172.196	129.824	136.588	174	130	136
CRA01	COL	12	CRA01-COL-12	2018-04-21 12:00:36	2018-04-21 12:00:36	2018-04-21	2018-04-16	2018-04-01	461	96.3329	182.685	172.108	160.518	184	173	161	180.961	129.725	135.267	182	130	135
CRA01	COL	12	CRA01-COL-12	2018-04-21 13:30:36	2018-04-21 13:30:36	2018-04-21	2018-04-16	2018-04-01	500	95.892	155.882	145.2	127.002	164	154	130	154.318	128.876	139.088	163	129	138
CRA01	COL	12	CRA01-COL-12	2018-04-22 10:30:36	2018-04-22 10:30:36	2018-04-22	2018-04-16	2018-04-01	82	72.8235	161.488	152.39	144.488	157	148	139	162.061	129.915	133.317	158	130	134
CRA01	COL	12	CRA01-COL-12	2018-04-22 12:00:36	2018-04-22 12:00:36	2018-04-22	2018-04-16	2018-04-01	121	72.2929	170.537	159.256	146.405	176	164	150	168.826	129.893	136.207	173	130	136
CRA01	COL	12	CRA01-COL-12	2018-04-22 13:30:36	2018-04-22 13:30:36	2018-04-22	2018-04-16	2018-04-01	663	100.026	164.86	153.247	140.732	168	156	141	162.992	130.074	136.097	166	131	135
CRA01	COL	12	CRA01-COL-12	2018-04-23 10:30:06	2018-04-23 10:30:06	2018-04-23	2018-04-23	2018-04-01	414	99.7372	183.143	173.483	161.425	188	178	163	182	129.406	135.43	187	130	136
CRA01	COL	12	CRA01-COL-12	2018-04-23 12:00:06	2018-04-23 12:00:06	2018-04-23	2018-04-23	2018-04-01	96	71.6939	183	170.625	157.719	184	174	160	180.01	130.26	136.448	182	130	137
CRA01	COL	12	CRA01-COL-12	2018-04-23 13:30:06	2018-04-23 13:30:06	2018-04-23	2018-04-23	2018-04-01	436	100.035	185.422	177.537	155.369	188	180	156	184.888	127.092	140.365	187	127	141
CRA01	COL	12	CRA01-COL-12	2018-04-24 10:30:06	2018-04-24 10:30:06	2018-04-24	2018-04-23	2018-04-01	246	20.1557	145.967	143.614	138.431	146	145	140	152.268	127.907	131.033	153	128	131
CRA01	COL	12	CRA01-COL-12	2018-04-24 12:00:06	2018-04-24 12:00:06	2018-04-24	2018-04-23	2018-04-01	617	99.8546	128.572	122.632	113.705	136	130	116	131.603	128.712	133.639	139	128	132
CRA01	COL	12	CRA01-COL-12	2018-04-24 13:30:06	2018-04-24 13:30:06	2018-04-24	2018-04-23	2018-04-01	672	94.3846	132.917	127.984	118.106	141	137	123	136.717	128.118	133.969	146	128	132
CRA01	COL	12	CRA01-COL-12	2018-04-25 10:30:06	2018-04-25 10:30:06	2018-04-25	2018-04-23	2018-04-01	326	99.5304	131.42	128.27	116.331	136	133	114	136.607	127.04	134.862	142	128	133
CRA01	COL	12	CRA01-COL-12	2018-04-25 12:00:06	2018-04-25 12:00:06	2018-04-25	2018-04-23	2018-04-01	755	86.3135	147.585	143.8	141.097	154	150	145	152.64	128.927	129.899	159	129	130
CRA01	COL	12	CRA01-COL-12	2018-04-25 13:30:06	2018-04-25 13:30:06	2018-04-25	2018-04-23	2018-04-01	368	90.6518	139.734	134.527	131.647	139	135	132	144	129.421	130.293	144	130	129
CRA01	COL	12	CRA01-COL-12	2018-04-26 10:30:06	2018-04-26 10:30:06	2018-04-26	2018-04-23	2018-04-01	990	60.3118	175.351	168.431	160.524	182	175	167	176.708	129.102	133.024	183	129	133
CRA01	COL	12	CRA01-COL-12	2018-04-26 12:00:06	2018-04-26 12:00:06	2018-04-26	2018-04-23	2018-04-01	517	99.8687	159.4	147.859	141.64	166	154	148	157.959	131.178	132.843	164	131	133
CRA01	COL	12	CRA01-COL-12	2018-04-26 13:30:06	2018-04-26 13:30:06	2018-04-26	2018-04-23	2018-04-01	1560	99.9679	165.725	157.022	151.133	167	158	152	166.462	130.105	132.229	168	130	132
CRA01	COL	12	CRA01-COL-12	2018-04-27 10:30:06	2018-04-27 10:30:06	2018-04-27	2018-04-23	2018-04-01	1517	73.3819	163.902	156.086	150.869	166	159	153	165.409	129.88	131.773	168	130	132
CRA01	COL	12	CRA01-COL-12	2018-04-27 12:00:06	2018-04-27 12:00:06	2018-04-27	2018-04-23	2018-04-01	357	63.1586	157.137	151.087	144.681	158	151	146	160.176	129.07	132.21	161	129	132
CRA01	COL	12	CRA01-COL-12	2018-04-27 13:30:06	2018-04-27 13:30:06	2018-04-27	2018-04-23	2018-04-01	2057	85.0369	179.858	169.982	160.741	185	175	166	178.748	129.972	134.062	184	130	134
CRA01	COL	12	CRA01-COL-12	2018-04-28 10:30:06	2018-04-28 10:30:06	2018-04-28	2018-04-23	2018-04-01	387	100.192	146.375	134.346	124.514	146	132	123	144.483	130.809	134.959	144	131	135
CRA01	COL	12	CRA01-COL-12	2018-04-28 12:00:06	2018-04-28 12:00:06	2018-04-28	2018-04-23	2018-04-01	75	52.9647	165.16	152.56	144.32	174	162	154	162.387	131.227	134	172	131	134
CRA01	COL	12	CRA01-COL-12	2018-04-28 13:30:06	2018-04-28 13:30:06	2018-04-28	2018-04-23	2018-04-01	355	99.7926	197.361	189.07	179	202	194	183	196.476	129.299	134.194	201	129	134
CRA01	COL	12	CRA01-COL-12	2018-04-29 10:30:06	2018-04-29 10:30:06	2018-04-29	2018-04-23	2018-04-01	125	95.8802	161.504	152.768	145.2	177	170	164	161.776	129.912	133.2	178	130	134
CRA01	COL	12	CRA01-COL-12	2018-04-29 12:00:06	2018-04-29 12:00:06	2018-04-29	2018-04-23	2018-04-01	106	63.2275	186.113	174.132	167.679	186	176	173	183.453	131.17	132.943	186	131	133
CRA01	COL	12	CRA01-COL-12	2018-04-29 13:30:06	2018-04-29 13:30:06	2018-04-29	2018-04-23	2018-04-01	180	99.2728	186.033	177.894	168.317	194	186	177	185.794	129.289	134	194	129	134
CRA01	COL	12	CRA01-COL-12	2018-04-30 10:30:06	2018-04-30 10:30:06	2018-04-30	2018-04-30	2018-04-01	25	64.0177	168.64	164.12	157.84	166	163	156	172.48	128.52	131.88	171	128	132
CRA01	COL	12	CRA01-COL-12	2018-04-30 12:00:06	2018-04-30 12:00:06	2018-04-30	2018-04-30	2018-04-01	22	19.9061	171.5	157.136	151.636	168	156	147	168	132.318	132.864	166	132	134
CRA01	COL	12	CRA01-COL-12	2018-04-30 13:30:06	2018-04-30 13:30:06	2018-04-30	2018-04-30	2018-04-01	6	43.8322	163.333	156.667	152	168	160	154	165.667	129.167	131.167	170	129	132
CRA01	COL	21	CRA01-COL-21	2017-11-29 10:30:59	2017-11-29 10:30:59	2017-11-29	2017-11-27	2017-11-01	1533	34.0772	133.151	126.204	112.587	133	127	111	135.327	128.314	136.391	136	128	135
CRA01	COL	21	CRA01-COL-21	2017-11-29 10:30:59	2017-11-29 10:30:59	2017-11-29	2017-11-27	2017-11-01	1533	34.0772	133.151	126.204	112.587	133	127	111	135.327	128.314	136.391	136	128	135
CRA01	COL	21	CRA01-COL-21	2017-11-29 12:00:59	2017-11-29 12:00:59	2017-11-29	2017-11-27	2017-11-01	1611	83.0756	142.071	134.239	121.994	145	137	118	143.615	128.882	135.734	147	129	135
CRA01	COL	21	CRA01-COL-21	2017-11-29 12:00:59	2017-11-29 12:00:59	2017-11-29	2017-11-27	2017-11-01	1611	83.0756	142.071	134.239	121.994	145	137	118	143.615	128.882	135.734	147	129	135
CRA01	COL	21	CRA01-COL-21	2017-11-29 13:30:59	2017-11-29 13:30:59	2017-11-29	2017-11-27	2017-11-01	1230	72.7497	137.764	129.733	112.516	139	133	112	138.934	128.107	138.415	142	128	138
CRA01	COL	21	CRA01-COL-21	2017-11-29 13:30:59	2017-11-29 13:30:59	2017-11-29	2017-11-27	2017-11-01	1230	72.7497	137.764	129.733	112.516	139	133	112	138.934	128.107	138.415	142	128	138
CRA01	COL	21	CRA01-COL-21	2017-11-30 11:26:54	2017-11-30 11:26:54	2017-11-30	2017-11-27	2017-11-01	1737	73.0429	172.1	164.676	148.787	173	166	147	172.927	128.044	137.256	174	128	136
CRA01	COL	21	CRA01-COL-21	2017-11-30 11:26:54	2017-11-30 11:26:54	2017-11-30	2017-11-27	2017-11-01	1737	73.0429	172.1	164.676	148.787	173	166	147	172.927	128.044	137.256	174	128	136
CRA01	COL	21	CRA01-COL-21	2017-11-30 12:56:54	2017-11-30 12:56:54	2017-11-30	2017-11-27	2017-11-01	1932	68.7315	174.486	167.546	152.685	177	169	151	175.622	128.04	136.664	177	128	135
CRA01	COL	21	CRA01-COL-21	2017-11-30 12:56:54	2017-11-30 12:56:54	2017-11-30	2017-11-27	2017-11-01	1932	68.7315	174.486	167.546	152.685	177	169	151	175.622	128.04	136.664	177	128	135
CRA01	COL	21	CRA01-COL-21	2017-12-01 11:26:54	2017-12-01 11:26:54	2017-12-01	2017-11-27	2017-12-01	1114	66.6522	159.954	150.889	133	161	152	132	159.902	128.32	138.673	162	128	139
CRA01	COL	21	CRA01-COL-21	2017-12-01 11:26:54	2017-12-01 11:26:54	2017-12-01	2017-11-27	2017-12-01	1114	66.6522	159.954	150.889	133	161	152	132	159.902	128.32	138.673	162	128	139
CRA01	COL	21	CRA01-COL-21	2017-12-01 12:56:54	2017-12-01 12:56:54	2017-12-01	2017-11-27	2017-12-01	1492	66.1406	164.369	157.215	142.694	166	159	143	165.786	128.177	136.611	168	128	136
CRA01	COL	21	CRA01-COL-21	2017-12-01 12:56:54	2017-12-01 12:56:54	2017-12-01	2017-11-27	2017-12-01	1492	66.1406	164.369	157.215	142.694	166	159	143	165.786	128.177	136.611	168	128	136
CRA01	COL	21	CRA01-COL-21	2017-12-02 11:26:54	2017-12-02 11:26:54	2017-12-02	2017-11-27	2017-12-01	1343	65.6539	183.057	172.966	158.433	186	176	158	181.482	129.214	136.849	184	129	137
CRA01	COL	21	CRA01-COL-21	2017-12-02 11:26:54	2017-12-02 11:26:54	2017-12-02	2017-11-27	2017-12-01	1343	65.6539	183.057	172.966	158.433	186	176	158	181.482	129.214	136.849	184	129	137
CRA01	COL	21	CRA01-COL-21	2017-12-02 12:56:54	2017-12-02 12:56:54	2017-12-02	2017-11-27	2017-12-01	384	97.0207	175.034	169.615	162.789	182	178	170	177.409	128.755	132.198	186	129	132
CRA01	COL	21	CRA01-COL-21	2017-12-02 12:56:54	2017-12-02 12:56:54	2017-12-02	2017-11-27	2017-12-01	384	97.0207	175.034	169.615	162.789	182	178	170	177.409	128.755	132.198	186	129	132
CRA01	COL	21	CRA01-COL-21	2017-12-03 11:26:54	2017-12-03 11:26:54	2017-12-03	2017-11-27	2017-12-01	995	79.2562	142.413	141.32	140.182	147	146	144	149.823	128.216	128.737	155	128	128
CRA01	COL	21	CRA01-COL-21	2017-12-03 11:26:54	2017-12-03 11:26:54	2017-12-03	2017-11-27	2017-12-01	995	79.2562	142.413	141.32	140.182	147	146	144	149.823	128.216	128.737	155	128	128
CRA01	COL	21	CRA01-COL-21	2017-12-03 12:56:54	2017-12-03 12:56:54	2017-12-03	2017-11-27	2017-12-01	497	97.5116	137.586	131.173	124.123	124	120	118	140.312	129.155	132.666	129	129	132
CRA01	COL	21	CRA01-COL-21	2017-12-03 12:56:54	2017-12-03 12:56:54	2017-12-03	2017-11-27	2017-12-01	497	97.5116	137.586	131.173	124.123	124	120	118	140.312	129.155	132.666	129	129	132
CRA01	COL	21	CRA01-COL-21	2017-12-04 10:30:42	2017-12-04 10:30:42	2017-12-04	2017-12-04	2017-12-01	352	61.1827	180.608	173.619	162.776	186	179	169	181.662	128.685	134.497	187	129	134
CRA01	COL	21	CRA01-COL-21	2017-12-04 10:30:42	2017-12-04 10:30:42	2017-12-04	2017-12-04	2017-12-01	352	61.1827	180.608	173.619	162.776	186	179	169	181.662	128.685	134.497	187	129	134
CRA01	COL	21	CRA01-COL-21	2017-12-04 12:00:42	2017-12-04 12:00:42	2017-12-04	2017-12-04	2017-12-01	1558	67.9155	181.721	170.292	156.858	189	178	161	179.232	129.893	136.442	186	130	136
CRA01	COL	21	CRA01-COL-21	2017-12-04 12:00:42	2017-12-04 12:00:42	2017-12-04	2017-12-04	2017-12-01	1558	67.9155	181.721	170.292	156.858	189	178	161	179.232	129.893	136.442	186	130	136
CRA01	COL	21	CRA01-COL-21	2017-12-04 13:30:42	2017-12-04 13:30:42	2017-12-04	2017-12-04	2017-12-01	1244	68.8352	174.268	163.589	150.83	182	171	154	172.721	129.752	136.063	180	130	136
CRA01	COL	21	CRA01-COL-21	2017-12-04 13:30:42	2017-12-04 13:30:42	2017-12-04	2017-12-04	2017-12-01	1244	68.8352	174.268	163.589	150.83	182	171	154	172.721	129.752	136.063	180	130	136
CRA01	COL	21	CRA01-COL-21	2017-12-05 10:30:42	2017-12-05 10:30:42	2017-12-05	2017-12-04	2017-12-01	562	70.0447	163.883	158.221	149.393	163	155	146	166.664	128.536	133.299	164	128	134
CRA01	COL	21	CRA01-COL-21	2017-12-05 10:30:42	2017-12-05 10:30:42	2017-12-05	2017-12-04	2017-12-01	562	70.0447	163.883	158.221	149.393	163	155	146	166.664	128.536	133.299	164	128	134
CRA01	COL	21	CRA01-COL-21	2017-12-05 12:00:42	2017-12-05 12:00:42	2017-12-05	2017-12-04	2017-12-01	420	97.0632	193.376	185.24	174.124	203	192	179	192.55	128.971	134.674	200	129	134
CRA01	COL	21	CRA01-COL-21	2017-12-05 12:00:42	2017-12-05 12:00:42	2017-12-05	2017-12-04	2017-12-01	420	97.0632	193.376	185.24	174.124	203	192	179	192.55	128.971	134.674	200	129	134
CRA01	COL	21	CRA01-COL-21	2017-12-05 13:30:42	2017-12-05 13:30:42	2017-12-05	2017-12-04	2017-12-01	1263	60.8688	135.319	127.539	117.956	137	128	118	137.235	129.272	134.274	138	129	135
CRA01	COL	21	CRA01-COL-21	2017-12-05 13:30:42	2017-12-05 13:30:42	2017-12-05	2017-12-04	2017-12-01	1263	60.8688	135.319	127.539	117.956	137	128	118	137.235	129.272	134.274	138	129	135
CRA01	COL	21	CRA01-COL-21	2017-12-06 10:30:42	2017-12-06 10:30:42	2017-12-06	2017-12-04	2017-12-01	2896	75.9952	170.622	167.65	162.608	176	174	169	175.232	128.253	130.921	182	128	130
CRA01	COL	21	CRA01-COL-21	2017-12-06 10:30:42	2017-12-06 10:30:42	2017-12-06	2017-12-04	2017-12-01	2896	75.9952	170.622	167.65	162.608	176	174	169	175.232	128.253	130.921	182	128	130
CRA01	COL	21	CRA01-COL-21	2017-12-06 12:00:42	2017-12-06 12:00:42	2017-12-06	2017-12-04	2017-12-01	1354	97.0825	159.257	155.378	150.002	150	146	144	163.6	128.484	131.242	155	128	131
CRA01	COL	21	CRA01-COL-21	2017-12-06 12:00:42	2017-12-06 12:00:42	2017-12-06	2017-12-04	2017-12-01	1354	97.0825	159.257	155.378	150.002	150	146	144	163.6	128.484	131.242	155	128	131
CRA01	COL	21	CRA01-COL-21	2017-12-06 13:30:42	2017-12-06 13:30:42	2017-12-06	2017-12-04	2017-12-01	1661	77.4661	122.14	119.234	116.011	130	125	120	127.953	128.538	130.176	135	128	130
CRA01	COL	21	CRA01-COL-21	2017-12-06 13:30:42	2017-12-06 13:30:42	2017-12-06	2017-12-04	2017-12-01	1661	77.4661	122.14	119.234	116.011	130	125	120	127.953	128.538	130.176	135	128	130
CRA01	COL	21	CRA01-COL-21	2017-12-07 10:30:42	2017-12-07 10:30:42	2017-12-07	2017-12-04	2017-12-01	1680	100.178	175.007	173.733	169.036	180	178	174	180.899	127.682	130.505	186	128	130
CRA01	COL	21	CRA01-COL-21	2017-12-07 10:30:42	2017-12-07 10:30:42	2017-12-07	2017-12-04	2017-12-01	1680	100.178	175.007	173.733	169.036	180	178	174	180.899	127.682	130.505	186	128	130
CRA01	COL	21	CRA01-COL-21	2017-12-07 12:00:42	2017-12-07 12:00:42	2017-12-07	2017-12-04	2017-12-01	957	100.262	213.835	207.852	198.189	219	213	204	213.363	128.435	133.589	218	128	133
CRA01	COL	21	CRA01-COL-21	2017-12-07 12:00:42	2017-12-07 12:00:42	2017-12-07	2017-12-04	2017-12-01	957	100.262	213.835	207.852	198.189	219	213	204	213.363	128.435	133.589	218	128	133
CRA01	COL	21	CRA01-COL-21	2017-12-07 13:30:42	2017-12-07 13:30:42	2017-12-07	2017-12-04	2017-12-01	677	100.012	137.699	138.679	138.043	134	136	136	146.948	127.523	128.217	144	128	128
CRA01	COL	21	CRA01-COL-21	2017-12-07 13:30:42	2017-12-07 13:30:42	2017-12-07	2017-12-04	2017-12-01	677	100.012	137.699	138.679	138.043	134	136	136	146.948	127.523	128.217	144	128	128
CRA01	COL	21	CRA01-COL-21	2017-12-08 10:30:42	2017-12-08 10:30:42	2017-12-08	2017-12-04	2017-12-01	755	81.8758	166.15	158.824	147.67	168	161	150	167.656	128.77	134.791	170	129	134
CRA01	COL	21	CRA01-COL-21	2017-12-08 10:30:42	2017-12-08 10:30:42	2017-12-08	2017-12-04	2017-12-01	755	81.8758	166.15	158.824	147.67	168	161	150	167.656	128.77	134.791	170	129	134
CRA01	COL	21	CRA01-COL-21	2017-12-08 12:00:46	2017-12-08 12:00:46	2017-12-08	2017-12-04	2017-12-01	519	62.37	193.112	187.1	179.622	195	189	181	194.453	128.89	132.57	196	129	131
CRA01	COL	21	CRA01-COL-21	2017-12-08 13:30:46	2017-12-08 13:30:46	2017-12-08	2017-12-04	2017-12-01	513	62.3399	185.384	177.117	167.943	188	180	169	185.407	129.452	133.784	189	129	134
CRA01	COL	21	CRA01-COL-21	2017-12-09 10:30:46	2017-12-09 10:30:46	2017-12-09	2017-12-04	2017-12-01	825	99.9121	195.24	191.572	181.442	196	192	182	197.868	127.547	133.608	198	128	132
CRA01	COL	21	CRA01-COL-21	2017-12-09 12:00:46	2017-12-09 12:00:46	2017-12-09	2017-12-04	2017-12-01	1098	100.143	194.714	187.373	176.793	196	189	179	194.383	128.8	134.307	196	129	134
CRA01	COL	21	CRA01-COL-21	2017-12-09 13:30:46	2017-12-09 13:30:46	2017-12-09	2017-12-04	2017-12-01	417	79.7387	167.662	161.535	154.772	172	167	158	170.194	129.029	132.293	175	129	132
CRA01	COL	21	CRA01-COL-21	2017-12-10 10:30:46	2017-12-10 10:30:46	2017-12-10	2017-12-04	2017-12-01	3933	100.178	170.267	167.78	163.047	175	172	166	175.398	128.078	130.751	180	128	131
CRA01	COL	21	CRA01-COL-21	2017-12-10 12:00:46	2017-12-10 12:00:46	2017-12-10	2017-12-04	2017-12-01	881	65.0296	200.04	193.855	184.413	205	197	185	200.477	128.56	133.554	204	128	134
CRA01	COL	21	CRA01-COL-21	2017-12-10 13:30:46	2017-12-10 13:30:46	2017-12-10	2017-12-04	2017-12-01	348	63.218	180.293	172.851	162.066	184	176	163	181.04	128.787	134.494	185	129	134
CRA01	COL	21	CRA01-COL-21	2017-12-11 10:30:46	2017-12-11 10:30:46	2017-12-11	2017-12-11	2017-12-01	298	67.5371	165.738	160.96	156.426	167	162	156	169.705	128.94	131.03	170	129	129
CRA01	COL	21	CRA01-COL-21	2017-12-11 12:00:46	2017-12-11 12:00:46	2017-12-11	2017-12-11	2017-12-01	19	11.2362	145.684	144.316	138.579	149	147	142	152.684	127.526	131.158	156	127	131
CRA01	COL	21	CRA01-COL-21	2017-12-11 13:30:46	2017-12-11 13:30:46	2017-12-11	2017-12-11	2017-12-01	291	76.4596	136.175	135.357	133.261	141	140	138	144.007	127.931	129.216	149	128	130
CRA01	COL	21	CRA01-COL-21	2017-12-12 10:30:46	2017-12-12 10:30:46	2017-12-12	2017-12-11	2017-12-01	947	99.9413	131.263	129.3	125.044	126	125	124	137.775	127.937	130.482	134	128	130
CRA01	COL	21	CRA01-COL-21	2017-12-12 12:00:46	2017-12-12 12:00:46	2017-12-12	2017-12-11	2017-12-01	1038	99.9902	211.066	205.117	194.708	216	210	198	210.805	128.318	134.007	215	128	134
CRA01	COL	21	CRA01-COL-21	2017-12-12 13:30:46	2017-12-12 13:30:46	2017-12-12	2017-12-11	2017-12-01	471	63.7468	179.053	171.495	161.13	179	171	160	179.82	128.911	134.352	180	129	134
CRA01	COL	21	CRA01-COL-21	2017-12-13 10:30:46	2017-12-13 10:30:46	2017-12-13	2017-12-11	2017-12-01	722	86.9124	153.749	149.884	141.035	153	150	140	158.411	127.85	133.17	158	128	133
CRA01	COL	21	CRA01-COL-21	2017-12-13 12:00:46	2017-12-13 12:00:46	2017-12-13	2017-12-11	2017-12-01	562	64.5369	178.498	171.637	162.831	182	173	163	179.92	128.9	133.443	181	129	134
CRA01	COL	21	CRA01-COL-21	2017-12-13 13:30:46	2017-12-13 13:30:46	2017-12-13	2017-12-11	2017-12-01	218	60.7064	189.752	182.656	173.904	191	184	175	190.45	128.927	133.39	192	129	133
CRA01	COL	21	CRA01-COL-21	2017-12-14 10:30:46	2017-12-14 10:30:46	2017-12-14	2017-12-11	2017-12-01	1066	67.7564	161.984	152.874	141.195	164	155	143	162.336	129.33	135.369	164	129	136
CRA01	COL	21	CRA01-COL-21	2017-12-14 12:00:46	2017-12-14 12:00:46	2017-12-14	2017-12-11	2017-12-01	1206	96.5131	195.545	189.814	181.441	197	191	183	196.79	128.59	132.944	198	128	132
CRA01	COL	21	CRA01-COL-21	2017-12-14 13:30:46	2017-12-14 13:30:46	2017-12-14	2017-12-11	2017-12-01	1290	68.8841	148.529	139.709	128.191	153	142	129	149.308	129.259	135.317	152	129	135
CRA01	COL	21	CRA01-COL-21	2017-12-15 10:30:46	2017-12-15 10:30:46	2017-12-15	2017-12-11	2017-12-01	2561	95.5642	114.391	109.385	101.381	112	108	102	118.152	128.439	133.098	117	128	132
CRA01	COL	21	CRA01-COL-21	2017-12-15 12:00:46	2017-12-15 12:00:46	2017-12-15	2017-12-11	2017-12-01	150	74.4526	185.533	172.947	154.62	186	172	152	181.54	129.487	139.033	181	130	139
CRA01	COL	21	CRA01-COL-21	2017-12-15 13:30:46	2017-12-15 13:30:46	2017-12-15	2017-12-11	2017-12-01	272	97.1559	139.114	135.239	128.419	141	136	129	144.081	128.21	132.158	146	128	132
CRA01	COL	21	CRA01-COL-21	2017-12-16 10:30:46	2017-12-16 10:30:46	2017-12-16	2017-12-11	2017-12-01	673	35.5986	174.291	169.994	162.768	177	172	162	178.007	128.3	132.309	180	128	131
CRA01	COL	21	CRA01-COL-21	2017-12-16 12:00:46	2017-12-16 12:00:46	2017-12-16	2017-12-11	2017-12-01	422	27.409	165.635	161.54	151.434	165	162	152	169.697	127.678	133.77	170	128	134
CRA01	COL	21	CRA01-COL-21	2017-12-16 13:30:46	2017-12-16 13:30:46	2017-12-16	2017-12-11	2017-12-01	266	60.5187	169.432	163.353	151.105	174	166	152	171.722	128.09	135.15	175	128	135
CRA01	COL	21	CRA01-COL-21	2017-12-17 10:30:46	2017-12-17 10:30:46	2017-12-17	2017-12-11	2017-12-01	487	99.8239	159.133	155.148	147.372	163	158	150	163.409	128.074	132.577	166	128	132
CRA01	COL	21	CRA01-COL-21	2017-12-17 12:00:46	2017-12-17 12:00:46	2017-12-17	2017-12-11	2017-12-01	739	91.8179	199.691	193.576	182.198	205	198	184	200.084	128.221	134.51	205	128	134
CRA01	COL	21	CRA01-COL-21	2017-12-17 13:30:46	2017-12-17 13:30:46	2017-12-17	2017-12-11	2017-12-01	234	55.3631	142.41	138.556	130.256	136	135	127	147.372	127.915	132.893	143	128	133
CRA01	COL	21	CRA01-COL-21	2017-12-18 10:30:46	2017-12-18 10:30:46	2017-12-18	2017-12-18	2017-12-01	526	99.9121	121.99	121.996	120.323	112	113	113	129.996	127.715	128.867	121	128	129
CRA01	COL	21	CRA01-COL-21	2017-12-18 12:00:46	2017-12-18 12:00:46	2017-12-18	2017-12-18	2017-12-01	1414	98.8434	206.093	200.16	189.442	210	204	193	206.211	128.301	134.209	210	128	133
CRA01	COL	21	CRA01-COL-21	2017-12-18 13:30:46	2017-12-18 13:30:46	2017-12-18	2017-12-18	2017-12-01	100	62.5721	160.4	154.33	142.9	163	156	142	163.19	128.13	134.77	165	128	135
CRA01	COL	21	CRA01-COL-21	2017-12-19 10:30:46	2017-12-19 10:30:46	2017-12-19	2017-12-18	2017-12-01	2590	99.7481	185.868	179.766	169.048	185	179	169	187.222	128.344	134.207	187	128	134
CRA01	COL	21	CRA01-COL-21	2017-12-19 12:00:46	2017-12-19 12:00:46	2017-12-19	2017-12-18	2017-12-01	587	96.5053	211.644	203.118	189.085	215	206	192	209.295	128.676	136.08	212	129	135
CRA01	COL	21	CRA01-COL-21	2017-12-19 13:30:46	2017-12-19 13:30:46	2017-12-19	2017-12-18	2017-12-01	166	48.5078	183.572	179.741	176.536	185	183	180	187.373	128.771	130.181	191	129	130
CRA01	COL	21	CRA01-COL-21	2017-12-20 10:30:46	2017-12-20 10:30:46	2017-12-20	2017-12-18	2017-12-01	4586	100.087	153.31	150.187	144.383	150	148	142	158.416	128.132	131.376	156	128	131
CRA01	COL	21	CRA01-COL-21	2017-12-20 12:00:46	2017-12-20 12:00:46	2017-12-20	2017-12-18	2017-12-01	1190	99.497	200.487	195.134	185.256	204	199	189	201.436	128.198	133.671	205	128	133
CRA01	COL	21	CRA01-COL-21	2017-12-20 13:30:46	2017-12-20 13:30:46	2017-12-20	2017-12-18	2017-12-01	552	58.8601	164.074	162.808	157.121	162	161	158	170.569	127.467	131.087	169	127	131
CRA01	COL	21	CRA01-COL-21	2017-12-21 10:30:10	2017-12-21 10:30:10	2017-12-21	2017-12-18	2017-12-01	1409	78.1552	185.491	176.811	163.789	188	179	163	184.771	128.877	135.733	187	129	135
CRA01	COL	21	CRA01-COL-21	2017-12-21 12:00:10	2017-12-21 12:00:10	2017-12-21	2017-12-18	2017-12-01	129	50.599	184.419	181.07	175.798	184	180	175	188.465	128.225	131.116	188	128	131
CRA01	COL	21	CRA01-COL-21	2017-12-21 13:30:10	2017-12-21 13:30:10	2017-12-21	2017-12-18	2017-12-01	600	89.4344	172.963	169.905	164.308	171	168	163	177.608	128.125	131.317	176	128	131
CRA01	COL	21	CRA01-COL-21	2017-12-22 10:30:10	2017-12-22 10:30:10	2017-12-22	2017-12-18	2017-12-01	957	99.8981	181.581	173.098	158.727	182	174	159	181.189	128.603	136.431	182	128	136
CRA01	COL	21	CRA01-COL-21	2017-12-22 12:00:10	2017-12-22 12:00:10	2017-12-22	2017-12-18	2017-12-01	1079	100.073	197.419	192.929	182.536	200	195	185	199.24	127.827	133.813	202	128	133
CRA01	COL	21	CRA01-COL-21	2017-12-22 13:30:10	2017-12-22 13:30:10	2017-12-22	2017-12-18	2017-12-01	304	99.6592	150.513	149.148	145.793	155	153	150	157.48	127.928	129.914	161	128	130
CRA01	COL	21	CRA01-COL-21	2017-12-23 10:30:10	2017-12-23 10:30:10	2017-12-23	2017-12-18	2017-12-01	1616	100.073	180.978	172.494	160.486	178	172	160	180.77	128.983	135.242	180	129	135
CRA01	COL	21	CRA01-COL-21	2017-12-23 12:00:10	2017-12-23 12:00:10	2017-12-23	2017-12-18	2017-12-01	269	99.9415	210.431	206.335	196.309	214	210	199	211.613	127.613	133.535	215	128	134
CRA01	COL	21	CRA01-COL-21	2017-12-23 13:30:10	2017-12-23 13:30:10	2017-12-23	2017-12-18	2017-12-01	15	17.0295	189.067	186.533	180.667	185	183	176	193.2	127.933	131.2	190	128	131
CRA01	COL	21	CRA01-COL-21	2017-12-24 10:30:10	2017-12-24 10:30:10	2017-12-24	2017-12-18	2017-12-01	1327	68.3101	190.249	186.437	179.198	190	186	180	193.362	128.065	132.222	193	128	132
CRA01	COL	21	CRA01-COL-21	2017-12-24 12:00:10	2017-12-24 12:00:10	2017-12-24	2017-12-18	2017-12-01	691	60.5744	191.042	189.425	184.997	192	190	187	195.923	127.876	130.42	196	128	130
CRA01	COL	21	CRA01-COL-21	2017-12-24 13:30:10	2017-12-24 13:30:10	2017-12-24	2017-12-18	2017-12-01	1698	87.1924	178.534	176.315	170.266	180	178	174	183.545	127.763	131.344	186	128	130
CRA01	COL	21	CRA01-COL-21	2017-12-25 10:30:10	2017-12-25 10:30:10	2017-12-25	2017-12-25	2017-12-01	736	83.9173	137.26	128.803	114.432	138	129	114	138.38	128.709	136.974	138	129	137
CRA01	COL	21	CRA01-COL-21	2017-12-25 12:00:10	2017-12-25 12:00:10	2017-12-25	2017-12-25	2017-12-01	925	99.6357	142.305	131.123	111.792	143	131	111	141.076	129.01	139.987	141	129	139
CRA01	COL	21	CRA01-COL-21	2017-12-25 13:30:10	2017-12-25 13:30:10	2017-12-25	2017-12-25	2017-12-01	1145	99.826	143.116	132.38	115.681	144	131	114	142.371	129.222	138.494	141	129	138
CRA01	COL	21	CRA01-COL-21	2017-12-26 10:30:10	2017-12-26 10:30:10	2017-12-26	2017-12-25	2017-12-01	576	69.096	139.58	128.793	109.536	139	127	106	138.531	128.84	139.938	138	129	139
CRA01	COL	21	CRA01-COL-21	2017-12-26 12:00:10	2017-12-26 12:00:10	2017-12-26	2017-12-25	2017-12-01	67	60.8282	148.567	139.881	124.97	151	142	123	149.418	128.716	137.194	152	129	136
CRA01	COL	21	CRA01-COL-21	2017-12-26 13:30:10	2017-12-26 13:30:10	2017-12-26	2017-12-25	2017-12-01	872	28.7698	146.45	133.944	114.111	148	133	111	144.125	129.435	140.435	144	130	140
CRA01	COL	21	CRA01-COL-21	2017-12-27 10:30:10	2017-12-27 10:30:10	2017-12-27	2017-12-25	2017-12-01	383	66.3457	146.013	136.789	119.695	150	140	118	146.269	128.642	138.52	150	129	138
CRA01	COL	21	CRA01-COL-21	2017-12-27 12:00:10	2017-12-27 12:00:10	2017-12-27	2017-12-25	2017-12-01	1321	62.4993	139.97	128.562	111.939	141	128	111	138.726	129.572	138.612	138	130	137
CRA01	COL	21	CRA01-COL-21	2017-12-27 13:30:10	2017-12-27 13:30:10	2017-12-27	2017-12-25	2017-12-01	969	26.4009	135.689	124.869	108.039	138	126	108	134.909	129.245	138.658	136	129	138
CRA01	COL	21	CRA01-COL-21	2017-12-28 10:30:10	2017-12-28 10:30:10	2017-12-28	2017-12-25	2017-12-01	770	99.9803	165.721	159.897	146.644	170	163	149	167.908	127.779	135.658	171	128	135
CRA01	COL	21	CRA01-COL-21	2017-12-28 12:00:10	2017-12-28 12:00:10	2017-12-28	2017-12-25	2017-12-01	461	93.7954	170.594	162.915	149.143	173	165	150	171.358	128.382	136.184	174	128	136
CRA01	COL	21	CRA01-COL-21	2017-12-28 13:30:10	2017-12-28 13:30:10	2017-12-28	2017-12-25	2017-12-01	280	72.5225	156.739	146.368	128.014	159	149	132	155.843	128.768	139.068	158	129	139
CRA01	COL	21	CRA01-COL-21	2017-12-29 10:30:10	2017-12-29 10:30:10	2017-12-29	2017-12-25	2017-12-01	2056	99.9852	170.542	162.79	149.079	172	165	151	171.188	128.433	136.123	173	128	136
CRA01	COL	21	CRA01-COL-21	2017-12-29 12:00:10	2017-12-29 12:00:10	2017-12-29	2017-12-25	2017-12-01	546	68.7666	141.207	130.678	113.766	141	130	112	140.654	129.11	138.623	140	129	139
CRA01	COL	21	CRA01-COL-21	2017-12-29 13:30:10	2017-12-29 13:30:10	2017-12-29	2017-12-25	2017-12-01	1089	98.6472	138.754	133.847	127.321	138	133	128	143.185	128.727	132.182	142	129	130
CRA01	COL	21	CRA01-COL-21	2017-12-30 10:30:10	2017-12-30 10:30:10	2017-12-30	2017-12-25	2017-12-01	531	97.2433	159.111	152.563	142.9	158	152	143	161.461	128.685	133.932	161	129	133
CRA01	COL	21	CRA01-COL-21	2017-12-30 12:00:10	2017-12-30 12:00:10	2017-12-30	2017-12-25	2017-12-01	40	50.4208	149.6	136.175	118.45	151	136	120	146.6	130.1	139.4	147	130	140
CRA01	COL	21	CRA01-COL-21	2017-12-30 13:30:10	2017-12-30 13:30:10	2017-12-30	2017-12-25	2017-12-01	458	74.0356	150.937	139.234	122.424	155	142	125	149.251	129.614	138.611	152	130	138
CRA01	COL	21	CRA01-COL-21	2017-12-31 10:30:10	2017-12-31 10:30:10	2017-12-31	2017-12-25	2017-12-01	887	23.3101	152.79	138.696	119.174	155	139	118	149.227	130.071	140.356	150	130	141
CRA01	COL	21	CRA01-COL-21	2017-12-31 12:00:10	2017-12-31 12:00:10	2017-12-31	2017-12-25	2017-12-01	859	99.6896	169.483	155.919	135.625	170	156	136	165.738	129.666	140.483	166	130	140
CRA01	COL	21	CRA01-COL-21	2017-12-31 13:30:10	2017-12-31 13:30:10	2017-12-31	2017-12-25	2017-12-01	1027	61.2475	164.989	152.07	131.981	167	151	130	161.944	129.449	140.318	162	129	141
CRA01	COL	21	CRA01-COL-21	2018-01-01 10:30:10	2018-01-01 10:30:10	2018-01-01	2018-01-01	2018-01-01	1767	100.292	168.869	159.306	144.053	173	162	145	167.912	128.889	137.203	171	129	137
CRA01	COL	21	CRA01-COL-21	2018-01-01 12:00:10	2018-01-01 12:00:10	2018-01-01	2018-01-01	2018-01-01	124	75.3609	151.871	144.952	137.29	151	142	136	154.169	129.185	132.911	153	129	133
CRA01	COL	21	CRA01-COL-21	2018-01-01 13:30:10	2018-01-01 13:30:10	2018-01-01	2018-01-01	2018-01-01	195	99.764	136.026	129.451	122.082	138	129	122	138.764	129.149	132.81	139	129	133
CRA01	COL	21	CRA01-COL-21	2018-01-02 10:30:10	2018-01-02 10:30:10	2018-01-02	2018-01-01	2018-01-01	1730	100.2	178.296	169.047	152.86	185	176	158	177.167	128.599	137.542	184	128	137
CRA01	COL	21	CRA01-COL-21	2018-01-02 12:00:10	2018-01-02 12:00:10	2018-01-02	2018-01-01	2018-01-01	982	41.6924	145.329	135.834	121.87	147	136	123	145.685	129.198	136.788	146	130	136
CRA01	COL	21	CRA01-COL-21	2018-01-02 13:30:10	2018-01-02 13:30:10	2018-01-02	2018-01-01	2018-01-01	1059	63.7721	144.412	133.347	117.517	146	134	115	143.474	129.5	138.074	145	130	138
CRA01	COL	21	CRA01-COL-21	2018-01-03 10:30:10	2018-01-03 10:30:10	2018-01-03	2018-01-01	2018-01-01	884	29.2151	151.895	138.671	122.201	153	140	120	149.149	130.242	138.615	150	130	139
CRA01	COL	21	CRA01-COL-21	2018-01-03 12:00:10	2018-01-03 12:00:10	2018-01-03	2018-01-01	2018-01-01	670	74.4649	145.516	135.809	121.713	145	135	121	145.581	129.272	136.896	145	129	137
CRA01	COL	21	CRA01-COL-21	2018-01-03 13:30:10	2018-01-03 13:30:10	2018-01-03	2018-01-01	2018-01-01	746	53.8935	148.402	137.342	121.71	148	137	123	147.359	129.542	137.897	147	130	138
CRA01	COL	21	CRA01-COL-21	2018-01-04 10:30:10	2018-01-04 10:30:10	2018-01-04	2018-01-01	2018-01-01	573	92.7161	152.373	143.543	127.564	154	145	125	152.993	128.531	137.675	154	129	138
CRA01	COL	21	CRA01-COL-21	2018-01-04 12:00:10	2018-01-04 12:00:10	2018-01-04	2018-01-01	2018-01-01	394	73.3247	151.426	145.952	137.736	153	149	140	155.079	128.551	133.056	158	128	131
CRA01	COL	21	CRA01-COL-21	2018-01-04 13:30:10	2018-01-04 13:30:10	2018-01-04	2018-01-01	2018-01-01	591	24.893	148.255	139.653	124.914	148	140	124	149.134	128.641	137.036	150	128	137
CRA01	COL	21	CRA01-COL-21	2018-01-05 10:30:10	2018-01-05 10:30:10	2018-01-05	2018-01-01	2018-01-01	908	93.0941	149.032	138.639	124.238	151	140	123	148.605	129.415	137.1	150	129	137
CRA01	COL	21	CRA01-COL-21	2018-01-05 12:00:10	2018-01-05 12:00:10	2018-01-05	2018-01-01	2018-01-01	344	66.9796	158.209	148.459	131.485	160	148	132	157.895	128.733	138.253	158	129	138
CRA01	COL	21	CRA01-COL-21	2018-01-05 13:30:10	2018-01-05 13:30:10	2018-01-05	2018-01-01	2018-01-01	483	25.6336	148.06	137.466	123.058	150	139	121	147.534	129.511	137.197	149	130	138
CRA01	COL	21	CRA01-COL-21	2018-01-06 10:30:10	2018-01-06 10:30:10	2018-01-06	2018-01-01	2018-01-01	810	57.0352	154.991	144.64	129.252	157	145	126	154.421	129.263	137.537	155	129	139
CRA01	COL	21	CRA01-COL-21	2018-01-06 12:00:10	2018-01-06 12:00:10	2018-01-06	2018-01-01	2018-01-01	590	94.3399	166.7	153.331	134.878	169	154	133	163.314	129.834	139.476	164	130	140
CRA01	COL	21	CRA01-COL-21	2018-01-06 13:30:10	2018-01-06 13:30:10	2018-01-06	2018-01-01	2018-01-01	255	100.045	148.675	142.075	131.216	153	147	137	150.827	128.518	134.671	156	129	134
CRA01	COL	21	CRA01-COL-21	2018-01-07 10:30:10	2018-01-07 10:30:10	2018-01-07	2018-01-01	2018-01-01	1290	99.7347	172.888	165.207	150.981	175	167	152	173.475	128.308	136.381	175	128	136
CRA01	COL	21	CRA01-COL-21	2018-01-07 12:00:10	2018-01-07 12:00:10	2018-01-07	2018-01-01	2018-01-01	749	85.9216	154.203	148.76	141.466	154	147	142	157.836	128.784	132.617	156	129	131
CRA01	COL	21	CRA01-COL-21	2018-01-07 13:30:10	2018-01-07 13:30:10	2018-01-07	2018-01-01	2018-01-01	577	87.8514	147.707	140.981	131.522	148	142	133	150.393	128.858	133.991	151	129	133
CRA01	COL	21	CRA01-COL-21	2018-01-08 10:30:10	2018-01-08 10:30:10	2018-01-08	2018-01-08	2018-01-01	697	73.9798	144.469	132.981	117.04	145	132	118	143.195	129.733	138.224	143	130	137
CRA01	COL	21	CRA01-COL-21	2018-01-08 12:00:10	2018-01-08 12:00:10	2018-01-08	2018-01-08	2018-01-01	1138	51.4297	133.795	120.763	104.953	135	120	102	131.396	130.415	138.525	131	130	139
CRA01	COL	21	CRA01-COL-21	2018-01-08 13:30:10	2018-01-08 13:30:10	2018-01-08	2018-01-08	2018-01-01	602	35.9047	142.947	128.942	110.723	144	129	109	139.678	130.375	139.885	140	130	140
CRA01	COL	21	CRA01-COL-21	2018-01-09 10:30:10	2018-01-09 10:30:10	2018-01-09	2018-01-08	2018-01-01	199	98.8586	119.975	119.618	118.437	114	115	116	128.045	127.975	128.608	123	128	128
CRA01	COL	21	CRA01-COL-21	2018-01-09 12:00:10	2018-01-09 12:00:10	2018-01-09	2018-01-08	2018-01-01	1077	61.6848	137.52	128.463	118.029	137	127	118	138.409	129.641	134.942	137	129	134
CRA01	COL	21	CRA01-COL-21	2018-01-09 13:30:10	2018-01-09 13:30:10	2018-01-09	2018-01-08	2018-01-01	1387	52.1066	144.201	136.411	126.056	143	136	126	146.084	129.186	134.655	145	129	134
CRA01	COL	21	CRA01-COL-21	2018-01-10 10:30:10	2018-01-10 10:30:10	2018-01-10	2018-01-08	2018-01-01	1987	100.291	170	162.7	149.376	183	175	161	170.281	128.35	135.877	184	128	136
CRA01	COL	21	CRA01-COL-21	2018-01-10 12:00:10	2018-01-10 12:00:10	2018-01-10	2018-01-08	2018-01-01	435	99.7991	156.076	150.182	141.391	160	157	148	158.897	128.667	133.451	165	128	133
CRA01	COL	21	CRA01-COL-21	2018-01-10 13:30:10	2018-01-10 13:30:10	2018-01-10	2018-01-08	2018-01-01	587	50.4699	137.634	127.935	116.639	136	125	114	137.978	129.698	135.48	135	130	136
CRA01	COL	21	CRA01-COL-21	2018-01-11 10:30:10	2018-01-11 10:30:10	2018-01-11	2018-01-08	2018-01-01	611	100.116	153.209	146.502	133.948	157	150	136	154.48	128.304	135.534	159	128	136
CRA01	COL	21	CRA01-COL-21	2018-01-11 12:00:10	2018-01-11 12:00:10	2018-01-11	2018-01-08	2018-01-01	146	100.094	163.938	159.842	150.24	165	161	150	168.041	127.753	133.541	170	128	133
CRA01	COL	21	CRA01-COL-21	2018-01-11 13:30:10	2018-01-11 13:30:10	2018-01-11	2018-01-08	2018-01-01	389	100.183	173.01	168.476	160.635	177	173	165	176.303	128.265	132.64	180	128	133
CRA01	COL	21	CRA01-COL-21	2018-01-12 10:30:16	2018-01-12 10:30:16	2018-01-12	2018-01-08	2018-01-01	1650	100.192	154.774	149.409	143.197	156	149	140	157.439	128.905	131.888	159	129	133
CRA01	COL	21	CRA01-COL-21	2018-01-12 12:00:16	2018-01-12 12:00:16	2018-01-12	2018-01-08	2018-01-01	240	99.9166	174.363	171.358	162.258	177	174	164	178.817	127.463	133.062	181	128	133
CRA01	COL	21	CRA01-COL-21	2018-01-12 13:30:16	2018-01-12 13:30:16	2018-01-12	2018-01-08	2018-01-01	678	100.172	156.186	153.198	149.186	168	164	156	161.029	128.398	130.36	172	128	132
CRA01	COL	21	CRA01-COL-21	2018-01-13 10:30:16	2018-01-13 10:30:16	2018-01-13	2018-01-08	2018-01-01	544	100.155	146.454	146.671	146.57	149	148	148	155.075	127.925	128.026	157	128	128
CRA01	COL	21	CRA01-COL-21	2018-01-13 12:00:16	2018-01-13 12:00:16	2018-01-13	2018-01-08	2018-01-01	458	99.9849	171.218	167.841	159.197	176	171	162	175.421	127.683	132.926	179	128	133
CRA01	COL	21	CRA01-COL-21	2018-01-13 13:30:16	2018-01-13 13:30:16	2018-01-13	2018-01-08	2018-01-01	153	100.107	181.216	179.542	176.641	184	180	177	186.778	128.078	129.725	188	128	130
CRA01	COL	21	CRA01-COL-21	2018-01-15 10:30:16	2018-01-15 10:30:16	2018-01-15	2018-01-15	2018-01-01	145	71.547	164.193	154.428	144.055	165	155	143	164.076	129.731	134.724	165	130	135
CRA01	COL	21	CRA01-COL-21	2018-01-15 12:00:16	2018-01-15 12:00:16	2018-01-15	2018-01-15	2018-01-01	417	100.247	176.254	171.456	161.48	179	173	163	179.225	127.969	133.763	181	128	134
CRA01	COL	21	CRA01-COL-21	2018-01-15 13:30:16	2018-01-15 13:30:16	2018-01-15	2018-01-15	2018-01-01	85	71.8294	183.894	175.847	164.188	178	171	158	183.753	128.965	135.012	179	129	134
CRA01	COL	21	CRA01-COL-21	2018-01-16 10:30:16	2018-01-16 10:30:16	2018-01-16	2018-01-15	2018-01-01	776	100.073	160.863	150.753	136.356	162	151	135	160.354	129.258	136.951	160	129	137
CRA01	COL	21	CRA01-COL-21	2018-01-16 12:00:16	2018-01-16 12:00:16	2018-01-16	2018-01-15	2018-01-01	924	100.034	182.381	172.953	157.916	182	173	158	181.345	128.873	136.999	182	129	136
CRA01	COL	21	CRA01-COL-21	2018-01-16 13:30:16	2018-01-16 13:30:16	2018-01-16	2018-01-15	2018-01-01	225	72.5604	184.507	176.467	166.44	199	191	183	184.276	129.107	134.182	199	129	134
CRA01	COL	21	CRA01-COL-21	2018-01-17 10:30:16	2018-01-17 10:30:16	2018-01-17	2018-01-15	2018-01-01	989	68.7857	133.256	120.694	104.084	134	119	102	131.157	130.034	138.92	130	130	139
CRA01	COL	21	CRA01-COL-21	2018-01-17 12:00:16	2018-01-17 12:00:16	2018-01-17	2018-01-15	2018-01-01	1144	31.4138	145.917	131.548	114.053	147	131	113	142.347	130.579	139.455	142	131	139
CRA01	COL	21	CRA01-COL-21	2018-01-17 13:30:16	2018-01-17 13:30:16	2018-01-17	2018-01-15	2018-01-01	674	96.5053	137.463	121.533	101.764	138	121	101	132.604	130.921	141.138	132	131	141
CRA01	COL	21	CRA01-COL-21	2018-01-18 10:30:16	2018-01-18 10:30:16	2018-01-18	2018-01-15	2018-01-01	204	76.42	133.02	128.961	124.48	130	126	124	138.172	128.735	130.975	136	129	130
CRA01	COL	21	CRA01-COL-21	2018-01-18 12:00:16	2018-01-18 12:00:16	2018-01-18	2018-01-15	2018-01-01	763	25.5198	142.043	128.932	111.708	140	126	110	139.383	130.102	139.153	137	130	139
CRA01	COL	21	CRA01-COL-21	2018-01-18 13:30:16	2018-01-18 13:30:16	2018-01-18	2018-01-15	2018-01-01	44	99.838	157.364	150.386	139.909	161	154	140	159.364	128.75	134.386	162	129	134
CRA01	COL	21	CRA01-COL-21	2018-01-19 10:30:16	2018-01-19 10:30:16	2018-01-19	2018-01-15	2018-01-01	936	27.8109	130.71	118.443	106.333	130	117	106	129.025	130.663	136.409	128	130	136
CRA01	COL	21	CRA01-COL-21	2018-01-19 12:00:16	2018-01-19 12:00:16	2018-01-19	2018-01-15	2018-01-01	697	53.8865	130.69	119.4	105.713	128	116	102	129.62	130.052	137.129	126	130	135
CRA01	COL	21	CRA01-COL-21	2018-01-19 13:30:16	2018-01-19 13:30:16	2018-01-19	2018-01-15	2018-01-01	564	100.006	158.853	149.199	137.796	161	152	140	158.335	129.567	135.282	161	130	135
CRA01	COL	21	CRA01-COL-21	2018-01-20 10:30:16	2018-01-20 10:30:16	2018-01-20	2018-01-15	2018-01-01	268	76.9662	125.511	120.328	112.537	123	119	114	129.313	128.519	132.94	128	128	132
CRA01	COL	21	CRA01-COL-21	2018-01-20 12:00:16	2018-01-20 12:00:16	2018-01-20	2018-01-15	2018-01-01	727	25.5393	129.175	114.713	97.1596	127	112	98	125.446	130.763	139.777	123	131	139
CRA01	COL	21	CRA01-COL-21	2018-01-20 13:30:16	2018-01-20 13:30:16	2018-01-20	2018-01-15	2018-01-01	105	65.7002	144.276	131.4	115.457	137	126	111	141.733	130.124	138.362	135	130	139
CRA01	COL	21	CRA01-COL-21	2018-01-21 10:30:16	2018-01-21 10:30:16	2018-01-21	2018-01-15	2018-01-01	789	79.4159	99.2788	94.5539	86.8695	97	90	85	102.735	128.542	133.095	99	128	132
CRA01	COL	21	CRA01-COL-21	2018-01-21 12:00:16	2018-01-21 12:00:16	2018-01-21	2018-01-15	2018-01-01	904	55.038	136.764	125.472	113.588	135	123	113	135.832	130.288	136.083	133	130	135
CRA01	COL	21	CRA01-COL-21	2018-01-21 13:30:16	2018-01-21 13:30:16	2018-01-21	2018-01-15	2018-01-01	428	81.7602	143.334	130.374	118.804	141	124	112	140.661	130.977	136.082	136	130	135
CRA01	COL	21	CRA01-COL-21	2018-01-22 10:30:16	2018-01-22 10:30:16	2018-01-22	2018-01-22	2018-01-01	957	74.8401	129.034	117.617	103.535	128	115	102	127.865	130.026	137.39	125	130	136
CRA01	COL	21	CRA01-COL-21	2018-01-22 12:00:16	2018-01-22 12:00:16	2018-01-22	2018-01-22	2018-01-01	1261	51.054	128.93	118.693	107.359	127	118	107	128.816	130.021	135.723	128	130	135
CRA01	COL	21	CRA01-COL-21	2018-01-22 13:30:16	2018-01-22 13:30:16	2018-01-22	2018-01-22	2018-01-01	2547	99.8139	133.055	127.554	121.933	133	129	125	137.069	129.13	131.86	138	129	130
CRA01	COL	21	CRA01-COL-21	2018-01-23 10:30:16	2018-01-23 10:30:16	2018-01-23	2018-01-22	2018-01-01	2279	100.124	120.648	116.195	106.763	112	109	103	124.543	128.018	133.831	118	128	133
CRA01	COL	21	CRA01-COL-21	2018-01-23 12:00:16	2018-01-23 12:00:16	2018-01-23	2018-01-22	2018-01-01	1783	99.838	145.932	137.182	120.649	146	140	124	146.309	128.49	138.062	149	128	137
CRA01	COL	21	CRA01-COL-21	2018-01-23 13:30:16	2018-01-23 13:30:16	2018-01-23	2018-01-22	2018-01-01	732	61.2884	138.948	130.019	117.134	139	129	118	139.848	129.223	136.238	139	129	134
CRA01	COL	21	CRA01-COL-21	2018-01-24 10:30:16	2018-01-24 10:30:16	2018-01-24	2018-01-22	2018-01-01	442	99.7726	145.07	139.31	130.69	146	141	130	148.593	128.618	133.396	150	129	133
CRA01	COL	21	CRA01-COL-21	2018-01-24 12:00:16	2018-01-24 12:00:16	2018-01-24	2018-01-22	2018-01-01	465	99.7985	156.714	150.548	144.428	164	157	146	159.649	129.163	132.017	166	129	131
CRA01	COL	21	CRA01-COL-21	2018-01-24 13:30:16	2018-01-24 13:30:16	2018-01-24	2018-01-22	2018-01-01	47	60.0355	152.66	146.362	139.915	153	148	141	155.553	129.085	132.106	157	129	130
CRA01	COL	21	CRA01-COL-21	2018-01-25 10:30:16	2018-01-25 10:30:16	2018-01-25	2018-01-22	2018-01-01	479	93.2149	134.296	130.152	123.831	137	132	123	139.142	128.524	131.933	142	128	131
CRA01	COL	21	CRA01-COL-21	2018-01-25 12:00:16	2018-01-25 12:00:16	2018-01-25	2018-01-22	2018-01-01	601	99.9137	146.666	143.739	140.611	149	147	141	152.644	128.522	130.065	156	128	129
CRA01	COL	21	CRA01-COL-21	2018-01-25 13:30:16	2018-01-25 13:30:16	2018-01-25	2018-01-22	2018-01-01	216	99.5746	176.19	169.194	159.551	179	170	159	177.542	128.875	133.944	179	129	133
CRA01	COL	21	CRA01-COL-21	2018-01-26 10:30:16	2018-01-26 10:30:16	2018-01-26	2018-01-22	2018-01-01	659	81.6725	180.053	172.033	158.772	183	173	159	180.37	128.677	135.889	181	129	135
CRA01	COL	21	CRA01-COL-21	2018-01-26 12:00:16	2018-01-26 12:00:16	2018-01-26	2018-01-22	2018-01-01	462	96.9189	188.065	183.472	172.545	190	186	176	190.39	127.708	134.16	194	128	134
CRA01	COL	21	CRA01-COL-21	2018-01-26 13:30:16	2018-01-26 13:30:16	2018-01-26	2018-01-22	2018-01-01	462	73.3639	184.338	176.266	161.502	184	176	161	184.266	128.392	136.582	184	128	136
CRA01	COL	21	CRA01-COL-21	2018-01-27 10:30:16	2018-01-27 10:30:16	2018-01-27	2018-01-22	2018-01-01	497	69.3323	193.133	178.539	157.29	195	179	156	187.447	129.807	140.732	188	130	141
CRA01	COL	21	CRA01-COL-21	2018-01-27 12:00:16	2018-01-27 12:00:16	2018-01-27	2018-01-22	2018-01-01	166	56.6415	171.614	163.627	148.964	176	168	154	171.819	128.398	136.614	177	128	137
CRA01	COL	21	CRA01-COL-21	2018-01-27 13:30:16	2018-01-27 13:30:16	2018-01-27	2018-01-22	2018-01-01	96	87.0934	179.031	171.427	160.51	178	172	160	179.802	128.771	134.562	180	129	134
CRA01	COL	21	CRA01-COL-21	2018-01-28 10:30:16	2018-01-28 10:30:16	2018-01-28	2018-01-22	2018-01-01	115	15.403	177.817	166.504	152.974	177	167	154	175.757	129.774	136.47	176	130	136
CRA01	COL	21	CRA01-COL-21	2018-01-28 12:00:16	2018-01-28 12:00:16	2018-01-28	2018-01-22	2018-01-01	1141	72.5001	197.074	190.847	177.759	198	193	179	197.568	127.971	135.415	199	128	135
CRA01	COL	21	CRA01-COL-21	2018-01-28 13:30:16	2018-01-28 13:30:16	2018-01-28	2018-01-22	2018-01-01	943	52.981	158.37	150.828	138.206	162	154	138	159.957	128.56	135.65	163	129	135
CRA01	COL	21	CRA01-COL-21	2018-01-29 10:30:16	2018-01-29 10:30:16	2018-01-29	2018-01-29	2018-01-01	80	58.054	160.338	148.863	133.137	155	145	130	158.65	129.575	137.775	155	130	136
CRA01	COL	21	CRA01-COL-21	2018-01-29 12:00:15	2018-01-29 12:00:15	2018-01-29	2018-01-29	2018-01-01	423	93.468	163.983	158.033	145.099	163	158	145	166.548	127.927	135.501	167	128	134
CRA01	COL	21	CRA01-COL-21	2018-01-29 13:30:15	2018-01-29 13:30:15	2018-01-29	2018-01-29	2018-01-01	322	71.7454	156.453	148.606	136.118	154	148	135	157.901	128.764	135.593	157	129	135
CRA01	COL	21	CRA01-COL-21	2018-01-30 10:30:15	2018-01-30 10:30:15	2018-01-30	2018-01-29	2018-01-01	957	67.7784	89.2194	88.6437	88.4598	90	89	89	96.2006	128.234	128.219	96	128	127
CRA01	COL	21	CRA01-COL-21	2018-01-30 12:00:15	2018-01-30 12:00:15	2018-01-30	2018-01-29	2018-01-01	653	99.9922	181.051	177.245	167.427	184	180	168	184.47	127.648	133.539	187	128	133
CRA01	COL	21	CRA01-COL-21	2018-01-30 13:30:15	2018-01-30 13:30:15	2018-01-30	2018-01-29	2018-01-01	439	100.089	168.731	162.866	154.61	166	160	152	171.367	128.692	133.032	169	129	133
CRA01	COL	21	CRA01-COL-21	2018-01-31 10:30:15	2018-01-31 10:30:15	2018-01-31	2018-01-29	2018-01-01	1942	100.066	126.488	124.948	123.723	123	122	121	133.783	128.344	128.867	131	128	129
CRA01	COL	21	CRA01-COL-21	2018-01-31 12:00:15	2018-01-31 12:00:15	2018-01-31	2018-01-29	2018-01-01	1970	99.9417	180.02	175.904	167.394	183	178	170	183.356	127.998	132.921	186	128	132
CRA01	COL	21	CRA01-COL-21	2018-01-31 13:30:15	2018-01-31 13:30:15	2018-01-31	2018-01-29	2018-01-01	750	78.6958	186	179.733	169.261	185	179	169	187.404	128.468	134.18	187	128	133
CRA01	COL	21	CRA01-COL-21	2018-02-02 10:30:15	2018-02-02 10:30:15	2018-02-02	2018-01-29	2018-02-01	3562	98.7245	124.87	123.309	116.728	127	126	120	131.771	127.447	131.808	135	127	130
CRA01	COL	21	CRA01-COL-21	2018-02-02 12:00:15	2018-02-02 12:00:15	2018-02-02	2018-01-29	2018-02-01	2665	99.4901	166.755	161.443	145.504	171	168	153	169.194	127.178	136.986	175	127	135
CRA01	COL	21	CRA01-COL-21	2018-02-02 13:30:15	2018-02-02 13:30:15	2018-02-02	2018-01-29	2018-02-01	1616	96.5053	172.812	160.258	141.743	174	160	140	169.826	129.535	139.36	170	130	139
CRA01	COL	21	CRA01-COL-21	2018-02-03 10:30:15	2018-02-03 10:30:15	2018-02-03	2018-01-29	2018-02-01	1694	70.8826	173.286	162.565	145.628	173	162	144	171.702	129.09	138.255	172	129	138
CRA01	COL	21	CRA01-COL-21	2018-02-03 12:00:15	2018-02-03 12:00:15	2018-02-03	2018-01-29	2018-02-01	478	99.8628	157.197	149.649	137.322	158	151	142	158.931	128.682	135.54	160	128	133
CRA01	COL	21	CRA01-COL-21	2018-02-03 13:30:15	2018-02-03 13:30:15	2018-02-03	2018-01-29	2018-02-01	1587	68.0313	157.332	145.12	127.75	158	145	127	155.209	129.654	138.891	155	130	138
CRA01	COL	21	CRA01-COL-21	2018-02-04 10:30:15	2018-02-04 10:30:15	2018-02-04	2018-01-29	2018-02-01	1420	99.9311	153.959	146.601	137.341	155	147	137	156.035	129.126	133.898	157	129	133
CRA01	COL	21	CRA01-COL-21	2018-02-04 12:00:15	2018-02-04 12:00:15	2018-02-04	2018-01-29	2018-02-01	1660	100.073	161.637	154.657	141.601	162	155	143	163.307	128.298	135.767	164	128	135
CRA01	COL	21	CRA01-COL-21	2018-02-04 13:30:15	2018-02-04 13:30:15	2018-02-04	2018-01-29	2018-02-01	1706	99.8343	175.93	165.587	149.389	177	168	153	174.145	129.034	137.757	177	129	137
CRA01	COL	21	CRA01-COL-21	2018-02-05 10:30:15	2018-02-05 10:30:15	2018-02-05	2018-02-05	2018-02-01	497	99.3543	149.561	149.61	150.278	151	151	151	158.004	128.143	127.642	159	128	128
CRA01	COL	21	CRA01-COL-21	2018-02-05 12:00:15	2018-02-05 12:00:15	2018-02-05	2018-02-05	2018-02-01	1451	99.8475	156.38	150.886	143.95	157	152	146	159.95	128.852	132.425	161	129	131
CRA01	COL	21	CRA01-COL-21	2018-02-05 13:30:15	2018-02-05 13:30:15	2018-02-05	2018-02-05	2018-02-01	203	79.3051	166.567	162.892	158.502	168	164	156	171.256	128.547	130.783	173	129	129
CRA01	COL	21	CRA01-COL-21	2018-02-06 10:30:15	2018-02-06 10:30:15	2018-02-06	2018-02-05	2018-02-01	3976	100.005	138.781	136.998	133.718	137	136	136	144.708	128.096	129.995	145	128	130
CRA01	COL	21	CRA01-COL-21	2018-02-06 12:00:15	2018-02-06 12:00:15	2018-02-06	2018-02-05	2018-02-01	2222	99.9542	147.961	143.842	136.343	146	142	135	152.323	128.202	132.499	152	128	132
CRA01	COL	21	CRA01-COL-21	2018-02-06 13:30:15	2018-02-06 13:30:15	2018-02-06	2018-02-05	2018-02-01	1886	100.168	181.324	172.654	159.937	187	179	165	180.786	128.981	135.692	187	129	134
CRA01	COL	21	CRA01-COL-21	2018-02-07 10:30:15	2018-02-07 10:30:15	2018-02-07	2018-02-05	2018-02-01	1601	99.8272	136.97	135.707	132.72	145	144	138	143.347	127.939	129.663	152	128	130
CRA01	COL	21	CRA01-COL-21	2018-02-07 12:00:15	2018-02-07 12:00:15	2018-02-07	2018-02-05	2018-02-01	3103	100.156	142.917	141.095	135.398	146	146	141	149.151	127.676	131.236	154	128	130
CRA01	COL	21	CRA01-COL-21	2018-02-07 13:30:15	2018-02-07 13:30:15	2018-02-07	2018-02-05	2018-02-01	1661	100.073	171.224	164.284	152.728	173	166	154	172.545	128.529	134.893	174	128	134
CRA01	COL	21	CRA01-COL-21	2018-02-08 10:30:15	2018-02-08 10:30:15	2018-02-08	2018-02-05	2018-02-01	2183	97.7165	102.096	101.044	98.323	102	101	97	109.003	127.9	129.671	109	128	129
CRA01	COL	21	CRA01-COL-21	2018-02-08 12:00:15	2018-02-08 12:00:15	2018-02-08	2018-02-05	2018-02-01	3087	100.073	149.775	147.451	141.394	148	144	137	155.405	127.785	131.495	153	128	131
CRA01	COL	21	CRA01-COL-21	2018-02-08 13:30:15	2018-02-08 13:30:15	2018-02-08	2018-02-05	2018-02-01	857	99.8019	179.831	169.002	152.946	185	174	158	177.523	129.207	137.674	183	129	137
CRA01	COL	21	CRA01-COL-21	2018-02-09 10:30:15	2018-02-09 10:30:15	2018-02-09	2018-02-05	2018-02-01	837	100.036	126.669	123.64	116.356	116	113	106	131.927	127.805	132.329	121	128	133
CRA01	COL	21	CRA01-COL-21	2018-02-09 12:00:15	2018-02-09 12:00:15	2018-02-09	2018-02-05	2018-02-01	448	99.9577	123.067	123.21	119.31	125	125	122	131.482	127.272	130.067	134	127	130
CRA01	COL	21	CRA01-COL-21	2018-02-09 13:30:15	2018-02-09 13:30:15	2018-02-09	2018-02-05	2018-02-01	701	86.4763	185.121	176.368	163.846	186	177	165	184.609	129.033	135.573	185	129	134
CRA01	COL	21	CRA01-COL-21	2018-02-10 10:30:15	2018-02-10 10:30:15	2018-02-10	2018-02-05	2018-02-01	761	64.6298	185.323	175.585	159.547	187	176	160	183.904	128.828	137.473	185	129	137
CRA01	COL	21	CRA01-COL-21	2018-02-10 12:00:15	2018-02-10 12:00:15	2018-02-10	2018-02-05	2018-02-01	1249	64.9347	189.019	178.41	161.149	190	180	160	186.694	128.906	138.212	188	129	138
CRA01	COL	21	CRA01-COL-21	2018-02-10 13:30:15	2018-02-10 13:30:15	2018-02-10	2018-02-05	2018-02-01	1278	64.3027	166.543	154.721	137.306	167	155	135	164.456	129.477	138.733	165	130	139
CRA01	COL	21	CRA01-COL-21	2018-02-11 10:30:15	2018-02-11 10:30:15	2018-02-11	2018-02-05	2018-02-01	1560	47.0232	144.384	130.142	111.099	145	130	109	140.819	130.312	140.316	141	130	141
CRA01	COL	21	CRA01-COL-21	2018-02-11 12:00:15	2018-02-11 12:00:15	2018-02-11	2018-02-05	2018-02-01	2264	98.1645	149.238	138.922	124.29	150	138	124	148.849	129.458	137.32	149	129	135
CRA01	COL	21	CRA01-COL-21	2018-02-11 13:30:15	2018-02-11 13:30:15	2018-02-11	2018-02-05	2018-02-01	2212	75.6585	142.041	131.473	116.564	142	132	115	141.521	129.568	137.575	142	129	135
CRA01	COL	21	CRA01-COL-21	2018-02-12 10:30:15	2018-02-12 10:30:15	2018-02-12	2018-02-12	2018-02-01	1537	99.8124	112.507	107.465	99.1522	112	108	99	116.265	128.427	133.368	117	128	133
CRA01	COL	21	CRA01-COL-21	2018-02-12 12:00:15	2018-02-12 12:00:15	2018-02-12	2018-02-12	2018-02-01	1056	94.43	180.968	175.85	161.928	184	178	162	183.152	127.412	135.762	186	127	136
CRA01	COL	21	CRA01-COL-21	2018-02-12 13:30:15	2018-02-12 13:30:15	2018-02-12	2018-02-12	2018-02-01	199	79.1987	153.779	146.849	135.859	157	151	140	155.668	128.648	134.764	161	129	135
CRA01	COL	21	CRA01-COL-21	2018-02-13 10:30:15	2018-02-13 10:30:15	2018-02-13	2018-02-12	2018-02-01	2369	63.8905	111.061	107.017	100.312	111	107	101	115.726	128.337	132.335	116	128	132
CRA01	COL	21	CRA01-COL-21	2018-02-13 12:00:15	2018-02-13 12:00:15	2018-02-13	2018-02-12	2018-02-01	946	96.2926	183.291	175.465	163.202	184	177	163	183.562	128.737	135.292	185	129	135
CRA01	COL	21	CRA01-COL-21	2018-02-13 13:30:15	2018-02-13 13:30:15	2018-02-13	2018-02-12	2018-02-01	2230	99.9807	176.264	167.83	155.071	179	170	156	176.456	128.893	135.713	179	129	136
CRA01	COL	21	CRA01-COL-21	2018-02-14 10:30:49	2018-02-14 10:30:49	2018-02-14	2018-02-12	2018-02-01	2241	99.977	104.266	101.623	95.7925	104	102	97	109.859	127.953	131.672	110	128	131
CRA01	COL	21	CRA01-COL-21	2018-02-14 12:00:49	2018-02-14 12:00:49	2018-02-14	2018-02-12	2018-02-01	1550	76.9007	160.876	155.156	144.605	164	157	145	163.529	128.28	134.237	166	128	134
CRA01	COL	21	CRA01-COL-21	2018-02-14 13:30:49	2018-02-14 13:30:49	2018-02-14	2018-02-12	2018-02-01	607	96.1575	171.219	159.638	141.804	170	158	140	168.96	129.245	138.842	167	129	140
CRA01	COL	21	CRA01-COL-21	2018-02-15 10:30:49	2018-02-15 10:30:49	2018-02-15	2018-02-12	2018-02-01	1095	97.1044	151.496	141.137	127.474	151	141	127	151.059	129.523	136.679	151	129	137
CRA01	COL	21	CRA01-COL-21	2018-02-15 12:00:49	2018-02-15 12:00:49	2018-02-15	2018-02-12	2018-02-01	786	98.7321	185.522	180.346	170.209	186	181	174	187.581	128.101	133.842	189	128	134
CRA01	COL	21	CRA01-COL-21	2018-02-15 13:30:49	2018-02-15 13:30:49	2018-02-15	2018-02-12	2018-02-01	1588	68.8931	156.849	146.433	133.018	159	148	134	156.288	129.558	136.503	158	130	137
CRA01	COL	21	CRA01-COL-21	2018-02-16 10:30:49	2018-02-16 10:30:49	2018-02-16	2018-02-12	2018-02-01	1589	78.6312	134.13	129.498	122.125	134	128	120	138.599	128.433	132.643	137	128	132
CRA01	COL	21	CRA01-COL-21	2018-02-16 12:00:49	2018-02-16 12:00:49	2018-02-16	2018-02-12	2018-02-01	498	94.7972	184.805	177.956	166.669	183	176	167	185.645	128.536	134.667	185	129	134
CRA01	COL	21	CRA01-COL-21	2018-02-16 13:30:49	2018-02-16 13:30:49	2018-02-16	2018-02-12	2018-02-01	1585	93.5658	170.143	158.182	141.727	170	157	139	167.681	129.598	138.199	167	130	138
CRA01	COL	21	CRA01-COL-21	2018-02-17 10:30:49	2018-02-17 10:30:49	2018-02-17	2018-02-12	2018-02-01	1187	73.3844	140.098	132.837	122.505	140	132	120	142.409	128.91	134.516	142	129	134
CRA01	COL	21	CRA01-COL-21	2018-02-17 12:00:49	2018-02-17 12:00:49	2018-02-17	2018-02-12	2018-02-01	1277	96.1874	186.531	179.14	167.419	185	176	167	186.92	128.634	134.94	185	129	134
CRA01	COL	21	CRA01-COL-21	2018-02-17 13:30:49	2018-02-17 13:30:49	2018-02-17	2018-02-12	2018-02-01	2076	99.9454	174.334	165.919	154.638	173	165	154	174.437	129.137	134.887	174	129	134
CRA01	COL	21	CRA01-COL-21	2018-02-18 10:30:49	2018-02-18 10:30:49	2018-02-18	2018-02-12	2018-02-01	2790	100.2	114.218	111.025	105.841	112	109	105	119.686	128.268	131.321	118	128	131
CRA01	COL	21	CRA01-COL-21	2018-02-18 12:00:49	2018-02-18 12:00:49	2018-02-18	2018-02-12	2018-02-01	1202	99.9587	180.486	172.96	160.219	180	174	160	180.895	128.56	135.52	182	128	135
CRA01	COL	21	CRA01-COL-21	2018-02-18 13:30:49	2018-02-18 13:30:49	2018-02-18	2018-02-12	2018-02-01	2288	100.088	165.481	157.889	146.718	166	157	145	166.509	128.878	134.792	166	129	133
CRA01	COL	21	CRA01-COL-21	2018-02-19 10:30:49	2018-02-19 10:30:49	2018-02-19	2018-02-19	2018-02-01	1969	99.8062	169.081	161.524	148.669	170	161	148	170.229	128.545	135.696	170	129	136
CRA01	COL	21	CRA01-COL-21	2018-02-19 12:00:49	2018-02-19 12:00:49	2018-02-19	2018-02-19	2018-02-01	1042	99.8568	165.484	159.744	149.26	170	163	153	167.898	128.271	134.191	172	128	134
CRA01	COL	21	CRA01-COL-21	2018-02-19 13:30:49	2018-02-19 13:30:49	2018-02-19	2018-02-19	2018-02-01	2162	78.8542	175.356	166.597	153.383	176	167	155	175.23	128.972	136.036	176	129	135
CRA01	COL	21	CRA01-COL-21	2018-02-20 10:30:49	2018-02-20 10:30:49	2018-02-20	2018-02-19	2018-02-01	3420	99.8428	106.399	104.817	102.271	106	105	104	113.186	128.16	129.655	113	128	129
CRA01	COL	21	CRA01-COL-21	2018-02-20 12:00:49	2018-02-20 12:00:49	2018-02-20	2018-02-19	2018-02-01	684	100.003	176.31	169.526	159.186	179	172	163	177.686	128.699	134.224	180	129	133
CRA01	COL	21	CRA01-COL-21	2018-02-20 13:30:49	2018-02-20 13:30:49	2018-02-20	2018-02-19	2018-02-01	4373	100.09	155.365	149.436	141.404	160	153	144	158.16	128.794	133.038	162	129	132
CRA01	COL	21	CRA01-COL-21	2018-02-21 10:30:49	2018-02-21 10:30:49	2018-02-21	2018-02-19	2018-02-01	1947	74.4014	154.79	145.607	133.237	157	148	134	155.284	129.271	135.807	157	129	136
CRA01	COL	21	CRA01-COL-21	2018-02-21 12:00:49	2018-02-21 12:00:49	2018-02-21	2018-02-19	2018-02-01	2059	90.7493	180.663	169.322	153.429	183	172	155	178.334	129.416	137.676	181	129	138
CRA01	COL	21	CRA01-COL-21	2018-02-21 13:30:49	2018-02-21 13:30:49	2018-02-21	2018-02-19	2018-02-01	571	84.6146	175.191	165.828	152.07	176	169	154	174.699	129.07	136.375	178	129	137
CRA01	COL	21	CRA01-COL-21	2018-02-22 10:30:49	2018-02-22 10:30:49	2018-02-22	2018-02-19	2018-02-01	2341	100.056	132.912	129.734	123.003	130	127	121	138.529	127.974	132.075	136	128	132
CRA01	COL	21	CRA01-COL-21	2018-02-22 12:00:49	2018-02-22 12:00:49	2018-02-22	2018-02-19	2018-02-01	282	75.7821	184.755	177.933	164.67	186	178	162	185.613	128.131	135.716	186	128	135
CRA01	COL	21	CRA01-COL-21	2018-02-22 13:30:49	2018-02-22 13:30:49	2018-02-22	2018-02-19	2018-02-01	2135	88.4548	152.174	145.713	136.63	154	147	134	154.863	128.773	133.71	157	129	133
CRA01	COL	21	CRA01-COL-21	2018-02-23 10:30:49	2018-02-23 10:30:49	2018-02-23	2018-02-19	2018-02-01	4178	100.179	126.234	120.537	113.989	119	114	109	129.583	129.007	132.376	123	129	132
CRA01	COL	21	CRA01-COL-21	2018-02-23 12:00:49	2018-02-23 12:00:49	2018-02-23	2018-02-19	2018-02-01	2201	100.188	185.666	178.05	164.327	189	181	167	185.706	128.423	136.007	189	128	135
CRA01	COL	21	CRA01-COL-21	2018-02-23 13:30:49	2018-02-23 13:30:49	2018-02-23	2018-02-19	2018-02-01	3021	97.0825	110.199	106.248	101.969	100	97	95	114.617	128.771	130.944	106	129	131
CRA01	COL	21	CRA01-COL-21	2018-02-24 10:30:49	2018-02-24 10:30:49	2018-02-24	2018-02-19	2018-02-01	2750	99.9426	147.8	144.007	135.497	147	145	137	152.657	127.925	133.051	154	128	132
CRA01	COL	21	CRA01-COL-21	2018-02-24 12:00:49	2018-02-24 12:00:49	2018-02-24	2018-02-19	2018-02-01	1038	81.1984	196.186	186.614	169.704	196	187	171	194.077	128.621	137.83	195	129	138
CRA01	COL	21	CRA01-COL-21	2018-02-24 13:30:49	2018-02-24 13:30:49	2018-02-24	2018-02-19	2018-02-01	2042	79.9138	187.859	177.988	163.732	189	178	161	186.287	129.145	136.594	186	129	137
CRA01	COL	21	CRA01-COL-21	2018-02-25 10:30:49	2018-02-25 10:30:49	2018-02-25	2018-02-19	2018-02-01	1196	73.8818	180.742	173.168	160.165	182	175	162	181.269	128.508	135.684	183	128	136
CRA01	COL	21	CRA01-COL-21	2018-02-25 12:00:49	2018-02-25 12:00:49	2018-02-25	2018-02-19	2018-02-01	2280	63.6073	189.353	179.193	164.697	190	179	163	187.453	129.189	136.756	187	129	137
CRA01	COL	21	CRA01-COL-21	2018-02-25 13:30:49	2018-02-25 13:30:49	2018-02-25	2018-02-19	2018-02-01	2517	96.605	190.875	180.189	165.034	191	179	163	188.45	129.282	137.143	188	129	137
CRA01	COL	21	CRA01-COL-21	2018-02-26 10:30:49	2018-02-26 10:30:49	2018-02-26	2018-02-26	2018-02-01	4082	100.174	131.051	126.329	118.887	125	120	113	135.044	128.438	132.664	129	128	133
CRA01	COL	21	CRA01-COL-21	2018-02-26 12:00:49	2018-02-26 12:00:49	2018-02-26	2018-02-26	2018-02-01	1007	66.5302	148.09	141.422	129.23	138	129	119	150.064	128.321	135.411	138	128	135
CRA01	COL	21	CRA01-COL-21	2018-02-26 13:30:49	2018-02-26 13:30:49	2018-02-26	2018-02-26	2018-02-01	1408	99.964	187.798	175.197	157.239	188	176	158	183.855	129.579	138.902	185	129	139
CRA01	COL	21	CRA01-COL-21	2018-02-27 10:30:49	2018-02-27 10:30:49	2018-02-27	2018-02-26	2018-02-01	3241	100.073	122.117	117.412	111.35	112	107	102	125.964	128.729	131.968	115	129	132
CRA01	COL	21	CRA01-COL-21	2018-02-27 12:00:49	2018-02-27 12:00:49	2018-02-27	2018-02-26	2018-02-01	796	43.1109	122.985	122.186	117.013	110	109	104	129.974	127.348	130.957	117	127	131
CRA01	COL	21	CRA01-COL-21	2018-02-27 13:30:49	2018-02-27 13:30:49	2018-02-27	2018-02-26	2018-02-01	1641	88.0719	178.935	168.533	154.748	181	169	153	177.299	129.463	136.559	179	129	136
CRA01	COL	21	CRA01-COL-21	2018-02-28 10:30:58	2018-02-28 10:30:58	2018-02-28	2018-02-26	2018-02-01	2576	97.6551	148.337	142.448	132.806	149	144	133	151.42	128.481	133.949	153	128	133
CRA01	COL	21	CRA01-COL-21	2018-02-28 12:00:58	2018-02-28 12:00:58	2018-02-28	2018-02-26	2018-02-01	2134	63.9117	159.594	151.402	139.101	160	151	137	160.613	128.894	135.582	160	129	135
CRA01	COL	21	CRA01-COL-21	2018-02-28 13:30:58	2018-02-28 13:30:58	2018-02-28	2018-02-26	2018-02-01	2011	76.0231	199.673	191.916	179.925	202	195	184	198.909	128.722	135.081	201	129	133
CRA01	COL	21	CRA01-COL-21	2018-03-01 10:30:58	2018-03-01 10:30:58	2018-03-01	2018-02-26	2018-03-01	420	99.6932	173.4	159.2	136.567	190	180	152	168.302	129.619	141.798	188	129	142
CRA01	COL	21	CRA01-COL-21	2018-03-01 12:00:58	2018-03-01 12:00:58	2018-03-01	2018-02-26	2018-03-01	920	29.8078	106.664	102.688	89.1337	106	102	88	110.851	127.051	136.238	110	127	137
CRA01	COL	21	CRA01-COL-21	2018-03-01 13:30:58	2018-03-01 13:30:58	2018-03-01	2018-02-26	2018-03-01	1326	65.5837	173.789	158.816	139.127	174	158	135	168.875	130.305	140.321	168	131	140
CRA01	COL	21	CRA01-COL-21	2018-03-02 10:30:58	2018-03-02 10:30:58	2018-03-02	2018-02-26	2018-03-01	688	56.1895	171.317	166.674	159.535	171	166	157	174.587	128.438	132.272	174	128	133
CRA01	COL	21	CRA01-COL-21	2018-03-02 12:00:58	2018-03-02 12:00:58	2018-03-02	2018-02-26	2018-03-01	750	22.8524	110.817	105.971	100.809	110	104	97	114.973	128.956	131.605	114	129	132
CRA01	COL	21	CRA01-COL-21	2018-03-02 13:30:58	2018-03-02 13:30:58	2018-03-02	2018-02-26	2018-03-01	1114	60.6433	196.757	185.526	170.338	201	190	175	193.384	129.53	137.274	198	129	137
CRA01	COL	21	CRA01-COL-21	2018-03-03 10:30:58	2018-03-03 10:30:58	2018-03-03	2018-02-26	2018-03-01	585	70.7002	175.125	167.684	158.089	166	162	156	176.092	129.063	133.925	171	129	134
CRA01	COL	21	CRA01-COL-21	2018-03-03 12:00:58	2018-03-03 12:00:58	2018-03-03	2018-02-26	2018-03-01	1509	70.262	119.282	117.877	115.48	118	117	115	126.379	128.155	129.589	126	128	129
CRA01	COL	21	CRA01-COL-21	2018-03-03 13:30:58	2018-03-03 13:30:58	2018-03-03	2018-02-26	2018-03-01	1128	61.8412	194.416	182.868	168.32	195	183	167	191.143	129.726	136.952	191	129	136
CRA01	COL	21	CRA01-COL-21	2018-03-04 10:30:58	2018-03-04 10:30:58	2018-03-04	2018-02-26	2018-03-01	1288	59.2559	183.344	172.6	160.638	183	173	163	181.482	129.891	135.613	182	130	135
CRA01	COL	21	CRA01-COL-21	2018-03-04 12:00:58	2018-03-04 12:00:58	2018-03-04	2018-02-26	2018-03-01	682	32.8102	111.177	108.07	103.167	112	110	104	116.767	128.34	131.274	119	128	132
CRA01	COL	21	CRA01-COL-21	2018-03-04 13:30:58	2018-03-04 13:30:58	2018-03-04	2018-02-26	2018-03-01	790	60.5911	206.562	196.752	182.235	211	204	191	203.618	129.095	136.635	210	129	135
CRA01	COL	21	CRA01-COL-21	2018-03-05 10:30:58	2018-03-05 10:30:58	2018-03-05	2018-03-05	2018-03-01	1931	63.8789	135.17	125.721	115.034	136	124	112	135.831	129.799	135.17	134	130	135
CRA01	COL	21	CRA01-COL-21	2018-03-05 12:00:58	2018-03-05 12:00:58	2018-03-05	2018-03-05	2018-03-01	1665	32.4564	145.213	132.819	116.812	147	132	115	143.265	130.022	138.354	143	130	138
CRA01	COL	21	CRA01-COL-21	2018-03-05 13:30:58	2018-03-05 13:30:58	2018-03-05	2018-03-05	2018-03-01	1778	72.4598	147.511	134.588	117.615	149	133	114	145.083	130.11	138.939	144	130	139
CRA01	COL	21	CRA01-COL-21	2018-03-06 10:30:58	2018-03-06 10:30:58	2018-03-06	2018-03-05	2018-03-01	1416	100.056	156.816	149.326	137.5	166	161	148	158.102	128.766	135.274	169	128	135
CRA01	COL	21	CRA01-COL-21	2018-03-06 12:00:58	2018-03-06 12:00:58	2018-03-06	2018-03-05	2018-03-01	1720	61.7998	98.9343	95.4122	88.1773	98	97	89	103.161	128.094	132.633	104	128	132
CRA01	COL	21	CRA01-COL-21	2018-03-06 13:30:58	2018-03-06 13:30:58	2018-03-06	2018-03-05	2018-03-01	1771	99.9413	176.788	163.33	141.53	178	162	139	172.644	129.38	141.161	171	129	141
CRA01	COL	21	CRA01-COL-21	2018-03-07 10:30:58	2018-03-07 10:30:58	2018-03-07	2018-03-05	2018-03-01	915	88.3374	153.774	144.946	133.089	154	143	131	154.48	129.251	135.485	153	129	134
CRA01	COL	21	CRA01-COL-21	2018-03-07 12:00:58	2018-03-07 12:00:58	2018-03-07	2018-03-05	2018-03-01	1841	69.5163	164.332	153.477	138.734	166	153	139	163.137	129.547	137.246	163	129	136
CRA01	COL	21	CRA01-COL-21	2018-03-07 13:30:58	2018-03-07 13:30:58	2018-03-07	2018-03-05	2018-03-01	1925	98.9003	135.179	124.556	110.96	135	123	108	134.698	129.764	136.946	133	129	137
CRA01	COL	21	CRA01-COL-21	2018-03-08 10:30:58	2018-03-08 10:30:58	2018-03-08	2018-03-05	2018-03-01	583	36.7968	132.844	122.762	110.148	134	123	110	132.808	129.695	136.331	134	130	136
CRA01	COL	21	CRA01-COL-21	2018-03-08 12:00:58	2018-03-08 12:00:58	2018-03-08	2018-03-05	2018-03-01	1734	54.8863	130.918	121.458	108.733	131	120	107	131.369	129.441	136.334	130	129	136
CRA01	COL	21	CRA01-COL-21	2018-03-08 13:30:58	2018-03-08 13:30:58	2018-03-08	2018-03-05	2018-03-01	790	49.204	135.166	126.289	114.932	136	125	115	136.157	129.441	135.461	135	129	135
CRA01	COL	21	CRA01-COL-21	2018-03-09 10:30:58	2018-03-09 10:30:58	2018-03-09	2018-03-05	2018-03-01	2024	99.9424	153.356	145.538	135.716	154	146	138	155.077	129.242	134.281	155	129	133
CRA01	COL	21	CRA01-COL-21	2018-03-09 12:00:58	2018-03-09 12:00:58	2018-03-09	2018-03-05	2018-03-01	994	99.8124	146.779	132.837	113.07	147	132	111	143.387	130.015	140.587	143	130	141
CRA01	COL	21	CRA01-COL-21	2018-03-09 13:30:58	2018-03-09 13:30:58	2018-03-09	2018-03-05	2018-03-01	1439	99.5616	146.823	134.684	117.682	147	133	114	144.949	129.712	138.83	144	130	139
CRA01	COL	21	CRA01-COL-21	2018-03-10 10:30:58	2018-03-10 10:30:58	2018-03-10	2018-03-05	2018-03-01	756	96.5118	160.507	154.536	144.984	160	156	147	163.385	128.504	133.823	164	128	133
CRA01	COL	21	CRA01-COL-21	2018-03-10 12:00:58	2018-03-10 12:00:58	2018-03-10	2018-03-05	2018-03-01	1567	96.5014	145.525	135.04	118.395	147	137	119	144.874	129.139	138.406	147	129	139
CRA01	COL	21	CRA01-COL-21	2018-03-10 13:30:58	2018-03-10 13:30:58	2018-03-10	2018-03-05	2018-03-01	1586	99.9416	174.064	162.82	143.837	176	164	143	171.869	128.979	139.403	173	129	139
CRA01	COL	21	CRA01-COL-21	2018-03-11 10:30:58	2018-03-11 10:30:58	2018-03-11	2018-03-05	2018-03-01	967	100.073	168.079	162.553	150.653	170	165	155	170.779	127.899	134.942	174	128	135
CRA01	COL	21	CRA01-COL-21	2018-03-11 12:00:58	2018-03-11 12:00:58	2018-03-11	2018-03-05	2018-03-01	1331	99.8554	144.865	133.717	118.998	145	133	118	143.839	129.69	137.479	143	130	138
CRA01	COL	21	CRA01-COL-21	2018-03-11 13:30:58	2018-03-11 13:30:58	2018-03-11	2018-03-05	2018-03-01	1510	50.0846	178.101	164.898	145.694	180	167	148	174.289	129.697	139.768	176	130	140
CRA01	COL	21	CRA01-COL-21	2018-03-12 10:30:58	2018-03-12 10:30:58	2018-03-12	2018-03-12	2018-03-01	621	99.832	166.473	161.087	150.011	166	160	149	169.462	127.994	134.491	168	128	134
CRA01	COL	21	CRA01-COL-21	2018-03-12 12:00:58	2018-03-12 12:00:58	2018-03-12	2018-03-12	2018-03-01	1238	99.8124	145.315	135.935	121.592	146	138	125	145.665	129.069	137.007	148	129	136
CRA01	COL	21	CRA01-COL-21	2018-03-12 13:30:58	2018-03-12 13:30:58	2018-03-12	2018-03-12	2018-03-01	721	100.16	181.635	165.99	142.999	183	166	142	175.638	129.971	142.018	176	130	142
CRA01	COL	21	CRA01-COL-21	2018-03-13 10:30:58	2018-03-13 10:30:58	2018-03-13	2018-03-12	2018-03-01	1215	100.099	182.095	176.868	164.177	184	179	167	184.252	127.603	135.179	186	128	135
CRA01	COL	21	CRA01-COL-21	2018-03-13 12:00:58	2018-03-13 12:00:58	2018-03-13	2018-03-12	2018-03-01	594	100.068	153.278	149.857	141.015	154	150	143	158.291	127.643	133.131	159	128	133
CRA01	COL	21	CRA01-COL-21	2018-03-13 13:30:58	2018-03-13 13:30:58	2018-03-13	2018-03-12	2018-03-01	717	99.9417	178.269	162.7	139.696	178	161	137	172.501	129.923	142.049	171	130	143
CRA01	COL	21	CRA01-COL-21	2018-03-14 10:30:15	2018-03-14 10:30:15	2018-03-14	2018-03-12	2018-03-01	604	59.5526	146.626	139.904	124.497	148	141	126	148.914	127.798	137.179	150	128	136
CRA01	COL	21	CRA01-COL-21	2018-03-14 12:00:15	2018-03-14 12:00:15	2018-03-14	2018-03-12	2018-03-01	1047	99.5683	179.779	167.564	148.798	183	170	149	176.585	129.381	139.378	179	129	139
CRA01	COL	21	CRA01-COL-21	2018-03-14 13:30:15	2018-03-14 13:30:15	2018-03-14	2018-03-12	2018-03-01	264	99.9413	172.155	156.458	137.648	171	155	136	166.792	130.678	139.97	165	131	140
CRA01	COL	21	CRA01-COL-21	2018-03-15 10:30:15	2018-03-15 10:30:15	2018-03-15	2018-03-12	2018-03-01	318	97.5014	150.314	141.013	126.516	151	142	128	150.585	128.969	136.972	152	129	137
CRA01	COL	21	CRA01-COL-21	2018-03-15 12:00:15	2018-03-15 12:00:15	2018-03-15	2018-03-12	2018-03-01	304	97.0117	176.247	161.013	142.191	176	159	141	171.079	130.461	139.898	170	130	140
CRA01	COL	21	CRA01-COL-21	2018-03-15 13:30:15	2018-03-15 13:30:15	2018-03-15	2018-03-12	2018-03-01	1301	66.2874	182.51	170.225	153.56	183	169	152	179.345	129.652	138.21	178	130	138
CRA01	COL	21	CRA01-COL-21	2018-03-16 10:30:15	2018-03-16 10:30:15	2018-03-16	2018-03-12	2018-03-01	920	39.7664	145.207	130.64	114.761	148	132	116	141.55	130.846	138.599	143	131	139
CRA01	COL	21	CRA01-COL-21	2018-03-16 12:00:15	2018-03-16 12:00:15	2018-03-16	2018-03-12	2018-03-01	1111	99.9422	134.843	122.521	110.362	136	123	110	133.161	130.66	136.387	134	131	137
CRA01	COL	21	CRA01-COL-21	2018-03-16 13:30:15	2018-03-16 13:30:15	2018-03-16	2018-03-12	2018-03-01	415	46.1243	151.458	135.665	116.655	152	137	119	146.629	130.773	140.431	148	131	141
CRA01	COL	21	CRA01-COL-21	2018-03-17 10:30:15	2018-03-17 10:30:15	2018-03-17	2018-03-12	2018-03-01	549	62.8591	138.628	135.933	126.982	137	135	126	144.477	127.326	133.107	143	127	133
CRA01	COL	21	CRA01-COL-21	2018-03-17 12:00:15	2018-03-17 12:00:15	2018-03-17	2018-03-12	2018-03-01	851	99.1414	176.55	167.127	152.378	178	171	157	175.824	128.939	136.919	179	129	136
CRA01	COL	21	CRA01-COL-21	2018-03-17 13:30:15	2018-03-17 13:30:15	2018-03-17	2018-03-12	2018-03-01	369	99.4901	150.276	143.74	131.986	149	142	132	152.783	128.344	135.087	152	128	135
CRA01	COL	21	CRA01-COL-21	2018-03-18 10:30:15	2018-03-18 10:30:15	2018-03-18	2018-03-12	2018-03-01	819	99.4209	177.1	170.295	158.795	178	173	163	178.514	128.531	134.823	181	128	133
CRA01	COL	21	CRA01-COL-21	2018-03-18 12:00:15	2018-03-18 12:00:15	2018-03-18	2018-03-12	2018-03-01	383	68.7624	155.593	152.512	147.316	155	152	148	161.081	128.217	131.089	161	128	131
CRA01	COL	21	CRA01-COL-21	2018-03-18 13:30:15	2018-03-18 13:30:15	2018-03-18	2018-03-12	2018-03-01	952	60.1447	164.056	157.682	148.514	164	159	151	166.586	128.767	133.672	168	128	132
CRA01	COL	33	CRA01-COL-33	2017-11-29 10:30:59	2017-11-29 10:30:59	2017-11-29	2017-11-27	2017-11-01	1796	67.9818	121.855	115.371	98.8341	125	119	99	124.077	127.783	138.144	128	128	136
CRA01	COL	33	CRA01-COL-33	2017-11-29 10:30:59	2017-11-29 10:30:59	2017-11-29	2017-11-27	2017-11-01	1796	67.9818	121.855	115.371	98.8341	125	119	99	124.077	127.783	138.144	128	128	136
CRA01	COL	33	CRA01-COL-33	2017-11-29 12:00:59	2017-11-29 12:00:59	2017-11-29	2017-11-27	2017-11-01	1480	73.9004	122.82	115.08	99.4514	125	117	97	124.14	128.451	137.801	127	128	136
CRA01	COL	33	CRA01-COL-33	2017-11-29 12:00:59	2017-11-29 12:00:59	2017-11-29	2017-11-27	2017-11-01	1480	73.9004	122.82	115.08	99.4514	125	117	97	124.14	128.451	137.801	127	128	136
CRA01	COL	33	CRA01-COL-33	2017-11-29 13:30:59	2017-11-29 13:30:59	2017-11-29	2017-11-27	2017-11-01	1379	66.6653	124.954	117.204	97.2074	128	121	95	126.068	127.675	140.133	130	127	139
CRA01	COL	33	CRA01-COL-33	2017-11-29 13:30:59	2017-11-29 13:30:59	2017-11-29	2017-11-27	2017-11-01	1379	66.6653	124.954	117.204	97.2074	128	121	95	126.068	127.675	140.133	130	127	139
CRA01	COL	33	CRA01-COL-33	2017-11-30 11:26:54	2017-11-30 11:26:54	2017-11-30	2017-11-27	2017-11-01	1584	64.8152	155.162	146.074	126.376	159	150	122	154.951	128.205	139.732	159	128	138
CRA01	COL	33	CRA01-COL-33	2017-11-30 11:26:54	2017-11-30 11:26:54	2017-11-30	2017-11-27	2017-11-01	1584	64.8152	155.162	146.074	126.376	159	150	122	154.951	128.205	139.732	159	128	138
CRA01	COL	33	CRA01-COL-33	2017-11-30 12:56:54	2017-11-30 12:56:54	2017-11-30	2017-11-27	2017-11-01	1477	62.406	149.571	140.333	119.446	152	142	115	149.274	128.139	140.498	151	128	140
CRA01	COL	33	CRA01-COL-33	2017-11-30 12:56:54	2017-11-30 12:56:54	2017-11-30	2017-11-27	2017-11-01	1477	62.406	149.571	140.333	119.446	152	142	115	149.274	128.139	140.498	151	128	140
CRA01	COL	33	CRA01-COL-33	2017-12-01 11:26:54	2017-12-01 11:26:54	2017-12-01	2017-11-27	2017-12-01	1472	38.8331	140.872	132.07	114.882	145	137	110	141.244	128.56	138.526	146	128	138
CRA01	COL	33	CRA01-COL-33	2017-12-01 11:26:54	2017-12-01 11:26:54	2017-12-01	2017-11-27	2017-12-01	1472	38.8331	140.872	132.07	114.882	145	137	110	141.244	128.56	138.526	146	128	138
CRA01	COL	33	CRA01-COL-33	2017-12-01 12:56:54	2017-12-01 12:56:54	2017-12-01	2017-11-27	2017-12-01	1441	33.0739	139.727	130.54	113.851	143	135	111	139.895	128.783	138.388	144	129	138
CRA01	COL	33	CRA01-COL-33	2017-12-01 12:56:54	2017-12-01 12:56:54	2017-12-01	2017-11-27	2017-12-01	1441	33.0739	139.727	130.54	113.851	143	135	111	139.895	128.783	138.388	144	129	138
CRA01	COL	33	CRA01-COL-33	2017-12-02 11:26:54	2017-12-02 11:26:54	2017-12-02	2017-11-27	2017-12-01	1886	62.0782	164.162	155.245	138.672	169	159	139	163.984	128.601	137.973	168	128	136
CRA01	COL	33	CRA01-COL-33	2017-12-02 11:26:54	2017-12-02 11:26:54	2017-12-02	2017-11-27	2017-12-01	1886	62.0782	164.162	155.245	138.672	169	159	139	163.984	128.601	137.973	168	128	136
CRA01	COL	33	CRA01-COL-33	2017-12-02 12:56:54	2017-12-02 12:56:54	2017-12-02	2017-11-27	2017-12-01	2420	98.7245	137	131.63	121.568	138	133	122	140.142	128.395	134.337	142	128	132
CRA01	COL	33	CRA01-COL-33	2017-12-02 12:56:54	2017-12-02 12:56:54	2017-12-02	2017-11-27	2017-12-01	2420	98.7245	137	131.63	121.568	138	133	122	140.142	128.395	134.337	142	128	132
CRA01	COL	33	CRA01-COL-33	2017-12-03 11:26:54	2017-12-03 11:26:54	2017-12-03	2017-11-27	2017-12-01	1836	56.8481	165.942	154.765	136.172	169	157	130	163.524	129.198	139.371	166	128	138
CRA01	COL	33	CRA01-COL-33	2017-12-03 11:26:54	2017-12-03 11:26:54	2017-12-03	2017-11-27	2017-12-01	1836	56.8481	165.942	154.765	136.172	169	157	130	163.524	129.198	139.371	166	128	138
CRA01	COL	33	CRA01-COL-33	2017-12-03 12:56:54	2017-12-03 12:56:54	2017-12-03	2017-11-27	2017-12-01	2920	99.3482	136.605	132.724	126.174	141	138	135	141.449	128.387	132.16	147	128	130
CRA01	COL	33	CRA01-COL-33	2017-12-03 12:56:54	2017-12-03 12:56:54	2017-12-03	2017-11-27	2017-12-01	2920	99.3482	136.605	132.724	126.174	141	138	135	141.449	128.387	132.16	147	128	130
CRA01	COL	33	CRA01-COL-33	2017-12-04 10:30:42	2017-12-04 10:30:42	2017-12-04	2017-12-04	2017-12-01	2509	96.5066	180.643	171.054	159.074	185	175	163	179.548	129.573	135.492	183	129	134
CRA01	COL	33	CRA01-COL-33	2017-12-04 10:30:42	2017-12-04 10:30:42	2017-12-04	2017-12-04	2017-12-01	2509	96.5066	180.643	171.054	159.074	185	175	163	179.548	129.573	135.492	183	129	134
CRA01	COL	33	CRA01-COL-33	2017-12-04 12:00:42	2017-12-04 12:00:42	2017-12-04	2017-12-04	2017-12-01	1896	40.9421	160.962	148.892	137.556	167	156	140	158.889	130.648	135.621	166	130	135
CRA01	COL	33	CRA01-COL-33	2017-12-04 12:00:42	2017-12-04 12:00:42	2017-12-04	2017-12-04	2017-12-01	1896	40.9421	160.962	148.892	137.556	167	156	140	158.889	130.648	135.621	166	130	135
CRA01	COL	33	CRA01-COL-33	2017-12-04 13:30:42	2017-12-04 13:30:42	2017-12-04	2017-12-04	2017-12-01	1836	38.8296	157.583	145.412	133.447	164	154	137	155.49	130.601	135.967	164	130	135
CRA01	COL	33	CRA01-COL-33	2017-12-04 13:30:42	2017-12-04 13:30:42	2017-12-04	2017-12-04	2017-12-01	1836	38.8296	157.583	145.412	133.447	164	154	137	155.49	130.601	135.967	164	130	135
CRA01	COL	33	CRA01-COL-33	2017-12-05 10:30:42	2017-12-05 10:30:42	2017-12-05	2017-12-04	2017-12-01	2135	42.3446	177.315	165.467	152.086	185	171	153	174.526	130.206	136.511	181	129	136
CRA01	COL	33	CRA01-COL-33	2017-12-05 10:30:42	2017-12-05 10:30:42	2017-12-05	2017-12-04	2017-12-01	2135	42.3446	177.315	165.467	152.086	185	171	153	174.526	130.206	136.511	181	129	136
CRA01	COL	33	CRA01-COL-33	2017-12-05 12:00:42	2017-12-05 12:00:42	2017-12-05	2017-12-04	2017-12-01	3339	70.2968	141.899	138.021	134.421	147	145	144	146.914	128.919	130.52	154	128	130
CRA01	COL	33	CRA01-COL-33	2017-12-05 12:00:42	2017-12-05 12:00:42	2017-12-05	2017-12-04	2017-12-01	3339	70.2968	141.899	138.021	134.421	147	145	144	146.914	128.919	130.52	154	128	130
CRA01	COL	33	CRA01-COL-33	2017-12-05 13:30:42	2017-12-05 13:30:42	2017-12-05	2017-12-04	2017-12-01	1353	99.6939	158.372	146.85	134.483	164	152	130	156.261	130.394	136.208	162	130	135
CRA01	COL	33	CRA01-COL-33	2017-12-05 13:30:42	2017-12-05 13:30:42	2017-12-05	2017-12-04	2017-12-01	1353	99.6939	158.372	146.85	134.483	164	152	130	156.261	130.394	136.208	162	130	135
CRA01	COL	33	CRA01-COL-33	2017-12-06 10:30:42	2017-12-06 10:30:42	2017-12-06	2017-12-04	2017-12-01	1728	49.0027	181.434	167.577	151.769	188	174	156	176.797	130.538	137.962	184	130	138
CRA01	COL	33	CRA01-COL-33	2017-12-06 10:30:42	2017-12-06 10:30:42	2017-12-06	2017-12-04	2017-12-01	1728	49.0027	181.434	167.577	151.769	188	174	156	176.797	130.538	137.962	184	130	138
CRA01	COL	33	CRA01-COL-33	2017-12-06 12:00:42	2017-12-06 12:00:42	2017-12-06	2017-12-04	2017-12-01	1396	72.5621	129.446	122.164	114.705	128	120	112	131.756	129.527	133.11	131	129	132
CRA01	COL	33	CRA01-COL-33	2017-12-06 12:00:42	2017-12-06 12:00:42	2017-12-06	2017-12-04	2017-12-01	1396	72.5621	129.446	122.164	114.705	128	120	112	131.756	129.527	133.11	131	129	132
CRA01	COL	33	CRA01-COL-33	2017-12-06 13:30:42	2017-12-06 13:30:42	2017-12-06	2017-12-04	2017-12-01	848	93.7618	172.291	162.921	149.729	175	166	150	171.729	129.288	136.151	175	129	135
CRA01	COL	33	CRA01-COL-33	2017-12-06 13:30:42	2017-12-06 13:30:42	2017-12-06	2017-12-04	2017-12-01	848	93.7618	172.291	162.921	149.729	175	166	150	171.729	129.288	136.151	175	129	135
CRA01	COL	33	CRA01-COL-33	2017-12-07 10:30:42	2017-12-07 10:30:42	2017-12-07	2017-12-04	2017-12-01	2399	76.0988	178.718	166.301	153.148	185	172	157	175.32	130.446	136.46	181	130	136
CRA01	COL	33	CRA01-COL-33	2017-12-07 10:30:42	2017-12-07 10:30:42	2017-12-07	2017-12-04	2017-12-01	2399	76.0988	178.718	166.301	153.148	185	172	157	175.32	130.446	136.46	181	130	136
CRA01	COL	33	CRA01-COL-33	2017-12-07 12:00:42	2017-12-07 12:00:42	2017-12-07	2017-12-04	2017-12-01	1620	65.8427	125.555	118.791	112.338	129	122	112	128.027	129.544	132.504	131	129	132
CRA01	COL	33	CRA01-COL-33	2017-12-07 12:00:42	2017-12-07 12:00:42	2017-12-07	2017-12-04	2017-12-01	1620	65.8427	125.555	118.791	112.338	129	122	112	128.027	129.544	132.504	131	129	132
CRA01	COL	33	CRA01-COL-33	2017-12-07 13:30:42	2017-12-07 13:30:42	2017-12-07	2017-12-04	2017-12-01	1158	67.4356	148.591	135.214	123.194	152	137	120	145.587	131.12	136.272	148	131	136
CRA01	COL	33	CRA01-COL-33	2017-12-07 13:30:42	2017-12-07 13:30:42	2017-12-07	2017-12-04	2017-12-01	1158	67.4356	148.591	135.214	123.194	152	137	120	145.587	131.12	136.272	148	131	136
CRA01	COL	33	CRA01-COL-33	2017-12-08 10:30:42	2017-12-08 10:30:42	2017-12-08	2017-12-04	2017-12-01	3219	51.0001	145.283	136.865	128.569	150	143	131	146.537	129.816	133.596	153	129	131
CRA01	COL	33	CRA01-COL-33	2017-12-08 10:30:42	2017-12-08 10:30:42	2017-12-08	2017-12-04	2017-12-01	3219	51.0001	145.283	136.865	128.569	150	143	131	146.537	129.816	133.596	153	129	131
CRA01	COL	33	CRA01-COL-33	2017-12-08 12:00:46	2017-12-08 12:00:46	2017-12-08	2017-12-04	2017-12-01	2476	49.2063	169.16	159.088	148.132	174	165	148	168.426	129.939	135.094	174	129	133
CRA01	COL	33	CRA01-COL-33	2017-12-08 13:30:46	2017-12-08 13:30:46	2017-12-08	2017-12-04	2017-12-01	2651	68.3635	168.574	159.152	151.805	173	163	152	168.59	130.3	133.113	173	130	131
CRA01	COL	33	CRA01-COL-33	2017-12-09 10:30:46	2017-12-09 10:30:46	2017-12-09	2017-12-04	2017-12-01	3061	100.063	187.495	180.063	168.128	192	186	173	187.683	128.708	135.068	193	128	134
CRA01	COL	33	CRA01-COL-33	2017-12-09 12:00:46	2017-12-09 12:00:46	2017-12-09	2017-12-04	2017-12-01	2992	72.2442	149.171	146.012	141.407	150	148	142	154.644	128.397	130.911	156	128	131
CRA01	COL	33	CRA01-COL-33	2017-12-09 13:30:46	2017-12-09 13:30:46	2017-12-09	2017-12-04	2017-12-01	2958	48.4725	165.173	159.873	157.426	170	164	159	168.658	129.589	130.013	173	129	129
CRA01	COL	33	CRA01-COL-33	2017-12-10 10:30:46	2017-12-10 10:30:46	2017-12-10	2017-12-04	2017-12-01	2275	88.8047	170.042	159.422	147.269	176	164	152	168.511	129.944	135.754	174	130	136
CRA01	COL	33	CRA01-COL-33	2017-12-10 12:00:46	2017-12-10 12:00:46	2017-12-10	2017-12-04	2017-12-01	1944	45.7057	162.827	153.988	146.536	169	160	151	163.25	130.062	133.06	169	130	133
CRA01	COL	33	CRA01-COL-33	2017-12-10 13:30:46	2017-12-10 13:30:46	2017-12-10	2017-12-04	2017-12-01	2539	86.3592	165.596	157.214	150.408	174	165	155	166.272	129.963	132.627	174	130	132
CRA01	COL	33	CRA01-COL-33	2017-12-11 10:30:46	2017-12-11 10:30:46	2017-12-11	2017-12-11	2017-12-01	3108	62.626	151.059	146.882	143.977	155	153	148	155.852	129.105	130.119	162	129	129
CRA01	COL	33	CRA01-COL-33	2017-12-11 12:00:46	2017-12-11 12:00:46	2017-12-11	2017-12-11	2017-12-01	744	26.3431	118.558	116.68	120.547	118	118	125	125.527	129.681	126.016	128	129	126
CRA01	COL	33	CRA01-COL-33	2017-12-11 13:30:46	2017-12-11 13:30:46	2017-12-11	2017-12-11	2017-12-01	3447	100.063	150.726	144.76	139.574	157	152	144	153.715	129.351	131.518	161	129	131
CRA01	COL	33	CRA01-COL-33	2017-12-12 10:30:46	2017-12-12 10:30:46	2017-12-12	2017-12-11	2017-12-01	6189	100.215	163.896	160.424	156.132	176	171	165	168.002	128.628	130.606	179	128	131
CRA01	COL	33	CRA01-COL-33	2017-12-12 12:00:46	2017-12-12 12:00:46	2017-12-12	2017-12-11	2017-12-01	4839	100.021	178.283	174.205	167.222	182	177	170	181.541	128.28	132.109	185	128	131
CRA01	COL	33	CRA01-COL-33	2017-12-12 13:30:46	2017-12-12 13:30:46	2017-12-12	2017-12-11	2017-12-01	1980	73.1147	166.496	156.405	147.589	168	159	150	165.742	130.26	133.924	168	130	134
CRA01	COL	33	CRA01-COL-33	2017-12-13 10:30:46	2017-12-13 10:30:46	2017-12-13	2017-12-11	2017-12-01	2935	99.8148	190.305	185.228	174.945	198	196	185	191.893	128.105	133.887	202	128	133
CRA01	COL	33	CRA01-COL-33	2017-12-13 12:00:46	2017-12-13 12:00:46	2017-12-13	2017-12-11	2017-12-01	2042	39.5286	170.393	161.392	153.817	178	171	161	170.489	130.017	133.123	180	129	133
CRA01	COL	33	CRA01-COL-33	2017-12-13 13:30:46	2017-12-13 13:30:46	2017-12-13	2017-12-11	2017-12-01	2549	38.767	166.904	158.328	151.89	175	168	158	167.533	130.1	132.487	177	129	132
CRA01	COL	33	CRA01-COL-33	2017-12-14 10:30:46	2017-12-14 10:30:46	2017-12-14	2017-12-11	2017-12-01	2075	48.4066	145.559	135.338	125.045	151	141	128	145.292	130.086	134.896	151	130	134
CRA01	COL	33	CRA01-COL-33	2017-12-14 12:00:46	2017-12-14 12:00:46	2017-12-14	2017-12-11	2017-12-01	1801	38.5637	173.598	165.347	156.548	179	173	160	174.082	129.541	133.632	181	129	133
CRA01	COL	33	CRA01-COL-33	2017-12-14 13:30:46	2017-12-14 13:30:46	2017-12-14	2017-12-11	2017-12-01	3053	87.7645	134.599	127.594	120.372	138	132	122	137.138	129.406	132.857	142	129	132
CRA01	COL	33	CRA01-COL-33	2017-12-15 10:30:46	2017-12-15 10:30:46	2017-12-15	2017-12-11	2017-12-01	541	100.153	168.494	156.272	136.695	176	164	144	165.403	129.331	139.858	174	129	139
CRA01	COL	33	CRA01-COL-33	2017-12-15 12:00:46	2017-12-15 12:00:46	2017-12-15	2017-12-11	2017-12-01	1062	99.9648	162.582	152.25	136.389	170	164	147	161.158	129.202	137.694	173	129	138
CRA01	COL	33	CRA01-COL-33	2017-12-15 13:30:46	2017-12-15 13:30:46	2017-12-15	2017-12-11	2017-12-01	1074	99.753	148.868	140.689	131.277	152	143	135	150.141	129.432	134.077	153	129	134
CRA01	COL	33	CRA01-COL-33	2017-12-16 10:30:46	2017-12-16 10:30:46	2017-12-16	2017-12-11	2017-12-01	1406	39.4836	157.165	149.087	143.342	168	162	152	158.44	130.06	132.053	171	129	132
CRA01	COL	33	CRA01-COL-33	2017-12-16 12:00:46	2017-12-16 12:00:46	2017-12-16	2017-12-11	2017-12-01	1819	39.5158	153.446	144.785	138.49	164	157	149	154.257	130.184	132.463	166	129	133
CRA01	COL	33	CRA01-COL-33	2017-12-16 13:30:46	2017-12-16 13:30:46	2017-12-16	2017-12-11	2017-12-01	1334	34.6217	162.039	154.258	147.58	169	163	154	163.456	129.736	132.516	171	129	133
CRA01	COL	33	CRA01-COL-33	2017-12-17 10:30:46	2017-12-17 10:30:46	2017-12-17	2017-12-11	2017-12-01	528	75.2526	166.449	157.267	141.155	171	160	142	166.006	128.65	137.646	170	129	137
CRA01	COL	33	CRA01-COL-33	2017-12-17 12:00:46	2017-12-17 12:00:46	2017-12-17	2017-12-11	2017-12-01	1047	91.2952	172.755	164.181	150.44	177	168	153	172.468	128.82	136.201	176	129	136
CRA01	COL	33	CRA01-COL-33	2017-12-17 13:30:46	2017-12-17 13:30:46	2017-12-17	2017-12-11	2017-12-01	1905	62.5001	159.531	154.711	146.787	165	160	149	162.983	128.391	132.801	169	128	132
CRA01	COL	33	CRA01-COL-33	2017-12-18 10:30:46	2017-12-18 10:30:46	2017-12-18	2017-12-18	2017-12-01	321	69.8195	164.022	154.713	140.268	173	162	143	163.52	128.991	136.717	172	129	136
CRA01	COL	33	CRA01-COL-33	2017-12-18 12:00:46	2017-12-18 12:00:46	2017-12-18	2017-12-18	2017-12-01	1446	99.9947	182.057	175.84	163.568	188	183	167	183.277	128.172	135.042	190	128	135
CRA01	COL	33	CRA01-COL-33	2017-12-18 13:30:46	2017-12-18 13:30:46	2017-12-18	2017-12-18	2017-12-01	1397	70.4007	152.228	146.429	137.676	156	151	141	155.198	128.606	133.413	160	128	132
CRA01	COL	33	CRA01-COL-33	2017-12-19 10:30:46	2017-12-19 10:30:46	2017-12-19	2017-12-18	2017-12-01	527	63.5611	162.977	152.338	137.235	173	161	142	160.987	129.404	137.243	170	129	137
CRA01	COL	33	CRA01-COL-33	2017-12-19 12:00:46	2017-12-19 12:00:46	2017-12-19	2017-12-18	2017-12-01	1390	98.7245	183.458	174.907	161.979	187	177	164	183.012	128.909	135.688	186	129	136
CRA01	COL	33	CRA01-COL-33	2017-12-19 13:30:46	2017-12-19 13:30:46	2017-12-19	2017-12-18	2017-12-01	1933	65.7537	168.475	161.058	155.27	176	170	160	169.943	129.734	131.957	178	129	132
CRA01	COL	33	CRA01-COL-33	2017-12-20 10:30:46	2017-12-20 10:30:46	2017-12-20	2017-12-18	2017-12-01	1088	98.4442	171.953	164.96	151.861	177	171	157	173.13	128.31	135.699	179	128	135
CRA01	COL	33	CRA01-COL-33	2017-12-20 12:00:46	2017-12-20 12:00:46	2017-12-20	2017-12-18	2017-12-01	2348	100.097	186.453	180.432	169.802	194	189	176	187.543	128.342	134.168	196	128	134
CRA01	COL	33	CRA01-COL-33	2017-12-20 13:30:46	2017-12-20 13:30:46	2017-12-20	2017-12-18	2017-12-01	1120	99.964	152.896	144.429	137.509	154	145	139	153.818	130.014	132.753	156	129	133
CRA01	COL	33	CRA01-COL-33	2017-12-21 10:30:10	2017-12-21 10:30:10	2017-12-21	2017-12-18	2017-12-01	1526	88.188	183.663	178.723	169.438	185	181	172	186.202	128.153	133.366	188	128	133
CRA01	COL	33	CRA01-COL-33	2017-12-21 12:00:10	2017-12-21 12:00:10	2017-12-21	2017-12-18	2017-12-01	2369	72.4734	169.637	163.335	157.477	175	170	161	172.007	129.307	131.907	178	129	132
CRA01	COL	33	CRA01-COL-33	2017-12-21 13:30:10	2017-12-21 13:30:10	2017-12-21	2017-12-18	2017-12-01	1321	70.228	168.544	159.132	148.841	171	162	148	168.157	129.706	134.547	171	129	134
CRA01	COL	33	CRA01-COL-33	2017-12-22 10:30:10	2017-12-22 10:30:10	2017-12-22	2017-12-18	2017-12-01	615	96.5208	167.764	158.06	141.177	175	165	146	166.725	128.737	138.073	174	129	137
CRA01	COL	33	CRA01-COL-33	2017-12-22 12:00:10	2017-12-22 12:00:10	2017-12-22	2017-12-18	2017-12-01	1803	100.073	128.328	129.942	131.996	121	125	128	137.663	127.98	126.517	134	128	124
CRA01	COL	33	CRA01-COL-33	2017-12-22 13:30:10	2017-12-22 13:30:10	2017-12-22	2017-12-18	2017-12-01	1680	98.6928	151.708	145.71	138.137	157	151	141	154.62	128.912	132.772	160	129	133
CRA01	COL	33	CRA01-COL-33	2017-12-23 10:30:10	2017-12-23 10:30:10	2017-12-23	2017-12-18	2017-12-01	1098	44.379	154.743	143.811	128.943	165	153	134	152.827	129.638	137.341	162	129	137
CRA01	COL	33	CRA01-COL-33	2017-12-23 12:00:10	2017-12-23 12:00:10	2017-12-23	2017-12-18	2017-12-01	2245	100.039	123.878	126.371	128.442	119	122	126	134.469	127.567	126.569	130	127	126
CRA01	COL	33	CRA01-COL-33	2017-12-23 13:30:10	2017-12-23 13:30:10	2017-12-23	2017-12-18	2017-12-01	799	65.6069	177.352	169.078	158.912	185	178	165	177.523	129.29	134.27	186	128	135
CRA01	COL	33	CRA01-COL-33	2017-12-24 10:30:10	2017-12-24 10:30:10	2017-12-24	2017-12-18	2017-12-01	1067	75.3742	172.531	162.736	152.179	184	176	160	171.591	129.811	134.713	184	129	135
CRA01	COL	33	CRA01-COL-33	2017-12-24 12:00:10	2017-12-24 12:00:10	2017-12-24	2017-12-18	2017-12-01	1450	70.2853	177.143	168.439	160.14	183	176	165	177.21	129.747	133.401	184	129	134
CRA01	COL	33	CRA01-COL-33	2017-12-24 13:30:10	2017-12-24 13:30:10	2017-12-24	2017-12-18	2017-12-01	2041	54.6641	174.298	165.438	155.248	182	174	161	173.97	129.517	134.397	182	129	134
CRA01	COL	33	CRA01-COL-33	2017-12-25 10:30:10	2017-12-25 10:30:10	2017-12-25	2017-12-25	2017-12-01	1828	82.3133	131.825	123.492	114.909	134	126	115	133.313	129.7	133.811	136	129	133
CRA01	COL	33	CRA01-COL-33	2017-12-25 12:00:10	2017-12-25 12:00:10	2017-12-25	2017-12-25	2017-12-01	2879	56.5023	135.753	127.34	118.131	137	129	118	137.188	129.585	134.135	139	129	134
CRA01	COL	33	CRA01-COL-33	2017-12-25 13:30:10	2017-12-25 13:30:10	2017-12-25	2017-12-25	2017-12-01	2595	75.9144	136.783	127.748	118.568	139	130	119	137.724	129.837	134.222	140	130	134
CRA01	COL	33	CRA01-COL-33	2017-12-26 10:30:10	2017-12-26 10:30:10	2017-12-26	2017-12-25	2017-12-01	1426	76.6702	137.055	128.353	116.609	138	129	116	138.153	129.288	135.541	139	129	136
CRA01	COL	33	CRA01-COL-33	2017-12-26 12:00:10	2017-12-26 12:00:10	2017-12-26	2017-12-25	2017-12-01	3067	78.9059	132.759	126.174	117.786	134	128	118	135.692	129.037	133.475	137	129	134
CRA01	COL	33	CRA01-COL-33	2017-12-26 13:30:10	2017-12-26 13:30:10	2017-12-26	2017-12-25	2017-12-01	2731	46.2856	139.947	131.215	121.531	141	133	121	141.11	129.616	134.413	142	129	135
CRA01	COL	33	CRA01-COL-33	2017-12-27 10:30:10	2017-12-27 10:30:10	2017-12-27	2017-12-25	2017-12-01	1704	99.6961	138.724	131.542	120.478	140	133	120	141.029	128.771	134.97	142	129	135
CRA01	COL	33	CRA01-COL-33	2017-12-27 12:00:10	2017-12-27 12:00:10	2017-12-27	2017-12-25	2017-12-01	2138	98.4125	133.389	124.722	114.729	134	126	114	134.597	129.553	134.62	136	129	135
CRA01	COL	33	CRA01-COL-33	2017-12-27 13:30:10	2017-12-27 13:30:10	2017-12-27	2017-12-25	2017-12-01	2071	46.2401	131.746	123.636	115.273	134	126	115	133.483	129.642	133.648	135	129	134
CRA01	COL	33	CRA01-COL-33	2017-12-28 10:30:10	2017-12-28 10:30:10	2017-12-28	2017-12-25	2017-12-01	1604	99.9413	170.108	165.239	150.167	175	172	158	172.845	127.18	136.5	179	127	136
CRA01	COL	33	CRA01-COL-33	2017-12-28 12:00:10	2017-12-28 12:00:10	2017-12-28	2017-12-25	2017-12-01	2168	100.079	144.115	138.068	126.762	148	140	126	146.658	128.265	134.783	149	128	135
CRA01	COL	33	CRA01-COL-33	2017-12-28 13:30:10	2017-12-28 13:30:10	2017-12-28	2017-12-25	2017-12-01	1231	81.4326	131.293	123.261	117.183	134	128	119	132.966	130.04	132.32	137	129	133
CRA01	COL	33	CRA01-COL-33	2017-12-29 10:30:10	2017-12-29 10:30:10	2017-12-29	2017-12-25	2017-12-01	1836	83.1063	176.495	168.567	154.15	182	176	159	176.733	128.455	136.447	184	128	136
CRA01	COL	33	CRA01-COL-33	2017-12-29 12:00:10	2017-12-29 12:00:10	2017-12-29	2017-12-25	2017-12-01	1781	77.6805	138.934	131.358	124.022	142	135	125	141.077	129.569	132.959	144	129	133
CRA01	COL	33	CRA01-COL-33	2017-12-29 13:30:10	2017-12-29 13:30:10	2017-12-29	2017-12-25	2017-12-01	1978	76.2855	129.783	123.938	120.245	131	126	121	133.588	129.584	130.782	135	129	131
CRA01	COL	33	CRA01-COL-33	2017-12-30 10:30:10	2017-12-30 10:30:10	2017-12-30	2017-12-25	2017-12-01	672	86.154	158.213	152.915	142.046	160	155	143	161.469	128.076	134.426	164	128	134
CRA01	COL	33	CRA01-COL-33	2017-12-30 12:00:10	2017-12-30 12:00:10	2017-12-30	2017-12-25	2017-12-01	3105	98.5162	154.58	146.325	135.057	161	151	136	155.312	129.108	135.026	161	129	135
CRA01	COL	33	CRA01-COL-33	2017-12-30 13:30:10	2017-12-30 13:30:10	2017-12-30	2017-12-25	2017-12-01	2924	99.9413	138.078	130.889	122.286	140	133	124	140.437	129.206	133.611	143	129	133
CRA01	COL	33	CRA01-COL-33	2017-12-31 10:30:10	2017-12-31 10:30:10	2017-12-31	2017-12-25	2017-12-01	3089	99.6809	147.403	138.404	129.643	150	142	131	148.316	129.846	133.896	152	130	134
CRA01	COL	33	CRA01-COL-33	2017-12-31 12:00:10	2017-12-31 12:00:10	2017-12-31	2017-12-25	2017-12-01	1534	47.6069	159.57	146.908	134.606	164	152	136	157.138	130.633	136.171	162	130	137
CRA01	COL	33	CRA01-COL-33	2017-12-31 13:30:10	2017-12-31 13:30:10	2017-12-31	2017-12-25	2017-12-01	2816	82.5352	157.849	147.117	136.169	160	150	137	157.089	130.116	135.238	160	130	135
CRA01	COL	33	CRA01-COL-33	2018-01-01 10:30:10	2018-01-01 10:30:10	2018-01-01	2018-01-01	2018-01-01	1998	92.8037	182.975	177.556	165.725	186	181	168	184.977	127.904	134.731	188	128	134
CRA01	COL	33	CRA01-COL-33	2018-01-01 12:00:10	2018-01-01 12:00:10	2018-01-01	2018-01-01	2018-01-01	836	59.1144	150.224	148.443	143.181	152	150	146	156.841	127.744	131.044	159	128	131
CRA01	COL	33	CRA01-COL-33	2018-01-01 13:30:10	2018-01-01 13:30:10	2018-01-01	2018-01-01	2018-01-01	3378	80.8548	153.391	145.645	135.513	154	147	137	154.988	129.115	134.409	156	129	134
CRA01	COL	33	CRA01-COL-33	2018-01-02 10:30:10	2018-01-02 10:30:10	2018-01-02	2018-01-01	2018-01-01	1133	91.3155	183.683	176.346	162.053	187	179	166	184.052	128.223	136.32	187	128	136
CRA01	COL	33	CRA01-COL-33	2018-01-02 12:00:10	2018-01-02 12:00:10	2018-01-02	2018-01-01	2018-01-01	2366	44.3002	145.949	137.717	128.824	148	140	130	147.459	129.513	133.839	150	129	134
CRA01	COL	33	CRA01-COL-33	2018-01-02 13:30:10	2018-01-02 13:30:10	2018-01-02	2018-01-01	2018-01-01	3275	99.5758	141.494	133.467	126.101	143	136	127	143.337	129.706	133.058	145	129	133
CRA01	COL	33	CRA01-COL-33	2018-01-03 10:30:10	2018-01-03 10:30:10	2018-01-03	2018-01-01	2018-01-01	3042	76.3562	149.71	140.625	130.653	152	144	132	150.431	129.659	134.526	153	129	134
CRA01	COL	33	CRA01-COL-33	2018-01-03 12:00:10	2018-01-03 12:00:10	2018-01-03	2018-01-01	2018-01-01	2424	73.2242	139.428	133.852	127.566	142	137	128	143.229	128.993	132.123	146	129	132
CRA01	COL	33	CRA01-COL-33	2018-01-03 13:30:10	2018-01-03 13:30:10	2018-01-03	2018-01-01	2018-01-01	1601	72.7325	130.143	124.008	117.532	135	129	120	133.375	129.217	132.275	139	129	133
CRA01	COL	33	CRA01-COL-33	2018-01-04 10:30:10	2018-01-04 10:30:10	2018-01-04	2018-01-01	2018-01-01	2895	99.964	146.57	139.482	133.817	149	143	134	149.133	129.658	131.962	152	129	132
CRA01	COL	33	CRA01-COL-33	2018-01-04 12:00:10	2018-01-04 12:00:10	2018-01-04	2018-01-01	2018-01-01	1653	84.0968	135.542	129.486	125.178	140	135	127	139.049	129.562	131.096	144	129	131
CRA01	COL	33	CRA01-COL-33	2018-01-04 13:30:10	2018-01-04 13:30:10	2018-01-04	2018-01-01	2018-01-01	1831	61.5326	143.463	138.823	131.457	144	139	130	147.92	128.419	132.561	148	128	132
CRA01	COL	33	CRA01-COL-33	2018-01-05 10:30:10	2018-01-05 10:30:10	2018-01-05	2018-01-01	2018-01-01	2693	39.1805	147.04	140.305	132.321	150	143	132	149.763	129.088	133.156	152	129	133
CRA01	COL	33	CRA01-COL-33	2018-01-05 12:00:10	2018-01-05 12:00:10	2018-01-05	2018-01-01	2018-01-01	2067	39.9681	152.123	144.226	135.74	155	147	136	153.824	129.449	133.531	156	129	134
CRA01	COL	33	CRA01-COL-33	2018-01-05 13:30:10	2018-01-05 13:30:10	2018-01-05	2018-01-01	2018-01-01	1987	72.9103	142.02	133.803	128.066	145	137	129	143.787	130.109	132.173	147	130	133
CRA01	COL	33	CRA01-COL-33	2018-01-06 10:30:10	2018-01-06 10:30:10	2018-01-06	2018-01-01	2018-01-01	3372	99.9413	151.267	143.904	136.759	154	147	138	153.407	129.49	132.763	157	129	133
CRA01	COL	33	CRA01-COL-33	2018-01-06 12:00:10	2018-01-06 12:00:10	2018-01-06	2018-01-01	2018-01-01	2468	74.071	160.103	151.808	144.575	164	157	146	161.297	129.836	132.905	166	129	133
CRA01	COL	33	CRA01-COL-33	2018-01-06 13:30:10	2018-01-06 13:30:10	2018-01-06	2018-01-01	2018-01-01	1149	77.1898	140.728	135.66	131.483	141	137	133	144.894	129.185	130.92	146	129	131
CRA01	COL	33	CRA01-COL-33	2018-01-07 10:30:10	2018-01-07 10:30:10	2018-01-07	2018-01-01	2018-01-01	2254	99.9515	163.236	157.469	147.195	167	162	151	165.903	128.314	134.098	170	128	134
CRA01	COL	33	CRA01-COL-33	2018-01-07 12:00:10	2018-01-07 12:00:10	2018-01-07	2018-01-01	2018-01-01	2836	96.338	142.881	135.545	129.364	145	137	128	145.285	129.68	132.336	147	129	132
CRA01	COL	33	CRA01-COL-33	2018-01-07 13:30:10	2018-01-07 13:30:10	2018-01-07	2018-01-01	2018-01-01	1641	73.624	136.544	127.24	119.127	141	131	120	137.307	130.11	133.669	141	130	134
CRA01	COL	33	CRA01-COL-33	2018-01-08 10:30:10	2018-01-08 10:30:10	2018-01-08	2018-01-08	2018-01-01	3269	98.9003	132.668	122.721	112.693	135	125	113	132.908	130.055	134.857	135	130	135
CRA01	COL	33	CRA01-COL-33	2018-01-08 12:00:10	2018-01-08 12:00:10	2018-01-08	2018-01-08	2018-01-01	3774	81.8741	124.674	115.136	106.292	127	118	107	125.176	130.152	134.209	128	130	134
CRA01	COL	33	CRA01-COL-33	2018-01-08 13:30:10	2018-01-08 13:30:10	2018-01-08	2018-01-08	2018-01-01	2929	74.8179	132.864	122.212	111.435	134	124	111	132.517	130.192	135.37	134	130	135
CRA01	COL	33	CRA01-COL-33	2018-01-09 10:30:10	2018-01-09 10:30:10	2018-01-09	2018-01-08	2018-01-01	2907	43.2691	142.577	134.801	121.933	143	135	122	144.303	128.696	135.967	145	129	135
CRA01	COL	33	CRA01-COL-33	2018-01-09 12:00:10	2018-01-09 12:00:10	2018-01-09	2018-01-08	2018-01-01	3066	45.2384	131.818	121.916	111.254	133	122	111	132.06	129.962	135.204	132	130	135
CRA01	COL	33	CRA01-COL-33	2018-01-09 13:30:10	2018-01-09 13:30:10	2018-01-09	2018-01-08	2018-01-01	2277	35.5049	139.385	129.228	118.606	141	131	119	139.437	130.013	135.138	141	130	135
CRA01	COL	33	CRA01-COL-33	2018-01-10 10:30:10	2018-01-10 10:30:10	2018-01-10	2018-01-08	2018-01-01	784	89.2628	166.295	157.114	137.492	172	163	141	165.712	128.078	139.526	172	128	139
CRA01	COL	33	CRA01-COL-33	2018-01-10 12:00:10	2018-01-10 12:00:10	2018-01-10	2018-01-08	2018-01-01	1535	73.7056	148.031	138.49	126.328	150	140	127	148.266	129.48	135.785	150	130	136
CRA01	COL	33	CRA01-COL-33	2018-01-10 13:30:10	2018-01-10 13:30:10	2018-01-10	2018-01-08	2018-01-01	1477	74.8136	138.656	128.919	120.128	141	131	121	139.101	130.142	134.064	142	130	135
CRA01	COL	33	CRA01-COL-33	2018-01-11 10:30:10	2018-01-11 10:30:10	2018-01-11	2018-01-08	2018-01-01	2337	58.9788	167.613	159.176	141.442	172	162	142	167.689	128.085	138.352	171	128	138
CRA01	COL	33	CRA01-COL-33	2018-01-11 12:00:10	2018-01-11 12:00:10	2018-01-11	2018-01-08	2018-01-01	1224	66.6474	163.946	154.819	139.645	167	157	139	163.863	128.796	137.146	166	129	137
CRA01	COL	33	CRA01-COL-33	2018-01-11 13:30:10	2018-01-11 13:30:10	2018-01-11	2018-01-08	2018-01-01	2019	66.7081	127.976	120.01	112.945	128	120	112	129.797	129.817	132.966	130	130	132
CRA01	COL	33	CRA01-COL-33	2018-01-12 10:30:16	2018-01-12 10:30:16	2018-01-12	2018-01-08	2018-01-01	695	56.2073	154.824	148.616	140.306	164	158	148	157.309	128.836	133.128	167	129	133
CRA01	COL	33	CRA01-COL-33	2018-01-12 12:00:16	2018-01-12 12:00:16	2018-01-12	2018-01-08	2018-01-01	1265	32.6132	174.179	164.689	149.52	177	166	150	173.499	128.862	137.093	175	129	138
CRA01	COL	33	CRA01-COL-33	2018-01-12 13:30:16	2018-01-12 13:30:16	2018-01-12	2018-01-08	2018-01-01	2225	81.0067	137.217	131.196	124.247	140	135	125	140.532	129.051	132.518	144	129	133
CRA01	COL	33	CRA01-COL-33	2018-01-13 10:30:16	2018-01-13 10:30:16	2018-01-13	2018-01-08	2018-01-01	1675	81.0078	154.621	148.268	137.418	155	149	138	157.335	128.42	134.567	159	128	135
CRA01	COL	33	CRA01-COL-33	2018-01-13 12:00:16	2018-01-13 12:00:16	2018-01-13	2018-01-08	2018-01-01	374	62.0271	173.321	164.396	148.206	178	169	153	172.773	128.489	137.575	178	129	137
CRA01	COL	33	CRA01-COL-33	2018-01-13 13:30:16	2018-01-13 13:30:16	2018-01-13	2018-01-08	2018-01-01	1142	36.4095	165.092	157.02	149.644	169	161	152	166.281	129.687	132.884	171	129	133
CRA01	COL	33	CRA01-COL-33	2018-01-15 10:30:16	2018-01-15 10:30:16	2018-01-15	2018-01-15	2018-01-01	2798	44.4906	161.513	151.506	140.026	163	153	140	161.225	129.731	135.37	162	130	136
CRA01	COL	33	CRA01-COL-33	2018-01-15 12:00:16	2018-01-15 12:00:16	2018-01-15	2018-01-15	2018-01-01	622	23.4743	176.301	162.08	141.842	180	164	143	171.72	129.889	140.352	174	130	142
CRA01	COL	33	CRA01-COL-33	2018-01-15 13:30:16	2018-01-15 13:30:16	2018-01-15	2018-01-15	2018-01-01	2224	75.428	136.938	129.346	118.647	137	129	119	138.897	129.007	134.803	139	129	135
CRA01	COL	33	CRA01-COL-33	2018-01-16 10:30:16	2018-01-16 10:30:16	2018-01-16	2018-01-15	2018-01-01	2165	58.5236	153.133	142.836	133.006	155	144	132	152.926	130.148	134.591	154	130	135
CRA01	COL	33	CRA01-COL-33	2018-01-16 12:00:16	2018-01-16 12:00:16	2018-01-16	2018-01-15	2018-01-01	1224	95.5642	166.645	156.413	145.779	171	160	146	165.988	129.967	134.909	170	130	134
CRA01	COL	33	CRA01-COL-33	2018-01-16 13:30:16	2018-01-16 13:30:16	2018-01-16	2018-01-15	2018-01-01	2721	96.5118	135.798	126.698	116.86	136	128	117	136.659	129.765	134.573	138	129	135
CRA01	COL	33	CRA01-COL-33	2018-01-17 10:30:16	2018-01-17 10:30:16	2018-01-17	2018-01-15	2018-01-01	4176	98.0779	124.097	113.877	103.17	126	115	103	123.994	130.096	135.362	126	130	135
CRA01	COL	33	CRA01-COL-33	2018-01-17 12:00:16	2018-01-17 12:00:16	2018-01-17	2018-01-15	2018-01-01	4624	82.4622	138.331	127.396	115.991	140	129	116	137.707	130.216	135.699	139	130	135
CRA01	COL	33	CRA01-COL-33	2018-01-17 13:30:16	2018-01-17 13:30:16	2018-01-17	2018-01-15	2018-01-01	3143	70.2513	129.825	117.15	102.74	132	118	103	127.666	130.458	137.734	129	130	138
CRA01	COL	33	CRA01-COL-33	2018-01-18 10:30:16	2018-01-18 10:30:16	2018-01-18	2018-01-15	2018-01-01	3808	84.4265	130.307	119.893	108.086	131	121	107	130.066	129.975	135.941	131	130	136
CRA01	COL	33	CRA01-COL-33	2018-01-18 12:00:16	2018-01-18 12:00:16	2018-01-18	2018-01-15	2018-01-01	3506	94.512	140.74	128.863	112.914	142	130	112	139.117	129.79	138.287	141	130	138
CRA01	COL	33	CRA01-COL-33	2018-01-18 13:30:16	2018-01-18 13:30:16	2018-01-18	2018-01-15	2018-01-01	3564	99.8819	126.751	113.702	99.021	127	114	99	124.216	130.598	138.02	125	130	138
CRA01	COL	33	CRA01-COL-33	2018-01-19 10:30:16	2018-01-19 10:30:16	2018-01-19	2018-01-15	2018-01-01	2508	81.0248	130.267	117.369	103.685	131	118	103	127.976	130.669	137.373	129	130	138
CRA01	COL	33	CRA01-COL-33	2018-01-19 12:00:16	2018-01-19 12:00:16	2018-01-19	2018-01-15	2018-01-01	3448	83.7826	133.56	121.43	107.055	134	121	106	131.856	130.196	137.582	132	130	138
CRA01	COL	33	CRA01-COL-33	2018-01-19 13:30:16	2018-01-19 13:30:16	2018-01-19	2018-01-15	2018-01-01	3529	82.868	127.105	114.928	98.9337	128	115	97	125.035	130.063	138.617	125	130	139
CRA01	COL	33	CRA01-COL-33	2018-01-20 10:30:16	2018-01-20 10:30:16	2018-01-20	2018-01-15	2018-01-01	3408	96.9189	150.961	135.027	114.659	153	137	115	145.869	130.708	141.158	147	131	142
CRA01	COL	33	CRA01-COL-33	2018-01-20 12:00:16	2018-01-20 12:00:16	2018-01-20	2018-01-15	2018-01-01	3218	40.3049	131.441	117.707	100.786	132	118	100	128.335	130.463	139.3	128	130	139
CRA01	COL	33	CRA01-COL-33	2018-01-20 13:30:16	2018-01-20 13:30:16	2018-01-20	2018-01-15	2018-01-01	2964	63.3165	137.557	119.228	99.2072	139	120	99	130.696	131.92	141.652	131	132	142
CRA01	COL	33	CRA01-COL-33	2018-01-21 10:30:16	2018-01-21 10:30:16	2018-01-21	2018-01-15	2018-01-01	2829	94.7673	161.515	146.041	121.731	164	149	123	156.281	129.873	143.019	159	130	143
CRA01	COL	33	CRA01-COL-33	2018-01-21 12:00:16	2018-01-21 12:00:16	2018-01-21	2018-01-15	2018-01-01	3551	99.1414	131.918	121.233	109.06	133	122	109	131.419	129.987	136.132	132	130	137
CRA01	COL	33	CRA01-COL-33	2018-01-21 13:30:16	2018-01-21 13:30:16	2018-01-21	2018-01-15	2018-01-01	3455	74.1368	121.588	110.109	97.5942	122	110	97	120.173	130.348	136.641	120	130	137
CRA01	COL	33	CRA01-COL-33	2018-01-22 10:30:16	2018-01-22 10:30:16	2018-01-22	2018-01-22	2018-01-01	3423	57.8874	129.32	118.216	106.883	130	119	106	128.551	130.306	135.8	129	130	136
CRA01	COL	33	CRA01-COL-33	2018-01-22 12:00:16	2018-01-22 12:00:16	2018-01-22	2018-01-22	2018-01-01	3754	99.1414	126.689	115.209	103.345	128	115	103	125.558	130.401	136.191	126	130	137
CRA01	COL	33	CRA01-COL-33	2018-01-22 13:30:16	2018-01-22 13:30:16	2018-01-22	2018-01-22	2018-01-01	4241	85.2864	125.033	115.857	105.978	126	116	105	125.806	129.819	134.763	126	130	135
CRA01	COL	33	CRA01-COL-33	2018-01-23 10:30:16	2018-01-23 10:30:16	2018-01-23	2018-01-22	2018-01-01	834	87.6624	163.971	147.655	126.122	164	149	127	158.276	130.624	141.671	159	131	143
CRA01	COL	33	CRA01-COL-33	2018-01-23 12:00:16	2018-01-23 12:00:16	2018-01-23	2018-01-22	2018-01-01	2608	65.4921	139.996	128.124	108.943	145	132	112	137.935	129.33	140.018	142	129	140
CRA01	COL	33	CRA01-COL-33	2018-01-23 13:30:16	2018-01-23 13:30:16	2018-01-23	2018-01-22	2018-01-01	3952	66.7272	126.053	117.274	106.891	127	118	107	127.133	129.566	134.939	128	130	135
CRA01	COL	33	CRA01-COL-33	2018-01-24 10:30:16	2018-01-24 10:30:16	2018-01-24	2018-01-22	2018-01-01	2968	89.4987	144.009	136.835	127.812	146	139	128	146.4	129.083	133.808	148	129	134
CRA01	COL	33	CRA01-COL-33	2018-01-24 12:00:16	2018-01-24 12:00:16	2018-01-24	2018-01-22	2018-01-01	3051	59.519	146.953	140.027	130.548	148	142	131	149.495	128.893	133.985	151	129	134
CRA01	COL	33	CRA01-COL-33	2018-01-24 13:30:16	2018-01-24 13:30:16	2018-01-24	2018-01-22	2018-01-01	3804	66.5076	138.272	131.909	123.129	142	135	126	141.192	128.828	133.543	145	129	134
CRA01	COL	33	CRA01-COL-33	2018-01-25 10:30:16	2018-01-25 10:30:16	2018-01-25	2018-01-22	2018-01-01	3515	70.6206	147.725	141.151	131.774	150	143	133	150.456	128.812	133.89	152	129	134
CRA01	COL	33	CRA01-COL-33	2018-01-25 12:00:16	2018-01-25 12:00:16	2018-01-25	2018-01-22	2018-01-01	2774	39.8634	138.096	131.525	121.368	140	133	122	140.929	128.659	134.37	142	129	135
CRA01	COL	33	CRA01-COL-33	2018-01-25 13:30:16	2018-01-25 13:30:16	2018-01-25	2018-01-22	2018-01-01	2435	52.7116	139.403	130.663	119.87	143	135	123	140.382	129.447	135.037	144	129	136
CRA01	COL	33	CRA01-COL-33	2018-01-26 10:30:16	2018-01-26 10:30:16	2018-01-26	2018-01-22	2018-01-01	3443	39.9058	179.65	172.26	162.172	183	176	165	180.51	128.944	134.129	184	129	135
CRA01	COL	33	CRA01-COL-33	2018-01-26 12:00:16	2018-01-26 12:00:16	2018-01-26	2018-01-22	2018-01-01	2634	99.826	164.387	156.808	144.542	167	159	145	165.62	128.67	135.405	168	129	136
CRA01	COL	33	CRA01-COL-33	2018-01-26 13:30:16	2018-01-26 13:30:16	2018-01-26	2018-01-22	2018-01-01	3092	57.3848	180.03	172.389	161.805	186	179	167	180.515	128.95	134.387	187	129	135
CRA01	COL	33	CRA01-COL-33	2018-01-27 10:30:16	2018-01-27 10:30:16	2018-01-27	2018-01-22	2018-01-01	2968	80.0392	187.765	175.71	156.689	191	179	159	184.263	129.156	139.278	187	129	140
CRA01	COL	33	CRA01-COL-33	2018-01-27 12:00:16	2018-01-27 12:00:16	2018-01-27	2018-01-22	2018-01-01	1526	85.7031	168.039	157.777	138.763	172	161	140	166.723	128.599	139.29	170	128	140
CRA01	COL	33	CRA01-COL-33	2018-01-27 13:30:16	2018-01-27 13:30:16	2018-01-27	2018-01-22	2018-01-01	2620	78.8353	136.785	126.294	111.942	138	128	114	136.258	129.478	137.237	138	130	137
CRA01	COL	33	CRA01-COL-33	2018-01-28 10:30:16	2018-01-28 10:30:16	2018-01-28	2018-01-22	2018-01-01	3795	47.74	174.137	164.7	151.477	178	168	153	173.595	129.177	136.047	177	129	136
CRA01	COL	33	CRA01-COL-33	2018-01-28 12:00:16	2018-01-28 12:00:16	2018-01-28	2018-01-22	2018-01-01	3852	81.1627	192.204	183.316	168.769	196	187	171	190.984	128.692	136.498	195	129	137
CRA01	COL	33	CRA01-COL-33	2018-01-28 13:30:16	2018-01-28 13:30:16	2018-01-28	2018-01-22	2018-01-01	2846	43.8356	159.574	149.698	135.498	162	152	136	159.269	129.192	136.814	161	129	137
CRA01	COL	33	CRA01-COL-33	2018-01-29 10:30:16	2018-01-29 10:30:16	2018-01-29	2018-01-29	2018-01-01	78	76.8596	151.731	134.41	129.91	150	132	130	146.256	133.897	132.744	145	134	131
CRA01	COL	33	CRA01-COL-33	2018-01-29 12:00:15	2018-01-29 12:00:15	2018-01-29	2018-01-29	2018-01-01	2935	47.6815	163.487	153.871	141.159	166	156	142	163.328	129.339	135.949	166	129	136
CRA01	COL	33	CRA01-COL-33	2018-01-29 13:30:15	2018-01-29 13:30:15	2018-01-29	2018-01-29	2018-01-01	2272	48.5913	155.276	146.019	134.776	159	149	137	155.68	129.482	135.181	159	129	136
CRA01	COL	33	CRA01-COL-33	2018-01-30 10:30:15	2018-01-30 10:30:15	2018-01-30	2018-01-29	2018-01-01	1661	64.4986	134.662	125.374	110.929	136	126	112	135.115	129.007	137.154	136	129	137
CRA01	COL	33	CRA01-COL-33	2018-01-30 12:00:15	2018-01-30 12:00:15	2018-01-30	2018-01-29	2018-01-01	3732	98.1034	122.614	119.7	114.53	118	115	110	128.243	128.168	131.214	124	128	131
CRA01	COL	33	CRA01-COL-33	2018-01-30 13:30:15	2018-01-30 13:30:15	2018-01-30	2018-01-29	2018-01-01	2393	69.3543	139.017	129.897	117.947	141	132	119	139.731	129.343	135.687	142	130	136
CRA01	COL	33	CRA01-COL-33	2018-01-31 10:30:15	2018-01-31 10:30:15	2018-01-31	2018-01-29	2018-01-01	476	99.2521	156.183	149.345	137.445	159	151	138	158.288	128.468	135.16	161	128	134
CRA01	COL	33	CRA01-COL-33	2018-01-31 12:00:15	2018-01-31 12:00:15	2018-01-31	2018-01-29	2018-01-01	1064	63.7938	151.914	143.023	132.95	156	147	134	152.646	129.59	134.527	157	129	135
CRA01	COL	33	CRA01-COL-33	2018-01-31 13:30:15	2018-01-31 13:30:15	2018-01-31	2018-01-29	2018-01-01	3231	45.1491	140.205	131.855	120.758	143	134	122	141.535	129.187	135.112	144	129	135
CRA01	COL	33	CRA01-COL-33	2018-02-02 10:30:15	2018-02-02 10:30:15	2018-02-02	2018-01-29	2018-02-01	3380	80.7412	179.599	165.267	140.045	182	167	142	174.517	129.149	142.959	176	129	143
CRA01	COL	33	CRA01-COL-33	2018-02-02 12:00:15	2018-02-02 12:00:15	2018-02-02	2018-01-29	2018-02-01	3444	79.5743	164.74	152.669	129.353	171	159	132	161.878	128.646	141.837	168	128	143
CRA01	COL	33	CRA01-COL-33	2018-02-02 13:30:15	2018-02-02 13:30:15	2018-02-02	2018-01-29	2018-02-01	4390	97.6282	161.986	149.464	132.45	165	152	132	159.433	129.807	138.626	162	130	139
CRA01	COL	33	CRA01-COL-33	2018-02-03 10:30:15	2018-02-03 10:30:15	2018-02-03	2018-01-29	2018-02-01	3956	45.3365	171.201	158.605	141.339	174	161	142	168.277	129.746	138.672	170	130	139
CRA01	COL	33	CRA01-COL-33	2018-02-03 12:00:15	2018-02-03 12:00:15	2018-02-03	2018-01-29	2018-02-01	3996	43.0502	144.738	131.29	115.004	147	133	115	141.87	130.362	138.634	144	130	139
CRA01	COL	33	CRA01-COL-33	2018-02-03 13:30:15	2018-02-03 13:30:15	2018-02-03	2018-01-29	2018-02-01	4058	44.6975	154.969	141.448	125.015	158	143	125	151.905	130.295	138.59	154	130	139
CRA01	COL	33	CRA01-COL-33	2018-02-04 10:30:15	2018-02-04 10:30:15	2018-02-04	2018-01-29	2018-02-01	3376	74.1115	146.63	137.203	123.983	149	139	124	146.962	129.258	136.335	149	129	137
CRA01	COL	33	CRA01-COL-33	2018-02-04 12:00:15	2018-02-04 12:00:15	2018-02-04	2018-01-29	2018-02-01	760	99.067	173.524	162.924	147.664	178	165	149	171.979	129.299	137.293	175	129	138
CRA01	COL	33	CRA01-COL-33	2018-02-04 13:30:15	2018-02-04 13:30:15	2018-02-04	2018-01-29	2018-02-01	4141	81.2721	111.056	103.617	95.5883	114	106	97	112.75	129.501	133.534	116	129	134
CRA01	COL	33	CRA01-COL-33	2018-02-05 10:30:15	2018-02-05 10:30:15	2018-02-05	2018-02-05	2018-02-01	3461	64.3157	145.278	137.531	127.264	147	139	128	147.149	129.101	134.544	149	129	135
CRA01	COL	33	CRA01-COL-33	2018-02-05 12:00:15	2018-02-05 12:00:15	2018-02-05	2018-02-05	2018-02-01	3910	45.9747	149.018	141.607	132.12	150	143	132	151.148	129.086	134.042	152	129	134
CRA01	COL	33	CRA01-COL-33	2018-02-05 13:30:15	2018-02-05 13:30:15	2018-02-05	2018-02-05	2018-02-01	3155	74.8767	158.467	149.449	139.168	160	151	140	159.086	129.532	134.623	161	129	135
CRA01	COL	33	CRA01-COL-33	2018-02-06 10:30:15	2018-02-06 10:30:15	2018-02-06	2018-02-05	2018-02-01	1797	78.9447	170.777	159.248	141.085	174	162	143	168.429	129.171	138.992	171	129	139
CRA01	COL	33	CRA01-COL-33	2018-02-06 12:00:15	2018-02-06 12:00:15	2018-02-06	2018-02-05	2018-02-01	1038	45.1414	171.963	162.931	149.208	182	172	155	171.377	128.985	136.289	181	128	137
CRA01	COL	33	CRA01-COL-33	2018-02-06 13:30:15	2018-02-06 13:30:15	2018-02-06	2018-02-05	2018-02-01	3106	89.8472	121.412	114.622	106.793	123	117	109	124.024	129.212	133.269	127	129	134
CRA01	COL	33	CRA01-COL-33	2018-02-07 10:30:15	2018-02-07 10:30:15	2018-02-07	2018-02-05	2018-02-01	864	46.4779	135.148	127.997	116.912	135	132	120	136.867	128.83	134.88	142	129	135
CRA01	COL	33	CRA01-COL-33	2018-02-07 12:00:15	2018-02-07 12:00:15	2018-02-07	2018-02-05	2018-02-01	1311	77.6519	177.728	169.526	156.409	186	178	163	177.719	128.742	135.863	186	128	136
CRA01	COL	33	CRA01-COL-33	2018-02-07 13:30:15	2018-02-07 13:30:15	2018-02-07	2018-02-05	2018-02-01	2944	55.4715	119.354	112.624	103.406	122	115	106	121.876	128.931	134.024	124	129	134
CRA01	COL	33	CRA01-COL-33	2018-02-08 10:30:15	2018-02-08 10:30:15	2018-02-08	2018-02-05	2018-02-01	1953	97.0207	109.798	109.864	109.313	104	105	108	118.046	127.995	128.304	113	128	129
CRA01	COL	33	CRA01-COL-33	2018-02-08 12:00:15	2018-02-08 12:00:15	2018-02-08	2018-02-05	2018-02-01	2784	97.1289	184.512	174.045	157.87	190	180	162	182.383	129.04	137.626	188	129	138
CRA01	COL	33	CRA01-COL-33	2018-02-08 13:30:15	2018-02-08 13:30:15	2018-02-08	2018-02-05	2018-02-01	2848	63.4608	147.023	138.344	127.31	150	141	129	148.01	129.304	135.062	151	129	135
CRA01	COL	33	CRA01-COL-33	2018-02-09 10:30:15	2018-02-09 10:30:15	2018-02-09	2018-02-05	2018-02-01	1919	77.0088	132.201	121.964	106.674	132	121	105	131.614	129.266	137.749	132	129	138
CRA01	COL	33	CRA01-COL-33	2018-02-09 12:00:15	2018-02-09 12:00:15	2018-02-09	2018-02-05	2018-02-01	2490	82.6251	169.711	156.834	137.417	176	163	142	166.256	129.526	139.857	172	129	140
CRA01	COL	33	CRA01-COL-33	2018-02-09 13:30:15	2018-02-09 13:30:15	2018-02-09	2018-02-05	2018-02-01	3080	97.0825	123.779	113.9	102.705	125	115	103	123.798	129.858	135.576	125	130	136
CRA01	COL	33	CRA01-COL-33	2018-02-10 10:30:15	2018-02-10 10:30:15	2018-02-10	2018-02-05	2018-02-01	3777	83.4648	188.554	175.511	156.766	192	178	158	184.344	129.623	139.315	187	130	140
CRA01	COL	33	CRA01-COL-33	2018-02-10 12:00:15	2018-02-10 12:00:15	2018-02-10	2018-02-05	2018-02-01	4278	84.3402	185.16	173.591	156.98	187	176	158	182.374	129.4	138.047	184	129	138
CRA01	COL	33	CRA01-COL-33	2018-02-10 13:30:15	2018-02-10 13:30:15	2018-02-10	2018-02-05	2018-02-01	4321	82.9346	157.83	146.177	130.667	161	149	131	156.141	129.703	137.79	159	130	138
CRA01	COL	33	CRA01-COL-33	2018-02-11 10:30:15	2018-02-11 10:30:15	2018-02-11	2018-02-05	2018-02-01	3729	96.9189	133.058	122.421	108.704	134	123	108	132.505	129.732	136.986	133	130	137
CRA01	COL	33	CRA01-COL-33	2018-02-11 12:00:15	2018-02-11 12:00:15	2018-02-11	2018-02-05	2018-02-01	3692	72.887	138.132	126.385	111.371	139	126	110	136.703	129.91	137.794	137	130	138
CRA01	COL	33	CRA01-COL-33	2018-02-11 13:30:15	2018-02-11 13:30:15	2018-02-11	2018-02-05	2018-02-01	4108	71.4441	128.044	117.498	105.509	129	117	104	127.636	130.007	136.104	128	130	136
CRA01	COL	33	CRA01-COL-33	2018-02-12 10:30:15	2018-02-12 10:30:15	2018-02-12	2018-02-12	2018-02-01	3291	62.9309	143.371	133.618	121.145	146	136	123	143.476	129.51	136.03	146	130	136
CRA01	COL	33	CRA01-COL-33	2018-02-12 12:00:15	2018-02-12 12:00:15	2018-02-12	2018-02-12	2018-02-01	2761	77.363	197.108	189.264	173.217	200	192	174	196.222	128.053	137.097	199	128	137
CRA01	COL	33	CRA01-COL-33	2018-02-12 13:30:15	2018-02-12 13:30:15	2018-02-12	2018-02-12	2018-02-01	3436	77.4578	130.72	124.93	117.785	131	126	118	134.326	128.915	132.665	135	129	133
CRA01	COL	33	CRA01-COL-33	2018-02-13 10:30:15	2018-02-13 10:30:15	2018-02-13	2018-02-12	2018-02-01	2965	91.3634	160.867	151.435	136.254	164	155	138	160.616	128.883	137.215	164	129	138
CRA01	COL	33	CRA01-COL-33	2018-02-13 12:00:15	2018-02-13 12:00:15	2018-02-13	2018-02-12	2018-02-01	3250	68.706	172.127	163.727	151.803	174	166	153	172.583	129.014	135.302	174	129	136
CRA01	COL	33	CRA01-COL-33	2018-02-13 13:30:15	2018-02-13 13:30:15	2018-02-13	2018-02-12	2018-02-01	3310	75.388	172.779	164.383	152.607	175	166	153	173.234	129.053	135.213	175	129	136
CRA01	COL	33	CRA01-COL-33	2018-02-14 10:30:49	2018-02-14 10:30:49	2018-02-14	2018-02-12	2018-02-01	1376	100.056	133.927	130.632	124.68	132	129	122	139.535	128.149	131.592	138	128	131
CRA01	COL	33	CRA01-COL-33	2018-02-14 12:00:49	2018-02-14 12:00:49	2018-02-14	2018-02-12	2018-02-01	2794	70.5366	175.973	164.933	148.918	179	168	151	173.944	129.334	137.753	177	129	138
CRA01	COL	33	CRA01-COL-33	2018-02-14 13:30:49	2018-02-14 13:30:49	2018-02-14	2018-02-12	2018-02-01	2996	63.1527	127	120.377	111.176	128	121	112	129.742	128.897	133.937	131	129	134
CRA01	COL	33	CRA01-COL-33	2018-02-15 10:30:49	2018-02-15 10:30:49	2018-02-15	2018-02-12	2018-02-01	2057	77.7573	163.836	151.429	135.737	168	155	137	161.278	129.916	137.891	165	130	138
CRA01	COL	33	CRA01-COL-33	2018-02-15 12:00:49	2018-02-15 12:00:49	2018-02-15	2018-02-12	2018-02-01	3383	99.8469	184.427	172.338	154.908	188	175	156	181.158	129.461	138.527	184	130	139
CRA01	COL	33	CRA01-COL-33	2018-02-15 13:30:49	2018-02-15 13:30:49	2018-02-15	2018-02-12	2018-02-01	2799	84.6857	152.463	142.584	129.66	154	144	130	152.43	129.436	136.212	154	129	136
CRA01	COL	33	CRA01-COL-33	2018-02-16 10:30:49	2018-02-16 10:30:49	2018-02-16	2018-02-12	2018-02-01	3330	78.5968	167.842	156.255	140.144	171	159	142	165.805	129.541	137.966	169	130	138
CRA01	COL	33	CRA01-COL-33	2018-02-16 12:00:49	2018-02-16 12:00:49	2018-02-16	2018-02-12	2018-02-01	1905	40.2058	189.947	177.039	158.561	192	179	160	185.781	129.577	139.146	187	130	139
CRA01	COL	33	CRA01-COL-33	2018-02-16 13:30:49	2018-02-16 13:30:49	2018-02-16	2018-02-12	2018-02-01	3395	78.0091	150.849	140.781	127.906	152	142	129	150.666	129.516	136.216	152	130	137
CRA01	COL	33	CRA01-COL-33	2018-02-17 10:30:49	2018-02-17 10:30:49	2018-02-17	2018-02-12	2018-02-01	4328	99.9236	130.262	121.479	110.79	133	123	111	131.296	129.487	135.063	133	129	135
CRA01	COL	33	CRA01-COL-33	2018-02-17 12:00:49	2018-02-17 12:00:49	2018-02-17	2018-02-12	2018-02-01	3257	77.8092	185.714	174.9	159.37	189	178	161	183.459	129.308	137.386	186	129	138
CRA01	COL	33	CRA01-COL-33	2018-02-17 13:30:49	2018-02-17 13:30:49	2018-02-17	2018-02-12	2018-02-01	3308	76.5279	132.737	122.563	110.059	134	123	111	132.559	129.696	136.234	133	130	136
CRA01	COL	33	CRA01-COL-33	2018-02-18 10:30:49	2018-02-18 10:30:49	2018-02-18	2018-02-12	2018-02-01	2182	99.9413	178.189	167.654	151.606	181	170	154	176.453	129.116	137.678	179	129	138
CRA01	COL	33	CRA01-COL-33	2018-02-18 12:00:49	2018-02-18 12:00:49	2018-02-18	2018-02-12	2018-02-01	3026	53.6153	185.937	174.094	156.415	189	177	159	182.753	129.324	138.612	186	129	139
CRA01	COL	33	CRA01-COL-33	2018-02-18 13:30:49	2018-02-18 13:30:49	2018-02-18	2018-02-12	2018-02-01	4475	99.9414	130.387	122.863	113.348	132	125	114	132.476	129.195	134.225	134	129	134
CRA01	COL	33	CRA01-COL-33	2018-02-19 10:30:49	2018-02-19 10:30:49	2018-02-19	2018-02-19	2018-02-01	3202	97.1816	175.25	165.452	152.615	179	169	155	174.399	129.37	135.922	178	129	136
CRA01	COL	33	CRA01-COL-33	2018-02-19 12:00:49	2018-02-19 12:00:49	2018-02-19	2018-02-19	2018-02-01	3649	59.1144	172.599	162.064	148.223	177	166	150	171.25	129.476	136.555	175	129	137
CRA01	COL	33	CRA01-COL-33	2018-02-19 13:30:49	2018-02-19 13:30:49	2018-02-19	2018-02-19	2018-02-01	3332	41.9353	146.756	137.528	125.709	149	139	127	147.346	129.388	135.56	149	130	136
CRA01	COL	33	CRA01-COL-33	2018-02-20 10:30:49	2018-02-20 10:30:49	2018-02-20	2018-02-19	2018-02-01	2666	40.8216	173.136	158.997	140.844	176	162	143	168.851	130.179	139.363	172	130	140
CRA01	COL	33	CRA01-COL-33	2018-02-20 12:00:49	2018-02-20 12:00:49	2018-02-20	2018-02-19	2018-02-01	3534	56.3565	179.383	165.561	147.863	184	170	151	175.044	130.104	138.985	179	130	139
CRA01	COL	33	CRA01-COL-33	2018-02-20 13:30:49	2018-02-20 13:30:49	2018-02-20	2018-02-19	2018-02-01	3741	89.4594	134.355	125.449	114.488	136	127	116	135.261	129.469	135.176	137	129	135
CRA01	COL	33	CRA01-COL-33	2018-02-21 10:30:49	2018-02-21 10:30:49	2018-02-21	2018-02-19	2018-02-01	4080	84.9463	151.758	142.78	132.865	154	144	133	152.59	129.61	134.497	154	130	135
CRA01	COL	33	CRA01-COL-33	2018-02-21 12:00:49	2018-02-21 12:00:49	2018-02-21	2018-02-19	2018-02-01	3706	84.0625	178.919	167.957	154.285	181	169	154	177.067	129.636	136.479	178	130	137
CRA01	COL	33	CRA01-COL-33	2018-02-21 13:30:49	2018-02-21 13:30:49	2018-02-21	2018-02-19	2018-02-01	3685	81.1373	162.723	152.835	140.395	165	155	141	162.404	129.502	135.871	164	130	136
CRA01	COL	33	CRA01-COL-33	2018-02-22 10:30:49	2018-02-22 10:30:49	2018-02-22	2018-02-19	2018-02-01	3451	100.262	178.744	166.545	150.067	181	169	152	175.765	129.707	138.158	179	130	139
CRA01	COL	33	CRA01-COL-33	2018-02-22 12:00:49	2018-02-22 12:00:49	2018-02-22	2018-02-19	2018-02-01	3363	44.2291	183.934	169.923	152.536	188	173	154	179.288	130.186	138.78	182	130	139
CRA01	COL	33	CRA01-COL-33	2018-02-22 13:30:49	2018-02-22 13:30:49	2018-02-22	2018-02-19	2018-02-01	3212	76.0362	136.058	128.37	119.891	139	131	121	138.046	129.424	133.62	141	129	134
CRA01	COL	33	CRA01-COL-33	2018-02-23 10:30:49	2018-02-23 10:30:49	2018-02-23	2018-02-19	2018-02-01	2128	99.5905	180.659	165.9	144.379	183	169	146	175.441	129.852	141.094	178	130	142
CRA01	COL	33	CRA01-COL-33	2018-02-23 12:00:49	2018-02-23 12:00:49	2018-02-23	2018-02-19	2018-02-01	3145	49.4905	182.679	170.334	152.948	187	174	156	179.272	129.555	138.567	183	129	139
CRA01	COL	33	CRA01-COL-33	2018-02-23 13:30:49	2018-02-23 13:30:49	2018-02-23	2018-02-19	2018-02-01	3521	96.5118	123.171	113.559	103.277	124	115	104	123.442	129.923	135.014	125	130	135
CRA01	COL	33	CRA01-COL-33	2018-02-24 10:30:49	2018-02-24 10:30:49	2018-02-24	2018-02-19	2018-02-01	3472	99.9418	177.891	164.296	146.986	181	167	149	173.888	130.078	138.749	177	130	139
CRA01	COL	33	CRA01-COL-33	2018-02-24 12:00:49	2018-02-24 12:00:49	2018-02-24	2018-02-19	2018-02-01	3809	78.6347	187.575	175.46	159.818	192	180	162	184.184	129.738	137.569	188	130	138
CRA01	COL	33	CRA01-COL-33	2018-02-24 13:30:49	2018-02-24 13:30:49	2018-02-24	2018-02-19	2018-02-01	4426	99.9413	170.341	161.915	152.362	178	168	156	170.709	129.425	134.024	177	129	134
CRA01	COL	33	CRA01-COL-33	2018-02-25 10:30:49	2018-02-25 10:30:49	2018-02-25	2018-02-19	2018-02-01	3860	99.4209	184.747	175.742	163.471	188	179	165	184.074	129.146	135.433	187	129	136
CRA01	COL	33	CRA01-COL-33	2018-02-25 12:00:49	2018-02-25 12:00:49	2018-02-25	2018-02-19	2018-02-01	3829	78.5098	180.207	169.42	156.563	185	173	159	178.384	129.719	136.022	182	130	136
CRA01	COL	33	CRA01-COL-33	2018-02-25 13:30:49	2018-02-25 13:30:49	2018-02-25	2018-02-19	2018-02-01	3897	60.5308	169.501	159.193	146.963	174	162	149	168.542	129.687	135.748	172	130	136
CRA01	COL	33	CRA01-COL-33	2018-02-26 10:30:49	2018-02-26 10:30:49	2018-02-26	2018-02-26	2018-02-01	3570	99.4599	171.72	158.01	140.326	177	162	143	167.796	130.118	139.067	172	130	139
CRA01	COL	33	CRA01-COL-33	2018-02-26 12:00:49	2018-02-26 12:00:49	2018-02-26	2018-02-26	2018-02-01	3941	79.629	179.991	166.443	149.774	185	171	152	175.851	130.182	138.438	180	130	139
CRA01	COL	33	CRA01-COL-33	2018-02-26 13:30:49	2018-02-26 13:30:49	2018-02-26	2018-02-26	2018-02-01	4497	100.073	138.764	128.817	117.79	141	131	119	138.836	129.87	135.356	141	130	135
CRA01	COL	33	CRA01-COL-33	2018-02-27 10:30:49	2018-02-27 10:30:49	2018-02-27	2018-02-26	2018-02-01	3349	99.9413	173.538	160.58	142.858	177	164	145	170.127	129.801	138.946	174	130	139
CRA01	COL	33	CRA01-COL-33	2018-02-27 12:00:49	2018-02-27 12:00:49	2018-02-27	2018-02-26	2018-02-01	3527	46.325	179.22	168.296	153.434	189	178	161	176.762	129.472	137.037	187	129	138
CRA01	COL	33	CRA01-COL-33	2018-02-27 13:30:49	2018-02-27 13:30:49	2018-02-27	2018-02-26	2018-02-01	3691	56.7763	131.24	122.332	113.217	133	124	113	132.155	129.819	134.22	134	130	134
CRA01	COL	33	CRA01-COL-33	2018-02-28 10:30:58	2018-02-28 10:30:58	2018-02-28	2018-02-26	2018-02-01	2877	79.4759	176.189	161.643	145.09	179	164	147	171.603	130.56	138.538	174	131	139
CRA01	COL	33	CRA01-COL-33	2018-02-28 12:00:58	2018-02-28 12:00:58	2018-02-28	2018-02-26	2018-02-01	3509	95.4255	184.282	171.148	154.544	187	174	156	180.335	129.976	138.265	183	130	138
CRA01	COL	33	CRA01-COL-33	2018-02-28 13:30:58	2018-02-28 13:30:58	2018-02-28	2018-02-26	2018-02-01	3673	45.6181	161.795	151.491	141.02	165	153	141	161.265	129.977	134.884	163	130	135
CRA01	COL	33	CRA01-COL-33	2018-03-01 10:30:58	2018-03-01 10:30:58	2018-03-01	2018-02-26	2018-03-01	1053	71.7091	161.413	146.663	124.288	168	150	124	156.695	129.839	141.877	160	130	142
CRA01	COL	33	CRA01-COL-33	2018-03-01 12:00:58	2018-03-01 12:00:58	2018-03-01	2018-02-26	2018-03-01	2586	43.3029	178.855	165.746	141.865	183	169	144	174.697	128.858	142.125	178	129	142
CRA01	COL	33	CRA01-COL-33	2018-03-01 13:30:58	2018-03-01 13:30:58	2018-03-01	2018-02-26	2018-03-01	3120	46.3277	141.255	130.458	118.587	146	133	121	140.483	129.995	135.909	144	130	136
CRA01	COL	33	CRA01-COL-33	2018-03-02 10:30:58	2018-03-02 10:30:58	2018-03-02	2018-02-26	2018-03-01	2037	100.107	180.018	166.304	147.145	183	167	146	175.684	129.915	139.807	177	130	140
CRA01	COL	33	CRA01-COL-33	2018-03-02 12:00:58	2018-03-02 12:00:58	2018-03-02	2018-02-26	2018-03-01	3057	81.4196	165.11	152.046	132.49	174	159	137	161.42	129.587	140.027	169	130	140
CRA01	COL	33	CRA01-COL-33	2018-03-02 13:30:58	2018-03-02 13:30:58	2018-03-02	2018-02-26	2018-03-01	3514	85.0925	127.557	116.376	104.059	130	118	105	126.282	130.201	136.364	129	130	136
CRA01	COL	33	CRA01-COL-33	2018-03-03 10:30:58	2018-03-03 10:30:58	2018-03-03	2018-02-26	2018-03-01	1553	80.7234	184.64	170.701	151.795	187	172	151	179.939	129.953	139.62	181	130	140
CRA01	COL	33	CRA01-COL-33	2018-03-03 12:00:58	2018-03-03 12:00:58	2018-03-03	2018-02-26	2018-03-01	2390	82.9552	173.139	160.189	141.668	179	165	146	169.496	129.661	139.4	175	130	139
CRA01	COL	33	CRA01-COL-33	2018-03-03 13:30:58	2018-03-03 13:30:58	2018-03-03	2018-02-26	2018-03-01	2998	47.8578	159.533	146.997	133.407	165	151	137	157.062	130.308	136.89	161	130	137
CRA01	COL	33	CRA01-COL-33	2018-03-04 10:30:58	2018-03-04 10:30:58	2018-03-04	2018-02-26	2018-03-01	882	50.3056	145.59	138.49	126.218	167	155	140	146.999	128.365	135.577	165	129	135
CRA01	COL	33	CRA01-COL-33	2018-03-04 12:00:58	2018-03-04 12:00:58	2018-03-04	2018-02-26	2018-03-01	3067	55.5277	175.449	162.348	143.859	183	168	149	171.556	129.723	139.351	178	130	139
CRA01	COL	33	CRA01-COL-33	2018-03-04 13:30:58	2018-03-04 13:30:58	2018-03-04	2018-02-26	2018-03-01	2667	99.9413	133.382	123.327	112.107	141	129	117	132.775	129.846	135.472	140	130	135
CRA01	COL	33	CRA01-COL-33	2018-03-05 10:30:58	2018-03-05 10:30:58	2018-03-05	2018-03-05	2018-03-01	4380	99.5319	118.088	111.41	101.229	121	112	101	120.672	128.726	134.658	122	129	135
CRA01	COL	33	CRA01-COL-33	2018-03-05 12:00:58	2018-03-05 12:00:58	2018-03-05	2018-03-05	2018-03-01	3979	85.5819	126.002	119.227	105.651	132	121	108	128.345	128.112	136.471	131	129	136
CRA01	COL	33	CRA01-COL-33	2018-03-05 13:30:58	2018-03-05 13:30:58	2018-03-05	2018-03-05	2018-03-01	4140	73.7463	128.238	121.782	107.483	135	124	111	130.821	127.855	136.8	134	129	137
CRA01	COL	33	CRA01-COL-33	2018-03-06 10:30:58	2018-03-06 10:30:58	2018-03-06	2018-03-05	2018-03-01	798	83.8526	151.876	144.909	120.99	158	150	126	153.217	126.485	141.706	160	129	142
CRA01	COL	33	CRA01-COL-33	2018-03-06 12:00:58	2018-03-06 12:00:58	2018-03-06	2018-03-05	2018-03-01	2682	49.3988	165.525	155.733	135.712	168	158	137	164.709	128.231	139.837	167	129	140
CRA01	COL	33	CRA01-COL-33	2018-03-06 13:30:58	2018-03-06 13:30:58	2018-03-06	2018-03-05	2018-03-01	3141	75.9743	127.513	119.55	104.948	130	121	106	128.775	128.462	137.145	131	129	137
CRA01	COL	33	CRA01-COL-33	2018-03-07 10:30:58	2018-03-07 10:30:58	2018-03-07	2018-03-05	2018-03-01	1623	45.2384	156.561	148.172	129.921	159	148	130	157.138	127.955	138.813	158	129	139
CRA01	COL	33	CRA01-COL-33	2018-03-07 12:00:58	2018-03-07 12:00:58	2018-03-07	2018-03-05	2018-03-01	1574	64.5175	150.374	145.351	130.342	157	148	132	153.787	127.177	136.641	158	128	136
CRA01	COL	33	CRA01-COL-33	2018-03-07 13:30:58	2018-03-07 13:30:58	2018-03-07	2018-03-05	2018-03-01	3553	97.0465	119.962	113.219	99.7765	122	113	101	122.326	128.157	136.446	123	129	136
CRA01	COL	33	CRA01-COL-33	2018-03-08 10:30:58	2018-03-08 10:30:58	2018-03-08	2018-03-05	2018-03-01	2966	44.7466	119.715	115.186	103.794	124	116	104	123.937	127.632	134.978	126	129	135
CRA01	COL	33	CRA01-COL-33	2018-03-08 12:00:58	2018-03-08 12:00:58	2018-03-08	2018-03-05	2018-03-01	2464	50.5298	109.045	108.11	98.0917	113	110	100	115.892	126.416	133.81	119	127	134
CRA01	COL	33	CRA01-COL-33	2018-03-08 13:30:58	2018-03-08 13:30:58	2018-03-08	2018-03-05	2018-03-01	4131	49.8624	119.659	115.293	102.563	125	117	104	123.891	127.312	135.721	127	129	136
CRA01	COL	33	CRA01-COL-33	2018-03-09 10:30:58	2018-03-09 10:30:58	2018-03-09	2018-03-05	2018-03-01	3875	71.9053	126.523	125.431	103.342	129	127	106	132.964	124.427	140.309	134	127	139
CRA01	COL	33	CRA01-COL-33	2018-03-09 12:00:58	2018-03-09 12:00:58	2018-03-09	2018-03-05	2018-03-01	3093	70.2141	117.628	118.534	92.0197	117	119	93	125.331	122.884	142.621	126	124	142
CRA01	COL	33	CRA01-COL-33	2018-03-09 13:30:58	2018-03-09 13:30:58	2018-03-09	2018-03-05	2018-03-01	2954	63.6951	118.364	121.043	95.1385	116	122	95	127.516	122.278	142.026	128	124	141
CRA01	COL	33	CRA01-COL-33	2018-03-10 10:30:58	2018-03-10 10:30:58	2018-03-10	2018-03-05	2018-03-01	1816	82.8844	124.309	130.496	104.791	123	130	101	135.903	120.921	141.243	136	120	141
CRA01	COL	33	CRA01-COL-33	2018-03-10 12:00:58	2018-03-10 12:00:58	2018-03-10	2018-03-05	2018-03-01	2271	83.787	132.247	134.751	110.364	133	139	113	140.847	122.594	140.941	145	123	140
CRA01	COL	33	CRA01-COL-33	2018-03-10 13:30:58	2018-03-10 13:30:58	2018-03-10	2018-03-05	2018-03-01	2014	78.2303	98.1048	102.011	81.8357	98	102	79	107.64	122.546	139.027	108	122	139
CRA01	COL	33	CRA01-COL-33	2018-03-11 10:30:58	2018-03-11 10:30:58	2018-03-11	2018-03-05	2018-03-01	1631	36.0036	116.398	123.849	97.7174	117	125	99	128.925	120.323	141.386	130	120	142
CRA01	COL	33	CRA01-COL-33	2018-03-11 12:00:58	2018-03-11 12:00:58	2018-03-11	2018-03-05	2018-03-01	3816	60.8548	133.474	129.753	112.701	142	134	118	137.91	126.271	137.867	143	129	138
CRA01	COL	33	CRA01-COL-33	2018-03-11 13:30:58	2018-03-11 13:30:58	2018-03-11	2018-03-05	2018-03-01	2828	79.2371	112.322	111.333	93.9728	118	115	99	118.598	125.092	137.898	123	126	137
CRA01	COL	33	CRA01-COL-33	2018-03-12 10:30:58	2018-03-12 10:30:58	2018-03-12	2018-03-12	2018-03-01	1870	83.7617	139.966	138.591	117.474	139	143	120	145.732	124.687	139.558	150	125	140
CRA01	COL	33	CRA01-COL-33	2018-03-12 12:00:58	2018-03-12 12:00:58	2018-03-12	2018-03-12	2018-03-01	1654	76.5096	141.759	139.556	118.67	144	145	124	146.854	125.037	139.598	153	125	140
CRA01	COL	33	CRA01-COL-33	2018-03-12 13:30:58	2018-03-12 13:30:58	2018-03-12	2018-03-12	2018-03-01	3946	88.3232	112.186	108.856	95.4222	119	113	100	116.76	126.733	136.038	122	128	136
CRA01	COL	33	CRA01-COL-33	2018-03-13 10:30:58	2018-03-13 10:30:58	2018-03-13	2018-03-12	2018-03-01	1906	82.2485	128.549	130.291	110.963	123	126	107	136.759	123.776	138.312	133	124	138
CRA01	COL	33	CRA01-COL-33	2018-03-13 12:00:58	2018-03-13 12:00:58	2018-03-13	2018-03-12	2018-03-01	2688	80.4842	134.514	131.172	113.46	140	139	119	138.583	125.961	138.079	148	126	138
CRA01	COL	33	CRA01-COL-33	2018-03-13 13:30:58	2018-03-13 13:30:58	2018-03-13	2018-03-12	2018-03-01	3149	94.7234	123.826	117.204	106.139	125	117	107	126.387	128.509	135.019	127	129	135
CRA01	COL	33	CRA01-COL-33	2018-03-14 10:30:15	2018-03-14 10:30:15	2018-03-14	2018-03-12	2018-03-01	1980	100.096	132.854	133.054	114.63	127	132	112	139.971	124.523	137.983	138	125	137
CRA01	COL	33	CRA01-COL-33	2018-03-14 12:00:15	2018-03-14 12:00:15	2018-03-14	2018-03-12	2018-03-01	2479	91.7107	162.795	154.537	137.825	175	161	142	163.033	128.086	137.944	170	129	138
CRA01	COL	33	CRA01-COL-33	2018-03-14 13:30:15	2018-03-14 13:30:15	2018-03-14	2018-03-12	2018-03-01	3369	80.1889	108.74	103.505	92.9394	115	107	96	111.89	128.016	134.717	116	129	135
CRA01	COL	33	CRA01-COL-33	2018-03-15 10:30:15	2018-03-15 10:30:15	2018-03-15	2018-03-12	2018-03-01	2889	51.3172	155.914	146.043	126.358	167	152	132	154.812	128.238	139.783	163	129	140
CRA01	COL	33	CRA01-COL-33	2018-03-15 12:00:15	2018-03-15 12:00:15	2018-03-15	2018-03-12	2018-03-01	2296	84.6285	151.801	141.429	125.747	170	151	133	150.501	129.091	137.742	162	130	137
CRA01	COL	33	CRA01-COL-33	2018-03-15 13:30:15	2018-03-15 13:30:15	2018-03-15	2018-03-12	2018-03-01	4355	99.1477	143.254	139.843	129.763	153	144	133	148.011	127.373	133.896	154	128	134
CRA01	COL	33	CRA01-COL-33	2018-03-16 10:30:15	2018-03-16 10:30:15	2018-03-16	2018-03-12	2018-03-01	4163	85.8438	116.862	112.913	98.8869	125	117	105	121.072	126.852	136.424	127	128	136
CRA01	COL	33	CRA01-COL-33	2018-03-16 12:00:15	2018-03-16 12:00:15	2018-03-16	2018-03-12	2018-03-01	4474	91.0592	102.563	101.396	89.8717	107	103	95	108.64	126.156	134.828	112	128	134
CRA01	COL	33	CRA01-COL-33	2018-03-16 13:30:15	2018-03-16 13:30:15	2018-03-16	2018-03-12	2018-03-01	4047	91.1935	113.788	112.444	97.6071	111	112	97	119.979	125.669	136.545	119	127	136
CRA01	COL	33	CRA01-COL-33	2018-03-17 10:30:15	2018-03-17 10:30:15	2018-03-17	2018-03-12	2018-03-01	2001	72.6809	123.762	125.094	106.533	122	125	108	131.642	124.036	138.03	132	125	138
CRA01	COL	33	CRA01-COL-33	2018-03-17 12:00:15	2018-03-17 12:00:15	2018-03-17	2018-03-12	2018-03-01	3912	99.7697	120.331	119.05	105.573	126	122	110	126.725	125.93	135.703	131	127	135
CRA01	COL	33	CRA01-COL-33	2018-03-17 13:30:15	2018-03-17 13:30:15	2018-03-17	2018-03-12	2018-03-01	4268	80.6155	91.3315	89.4513	80.1769	95	94	83	96.2151	126.848	133.699	101	128	133
CRA01	COL	33	CRA01-COL-33	2018-03-18 10:30:15	2018-03-18 10:30:15	2018-03-18	2018-03-12	2018-03-01	3359	84.3357	140.784	141.956	125.022	137	141	123	148.793	124.408	136.99	147	125	137
CRA01	COL	33	CRA01-COL-33	2018-03-18 12:00:15	2018-03-18 12:00:15	2018-03-18	2018-03-12	2018-03-01	3210	64.5388	103.836	103.879	93.038	102	104	92	110.718	125.814	134.171	111	126	134
CRA01	COL	33	CRA01-COL-33	2018-03-18 13:30:15	2018-03-18 13:30:15	2018-03-18	2018-03-12	2018-03-01	2225	39.9372	104.07	108.659	93.3371	103	109	92	114.892	123.243	136.036	115	123	136
CRA01	COL	33	CRA01-COL-33	2018-03-19 10:30:15	2018-03-19 10:30:15	2018-03-19	2018-03-19	2018-03-01	3740	58.483	111.928	113.921	100.164	106	111	95	120.74	124.557	135.472	117	124	136
CRA01	COL	33	CRA01-COL-33	2018-03-19 12:00:15	2018-03-19 12:00:15	2018-03-19	2018-03-19	2018-03-01	2759	41.0053	101.497	105.03	90.506	100	105	90	111.386	123.769	135.762	111	124	136
CRA01	COL	33	CRA01-COL-33	2018-03-19 13:30:15	2018-03-19 13:30:15	2018-03-19	2018-03-19	2018-03-01	4456	69.4209	109.44	108.701	95.9549	104	107	95	116.088	125.776	135.326	114	126	135
CRA01	COL	33	CRA01-COL-33	2018-03-20 10:30:15	2018-03-20 10:30:15	2018-03-20	2018-03-19	2018-03-01	2626	87.5565	88.9726	96.7094	77.449	88	97	75	101.497	121.111	138.078	102	121	138
CRA01	COL	33	CRA01-COL-33	2018-03-20 12:00:15	2018-03-20 12:00:15	2018-03-20	2018-03-19	2018-03-01	2509	88.4242	90.3655	99.7692	80.3898	91	101	80	104.423	120.456	137.868	106	120	138
CRA01	COL	33	CRA01-COL-33	2018-03-20 13:30:15	2018-03-20 13:30:15	2018-03-20	2018-03-19	2018-03-01	3314	89.7551	89.7954	97.634	81.0392	88	98	80	102.591	121.574	136.546	103	121	137
CRA01	COL	33	CRA01-COL-33	2018-03-21 10:30:15	2018-03-21 10:30:15	2018-03-21	2018-03-19	2018-03-01	4149	51.4515	103.946	113.853	89.5218	105	116	90	118.671	119.552	140.342	120	119	140
CRA01	COL	33	CRA01-COL-33	2018-03-21 12:00:15	2018-03-21 12:00:15	2018-03-21	2018-03-19	2018-03-01	3827	43.9247	97.214	107.825	85.9174	98	109	87	112.451	119.631	139.008	114	119	139
CRA01	COL	33	CRA01-COL-33	2018-03-21 13:30:15	2018-03-21 13:30:15	2018-03-21	2018-03-19	2018-03-01	4020	44.729	105.618	117.026	93.4321	106	119	94	121.667	119.124	139.676	123	118	139
CRA01	COL	33	CRA01-COL-33	2018-03-22 10:30:15	2018-03-22 10:30:15	2018-03-22	2018-03-19	2018-03-01	4146	78.9004	120.873	131.156	107.259	120	131	107	136.072	119.647	139.731	136	119	140
CRA01	COL	33	CRA01-COL-33	2018-03-22 12:00:15	2018-03-22 12:00:15	2018-03-22	2018-03-19	2018-03-01	4035	46.8779	104.462	114.042	92.5693	105	115	94	119.047	120.197	138.769	120	120	139
CRA01	COL	33	CRA01-COL-33	2018-03-22 13:30:15	2018-03-22 13:30:15	2018-03-22	2018-03-19	2018-03-01	4036	45.3291	111.155	124.074	95.3105	112	126	96	128.198	117.723	142.195	130	117	142
CRA01	COL	33	CRA01-COL-33	2018-03-23 10:30:15	2018-03-23 10:30:15	2018-03-23	2018-03-19	2018-03-01	3303	54.9307	119.63	129.157	103.856	119	130	103	133.665	119.721	140.6	134	119	141
CRA01	COL	33	CRA01-COL-33	2018-03-23 12:00:15	2018-03-23 12:00:15	2018-03-23	2018-03-19	2018-03-01	4639	85.9798	123.073	126.921	106.294	125	130	110	132.937	122.687	138.854	137	123	138
CRA01	COL	33	CRA01-COL-33	2018-03-23 13:30:15	2018-03-23 13:30:15	2018-03-23	2018-03-19	2018-03-01	5193	92.9713	101.165	104.609	88.617	101	106	89	110.48	123.493	136.673	113	123	136
CRA01	COL	33	CRA01-COL-33	2018-03-24 10:30:15	2018-03-24 10:30:15	2018-03-24	2018-03-19	2018-03-01	3895	90.4835	118.7	122.734	103.735	119	124	105	128.662	122.906	137.961	131	123	137
CRA01	COL	33	CRA01-COL-33	2018-03-24 12:00:15	2018-03-24 12:00:15	2018-03-24	2018-03-19	2018-03-01	5579	79.8953	132.936	133.368	117.572	137	139	123	140.286	124.865	136.562	147	125	136
CRA01	COL	33	CRA01-COL-33	2018-03-24 13:30:15	2018-03-24 13:30:15	2018-03-24	2018-03-19	2018-03-01	4818	80.0539	95.2877	95.6034	84.1208	96	98	86	101.905	125.576	134.594	104	126	134
CRA01	COL	33	CRA01-COL-33	2018-03-25 10:30:15	2018-03-25 10:30:15	2018-03-25	2018-03-19	2018-03-01	3969	86.3399	142.898	137.31	123.32	153	145	130	145.62	127.534	136.279	154	128	136
CRA01	COL	33	CRA01-COL-33	2018-03-25 12:00:15	2018-03-25 12:00:15	2018-03-25	2018-03-19	2018-03-01	1779	82.1778	121.903	120.404	105.586	118	119	106	127.903	125.789	136.416	126	126	136
CRA01	COL	33	CRA01-COL-33	2018-03-25 13:30:15	2018-03-25 13:30:15	2018-03-25	2018-03-19	2018-03-01	2722	89.1072	95.1172	94.917	84.608	91	92	81	101.527	126.052	133.945	99	126	134
CRA01	COL	33	CRA01-COL-33	2018-03-26 10:30:15	2018-03-26 10:30:15	2018-03-26	2018-03-26	2018-03-01	2011	99.6056	147.554	143.168	134.326	151	147	139	151.596	127.988	133.286	156	128	133
CRA01	COL	33	CRA01-COL-33	2018-03-26 12:00:15	2018-03-26 12:00:15	2018-03-26	2018-03-26	2018-03-01	2114	99.964	145.215	142.316	133.019	145	141	134	150.095	127.343	133.407	150	128	134
CRA01	COL	33	CRA01-COL-33	2018-03-26 13:30:15	2018-03-26 13:30:15	2018-03-26	2018-03-26	2018-03-01	2906	92.7691	105.965	102.964	94.7047	105	103	94	110.562	127.575	133.124	111	128	133
CRA01	COL	33	CRA01-COL-33	2018-03-27 10:30:15	2018-03-27 10:30:15	2018-03-27	2018-03-26	2018-03-01	3618	76.9667	151.605	145.436	135.179	163	154	141	153.989	128.443	134.271	163	129	134
CRA01	COL	33	CRA01-COL-33	2018-03-27 12:00:15	2018-03-27 12:00:15	2018-03-27	2018-03-26	2018-03-01	3246	99.7615	137.129	132.976	124.577	143	137	129	141.414	127.99	133.109	147	128	134
CRA01	COL	33	CRA01-COL-33	2018-03-27 13:30:15	2018-03-27 13:30:15	2018-03-27	2018-03-26	2018-03-01	3278	100.123	112.796	109.512	101.356	120	115	106	117.484	127.698	133.011	124	128	133
CRA01	COL	33	CRA01-COL-33	2018-03-28 10:30:36	2018-03-28 10:30:36	2018-03-28	2018-03-26	2018-03-01	5433	99.964	142.834	135.696	126.127	156	146	135	144.378	128.929	134.105	156	129	134
CRA01	COL	33	CRA01-COL-33	2018-03-28 12:00:36	2018-03-28 12:00:36	2018-03-28	2018-03-26	2018-03-01	6740	100.097	132.717	127.427	119.358	141	136	128	135.58	128.471	133.094	146	129	133
CRA01	COL	33	CRA01-COL-33	2018-03-28 13:30:36	2018-03-28 13:30:36	2018-03-28	2018-03-26	2018-03-01	2616	99.3492	105.099	100.928	93.8746	114	108	101	108.536	128.237	132.618	118	129	133
CRA01	COL	33	CRA01-COL-33	2018-03-29 10:30:36	2018-03-29 10:30:36	2018-03-29	2018-03-26	2018-03-01	3281	98.7173	121.146	117.645	107.439	115	112	104	125.485	127.397	134.165	121	128	134
CRA01	COL	33	CRA01-COL-33	2018-03-29 12:00:36	2018-03-29 12:00:36	2018-03-29	2018-03-26	2018-03-01	4752	67.9705	119.836	115.664	105.188	112	110	100	123.362	127.624	134.388	118	128	135
CRA01	COL	33	CRA01-COL-33	2018-03-29 13:30:36	2018-03-29 13:30:36	2018-03-29	2018-03-26	2018-03-01	5107	94.3954	102.768	98.7823	88.728	97	94	83	105.909	127.609	134.332	102	128	134
CRA01	COL	33	CRA01-COL-33	2018-03-30 10:30:36	2018-03-30 10:30:36	2018-03-30	2018-03-26	2018-03-01	4170	100.012	137.066	133.144	123.927	139	136	128	140.971	127.733	133.526	145	128	134
CRA01	COL	33	CRA01-COL-33	2018-03-30 12:00:36	2018-03-30 12:00:36	2018-03-30	2018-03-26	2018-03-01	6904	100.291	141.143	136.059	129.318	158	151	144	144.122	128.618	132.331	160	129	133
CRA01	COL	33	CRA01-COL-33	2018-03-30 13:30:36	2018-03-30 13:30:36	2018-03-30	2018-03-26	2018-03-01	2578	84.5119	87.0795	83.9981	75.6742	80	78	70	90.4511	127.586	133.356	85	128	133
CRA01	COL	33	CRA01-COL-33	2018-03-31 10:30:36	2018-03-31 10:30:36	2018-03-31	2018-03-26	2018-03-01	2672	97.5001	110.417	104.487	95.0782	106	100	92	112.582	128.563	134.189	109	129	134
CRA01	COL	33	CRA01-COL-33	2018-03-31 12:00:36	2018-03-31 12:00:36	2018-03-31	2018-03-26	2018-03-01	4435	99.8649	139.325	133.656	126.78	153	145	137	141.772	128.844	132.494	155	129	133
CRA01	COL	33	CRA01-COL-33	2018-03-31 13:30:36	2018-03-31 13:30:36	2018-03-31	2018-03-26	2018-03-01	3014	100.102	92.4977	88.0319	82.4439	77	73	68	94.351	128.666	131.963	80	129	132
CRA01	COL	33	CRA01-COL-33	2018-04-01 10:30:36	2018-04-01 10:30:36	2018-04-01	2018-03-26	2018-04-01	3121	99.9899	125.704	118.561	110.245	115	110	102	127.108	129.178	133.582	119	130	134
CRA01	COL	33	CRA01-COL-33	2018-04-01 12:00:36	2018-04-01 12:00:36	2018-04-01	2018-03-26	2018-04-01	2919	71.6964	105.428	102.53	95.4351	97	96	90	110.055	127.758	132.462	103	128	132
CRA01	COL	33	CRA01-COL-33	2018-04-01 13:30:36	2018-04-01 13:30:36	2018-04-01	2018-03-26	2018-04-01	3635	99.6328	112.65	107.037	99.5122	103	97	91	114.945	128.726	133.056	106	129	133
CRA01	COL	33	CRA01-COL-33	2018-04-02 10:30:36	2018-04-02 10:30:36	2018-04-02	2018-04-02	2018-04-01	4467	77.5259	124.069	118.001	106.245	118	114	102	126.357	128.168	135.385	122	129	135
CRA01	COL	33	CRA01-COL-33	2018-04-02 12:00:36	2018-04-02 12:00:36	2018-04-02	2018-04-02	2018-04-01	8261	99.8179	128.954	121.917	110.982	127	121	109	130.473	128.682	135.024	130	129	135
CRA01	COL	33	CRA01-COL-33	2018-04-02 13:30:36	2018-04-02 13:30:36	2018-04-02	2018-04-02	2018-04-01	7003	100.163	132.433	126.736	115.599	128	123	111	134.847	128.099	134.925	132	129	134
CRA01	COL	33	CRA01-COL-33	2018-04-03 10:30:36	2018-04-03 10:30:36	2018-04-03	2018-04-02	2018-04-01	5406	99.8649	139.248	135.726	123.54	128	127	114	143.341	127.014	135.135	135	128	135
CRA01	COL	33	CRA01-COL-33	2018-04-03 12:00:36	2018-04-03 12:00:36	2018-04-03	2018-04-02	2018-04-01	5737	99.7948	112.765	109.123	93.7607	108	106	90	116.499	126.566	137.16	114	127	137
CRA01	COL	33	CRA01-COL-33	2018-04-03 13:30:36	2018-04-03 13:30:36	2018-04-03	2018-04-02	2018-04-01	5094	99.9332	116.695	114.086	99.5711	111	111	94	121.505	126.288	136.503	119	127	136
CRA01	COL	33	CRA01-COL-33	2018-04-04 10:30:36	2018-04-04 10:30:36	2018-04-04	2018-04-02	2018-04-01	4004	61.4174	115.163	113.49	95.5957	112	111	91	120.672	125.329	138.266	118	126	138
CRA01	COL	33	CRA01-COL-33	2018-04-04 12:00:36	2018-04-04 12:00:36	2018-04-04	2018-04-02	2018-04-01	5622	67.576	123.347	126.708	113.072	117	123	106	133.164	124.102	135.109	129	124	135
CRA01	COL	33	CRA01-COL-33	2018-04-04 13:30:36	2018-04-04 13:30:36	2018-04-04	2018-04-02	2018-04-01	6572	100.097	130.314	128.019	107.737	131	130	106	135.112	125.146	139.502	138	126	139
CRA01	COL	33	CRA01-COL-33	2018-04-05 10:30:36	2018-04-05 10:30:36	2018-04-05	2018-04-02	2018-04-01	5483	69.3272	122.37	123.779	107.06	119	122	104	130.332	124.322	137.055	129	125	137
CRA01	COL	33	CRA01-COL-33	2018-04-05 12:00:36	2018-04-05 12:00:36	2018-04-05	2018-04-02	2018-04-01	5967	72.2134	118.167	122.588	105.427	112	120	99	128.655	123.047	136.951	126	123	137
CRA01	COL	33	CRA01-COL-33	2018-04-05 13:30:36	2018-04-05 13:30:36	2018-04-05	2018-04-02	2018-04-01	5146	99.9422	90.8822	93.3109	79.4067	87	92	73	98.7872	124.273	135.767	98	125	136
CRA01	COL	33	CRA01-COL-33	2018-04-06 10:30:36	2018-04-06 10:30:36	2018-04-06	2018-04-02	2018-04-01	5927	75.0154	111.547	116.539	97.5973	109	116	95	122.426	122.477	137.903	122	123	138
CRA01	COL	33	CRA01-COL-33	2018-04-06 12:00:36	2018-04-06 12:00:36	2018-04-06	2018-04-02	2018-04-01	8155	80.0377	136.889	137.923	119.711	132	134	116	144.342	124.243	137.756	142	125	138
CRA01	COL	33	CRA01-COL-33	2018-04-06 13:30:36	2018-04-06 13:30:36	2018-04-06	2018-04-02	2018-04-01	6864	77.0265	102.743	107.035	88.2618	96	104	81	112.671	122.699	138.131	109	123	138
CRA01	COL	33	CRA01-COL-33	2018-04-07 10:30:36	2018-04-07 10:30:36	2018-04-07	2018-04-02	2018-04-01	6540	75.5672	125.301	131.342	110.998	124	132	110	137.204	121.915	138.319	138	122	138
CRA01	COL	33	CRA01-COL-33	2018-04-07 12:00:36	2018-04-07 12:00:36	2018-04-07	2018-04-02	2018-04-01	6726	75.2394	102.399	107.933	91.1514	100	108	89	113.694	122.566	136.77	113	123	137
CRA01	COL	33	CRA01-COL-33	2018-04-07 13:30:36	2018-04-07 13:30:36	2018-04-07	2018-04-02	2018-04-01	5937	80.5418	102.112	108.005	90.0184	100	108	88	113.574	122.219	137.386	114	122	137
CRA01	COL	33	CRA01-COL-33	2018-04-08 10:30:36	2018-04-08 10:30:36	2018-04-08	2018-04-02	2018-04-01	7543	80.7522	126.638	132.038	117.587	125	133	116	138.385	123.188	135.233	139	124	135
CRA01	COL	33	CRA01-COL-33	2018-04-08 12:00:36	2018-04-08 12:00:36	2018-04-08	2018-04-02	2018-04-01	6047	91.6653	125.684	133.047	114.543	124	133	113	138.752	121.739	137.106	138	122	137
CRA01	COL	33	CRA01-COL-33	2018-04-08 13:30:36	2018-04-08 13:30:36	2018-04-08	2018-04-02	2018-04-01	8366	79.2863	123.625	129.732	114.845	123	132	114	135.825	122.858	135.376	138	123	136
CRA01	COL	33	CRA01-COL-33	2018-04-09 10:30:36	2018-04-09 10:30:36	2018-04-09	2018-04-09	2018-04-01	8096	81.2845	110.762	113.131	100.569	109	112	98	119.637	124.606	134.836	119	125	135
CRA01	COL	33	CRA01-COL-33	2018-04-09 12:00:36	2018-04-09 12:00:36	2018-04-09	2018-04-09	2018-04-01	10528	91.6093	124.701	126.728	111.929	124	127	111	133.502	124.4	135.923	134	125	136
CRA01	COL	33	CRA01-COL-33	2018-04-09 13:30:36	2018-04-09 13:30:36	2018-04-09	2018-04-09	2018-04-01	8550	100.094	107.315	110.071	97.7167	103	108	93	116.505	124.476	134.683	114	125	135
CRA01	COL	33	CRA01-COL-33	2018-04-10 10:30:36	2018-04-10 10:30:36	2018-04-10	2018-04-09	2018-04-01	8543	99.8714	136.778	135.537	118.215	139	140	120	142.837	125.284	137.608	147	126	137
CRA01	COL	33	CRA01-COL-33	2018-04-10 12:00:36	2018-04-10 12:00:36	2018-04-10	2018-04-09	2018-04-01	9275	100.28	154.258	151.763	134.147	155	154	134	158.764	125.748	137.77	161	126	138
CRA01	COL	33	CRA01-COL-33	2018-04-10 13:30:36	2018-04-10 13:30:36	2018-04-10	2018-04-09	2018-04-01	7062	100.157	129.154	126.882	109.302	127	128	106	134.06	125.623	138.062	135	126	138
CRA01	COL	33	CRA01-COL-33	2018-04-11 10:30:36	2018-04-11 10:30:36	2018-04-11	2018-04-09	2018-04-01	7873	80.8514	135.613	137.653	120.713	128	133	113	144.323	124.072	136.935	139	124	137
CRA01	COL	33	CRA01-COL-33	2018-04-11 12:00:36	2018-04-11 12:00:36	2018-04-11	2018-04-09	2018-04-01	7159	100.096	136.462	137.11	117.332	131	133	112	143.96	124.138	138.642	140	125	139
CRA01	COL	33	CRA01-COL-33	2018-04-11 13:30:36	2018-04-11 13:30:36	2018-04-11	2018-04-09	2018-04-01	8596	99.5114	133.491	134.942	117.587	127	131	112	141.693	124.235	137.265	138	125	137
CRA01	COL	33	CRA01-COL-33	2018-04-12 10:30:36	2018-04-12 10:30:36	2018-04-12	2018-04-09	2018-04-01	5530	96.6567	131.678	131.435	109.855	130	131	107	138.489	124.181	139.815	138	124	140
CRA01	COL	33	CRA01-COL-33	2018-04-12 12:00:36	2018-04-12 12:00:36	2018-04-12	2018-04-09	2018-04-01	6374	100.151	131.775	129.831	106.679	130	129	105	137.204	124.604	140.902	137	125	141
CRA01	COL	33	CRA01-COL-33	2018-04-12 13:30:36	2018-04-12 13:30:36	2018-04-12	2018-04-09	2018-04-01	7246	100.034	132.774	132.849	112.423	131	133	110	139.918	124.261	139.126	140	125	139
CRA01	COL	33	CRA01-COL-33	2018-04-13 10:30:36	2018-04-13 10:30:36	2018-04-13	2018-04-09	2018-04-01	5039	81.8597	147.072	144.178	119.185	150	148	120	151.33	124.735	141.746	155	125	141
CRA01	COL	33	CRA01-COL-33	2018-04-13 12:00:36	2018-04-13 12:00:36	2018-04-13	2018-04-09	2018-04-01	7921	99.7667	147.59	143.319	121.198	149	145	121	150.846	125.728	140.451	153	126	140
CRA01	COL	33	CRA01-COL-33	2018-04-13 13:30:36	2018-04-13 13:30:36	2018-04-13	2018-04-09	2018-04-01	8260	97.5321	121.888	118.661	101.137	124	121	101	126.199	126.046	138.229	129	126	138
CRA01	COL	33	CRA01-COL-33	2018-04-14 10:30:36	2018-04-14 10:30:36	2018-04-14	2018-04-09	2018-04-01	6185	99.731	147.048	140.812	117.627	149	143	116	148.799	126.34	141.307	151	126	141
CRA01	COL	33	CRA01-COL-33	2018-04-14 12:00:36	2018-04-14 12:00:36	2018-04-14	2018-04-09	2018-04-01	7427	100.021	143.367	139.782	119.698	141	138	116	147.472	125.797	139.324	146	126	139
CRA01	COL	33	CRA01-COL-33	2018-04-14 13:30:36	2018-04-14 13:30:36	2018-04-14	2018-04-09	2018-04-01	6275	99.2671	113.765	112.298	94.6507	111	110	92	119.713	125.316	138.106	118	126	138
CRA01	COL	33	CRA01-COL-33	2018-04-15 10:30:36	2018-04-15 10:30:36	2018-04-15	2018-04-09	2018-04-01	11957	95.4831	110.43	107.803	92.6547	117	115	96	115.156	126.287	136.97	123	126	136
CRA01	COL	33	CRA01-COL-33	2018-04-15 12:00:36	2018-04-15 12:00:36	2018-04-15	2018-04-09	2018-04-01	8919	91.7021	107.874	105.193	91.9606	111	109	93	112.775	126.635	135.917	117	127	136
CRA01	COL	33	CRA01-COL-33	2018-04-15 13:30:36	2018-04-15 13:30:36	2018-04-15	2018-04-09	2018-04-01	8462	95.5014	136.816	134.984	119.422	141	139	122	142.754	125.898	136.693	147	126	136
CRA01	COL	33	CRA01-COL-33	2018-04-16 10:30:36	2018-04-16 10:30:36	2018-04-16	2018-04-16	2018-04-01	7720	100.098	157.073	149.642	124.985	160	152	126	157.817	126.588	142.092	160	127	142
CRA01	COL	33	CRA01-COL-33	2018-04-16 12:00:36	2018-04-16 12:00:36	2018-04-16	2018-04-16	2018-04-01	8028	100.262	153.67	143.617	120.796	158	147	123	152.544	127.951	141.582	157	128	141
CRA01	COL	33	CRA01-COL-33	2018-04-16 13:30:36	2018-04-16 13:30:36	2018-04-16	2018-04-16	2018-04-01	6288	100.022	154.201	144.602	119.304	159	149	121	153.307	127.372	142.805	158	128	143
CRA01	COL	33	CRA01-COL-33	2018-04-17 10:30:36	2018-04-17 10:30:36	2018-04-17	2018-04-16	2018-04-01	6616	99.5302	146.881	141.257	121.305	149	143	120	149.606	126.633	139.479	152	127	139
CRA01	COL	33	CRA01-COL-33	2018-04-17 12:00:36	2018-04-17 12:00:36	2018-04-17	2018-04-16	2018-04-01	7147	99.0925	124.698	119.167	99.5793	126	120	98	127.561	126.693	139.627	129	127	139
CRA01	COL	33	CRA01-COL-33	2018-04-17 13:30:36	2018-04-17 13:30:36	2018-04-17	2018-04-16	2018-04-01	7739	99.5365	126.787	123.521	106.369	129	125	106	131.574	126.172	137.891	134	126	138
CRA01	COL	33	CRA01-COL-33	2018-04-18 10:30:36	2018-04-18 10:30:36	2018-04-18	2018-04-16	2018-04-01	9307	100.108	132.215	125.711	103.254	134	128	104	134.131	126.617	141.189	137	127	141
CRA01	COL	33	CRA01-COL-33	2018-04-18 12:00:36	2018-04-18 12:00:36	2018-04-18	2018-04-16	2018-04-01	7183	99.5302	136.398	132.182	112.161	140	136	114	140.286	126.086	139.451	144	126	139
CRA01	COL	33	CRA01-COL-33	2018-04-18 13:30:36	2018-04-18 13:30:36	2018-04-18	2018-04-16	2018-04-01	5093	66.5185	142.123	138.42	115.568	145	142	117	146.245	125.419	140.805	149	125	141
CRA01	COL	33	CRA01-COL-33	2018-04-19 10:30:36	2018-04-19 10:30:36	2018-04-19	2018-04-16	2018-04-01	4609	99.9032	144.332	135.108	107.153	146	137	109	143.705	126.837	144.372	146	127	145
CRA01	COL	33	CRA01-COL-33	2018-04-19 12:00:36	2018-04-19 12:00:36	2018-04-19	2018-04-16	2018-04-01	6788	94.0227	155.77	147.817	123.943	162	153	128	156.077	126.931	141.808	162	127	141
CRA01	COL	33	CRA01-COL-33	2018-04-19 13:30:36	2018-04-19 13:30:36	2018-04-19	2018-04-16	2018-04-01	7596	80.7951	141.738	132.447	110.22	149	139	114	141.372	127.778	141.353	148	128	140
CRA01	COL	33	CRA01-COL-33	2018-04-20 10:30:36	2018-04-20 10:30:36	2018-04-20	2018-04-16	2018-04-01	5902	70.6551	150.3	139.247	111.309	155	142	115	148.177	127.554	144.541	152	128	144
CRA01	COL	33	CRA01-COL-33	2018-04-20 12:00:36	2018-04-20 12:00:36	2018-04-20	2018-04-16	2018-04-01	7035	100.038	155.757	145.322	116.906	161	149	119	153.892	127.233	144.635	158	127	145
CRA01	COL	33	CRA01-COL-33	2018-04-20 13:30:36	2018-04-20 13:30:36	2018-04-20	2018-04-16	2018-04-01	4822	65.9632	139.158	131.53	99.9007	141	132	99	139.482	125.677	146.186	141	126	146
CRA01	COL	33	CRA01-COL-33	2018-04-21 10:30:36	2018-04-21 10:30:36	2018-04-21	2018-04-16	2018-04-01	6339	96.1276	151.474	140.823	110.704	154	143	111	149.359	127.082	145.637	152	127	145
CRA01	COL	33	CRA01-COL-33	2018-04-21 12:00:36	2018-04-21 12:00:36	2018-04-21	2018-04-16	2018-04-01	7794	99.9082	149.269	140.05	113.594	154	143	114	148.474	127.066	143.527	152	127	143
CRA01	COL	33	CRA01-COL-33	2018-04-21 13:30:36	2018-04-21 13:30:36	2018-04-21	2018-04-16	2018-04-01	4370	90.9465	131.14	122.859	92.7078	131	122	90	131.081	126.212	145.722	131	126	146
CRA01	COL	33	CRA01-COL-33	2018-04-22 10:30:36	2018-04-22 10:30:36	2018-04-22	2018-04-16	2018-04-01	5721	88.8501	153.868	145.119	115.278	155	146	113	153.324	126.323	145.1	155	126	145
CRA01	COL	33	CRA01-COL-33	2018-04-22 12:00:36	2018-04-22 12:00:36	2018-04-22	2018-04-16	2018-04-01	6587	100.096	156.434	148.24	117.888	160	151	117	156.226	126.018	145.268	160	126	145
CRA01	COL	33	CRA01-COL-33	2018-04-22 13:30:36	2018-04-22 13:30:36	2018-04-22	2018-04-16	2018-04-01	5734	65.1081	144.795	135.001	107.478	150	139	108	143.699	127.141	144.23	148	127	144
CRA01	COL	33	CRA01-COL-33	2018-04-23 10:30:06	2018-04-23 10:30:06	2018-04-23	2018-04-23	2018-04-01	6355	99.7371	156.814	148.358	118.542	160	150	119	156.471	126.194	144.961	159	126	145
CRA01	COL	33	CRA01-COL-33	2018-04-23 12:00:06	2018-04-23 12:00:06	2018-04-23	2018-04-23	2018-04-01	7378	95.5668	156.785	146.954	117.606	160	149	118	155.363	126.818	144.961	158	127	144
CRA01	COL	33	CRA01-COL-33	2018-04-23 13:30:06	2018-04-23 13:30:06	2018-04-23	2018-04-23	2018-04-01	4444	96.8053	157.223	150.331	118.014	162	154	118	157.916	125.181	146.053	161	126	146
CRA01	COL	33	CRA01-COL-33	2018-04-24 10:30:06	2018-04-24 10:30:06	2018-04-24	2018-04-23	2018-04-01	6644	99.062	121.18	120.1	95.9004	121	120	94	127.21	124.115	141.538	128	125	142
CRA01	COL	33	CRA01-COL-33	2018-04-24 12:00:06	2018-04-24 12:00:06	2018-04-24	2018-04-23	2018-04-01	8592	99.9936	113.868	111.911	89.175	113	113	86	118.977	124.742	141.066	120	125	141
CRA01	COL	33	CRA01-COL-33	2018-04-24 13:30:06	2018-04-24 13:30:06	2018-04-24	2018-04-23	2018-04-01	8577	99.062	117.005	115.102	89.2434	117	115	87	122.174	124.234	142.721	123	125	143
CRA01	COL	33	CRA01-COL-33	2018-04-25 10:30:06	2018-04-25 10:30:06	2018-04-25	2018-04-23	2018-04-01	7831	72.8578	125.541	124.794	100.104	127	128	100	131.953	123.925	141.656	135	124	142
CRA01	COL	33	CRA01-COL-33	2018-04-25 12:00:06	2018-04-25 12:00:06	2018-04-25	2018-04-23	2018-04-01	6959	66.1669	144.997	144.658	118.869	148	149	121	151.46	123.582	141.821	156	124	142
CRA01	COL	33	CRA01-COL-33	2018-04-25 13:30:06	2018-04-25 13:30:06	2018-04-25	2018-04-23	2018-04-01	5552	95.2104	133.426	134.001	107.343	136	137	108	140.679	123.059	142.363	144	123	143
CRA01	COL	33	CRA01-COL-33	2018-04-26 10:30:06	2018-04-26 10:30:06	2018-04-26	2018-04-23	2018-04-01	6528	91.7408	163.338	158.924	127.649	167	162	129	165.729	124.379	144.993	169	124	145
CRA01	COL	33	CRA01-COL-33	2018-04-26 12:00:06	2018-04-26 12:00:06	2018-04-26	2018-04-23	2018-04-01	5554	100.159	150.615	144.32	116.639	153	146	116	152.164	125.681	143.654	154	126	144
CRA01	COL	33	CRA01-COL-33	2018-04-26 13:30:06	2018-04-26 13:30:06	2018-04-26	2018-04-23	2018-04-01	6031	91.5766	153.911	149.612	120.369	157	152	121	156.823	124.62	144.098	160	125	144
CRA01	COL	33	CRA01-COL-33	2018-04-27 10:30:06	2018-04-27 10:30:06	2018-04-27	2018-04-23	2018-04-01	5340	99.6375	152.395	145.903	118.905	155	148	119	153.88	125.832	143.249	156	126	143
CRA01	COL	33	CRA01-COL-33	2018-04-27 12:00:06	2018-04-27 12:00:06	2018-04-27	2018-04-23	2018-04-01	7997	69.7019	154.424	148.462	122.708	157	150	122	156.314	125.813	142.497	159	126	143
CRA01	COL	33	CRA01-COL-33	2018-04-27 13:30:06	2018-04-27 13:30:06	2018-04-27	2018-04-23	2018-04-01	4874	99.8327	156.46	148.69	120.059	160	151	119	156.494	126.109	144.305	159	126	144
CRA01	COL	33	CRA01-COL-33	2018-04-28 10:30:06	2018-04-28 10:30:06	2018-04-28	2018-04-23	2018-04-01	7970	99.441	157.664	148.928	122.07	163	154	125	157.154	126.752	143.441	162	127	143
CRA01	COL	33	CRA01-COL-33	2018-04-28 12:00:06	2018-04-28 12:00:06	2018-04-28	2018-04-23	2018-04-01	6666	100.309	158.08	147.366	124.047	164	151	128	156.248	128.095	141.896	161	129	142
CRA01	COL	33	CRA01-COL-33	2018-04-28 13:30:06	2018-04-28 13:30:06	2018-04-28	2018-04-23	2018-04-01	7632	100.097	158.375	149.281	123.81	163	153	126	157.665	127.096	142.746	162	127	143
CRA01	COL	33	CRA01-COL-33	2018-04-29 10:30:06	2018-04-29 10:30:06	2018-04-29	2018-04-23	2018-04-01	6930	99.8105	160.328	151.262	128.304	165	155	131	159.699	127.488	141.402	164	128	141
CRA01	COL	33	CRA01-COL-33	2018-04-29 12:00:06	2018-04-29 12:00:06	2018-04-29	2018-04-23	2018-04-01	4064	100.262	146.209	135.799	111.755	146	135	109	144.677	127.946	142.439	145	128	142
CRA01	COL	33	CRA01-COL-33	2018-04-29 13:30:06	2018-04-29 13:30:06	2018-04-29	2018-04-23	2018-04-01	5421	100.262	149.848	141.507	116.013	152	143	115	149.761	126.823	142.813	152	127	143
CRA01	COL	33	CRA01-COL-33	2018-04-30 10:30:06	2018-04-30 10:30:06	2018-04-30	2018-04-30	2018-04-01	3423	83.4216	141.916	136.287	110.972	140	135	109	144.344	125.762	142.434	144	126	142
CRA01	COL	33	CRA01-COL-33	2018-04-30 12:00:06	2018-04-30 12:00:06	2018-04-30	2018-04-30	2018-04-01	4263	99.7247	124.372	116.159	92.4907	124	116	92	124.866	127.113	142.293	125	127	142
CRA01	COL	33	CRA01-COL-33	2018-04-30 13:30:06	2018-04-30 13:30:06	2018-04-30	2018-04-30	2018-04-01	2774	46.2891	112.414	108.939	84.4776	113	108	85	116.406	125.004	142.217	116	125	142
CRA01	COL	48	CRA01-COL-48	2017-11-29 10:30:59	2017-11-29 10:30:59	2017-11-29	2017-11-27	2017-11-01	2651	81.6334	119.868	109.455	86.8476	119	106	79	118.716	128.524	142.249	116	129	143
CRA01	COL	48	CRA01-COL-48	2017-11-29 10:30:59	2017-11-29 10:30:59	2017-11-29	2017-11-27	2017-11-01	2651	81.6334	119.868	109.455	86.8476	119	106	79	118.716	128.524	142.249	116	129	143
CRA01	COL	48	CRA01-COL-48	2017-11-29 12:00:59	2017-11-29 12:00:59	2017-11-29	2017-11-27	2017-11-01	2757	87.1823	125.363	115.716	93.6728	123	112	81	124.954	128.307	141.735	121	128	143
CRA01	COL	48	CRA01-COL-48	2017-11-29 12:00:59	2017-11-29 12:00:59	2017-11-29	2017-11-27	2017-11-01	2757	87.1823	125.363	115.716	93.6728	123	112	81	124.954	128.307	141.735	121	128	143
CRA01	COL	48	CRA01-COL-48	2017-11-29 13:30:59	2017-11-29 13:30:59	2017-11-29	2017-11-27	2017-11-01	2805	98.6628	122.877	113.657	91.6488	122	111	84	122.839	128.088	141.638	121	128	141
CRA01	COL	48	CRA01-COL-48	2017-11-29 13:30:59	2017-11-29 13:30:59	2017-11-29	2017-11-27	2017-11-01	2805	98.6628	122.877	113.657	91.6488	122	111	84	122.839	128.088	141.638	121	128	141
CRA01	COL	48	CRA01-COL-48	2017-11-30 11:26:54	2017-11-30 11:26:54	2017-11-30	2017-11-27	2017-11-01	3255	86.0221	159.606	149.54	125.783	158	145	117	158.448	128.114	142.11	155	128	141
CRA01	COL	48	CRA01-COL-48	2017-11-30 11:26:54	2017-11-30 11:26:54	2017-11-30	2017-11-27	2017-11-01	3255	86.0221	159.606	149.54	125.783	158	145	117	158.448	128.114	142.11	155	128	141
CRA01	COL	48	CRA01-COL-48	2017-11-30 12:56:54	2017-11-30 12:56:54	2017-11-30	2017-11-27	2017-11-01	3491	81.1543	164.037	153.903	130.556	163	150	125	162.663	128.195	141.849	160	128	140
CRA01	COL	48	CRA01-COL-48	2017-11-30 12:56:54	2017-11-30 12:56:54	2017-11-30	2017-11-27	2017-11-01	3491	81.1543	164.037	153.903	130.556	163	150	125	162.663	128.195	141.849	160	128	140
CRA01	COL	48	CRA01-COL-48	2017-12-01 11:26:54	2017-12-01 11:26:54	2017-12-01	2017-11-27	2017-12-01	2465	81.9452	144.527	131.699	102.255	143	128	93	141.36	128.376	145.779	138	128	146
CRA01	COL	48	CRA01-COL-48	2017-12-01 11:26:54	2017-12-01 11:26:54	2017-12-01	2017-11-27	2017-12-01	2465	81.9452	144.527	131.699	102.255	143	128	93	141.36	128.376	145.779	138	128	146
CRA01	COL	48	CRA01-COL-48	2017-12-01 12:56:54	2017-12-01 12:56:54	2017-12-01	2017-11-27	2017-12-01	2972	80.9759	147.352	135.338	111.706	146	131	102	145.126	129.039	142.603	141	129	144
CRA01	COL	48	CRA01-COL-48	2017-12-01 12:56:54	2017-12-01 12:56:54	2017-12-01	2017-11-27	2017-12-01	2972	80.9759	147.352	135.338	111.706	146	131	102	145.126	129.039	142.603	141	129	144
CRA01	COL	48	CRA01-COL-48	2017-12-02 11:26:54	2017-12-02 11:26:54	2017-12-02	2017-11-27	2017-12-01	2937	85.6036	161.685	150.026	124.285	161	146	114	159.199	128.44	143.344	156	128	144
CRA01	COL	48	CRA01-COL-48	2017-12-02 11:26:54	2017-12-02 11:26:54	2017-12-02	2017-11-27	2017-12-01	2937	85.6036	161.685	150.026	124.285	161	146	114	159.199	128.44	143.344	156	128	144
CRA01	COL	48	CRA01-COL-48	2017-12-02 12:56:54	2017-12-02 12:56:54	2017-12-02	2017-11-27	2017-12-01	3430	97.6129	157.918	145.508	119.534	157	142	114	154.864	128.734	143.651	152	129	143
CRA01	COL	48	CRA01-COL-48	2017-12-02 12:56:54	2017-12-02 12:56:54	2017-12-02	2017-11-27	2017-12-01	3430	97.6129	157.918	145.508	119.534	157	142	114	154.864	128.734	143.651	152	129	143
CRA01	COL	48	CRA01-COL-48	2017-12-03 11:26:54	2017-12-03 11:26:54	2017-12-03	2017-11-27	2017-12-01	4150	88.803	143.075	134.467	117.135	142	132	119	143.578	128.63	138.761	142	128	136
CRA01	COL	48	CRA01-COL-48	2017-12-03 11:26:54	2017-12-03 11:26:54	2017-12-03	2017-11-27	2017-12-01	4150	88.803	143.075	134.467	117.135	142	132	119	143.578	128.63	138.761	142	128	136
CRA01	COL	48	CRA01-COL-48	2017-12-03 12:56:54	2017-12-03 12:56:54	2017-12-03	2017-11-27	2017-12-01	3475	99.4599	157.675	143.919	119.594	158	141	115	153.701	129.485	142.958	152	129	142
CRA01	COL	48	CRA01-COL-48	2017-12-03 12:56:54	2017-12-03 12:56:54	2017-12-03	2017-11-27	2017-12-01	3475	99.4599	157.675	143.919	119.594	158	141	115	153.701	129.485	142.958	152	129	142
CRA01	COL	48	CRA01-COL-48	2017-12-04 10:30:42	2017-12-04 10:30:42	2017-12-04	2017-12-04	2017-12-01	3256	79.9657	165.673	153.295	134.622	168	153	132	163.037	129.665	139.572	164	130	139
CRA01	COL	48	CRA01-COL-48	2017-12-04 10:30:42	2017-12-04 10:30:42	2017-12-04	2017-12-04	2017-12-01	3256	79.9657	165.673	153.295	134.622	168	153	132	163.037	129.665	139.572	164	130	139
CRA01	COL	48	CRA01-COL-48	2017-12-04 12:00:42	2017-12-04 12:00:42	2017-12-04	2017-12-04	2017-12-01	3552	82.8207	170.712	159.077	141.722	174	160	141	168.544	129.574	138.729	170	129	138
CRA01	COL	48	CRA01-COL-48	2017-12-04 12:00:42	2017-12-04 12:00:42	2017-12-04	2017-12-04	2017-12-01	3552	82.8207	170.712	159.077	141.722	174	160	141	168.544	129.574	138.729	170	129	138
CRA01	COL	48	CRA01-COL-48	2017-12-04 13:30:42	2017-12-04 13:30:42	2017-12-04	2017-12-04	2017-12-01	3157	82.7482	161.827	148.873	129.824	165	150	129	158.878	129.853	139.906	161	130	139
CRA01	COL	48	CRA01-COL-48	2017-12-04 13:30:42	2017-12-04 13:30:42	2017-12-04	2017-12-04	2017-12-01	3157	82.7482	161.827	148.873	129.824	165	150	129	158.878	129.853	139.906	161	130	139
CRA01	COL	48	CRA01-COL-48	2017-12-05 10:30:42	2017-12-05 10:30:42	2017-12-05	2017-12-04	2017-12-01	3287	48.1665	158.929	148.566	132.582	161	148	129	158.128	129.312	137.931	158	129	137
CRA01	COL	48	CRA01-COL-48	2017-12-05 10:30:42	2017-12-05 10:30:42	2017-12-05	2017-12-04	2017-12-01	3287	48.1665	158.929	148.566	132.582	161	148	129	158.128	129.312	137.931	158	129	137
CRA01	COL	48	CRA01-COL-48	2017-12-05 12:00:42	2017-12-05 12:00:42	2017-12-05	2017-12-04	2017-12-01	3525	83.0964	188.169	174.259	153.097	193	177	151	183.039	129.733	140.721	186	129	140
CRA01	COL	48	CRA01-COL-48	2017-12-05 12:00:42	2017-12-05 12:00:42	2017-12-05	2017-12-04	2017-12-01	3525	83.0964	188.169	174.259	153.097	193	177	151	183.039	129.733	140.721	186	129	140
CRA01	COL	48	CRA01-COL-48	2017-12-05 13:30:42	2017-12-05 13:30:42	2017-12-05	2017-12-04	2017-12-01	3249	99.5306	136.011	125.301	111.48	139	126	109	135.323	129.909	137.03	137	130	137
CRA01	COL	48	CRA01-COL-48	2017-12-05 13:30:42	2017-12-05 13:30:42	2017-12-05	2017-12-04	2017-12-01	3249	99.5306	136.011	125.301	111.48	139	126	109	135.323	129.909	137.03	137	130	137
CRA01	COL	48	CRA01-COL-48	2017-12-06 10:30:42	2017-12-06 10:30:42	2017-12-06	2017-12-04	2017-12-01	4100	86.4857	130.212	123.956	115.797	134	125	113	133.302	129.143	133.292	135	129	133
CRA01	COL	48	CRA01-COL-48	2017-12-06 10:30:42	2017-12-06 10:30:42	2017-12-06	2017-12-04	2017-12-01	4100	86.4857	130.212	123.956	115.797	134	125	113	133.302	129.143	133.292	135	129	133
CRA01	COL	48	CRA01-COL-48	2017-12-06 12:00:42	2017-12-06 12:00:42	2017-12-06	2017-12-04	2017-12-01	3728	81.8353	180.743	168.65	150.438	186	170	146	177.517	129.547	139.004	180	129	138
CRA01	COL	48	CRA01-COL-48	2017-12-06 12:00:42	2017-12-06 12:00:42	2017-12-06	2017-12-04	2017-12-01	3728	81.8353	180.743	168.65	150.438	186	170	146	177.517	129.547	139.004	180	129	138
CRA01	COL	48	CRA01-COL-48	2017-12-06 13:30:42	2017-12-06 13:30:42	2017-12-06	2017-12-04	2017-12-01	4466	86.0732	133.6	125.376	114.931	135	123	111	134.949	129.472	134.905	133	129	134
CRA01	COL	48	CRA01-COL-48	2017-12-06 13:30:42	2017-12-06 13:30:42	2017-12-06	2017-12-04	2017-12-01	4466	86.0732	133.6	125.376	114.931	135	123	111	134.949	129.472	134.905	133	129	134
CRA01	COL	48	CRA01-COL-48	2017-12-07 10:30:42	2017-12-07 10:30:42	2017-12-07	2017-12-04	2017-12-01	4516	85.2198	135.711	130.138	122.832	138	129	120	139.39	128.997	132.789	139	129	132
CRA01	COL	48	CRA01-COL-48	2017-12-07 10:30:42	2017-12-07 10:30:42	2017-12-07	2017-12-04	2017-12-01	4516	85.2198	135.711	130.138	122.832	138	129	120	139.39	128.997	132.789	139	129	132
CRA01	COL	48	CRA01-COL-48	2017-12-07 12:00:42	2017-12-07 12:00:42	2017-12-07	2017-12-04	2017-12-01	4080	94.0768	170.486	158.378	142.689	177	162	141	167.772	129.995	137.807	172	130	137
CRA01	COL	48	CRA01-COL-48	2017-12-07 12:00:42	2017-12-07 12:00:42	2017-12-07	2017-12-04	2017-12-01	4080	94.0768	170.486	158.378	142.689	177	162	141	167.772	129.995	137.807	172	130	137
CRA01	COL	48	CRA01-COL-48	2017-12-07 13:30:42	2017-12-07 13:30:42	2017-12-07	2017-12-04	2017-12-01	4315	80.8856	147.181	137.801	125.89	151	137	121	147.518	129.639	135.717	147	129	134
CRA01	COL	48	CRA01-COL-48	2017-12-07 13:30:42	2017-12-07 13:30:42	2017-12-07	2017-12-04	2017-12-01	4315	80.8856	147.181	137.801	125.89	151	137	121	147.518	129.639	135.717	147	129	134
CRA01	COL	48	CRA01-COL-48	2017-12-08 10:30:42	2017-12-08 10:30:42	2017-12-08	2017-12-04	2017-12-01	3442	83.0438	149.845	136.922	119.646	152	139	119	147.329	130.112	139.053	150	130	139
CRA01	COL	48	CRA01-COL-48	2017-12-08 10:30:42	2017-12-08 10:30:42	2017-12-08	2017-12-04	2017-12-01	3442	83.0438	149.845	136.922	119.646	152	139	119	147.329	130.112	139.053	150	130	139
CRA01	COL	48	CRA01-COL-48	2017-12-08 12:00:46	2017-12-08 12:00:46	2017-12-08	2017-12-04	2017-12-01	3695	85.4657	173.109	160.596	144.096	177	163	142	170.251	129.95	138.286	173	130	138
CRA01	COL	48	CRA01-COL-48	2017-12-08 13:30:46	2017-12-08 13:30:46	2017-12-08	2017-12-04	2017-12-01	3531	41.1595	172.374	159.917	144.728	175	162	145	169.694	130.132	137.634	172	130	137
CRA01	COL	48	CRA01-COL-48	2017-12-09 10:30:46	2017-12-09 10:30:46	2017-12-09	2017-12-04	2017-12-01	4000	100.049	172.214	161.133	143.086	175	164	142	170.292	129.169	138.879	173	129	138
CRA01	COL	48	CRA01-COL-48	2017-12-09 12:00:46	2017-12-09 12:00:46	2017-12-09	2017-12-04	2017-12-01	3286	97.9657	186.464	176.938	160.718	191	182	161	184.935	128.834	137.513	190	128	136
CRA01	COL	48	CRA01-COL-48	2017-12-09 13:30:46	2017-12-09 13:30:46	2017-12-09	2017-12-04	2017-12-01	4839	93.142	169.775	162.328	154.204	174	165	156	171.29	129.411	133.239	175	129	131
CRA01	COL	48	CRA01-COL-48	2017-12-10 10:30:46	2017-12-10 10:30:46	2017-12-10	2017-12-04	2017-12-01	3580	88.6709	117.744	110.627	102.163	120	111	97	119.915	129.406	133.748	121	129	133
CRA01	COL	48	CRA01-COL-48	2017-12-10 12:00:46	2017-12-10 12:00:46	2017-12-10	2017-12-04	2017-12-01	3044	87.26	187.314	177.746	162.989	192	180	160	185.866	129.032	136.788	188	129	136
CRA01	COL	48	CRA01-COL-48	2017-12-10 13:30:46	2017-12-10 13:30:46	2017-12-10	2017-12-04	2017-12-01	3885	82.2038	180.754	170.687	158.347	185	172	157	179.568	129.65	135.701	182	130	135
CRA01	COL	48	CRA01-COL-48	2017-12-11 10:30:46	2017-12-11 10:30:46	2017-12-11	2017-12-11	2017-12-01	6047	100.043	150.256	144.619	138.539	152	146	144	153.943	129.16	132.095	156	129	128
CRA01	COL	48	CRA01-COL-48	2017-12-11 12:00:46	2017-12-11 12:00:46	2017-12-11	2017-12-11	2017-12-01	2587	68.8841	136.066	136.173	135.274	140	139	133	144.795	128.005	128.493	147	128	129
CRA01	COL	48	CRA01-COL-48	2017-12-11 13:30:46	2017-12-11 13:30:46	2017-12-11	2017-12-11	2017-12-01	1856	99.6093	148.056	138.693	123.896	152	139	120	148.255	129.119	137.151	149	129	137
CRA01	COL	48	CRA01-COL-48	2017-12-12 10:30:46	2017-12-12 10:30:46	2017-12-12	2017-12-11	2017-12-01	6792	99.9641	135.332	130.836	124.138	135	130	120	139.488	128.696	132.152	139	128	131
CRA01	COL	48	CRA01-COL-48	2017-12-12 12:00:46	2017-12-12 12:00:46	2017-12-12	2017-12-11	2017-12-01	2626	71.4739	189.914	177.671	158.506	198	184	158	185.836	129.413	139.368	193	129	139
CRA01	COL	48	CRA01-COL-48	2017-12-12 13:30:46	2017-12-12 13:30:46	2017-12-12	2017-12-11	2017-12-01	3962	99.8348	178.057	167.304	150.851	184	173	152	175.998	129.26	137.901	181	129	137
CRA01	COL	48	CRA01-COL-48	2017-12-13 10:30:46	2017-12-13 10:30:46	2017-12-13	2017-12-11	2017-12-01	3109	86.8162	159.607	148.494	131.203	164	152	131	157.443	129.412	138.618	162	129	138
CRA01	COL	48	CRA01-COL-48	2017-12-13 12:00:46	2017-12-13 12:00:46	2017-12-13	2017-12-11	2017-12-01	2980	89.1616	172.569	160.669	144.362	177	165	147	170.073	129.693	138.099	174	130	138
CRA01	COL	48	CRA01-COL-48	2017-12-13 13:30:46	2017-12-13 13:30:46	2017-12-13	2017-12-11	2017-12-01	3528	58.1422	173.051	162.112	147.324	177	165	147	171.42	129.571	137.159	175	129	136
CRA01	COL	48	CRA01-COL-48	2017-12-14 10:30:46	2017-12-14 10:30:46	2017-12-14	2017-12-11	2017-12-01	3290	84.7803	146.342	133.623	115.512	148	136	116	143.946	129.874	139.517	146	130	139
CRA01	COL	48	CRA01-COL-48	2017-12-14 12:00:46	2017-12-14 12:00:46	2017-12-14	2017-12-11	2017-12-01	4328	92.087	174.398	164.175	149.097	177	166	148	173.212	129.298	137.181	175	129	137
CRA01	COL	48	CRA01-COL-48	2017-12-14 13:30:46	2017-12-14 13:30:46	2017-12-14	2017-12-11	2017-12-01	3119	98.7042	138.06	124.563	106.738	140	127	108	135.059	130.273	139.593	138	130	140
CRA01	COL	48	CRA01-COL-48	2017-12-15 10:30:46	2017-12-15 10:30:46	2017-12-15	2017-12-11	2017-12-01	6418	99.964	110.728	103.985	93.2121	106	98	89	112.463	128.85	135.018	107	129	135
CRA01	COL	48	CRA01-COL-48	2017-12-15 12:00:46	2017-12-15 12:00:46	2017-12-15	2017-12-11	2017-12-01	4068	99.7548	180.059	164.813	141.304	184	168	140	174.178	129.881	142.222	177	130	142
CRA01	COL	48	CRA01-COL-48	2017-12-15 13:30:46	2017-12-15 13:30:46	2017-12-15	2017-12-11	2017-12-01	2455	99.7823	148.794	133.492	113.362	150	134	113	144.182	130.601	140.931	146	130	141
CRA01	COL	48	CRA01-COL-48	2017-12-16 10:30:46	2017-12-16 10:30:46	2017-12-16	2017-12-11	2017-12-01	2345	83.8576	155.116	143.015	125.978	162	149	128	152.91	129.722	138.655	159	130	139
CRA01	COL	48	CRA01-COL-48	2017-12-16 12:00:46	2017-12-16 12:00:46	2017-12-16	2017-12-11	2017-12-01	1852	73.084	161.993	151.451	135.365	166	155	136	161.008	129.247	137.84	164	129	139
CRA01	COL	48	CRA01-COL-48	2017-12-16 13:30:46	2017-12-16 13:30:46	2017-12-16	2017-12-11	2017-12-01	1657	81.8725	165.616	154.078	135.789	169	158	138	163.544	129.212	139.158	167	129	140
CRA01	COL	48	CRA01-COL-48	2017-12-17 10:30:46	2017-12-17 10:30:46	2017-12-17	2017-12-11	2017-12-01	4667	99.9376	105.693	102.592	97.6655	102	97	94	110.685	128.361	131.285	106	128	131
CRA01	COL	48	CRA01-COL-48	2017-12-17 12:00:46	2017-12-17 12:00:46	2017-12-17	2017-12-11	2017-12-01	1752	83.8125	174.78	166.603	152.694	187	175	154	174.366	128.764	136.061	183	129	137
CRA01	COL	48	CRA01-COL-48	2017-12-17 13:30:46	2017-12-17 13:30:46	2017-12-17	2017-12-11	2017-12-01	2108	89.4505	146.753	137.361	124.903	152	144	128	146.733	129.555	135.863	154	129	134
CRA01	COL	48	CRA01-COL-48	2017-12-18 10:30:46	2017-12-18 10:30:46	2017-12-18	2017-12-18	2017-12-01	2328	98.7195	77.6435	73.7865	67.4605	79	75	69	80.2388	128.446	132.379	82	128	132
CRA01	COL	48	CRA01-COL-48	2017-12-18 12:00:46	2017-12-18 12:00:46	2017-12-18	2017-12-18	2017-12-01	2325	54.9864	171.834	160.928	141.94	180	168	143	169.222	128.936	139.202	177	129	140
CRA01	COL	48	CRA01-COL-48	2017-12-18 13:30:46	2017-12-18 13:30:46	2017-12-18	2017-12-18	2017-12-01	1829	52.8253	154.954	142.941	126.086	159	149	133	152.202	129.843	138.486	159	129	137
CRA01	COL	48	CRA01-COL-48	2017-12-19 10:30:46	2017-12-19 10:30:46	2017-12-19	2017-12-18	2017-12-01	2249	76.6894	104.47	100.743	92.3833	107	104	95	108.923	127.965	133.31	112	128	133
CRA01	COL	48	CRA01-COL-48	2017-12-19 12:00:46	2017-12-19 12:00:46	2017-12-19	2017-12-18	2017-12-01	2904	49.2368	175.294	160.803	139.696	186	171	144	169.952	129.97	140.856	180	130	140
CRA01	COL	48	CRA01-COL-48	2017-12-19 13:30:46	2017-12-19 13:30:46	2017-12-19	2017-12-18	2017-12-01	2298	38.1941	174.953	161.919	143.998	187	174	152	170.968	129.875	139.022	183	130	139
CRA01	COL	48	CRA01-COL-48	2017-12-20 10:30:46	2017-12-20 10:30:46	2017-12-20	2017-12-18	2017-12-01	2435	80.8487	76.0891	72.678	66.6021	77	73	67	79.0784	128.333	132.186	80	128	132
CRA01	COL	48	CRA01-COL-48	2017-12-20 12:00:46	2017-12-20 12:00:46	2017-12-20	2017-12-18	2017-12-01	1739	54.8129	177.169	165.413	142.193	181	168	141	173.67	128.575	141.608	177	128	142
CRA01	COL	48	CRA01-COL-48	2017-12-20 13:30:46	2017-12-20 13:30:46	2017-12-20	2017-12-18	2017-12-01	2264	85.3399	197.359	185.436	166.633	204	194	172	193.107	129.309	139.004	201	129	139
CRA01	COL	48	CRA01-COL-48	2017-12-21 10:30:10	2017-12-21 10:30:10	2017-12-21	2017-12-18	2017-12-01	2257	64.2282	78.6057	75.1865	67.8937	79	76	68	81.6159	128.029	132.896	82	128	133
CRA01	COL	48	CRA01-COL-48	2017-12-21 12:00:10	2017-12-21 12:00:10	2017-12-21	2017-12-18	2017-12-01	2537	35.9115	162.499	150.784	136.525	175	164	146	160.062	130.046	137.022	173	130	137
CRA01	COL	48	CRA01-COL-48	2017-12-21 13:30:10	2017-12-21 13:30:10	2017-12-21	2017-12-18	2017-12-01	2237	43.1886	211.21	196.622	175.549	223	209	183	203.862	129.808	140.354	215	130	140
CRA01	COL	48	CRA01-COL-48	2017-12-22 10:30:10	2017-12-22 10:30:10	2017-12-22	2017-12-18	2017-12-01	3094	54.8932	81.4871	78.9997	73.9331	81	77	69	85.6622	128.123	131.461	84	128	131
CRA01	COL	48	CRA01-COL-48	2017-12-22 12:00:10	2017-12-22 12:00:10	2017-12-22	2017-12-18	2017-12-01	834	90.0168	169.987	165.188	153.626	180	177	162	172.39	127.853	134.594	184	128	134
CRA01	COL	48	CRA01-COL-48	2017-12-22 13:30:10	2017-12-22 13:30:10	2017-12-22	2017-12-18	2017-12-01	1556	85.9399	206.092	192.346	167.913	211	195	170	199.753	129.001	142.037	203	129	142
CRA01	COL	48	CRA01-COL-48	2017-12-23 10:30:10	2017-12-23 10:30:10	2017-12-23	2017-12-18	2017-12-01	2412	36.5656	88.3018	83.6339	74.6783	90	86	76	90.9851	128.274	133.913	94	128	134
CRA01	COL	48	CRA01-COL-48	2017-12-23 12:00:10	2017-12-23 12:00:10	2017-12-23	2017-12-18	2017-12-01	2678	78.7088	151.052	141.891	125.429	154	145	127	150.972	128.668	138.013	154	129	138
CRA01	COL	48	CRA01-COL-48	2017-12-23 13:30:10	2017-12-23 13:30:10	2017-12-23	2017-12-18	2017-12-01	1905	75.0268	201.984	190.31	171.267	206	194	172	197.823	129.047	139.105	202	129	138
CRA01	COL	48	CRA01-COL-48	2017-12-24 10:30:10	2017-12-24 10:30:10	2017-12-24	2017-12-18	2017-12-01	3126	41.8642	158.936	148.403	133.457	169	158	138	157.623	129.453	137.289	167	129	137
CRA01	COL	48	CRA01-COL-48	2017-12-24 12:00:10	2017-12-24 12:00:10	2017-12-24	2017-12-18	2017-12-01	2429	94.5146	171.059	159.825	143.882	184	172	152	168.65	129.537	137.772	181	129	139
CRA01	COL	48	CRA01-COL-48	2017-12-24 13:30:10	2017-12-24 13:30:10	2017-12-24	2017-12-18	2017-12-01	2023	84.4808	209.826	193.639	168.845	218	203	175	201.243	129.863	142.537	210	129	143
CRA01	COL	48	CRA01-COL-48	2017-12-25 10:30:10	2017-12-25 10:30:10	2017-12-25	2017-12-25	2017-12-01	2684	97.7715	117.768	110.174	99.5607	118	110	99	119.614	129.093	135.013	120	129	136
CRA01	COL	48	CRA01-COL-48	2017-12-25 12:00:10	2017-12-25 12:00:10	2017-12-25	2017-12-25	2017-12-01	2325	99.5039	128.716	118.329	106.154	129	119	106	128.431	129.886	136.111	129	130	136
CRA01	COL	48	CRA01-COL-48	2017-12-25 13:30:10	2017-12-25 13:30:10	2017-12-25	2017-12-25	2017-12-01	2217	77.9647	135.691	124.665	109.291	136	125	109	134.764	129.55	137.911	135	130	138
CRA01	COL	48	CRA01-COL-48	2017-12-26 10:30:10	2017-12-26 10:30:10	2017-12-26	2017-12-25	2017-12-01	1964	50.51	117.252	110.518	99.166	119	112	100	119.673	128.569	135.269	121	129	135
CRA01	COL	48	CRA01-COL-48	2017-12-26 12:00:10	2017-12-26 12:00:10	2017-12-26	2017-12-25	2017-12-01	1676	80.8053	128.811	118.412	103.964	130	119	104	128.334	129.483	137.407	129	130	137
CRA01	COL	48	CRA01-COL-48	2017-12-26 13:30:10	2017-12-26 13:30:10	2017-12-26	2017-12-25	2017-12-01	1183	75.4405	138.216	126.291	109.305	137	125	108	136.526	129.654	138.892	135	130	139
CRA01	COL	48	CRA01-COL-48	2017-12-27 10:30:10	2017-12-27 10:30:10	2017-12-27	2017-12-25	2017-12-01	1570	31.1208	107.914	97.6815	86.0713	108	98	87	107.252	129.992	136.078	108	130	136
CRA01	COL	48	CRA01-COL-48	2017-12-27 12:00:10	2017-12-27 12:00:10	2017-12-27	2017-12-25	2017-12-01	2472	95.9627	123.407	112.634	99.5267	125	113	99	122.665	129.905	136.809	124	130	137
CRA01	COL	48	CRA01-COL-48	2017-12-27 13:30:10	2017-12-27 13:30:10	2017-12-27	2017-12-25	2017-12-01	2407	99.5508	122.434	113.199	101.976	123	114	101	123.022	129.616	135.551	124	130	136
CRA01	COL	48	CRA01-COL-48	2017-12-28 10:30:10	2017-12-28 10:30:10	2017-12-28	2017-12-25	2017-12-01	1631	90.211	87.6861	80.6358	68.9773	87	80	69	88.2796	128.736	135.945	88	129	136
CRA01	COL	48	CRA01-COL-48	2017-12-28 12:00:10	2017-12-28 12:00:10	2017-12-28	2017-12-25	2017-12-01	679	100.033	129.343	124.501	115.704	128	124	117	133.196	128.258	133.415	133	128	133
CRA01	COL	48	CRA01-COL-48	2017-12-28 13:30:10	2017-12-28 13:30:10	2017-12-28	2017-12-25	2017-12-01	1885	89.2441	145.798	133.212	117.294	147	134	118	143.383	130.064	138.264	145	130	138
CRA01	COL	48	CRA01-COL-48	2017-12-29 10:30:10	2017-12-29 10:30:10	2017-12-29	2017-12-25	2017-12-01	1897	73.2101	113.374	103.932	88.3121	114	104	88	113.286	129.019	138.17	114	129	138
CRA01	COL	48	CRA01-COL-48	2017-12-29 12:00:10	2017-12-29 12:00:10	2017-12-29	2017-12-25	2017-12-01	2338	99.6172	119.425	110.58	101.043	120	110	100	120.337	129.743	134.565	120	130	135
CRA01	COL	48	CRA01-COL-48	2017-12-29 13:30:10	2017-12-29 13:30:10	2017-12-29	2017-12-25	2017-12-01	2633	99.5202	117.305	109.88	101.713	118	110	100	119.444	129.444	133.62	119	129	135
CRA01	COL	48	CRA01-COL-48	2017-12-30 10:30:10	2017-12-30 10:30:10	2017-12-30	2017-12-25	2017-12-01	2065	69.8216	100.882	96.0053	89.9264	102	96	91	104.47	128.849	132.173	105	129	132
CRA01	COL	48	CRA01-COL-48	2017-12-30 12:00:10	2017-12-30 12:00:10	2017-12-30	2017-12-25	2017-12-01	1376	100.016	122.246	113.076	98.9172	121	111	96	122.504	129.131	137.178	120	129	138
CRA01	COL	48	CRA01-COL-48	2017-12-30 13:30:10	2017-12-30 13:30:10	2017-12-30	2017-12-25	2017-12-01	624	99.8387	148.671	140.312	130.913	149	139	130	149.982	129.5	134.106	149	129	134
CRA01	COL	48	CRA01-COL-48	2017-12-31 10:30:10	2017-12-31 10:30:10	2017-12-31	2017-12-25	2017-12-01	2532	80.164	134.647	123.795	111.417	136	124	111	134.001	129.977	136.268	135	130	136
CRA01	COL	48	CRA01-COL-48	2017-12-31 12:00:10	2017-12-31 12:00:10	2017-12-31	2017-12-25	2017-12-01	1359	99.8639	151.005	138.635	120.588	151	138	119	148.764	129.638	139.33	149	130	139
CRA01	COL	48	CRA01-COL-48	2017-12-31 13:30:10	2017-12-31 13:30:10	2017-12-31	2017-12-25	2017-12-01	2012	80.8224	150.666	138.75	122.666	150	138	121	148.934	129.741	138.208	148	130	138
CRA01	COL	48	CRA01-COL-48	2018-01-01 10:30:10	2018-01-01 10:30:10	2018-01-01	2018-01-01	2018-01-01	648	94.2829	100.188	93.9105	81.1775	101	93	80	102.174	128.222	136.233	102	128	136
CRA01	COL	48	CRA01-COL-48	2018-01-01 12:00:10	2018-01-01 12:00:10	2018-01-01	2018-01-01	2018-01-01	1439	81.8851	136.616	129.926	118.878	136	128	117	139.212	128.582	134.912	138	129	135
CRA01	COL	48	CRA01-COL-48	2018-01-01 13:30:10	2018-01-01 13:30:10	2018-01-01	2018-01-01	2018-01-01	369	100.163	180.981	172.309	161.905	194	182	169	180.268	129.434	134.317	191	129	135
CRA01	COL	48	CRA01-COL-48	2018-01-02 10:30:10	2018-01-02 10:30:10	2018-01-02	2018-01-01	2018-01-01	1859	100.104	96.1501	91.9677	83.3685	96	92	83	99.9371	128.146	133.58	100	128	134
CRA01	COL	48	CRA01-COL-48	2018-01-02 12:00:10	2018-01-02 12:00:10	2018-01-02	2018-01-01	2018-01-01	2089	99.7888	129.487	120.536	110.878	128	119	108	130.509	129.746	134.551	129	130	135
CRA01	COL	48	CRA01-COL-48	2018-01-02 13:30:10	2018-01-02 13:30:10	2018-01-02	2018-01-01	2018-01-01	1719	99.837	133.829	125.042	115.298	133	123	112	134.997	129.649	134.565	133	130	136
CRA01	COL	48	CRA01-COL-48	2018-01-03 10:30:10	2018-01-03 10:30:10	2018-01-03	2018-01-01	2018-01-01	1650	99.8556	134.69	123.047	110.765	135	123	110	133.492	130.316	136.338	133	130	136
CRA01	COL	48	CRA01-COL-48	2018-01-03 12:00:10	2018-01-03 12:00:10	2018-01-03	2018-01-01	2018-01-01	2129	99.8674	141.682	138.884	137.319	142	140	139	147.937	128.754	129.24	149	129	129
CRA01	COL	48	CRA01-COL-48	2018-01-03 13:30:10	2018-01-03 13:30:10	2018-01-03	2018-01-01	2018-01-01	1792	99.2435	133.544	124.576	113.985	133	124	112	134.499	129.556	135.018	134	130	135
CRA01	COL	48	CRA01-COL-48	2018-01-04 10:30:10	2018-01-04 10:30:10	2018-01-04	2018-01-01	2018-01-01	390	90.9066	133.874	124.795	114.287	139	127	114	134.723	129.697	135.023	138	130	135
CRA01	COL	48	CRA01-COL-48	2018-01-04 12:00:10	2018-01-04 12:00:10	2018-01-04	2018-01-01	2018-01-01	476	55.2004	127.59	118.92	107.954	127	120	108	128.706	129.439	135.242	130	129	135
CRA01	COL	48	CRA01-COL-48	2018-01-04 13:30:10	2018-01-04 13:30:10	2018-01-04	2018-01-01	2018-01-01	338	92.354	144.201	136.917	126.189	143	135	124	146.367	128.831	134.754	144	129	135
CRA01	COL	48	CRA01-COL-48	2018-01-05 10:30:10	2018-01-05 10:30:10	2018-01-05	2018-01-01	2018-01-01	2293	62.825	137.339	129.932	122.116	138	130	121	139.672	129.416	133.245	140	129	134
CRA01	COL	48	CRA01-COL-48	2018-01-05 12:00:10	2018-01-05 12:00:10	2018-01-05	2018-01-01	2018-01-01	840	99.8124	143.754	136.075	127.651	144	136	126	145.75	129.406	133.601	146	130	134
CRA01	COL	48	CRA01-COL-48	2018-01-05 13:30:10	2018-01-05 13:30:10	2018-01-05	2018-01-01	2018-01-01	199	75.4449	138.94	131.698	121.508	136	128	119	141.146	128.94	134.492	138	129	135
CRA01	COL	48	CRA01-COL-48	2018-01-06 10:30:10	2018-01-06 10:30:10	2018-01-06	2018-01-01	2018-01-01	2159	98.8586	141.104	134.141	125.218	141	134	123	143.718	129.045	133.756	144	129	134
CRA01	COL	48	CRA01-COL-48	2018-01-06 12:00:10	2018-01-06 12:00:10	2018-01-06	2018-01-01	2018-01-01	1798	80.4317	153.514	144.455	133.967	154	144	132	154.202	129.54	134.821	154	130	135
CRA01	COL	48	CRA01-COL-48	2018-01-06 13:30:10	2018-01-06 13:30:10	2018-01-06	2018-01-01	2018-01-01	331	99.4549	173.894	159.562	142.308	180	164	144	169.332	130.474	138.876	174	131	140
CRA01	COL	48	CRA01-COL-48	2018-01-07 10:30:10	2018-01-07 10:30:10	2018-01-07	2018-01-01	2018-01-01	3262	81.1235	85.8112	82.6714	78.1873	85	81	76	89.95	128.437	131.12	89	128	131
CRA01	COL	48	CRA01-COL-48	2018-01-07 12:00:10	2018-01-07 12:00:10	2018-01-07	2018-01-01	2018-01-01	2115	97.8801	140.399	132.389	123.966	141	131	122	142.199	129.551	133.635	142	130	134
CRA01	COL	48	CRA01-COL-48	2018-01-07 13:30:10	2018-01-07 13:30:10	2018-01-07	2018-01-01	2018-01-01	1956	86.917	129.527	119.535	109.899	130	119	108	129.723	130.17	134.7	130	130	135
CRA01	COL	48	CRA01-COL-48	2018-01-08 10:30:10	2018-01-08 10:30:10	2018-01-08	2018-01-08	2018-01-01	3638	98.9954	123.353	114.567	105.759	123	114	104	124.521	129.872	134.14	124	130	134
CRA01	COL	48	CRA01-COL-48	2018-01-08 12:00:10	2018-01-08 12:00:10	2018-01-08	2018-01-08	2018-01-01	4136	99.9623	116.718	109.492	102.158	117	109	103	119.086	129.537	133.143	119	129	132
CRA01	COL	48	CRA01-COL-48	2018-01-08 13:30:10	2018-01-08 13:30:10	2018-01-08	2018-01-08	2018-01-01	2661	99.9395	120.733	109.08	98.9049	121	108	97	119.501	130.78	135.372	119	131	136
CRA01	COL	48	CRA01-COL-48	2018-01-09 10:30:10	2018-01-09 10:30:10	2018-01-09	2018-01-08	2018-01-01	2325	93.231	111.308	108.77	102.603	112	109	103	117.285	127.858	131.806	118	128	132
CRA01	COL	48	CRA01-COL-48	2018-01-09 12:00:10	2018-01-09 12:00:10	2018-01-09	2018-01-08	2018-01-01	2214	82.3469	122.479	113.365	103.7	122	113	103	123.288	129.816	134.615	123	130	135
CRA01	COL	48	CRA01-COL-48	2018-01-09 13:30:10	2018-01-09 13:30:10	2018-01-09	2018-01-08	2018-01-01	2056	97.1289	135.505	125.142	113.28	136	125	113	135.363	129.862	135.898	135	130	136
CRA01	COL	48	CRA01-COL-48	2018-01-10 10:30:10	2018-01-10 10:30:10	2018-01-10	2018-01-08	2018-01-01	2440	89.3002	75.132	73.1869	68.8234	75	72	67	79.3635	127.959	130.931	79	128	131
CRA01	COL	48	CRA01-COL-48	2018-01-10 12:00:10	2018-01-10 12:00:10	2018-01-10	2018-01-08	2018-01-01	1490	97.2704	139.398	128.773	115.897	140	129	115	138.958	129.818	136.423	139	130	137
CRA01	COL	48	CRA01-COL-48	2018-01-10 13:30:10	2018-01-10 13:30:10	2018-01-10	2018-01-08	2018-01-01	1477	97.7664	123.771	113.592	103.869	123	112	103	123.781	130.213	134.823	123	130	135
CRA01	COL	48	CRA01-COL-48	2018-01-11 10:30:10	2018-01-11 10:30:10	2018-01-11	2018-01-08	2018-01-01	551	99.0371	82.5862	78.1361	71.4247	80	75	68	85.2123	128.568	132.624	82	129	133
CRA01	COL	48	CRA01-COL-48	2018-01-11 12:00:10	2018-01-11 12:00:10	2018-01-11	2018-01-08	2018-01-01	239	99.0581	156.096	147.724	133.347	164	154	134	156.824	128.678	136.741	163	129	138
CRA01	COL	48	CRA01-COL-48	2018-01-11 13:30:10	2018-01-11 13:30:10	2018-01-11	2018-01-08	2018-01-01	299	95.9793	186.458	178.542	166.732	190	183	173	186.478	128.833	135.09	191	129	134
CRA01	COL	48	CRA01-COL-48	2018-01-12 10:30:16	2018-01-12 10:30:16	2018-01-12	2018-01-08	2018-01-01	1469	29.8744	91.2464	88.8237	86.3547	92	90	86	96.5303	128.507	129.73	97	128	130
CRA01	COL	48	CRA01-COL-48	2018-01-12 12:00:16	2018-01-12 12:00:16	2018-01-12	2018-01-08	2018-01-01	428	72.9529	166.103	160.68	150.734	167	162	150	169.185	128.215	133.867	170	128	134
CRA01	COL	48	CRA01-COL-48	2018-01-12 13:30:16	2018-01-12 13:30:16	2018-01-12	2018-01-08	2018-01-01	165	81.7589	176.406	166.745	156.848	180	169	156	175.806	129.873	134.297	178	129	135
CRA01	COL	48	CRA01-COL-48	2018-01-13 10:30:16	2018-01-13 10:30:16	2018-01-13	2018-01-08	2018-01-01	50	64.6608	134.32	130.26	123.92	136	131	124	139.34	128.34	131.98	140	128	130
CRA01	COL	48	CRA01-COL-48	2018-01-13 12:00:16	2018-01-13 12:00:16	2018-01-13	2018-01-08	2018-01-01	701	99.9425	168.074	164.29	154.743	170	166	156	172.257	127.7	133.399	174	128	134
CRA01	COL	48	CRA01-COL-48	2018-01-13 13:30:16	2018-01-13 13:30:16	2018-01-13	2018-01-08	2018-01-01	468	67.6859	176.536	169.348	159.434	177	170	160	177.827	128.919	134.141	178	129	135
CRA01	COL	48	CRA01-COL-48	2018-01-15 10:30:16	2018-01-15 10:30:16	2018-01-15	2018-01-15	2018-01-01	210	95.6309	156.557	146.724	133.348	158	147	132	156.49	129.343	136.424	157	129	136
CRA01	COL	48	CRA01-COL-48	2018-01-15 12:00:16	2018-01-15 12:00:16	2018-01-15	2018-01-15	2018-01-01	485	77.0792	146.33	141.882	130.794	136	134	129	150.458	127.66	134.355	143	128	132
CRA01	COL	48	CRA01-COL-48	2018-01-15 13:30:16	2018-01-15 13:30:16	2018-01-15	2018-01-15	2018-01-01	707	100.017	171.931	156.617	137.236	178	163	142	166.402	130.556	140.122	173	130	140
CRA01	COL	48	CRA01-COL-48	2018-01-16 10:30:16	2018-01-16 10:30:16	2018-01-16	2018-01-15	2018-01-01	128	99.6748	128.781	127.148	125.273	128	125	125	136.07	128.25	129.32	135	128	130
CRA01	COL	48	CRA01-COL-48	2018-01-16 12:00:16	2018-01-16 12:00:16	2018-01-16	2018-01-15	2018-01-01	570	99.8341	154.516	145.553	132.695	157	150	136	154.949	129.172	135.958	160	129	135
CRA01	COL	48	CRA01-COL-48	2018-01-16 13:30:16	2018-01-16 13:30:16	2018-01-16	2018-01-15	2018-01-01	392	99.9143	174.656	158.11	136.135	181	164	142	168.018	130.617	141.651	174	130	142
CRA01	COL	48	CRA01-COL-48	2018-01-17 10:30:16	2018-01-17 10:30:16	2018-01-17	2018-01-15	2018-01-01	3735	99.9538	120.415	112.918	104.472	120	112	103	122.541	129.378	133.733	121	129	134
CRA01	COL	48	CRA01-COL-48	2018-01-17 12:00:16	2018-01-17 12:00:16	2018-01-17	2018-01-15	2018-01-01	3932	100.178	133.041	124.567	114.34	133	124	114	134.438	129.451	134.758	134	129	135
CRA01	COL	48	CRA01-COL-48	2018-01-17 13:30:16	2018-01-17 13:30:16	2018-01-17	2018-01-15	2018-01-01	2829	97.5475	125.899	114.977	103.502	128	116	104	125.131	130.269	135.894	127	130	136
CRA01	COL	48	CRA01-COL-48	2018-01-18 10:30:16	2018-01-18 10:30:16	2018-01-18	2018-01-15	2018-01-01	3015	91.273	124.788	117.65	108.313	124	116	108	127.215	129.12	134.178	126	129	134
CRA01	COL	48	CRA01-COL-48	2018-01-18 12:00:16	2018-01-18 12:00:16	2018-01-18	2018-01-15	2018-01-01	3513	97.0465	136.351	127.9	116.783	136	128	117	137.71	129.28	135.232	138	129	135
CRA01	COL	48	CRA01-COL-48	2018-01-18 13:30:16	2018-01-18 13:30:16	2018-01-18	2018-01-15	2018-01-01	2252	100.061	133.006	121.137	106.869	133	120	106	131.479	130.149	137.473	131	130	138
CRA01	COL	48	CRA01-COL-48	2018-01-19 10:30:16	2018-01-19 10:30:16	2018-01-19	2018-01-15	2018-01-01	2318	85.0935	120.46	109.838	98.6575	120	109	99	119.95	130.202	135.741	119	130	135
CRA01	COL	48	CRA01-COL-48	2018-01-19 12:00:16	2018-01-19 12:00:16	2018-01-19	2018-01-15	2018-01-01	2700	61.1495	127.86	117.435	105.498	127	116	105	127.579	129.965	136.054	126	130	135
CRA01	COL	48	CRA01-COL-48	2018-01-19 13:30:16	2018-01-19 13:30:16	2018-01-19	2018-01-15	2018-01-01	547	99.5616	179.552	166.547	148.369	182	167	146	175.735	129.698	139.095	176	130	140
CRA01	COL	48	CRA01-COL-48	2018-01-20 10:30:16	2018-01-20 10:30:16	2018-01-20	2018-01-15	2018-01-01	3543	92.986	114.734	107.968	98.9836	116	109	99	117.221	129.053	134.016	118	129	133
CRA01	COL	48	CRA01-COL-48	2018-01-20 12:00:16	2018-01-20 12:00:16	2018-01-20	2018-01-15	2018-01-01	2511	88.1548	124.323	112.421	99.9737	124	112	100	122.808	130.501	136.612	122	130	136
CRA01	COL	48	CRA01-COL-48	2018-01-20 13:30:16	2018-01-20 13:30:16	2018-01-20	2018-01-15	2018-01-01	1353	72.165	172.262	152.033	128.453	173	152	129	163.288	131.846	143.227	164	132	143
CRA01	COL	48	CRA01-COL-48	2018-01-21 10:30:16	2018-01-21 10:30:16	2018-01-21	2018-01-15	2018-01-01	3634	86.4757	99.0859	94.7215	87.5446	99	95	88	102.932	128.427	132.773	103	128	132
CRA01	COL	48	CRA01-COL-48	2018-01-21 12:00:16	2018-01-21 12:00:16	2018-01-21	2018-01-15	2018-01-01	2458	63.2397	125.483	115.561	105.788	125	115	106	125.685	130.115	134.795	125	130	134
CRA01	COL	48	CRA01-COL-48	2018-01-21 13:30:16	2018-01-21 13:30:16	2018-01-21	2018-01-15	2018-01-01	2358	99.8124	154.268	137.861	119.169	155	138	119	148.911	131.152	140.292	149	131	140
CRA01	COL	48	CRA01-COL-48	2018-01-22 10:30:16	2018-01-22 10:30:16	2018-01-22	2018-01-22	2018-01-01	3175	88.1208	124.763	115.826	107.256	124	116	107	125.806	129.966	134.026	126	130	134
CRA01	COL	48	CRA01-COL-48	2018-01-22 12:00:16	2018-01-22 12:00:16	2018-01-22	2018-01-22	2018-01-01	2599	80.4766	122.785	113.908	104.657	123	114	104	123.806	129.826	134.423	124	130	134
CRA01	COL	48	CRA01-COL-48	2018-01-22 13:30:16	2018-01-22 13:30:16	2018-01-22	2018-01-22	2018-01-01	4584	99.0887	120.846	115.199	108.651	121	115	109	124.546	129.022	132.449	125	129	132
CRA01	COL	48	CRA01-COL-48	2018-01-23 10:30:16	2018-01-23 10:30:16	2018-01-23	2018-01-22	2018-01-01	2096	99.831	105.87	100.267	92.0635	106	101	93	108.979	128.714	133.47	109	129	134
CRA01	COL	48	CRA01-COL-48	2018-01-23 12:00:16	2018-01-23 12:00:16	2018-01-23	2018-01-22	2018-01-01	3585	99.8824	100.396	98.4678	91.8921	100	99	93	106.37	127.57	132.033	107	128	131
CRA01	COL	48	CRA01-COL-48	2018-01-23 13:30:16	2018-01-23 13:30:16	2018-01-23	2018-01-22	2018-01-01	2488	74.4197	129.11	120.971	111.835	128	119	111	130.826	129.521	134.158	129	130	134
CRA01	COL	48	CRA01-COL-48	2018-01-24 10:30:16	2018-01-24 10:30:16	2018-01-24	2018-01-22	2018-01-01	3068	80.2956	141.641	135.01	128.998	140	134	130	144.642	129.4	132.119	144	129	132
CRA01	COL	48	CRA01-COL-48	2018-01-24 12:00:16	2018-01-24 12:00:16	2018-01-24	2018-01-22	2018-01-01	4074	88.4337	148.751	142.49	135.454	147	142	135	151.86	129.101	132.531	151	129	132
CRA01	COL	48	CRA01-COL-48	2018-01-24 13:30:16	2018-01-24 13:30:16	2018-01-24	2018-01-22	2018-01-01	4663	100.183	154.011	146.816	139.689	153	146	140	156.287	129.435	132.718	156	129	132
CRA01	COL	48	CRA01-COL-48	2018-01-25 10:30:16	2018-01-25 10:30:16	2018-01-25	2018-01-22	2018-01-01	2396	98.2269	118.937	117.311	115.527	119	118	116	126.138	128.288	129.238	126	128	129
CRA01	COL	48	CRA01-COL-48	2018-01-25 12:00:16	2018-01-25 12:00:16	2018-01-25	2018-01-22	2018-01-01	1043	40.2754	134.268	128.237	118.687	135	129	119	137.59	128.566	133.991	138	128	134
CRA01	COL	48	CRA01-COL-48	2018-01-25 13:30:16	2018-01-25 13:30:16	2018-01-25	2018-01-22	2018-01-01	908	89.8027	184.381	172.403	154.448	186	174	156	181.163	129.316	138.78	183	129	139
CRA01	COL	48	CRA01-COL-48	2018-01-26 10:30:16	2018-01-26 10:30:16	2018-01-26	2018-01-22	2018-01-01	2129	37.6809	175.04	169.152	160.977	176	169	161	177.473	128.71	133.004	178	129	132
CRA01	COL	48	CRA01-COL-48	2018-01-26 12:00:16	2018-01-26 12:00:16	2018-01-26	2018-01-22	2018-01-01	2293	65.9999	171.458	165.129	152.72	174	168	155	173.344	128.169	135.259	176	128	135
CRA01	COL	48	CRA01-COL-48	2018-01-26 13:30:16	2018-01-26 13:30:16	2018-01-26	2018-01-22	2018-01-01	1938	64.3507	183.775	176.682	167.248	185	177	167	184.767	128.911	133.776	185	129	134
CRA01	COL	48	CRA01-COL-48	2018-01-27 10:30:16	2018-01-27 10:30:16	2018-01-27	2018-01-22	2018-01-01	3524	93.3704	170.353	160.593	146.94	172	162	148	169.794	129.253	136.423	171	129	136
CRA01	COL	48	CRA01-COL-48	2018-01-27 12:00:16	2018-01-27 12:00:16	2018-01-27	2018-01-22	2018-01-01	335	99.3753	169.534	158.081	136.758	173	161	138	167.233	128.66	140.645	170	128	139
CRA01	COL	48	CRA01-COL-48	2018-01-27 13:30:16	2018-01-27 13:30:16	2018-01-27	2018-01-22	2018-01-01	477	90.5956	180.166	165.834	144.063	182	168	144	175.216	129.669	141.138	177	130	141
CRA01	COL	48	CRA01-COL-48	2018-01-28 10:30:16	2018-01-28 10:30:16	2018-01-28	2018-01-22	2018-01-01	2762	81.9849	168.939	162.121	153.554	171	164	154	170.929	128.969	133.336	172	129	133
CRA01	COL	48	CRA01-COL-48	2018-01-28 12:00:16	2018-01-28 12:00:16	2018-01-28	2018-01-22	2018-01-01	3141	92.6091	186.93	180.607	170.741	189	182	171	188.279	128.559	133.852	190	129	134
CRA01	COL	48	CRA01-COL-48	2018-01-28 13:30:16	2018-01-28 13:30:16	2018-01-28	2018-01-22	2018-01-01	4583	99.8961	144.103	138.762	131.858	145	140	132	148.07	128.775	132.39	149	129	132
CRA01	COL	48	CRA01-COL-48	2018-01-29 10:30:16	2018-01-29 10:30:16	2018-01-29	2018-01-29	2018-01-01	1789	78.5018	145.527	134.933	122.855	147	136	124	145.093	129.878	135.903	146	130	135
CRA01	COL	48	CRA01-COL-48	2018-01-29 12:00:15	2018-01-29 12:00:15	2018-01-29	2018-01-29	2018-01-01	3175	72.6706	153.47	146.027	137.922	156	147	138	155.531	129.337	133.297	157	129	133
CRA01	COL	48	CRA01-COL-48	2018-01-29 13:30:15	2018-01-29 13:30:15	2018-01-29	2018-01-29	2018-01-01	2180	45.4944	146.415	141.288	135.051	147	141	135	150.577	128.803	131.977	150	129	132
CRA01	COL	48	CRA01-COL-48	2018-01-30 10:30:15	2018-01-30 10:30:15	2018-01-30	2018-01-29	2018-01-01	2517	68.2811	70.0119	69.6814	70.2737	70	70	70	75.592	128.322	127.687	76	128	128
CRA01	COL	48	CRA01-COL-48	2018-01-30 12:00:15	2018-01-30 12:00:15	2018-01-30	2018-01-29	2018-01-01	1312	99.8151	179.955	173.888	159.659	180	174	160	181.581	127.773	136.103	182	128	136
CRA01	COL	48	CRA01-COL-48	2018-01-30 13:30:15	2018-01-30 13:30:15	2018-01-30	2018-01-29	2018-01-01	1387	91.8815	178.498	170.791	160.418	183	177	166	179.097	129.044	134.381	185	129	132
CRA01	COL	48	CRA01-COL-48	2018-01-31 10:30:15	2018-01-31 10:30:15	2018-01-31	2018-01-29	2018-01-01	3633	98.7485	121.69	118.824	114.709	123	119	116	127.752	128.347	130.662	129	128	130
CRA01	COL	48	CRA01-COL-48	2018-01-31 12:00:15	2018-01-31 12:00:15	2018-01-31	2018-01-29	2018-01-01	2239	98.8837	174.917	167.742	155.745	178	172	158	176.035	128.595	135.134	180	128	135
CRA01	COL	48	CRA01-COL-48	2018-01-31 13:30:15	2018-01-31 13:30:15	2018-01-31	2018-01-29	2018-01-01	1968	99.8961	175.688	169.481	162.479	177	171	165	177.898	129.018	132.474	179	129	132
CRA01	COL	48	CRA01-COL-48	2018-02-02 10:30:15	2018-02-02 10:30:15	2018-02-02	2018-01-29	2018-02-01	6931	100.053	113.423	110.942	105.204	113	111	106	119.547	127.949	131.535	120	128	130
CRA01	COL	48	CRA01-COL-48	2018-02-02 12:00:15	2018-02-02 12:00:15	2018-02-02	2018-01-29	2018-02-01	4098	97.5667	167.15	159.427	141.131	167	160	144	167.929	127.764	138.607	169	128	137
CRA01	COL	48	CRA01-COL-48	2018-02-02 13:30:15	2018-02-02 13:30:15	2018-02-02	2018-01-29	2018-02-01	3479	87.3457	162.634	151.372	137.142	163	151	137	161.235	129.763	137.027	161	130	137
CRA01	COL	48	CRA01-COL-48	2018-02-03 10:30:15	2018-02-03 10:30:15	2018-02-03	2018-01-29	2018-02-01	3364	70.4717	161.048	151.438	139.295	161	152	140	161.057	129.508	135.707	162	130	136
CRA01	COL	48	CRA01-COL-48	2018-02-03 12:00:15	2018-02-03 12:00:15	2018-02-03	2018-01-29	2018-02-01	3325	80.0561	139.482	129.823	118.307	140	129	118	139.866	129.678	135.556	140	130	135
CRA01	COL	48	CRA01-COL-48	2018-02-03 13:30:15	2018-02-03 13:30:15	2018-02-03	2018-01-29	2018-02-01	3364	70.7686	147.547	136.728	123.396	148	137	123	146.865	129.804	136.655	147	130	137
CRA01	COL	48	CRA01-COL-48	2018-02-04 10:30:15	2018-02-04 10:30:15	2018-02-04	2018-01-29	2018-02-01	4501	99.1206	141.228	137.173	132.352	142	137	133	146.332	128.68	131.146	146	129	131
CRA01	COL	48	CRA01-COL-48	2018-02-04 12:00:15	2018-02-04 12:00:15	2018-02-04	2018-01-29	2018-02-01	1238	99.6705	172.702	164.554	149.183	177	168	152	172.937	128.376	137.091	177	128	137
CRA01	COL	48	CRA01-COL-48	2018-02-04 13:30:15	2018-02-04 13:30:15	2018-02-04	2018-01-29	2018-02-01	2066	99.964	176.291	166.966	154.369	179	170	157	175.628	129.293	135.75	178	129	135
CRA01	COL	48	CRA01-COL-48	2018-02-05 10:30:15	2018-02-05 10:30:15	2018-02-05	2018-02-05	2018-02-01	4543	100.127	130.977	127.159	123.65	131	128	124	136.457	128.807	130.403	137	129	130
CRA01	COL	48	CRA01-COL-48	2018-02-05 12:00:15	2018-02-05 12:00:15	2018-02-05	2018-02-05	2018-02-01	2573	98.4125	144.681	138.815	132.878	145	138	131	148.275	129.133	131.965	148	129	132
CRA01	COL	48	CRA01-COL-48	2018-02-05 13:30:15	2018-02-05 13:30:15	2018-02-05	2018-02-05	2018-02-01	2521	57.2371	159.131	153.563	147.166	160	154	148	162.603	128.906	132.123	163	129	132
CRA01	COL	48	CRA01-COL-48	2018-02-06 10:30:15	2018-02-06 10:30:15	2018-02-06	2018-02-05	2018-02-01	2329	96.5014	119.024	114.271	108.652	118	114	109	123.351	128.821	131.768	123	129	132
CRA01	COL	48	CRA01-COL-48	2018-02-06 12:00:15	2018-02-06 12:00:15	2018-02-06	2018-02-05	2018-02-01	2684	83.7667	176.804	168.494	156.863	178	170	158	177.022	129.031	135.089	179	129	135
CRA01	COL	48	CRA01-COL-48	2018-02-06 13:30:15	2018-02-06 13:30:15	2018-02-06	2018-02-05	2018-02-01	2902	96.5118	180.718	169.779	156.688	183	171	157	178.685	129.752	136.165	180	130	137
CRA01	COL	48	CRA01-COL-48	2018-02-07 10:30:15	2018-02-07 10:30:15	2018-02-07	2018-02-05	2018-02-01	2154	82.0002	121.27	115.29	105.694	122	116	106	124.31	128.588	134.129	125	129	134
CRA01	COL	48	CRA01-COL-48	2018-02-07 12:00:15	2018-02-07 12:00:15	2018-02-07	2018-02-05	2018-02-01	1599	79.4041	175.13	166.445	152.345	180	170	154	174.734	128.785	136.409	179	129	136
CRA01	COL	48	CRA01-COL-48	2018-02-07 13:30:15	2018-02-07 13:30:15	2018-02-07	2018-02-05	2018-02-01	2601	85.4936	180.18	169.691	155.421	183	172	157	178.427	129.399	136.756	181	129	137
CRA01	COL	48	CRA01-COL-48	2018-02-08 10:30:15	2018-02-08 10:30:15	2018-02-08	2018-02-05	2018-02-01	2491	89.592	130.764	125.855	119.301	133	128	122	135.041	128.704	132.279	138	129	132
CRA01	COL	48	CRA01-COL-48	2018-02-08 12:00:15	2018-02-08 12:00:15	2018-02-08	2018-02-05	2018-02-01	1312	46.6504	183.776	175.072	160.172	185	176	161	183.117	128.603	136.788	185	129	137
CRA01	COL	48	CRA01-COL-48	2018-02-08 13:30:15	2018-02-08 13:30:15	2018-02-08	2018-02-05	2018-02-01	3059	97.5065	187.178	176.332	162.029	191	180	164	184.758	129.505	136.718	188	129	137
CRA01	COL	48	CRA01-COL-48	2018-02-09 10:30:15	2018-02-09 10:30:15	2018-02-09	2018-02-05	2018-02-01	3530	88.9959	115.092	110.611	102.499	116	111	103	119.381	128.262	133.142	120	128	133
CRA01	COL	48	CRA01-COL-48	2018-02-09 12:00:15	2018-02-09 12:00:15	2018-02-09	2018-02-05	2018-02-01	2994	100.046	164.328	155.843	140.406	166	158	142	164.711	128.48	137.203	167	128	137
CRA01	COL	48	CRA01-COL-48	2018-02-09 13:30:15	2018-02-09 13:30:15	2018-02-09	2018-02-05	2018-02-01	1803	100.27	175.618	162.187	145.495	179	164	147	171.812	130.122	138.456	174	130	138
CRA01	COL	48	CRA01-COL-48	2018-02-10 10:30:15	2018-02-10 10:30:15	2018-02-10	2018-02-05	2018-02-01	2829	99.7911	173.322	163.563	149.9	174	164	150	172.633	129.257	136.402	173	129	137
CRA01	COL	48	CRA01-COL-48	2018-02-10 12:00:15	2018-02-10 12:00:15	2018-02-10	2018-02-05	2018-02-01	3105	95.0099	180.328	170.79	156.294	181	171	157	179.434	129.006	136.763	180	129	137
CRA01	COL	48	CRA01-COL-48	2018-02-10 13:30:15	2018-02-10 13:30:15	2018-02-10	2018-02-05	2018-02-01	3404	85.8563	152.254	142.652	130.356	154	143	130	152.447	129.466	135.863	153	130	136
CRA01	COL	48	CRA01-COL-48	2018-02-11 10:30:15	2018-02-11 10:30:15	2018-02-11	2018-02-05	2018-02-01	2000	79.5771	122.189	113.917	103.072	123	115	103	123.504	129.294	135.189	125	129	135
CRA01	COL	48	CRA01-COL-48	2018-02-11 12:00:15	2018-02-11 12:00:15	2018-02-11	2018-02-05	2018-02-01	2196	99.2976	130.861	121.507	110.766	131	122	110	131.468	129.692	135.206	132	130	135
CRA01	COL	48	CRA01-COL-48	2018-02-11 13:30:15	2018-02-11 13:30:15	2018-02-11	2018-02-05	2018-02-01	1782	97.4604	129.613	121.727	114.926	129	121	115	131.639	129.84	132.856	131	130	133
CRA01	COL	48	CRA01-COL-48	2018-02-12 10:30:15	2018-02-12 10:30:15	2018-02-12	2018-02-12	2018-02-01	783	44.9501	98.7854	94.0983	90.3218	101	97	91	102.567	129.213	130.801	105	129	131
CRA01	COL	48	CRA01-COL-48	2018-02-12 12:00:15	2018-02-12 12:00:15	2018-02-12	2018-02-12	2018-02-01	1327	80.4271	185.982	181.005	172.175	188	183	172	188.332	128.255	133.115	190	128	133
CRA01	COL	48	CRA01-COL-48	2018-02-12 13:30:15	2018-02-12 13:30:15	2018-02-12	2018-02-12	2018-02-01	787	99.5202	162.288	154.132	145.123	164	155	145	163.451	129.389	133.802	165	129	134
CRA01	COL	48	CRA01-COL-48	2018-02-13 10:30:15	2018-02-13 10:30:15	2018-02-13	2018-02-12	2018-02-01	2055	67.1008	122.234	118.053	112.462	123	118	113	127.14	128.595	131.645	128	128	131
CRA01	COL	48	CRA01-COL-48	2018-02-13 12:00:15	2018-02-13 12:00:15	2018-02-13	2018-02-12	2018-02-01	2269	82.8259	167.744	162.026	155.035	169	162	154	170.696	128.87	132.382	171	129	133
CRA01	COL	48	CRA01-COL-48	2018-02-13 13:30:15	2018-02-13 13:30:15	2018-02-13	2018-02-12	2018-02-01	2150	65.4314	168.336	162.724	157.171	169	163	157	171.455	129.043	131.639	172	129	131
CRA01	COL	48	CRA01-COL-48	2018-02-14 10:30:49	2018-02-14 10:30:49	2018-02-14	2018-02-12	2018-02-01	668	99.8408	124.849	118.454	107.295	128	122	112	127.38	128.585	135.064	131	128	135
CRA01	COL	48	CRA01-COL-48	2018-02-14 12:00:49	2018-02-14 12:00:49	2018-02-14	2018-02-12	2018-02-01	1151	98.0014	158.182	146.744	132.581	164	151	135	156.485	129.923	137.002	161	130	137
CRA01	COL	48	CRA01-COL-48	2018-02-14 13:30:49	2018-02-14 13:30:49	2018-02-14	2018-02-12	2018-02-01	1840	97.0465	171.941	160.728	146.638	177	166	150	169.957	129.785	136.81	175	129	136
CRA01	COL	48	CRA01-COL-48	2018-02-15 10:30:49	2018-02-15 10:30:49	2018-02-15	2018-02-12	2018-02-01	750	83.5273	139.388	128.645	112.865	142	130	113	138.661	129.371	138.011	141	129	137
CRA01	COL	48	CRA01-COL-48	2018-02-15 12:00:49	2018-02-15 12:00:49	2018-02-15	2018-02-12	2018-02-01	1738	96.1874	177.857	166.4	151.185	181	169	153	175.514	129.647	137.432	178	130	137
CRA01	COL	48	CRA01-COL-48	2018-02-15 13:30:49	2018-02-15 13:30:49	2018-02-15	2018-02-12	2018-02-01	2388	99.8138	143.719	137.918	132.528	145	138	133	147.42	129.198	131.666	148	129	131
CRA01	COL	48	CRA01-COL-48	2018-02-16 10:30:49	2018-02-16 10:30:49	2018-02-16	2018-02-12	2018-02-01	1640	99.8269	125.237	119.134	110.229	127	120	111	128.458	128.768	133.69	129	129	133
CRA01	COL	48	CRA01-COL-48	2018-02-16 12:00:49	2018-02-16 12:00:49	2018-02-16	2018-02-12	2018-02-01	1871	97.0323	178.172	166.257	151.991	180	168	152	175.589	129.95	136.96	177	130	137
CRA01	COL	48	CRA01-COL-48	2018-02-16 13:30:49	2018-02-16 13:30:49	2018-02-16	2018-02-12	2018-02-01	1265	81.5248	159.274	149.152	139.049	161	149	138	158.983	129.996	134.688	159	130	135
CRA01	COL	48	CRA01-COL-48	2018-02-17 10:30:49	2018-02-17 10:30:49	2018-02-17	2018-02-12	2018-02-01	2833	99.8998	126.7	119.51	111.008	127	120	111	129.141	129.23	133.642	129	129	133
CRA01	COL	48	CRA01-COL-48	2018-02-17 12:00:49	2018-02-17 12:00:49	2018-02-17	2018-02-12	2018-02-01	2660	99.1738	174.071	166.439	158.023	176	168	159	175.205	129.307	133.361	177	129	134
CRA01	COL	48	CRA01-COL-48	2018-02-17 13:30:49	2018-02-17 13:30:49	2018-02-17	2018-02-12	2018-02-01	1788	99.2183	179.885	167.471	152.656	180	167	152	176.812	130.038	137.333	177	130	137
CRA01	COL	48	CRA01-COL-48	2018-02-18 10:30:49	2018-02-18 10:30:49	2018-02-18	2018-02-12	2018-02-01	900	100.001	114.666	111.461	106.529	111	108	103	120.2	128.381	131.142	116	128	130
CRA01	COL	48	CRA01-COL-48	2018-02-18 12:00:49	2018-02-18 12:00:49	2018-02-18	2018-02-12	2018-02-01	964	99.964	184.386	175.979	161.12	186	177	162	184.048	128.536	136.73	185	128	135
CRA01	COL	48	CRA01-COL-48	2018-02-18 13:30:49	2018-02-18 13:30:49	2018-02-18	2018-02-12	2018-02-01	1791	96.5053	177.628	165.154	148.996	180	166	149	174.49	129.861	138.076	176	130	138
CRA01	COL	48	CRA01-COL-48	2018-02-19 10:30:49	2018-02-19 10:30:49	2018-02-19	2018-02-19	2018-02-01	1306	96.5118	156.926	150.688	141.513	158	151	141	159.772	128.704	133.671	160	129	134
CRA01	COL	48	CRA01-COL-48	2018-02-19 12:00:49	2018-02-19 12:00:49	2018-02-19	2018-02-19	2018-02-01	2134	80.5249	166.591	158.856	147.389	169	162	148	167.774	128.869	134.997	170	129	135
CRA01	COL	48	CRA01-COL-48	2018-02-19 13:30:49	2018-02-19 13:30:49	2018-02-19	2018-02-19	2018-02-01	1622	96.5027	171.145	160.758	149.177	174	162	150	170.131	129.798	135.391	172	130	136
CRA01	COL	48	CRA01-COL-48	2018-02-20 10:30:49	2018-02-20 10:30:49	2018-02-20	2018-02-19	2018-02-01	2137	93.5086	107.135	103.535	97.6022	107	102	96	111.928	128.314	131.849	111	128	132
CRA01	COL	48	CRA01-COL-48	2018-02-20 12:00:49	2018-02-20 12:00:49	2018-02-20	2018-02-19	2018-02-01	1988	99.9326	175.952	163.395	146.435	178	165	147	172.821	129.766	138.5	174	130	138
CRA01	COL	48	CRA01-COL-48	2018-02-20 13:30:49	2018-02-20 13:30:49	2018-02-20	2018-02-19	2018-02-01	1304	99.6118	176.381	163.893	149.943	178	166	150	173.4	130.197	136.874	175	130	137
CRA01	COL	48	CRA01-COL-48	2018-02-21 10:30:49	2018-02-21 10:30:49	2018-02-21	2018-02-19	2018-02-01	2155	94.8711	140.11	133.072	125.252	142	134	125	142.518	129.284	133.168	144	129	134
CRA01	COL	48	CRA01-COL-48	2018-02-21 12:00:49	2018-02-21 12:00:49	2018-02-21	2018-02-19	2018-02-01	1790	99.8188	171.167	163.037	154.663	171	163	155	172.125	129.507	133.421	172	130	134
CRA01	COL	48	CRA01-COL-48	2018-02-21 13:30:49	2018-02-21 13:30:49	2018-02-21	2018-02-19	2018-02-01	1735	99.5936	157.572	149.587	143.005	158	150	143	159.228	129.753	132.552	159	130	133
CRA01	COL	48	CRA01-COL-48	2018-02-22 10:30:49	2018-02-22 10:30:49	2018-02-22	2018-02-19	2018-02-01	1489	99.7893	100.177	97.7965	92.5977	100	98	92	105.819	128.001	131.344	106	128	131
CRA01	COL	48	CRA01-COL-48	2018-02-22 12:00:49	2018-02-22 12:00:49	2018-02-22	2018-02-19	2018-02-01	2279	98.7245	183.084	173.414	161	185	176	163	181.967	129.405	135.658	184	129	135
CRA01	COL	48	CRA01-COL-48	2018-02-22 13:30:49	2018-02-22 13:30:49	2018-02-22	2018-02-19	2018-02-01	1250	96.5118	163.618	152.958	143.162	168	156	146	162.666	130.31	134.565	166	130	135
CRA01	COL	48	CRA01-COL-48	2018-02-23 10:30:49	2018-02-23 10:30:49	2018-02-23	2018-02-19	2018-02-01	3092	100.174	105.283	101.105	96.4864	102	97	95	109.749	128.794	131.204	106	129	131
CRA01	COL	48	CRA01-COL-48	2018-02-23 12:00:49	2018-02-23 12:00:49	2018-02-23	2018-02-19	2018-02-01	1257	84.614	174.356	162.935	145.67	177	165	147	172.024	129.309	138.481	174	129	138
CRA01	COL	48	CRA01-COL-48	2018-02-23 13:30:49	2018-02-23 13:30:49	2018-02-23	2018-02-19	2018-02-01	1712	99.6706	169.364	155.822	141.116	174	159	143	165.756	130.543	137.476	170	130	138
CRA01	COL	48	CRA01-COL-48	2018-02-24 10:30:49	2018-02-24 10:30:49	2018-02-24	2018-02-19	2018-02-01	832	99.3763	129.337	125.107	117.871	129	123	115	134.175	128.309	132.543	133	128	132
CRA01	COL	48	CRA01-COL-48	2018-02-24 12:00:49	2018-02-24 12:00:49	2018-02-24	2018-02-19	2018-02-01	1946	81.7069	190.12	179.829	166.09	193	182	167	188.074	129.386	136.366	190	129	136
CRA01	COL	48	CRA01-COL-48	2018-02-24 13:30:49	2018-02-24 13:30:49	2018-02-24	2018-02-19	2018-02-01	2529	99.3794	181.383	173.41	164.385	182	174	166	181.85	129.307	133.689	183	129	133
CRA01	COL	48	CRA01-COL-48	2018-02-25 10:30:49	2018-02-25 10:30:49	2018-02-25	2018-02-19	2018-02-01	1952	96.3757	158.076	152.456	144.57	160	154	146	161.359	128.679	132.904	163	129	133
CRA01	COL	48	CRA01-COL-48	2018-02-25 12:00:49	2018-02-25 12:00:49	2018-02-25	2018-02-19	2018-02-01	2101	99.3794	180.321	171.11	161.161	181	172	162	179.866	129.612	134.328	181	129	134
CRA01	COL	48	CRA01-COL-48	2018-02-25 13:30:49	2018-02-25 13:30:49	2018-02-25	2018-02-19	2018-02-01	2156	99.2183	182.393	172.424	160.216	184	175	162	181.118	129.519	135.594	183	129	135
CRA01	COL	48	CRA01-COL-48	2018-02-26 10:30:49	2018-02-26 10:30:49	2018-02-26	2018-02-26	2018-02-01	1103	81.9389	91.5431	88.9075	83.0027	91	88	82	96.4551	127.926	131.818	96	128	131
CRA01	COL	48	CRA01-COL-48	2018-02-26 12:00:49	2018-02-26 12:00:49	2018-02-26	2018-02-26	2018-02-01	2267	88.1491	181.602	169.888	154.783	182	171	155	178.946	129.731	137.361	180	130	137
CRA01	COL	48	CRA01-COL-48	2018-02-26 13:30:49	2018-02-26 13:30:49	2018-02-26	2018-02-26	2018-02-01	3021	85.1936	144.929	137.404	127.951	138	131	122	146.668	129.164	134.108	140	129	134
CRA01	COL	48	CRA01-COL-48	2018-02-27 10:30:49	2018-02-27 10:30:49	2018-02-27	2018-02-26	2018-02-01	678	99.2521	85.3319	83.7419	80.1932	84	83	77	90.8673	127.988	130.341	90	128	130
CRA01	COL	48	CRA01-COL-48	2018-02-27 12:00:49	2018-02-27 12:00:49	2018-02-27	2018-02-26	2018-02-01	2143	83.0061	188.153	179.35	164.921	190	182	167	187.213	128.732	136.507	189	128	136
CRA01	COL	48	CRA01-COL-48	2018-02-27 13:30:49	2018-02-27 13:30:49	2018-02-27	2018-02-26	2018-02-01	2908	97.0825	155.282	149.133	143.129	160	152	142	158.003	129.229	131.892	162	129	132
CRA01	COL	48	CRA01-COL-48	2018-02-28 10:30:58	2018-02-28 10:30:58	2018-02-28	2018-02-26	2018-02-01	2227	86.3395	118.812	115.056	109.892	120	116	111	124	128.491	131.361	125	129	131
CRA01	COL	48	CRA01-COL-48	2018-02-28 12:00:58	2018-02-28 12:00:58	2018-02-28	2018-02-26	2018-02-01	2143	96.1874	181.87	170.417	157.01	183	171	158	179.472	129.9	136.465	181	130	136
CRA01	COL	48	CRA01-COL-48	2018-02-28 13:30:58	2018-02-28 13:30:58	2018-02-28	2018-02-26	2018-02-01	2033	82.2951	182.405	171.781	158.265	185	174	160	180.525	129.551	136.342	182	129	136
CRA01	COL	48	CRA01-COL-48	2018-03-01 10:30:58	2018-03-01 10:30:58	2018-03-01	2018-02-26	2018-03-01	1505	99.9024	125.219	120.462	112.514	128	124	116	129.325	128.385	133.009	134	128	133
CRA01	COL	48	CRA01-COL-48	2018-03-01 12:00:58	2018-03-01 12:00:58	2018-03-01	2018-02-26	2018-03-01	2687	99.5315	184.651	176.313	158.035	185	177	159	184.086	127.89	138.472	185	128	138
CRA01	COL	48	CRA01-COL-48	2018-03-01 13:30:58	2018-03-01 13:30:58	2018-03-01	2018-02-26	2018-03-01	2598	85.836	158.599	148.759	137.761	158	149	138	158.512	129.732	135.144	158	130	135
CRA01	COL	48	CRA01-COL-48	2018-03-02 10:30:58	2018-03-02 10:30:58	2018-03-02	2018-02-26	2018-03-01	1419	100.177	133.544	128.154	118.729	137	129	119	137.202	128.352	133.786	139	128	134
CRA01	COL	48	CRA01-COL-48	2018-03-02 12:00:58	2018-03-02 12:00:58	2018-03-02	2018-02-26	2018-03-01	225	100.033	180.507	173.409	158.631	183	175	156	181.258	128.004	136.538	183	128	136
CRA01	COL	48	CRA01-COL-48	2018-03-02 13:30:58	2018-03-02 13:30:58	2018-03-02	2018-02-26	2018-03-01	1530	96.5053	175.706	163.753	148.063	178	164	150	173.084	129.705	137.758	174	130	138
CRA01	COL	48	CRA01-COL-48	2018-03-03 10:30:58	2018-03-03 10:30:58	2018-03-03	2018-02-26	2018-03-01	365	87.7839	146.49	140.715	130.09	147	140	131	149.773	128.23	134.444	150	128	134
CRA01	COL	48	CRA01-COL-48	2018-03-03 12:00:58	2018-03-03 12:00:58	2018-03-03	2018-02-26	2018-03-01	1495	99.8239	178.904	169.35	156.161	179	169	155	178.043	129.187	136.043	178	129	136
CRA01	COL	48	CRA01-COL-48	2018-03-03 13:30:58	2018-03-03 13:30:58	2018-03-03	2018-02-26	2018-03-01	2903	99.9413	176.043	165.91	155.539	176	166	156	175.114	129.907	134.702	175	130	135
CRA01	COL	48	CRA01-COL-48	2018-03-04 10:30:58	2018-03-04 10:30:58	2018-03-04	2018-02-26	2018-03-01	1566	75.8635	164.175	154.847	144.408	163	153	144	164.34	129.625	134.749	163	130	135
CRA01	COL	48	CRA01-COL-48	2018-03-04 12:00:58	2018-03-04 12:00:58	2018-03-04	2018-02-26	2018-03-01	2222	99.8452	183.246	173.845	160.244	184	173	159	182.281	129.081	136.205	182	129	136
CRA01	COL	48	CRA01-COL-48	2018-03-04 13:30:58	2018-03-04 13:30:58	2018-03-04	2018-02-26	2018-03-01	491	99.9526	182.196	168.56	152.916	186	172	154	177.882	130.371	137.849	181	130	138
CRA01	COL	48	CRA01-COL-48	2018-03-05 10:30:58	2018-03-05 10:30:58	2018-03-05	2018-03-05	2018-03-01	3399	100.002	116.639	110.934	106.593	118	112	108	120.318	129.434	131.249	121	129	131
CRA01	COL	48	CRA01-COL-48	2018-03-05 12:00:58	2018-03-05 12:00:58	2018-03-05	2018-03-05	2018-03-01	1882	67.8621	127.557	118.876	112.002	130	121	112	128.842	130.189	132.955	131	130	134
CRA01	COL	48	CRA01-COL-48	2018-03-05 13:30:58	2018-03-05 13:30:58	2018-03-05	2018-03-05	2018-03-01	2129	73.9139	131.228	122.964	114.504	131	123	115	132.863	129.638	133.757	133	130	134
CRA01	COL	48	CRA01-COL-48	2018-03-06 10:30:58	2018-03-06 10:30:58	2018-03-06	2018-03-05	2018-03-01	1906	91.9959	114.506	106.121	94.7671	116	108	96	115.308	129.349	135.555	117	129	135
CRA01	COL	48	CRA01-COL-48	2018-03-06 12:00:58	2018-03-06 12:00:58	2018-03-06	2018-03-05	2018-03-01	1745	99.8422	163.181	155.589	142.456	166	159	144	164.42	128.534	135.896	168	128	136
CRA01	COL	48	CRA01-COL-48	2018-03-06 13:30:58	2018-03-06 13:30:58	2018-03-06	2018-03-05	2018-03-01	2038	99.382	175.181	164.329	151.751	175	164	151	173.636	129.833	135.979	173	130	136
CRA01	COL	48	CRA01-COL-48	2018-03-07 10:30:58	2018-03-07 10:30:58	2018-03-07	2018-03-05	2018-03-01	1152	98.6979	129.626	119.016	109.916	131	120	109	129.211	130.512	134.488	130	130	135
CRA01	COL	48	CRA01-COL-48	2018-03-07 12:00:58	2018-03-07 12:00:58	2018-03-07	2018-03-05	2018-03-01	635	95.5158	164.587	161.003	157.893	167	165	160	169.491	128.75	130.083	173	129	130
CRA01	COL	48	CRA01-COL-48	2018-03-07 13:30:58	2018-03-07 13:30:58	2018-03-07	2018-03-05	2018-03-01	2110	81.2805	127.299	120.585	112.962	127	120	112	130.136	129.203	133.113	129	129	133
CRA01	COL	48	CRA01-COL-48	2018-03-08 10:30:58	2018-03-08 10:30:58	2018-03-08	2018-03-05	2018-03-01	2894	64.5476	124.068	118.785	115.491	123	118	115	128.294	129.454	130.549	128	129	131
CRA01	COL	48	CRA01-COL-48	2018-03-08 12:00:58	2018-03-08 12:00:58	2018-03-08	2018-03-05	2018-03-01	2645	99.8571	120.834	115.952	112.955	120	115	112	125.327	129.36	130.354	125	129	130
CRA01	COL	48	CRA01-COL-48	2018-03-08 13:30:58	2018-03-08 13:30:58	2018-03-08	2018-03-05	2018-03-01	2259	95.7824	127.798	121.61	118.203	129	123	119	131.284	129.783	130.742	133	130	131
CRA01	COL	48	CRA01-COL-48	2018-03-09 10:30:58	2018-03-09 10:30:58	2018-03-09	2018-03-05	2018-03-01	1432	99.062	138.848	134.001	129.649	139	134	131	143.361	128.98	130.99	143	129	131
CRA01	COL	48	CRA01-COL-48	2018-03-09 12:00:58	2018-03-09 12:00:58	2018-03-09	2018-03-05	2018-03-01	503	75.1434	136.26	127.893	119.901	138	130	122	137.918	129.738	133.431	140	130	134
CRA01	COL	48	CRA01-COL-48	2018-03-09 13:30:58	2018-03-09 13:30:58	2018-03-09	2018-03-05	2018-03-01	82	100.073	132.829	127.89	124.524	136	128	127	137.378	129.134	130.488	138	129	130
CRA01	COL	48	CRA01-COL-48	2018-03-10 10:30:58	2018-03-10 10:30:58	2018-03-10	2018-03-05	2018-03-01	556	68.5192	141.147	137.338	130.011	141	137	129	146.263	128.068	132.439	146	128	132
CRA01	COL	48	CRA01-COL-48	2018-03-10 12:00:58	2018-03-10 12:00:58	2018-03-10	2018-03-05	2018-03-01	250	84.4215	164.852	156.96	142.412	167	161	142	165.872	128.392	136.656	170	128	135
CRA01	COL	48	CRA01-COL-48	2018-03-10 13:30:58	2018-03-10 13:30:58	2018-03-10	2018-03-05	2018-03-01	532	100.14	174.009	169.718	163.761	173	169	164	177.797	128.47	131.643	177	129	131
CRA01	COL	48	CRA01-COL-48	2018-03-11 10:30:58	2018-03-11 10:30:58	2018-03-11	2018-03-05	2018-03-01	210	76.4934	139.648	132.995	122.952	139	131	118	142.324	128.733	134.338	140	128	135
CRA01	COL	48	CRA01-COL-48	2018-03-11 12:00:58	2018-03-11 12:00:58	2018-03-11	2018-03-05	2018-03-01	101	65.0578	146.792	139.911	129.416	148	141	127	149.327	128.663	134.614	150	128	134
CRA01	COL	48	CRA01-COL-48	2018-03-11 13:30:58	2018-03-11 13:30:58	2018-03-11	2018-03-05	2018-03-01	170	79.4293	164.406	157.276	152.082	164	155	151	166.5	129.671	131.694	165	129	131
CRA01	COL	48	CRA01-COL-48	2018-03-12 10:30:58	2018-03-12 10:30:58	2018-03-12	2018-03-12	2018-03-01	15	80.9939	134.533	130.467	129.733	138	134	134	140	129.267	129	144	129	129
CRA01	COL	48	CRA01-COL-48	2018-03-12 12:00:58	2018-03-12 12:00:58	2018-03-12	2018-03-12	2018-03-01	175	81.2019	160.2	151.68	135.343	161	153	136	160.771	128.286	137.714	162	128	138
CRA01	COL	48	CRA01-COL-48	2018-03-12 13:30:58	2018-03-12 13:30:58	2018-03-12	2018-03-12	2018-03-01	593	66.9243	178.98	173.541	167.75	179	173	168	181.7	128.934	131.722	181	129	132
CRA01	COL	48	CRA01-COL-48	2018-03-13 10:30:58	2018-03-13 10:30:58	2018-03-13	2018-03-12	2018-03-01	838	62.628	156.832	152.303	141.558	157	153	143	160.826	127.717	134.218	162	128	134
CRA01	COL	48	CRA01-COL-48	2018-03-13 12:00:58	2018-03-13 12:00:58	2018-03-13	2018-03-12	2018-03-01	107	80.0366	165.009	153.402	136.766	167	156	137	163.075	129.439	138.355	166	130	139
CRA01	COL	48	CRA01-COL-48	2018-03-13 13:30:58	2018-03-13 13:30:58	2018-03-13	2018-03-12	2018-03-01	753	84.5835	168.017	162.918	157.574	167	162	157	171.572	128.87	131.489	171	129	131
CRA01	COL	48	CRA01-COL-48	2018-03-14 10:30:15	2018-03-14 10:30:15	2018-03-14	2018-03-12	2018-03-01	2285	97.0697	167.708	163.182	153.929	168	164	155	171.43	127.992	133.379	172	128	133
CRA01	COL	48	CRA01-COL-48	2018-03-14 12:00:15	2018-03-14 12:00:15	2018-03-14	2018-03-12	2018-03-01	70	93.4841	177.286	171.029	160.043	178	172	158	179.257	128.371	134.443	180	129	134
CRA01	COL	48	CRA01-COL-48	2018-03-14 13:30:15	2018-03-14 13:30:15	2018-03-14	2018-03-12	2018-03-01	269	97.6551	179.58	171.413	163.729	179	171	163	180.164	129.602	132.974	180	129	133
CRA01	COL	48	CRA01-COL-48	2018-03-15 10:30:15	2018-03-15 10:30:15	2018-03-15	2018-03-12	2018-03-01	37	99.9807	171.784	164.541	157.405	175	166	159	173.514	129.351	132.622	175	130	133
CRA01	COL	48	CRA01-COL-48	2018-03-15 12:00:15	2018-03-15 12:00:15	2018-03-15	2018-03-12	2018-03-01	3	96.5053	175	166	153	175	166	154	174.667	129.333	135.667	174	130	135
CRA01	COL	48	CRA01-COL-48	2018-03-15 13:30:15	2018-03-15 13:30:15	2018-03-15	2018-03-12	2018-03-01	274	84.7954	175.044	171.631	170.993	176	172	171	179.821	129.109	128.803	180	129	129
CRA01	COL	48	CRA01-COL-48	2018-03-16 10:30:15	2018-03-16 10:30:15	2018-03-16	2018-03-12	2018-03-01	247	98.561	134.769	129.182	128.425	136	132	130	139.036	129.976	129.13	142	130	129
CRA01	COL	48	CRA01-COL-48	2018-03-16 12:00:15	2018-03-16 12:00:15	2018-03-16	2018-03-12	2018-03-01	1030	99.8835	125.289	121.428	118.282	126	122	118	130.688	128.856	130.214	131	129	130
CRA01	COL	48	CRA01-COL-48	2018-03-16 13:30:15	2018-03-16 13:30:15	2018-03-16	2018-03-12	2018-03-01	390	44.4464	139.018	134.567	131.779	140	135	133	143.915	129.09	130.054	145	129	130
CRA01	COL	48	CRA01-COL-48	2018-03-17 10:30:15	2018-03-17 10:30:15	2018-03-17	2018-03-12	2018-03-01	125	75.4	142.096	136.136	123.832	144	138	128	145.192	128.048	135.448	147	128	136
CRA01	COL	48	CRA01-COL-48	2018-03-17 12:00:15	2018-03-17 12:00:15	2018-03-17	2018-03-12	2018-03-01	398	98.8662	138.548	134.231	124.847	138	132	123	143.176	127.92	133.611	142	128	134
CRA01	COL	48	CRA01-COL-48	2018-03-17 13:30:15	2018-03-17 13:30:15	2018-03-17	2018-03-12	2018-03-01	284	97.0323	162.673	156.694	145.743	164	158	149	165.401	128.275	134.518	166	128	133
CRA01	COL	48	CRA01-COL-48	2018-03-18 10:30:15	2018-03-18 10:30:15	2018-03-18	2018-03-12	2018-03-01	441	69.9083	169.159	161.644	151.433	172	166	154	170.463	128.948	134.281	175	129	134
CRA01	COL	48	CRA01-COL-48	2018-03-18 12:00:15	2018-03-18 12:00:15	2018-03-18	2018-03-12	2018-03-01	171	10.9865	139.094	130.655	118.702	142	132	117	140.304	129.047	135.62	142	129	136
CRA01	COL	48	CRA01-COL-48	2018-03-18 13:30:15	2018-03-18 13:30:15	2018-03-18	2018-03-12	2018-03-01	118	41.0031	145.763	140.119	132.695	148	141	134	149.339	128.746	132.669	151	129	132
CRA01	DEN	8	CRA01-DEN-8	2017-11-29 10:30:59	2017-11-29 10:30:59	2017-11-29	2017-11-27	2017-11-01	1840	40.4283	96.4908	89.1636	81.1348	92	86	78	96.8321	129.529	133.673	95	129	133
CRA01	DEN	8	CRA01-DEN-8	2017-11-29 10:30:59	2017-11-29 10:30:59	2017-11-29	2017-11-27	2017-11-01	1840	40.4283	96.4908	89.1636	81.1348	92	86	78	96.8321	129.529	133.673	95	129	133
CRA01	DEN	8	CRA01-DEN-8	2017-11-29 12:00:59	2017-11-29 12:00:59	2017-11-29	2017-11-27	2017-11-01	1852	46.2358	108.514	101.339	93.8526	108	101	92	109.721	129.449	133.227	110	129	132
CRA01	DEN	8	CRA01-DEN-8	2017-11-29 12:00:59	2017-11-29 12:00:59	2017-11-29	2017-11-27	2017-11-01	1852	46.2358	108.514	101.339	93.8526	108	101	92	109.721	129.449	133.227	110	129	132
CRA01	DEN	8	CRA01-DEN-8	2017-11-29 13:30:59	2017-11-29 13:30:59	2017-11-29	2017-11-27	2017-11-01	1702	40.9421	102.189	93.8396	85.9976	95	88	81	102.016	129.91	133.692	96	130	133
CRA01	DEN	8	CRA01-DEN-8	2017-11-29 13:30:59	2017-11-29 13:30:59	2017-11-29	2017-11-27	2017-11-01	1702	40.9421	102.189	93.8396	85.9976	95	88	81	102.016	129.91	133.692	96	130	133
CRA01	DEN	8	CRA01-DEN-8	2017-12-04 10:30:42	2017-12-04 10:30:42	2017-12-04	2017-12-04	2017-12-01	1452	65.1617	117.285	110.279	103.306	108	103	96	119.04	129.457	132.867	112	129	132
CRA01	DEN	8	CRA01-DEN-8	2017-12-04 10:30:42	2017-12-04 10:30:42	2017-12-04	2017-12-04	2017-12-01	1452	65.1617	117.285	110.279	103.306	108	103	96	119.04	129.457	132.867	112	129	132
CRA01	DEN	8	CRA01-DEN-8	2017-12-04 12:00:42	2017-12-04 12:00:42	2017-12-04	2017-12-04	2017-12-01	1649	74.5253	129.958	122.025	115.495	120	112	106	131.284	129.841	132.669	123	130	132
CRA01	DEN	8	CRA01-DEN-8	2017-12-04 12:00:42	2017-12-04 12:00:42	2017-12-04	2017-12-04	2017-12-01	1649	74.5253	129.958	122.025	115.495	120	112	106	131.284	129.841	132.669	123	130	132
CRA01	DEN	8	CRA01-DEN-8	2017-12-04 13:30:42	2017-12-04 13:30:42	2017-12-04	2017-12-04	2017-12-01	1841	32.993	129.187	122.071	115.984	121	114	108	131.144	129.606	132.299	123	129	132
CRA01	DEN	8	CRA01-DEN-8	2017-12-04 13:30:42	2017-12-04 13:30:42	2017-12-04	2017-12-04	2017-12-01	1841	32.993	129.187	122.071	115.984	121	114	108	131.144	129.606	132.299	123	129	132
CRA01	DEN	8	CRA01-DEN-8	2017-12-05 10:30:42	2017-12-05 10:30:42	2017-12-05	2017-12-04	2017-12-01	1754	52.3475	120.028	115.311	110.473	116	110	105	124.018	128.937	131.312	120	129	131
CRA01	DEN	8	CRA01-DEN-8	2017-12-05 10:30:42	2017-12-05 10:30:42	2017-12-05	2017-12-04	2017-12-01	1754	52.3475	120.028	115.311	110.473	116	110	105	124.018	128.937	131.312	120	129	131
CRA01	DEN	8	CRA01-DEN-8	2017-12-05 12:00:42	2017-12-05 12:00:42	2017-12-05	2017-12-04	2017-12-01	1812	69.0888	127.716	122.265	116.763	115	109	104	130.552	129.096	131.802	118	129	132
CRA01	DEN	8	CRA01-DEN-8	2017-12-05 12:00:42	2017-12-05 12:00:42	2017-12-05	2017-12-04	2017-12-01	1812	69.0888	127.716	122.265	116.763	115	109	104	130.552	129.096	131.802	118	129	132
CRA01	DEN	8	CRA01-DEN-8	2017-12-05 13:30:42	2017-12-05 13:30:42	2017-12-05	2017-12-04	2017-12-01	1974	67.0895	137.195	134.072	131.219	148	145	142	142.648	128.689	129.934	154	128	130
CRA01	DEN	8	CRA01-DEN-8	2017-12-05 13:30:42	2017-12-05 13:30:42	2017-12-05	2017-12-04	2017-12-01	1974	67.0895	137.195	134.072	131.219	148	145	142	142.648	128.689	129.934	154	128	130
CRA01	DEN	8	CRA01-DEN-8	2017-12-06 10:30:42	2017-12-06 10:30:42	2017-12-06	2017-12-04	2017-12-01	2278	68.4753	148.145	141.405	133.807	138	132	124	149.956	129.18	133.011	142	129	133
CRA01	DEN	8	CRA01-DEN-8	2017-12-06 10:30:42	2017-12-06 10:30:42	2017-12-06	2017-12-04	2017-12-01	2278	68.4753	148.145	141.405	133.807	138	132	124	149.956	129.18	133.011	142	129	133
CRA01	DEN	8	CRA01-DEN-8	2017-12-06 12:00:42	2017-12-06 12:00:42	2017-12-06	2017-12-04	2017-12-01	2452	69.2896	151.376	148.838	145.724	158	158	156	156.811	128.402	129.997	166	128	130
CRA01	DEN	8	CRA01-DEN-8	2017-12-06 12:00:42	2017-12-06 12:00:42	2017-12-06	2017-12-04	2017-12-01	2452	69.2896	151.376	148.838	145.724	158	158	156	156.811	128.402	129.997	166	128	130
CRA01	DEN	8	CRA01-DEN-8	2017-12-06 13:30:42	2017-12-06 13:30:42	2017-12-06	2017-12-04	2017-12-01	532	68.6629	93.3045	87.468	82.4831	85	78	72	94.9041	129.412	131.773	86	129	131
CRA01	DEN	8	CRA01-DEN-8	2017-12-06 13:30:42	2017-12-06 13:30:42	2017-12-06	2017-12-04	2017-12-01	532	68.6629	93.3045	87.468	82.4831	85	78	72	94.9041	129.412	131.773	86	129	131
CRA01	DEN	8	CRA01-DEN-8	2017-12-07 10:30:42	2017-12-07 10:30:42	2017-12-07	2017-12-04	2017-12-01	2095	83.7327	138.712	131.868	123.515	130	123	115	140.593	129.096	133.498	132	129	133
CRA01	DEN	8	CRA01-DEN-8	2017-12-07 10:30:42	2017-12-07 10:30:42	2017-12-07	2017-12-04	2017-12-01	2095	83.7327	138.712	131.868	123.515	130	123	115	140.593	129.096	133.498	132	129	133
CRA01	DEN	8	CRA01-DEN-8	2017-12-07 12:00:42	2017-12-07 12:00:42	2017-12-07	2017-12-04	2017-12-01	2370	84.1083	151.977	145.676	139.313	148	141	134	153.576	129.229	132.286	150	129	132
CRA01	DEN	8	CRA01-DEN-8	2017-12-07 12:00:42	2017-12-07 12:00:42	2017-12-07	2017-12-04	2017-12-01	2370	84.1083	151.977	145.676	139.313	148	141	134	153.576	129.229	132.286	150	129	132
CRA01	DEN	8	CRA01-DEN-8	2017-12-07 13:30:42	2017-12-07 13:30:42	2017-12-07	2017-12-04	2017-12-01	2120	67.6251	134.316	129.803	127.033	148	145	143	138.263	129.208	130.135	154	129	130
CRA01	DEN	8	CRA01-DEN-8	2017-12-07 13:30:42	2017-12-07 13:30:42	2017-12-07	2017-12-04	2017-12-01	2120	67.6251	134.316	129.803	127.033	148	145	143	138.263	129.208	130.135	154	129	130
CRA01	DEN	8	CRA01-DEN-8	2017-12-08 10:30:42	2017-12-08 10:30:42	2017-12-08	2017-12-04	2017-12-01	1818	48.6262	112.225	105.573	97.3449	103	96	88	113.963	129.077	133.587	106	129	134
CRA01	DEN	8	CRA01-DEN-8	2017-12-08 10:30:42	2017-12-08 10:30:42	2017-12-08	2017-12-04	2017-12-01	1818	48.6262	112.225	105.573	97.3449	103	96	88	113.963	129.077	133.587	106	129	134
CRA01	DEN	8	CRA01-DEN-8	2017-12-08 12:00:46	2017-12-08 12:00:46	2017-12-08	2017-12-04	2017-12-01	1724	75.1865	127.278	119.11	110.701	118	110	102	128.313	129.619	133.784	120	129	134
CRA01	DEN	8	CRA01-DEN-8	2017-12-08 13:30:46	2017-12-08 13:30:46	2017-12-08	2017-12-04	2017-12-01	1723	74.4665	130.353	121.616	114.666	122	112	105	131.079	130.095	133.014	123	130	133
CRA01	DEN	8	CRA01-DEN-8	2017-12-09 10:30:46	2017-12-09 10:30:46	2017-12-09	2017-12-04	2017-12-01	1965	34.4959	143.525	136.806	127.298	141	135	125	145.723	128.81	134.003	144	129	134
CRA01	DEN	8	CRA01-DEN-8	2017-12-09 12:00:46	2017-12-09 12:00:46	2017-12-09	2017-12-04	2017-12-01	2724	69.3299	143.22	136.377	129.16	140	133	126	144.728	129.323	132.786	143	129	133
CRA01	DEN	8	CRA01-DEN-8	2017-12-09 13:30:46	2017-12-09 13:30:46	2017-12-09	2017-12-04	2017-12-01	1940	56.4625	127.355	121.568	117.159	120	113	108	130.534	129.407	131.227	123	129	131
CRA01	DEN	8	CRA01-DEN-8	2017-12-10 10:30:46	2017-12-10 10:30:46	2017-12-10	2017-12-04	2017-12-01	1387	42.6176	103.979	96.2358	90.2473	100	93	86	104.868	129.996	132.587	102	130	132
CRA01	DEN	8	CRA01-DEN-8	2017-12-10 12:00:46	2017-12-10 12:00:46	2017-12-10	2017-12-04	2017-12-01	1336	79.1287	122.805	114.097	108.558	116	108	103	123.738	130.375	132.302	118	130	132
CRA01	DEN	8	CRA01-DEN-8	2017-12-10 13:30:46	2017-12-10 13:30:46	2017-12-10	2017-12-04	2017-12-01	1418	72.5208	127.049	118.037	112.748	122	114	108	127.892	130.527	132.161	124	131	132
CRA01	DEN	8	CRA01-DEN-8	2017-12-11 10:30:46	2017-12-11 10:30:46	2017-12-11	2017-12-11	2017-12-01	965	80.1942	114.207	105.549	101.59	110	99	95	115.114	130.703	131.465	110	130	131
CRA01	DEN	8	CRA01-DEN-8	2017-12-11 12:00:46	2017-12-11 12:00:46	2017-12-11	2017-12-11	2017-12-01	237	28.399	108.38	102.414	104.093	113	103	102	111.97	130.734	127.916	113	131	127
CRA01	DEN	8	CRA01-DEN-8	2017-12-11 13:30:46	2017-12-11 13:30:46	2017-12-11	2017-12-11	2017-12-01	1727	65.4407	115.328	110.331	108.25	115	111	111	118.668	129.625	129.942	121	129	130
CRA01	DEN	8	CRA01-DEN-8	2017-12-12 10:30:46	2017-12-12 10:30:46	2017-12-12	2017-12-11	2017-12-01	2602	69.2991	97.6895	93.598	91.9543	90	85	82	101.022	129.417	129.526	93	129	129
CRA01	DEN	8	CRA01-DEN-8	2017-12-12 12:00:46	2017-12-12 12:00:46	2017-12-12	2017-12-11	2017-12-01	2403	77.2397	141.581	131.247	124.369	137	126	118	141.03	130.735	133.179	137	130	133
CRA01	DEN	8	CRA01-DEN-8	2017-12-12 13:30:46	2017-12-12 13:30:46	2017-12-12	2017-12-11	2017-12-01	1625	70.9966	125.638	115.524	108.542	118	109	103	125.339	130.67	133.281	119	130	133
CRA01	DEN	8	CRA01-DEN-8	2017-12-13 10:30:46	2017-12-13 10:30:46	2017-12-13	2017-12-11	2017-12-01	1807	71.0635	108.677	101.861	97.0614	107	98	94	110.835	129.832	131.703	108	129	131
CRA01	DEN	8	CRA01-DEN-8	2017-12-13 12:00:46	2017-12-13 12:00:46	2017-12-13	2017-12-11	2017-12-01	2303	74.7263	139.525	130.5	126.024	140	129	125	140.409	130.64	131.674	140	130	131
CRA01	DEN	8	CRA01-DEN-8	2017-12-13 13:30:46	2017-12-13 13:30:46	2017-12-13	2017-12-11	2017-12-01	1680	99.8327	130.795	120.08	115.987	130	117	112	130.354	131.423	131.783	129	131	132
CRA01	DEN	8	CRA01-DEN-8	2017-12-14 10:30:46	2017-12-14 10:30:46	2017-12-14	2017-12-11	2017-12-01	1641	74.9749	113.442	102.115	97.301	109	99	95	112.176	131.646	132.375	109	131	132
CRA01	DEN	8	CRA01-DEN-8	2017-12-14 12:00:46	2017-12-14 12:00:46	2017-12-14	2017-12-11	2017-12-01	1506	74.4665	135.425	125.121	121.373	127	118	115	135.339	131.266	131.469	129	131	131
CRA01	DEN	8	CRA01-DEN-8	2017-12-14 13:30:46	2017-12-14 13:30:46	2017-12-14	2017-12-11	2017-12-01	1549	97.0323	115.57	103.195	97.734	113	100	94	113.234	131.979	132.889	111	131	132
CRA01	DEN	8	CRA01-DEN-8	2017-12-15 10:30:46	2017-12-15 10:30:46	2017-12-15	2017-12-11	2017-12-01	1127	72.5329	84.1677	75.9414	73.3744	78	74	72	83.5475	130.993	130.758	81	130	130
CRA01	DEN	8	CRA01-DEN-8	2017-12-15 12:00:46	2017-12-15 12:00:46	2017-12-15	2017-12-11	2017-12-01	2055	78.4004	138.151	124.1	116.211	132	118	113	134.38	132.037	134.257	130	132	134
CRA01	DEN	8	CRA01-DEN-8	2017-12-15 13:30:46	2017-12-15 13:30:46	2017-12-15	2017-12-11	2017-12-01	2124	70.2607	128.512	117.487	111.427	128	114	110	127.026	131.286	132.912	128	130	133
CRA01	DEN	8	CRA01-DEN-8	2017-12-16 10:30:46	2017-12-16 10:30:46	2017-12-16	2017-12-11	2017-12-01	1378	36.4487	124.94	113.28	109.705	124	113	110	123.649	131.933	131.658	125	131	132
CRA01	DEN	8	CRA01-DEN-8	2017-12-16 12:00:46	2017-12-16 12:00:46	2017-12-16	2017-12-11	2017-12-01	1269	31.4476	119.669	107.837	103.973	115	106	102	118.065	131.965	131.891	116	131	131
CRA01	DEN	8	CRA01-DEN-8	2017-12-16 13:30:46	2017-12-16 13:30:46	2017-12-16	2017-12-11	2017-12-01	1668	74.1195	119.282	108.709	105.95	118	109	106	118.818	131.687	131.065	119	131	131
CRA01	DEN	8	CRA01-DEN-8	2017-12-17 10:30:46	2017-12-17 10:30:46	2017-12-17	2017-12-11	2017-12-01	1335	72.8921	83.6509	75.5873	74.039	79	73	73	83.2689	131.066	130.129	81	131	130
CRA01	DEN	8	CRA01-DEN-8	2017-12-17 12:00:46	2017-12-17 12:00:46	2017-12-17	2017-12-11	2017-12-01	2286	44.1286	130.972	120.029	116.072	124	115	112	129.884	131.531	131.694	126	131	132
CRA01	DEN	8	CRA01-DEN-8	2017-12-17 13:30:46	2017-12-17 13:30:46	2017-12-17	2017-12-11	2017-12-01	1288	31.3761	97.6646	87.712	86.6576	92	84	83	96.7057	131.891	130.084	92	131	130
CRA01	DEN	8	CRA01-DEN-8	2017-12-18 10:30:46	2017-12-18 10:30:46	2017-12-18	2017-12-18	2017-12-01	2534	52.0049	112.482	105.622	102.304	108	101	99	113.968	130.16	130.817	112	130	131
CRA01	DEN	8	CRA01-DEN-8	2017-12-18 12:00:46	2017-12-18 12:00:46	2017-12-18	2017-12-18	2017-12-01	2058	72.0782	139.349	128.138	122.776	129	120	117	137.883	131.368	132.471	131	131	133
CRA01	DEN	8	CRA01-DEN-8	2017-12-18 13:30:46	2017-12-18 13:30:46	2017-12-18	2017-12-18	2017-12-01	1535	45.7446	150.638	142.702	136.765	163	157	150	151.586	129.956	132.23	166	129	132
CRA01	DEN	8	CRA01-DEN-8	2017-12-19 10:30:46	2017-12-19 10:30:46	2017-12-19	2017-12-18	2017-12-01	1910	41.6052	141.593	132.418	123.872	139	131	122	141.686	130.013	133.818	141	130	134
CRA01	DEN	8	CRA01-DEN-8	2017-12-19 12:00:46	2017-12-19 12:00:46	2017-12-19	2017-12-18	2017-12-01	1805	71.9758	153.351	138.766	128.875	155	141	131	149.078	131.827	135.25	151	131	135
CRA01	DEN	8	CRA01-DEN-8	2017-12-19 13:30:46	2017-12-19 13:30:46	2017-12-19	2017-12-18	2017-12-01	1266	71.5682	136.216	124.254	119.87	127	117	114	134.589	131.821	132.039	127	132	132
CRA01	DEN	8	CRA01-DEN-8	2017-12-20 10:30:46	2017-12-20 10:30:46	2017-12-20	2017-12-18	2017-12-01	662	33.6597	108.804	96.8097	90.7039	96	86	82	106.16	131.822	133.183	96	132	132
CRA01	DEN	8	CRA01-DEN-8	2017-12-20 12:00:46	2017-12-20 12:00:46	2017-12-20	2017-12-18	2017-12-01	1395	35.7001	148.444	136.467	128.489	152	140	131	146.154	131.192	133.89	151	131	134
CRA01	DEN	8	CRA01-DEN-8	2017-12-20 13:30:46	2017-12-20 13:30:46	2017-12-20	2017-12-18	2017-12-01	2730	72.4035	156.925	147.735	142.056	163	152	144	156.714	130.496	132.236	163	130	133
CRA01	DEN	8	CRA01-DEN-8	2017-12-21 10:30:10	2017-12-21 10:30:10	2017-12-21	2017-12-18	2017-12-01	1592	57.1162	124.106	113.195	106.022	116	107	101	122.884	131.029	133.479	117	131	133
CRA01	DEN	8	CRA01-DEN-8	2017-12-21 12:00:10	2017-12-21 12:00:10	2017-12-21	2017-12-18	2017-12-01	1426	73.125	125.433	112.896	109.657	120	108	106	123.514	132.348	131.545	119	132	131
CRA01	DEN	8	CRA01-DEN-8	2017-12-21 13:30:10	2017-12-21 13:30:10	2017-12-21	2017-12-18	2017-12-01	1224	73.0803	120.05	109.832	105.196	109	103	100	119.431	131.243	131.999	113	131	132
CRA01	DEN	8	CRA01-DEN-8	2017-12-22 10:30:10	2017-12-22 10:30:10	2017-12-22	2017-12-18	2017-12-01	2100	47.6277	132.025	121.49	114.454	125	117	112	131.043	130.922	133.333	127	130	133
CRA01	DEN	8	CRA01-DEN-8	2017-12-22 12:00:10	2017-12-22 12:00:10	2017-12-22	2017-12-18	2017-12-01	1936	48.1282	132.19	121.954	115.822	121	110	108	131.662	130.904	132.758	121	131	132
CRA01	DEN	8	CRA01-DEN-8	2017-12-22 13:30:10	2017-12-22 13:30:10	2017-12-22	2017-12-18	2017-12-01	1209	87.8779	119.874	114.28	112.997	125	119	118	123.157	130.047	129.491	128	130	130
CRA01	DEN	8	CRA01-DEN-8	2017-12-23 10:30:10	2017-12-23 10:30:10	2017-12-23	2017-12-18	2017-12-01	1564	48.3452	134.271	121.571	114.418	131	119	114	131.913	131.759	133.691	130	131	133
CRA01	DEN	8	CRA01-DEN-8	2017-12-23 12:00:10	2017-12-23 12:00:10	2017-12-23	2017-12-18	2017-12-01	1220	68.9674	136.289	123.314	116.166	126	113	108	133.8	131.765	133.709	124	132	134
CRA01	DEN	8	CRA01-DEN-8	2017-12-23 13:30:10	2017-12-23 13:30:10	2017-12-23	2017-12-18	2017-12-01	1130	69.1395	129.597	118.688	116.25	124	112	111	129.044	131.83	130.871	123	132	130
CRA01	DEN	8	CRA01-DEN-8	2017-12-24 10:30:10	2017-12-24 10:30:10	2017-12-24	2017-12-18	2017-12-01	1491	70.7408	143.815	128.986	121.995	143	126	119	139.962	132.482	133.842	138	132	134
CRA01	DEN	8	CRA01-DEN-8	2017-12-24 12:00:10	2017-12-24 12:00:10	2017-12-24	2017-12-18	2017-12-01	1603	72.7617	137.367	124.23	119.367	136	122	117	135.012	132.236	132.498	133	132	132
CRA01	DEN	8	CRA01-DEN-8	2017-12-24 13:30:10	2017-12-24 13:30:10	2017-12-24	2017-12-18	2017-12-01	1169	68.2837	132.025	121.299	119.396	124	116	117	131.578	131.874	130.498	127	132	130
CRA01	DEN	8	CRA01-DEN-8	2017-12-25 10:30:10	2017-12-25 10:30:10	2017-12-25	2017-12-25	2017-12-01	1732	42.6754	113.151	101.535	98.7402	115	101	100	111.979	132.169	131.329	115	131	131
CRA01	DEN	8	CRA01-DEN-8	2017-12-25 12:00:10	2017-12-25 12:00:10	2017-12-25	2017-12-25	2017-12-01	1226	39.1929	104.541	90.0449	87.0832	104	90	88	100.719	133.423	131.939	103	133	132
CRA01	DEN	8	CRA01-DEN-8	2017-12-25 13:30:10	2017-12-25 13:30:10	2017-12-25	2017-12-25	2017-12-01	1793	40.3308	104.284	92.6609	89.7524	103	90	89	102.787	132.226	131.433	102	131	131
CRA01	DEN	8	CRA01-DEN-8	2017-12-26 10:30:10	2017-12-26 10:30:10	2017-12-26	2017-12-25	2017-12-01	1776	59.3658	104.868	92.7483	89.4003	102	91	88	102.869	132.332	131.765	102	131	131
CRA01	DEN	8	CRA01-DEN-8	2017-12-26 12:00:10	2017-12-26 12:00:10	2017-12-26	2017-12-25	2017-12-01	1982	42.2659	103.763	91.0388	89.558	102	89	89	101.479	132.938	130.79	102	132	131
CRA01	DEN	8	CRA01-DEN-8	2017-12-26 13:30:10	2017-12-26 13:30:10	2017-12-26	2017-12-25	2017-12-01	2395	47.733	109.097	97.3574	93.9177	108	96	93	107.652	132.128	131.734	108	131	131
CRA01	DEN	8	CRA01-DEN-8	2017-12-27 10:30:10	2017-12-27 10:30:10	2017-12-27	2017-12-25	2017-12-01	1439	33.7352	93.5935	77.1564	76.2557	89	76	75	87.5983	134.726	131.187	86	133	131
CRA01	DEN	8	CRA01-DEN-8	2017-12-27 12:00:10	2017-12-27 12:00:10	2017-12-27	2017-12-25	2017-12-01	1784	38.6291	103.798	88.9204	84.7298	105	88	85	99.5488	133.381	132.749	102	132	132
CRA01	DEN	8	CRA01-DEN-8	2017-12-27 13:30:10	2017-12-27 13:30:10	2017-12-27	2017-12-25	2017-12-01	1684	41.0428	101.306	86.5736	83.7162	102	86	86	97.1835	133.565	131.976	100	132	131
CRA01	DEN	8	CRA01-DEN-8	2017-12-28 10:30:10	2017-12-28 10:30:10	2017-12-28	2017-12-25	2017-12-01	1795	59.232	110.093	95.3304	87.7838	104	91	84	105.833	132.66	134.587	101	131	135
CRA01	DEN	8	CRA01-DEN-8	2017-12-28 12:00:10	2017-12-28 12:00:10	2017-12-28	2017-12-25	2017-12-01	1523	98.4125	116.658	96.6343	90.3027	110	90	84	108.641	135.031	134.703	102	134	135
CRA01	DEN	8	CRA01-DEN-8	2017-12-28 13:30:10	2017-12-28 13:30:10	2017-12-28	2017-12-25	2017-12-01	2274	40.5809	101.207	87.7911	84.9107	100	85	81	97.8993	133.07	131.781	96	132	131
CRA01	DEN	8	CRA01-DEN-8	2017-12-29 10:30:10	2017-12-29 10:30:10	2017-12-29	2017-12-25	2017-12-01	1620	42.8047	120.806	102.541	94.863	117	102	92	114.391	133.976	135.11	113	133	135
CRA01	DEN	8	CRA01-DEN-8	2017-12-29 12:00:10	2017-12-29 12:00:10	2017-12-29	2017-12-25	2017-12-01	1775	42.1472	100.91	87.0766	85.0659	100	89	85	97.5296	133.306	131.312	99	132	131
CRA01	DEN	8	CRA01-DEN-8	2017-12-29 13:30:10	2017-12-29 13:30:10	2017-12-29	2017-12-25	2017-12-01	2376	41.2068	105.233	93.7125	91.6242	105	93	93	103.928	132.277	130.955	105	130	131
CRA01	DEN	8	CRA01-DEN-8	2017-12-30 10:30:10	2017-12-30 10:30:10	2017-12-30	2017-12-25	2017-12-01	1826	58.5237	124.856	109.871	103.696	116	103	99	120.651	132.912	133.543	115	132	132
CRA01	DEN	8	CRA01-DEN-8	2017-12-30 12:00:10	2017-12-30 12:00:10	2017-12-30	2017-12-25	2017-12-01	1511	97.0156	110.465	88.176	82.8306	106	84	79	100.61	136.264	134.635	97	135	135
CRA01	DEN	8	CRA01-DEN-8	2017-12-30 13:30:10	2017-12-30 13:30:10	2017-12-30	2017-12-25	2017-12-01	2312	44.2994	114.025	100.982	96.3465	113	99	96	111.618	132.465	132.531	110	131	132
CRA01	DEN	8	CRA01-DEN-8	2017-12-31 10:30:10	2017-12-31 10:30:10	2017-12-31	2017-12-25	2017-12-01	2204	41.2794	117.106	101.58	96.9469	118	102	98	112.926	133.393	132.979	115	132	133
CRA01	DEN	8	CRA01-DEN-8	2017-12-31 12:00:10	2017-12-31 12:00:10	2017-12-31	2017-12-25	2017-12-01	1765	43.8546	127.798	108.472	103.572	128	108	104	120.968	134.831	133.632	122	134	133
CRA01	DEN	8	CRA01-DEN-8	2017-12-31 13:30:10	2017-12-31 13:30:10	2017-12-31	2017-12-25	2017-12-01	2508	41.119	127.157	112.278	104.961	128	113	106	123.55	132.565	134.219	126	131	134
CRA01	DEN	8	CRA01-DEN-8	2018-01-01 10:30:10	2018-01-01 10:30:10	2018-01-01	2018-01-01	2018-01-01	1987	43.5313	106.007	90.0025	84.3055	102	86	80	100.616	133.588	133.759	97	132	133
CRA01	DEN	8	CRA01-DEN-8	2018-01-01 12:00:10	2018-01-01 12:00:10	2018-01-01	2018-01-01	2018-01-01	1649	40.6618	116.546	101.756	102.426	116	102	103	113.436	134.065	129.845	115	132	130
CRA01	DEN	8	CRA01-DEN-8	2018-01-01 13:30:10	2018-01-01 13:30:10	2018-01-01	2018-01-01	2018-01-01	2548	66.5471	98.7802	86.4199	81.4651	99	85	81	96.0353	132.272	132.745	95	131	132
CRA01	DEN	8	CRA01-DEN-8	2018-01-02 10:30:10	2018-01-02 10:30:10	2018-01-02	2018-01-01	2018-01-01	2359	47.334	112.142	99.7469	90.2857	104	90	84	109.094	131.396	135.083	102	130	134
CRA01	DEN	8	CRA01-DEN-8	2018-01-02 12:00:10	2018-01-02 12:00:10	2018-01-02	2018-01-01	2018-01-01	1566	39.9548	113.834	96.8308	95.8308	116	100	97	108.64	134.721	131.186	112	133	131
CRA01	DEN	8	CRA01-DEN-8	2018-01-02 13:30:10	2018-01-02 13:30:10	2018-01-02	2018-01-01	2018-01-01	2147	43.5231	114.382	98.9772	95.5608	118	100	97	110.24	133.628	132.253	113	132	132
CRA01	DEN	8	CRA01-DEN-8	2018-01-03 10:30:10	2018-01-03 10:30:10	2018-01-03	2018-01-01	2018-01-01	1951	45.014	123.674	106.842	103.493	127	108	104	118.756	134.126	132.392	121	133	131
CRA01	DEN	8	CRA01-DEN-8	2018-01-03 12:00:10	2018-01-03 12:00:10	2018-01-03	2018-01-01	2018-01-01	2551	58.2447	121.832	111.002	107.357	124	112	108	121.424	131.68	131.552	123	129	131
CRA01	DEN	8	CRA01-DEN-8	2018-01-03 13:30:10	2018-01-03 13:30:10	2018-01-03	2018-01-01	2018-01-01	2560	57.0575	113.898	102.45	100.195	118	103	103	112.937	132.234	130.92	114	130	131
CRA01	DEN	8	CRA01-DEN-8	2018-01-04 10:30:10	2018-01-04 10:30:10	2018-01-04	2018-01-01	2018-01-01	1738	45.6756	117.46	102.543	99.2267	124	104	104	113.79	133.454	132.086	118	132	132
CRA01	DEN	8	CRA01-DEN-8	2018-01-04 12:00:10	2018-01-04 12:00:10	2018-01-04	2018-01-01	2018-01-01	2601	44.6375	121.403	108.83	103.706	125	110	105	119.443	132.126	132.661	121	130	132
CRA01	DEN	8	CRA01-DEN-8	2018-01-04 13:30:10	2018-01-04 13:30:10	2018-01-04	2018-01-01	2018-01-01	1425	39.6612	116.166	101.924	101.952	119	100	103	113.311	133.74	130.123	114	132	130
CRA01	DEN	8	CRA01-DEN-8	2018-01-05 10:30:10	2018-01-05 10:30:10	2018-01-05	2018-01-01	2018-01-01	2584	42.783	121.147	108.243	103.69	125	111	107	119.123	132.308	132.395	123	130	132
CRA01	DEN	8	CRA01-DEN-8	2018-01-05 12:00:10	2018-01-05 12:00:10	2018-01-05	2018-01-01	2018-01-01	1764	37.3771	119.404	103.063	101.681	123	104	105	114.762	134.308	131.222	117	133	131
CRA01	DEN	8	CRA01-DEN-8	2018-01-05 13:30:10	2018-01-05 13:30:10	2018-01-05	2018-01-01	2018-01-01	1774	39.6549	111.222	95.2176	94.0287	116	98	97	106.68	134.304	131.157	110	132	131
CRA01	DEN	8	CRA01-DEN-8	2018-01-06 10:30:10	2018-01-06 10:30:10	2018-01-06	2018-01-01	2018-01-01	2481	45.3928	123.333	110.783	106.092	129	116	110	121.49	132.177	132.405	127	131	132
CRA01	DEN	8	CRA01-DEN-8	2018-01-06 12:00:10	2018-01-06 12:00:10	2018-01-06	2018-01-01	2018-01-01	2436	44.8594	136.44	122.261	115.532	142	127	119	133.413	132.362	133.684	138	130	133
CRA01	DEN	8	CRA01-DEN-8	2018-01-06 13:30:10	2018-01-06 13:30:10	2018-01-06	2018-01-01	2018-01-01	2374	60.8103	103.11	93.0164	89.043	106	93	90	102.512	131.449	131.733	104	130	131
CRA01	DEN	8	CRA01-DEN-8	2018-01-07 10:30:10	2018-01-07 10:30:10	2018-01-07	2018-01-01	2018-01-01	2582	98.4125	96.3335	87.0151	82.1239	96	86	81	95.7215	130.995	132.247	95	129	131
CRA01	DEN	8	CRA01-DEN-8	2018-01-07 12:00:10	2018-01-07 12:00:10	2018-01-07	2018-01-01	2018-01-01	3006	64.7013	115.991	103.383	97.346	120	107	101	113.894	131.988	133.224	118	131	133
CRA01	DEN	8	CRA01-DEN-8	2018-01-07 13:30:10	2018-01-07 13:30:10	2018-01-07	2018-01-01	2018-01-01	2809	40.734	117.035	103.825	96.1541	123	108	99	114.305	131.94	134.227	119	131	133
CRA01	DEN	8	CRA01-DEN-8	2018-01-08 10:30:10	2018-01-08 10:30:10	2018-01-08	2018-01-08	2018-01-01	2308	80.96	114.284	98.7305	93.8917	120	105	97	109.918	133.445	133.087	116	132	132
CRA01	DEN	8	CRA01-DEN-8	2018-01-08 12:00:10	2018-01-08 12:00:10	2018-01-08	2018-01-08	2018-01-01	3623	82.5425	114.092	101.525	94.6497	118	106	97	111.937	131.853	133.742	116	131	133
CRA01	DEN	8	CRA01-DEN-8	2018-01-08 13:30:10	2018-01-08 13:30:10	2018-01-08	2018-01-08	2018-01-01	2654	42.2272	114.477	100.881	94.2664	118	105	96	111.557	132.306	133.775	116	131	133
CRA01	DEN	8	CRA01-DEN-8	2018-01-09 10:30:10	2018-01-09 10:30:10	2018-01-09	2018-01-08	2018-01-01	1857	33.5496	128.298	117.216	110.959	128	116	109	127.565	131.298	132.965	126	129	132
CRA01	DEN	8	CRA01-DEN-8	2018-01-09 12:00:10	2018-01-09 12:00:10	2018-01-09	2018-01-08	2018-01-01	1573	44.2635	123.721	107.771	105.712	122	106	103	119.366	133.996	131.463	118	133	131
CRA01	DEN	8	CRA01-DEN-8	2018-01-09 13:30:10	2018-01-09 13:30:10	2018-01-09	2018-01-08	2018-01-01	2126	83.8601	134.277	120.523	114.411	137	121	112	131.635	132.302	133.267	133	131	132
CRA01	DEN	8	CRA01-DEN-8	2018-01-10 10:30:10	2018-01-10 10:30:10	2018-01-10	2018-01-08	2018-01-01	2243	78.7291	136.009	122.936	113.987	131	119	107	133.055	131.6	134.755	129	130	135
CRA01	DEN	8	CRA01-DEN-8	2018-01-10 12:00:10	2018-01-10 12:00:10	2018-01-10	2018-01-08	2018-01-01	1913	41.7434	142.026	127.062	118.004	145	132	119	138.068	132.279	134.97	142	131	134
CRA01	DEN	8	CRA01-DEN-8	2018-01-10 13:30:10	2018-01-10 13:30:10	2018-01-10	2018-01-08	2018-01-01	2741	49.9403	123.945	112.659	108.128	125	115	108	123.189	131.674	132.12	126	130	131
CRA01	DEN	8	CRA01-DEN-8	2018-01-11 10:30:10	2018-01-11 10:30:10	2018-01-11	2018-01-08	2018-01-01	987	47.7311	134.457	116.397	109.948	130	106	99	128.09	134.133	134.309	118	133	134
CRA01	DEN	8	CRA01-DEN-8	2018-01-11 12:00:10	2018-01-11 12:00:10	2018-01-11	2018-01-08	2018-01-01	2101	74.746	141.838	127.881	116.3	144	130	116	138.262	131.462	136.171	142	130	135
CRA01	DEN	8	CRA01-DEN-8	2018-01-11 13:30:10	2018-01-11 13:30:10	2018-01-11	2018-01-08	2018-01-01	2845	45.6071	112.262	102.049	95.1923	115	104	97	111.672	130.893	133.286	114	130	132
CRA01	DEN	8	CRA01-DEN-8	2018-01-12 10:30:16	2018-01-12 10:30:16	2018-01-12	2018-01-08	2018-01-01	2468	87.6378	137.228	128.239	119.682	131	118	111	137.635	129.917	133.752	129	129	133
CRA01	DEN	8	CRA01-DEN-8	2018-01-12 12:00:16	2018-01-12 12:00:16	2018-01-12	2018-01-08	2018-01-01	2387	82.7316	148.996	135.9	122.501	153	141	126	145.595	130.8	136.926	151	129	136
CRA01	DEN	8	CRA01-DEN-8	2018-01-12 13:30:16	2018-01-12 13:30:16	2018-01-12	2018-01-08	2018-01-01	2662	60.8544	99.574	91.6732	87.7513	99	89	87	100.191	130.579	131.296	98	130	130
CRA01	DEN	8	CRA01-DEN-8	2018-01-13 10:30:16	2018-01-13 10:30:16	2018-01-13	2018-01-08	2018-01-01	2240	39.217	130.936	121.345	112.207	131	125	116	130.852	130.189	134.255	135	129	133
CRA01	DEN	8	CRA01-DEN-8	2018-01-13 12:00:16	2018-01-13 12:00:16	2018-01-13	2018-01-08	2018-01-01	2477	90.2206	147.622	134.868	121.85	148	130	118	144.539	130.687	136.662	142	130	135
CRA01	DEN	8	CRA01-DEN-8	2018-01-13 13:30:16	2018-01-13 13:30:16	2018-01-13	2018-01-08	2018-01-01	2932	86.0059	153.932	142.443	133.63	159	149	140	152.431	130.869	134.185	159	130	133
CRA01	DEN	8	CRA01-DEN-8	2018-01-15 10:30:16	2018-01-15 10:30:16	2018-01-15	2018-01-15	2018-01-01	3078	42.6176	147.443	136.163	125.126	152	143	129	146.077	130.406	135.417	153	130	134
CRA01	DEN	8	CRA01-DEN-8	2018-01-15 12:00:16	2018-01-15 12:00:16	2018-01-15	2018-01-15	2018-01-01	1856	82.2983	141.398	127.516	114.367	135	122	110	137.826	131.114	136.996	133	130	137
CRA01	DEN	8	CRA01-DEN-8	2018-01-15 13:30:16	2018-01-15 13:30:16	2018-01-15	2018-01-15	2018-01-01	2581	55.1784	106.163	97.8272	91.0593	106	100	94	106.51	130.201	132.957	109	130	132
CRA01	DEN	8	CRA01-DEN-8	2018-01-16 10:30:16	2018-01-16 10:30:16	2018-01-16	2018-01-15	2018-01-01	3133	60.9719	143.109	132.976	123.4	150	141	128	142.826	130.221	134.505	151	129	134
CRA01	DEN	8	CRA01-DEN-8	2018-01-16 12:00:16	2018-01-16 12:00:16	2018-01-16	2018-01-15	2018-01-01	2240	67.3477	151.243	138.166	127.266	152	141	128	148.494	131.125	135.596	152	130	135
CRA01	DEN	8	CRA01-DEN-8	2018-01-16 13:30:16	2018-01-16 13:30:16	2018-01-16	2018-01-15	2018-01-01	3243	51.2446	121.541	112.873	104.101	124	118	109	122.138	129.874	133.986	128	129	133
CRA01	DEN	8	CRA01-DEN-8	2018-01-17 10:30:16	2018-01-17 10:30:16	2018-01-17	2018-01-15	2018-01-01	3779	81.7635	120.021	110.678	101.697	122	113	100	120.548	130.101	134.314	123	130	133
CRA01	DEN	8	CRA01-DEN-8	2018-01-17 12:00:16	2018-01-17 12:00:16	2018-01-17	2018-01-15	2018-01-01	3054	89.2887	131.484	120.015	107.892	134	122	106	130.281	130.368	136.257	132	130	135
CRA01	DEN	8	CRA01-DEN-8	2018-01-17 13:30:16	2018-01-17 13:30:16	2018-01-17	2018-01-15	2018-01-01	2552	43.18	123.179	111.106	99.8084	125	114	99	121.446	130.815	135.973	125	130	135
CRA01	DEN	8	CRA01-DEN-8	2018-01-18 10:30:16	2018-01-18 10:30:16	2018-01-18	2018-01-15	2018-01-01	2270	43.1598	126.779	117.145	106.462	129	120	106	126.993	129.891	135.207	130	130	134
CRA01	DEN	8	CRA01-DEN-8	2018-01-18 12:00:16	2018-01-18 12:00:16	2018-01-18	2018-01-15	2018-01-01	1643	36.1778	133.428	121.695	108.503	136	124	109	131.898	130.284	136.802	135	130	136
CRA01	DEN	8	CRA01-DEN-8	2018-01-18 13:30:16	2018-01-18 13:30:16	2018-01-18	2018-01-15	2018-01-01	2355	49.601	124.637	112.667	99.155	127	114	99	122.72	130.381	137.151	125	130	136
CRA01	DEN	8	CRA01-DEN-8	2018-01-19 10:30:16	2018-01-19 10:30:16	2018-01-19	2018-01-15	2018-01-01	2082	46.4463	127.796	117.498	104.903	129	119	104	127.513	129.78	136.397	129	130	136
CRA01	DEN	8	CRA01-DEN-8	2018-01-19 12:00:16	2018-01-19 12:00:16	2018-01-19	2018-01-15	2018-01-01	2799	55.7118	129.676	118.3	106.148	132	120	105	128.415	130.32	136.232	131	130	135
CRA01	DEN	8	CRA01-DEN-8	2018-01-19 13:30:16	2018-01-19 13:30:16	2018-01-19	2018-01-15	2018-01-01	3225	80.8428	105.841	97.6335	88.9761	106	98	89	106.579	129.756	134.052	108	129	133
CRA01	DEN	8	CRA01-DEN-8	2018-01-20 10:30:16	2018-01-20 10:30:16	2018-01-20	2018-01-15	2018-01-01	1509	69.0148	134.752	121.462	108.429	138	125	109	131.698	130.981	136.977	136	131	135
CRA01	DEN	8	CRA01-DEN-8	2018-01-20 12:00:16	2018-01-20 12:00:16	2018-01-20	2018-01-15	2018-01-01	2347	50.2022	125.412	111.806	98.1824	128	115	99	122.274	131.024	137.47	126	131	137
CRA01	DEN	8	CRA01-DEN-8	2018-01-20 13:30:16	2018-01-20 13:30:16	2018-01-20	2018-01-15	2018-01-01	2390	98.2307	125.434	111.454	94.7297	128	113	94	121.847	130.708	139.279	124	130	139
CRA01	DEN	8	CRA01-DEN-8	2018-01-21 10:30:16	2018-01-21 10:30:16	2018-01-21	2018-01-15	2018-01-01	1554	88.9453	153.057	139.782	119.441	155	142	118	149.742	129.636	140.653	152	129	140
CRA01	DEN	8	CRA01-DEN-8	2018-01-21 12:00:16	2018-01-21 12:00:16	2018-01-21	2018-01-15	2018-01-01	2748	41.8361	127.973	118.055	107.817	130	121	109	128.004	130.059	134.956	131	130	134
CRA01	DEN	8	CRA01-DEN-8	2018-01-21 13:30:16	2018-01-21 13:30:16	2018-01-21	2018-01-15	2018-01-01	2803	67.5149	115.07	107.037	96.9654	117	109	97	116.219	129.373	134.717	119	129	134
CRA01	DEN	8	CRA01-DEN-8	2018-01-22 10:30:16	2018-01-22 10:30:16	2018-01-22	2018-01-22	2018-01-01	2254	42.6558	123.597	113.91	102.667	125	115	102	123.761	129.782	135.586	126	129	135
CRA01	DEN	8	CRA01-DEN-8	2018-01-22 12:00:16	2018-01-22 12:00:16	2018-01-22	2018-01-22	2018-01-01	2115	63.445	125.438	115.483	102.528	127	117	101	125.337	129.61	136.547	127	129	136
CRA01	DEN	8	CRA01-DEN-8	2018-01-22 13:30:16	2018-01-22 13:30:16	2018-01-22	2018-01-22	2018-01-01	2779	58.2296	119.095	109.871	99.9054	122	113	101	119.491	129.871	134.837	123	130	134
CRA01	DEN	8	CRA01-DEN-8	2018-01-23 10:30:16	2018-01-23 10:30:16	2018-01-23	2018-01-22	2018-01-01	2198	77.1525	112.327	102.952	90.2197	111	102	89	111.953	129.494	136.421	111	129	136
CRA01	DEN	8	CRA01-DEN-8	2018-01-23 12:00:16	2018-01-23 12:00:16	2018-01-23	2018-01-22	2018-01-01	2174	86.9	144.647	133.032	116.717	149	137	117	142.77	129.664	138.351	148	129	137
CRA01	DEN	8	CRA01-DEN-8	2018-01-23 13:30:16	2018-01-23 13:30:16	2018-01-23	2018-01-22	2018-01-01	3380	85.5469	128.066	120.388	112.057	130	122	110	129.992	129.511	133.63	132	129	133
CRA01	DEN	8	CRA01-DEN-8	2018-01-24 10:30:16	2018-01-24 10:30:16	2018-01-24	2018-01-22	2018-01-01	2405	73.4303	135.228	127.074	116.986	138	131	119	136.526	129.352	134.551	141	129	134
CRA01	DEN	8	CRA01-DEN-8	2018-01-24 12:00:16	2018-01-24 12:00:16	2018-01-24	2018-01-22	2018-01-01	2352	98.7928	141.433	132.467	121.702	144	136	123	142.009	129.516	134.979	146	129	135
CRA01	DEN	8	CRA01-DEN-8	2018-01-24 13:30:16	2018-01-24 13:30:16	2018-01-24	2018-01-22	2018-01-01	2049	38.1588	124.343	115.879	107.307	125	120	112	125.358	129.807	133.844	129	129	133
CRA01	DEN	8	CRA01-DEN-8	2018-01-25 10:30:16	2018-01-25 10:30:16	2018-01-25	2018-01-22	2018-01-01	2441	84.1571	138.684	131.255	120.36	143	136	122	140.335	128.892	134.843	146	129	135
CRA01	DEN	8	CRA01-DEN-8	2018-01-25 12:00:16	2018-01-25 12:00:16	2018-01-25	2018-01-22	2018-01-01	2158	75.4935	127.627	120.242	112.587	127	120	112	129.626	129.514	133.164	130	129	133
CRA01	DEN	8	CRA01-DEN-8	2018-01-25 13:30:16	2018-01-25 13:30:16	2018-01-25	2018-01-22	2018-01-01	1457	99.8124	140.822	130.647	118.49	140	128	117	140.245	129.736	135.836	139	130	136
CRA01	DEN	8	CRA01-DEN-8	2018-01-26 10:30:16	2018-01-26 10:30:16	2018-01-26	2018-01-22	2018-01-01	2515	85.0486	166.22	158.072	148.02	172	166	153	166.941	129.278	134.316	174	129	134
CRA01	DEN	8	CRA01-DEN-8	2018-01-26 12:00:16	2018-01-26 12:00:16	2018-01-26	2018-01-22	2018-01-01	1672	82.899	162.648	151.951	139.023	162	151	136	161.089	129.771	136.16	161	129	136
CRA01	DEN	8	CRA01-DEN-8	2018-01-26 13:30:16	2018-01-26 13:30:16	2018-01-26	2018-01-22	2018-01-01	2508	86.3613	175.091	166.052	156.063	180	172	161	174.758	129.612	134.326	181	129	134
CRA01	DEN	8	CRA01-DEN-8	2018-01-27 10:30:16	2018-01-27 10:30:16	2018-01-27	2018-01-22	2018-01-01	1952	44.0597	172.446	157.798	142.519	176	163	146	167.732	130.878	137.876	173	130	138
CRA01	DEN	8	CRA01-DEN-8	2018-01-27 12:00:16	2018-01-27 12:00:16	2018-01-27	2018-01-22	2018-01-01	2304	95.6061	168.803	155.475	136.758	175	162	143	164.723	129.844	139.505	172	129	139
CRA01	DEN	8	CRA01-DEN-8	2018-01-27 13:30:16	2018-01-27 13:30:16	2018-01-27	2018-01-22	2018-01-01	3047	63.6574	118.774	111.038	101.298	121	114	104	120.176	129.293	134.426	124	129	134
CRA01	DEN	8	CRA01-DEN-8	2018-01-28 10:30:16	2018-01-28 10:30:16	2018-01-28	2018-01-22	2018-01-01	3295	40.2258	166.029	156.449	144.745	172	164	151	165.59	129.521	135.342	173	129	135
CRA01	DEN	8	CRA01-DEN-8	2018-01-28 12:00:16	2018-01-28 12:00:16	2018-01-28	2018-01-22	2018-01-01	3091	83.3848	184.505	174.454	161.342	191	183	168	182.675	129.412	135.955	191	129	136
CRA01	DEN	8	CRA01-DEN-8	2018-01-28 13:30:16	2018-01-28 13:30:16	2018-01-28	2018-01-22	2018-01-01	2851	85.7468	146.011	136.035	124.697	153	145	131	145.71	129.832	135.375	154	129	135
CRA01	DEN	8	CRA01-DEN-8	2018-01-29 10:30:16	2018-01-29 10:30:16	2018-01-29	2018-01-29	2018-01-01	1039	31.0527	168.851	147.884	128.675	171	150	130	159.264	132.822	140.993	162	132	141
CRA01	DEN	8	CRA01-DEN-8	2018-01-29 12:00:15	2018-01-29 12:00:15	2018-01-29	2018-01-29	2018-01-01	3092	86.353	156.55	147.128	135.891	163	155	142	156.484	129.588	135.155	165	129	135
CRA01	DEN	8	CRA01-DEN-8	2018-01-29 13:30:15	2018-01-29 13:30:15	2018-01-29	2018-01-29	2018-01-01	3050	84.7719	151.067	141.141	129.691	157	149	137	150.772	129.776	135.39	158	129	135
CRA01	DEN	8	CRA01-DEN-8	2018-01-30 10:30:15	2018-01-30 10:30:15	2018-01-30	2018-01-29	2018-01-01	2814	81.8124	118.624	110.599	100.681	120	114	104	119.645	129.394	134.563	123	129	134
CRA01	DEN	8	CRA01-DEN-8	2018-01-30 12:00:15	2018-01-30 12:00:15	2018-01-30	2018-01-29	2018-01-01	2449	96.5066	171.116	162.227	147.989	188	178	158	170.175	128.854	136.424	186	128	137
CRA01	DEN	8	CRA01-DEN-8	2018-01-30 13:30:15	2018-01-30 13:30:15	2018-01-30	2018-01-29	2018-01-01	2771	81.2297	130.893	122.268	111.849	134	125	114	131.978	129.497	134.838	135	129	134
CRA01	DEN	8	CRA01-DEN-8	2018-01-31 10:30:15	2018-01-31 10:30:15	2018-01-31	2018-01-29	2018-01-01	2155	80.4115	153.415	144.473	133.865	160	152	137	153.69	129.566	134.804	161	129	135
CRA01	DEN	8	CRA01-DEN-8	2018-01-31 12:00:15	2018-01-31 12:00:15	2018-01-31	2018-01-29	2018-01-01	2534	81.4372	170.173	158.413	143.524	180	168	149	167.513	129.837	137.277	177	129	137
CRA01	DEN	8	CRA01-DEN-8	2018-01-31 13:30:15	2018-01-31 13:30:15	2018-01-31	2018-01-29	2018-01-01	3265	45.9158	132.949	124.005	113.918	139	132	119	133.539	129.733	134.664	142	129	134
CRA01	DEN	8	CRA01-DEN-8	2018-02-02 10:30:15	2018-02-02 10:30:15	2018-02-02	2018-01-29	2018-02-01	2577	99.9413	161.547	149.838	131.706	164	152	132	159.116	129.369	139.106	162	129	138
CRA01	DEN	8	CRA01-DEN-8	2018-02-02 12:00:15	2018-02-02 12:00:15	2018-02-02	2018-01-29	2018-02-01	2474	99.8718	172.277	161.464	139.739	181	170	146	169.932	128.353	140.675	178	127	140
CRA01	DEN	8	CRA01-DEN-8	2018-02-02 13:30:15	2018-02-02 13:30:15	2018-02-02	2018-01-29	2018-02-01	3305	84.2171	159.708	146.787	130.247	165	154	134	156.754	130.075	138.452	163	130	138
CRA01	DEN	8	CRA01-DEN-8	2018-02-03 10:30:15	2018-02-03 10:30:15	2018-02-03	2018-01-29	2018-02-01	3326	84.2334	166.725	154.358	139.464	173	161	144	163.973	130.1	137.41	171	129	137
CRA01	DEN	8	CRA01-DEN-8	2018-02-03 12:00:15	2018-02-03 12:00:15	2018-02-03	2018-01-29	2018-02-01	3193	52.0193	145.471	132.578	116.96	149	139	120	142.854	130.313	138.137	149	130	137
CRA01	DEN	8	CRA01-DEN-8	2018-02-03 13:30:15	2018-02-03 13:30:15	2018-02-03	2018-01-29	2018-02-01	3506	84.5045	148.693	137.041	123.345	153	143	126	147.126	130.107	136.883	153	129	136
CRA01	DEN	8	CRA01-DEN-8	2018-02-04 10:30:15	2018-02-04 10:30:15	2018-02-04	2018-01-29	2018-02-01	2709	38.2027	144.764	134.077	121.144	150	141	125	143.91	129.844	136.378	151	129	136
CRA01	DEN	8	CRA01-DEN-8	2018-02-04 12:00:15	2018-02-04 12:00:15	2018-02-04	2018-01-29	2018-02-01	2120	94.4697	163.284	151.634	137.53	175	162	142	160.993	129.994	136.97	172	129	137
CRA01	DEN	8	CRA01-DEN-8	2018-02-04 13:30:15	2018-02-04 13:30:15	2018-02-04	2018-01-29	2018-02-01	2688	78.7735	96.9799	89.6518	82.6045	101	94	85	97.9085	129.746	133.076	103	130	133
CRA01	DEN	8	CRA01-DEN-8	2018-02-05 10:30:15	2018-02-05 10:30:15	2018-02-05	2018-02-05	2018-02-01	2644	85.8689	135.446	125.223	114.903	142	133	120	134.908	130.172	134.986	143	129	135
CRA01	DEN	8	CRA01-DEN-8	2018-02-05 12:00:15	2018-02-05 12:00:15	2018-02-05	2018-02-05	2018-02-01	2976	40.3352	142.513	131.14	119.819	150	141	127	141.185	130.417	135.654	151	130	135
CRA01	DEN	8	CRA01-DEN-8	2018-02-05 13:30:15	2018-02-05 13:30:15	2018-02-05	2018-02-05	2018-02-01	3048	40.5124	154.012	142.761	130.492	162	153	138	152.509	130.15	136.018	163	129	136
CRA01	DEN	8	CRA01-DEN-8	2018-02-06 10:30:15	2018-02-06 10:30:15	2018-02-06	2018-02-05	2018-02-01	2084	82.3472	152.777	141.544	129.511	160	148	133	151.102	130.2	135.927	158	129	136
CRA01	DEN	8	CRA01-DEN-8	2018-02-06 12:00:15	2018-02-06 12:00:15	2018-02-06	2018-02-05	2018-02-01	2675	44.3011	159.86	149.089	137.063	171	158	141	158.239	130.02	135.708	168	129	136
CRA01	DEN	8	CRA01-DEN-8	2018-02-06 13:30:15	2018-02-06 13:30:15	2018-02-06	2018-02-05	2018-02-01	2738	54.7404	115.917	108.214	100.016	121	114	104	117.451	129.599	133.631	124	129	134
CRA01	DEN	8	CRA01-DEN-8	2018-02-07 10:30:15	2018-02-07 10:30:15	2018-02-07	2018-02-05	2018-02-01	2777	85.2041	168.445	158.407	145.803	173	165	150	167.327	129.579	135.904	174	129	136
CRA01	DEN	8	CRA01-DEN-8	2018-02-07 12:00:15	2018-02-07 12:00:15	2018-02-07	2018-02-05	2018-02-01	2363	83.9135	175.314	165.182	152.145	189	179	162	173.661	129.556	136.055	187	128	136
CRA01	DEN	8	CRA01-DEN-8	2018-02-07 13:30:15	2018-02-07 13:30:15	2018-02-07	2018-02-05	2018-02-01	3037	77.5301	108.265	101.72	94.1847	114	108	99	110.43	129.249	133.165	117	129	133
CRA01	DEN	8	CRA01-DEN-8	2018-02-08 10:30:15	2018-02-08 10:30:15	2018-02-08	2018-02-05	2018-02-01	2120	80.9246	151.039	139.199	126.014	153	141	127	148.773	130.294	136.538	152	129	138
CRA01	DEN	8	CRA01-DEN-8	2018-02-08 12:00:15	2018-02-08 12:00:15	2018-02-08	2018-02-05	2018-02-01	2880	86.3405	172.742	162.151	148.856	186	177	158	170.774	129.699	136.24	185	128	136
CRA01	DEN	8	CRA01-DEN-8	2018-02-08 13:30:15	2018-02-08 13:30:15	2018-02-08	2018-02-05	2018-02-01	3016	82.7316	147.381	135.303	122.29	155	144	128	145.356	130.393	136.609	154	129	137
CRA01	DEN	8	CRA01-DEN-8	2018-02-09 10:30:15	2018-02-09 10:30:15	2018-02-09	2018-02-05	2018-02-01	1925	81.2928	157.104	140.713	121.914	159	142	122	150.991	131.154	140.225	153	130	140
CRA01	DEN	8	CRA01-DEN-8	2018-02-09 12:00:15	2018-02-09 12:00:15	2018-02-09	2018-02-05	2018-02-01	2782	99.7247	173.971	162.349	147.164	185	175	154	171.265	129.753	137.411	184	129	137
CRA01	DEN	8	CRA01-DEN-8	2018-02-09 13:30:15	2018-02-09 13:30:15	2018-02-09	2018-02-05	2018-02-01	2751	40.5772	126.786	115.383	104.655	133	123	109	125.313	130.622	135.447	133	130	135
CRA01	DEN	8	CRA01-DEN-8	2018-02-10 10:30:15	2018-02-10 10:30:15	2018-02-10	2018-02-05	2018-02-01	3062	84.1206	184.6	169.612	152.86	191	178	159	178.96	130.71	138.57	187	129	138
CRA01	DEN	8	CRA01-DEN-8	2018-02-10 12:00:15	2018-02-10 12:00:15	2018-02-10	2018-02-05	2018-02-01	2981	40.9202	181.293	166.695	151.668	190	178	159	176.221	130.895	137.66	187	129	138
CRA01	DEN	8	CRA01-DEN-8	2018-02-10 13:30:15	2018-02-10 13:30:15	2018-02-10	2018-02-05	2018-02-01	2964	84.6848	157.948	144.332	131.25	164	154	136	154.69	130.928	136.755	163	130	136
CRA01	DEN	8	CRA01-DEN-8	2018-02-11 10:30:15	2018-02-11 10:30:15	2018-02-11	2018-02-05	2018-02-01	3421	59.1292	134.494	122.172	111.096	136	125	111	132.663	130.875	135.753	135	130	135
CRA01	DEN	8	CRA01-DEN-8	2018-02-11 12:00:15	2018-02-11 12:00:15	2018-02-11	2018-02-05	2018-02-01	3265	63.0156	137.357	123.421	111.099	141	128	112	134.199	131.317	136.637	139	130	136
CRA01	DEN	8	CRA01-DEN-8	2018-02-11 13:30:15	2018-02-11 13:30:15	2018-02-11	2018-02-05	2018-02-01	3113	42.3492	131.077	116.708	105.159	133	118	105	127.594	131.65	136.39	129	131	136
CRA01	DEN	8	CRA01-DEN-8	2018-02-12 10:30:15	2018-02-12 10:30:15	2018-02-12	2018-02-12	2018-02-01	1290	37.6661	109.362	96.0992	90.2837	107	92	88	105.991	132.429	133.164	102	132	133
CRA01	DEN	8	CRA01-DEN-8	2018-02-12 12:00:15	2018-02-12 12:00:15	2018-02-12	2018-02-12	2018-02-01	1461	32.5515	161.585	146.524	138.726	160	144	137	157.194	132.369	134.125	156	132	134
CRA01	DEN	8	CRA01-DEN-8	2018-02-12 13:30:15	2018-02-12 13:30:15	2018-02-12	2018-02-12	2018-02-01	2504	48.1275	129.015	118.789	110.387	131	122	111	128.776	130.531	134.003	132	129	134
CRA01	DEN	8	CRA01-DEN-8	2018-02-13 10:30:15	2018-02-13 10:30:15	2018-02-13	2018-02-12	2018-02-01	1731	58.2411	154.317	141.272	128.245	156	142	128	150.845	130.82	136.782	153	129	136
CRA01	DEN	8	CRA01-DEN-8	2018-02-13 12:00:15	2018-02-13 12:00:15	2018-02-13	2018-02-12	2018-02-01	2410	41.5749	157.552	144.517	134.567	161	150	140	154.734	131.256	135.021	160	130	135
CRA01	DEN	8	CRA01-DEN-8	2018-02-13 13:30:15	2018-02-13 13:30:15	2018-02-13	2018-02-12	2018-02-01	3029	48.2217	160.836	148.133	137.968	166	156	143	158.267	131.092	135.049	166	129	135
CRA01	DEN	8	CRA01-DEN-8	2018-02-14 10:30:49	2018-02-14 10:30:49	2018-02-14	2018-02-12	2018-02-01	1211	90.1569	152.239	140.449	130.021	152	140	130	150.735	130.609	135.136	151	130	135
CRA01	DEN	8	CRA01-DEN-8	2018-02-14 12:00:49	2018-02-14 12:00:49	2018-02-14	2018-02-12	2018-02-01	2041	100.073	109.894	102.878	95.6394	104	97	91	111.311	129.531	133.004	107	129	133
CRA01	DEN	8	CRA01-DEN-8	2018-02-14 13:30:49	2018-02-14 13:30:49	2018-02-14	2018-02-12	2018-02-01	2883	39.1813	125.032	114.502	103.53	131	122	108	124.008	130.26	135.524	132	129	135
CRA01	DEN	8	CRA01-DEN-8	2018-02-15 10:30:49	2018-02-15 10:30:49	2018-02-15	2018-02-12	2018-02-01	1682	99.2976	139.491	120.505	108.118	144	124	110	132.172	133.398	137.476	136	133	137
CRA01	DEN	8	CRA01-DEN-8	2018-02-15 12:00:49	2018-02-15 12:00:49	2018-02-15	2018-02-12	2018-02-01	2996	100.141	146.67	135.72	124.193	149	141	127	145.555	130.221	135.625	151	129	136
CRA01	DEN	8	CRA01-DEN-8	2018-02-15 13:30:49	2018-02-15 13:30:49	2018-02-15	2018-02-12	2018-02-01	2421	49.3078	139.371	126.15	114.419	142	131	118	136.77	131.09	136.234	142	130	136
CRA01	DEN	8	CRA01-DEN-8	2018-02-16 10:30:49	2018-02-16 10:30:49	2018-02-16	2018-02-12	2018-02-01	1410	78.9384	132.573	115.987	105.887	134	116	105	127.165	132.816	135.908	128	132	136
CRA01	DEN	8	CRA01-DEN-8	2018-02-16 12:00:49	2018-02-16 12:00:49	2018-02-16	2018-02-12	2018-02-01	1278	73.1609	152.776	133.614	120.479	151	132	120	145.415	133.174	137.719	144	132	137
CRA01	DEN	8	CRA01-DEN-8	2018-02-16 13:30:49	2018-02-16 13:30:49	2018-02-16	2018-02-12	2018-02-01	2813	62.2677	146.768	132.419	119.168	149	137	122	142.961	131.288	137.089	147	130	137
CRA01	DEN	8	CRA01-DEN-8	2018-02-17 10:30:49	2018-02-17 10:30:49	2018-02-17	2018-02-12	2018-02-01	3020	58.807	139.37	125.638	113.135	143	131	115	136.107	131.243	136.698	141	130	137
CRA01	DEN	8	CRA01-DEN-8	2018-02-17 12:00:49	2018-02-17 12:00:49	2018-02-17	2018-02-12	2018-02-01	2049	32.4606	167.97	152.612	139.843	172	160	145	162.98	131.616	136.711	169	130	137
CRA01	DEN	8	CRA01-DEN-8	2018-02-17 13:30:49	2018-02-17 13:30:49	2018-02-17	2018-02-12	2018-02-01	2853	41.189	117.121	107.345	97.2727	119	110	98	116.881	130.091	134.981	120	129	135
CRA01	DEN	8	CRA01-DEN-8	2018-02-18 10:30:49	2018-02-18 10:30:49	2018-02-18	2018-02-12	2018-02-01	1351	99.9413	139.935	124.431	111.41	142	126	112	135.064	131.838	137.254	138	131	137
CRA01	DEN	8	CRA01-DEN-8	2018-02-18 12:00:49	2018-02-18 12:00:49	2018-02-18	2018-02-12	2018-02-01	1967	99.8124	162.347	146.047	131.361	170	154	133	156.391	131.773	137.934	164	130	138
CRA01	DEN	8	CRA01-DEN-8	2018-02-18 13:30:49	2018-02-18 13:30:49	2018-02-18	2018-02-12	2018-02-01	2503	40.2648	131.458	117.424	103.51	140	127	109	127.574	131.166	137.579	137	130	138
CRA01	DEN	8	CRA01-DEN-8	2018-02-19 10:30:49	2018-02-19 10:30:49	2018-02-19	2018-02-19	2018-02-01	2012	78.085	157.108	143.041	131.784	161	149	134	153.313	131.461	135.866	159	130	136
CRA01	DEN	8	CRA01-DEN-8	2018-02-19 12:00:49	2018-02-19 12:00:49	2018-02-19	2018-02-19	2018-02-01	3245	77.4356	159.375	146.455	132.938	168	155	137	156.154	130.592	136.833	165	129	138
CRA01	DEN	8	CRA01-DEN-8	2018-02-19 13:30:49	2018-02-19 13:30:49	2018-02-19	2018-02-19	2018-02-01	2573	41.8086	145.257	132.773	118.761	150	139	122	142.894	130.414	137.246	149	129	137
CRA01	DEN	8	CRA01-DEN-8	2018-02-20 10:30:49	2018-02-20 10:30:49	2018-02-20	2018-02-19	2018-02-01	1554	60.2703	143.03	127.856	115.727	150	134	118	138.358	131.837	136.633	145	131	137
CRA01	DEN	8	CRA01-DEN-8	2018-02-20 12:00:49	2018-02-20 12:00:49	2018-02-20	2018-02-19	2018-02-01	2003	42.7201	157.002	140.769	125.567	159	142	124	151.019	131.709	138.238	153	130	139
CRA01	DEN	8	CRA01-DEN-8	2018-02-20 13:30:49	2018-02-20 13:30:49	2018-02-20	2018-02-19	2018-02-01	2994	46.1412	136.747	123.898	111.319	145	132	115	134.009	130.853	136.577	143	130	137
CRA01	DEN	8	CRA01-DEN-8	2018-02-21 10:30:49	2018-02-21 10:30:49	2018-02-21	2018-02-19	2018-02-01	2870	82.541	142.933	131.134	120.327	148	139	126	141.325	130.695	135.443	149	130	135
CRA01	DEN	8	CRA01-DEN-8	2018-02-21 12:00:49	2018-02-21 12:00:49	2018-02-21	2018-02-19	2018-02-01	2859	82.7316	167.267	152.435	138.201	173	161	144	162.711	131.172	137.487	170	130	138
CRA01	DEN	8	CRA01-DEN-8	2018-02-21 13:30:49	2018-02-21 13:30:49	2018-02-21	2018-02-19	2018-02-01	2388	82.6938	149.583	135.514	124.065	157	145	129	146.011	131.49	136.026	155	130	136
CRA01	DEN	8	CRA01-DEN-8	2018-02-22 10:30:49	2018-02-22 10:30:49	2018-02-22	2018-02-19	2018-02-01	2012	80.4115	150.769	138.078	123.372	152	138	123	147.544	130.365	137.52	149	129	138
CRA01	DEN	8	CRA01-DEN-8	2018-02-22 12:00:49	2018-02-22 12:00:49	2018-02-22	2018-02-19	2018-02-01	2720	80.0813	164.012	152.861	138.068	169	159	144	161.888	129.66	137.27	169	129	137
CRA01	DEN	8	CRA01-DEN-8	2018-02-22 13:30:49	2018-02-22 13:30:49	2018-02-22	2018-02-19	2018-02-01	2922	62.1632	129.381	118.971	108.389	137	128	114	128.511	130.252	135.233	138	129	135
CRA01	DEN	8	CRA01-DEN-8	2018-02-23 10:30:49	2018-02-23 10:30:49	2018-02-23	2018-02-19	2018-02-01	2217	34.5616	116.664	106.247	95.9035	114	105	96	115.54	130.34	135.245	115	130	135
CRA01	DEN	8	CRA01-DEN-8	2018-02-23 12:00:49	2018-02-23 12:00:49	2018-02-23	2018-02-19	2018-02-01	1369	70.7967	86.4858	82.4405	77.5077	86	83	78	89.3711	128.783	131.467	91	128	131
CRA01	DEN	8	CRA01-DEN-8	2018-02-23 13:30:49	2018-02-23 13:30:49	2018-02-23	2018-02-19	2018-02-01	2961	40.2775	98.1148	89.6758	81.691	103	94	84	97.9585	130.034	133.792	103	130	134
CRA01	DEN	8	CRA01-DEN-8	2018-02-24 10:30:49	2018-02-24 10:30:49	2018-02-24	2018-02-19	2018-02-01	2674	83.0197	146.289	135.602	122.217	151	141	126	145.25	129.781	136.651	151	129	137
CRA01	DEN	8	CRA01-DEN-8	2018-02-24 12:00:49	2018-02-24 12:00:49	2018-02-24	2018-02-19	2018-02-01	3160	82.3249	155.834	146.62	134.077	160	153	138	155.873	129.318	135.866	162	128	136
CRA01	DEN	8	CRA01-DEN-8	2018-02-24 13:30:49	2018-02-24 13:30:49	2018-02-24	2018-02-19	2018-02-01	3006	38.8107	166.457	154.149	141.284	173	163	149	163.732	130.442	136.379	172	129	137
CRA01	DEN	8	CRA01-DEN-8	2018-02-25 10:30:49	2018-02-25 10:30:49	2018-02-25	2018-02-19	2018-02-01	2495	83.104	170.433	157.987	145.836	176	165	150	167.396	130.607	135.966	174	129	136
CRA01	DEN	8	CRA01-DEN-8	2018-02-25 12:00:49	2018-02-25 12:00:49	2018-02-25	2018-02-19	2018-02-01	2880	80.276	173.748	159.952	145.835	180	169	152	169.552	130.814	137.211	178	130	137
CRA01	DEN	8	CRA01-DEN-8	2018-02-25 13:30:49	2018-02-25 13:30:49	2018-02-25	2018-02-19	2018-02-01	2909	38.4713	166.695	153.155	139.553	174	162	145	162.95	130.807	136.946	171	130	137
CRA01	DEN	8	CRA01-DEN-8	2018-02-26 10:30:49	2018-02-26 10:30:49	2018-02-26	2018-02-26	2018-02-01	1483	30.5165	142.738	126.945	112.332	148	134	116	137.615	131.689	138.072	145	131	139
CRA01	DEN	8	CRA01-DEN-8	2018-02-26 12:00:49	2018-02-26 12:00:49	2018-02-26	2018-02-26	2018-02-01	1111	76.5602	149.654	134.951	123.225	145	131	120	145.44	131.609	136.252	142	131	136
CRA01	DEN	8	CRA01-DEN-8	2018-02-26 13:30:49	2018-02-26 13:30:49	2018-02-26	2018-02-26	2018-02-01	2963	99.8508	136.279	123.334	109.954	144	131	114	133.433	130.765	137.04	141	130	137
CRA01	DEN	8	CRA01-DEN-8	2018-02-27 10:30:49	2018-02-27 10:30:49	2018-02-27	2018-02-26	2018-02-01	1726	52.3928	136.261	122.29	110.446	141	126	112	132.364	131.461	136.393	137	131	137
CRA01	DEN	8	CRA01-DEN-8	2018-02-27 12:00:49	2018-02-27 12:00:49	2018-02-27	2018-02-26	2018-02-01	1347	79.1092	196.993	186.212	169.031	203	192	174	193.733	128.973	138.076	200	128	138
CRA01	DEN	8	CRA01-DEN-8	2018-02-27 13:30:49	2018-02-27 13:30:49	2018-02-27	2018-02-26	2018-02-01	2825	68.6332	119.533	111.996	103.7	120	113	106	121.373	129.473	133.647	123	129	134
CRA01	DEN	8	CRA01-DEN-8	2018-02-28 10:30:58	2018-02-28 10:30:58	2018-02-28	2018-02-26	2018-02-01	1731	80.616	151.481	137.318	123.961	156	141	125	147.421	131.184	137.062	152	131	137
CRA01	DEN	8	CRA01-DEN-8	2018-02-28 12:00:58	2018-02-28 12:00:58	2018-02-28	2018-02-26	2018-02-01	3068	84.0505	180.933	166.845	151.391	191	177	158	176.14	130.598	137.835	186	130	138
CRA01	DEN	8	CRA01-DEN-8	2018-02-28 13:30:58	2018-02-28 13:30:58	2018-02-28	2018-02-26	2018-02-01	3301	79.7121	160.193	149.358	138.072	168	158	143	158.876	130.116	135.358	167	130	135
CRA01	DEN	8	CRA01-DEN-8	2018-03-01 10:30:58	2018-03-01 10:30:58	2018-03-01	2018-02-26	2018-03-01	2597	82.397	169.856	155.432	131.075	175	159	129	164.948	129.401	142.727	169	129	144
CRA01	DEN	8	CRA01-DEN-8	2018-03-01 12:00:58	2018-03-01 12:00:58	2018-03-01	2018-02-26	2018-03-01	3208	83.0558	180.8	168.66	143.782	191	177	145	176.94	128.4	142.396	186	128	142
CRA01	DEN	8	CRA01-DEN-8	2018-03-01 13:30:58	2018-03-01 13:30:58	2018-03-01	2018-02-26	2018-03-01	2834	83.4645	153.386	139.694	122.142	159	145	121	149.962	130.301	139.208	155	130	140
CRA01	DEN	8	CRA01-DEN-8	2018-03-02 10:30:58	2018-03-02 10:30:58	2018-03-02	2018-02-26	2018-03-01	3453	85.931	168.265	155.025	133.818	182	165	132	164.071	129.528	140.831	175	129	140
CRA01	DEN	8	CRA01-DEN-8	2018-03-02 12:00:58	2018-03-02 12:00:58	2018-03-02	2018-02-26	2018-03-01	3204	84.67	183.657	172.124	150.578	194	178	148	180.335	128.711	140.584	187	128	141
CRA01	DEN	8	CRA01-DEN-8	2018-03-02 13:30:58	2018-03-02 13:30:58	2018-03-02	2018-02-26	2018-03-01	2731	77.399	118.137	109.381	95.4211	120	109	90	118.636	129.081	137.068	119	129	138
CRA01	DEN	8	CRA01-DEN-8	2018-03-03 10:30:58	2018-03-03 10:30:58	2018-03-03	2018-02-26	2018-03-01	2631	85.7002	150.548	138.026	122.715	157	144	121	147.59	130.277	137.893	155	130	137
CRA01	DEN	8	CRA01-DEN-8	2018-03-03 12:00:58	2018-03-03 12:00:58	2018-03-03	2018-02-26	2018-03-01	3335	83.7736	174.556	160.819	140.314	190	173	141	169.832	129.809	140.416	182	129	140
CRA01	DEN	8	CRA01-DEN-8	2018-03-03 13:30:58	2018-03-03 13:30:58	2018-03-03	2018-02-26	2018-03-01	3194	85.0075	173.536	158.934	140.221	178	162	138	168.64	130.419	139.776	172	130	140
CRA01	DEN	8	CRA01-DEN-8	2018-03-04 10:30:58	2018-03-04 10:30:58	2018-03-04	2018-02-26	2018-03-01	2990	83.2062	177.268	161.591	141.061	182	166	141	171.428	130.516	140.815	176	130	140
CRA01	DEN	8	CRA01-DEN-8	2018-03-04 12:00:58	2018-03-04 12:00:58	2018-03-04	2018-02-26	2018-03-01	3253	88.9678	175.45	161.13	139.521	192	174	140	170.119	129.855	141.063	183	129	141
CRA01	DEN	8	CRA01-DEN-8	2018-03-04 13:30:58	2018-03-04 13:30:58	2018-03-04	2018-02-26	2018-03-01	2919	84.0953	142.994	130.709	113.912	150	136	112	140.652	129.96	138.791	146	130	139
CRA01	DEN	8	CRA01-DEN-8	2018-03-05 10:30:58	2018-03-05 10:30:58	2018-03-05	2018-03-05	2018-03-01	2927	85.5424	121.596	106.957	89.726	128	113	92	117.335	130.966	139.783	124	130	140
CRA01	DEN	8	CRA01-DEN-8	2018-03-05 12:00:58	2018-03-05 12:00:58	2018-03-05	2018-03-05	2018-03-01	3163	48.549	134.122	119.433	99.1729	139	126	101	129.933	130.488	141.232	136	129	141
CRA01	DEN	8	CRA01-DEN-8	2018-03-05 13:30:58	2018-03-05 13:30:58	2018-03-05	2018-03-05	2018-03-01	3312	84.4542	137.893	123.803	104.179	142	128	106	134.275	130.254	140.709	139	130	141
CRA01	DEN	8	CRA01-DEN-8	2018-03-06 10:30:58	2018-03-06 10:30:58	2018-03-06	2018-03-05	2018-03-01	2335	79.9016	143.022	128.43	107.898	148	134	109	138.716	130.3	141.119	145	130	142
CRA01	DEN	8	CRA01-DEN-8	2018-03-06 12:00:58	2018-03-06 12:00:58	2018-03-06	2018-03-05	2018-03-01	3290	82.9087	165.064	150.226	125.526	175	159	127	159.884	129.617	143	168	129	144
CRA01	DEN	8	CRA01-DEN-8	2018-03-06 13:30:58	2018-03-06 13:30:58	2018-03-06	2018-03-05	2018-03-01	3071	86.019	115.235	102.363	85.31	122	108	86	112.068	130.304	139.438	119	130	140
CRA01	DEN	8	CRA01-DEN-8	2018-03-07 10:30:58	2018-03-07 10:30:58	2018-03-07	2018-03-05	2018-03-01	3250	84.7719	152.204	136.752	115.871	158	143	116	147.209	130.492	141.263	153	130	141
CRA01	DEN	8	CRA01-DEN-8	2018-03-07 12:00:58	2018-03-07 12:00:58	2018-03-07	2018-03-05	2018-03-01	3336	84.8848	159.882	143.7	123.176	168	151	125	154.238	130.808	141.103	161	130	141
CRA01	DEN	8	CRA01-DEN-8	2018-03-07 13:30:58	2018-03-07 13:30:58	2018-03-07	2018-03-05	2018-03-01	2839	85.2248	130.859	114.283	96.2846	135	119	98	125.33	131.573	140.346	130	131	140
CRA01	DEN	8	CRA01-DEN-8	2018-03-08 10:30:58	2018-03-08 10:30:58	2018-03-08	2018-03-05	2018-03-01	3086	85.2351	127.402	113.804	98.4349	131	118	99	124.227	130.784	138.466	129	130	138
CRA01	DEN	8	CRA01-DEN-8	2018-03-08 12:00:58	2018-03-08 12:00:58	2018-03-08	2018-03-05	2018-03-01	3424	43.2878	126.337	113.941	99.8762	129	117	101	124.252	130.503	137.574	127	130	137
CRA01	DEN	8	CRA01-DEN-8	2018-03-08 13:30:58	2018-03-08 13:30:58	2018-03-08	2018-03-05	2018-03-01	3142	40.5161	128.631	114.063	97.9838	133	118	99	124.693	131.068	138.989	129	130	138
CRA01	DEN	8	CRA01-DEN-8	2018-03-09 10:30:58	2018-03-09 10:30:58	2018-03-09	2018-03-05	2018-03-01	3463	99.9807	144.841	129.684	112.404	148	134	114	140.539	130.974	139.488	145	130	140
CRA01	DEN	8	CRA01-DEN-8	2018-03-09 12:00:58	2018-03-09 12:00:58	2018-03-09	2018-03-05	2018-03-01	3072	86.6028	140.058	124.508	107.353	145	129	109	135.449	131.2	139.578	140	130	140
CRA01	DEN	8	CRA01-DEN-8	2018-03-09 13:30:58	2018-03-09 13:30:58	2018-03-09	2018-03-05	2018-03-01	3102	76.1029	138.359	122.84	106.252	143	128	108	133.772	131.32	139.289	139	130	140
CRA01	DEN	8	CRA01-DEN-8	2018-03-10 10:30:58	2018-03-10 10:30:58	2018-03-10	2018-03-05	2018-03-01	1901	85.5611	158.326	144.013	125.816	163	149	126	154.218	130.405	139.647	159	130	140
CRA01	DEN	8	CRA01-DEN-8	2018-03-10 12:00:58	2018-03-10 12:00:58	2018-03-10	2018-03-05	2018-03-01	3344	85.5609	168.461	154.461	134.585	177	162	136	164.115	129.98	140.322	172	130	141
CRA01	DEN	8	CRA01-DEN-8	2018-03-10 13:30:58	2018-03-10 13:30:58	2018-03-10	2018-03-05	2018-03-01	3090	99.9807	133.436	121.586	104.68	138	127	108	131.497	129.768	138.963	137	129	139
CRA01	DEN	8	CRA01-DEN-8	2018-03-11 10:30:58	2018-03-11 10:30:58	2018-03-11	2018-03-05	2018-03-01	2804	80.6876	171.665	157.311	137.772	179	164	139	166.961	130.16	140.185	174	130	140
CRA01	DEN	8	CRA01-DEN-8	2018-03-11 12:00:58	2018-03-11 12:00:58	2018-03-11	2018-03-05	2018-03-01	2671	81.4372	158.187	143.756	125.462	162	148	127	154.155	130.405	139.731	159	130	140
CRA01	DEN	8	CRA01-DEN-8	2018-03-11 13:30:58	2018-03-11 13:30:58	2018-03-11	2018-03-05	2018-03-01	3557	99.964	135.416	123.563	107.747	142	130	111	133.498	129.902	138.297	141	130	138
CRA01	DEN	8	CRA01-DEN-8	2018-03-12 10:30:58	2018-03-12 10:30:58	2018-03-12	2018-03-12	2018-03-01	2540	85.9717	165.466	151.528	133.262	173	161	135	161.283	130.217	139.511	171	129	140
CRA01	DEN	8	CRA01-DEN-8	2018-03-12 12:00:58	2018-03-12 12:00:58	2018-03-12	2018-03-12	2018-03-01	2837	80.3214	155.786	140.133	122.29	168	150	125	150.527	131.029	139.642	160	130	140
CRA01	DEN	8	CRA01-DEN-8	2018-03-12 13:30:58	2018-03-12 13:30:58	2018-03-12	2018-03-12	2018-03-01	3273	82.0793	134.761	122.193	107.2	142	129	111	132.315	130.328	137.954	139	130	138
CRA01	DEN	8	CRA01-DEN-8	2018-03-13 10:30:58	2018-03-13 10:30:58	2018-03-13	2018-03-12	2018-03-01	2087	80.742	170.544	156.28	137.526	178	163	139	165.948	130.243	139.746	172	129	140
CRA01	DEN	8	CRA01-DEN-8	2018-03-13 12:00:58	2018-03-13 12:00:58	2018-03-13	2018-03-12	2018-03-01	2494	84.3165	159.434	144.275	126.903	171	155	131	154.506	130.894	139.243	166	130	140
CRA01	DEN	8	CRA01-DEN-8	2018-03-13 13:30:58	2018-03-13 13:30:58	2018-03-13	2018-03-12	2018-03-01	3474	85.6068	134.427	121.545	106.817	141	127	109	131.75	130.536	137.906	138	130	138
CRA01	DEN	8	CRA01-DEN-8	2018-03-14 10:30:15	2018-03-14 10:30:15	2018-03-14	2018-03-12	2018-03-01	2206	81.7429	179.018	162.901	141.036	187	170	142	172.612	130.42	141.492	180	130	142
CRA01	DEN	8	CRA01-DEN-8	2018-03-14 12:00:15	2018-03-14 12:00:15	2018-03-14	2018-03-12	2018-03-01	3241	83.3998	170.311	154.612	135.83	179	163	137	164.741	130.805	139.975	173	130	140
CRA01	DEN	8	CRA01-DEN-8	2018-03-14 13:30:15	2018-03-14 13:30:15	2018-03-14	2018-03-12	2018-03-01	2578	80.7776	130.213	116.264	102.558	136	124	107	126.754	131.176	137.538	134	130	138
CRA01	DEN	8	CRA01-DEN-8	2018-03-15 10:30:15	2018-03-15 10:30:15	2018-03-15	2018-03-12	2018-03-01	2097	84.5917	182.727	162.111	139.638	190	168	140	172.828	132.061	142.463	179	131	143
CRA01	DEN	8	CRA01-DEN-8	2018-03-15 12:00:15	2018-03-15 12:00:15	2018-03-15	2018-03-12	2018-03-01	3145	79.4513	172.462	152.391	131.42	184	163	135	163.393	132.165	141.75	174	131	143
CRA01	DEN	8	CRA01-DEN-8	2018-03-15 13:30:15	2018-03-15 13:30:15	2018-03-15	2018-03-12	2018-03-01	2960	84.5914	173.705	160.287	145.637	181	168	150	169.984	130.522	137.418	177	130	137
CRA01	DEN	8	CRA01-DEN-8	2018-03-16 10:30:15	2018-03-16 10:30:15	2018-03-16	2018-03-12	2018-03-01	2470	75.8727	141.496	124.463	107.931	145	129	110	135.835	131.872	139.42	140	131	139
CRA01	DEN	8	CRA01-DEN-8	2018-03-16 12:00:15	2018-03-16 12:00:15	2018-03-16	2018-03-12	2018-03-01	2826	98.7143	125.576	110.706	97.3999	130	116	101	121.482	131.631	137.554	127	131	138
CRA01	DEN	8	CRA01-DEN-8	2018-03-16 13:30:15	2018-03-16 13:30:15	2018-03-16	2018-03-12	2018-03-01	3008	87.885	143.521	128.332	114.006	149	134	117	139.358	131.452	137.91	145	131	138
CRA01	DEN	8	CRA01-DEN-8	2018-03-17 10:30:15	2018-03-17 10:30:15	2018-03-17	2018-03-12	2018-03-01	3018	99.6093	159.738	149.476	133.29	163	154	137	158.756	129.082	137.919	163	129	138
CRA01	DEN	8	CRA01-DEN-8	2018-03-17 12:00:15	2018-03-17 12:00:15	2018-03-17	2018-03-12	2018-03-01	2169	81.6271	166.735	153.072	135.878	173	160	139	162.945	130.211	138.862	170	130	138
CRA01	DEN	8	CRA01-DEN-8	2018-03-17 13:30:15	2018-03-17 13:30:15	2018-03-17	2018-03-12	2018-03-01	3176	91.1253	121.49	111.328	99.228	126	115	101	121.072	129.855	136.196	125	130	136
CRA01	DEN	8	CRA01-DEN-8	2018-03-18 10:30:15	2018-03-18 10:30:15	2018-03-18	2018-03-12	2018-03-01	2999	85.7802	179.868	168.869	155.263	185	175	159	177.795	129.742	136.512	184	129	136
CRA01	DEN	8	CRA01-DEN-8	2018-03-18 12:00:15	2018-03-18 12:00:15	2018-03-18	2018-03-12	2018-03-01	3169	98.9104	146.741	136.546	125.029	155	143	129	146.29	129.878	135.56	154	130	135
CRA01	DEN	8	CRA01-DEN-8	2018-03-18 13:30:15	2018-03-18 13:30:15	2018-03-18	2018-03-12	2018-03-01	3033	39.2626	158.637	146.474	133.412	165	153	139	156.482	130.333	136.57	163	130	136
CRA01	DEN	8	CRA01-DEN-8	2018-03-19 10:30:15	2018-03-19 10:30:15	2018-03-19	2018-03-19	2018-03-01	2956	87.8125	155.542	143.583	131.016	160	149	134	153.737	130.343	136.323	158	130	136
CRA01	DEN	8	CRA01-DEN-8	2018-03-19 12:00:15	2018-03-19 12:00:15	2018-03-19	2018-03-19	2018-03-01	2871	81.4878	149.261	137.797	125.295	156	144	129	147.89	130.181	136.258	154	130	136
CRA01	DEN	8	CRA01-DEN-8	2018-03-19 13:30:15	2018-03-19 13:30:15	2018-03-19	2018-03-19	2018-03-01	2721	86.875	143.216	131.361	118.917	149	137	123	141.603	130.363	136.348	148	130	136
CRA01	DEN	8	CRA01-DEN-8	2018-03-20 10:30:15	2018-03-20 10:30:15	2018-03-20	2018-03-19	2018-03-01	1808	83.1776	134.204	122.399	109.334	139	128	115	132.671	130.299	136.775	139	130	137
CRA01	DEN	8	CRA01-DEN-8	2018-03-20 12:00:15	2018-03-20 12:00:15	2018-03-20	2018-03-19	2018-03-01	2939	86.6692	131.399	121.015	107.49	137	126	111	130.871	129.658	136.848	137	129	137
CRA01	DEN	8	CRA01-DEN-8	2018-03-20 13:30:15	2018-03-20 13:30:15	2018-03-20	2018-03-19	2018-03-01	2655	59.8165	125.344	114.511	102.547	131	119	107	124.491	130.109	136.154	130	130	136
CRA01	DEN	8	CRA01-DEN-8	2018-03-21 10:30:15	2018-03-21 10:30:15	2018-03-21	2018-03-19	2018-03-01	2463	46.5195	140.69	127.909	110.844	147	133	114	138.176	129.999	139.067	144	130	139
CRA01	DEN	8	CRA01-DEN-8	2018-03-21 12:00:15	2018-03-21 12:00:15	2018-03-21	2018-03-19	2018-03-01	2253	82.8803	132.005	120.567	104.81	137	125	107	130.613	129.719	138.252	135	130	138
CRA01	DEN	8	CRA01-DEN-8	2018-03-21 13:30:15	2018-03-21 13:30:15	2018-03-21	2018-03-19	2018-03-01	2587	44.6262	138.912	127.131	112.237	144	131	115	137.311	129.947	137.756	142	130	138
CRA01	DEN	8	CRA01-DEN-8	2018-03-22 10:30:15	2018-03-22 10:30:15	2018-03-22	2018-03-19	2018-03-01	3384	86.4092	152.605	141.475	124.62	156	144	127	151.281	129.278	138.54	154	129	139
CRA01	DEN	8	CRA01-DEN-8	2018-03-22 12:00:15	2018-03-22 12:00:15	2018-03-22	2018-03-19	2018-03-01	2753	78.9447	136.349	124.577	108.847	140	127	112	134.718	129.825	138.223	138	130	138
CRA01	DEN	8	CRA01-DEN-8	2018-03-22 13:30:15	2018-03-22 13:30:15	2018-03-22	2018-03-19	2018-03-01	3456	86.7616	150.558	140.572	125.909	156	144	130	150.226	129.223	137.219	154	129	137
CRA01	DEN	8	CRA01-DEN-8	2018-03-23 10:30:15	2018-03-23 10:30:15	2018-03-23	2018-03-19	2018-03-01	3047	100.073	167.615	156.226	136.477	174	162	141	165.258	128.882	139.894	171	129	140
CRA01	DEN	8	CRA01-DEN-8	2018-03-23 12:00:15	2018-03-23 12:00:15	2018-03-23	2018-03-19	2018-03-01	3225	85.3572	163.614	150.192	131.699	172	158	138	160.008	129.897	139.632	168	130	140
CRA01	DEN	8	CRA01-DEN-8	2018-03-23 13:30:15	2018-03-23 13:30:15	2018-03-23	2018-03-19	2018-03-01	2553	99.2183	154.217	140.569	121.42	158	145	125	150.776	129.911	140.111	155	130	140
CRA01	DEN	8	CRA01-DEN-8	2018-03-24 10:30:15	2018-03-24 10:30:15	2018-03-24	2018-03-19	2018-03-01	1794	83.4128	160.423	148.474	131.635	166	153	134	158.203	129.595	138.478	163	130	139
CRA01	DEN	8	CRA01-DEN-8	2018-03-24 12:00:15	2018-03-24 12:00:15	2018-03-24	2018-03-19	2018-03-01	2710	99.964	174.645	160.75	141.013	177	164	143	170.391	129.842	140.169	173	130	141
CRA01	DEN	8	CRA01-DEN-8	2018-03-24 13:30:15	2018-03-24 13:30:15	2018-03-24	2018-03-19	2018-03-01	2842	99.1691	138.537	126.517	111.845	141	129	113	136.819	130.071	137.667	139	130	138
CRA01	DEN	8	CRA01-DEN-8	2018-03-25 10:30:15	2018-03-25 10:30:15	2018-03-25	2018-03-19	2018-03-01	2134	100.073	169.415	152.813	133.552	174	156	136	163.348	130.974	140.374	167	131	141
CRA01	DEN	8	CRA01-DEN-8	2018-03-25 12:00:15	2018-03-25 12:00:15	2018-03-25	2018-03-19	2018-03-01	2286	84.9156	180.538	163.744	144.297	182	165	144	174.009	130.946	140.356	175	131	141
CRA01	DEN	8	CRA01-DEN-8	2018-03-25 13:30:15	2018-03-25 13:30:15	2018-03-25	2018-03-19	2018-03-01	1810	82.7808	161.089	146.763	129.079	162	148	129	157.166	130.358	139.309	158	130	139
CRA01	DEN	8	CRA01-DEN-8	2018-03-26 10:30:15	2018-03-26 10:30:15	2018-03-26	2018-03-26	2018-03-01	2122	100.073	178.181	162.759	144.156	182	165	146	172.709	130.569	139.733	176	131	140
CRA01	DEN	8	CRA01-DEN-8	2018-03-26 12:00:15	2018-03-26 12:00:15	2018-03-26	2018-03-26	2018-03-01	2271	99.964	181.032	166.178	146.74	182	167	147	175.898	130.183	140.074	177	130	140
CRA01	DEN	8	CRA01-DEN-8	2018-03-26 13:30:15	2018-03-26 13:30:15	2018-03-26	2018-03-26	2018-03-01	2749	81.4569	149.526	136.034	119.6	154	140	122	146.435	130.324	138.705	151	130	139
CRA01	DEN	8	CRA01-DEN-8	2018-03-27 10:30:15	2018-03-27 10:30:15	2018-03-27	2018-03-26	2018-03-01	2161	99.9807	177.302	162.354	143.596	182	166	145	172.181	130.373	139.734	176	130	141
CRA01	DEN	8	CRA01-DEN-8	2018-03-27 12:00:15	2018-03-27 12:00:15	2018-03-27	2018-03-26	2018-03-01	3935	86.0625	165.001	152.874	138.353	170	157	140	162.642	130.05	137.306	167	130	137
CRA01	DEN	8	CRA01-DEN-8	2018-03-27 13:30:15	2018-03-27 13:30:15	2018-03-27	2018-03-26	2018-03-01	3065	81.1805	140.652	128.254	114.384	149	136	120	138.408	130.327	137.217	146	130	138
CRA01	DEN	8	CRA01-DEN-8	2018-03-28 10:30:36	2018-03-28 10:30:36	2018-03-28	2018-03-26	2018-03-01	2068	99.9413	173.385	156.799	137.779	178	161	141	167.188	130.995	140.206	172	131	141
CRA01	DEN	8	CRA01-DEN-8	2018-03-28 12:00:36	2018-03-28 12:00:36	2018-03-28	2018-03-26	2018-03-01	2881	99.964	166.224	151.775	135.765	170	156	138	162.077	130.665	138.392	166	130	138
CRA01	DEN	8	CRA01-DEN-8	2018-03-28 13:30:36	2018-03-28 13:30:36	2018-03-28	2018-03-26	2018-03-01	2709	81.9391	137.548	123.094	109.285	144	129	114	133.812	131.196	137.577	141	131	138
CRA01	DEN	8	CRA01-DEN-8	2018-03-29 10:30:36	2018-03-29 10:30:36	2018-03-29	2018-03-26	2018-03-01	1467	99.9416	176.646	162.502	146.255	183	168	149	172.244	130.474	138.33	178	131	140
CRA01	DEN	8	CRA01-DEN-8	2018-03-29 12:00:36	2018-03-29 12:00:36	2018-03-29	2018-03-26	2018-03-01	2168	84.7169	185.788	170.53	153.22	189	173	154	180.178	130.629	138.935	183	131	139
CRA01	DEN	8	CRA01-DEN-8	2018-03-29 13:30:36	2018-03-29 13:30:36	2018-03-29	2018-03-26	2018-03-01	2624	83.3148	159.42	143.991	123.955	162	146	124	154.569	130.447	140.741	157	130	141
CRA01	DEN	8	CRA01-DEN-8	2018-03-30 10:30:36	2018-03-30 10:30:36	2018-03-30	2018-03-26	2018-03-01	1308	76.0807	175.91	164.34	151.25	178	163	146	173.356	130.018	136.331	173	130	137
CRA01	DEN	8	CRA01-DEN-8	2018-03-30 12:00:36	2018-03-30 12:00:36	2018-03-30	2018-03-26	2018-03-01	1655	96.2926	195.924	184.112	169.553	195	183	166	192.273	129.801	136.975	191	130	137
CRA01	DEN	8	CRA01-DEN-8	2018-03-30 13:30:36	2018-03-30 13:30:36	2018-03-30	2018-03-26	2018-03-01	2604	81.428	165.498	149.802	134.647	169	153	135	160.293	131.305	138.148	163	131	138
CRA01	DEN	8	CRA01-DEN-8	2018-03-31 10:30:36	2018-03-31 10:30:36	2018-03-31	2018-03-26	2018-03-01	1825	77.9123	186.309	169.441	151.815	191	173	154	179.238	131.217	139.306	183	131	140
[truncated: 122,142 more rows]
