# Supplementary material for: Seasonal pigment fluctuation in diploid and polyploid Arabidopsis revealed by machine learning-based phenotyping method PlantServation
Source: Nat Commun. 2023 Sep 22;14:5792. doi: 10.1038/s41467-023-41260-3 (PMC10517152; doi:10.1038/s41467-023-41260-3)
Supplement: Supplementary file 9 — Source Data [file 41467_2023_41260_MOESM9_ESM.zip › Source Data 15.xlsx]

## Sheet: README
README for Source Data 15
sheet			sheet	column	content
name	content		Fig_29_JP3	camera	the camera ID
README	explanation of the file (this sheet)			species	the species code
Fig_29_JP3	plant image and size data for Japanese site from year 1			plant_number	the ID number of the plant
				plant	the information of the plant consisting of the camera ID, the species code, and the ID number of the plant
				datetime	the date and time when the data was collected
				raw	the date and time when the data was collected
				day	the day when the data was collected
				week	the week when the data was collected
				month	the month when the data was collected
				area	the segmented area in the number of pixels
				rosette_radius	the radius of the segmented area
				rgb_r_mean	the mean R value of the RGB color space of the segmented area
				rgb_g_mean	the mean G value of the RGB color space of the segmented area
				rgb_b_mean	the mean B value of the RGB color space of the segmented area
				rgb_r_median	the median R value of the RGB color space of the segmented area
				rgb_g_median	the median G value of the RGB color space of the segmented area
				rgb_b_median	the median B value of the RGB color space of the segmented area
				lab_l_mean	the mean L* value of the L*a*b* color space of the segmented area
				lab_a_mean	the mean a* value of the L*a*b* color space of the segmented area
				lab_b_mean	the mean b* value of the L*a*b* color space of the segmented area
				lab_l_median	the median L* value of the L*a*b* color space of the segmented area
				lab_a_median	the median a* value of the L*a*b* color space of the segmented area
				lab_b_median	the median b* value of the L*a*b* color space of the segmented area

## Sheet: Fig_S29_JP3
camera	species	plant_number	plant	datetime	raw	day	week	month	area	rosette_radius	rgb_r_mean	rgb_g_mean	rgb_b_mean	rgb_r_median	rgb_g_median	rgb_b_median	lab_l_mean	lab_a_mean	lab_b_mean	lab_l_median	lab_a_median	lab_b_median
CRA01	COL	21	CRA01-COL-21	2019-11-29 10:00:44	2019-11-29 10:00:44	2019-11-29	2019-11-25	2019-11-01	343	67.502	135.359	129.714	121.446	137	130	124	138.95	128.845	133.274	139	129	133
CRA01	COL	21	CRA01-COL-21	2019-11-29 11:00:44	2019-11-29 11:00:44	2019-11-29	2019-11-25	2019-11-01	242	49.5632	187.979	175.764	155.215	193	182	156	183.992	129.037	140.132	190	129	139
CRA01	COL	21	CRA01-COL-21	2019-11-29 12:00:44	2019-11-29 12:00:44	2019-11-29	2019-11-25	2019-11-01	330	76.0412	159.03	146.4	131.261	165	151	131	156.224	130.258	137.733	162	130	136
CRA01	COL	21	CRA01-COL-21	2019-11-29 13:00:44	2019-11-29 13:00:44	2019-11-29	2019-11-25	2019-11-01	263	21.2427	192.875	180.878	163.308	197	185	164	189.125	129.452	138.544	194	129	138
CRA01	COL	21	CRA01-COL-21	2019-11-30 10:00:44	2019-11-30 10:00:44	2019-11-30	2019-11-25	2019-11-01	222	10.4713	154.491	148.086	137.914	157	151	139	157.018	128.622	134.257	160	129	134
CRA01	COL	21	CRA01-COL-21	2019-11-30 11:00:44	2019-11-30 11:00:44	2019-11-30	2019-11-25	2019-11-01	251	47.0772	185.952	172.59	153.076	191	178	154	181.363	129.661	139.785	186	129	138
CRA01	COL	21	CRA01-COL-21	2019-11-30 12:00:44	2019-11-30 12:00:44	2019-11-30	2019-11-25	2019-11-01	263	11.1498	172.513	159.662	142.989	178	164	144	169.205	129.981	138.437	174	130	138
CRA01	COL	21	CRA01-COL-21	2019-11-30 13:00:44	2019-11-30 13:00:44	2019-11-30	2019-11-25	2019-11-01	231	12.54	170.498	157.173	139.091	176	161	139	166.667	129.952	139.212	171	130	138
CRA01	COL	21	CRA01-COL-21	2019-12-01 10:00:44	2019-12-01 10:00:44	2019-12-01	2019-11-25	2019-12-01	497	70.7251	120.728	121.139	123.052	123	123	125	129.439	128.318	126.823	132	128	127
CRA01	COL	21	CRA01-COL-21	2019-12-01 11:00:44	2019-12-01 11:00:44	2019-12-01	2019-11-25	2019-12-01	508	62.7576	182.126	175.506	165.555	192	181	168	183.144	128.752	133.963	189	128	133
CRA01	COL	21	CRA01-COL-21	2019-12-01 12:00:44	2019-12-01 12:00:44	2019-12-01	2019-11-25	2019-12-01	320	33.3805	175.125	163.363	147.734	182	168	152	172.416	129.719	137.734	178	130	136
CRA01	COL	21	CRA01-COL-21	2019-12-01 13:00:44	2019-12-01 13:00:44	2019-12-01	2019-11-25	2019-12-01	598	37.4768	186.187	181.189	173.945	187	183	180	188.614	128.602	132.37	190	128	131
CRA01	COL	21	CRA01-COL-21	2019-12-02 10:00:44	2019-12-02 10:00:44	2019-12-02	2019-12-02	2019-12-01	694	48.3995	155	144.837	131.269	157	147	136	154.637	129.533	136.618	157	129	135
CRA01	COL	21	CRA01-COL-21	2019-12-02 11:00:44	2019-12-02 11:00:44	2019-12-02	2019-12-02	2019-12-01	497	52.0097	144.555	132.913	117.928	146	135	121	143.141	129.95	137.728	146	130	137
CRA01	COL	21	CRA01-COL-21	2019-12-02 12:00:44	2019-12-02 12:00:44	2019-12-02	2019-12-02	2019-12-01	450	51.5098	143.682	131.738	116.498	146	135	118	142.033	130.058	137.949	145	130	138
CRA01	COL	21	CRA01-COL-21	2019-12-02 13:00:44	2019-12-02 13:00:44	2019-12-02	2019-12-02	2019-12-01	509	53.1061	139.57	129.175	115.096	141	131	117	139.187	129.605	137.11	141	129	137
CRA01	COL	21	CRA01-COL-21	2019-12-03 10:00:44	2019-12-03 10:00:44	2019-12-03	2019-12-02	2019-12-01	442	72.2254	124.59	113.851	101.803	126	115	101	123.575	130.201	136.285	126	130	136
CRA01	COL	21	CRA01-COL-21	2019-12-03 11:00:44	2019-12-03 11:00:44	2019-12-03	2019-12-02	2019-12-01	100	74.0356	179.26	169.54	152.39	183	172	154	178.01	128.61	138.2	180	128	137
CRA01	COL	21	CRA01-COL-21	2019-12-03 12:00:44	2019-12-03 12:00:44	2019-12-03	2019-12-02	2019-12-01	479	51.308	169.731	155.265	136.269	171	156	135	165.129	130.265	139.933	166	130	139
CRA01	COL	21	CRA01-COL-21	2019-12-03 13:00:44	2019-12-03 13:00:44	2019-12-03	2019-12-02	2019-12-01	511	46.8403	141.376	130.176	116.139	144	131	116	140.342	129.961	137.196	142	130	136
CRA01	COL	21	CRA01-COL-21	2019-12-04 10:00:44	2019-12-04 10:00:44	2019-12-04	2019-12-02	2019-12-01	563	66.5945	121.478	113.679	101.87	124	115	103	122.6	129.011	135.719	125	129	135
CRA01	COL	21	CRA01-COL-21	2019-12-04 11:00:44	2019-12-04 11:00:44	2019-12-04	2019-12-02	2019-12-01	444	64.4051	155.333	140.475	122.209	163	147	124	150.764	130.646	139.804	158	131	139
CRA01	COL	21	CRA01-COL-21	2019-12-04 12:00:44	2019-12-04 12:00:44	2019-12-04	2019-12-02	2019-12-01	670	46.1574	173.116	163.54	151.127	174	164	153	172.552	129.428	135.734	173	129	134
CRA01	COL	21	CRA01-COL-21	2019-12-04 13:00:44	2019-12-04 13:00:44	2019-12-04	2019-12-02	2019-12-01	465	40.6588	174.645	163.017	146.869	177	165	149	172.335	129.581	137.961	174	129	137
CRA01	COL	21	CRA01-COL-21	2019-12-05 10:00:44	2019-12-05 10:00:44	2019-12-05	2019-12-02	2019-12-01	510	53.3215	119.722	110.961	99.4216	123	115	102	120.2	129.429	135.702	125	129	135
CRA01	COL	21	CRA01-COL-21	2019-12-05 11:00:44	2019-12-05 11:00:44	2019-12-05	2019-12-02	2019-12-01	460	66.5677	158.433	147.733	134.146	161	151	138	157.507	129.735	136.678	161	130	136
CRA01	COL	21	CRA01-COL-21	2019-12-05 12:00:44	2019-12-05 12:00:44	2019-12-05	2019-12-02	2019-12-01	371	33.5411	153.369	141.943	124.58	154	142	124	151.695	129.358	138.852	152	129	138
CRA01	COL	21	CRA01-COL-21	2019-12-05 13:00:44	2019-12-05 13:00:44	2019-12-05	2019-12-02	2019-12-01	441	51.3932	160.141	148.302	133.145	163	151	135	158.22	129.88	137.664	162	130	137
CRA01	COL	21	CRA01-COL-21	2019-12-06 10:00:44	2019-12-06 10:00:44	2019-12-06	2019-12-02	2019-12-01	363	47.8056	116.788	107.121	95.4242	120	110	97	116.548	129.766	135.906	120	130	135
CRA01	COL	21	CRA01-COL-21	2019-12-06 11:00:44	2019-12-06 11:00:44	2019-12-06	2019-12-02	2019-12-01	449	61.2639	166.646	154.069	135.361	170	155	136	163.492	129.584	139.539	166	129	139
CRA01	COL	21	CRA01-COL-21	2019-12-06 12:00:44	2019-12-06 12:00:44	2019-12-06	2019-12-02	2019-12-01	369	32.7568	149.967	138.285	122.756	152	141	124	148.279	129.751	137.957	151	130	137
CRA01	COL	21	CRA01-COL-21	2019-12-06 13:00:44	2019-12-06 13:00:44	2019-12-06	2019-12-02	2019-12-01	435	52.1944	174.428	162.416	147.172	177	166	150	171.869	129.867	137.54	175	130	137
CRA01	COL	21	CRA01-COL-21	2019-12-07 10:00:44	2019-12-07 10:00:44	2019-12-07	2019-12-02	2019-12-01	360	50.19	166.022	154.308	138.031	170	158	138	163.922	129.622	138.119	168	129	138
CRA01	COL	21	CRA01-COL-21	2019-12-07 11:00:44	2019-12-07 11:00:44	2019-12-07	2019-12-02	2019-12-01	464	51.9352	164.985	154.806	141.08	168	158	142	164.207	129.468	136.575	167	129	136
CRA01	COL	21	CRA01-COL-21	2019-12-07 12:00:44	2019-12-07 12:00:44	2019-12-07	2019-12-02	2019-12-01	385	51.4418	174.021	162.405	146.512	178	166	149	171.681	129.616	137.842	176	130	138
CRA01	COL	21	CRA01-COL-21	2019-12-07 13:00:44	2019-12-07 13:00:44	2019-12-07	2019-12-02	2019-12-01	489	52.7775	155.834	145.753	133.573	159	150	137	155.521	129.683	135.865	160	130	135
CRA01	COL	21	CRA01-COL-21	2019-12-08 10:00:44	2019-12-08 10:00:44	2019-12-08	2019-12-02	2019-12-01	398	36.8039	167.314	157.013	142.666	171	161	144	166.291	129.322	136.884	171	129	136
CRA01	COL	21	CRA01-COL-21	2019-12-08 11:00:44	2019-12-08 11:00:44	2019-12-08	2019-12-02	2019-12-01	427	38.5033	174.363	164.286	148.916	178	168	152	173.11	129.101	137.321	177	129	137
CRA01	COL	21	CRA01-COL-21	2019-12-08 12:00:44	2019-12-08 12:00:44	2019-12-08	2019-12-02	2019-12-01	490	52.4977	174.429	164.339	150.473	177	168	153	173.276	129.341	136.549	177	129	136
CRA01	COL	21	CRA01-COL-21	2019-12-08 13:00:44	2019-12-08 13:00:44	2019-12-08	2019-12-02	2019-12-01	452	39.9702	172.608	162.23	148.104	177	168	150	171.336	129.425	136.752	177	129	136
CRA01	COL	21	CRA01-COL-21	2019-12-09 10:00:44	2019-12-09 10:00:44	2019-12-09	2019-12-09	2019-12-01	355	82.8735	126.634	120.369	110.963	129	120	109	129.349	128.749	134.037	130	129	134
CRA01	COL	21	CRA01-COL-21	2019-12-09 11:00:44	2019-12-09 11:00:44	2019-12-09	2019-12-09	2019-12-01	2269	43.9137	153.621	151.442	147.928	152	151	147	159.243	128.239	130.064	159	128	130
CRA01	COL	21	CRA01-COL-21	2019-12-09 12:00:44	2019-12-09 12:00:44	2019-12-09	2019-12-09	2019-12-01	1732	61.5874	154.275	148.427	142.031	158	151	144	157.149	129.062	132.166	161	129	132
CRA01	COL	21	CRA01-COL-21	2019-12-09 13:00:44	2019-12-09 13:00:44	2019-12-09	2019-12-09	2019-12-01	1517	58.7964	150.736	149.895	150.133	146	146	147	158.004	128.428	127.914	154	128	129
CRA01	COL	21	CRA01-COL-21	2019-12-10 10:00:44	2019-12-10 10:00:44	2019-12-10	2019-12-09	2019-12-01	2181	51.2334	110.851	111.246	112.122	111	111	112	119.403	128.099	127.421	120	128	127
CRA01	COL	21	CRA01-COL-21	2019-12-10 11:00:44	2019-12-10 11:00:44	2019-12-10	2019-12-09	2019-12-01	2091	46.953	146.13	146.829	147.407	140	141	142	154.634	127.91	127.537	150	128	127
CRA01	COL	21	CRA01-COL-21	2019-12-10 12:00:44	2019-12-10 12:00:44	2019-12-10	2019-12-09	2019-12-01	1173	42.4993	172.562	166.598	159.643	174	168	162	174.783	129.006	132.447	177	129	131
CRA01	COL	21	CRA01-COL-21	2019-12-10 13:00:44	2019-12-10 13:00:44	2019-12-10	2019-12-09	2019-12-01	206	10.3703	172.199	159.141	142.932	174	161	144	168.927	130.073	138.218	171	130	138
CRA01	COL	21	CRA01-COL-21	2019-12-11 10:00:44	2019-12-11 10:00:44	2019-12-11	2019-12-09	2019-12-01	302	38.6164	143.099	135.358	127.374	146	137	129	145.056	129.523	133.384	148	129	134
CRA01	COL	21	CRA01-COL-21	2019-12-11 11:00:44	2019-12-11 11:00:44	2019-12-11	2019-12-09	2019-12-01	445	39.8438	179.065	169.766	159.101	181	172	159	178.49	129.56	134.813	180	129	135
CRA01	COL	21	CRA01-COL-21	2019-12-11 12:00:17	2019-12-11 12:00:17	2019-12-11	2019-12-09	2019-12-01	335	13.8686	171.818	160.048	147.725	175	164	151	169.615	130.221	135.967	174	130	137
CRA01	COL	21	CRA01-COL-21	2019-12-11 13:00:17	2019-12-11 13:00:17	2019-12-11	2019-12-09	2019-12-01	404	31.2571	170.381	160.233	147.782	173	163	150	169.453	129.611	135.871	172	129	135
CRA01	COL	21	CRA01-COL-21	2019-12-12 10:00:17	2019-12-12 10:00:17	2019-12-12	2019-12-09	2019-12-01	317	11.755	164.811	152.628	138.312	169	157	141	162.435	130.091	137.177	167	130	137
CRA01	COL	21	CRA01-COL-21	2019-12-12 11:00:17	2019-12-12 11:00:17	2019-12-12	2019-12-09	2019-12-01	482	15.8359	174.432	165.127	153.861	177	168	157	174.01	129.467	135.083	177	129	134
CRA01	COL	21	CRA01-COL-21	2019-12-12 12:00:17	2019-12-12 12:00:17	2019-12-12	2019-12-09	2019-12-01	355	19.2969	166.876	156.87	144.18	171	162	148	166.135	129.53	136.003	171	129	136
CRA01	COL	21	CRA01-COL-21	2019-12-12 13:00:17	2019-12-12 13:00:17	2019-12-12	2019-12-09	2019-12-01	336	25.0251	171.414	160.854	145.863	177	166	150	170	129.348	137.205	175	129	137
CRA01	COL	21	CRA01-COL-21	2019-12-13 10:00:17	2019-12-13 10:00:17	2019-12-13	2019-12-09	2019-12-01	2047	74.9568	106.215	108.739	113.12	104	107	112	116.449	128.017	125.131	115	128	125
CRA01	COL	21	CRA01-COL-21	2019-12-13 11:00:17	2019-12-13 11:00:17	2019-12-13	2019-12-09	2019-12-01	2162	55.4579	130.785	133.14	137.052	126	129	133	141.422	127.914	125.575	138	128	125
CRA01	COL	21	CRA01-COL-21	2019-12-13 12:00:17	2019-12-13 12:00:17	2019-12-13	2019-12-09	2019-12-01	1030	73.0771	172.421	168.676	163.458	173	170	167	176.61	128.513	131.21	178	128	130
CRA01	COL	21	CRA01-COL-21	2019-12-13 13:00:17	2019-12-13 13:00:17	2019-12-13	2019-12-09	2019-12-01	392	59.4756	162.293	156.158	147.026	164	160	151	164.849	128.747	133.638	168	129	133
CRA01	COL	21	CRA01-COL-21	2019-12-14 10:00:17	2019-12-14 10:00:17	2019-12-14	2019-12-09	2019-12-01	510	34.5146	172.875	163.771	152.539	178	168	156	172.625	129.398	135.029	177	129	135
CRA01	COL	21	CRA01-COL-21	2019-12-14 11:00:17	2019-12-14 11:00:17	2019-12-14	2019-12-09	2019-12-01	1709	78.1922	126.329	130.871	136.197	124	129	135	138.783	127.461	124.527	137	127	124
CRA01	COL	21	CRA01-COL-21	2019-12-14 12:00:17	2019-12-14 12:00:17	2019-12-14	2019-12-09	2019-12-01	381	20.6156	173.108	163.738	152.856	178	169	158	172.698	129.554	134.903	178	129	135
CRA01	COL	21	CRA01-COL-21	2019-12-14 13:00:17	2019-12-14 13:00:17	2019-12-14	2019-12-09	2019-12-01	349	12.6712	175.321	164.997	153.67	180	172	159	174.08	129.834	135.244	180	130	135
CRA01	COL	21	CRA01-COL-21	2019-12-15 10:00:17	2019-12-15 10:00:17	2019-12-15	2019-12-09	2019-12-01	229	10.9496	172.725	161.572	147.214	177	165	151	170.913	129.651	136.965	174	130	136
CRA01	COL	21	CRA01-COL-21	2019-12-15 11:00:17	2019-12-15 11:00:17	2019-12-15	2019-12-09	2019-12-01	321	43.5228	172.352	162.109	150.614	177	168	156	171.293	129.794	135.361	177	130	135
CRA01	COL	21	CRA01-COL-21	2019-12-15 12:00:17	2019-12-15 12:00:17	2019-12-15	2019-12-09	2019-12-01	472	49.7846	177.104	166.972	155.648	180	172	160	175.725	129.775	135.199	181	130	135
CRA01	COL	21	CRA01-COL-21	2019-12-15 13:00:17	2019-12-15 13:00:17	2019-12-15	2019-12-09	2019-12-01	301	13.3201	169.339	157.854	144.641	172	161	146	167.07	130.01	136.382	170	130	136
CRA01	COL	21	CRA01-COL-21	2019-12-16 10:00:17	2019-12-16 10:00:17	2019-12-16	2019-12-16	2019-12-01	1718	84.5161	90.9435	94.5891	100.662	89	93	99	101.949	127.946	124.03	100	128	124
CRA01	COL	21	CRA01-COL-21	2019-12-16 11:00:17	2019-12-16 11:00:17	2019-12-16	2019-12-16	2019-12-01	280	53.2659	115.125	115.304	115.593	113	114	116	123.593	128.189	127.796	123	128	130
CRA01	COL	21	CRA01-COL-21	2019-12-16 12:00:17	2019-12-16 12:00:17	2019-12-16	2019-12-16	2019-12-01	287	59.9271	185.47	174.052	158.937	193	180	160	182.439	129.62	137.272	189	129	137
CRA01	COL	21	CRA01-COL-21	2019-12-16 13:00:17	2019-12-16 13:00:17	2019-12-16	2019-12-16	2019-12-01	373	27.4347	167.654	156.748	145.445	173	163	149	165.89	130.153	135.359	172	130	135
CRA01	COL	21	CRA01-COL-21	2019-12-17 10:00:17	2019-12-17 10:00:17	2019-12-17	2019-12-16	2019-12-01	386	37.9013	172.935	164.075	153.197	177	169	160	172.933	129.365	134.821	178	129	134
CRA01	COL	21	CRA01-COL-21	2019-12-17 11:00:17	2019-12-17 11:00:17	2019-12-17	2019-12-16	2019-12-01	317	12.2912	176.741	167.025	154.145	181	172	159	175.839	129.344	135.937	180	129	135
CRA01	COL	21	CRA01-COL-21	2019-12-17 12:00:17	2019-12-17 12:00:17	2019-12-17	2019-12-16	2019-12-01	413	19.7307	155.613	143.511	131.271	160	148	135	153.671	130.433	136.133	158	130	136
CRA01	COL	21	CRA01-COL-21	2019-12-17 13:00:17	2019-12-17 13:00:17	2019-12-17	2019-12-16	2019-12-01	436	67.0915	151.922	139.911	127.844	156	145	132	150.234	130.477	136.128	155	130	136
CRA01	COL	21	CRA01-COL-21	2019-12-18 10:00:17	2019-12-18 10:00:17	2019-12-18	2019-12-16	2019-12-01	334	42.0591	135.877	122.416	110.003	142	129	114	133.006	131.045	136.683	140	131	136
CRA01	COL	21	CRA01-COL-21	2019-12-18 11:00:17	2019-12-18 11:00:17	2019-12-18	2019-12-16	2019-12-01	466	48.9156	149.682	138.328	125.798	154	141	129	148.485	130.165	136.277	152	130	135
CRA01	COL	21	CRA01-COL-21	2019-12-18 12:00:17	2019-12-18 12:00:17	2019-12-18	2019-12-16	2019-12-01	484	40.5124	146.715	135.3	123.221	150	139	126	145.525	130.281	136.064	149	130	136
CRA01	COL	21	CRA01-COL-21	2019-12-18 13:00:17	2019-12-18 13:00:17	2019-12-18	2019-12-16	2019-12-01	254	56.0447	140.051	128.224	116.051	143	130	115	138.697	130.472	136.311	141	130	136
CRA01	COL	21	CRA01-COL-21	2019-12-19 10:00:17	2019-12-19 10:00:17	2019-12-19	2019-12-16	2019-12-01	457	40.8168	153.696	142.792	131.521	158	147	135	152.818	130.136	135.462	158	130	135
CRA01	COL	21	CRA01-COL-21	2019-12-19 11:00:17	2019-12-19 11:00:17	2019-12-19	2019-12-16	2019-12-01	260	10.9067	139.281	125.373	111.846	143	130	114	136.177	131.031	137.304	140	131	137
CRA01	COL	21	CRA01-COL-21	2019-12-19 12:00:17	2019-12-19 12:00:17	2019-12-19	2019-12-16	2019-12-01	479	53.2753	143.662	133.472	122.835	146	136	127	143.545	130.052	135.157	146	130	135
CRA01	COL	21	CRA01-COL-21	2019-12-19 13:00:17	2019-12-19 13:00:17	2019-12-19	2019-12-16	2019-12-01	377	38.7364	145.695	133.788	122.78	150	138	125	144.212	130.629	135.599	149	131	135
CRA01	COL	21	CRA01-COL-21	2019-12-20 10:00:17	2019-12-20 10:00:17	2019-12-20	2019-12-16	2019-12-01	205	99.9413	104.537	101.439	96.9317	112	109	104	109.112	128.415	130.951	117	128	131
CRA01	COL	21	CRA01-COL-21	2019-12-20 11:00:17	2019-12-20 11:00:17	2019-12-20	2019-12-16	2019-12-01	689	60.3346	153.052	143.678	132.17	158	148	136	152.826	129.565	135.37	158	129	135
CRA01	COL	21	CRA01-COL-21	2019-12-20 12:00:17	2019-12-20 12:00:17	2019-12-20	2019-12-16	2019-12-01	450	39.853	163.198	152.2	141.013	167	156	145	161.996	130.153	135.387	166	130	134
CRA01	COL	21	CRA01-COL-21	2019-12-20 13:00:17	2019-12-20 13:00:17	2019-12-20	2019-12-16	2019-12-01	462	40.3114	163.898	152.97	142.203	168	157	146	162.764	130.219	135.156	166	130	134
CRA01	COL	21	CRA01-COL-21	2019-12-21 10:00:17	2019-12-21 10:00:17	2019-12-21	2019-12-16	2019-12-01	162	54.5643	98.8333	97.3395	96.6975	108	108	106	104.691	128.519	128.537	116	128	129
CRA01	COL	21	CRA01-COL-21	2019-12-21 11:00:17	2019-12-21 11:00:17	2019-12-21	2019-12-16	2019-12-01	563	41.6084	165.941	156.883	147.67	170	160	151	166.155	129.757	134.03	170	129	134
CRA01	COL	21	CRA01-COL-21	2019-12-21 12:00:17	2019-12-21 12:00:17	2019-12-21	2019-12-16	2019-12-01	352	40.3269	159.764	151.591	142.449	165	155	144	160.832	129.446	133.881	165	129	133
CRA01	COL	21	CRA01-COL-21	2019-12-21 13:00:17	2019-12-21 13:00:17	2019-12-21	2019-12-16	2019-12-01	593	41.524	157.536	148.482	139.75	163	153	143	158.027	129.865	133.872	163	129	134
CRA01	COL	21	CRA01-COL-21	2019-12-22 10:00:17	2019-12-22 10:00:17	2019-12-22	2019-12-16	2019-12-01	733	88.2526	150.502	142.724	135.356	158	148	138	152.19	129.614	132.982	159	129	133
CRA01	COL	21	CRA01-COL-21	2019-12-22 11:00:17	2019-12-22 11:00:17	2019-12-22	2019-12-16	2019-12-01	648	42.4383	158.282	150.106	142.147	164	155	146	159.424	129.631	133.315	165	129	133
CRA01	COL	21	CRA01-COL-21	2019-12-22 12:00:17	2019-12-22 12:00:17	2019-12-22	2019-12-16	2019-12-01	630	42.3717	152.917	144.19	136.143	158	148	140	153.846	129.878	133.454	158	129	133
CRA01	COL	21	CRA01-COL-21	2019-12-22 13:00:17	2019-12-22 13:00:17	2019-12-22	2019-12-16	2019-12-01	330	39.4463	148.176	136.688	125.745	152	142	130	146.967	130.439	135.461	152	130	135
CRA01	COL	21	CRA01-COL-21	2019-12-23 10:00:17	2019-12-23 10:00:17	2019-12-23	2019-12-23	2019-12-01	431	40.361	126.193	117.364	109.74	129	120	113	127.19	130.09	133.476	131	130	133
CRA01	COL	21	CRA01-COL-21	2019-12-23 11:00:17	2019-12-23 11:00:17	2019-12-23	2019-12-23	2019-12-01	647	66.1037	147.011	138.4	127.689	147	139	128	147.777	129.38	134.849	149	129	134
CRA01	COL	21	CRA01-COL-21	2019-12-23 12:00:17	2019-12-23 12:00:17	2019-12-23	2019-12-23	2019-12-01	269	56.679	150.428	135.546	118.305	154	138	118	145.918	130.818	139.338	150	131	139
CRA01	COL	21	CRA01-COL-21	2019-12-23 13:00:17	2019-12-23 13:00:17	2019-12-23	2019-12-23	2019-12-01	328	63.3247	141.57	131.735	120.018	144	132	122	141.366	129.735	135.628	143	129	135
CRA01	COL	21	CRA01-COL-21	2019-12-24 10:00:17	2019-12-24 10:00:17	2019-12-24	2019-12-23	2019-12-01	389	69.3994	106.746	103.943	101.368	106	105	104	112.175	128.676	129.897	113	128	129
CRA01	COL	21	CRA01-COL-21	2019-12-24 11:00:17	2019-12-24 11:00:17	2019-12-24	2019-12-23	2019-12-01	601	55.913	148.161	138.047	126.075	148	136	124	147.524	129.75	135.795	146	129	135
CRA01	COL	21	CRA01-COL-21	2019-12-24 12:00:17	2019-12-24 12:00:17	2019-12-24	2019-12-23	2019-12-01	335	52.9274	129.233	119.887	110.597	131	122	114	129.666	129.97	134.442	132	130	134
CRA01	COL	21	CRA01-COL-21	2019-12-24 13:00:17	2019-12-24 13:00:17	2019-12-24	2019-12-23	2019-12-01	367	33.6156	127.095	118.523	112.147	128	121	117	128.36	130.248	132.736	131	130	132
CRA01	COL	21	CRA01-COL-21	2019-12-25 10:00:17	2019-12-25 10:00:17	2019-12-25	2019-12-23	2019-12-01	451	74.0001	118.867	116.978	112.82	117	115	113	125.038	128.011	130.501	124	128	131
CRA01	COL	21	CRA01-COL-21	2019-12-25 11:00:22	2019-12-25 11:00:22	2019-12-25	2019-12-23	2019-12-01	541	99.5754	132.009	125.514	118.399	134	125	116	134.455	129.342	132.58	136	129	134
CRA01	COL	21	CRA01-COL-21	2019-12-25 12:00:22	2019-12-25 12:00:22	2019-12-25	2019-12-23	2019-12-01	418	72.7187	155.218	142.861	128.911	156	143	129	152.758	130.246	137.079	154	130	137
CRA01	COL	21	CRA01-COL-21	2019-12-25 13:00:22	2019-12-25 13:00:22	2019-12-25	2019-12-23	2019-12-01	354	70.4558	134.726	125.944	117.136	134	125	116	135.5	129.833	133.969	135	130	134
CRA01	COL	21	CRA01-COL-21	2019-12-26 10:00:22	2019-12-26 10:00:22	2019-12-26	2019-12-23	2019-12-01	432	59.76	156.243	147.565	138.894	162	153	147	156.972	129.722	133.787	163	129	133
CRA01	COL	21	CRA01-COL-21	2019-12-26 11:00:22	2019-12-26 11:00:22	2019-12-26	2019-12-23	2019-12-01	393	46.7681	162.201	153.649	144.402	166	158	150	162.926	129.527	134.025	167	130	134
CRA01	COL	21	CRA01-COL-21	2019-12-26 12:00:22	2019-12-26 12:00:22	2019-12-26	2019-12-23	2019-12-01	412	32.2685	154.095	145.459	136.864	158	150	142	154.973	129.699	133.743	159	130	133
CRA01	COL	21	CRA01-COL-21	2019-12-26 13:00:22	2019-12-26 13:00:22	2019-12-26	2019-12-23	2019-12-01	393	29.1549	147.163	139.188	130.631	152	143	136	148.702	129.463	133.667	153	129	133
CRA01	COL	21	CRA01-COL-21	2019-12-27 10:00:22	2019-12-27 10:00:22	2019-12-27	2019-12-23	2019-12-01	382	78.1062	140.377	135.063	126.809	141	136	128	144.126	128.466	133.136	145	128	133
CRA01	COL	21	CRA01-COL-21	2019-12-27 11:00:22	2019-12-27 11:00:22	2019-12-27	2019-12-23	2019-12-01	532	75.0067	140.363	135.352	128.353	142	138	131	144.357	128.57	132.387	147	128	133
CRA01	COL	21	CRA01-COL-21	2019-12-27 12:00:22	2019-12-27 12:00:22	2019-12-27	2019-12-23	2019-12-01	275	51.6165	167.607	159.887	148.113	171	162	151	168.225	128.778	135.167	171	129	135
CRA01	COL	21	CRA01-COL-21	2019-12-27 13:00:22	2019-12-27 13:00:22	2019-12-27	2019-12-23	2019-12-01	341	43.845	160.252	153.757	145.636	162	155	145	162.545	128.927	133.12	164	129	133
CRA01	COL	21	CRA01-COL-21	2019-12-28 10:00:22	2019-12-28 10:00:22	2019-12-28	2019-12-23	2019-12-01	1013	88.5269	159.962	152.743	147.824	163	155	151	162.123	129.746	131.541	165	130	131
CRA01	COL	21	CRA01-COL-21	2019-12-28 11:00:22	2019-12-28 11:00:22	2019-12-28	2019-12-23	2019-12-01	1073	66.981	140.092	133.366	129.893	143	136	132	143.131	129.886	130.79	146	130	130
CRA01	COL	21	CRA01-COL-21	2019-12-28 12:00:22	2019-12-28 12:00:22	2019-12-28	2019-12-23	2019-12-01	1141	76.0609	167.621	160.53	154.675	170	163	157	169.51	129.554	131.965	172	129	132
CRA01	COL	21	CRA01-COL-21	2019-12-28 13:00:22	2019-12-28 13:00:22	2019-12-28	2019-12-23	2019-12-01	1188	87.0015	155.768	148.636	142.811	159	151	144	158.08	129.588	132.028	161	129	132
CRA01	COL	21	CRA01-COL-21	2019-12-29 10:00:22	2019-12-29 10:00:22	2019-12-29	2019-12-23	2019-12-01	839	88.4436	125.875	120.769	115.569	120	116	111	129.455	129.045	131.454	125	129	132
CRA01	COL	21	CRA01-COL-21	2019-12-29 11:00:22	2019-12-29 11:00:22	2019-12-29	2019-12-23	2019-12-01	886	85.6966	128.581	122.273	113.998	124	117	107	130.576	128.997	133.161	127	129	134
CRA01	COL	21	CRA01-COL-21	2019-12-29 12:00:22	2019-12-29 12:00:22	2019-12-29	2019-12-23	2019-12-01	760	90.1027	148.883	138.317	128.595	153	142	131	148.171	130.28	134.583	152	130	134
CRA01	COL	21	CRA01-COL-21	2019-12-29 13:00:22	2019-12-29 13:00:22	2019-12-29	2019-12-23	2019-12-01	727	81.8124	145.289	138.776	134.613	146	139	135	148.343	129.685	131.076	149	130	131
CRA01	COL	21	CRA01-COL-21	2019-12-30 10:00:22	2019-12-30 10:00:22	2019-12-30	2019-12-30	2019-12-01	600	68.9639	117.293	106.202	101.392	117	105	100	116.778	131.523	132.308	116	131	132
CRA01	COL	21	CRA01-COL-21	2019-12-30 11:00:22	2019-12-30 11:00:22	2019-12-30	2019-12-30	2019-12-01	1116	78.5001	130.38	121.265	115.601	130	120	115	131.494	130.465	132.39	131	130	132
CRA01	COL	21	CRA01-COL-21	2019-12-30 12:00:22	2019-12-30 12:00:22	2019-12-30	2019-12-30	2019-12-01	961	73.3345	135.917	126.368	119.869	137	127	121	136.646	130.463	132.867	137	130	132
CRA01	COL	21	CRA01-COL-21	2019-12-30 13:00:22	2019-12-30 13:00:22	2019-12-30	2019-12-30	2019-12-01	1389	79.2371	140.598	132.413	126.672	142	134	128	142.402	130.068	132.233	144	129	132
CRA01	COL	21	CRA01-COL-21	2019-12-31 10:00:22	2019-12-31 10:00:22	2019-12-31	2019-12-30	2019-12-01	915	74.9175	127.378	118.656	112.657	128	119	114	128.744	130.287	132.54	129	130	132
CRA01	COL	21	CRA01-COL-21	2019-12-31 11:00:22	2019-12-31 11:00:22	2019-12-31	2019-12-30	2019-12-01	802	73.207	138.237	128.338	121.465	139	131	124	138.547	130.567	133.136	141	130	133
CRA01	COL	21	CRA01-COL-21	2019-12-31 12:00:22	2019-12-31 12:00:22	2019-12-31	2019-12-30	2019-12-01	788	69.5882	139.179	130.886	125.301	139	132	127	140.74	130.154	132.206	142	130	132
CRA01	COL	21	CRA01-COL-21	2019-12-31 13:00:22	2019-12-31 13:00:22	2019-12-31	2019-12-30	2019-12-01	944	82.5122	136	128.619	122.783	136	131	126	138.261	129.792	132.22	140	129	132
CRA01	COL	21	CRA01-COL-21	2020-01-01 10:00:22	2020-01-01 10:00:22	2020-01-01	2019-12-30	2020-01-01	655	90.1735	139.727	130.901	125.334	141	132	127	140.936	130.356	132.227	142	130	132
CRA01	COL	21	CRA01-COL-21	2020-01-01 11:00:22	2020-01-01 11:00:22	2020-01-01	2019-12-30	2020-01-01	1029	86.7209	158.195	151.896	144.879	163	156	149	160.61	129.069	132.512	165	129	132
CRA01	COL	21	CRA01-COL-21	2020-01-01 12:00:22	2020-01-01 12:00:22	2020-01-01	2019-12-30	2020-01-01	794	78.489	153.749	144.68	135.777	159	150	139	153.897	129.783	133.877	160	130	134
CRA01	COL	21	CRA01-COL-21	2020-01-01 13:00:22	2020-01-01 13:00:22	2020-01-01	2019-12-30	2020-01-01	644	72.7367	149.314	141.222	135.505	153	146	140	150.969	130.023	132.165	156	130	132
CRA01	COL	21	CRA01-COL-21	2020-01-02 10:00:22	2020-01-02 10:00:22	2020-01-02	2019-12-30	2020-01-01	892	98.2867	103.224	100.667	99.8487	101	98	98	108.756	128.952	128.725	107	129	128
CRA01	COL	21	CRA01-COL-21	2020-01-02 11:00:22	2020-01-02 11:00:22	2020-01-02	2019-12-30	2020-01-01	1305	85.3028	140.702	134.431	126.012	144	137	128	142.651	128.921	133.238	147	129	134
CRA01	COL	21	CRA01-COL-21	2020-01-02 12:00:22	2020-01-02 12:00:22	2020-01-02	2019-12-30	2020-01-01	289	57.5588	146.574	135.855	121.723	155	142	127	144.647	129.654	136.969	152	129	137
CRA01	COL	21	CRA01-COL-21	2020-01-02 13:00:22	2020-01-02 13:00:22	2020-01-02	2019-12-30	2020-01-01	432	37.4576	110.132	107.616	105.322	104	102	103	115.917	128.609	129.576	111	129	129
CRA01	COL	21	CRA01-COL-21	2020-01-03 10:00:22	2020-01-03 10:00:22	2020-01-03	2019-12-30	2020-01-01	367	64.9658	123.73	117.624	109.692	122	116	110	126.441	128.899	133.21	126	129	133
CRA01	COL	21	CRA01-COL-21	2020-01-03 11:00:22	2020-01-03 11:00:22	2020-01-03	2019-12-30	2020-01-01	717	71.4132	142.166	137.506	132.982	143	138	133	146.139	128.985	130.926	147	129	131
CRA01	COL	21	CRA01-COL-21	2020-01-03 12:00:22	2020-01-03 12:00:22	2020-01-03	2019-12-30	2020-01-01	501	55.2275	162.2	156.709	150.816	161	156	152	165.244	128.96	131.78	164	129	131
CRA01	COL	21	CRA01-COL-21	2020-01-03 13:00:22	2020-01-03 13:00:22	2020-01-03	2019-12-30	2020-01-01	397	94.7234	145.297	143.884	141.101	152	151	147	152.156	128.025	129.652	159	128	130
CRA01	COL	21	CRA01-COL-21	2020-01-04 10:00:22	2020-01-04 10:00:22	2020-01-04	2019-12-30	2020-01-01	722	74.6946	120.65	116.458	111.449	120	117	112	124.945	128.734	131.253	126	129	131
CRA01	COL	21	CRA01-COL-21	2020-01-04 11:00:22	2020-01-04 11:00:22	2020-01-04	2019-12-30	2020-01-01	841	71.9977	165.863	161.364	155.134	168	164	158	169.68	128.533	131.837	172	128	132
CRA01	COL	21	CRA01-COL-21	2020-01-04 12:00:22	2020-01-04 12:00:22	2020-01-04	2019-12-30	2020-01-01	785	94.8471	174.219	170.45	165.205	176	173	168	178.268	128.428	131.192	180	128	131
CRA01	COL	21	CRA01-COL-21	2020-01-04 13:00:22	2020-01-04 13:00:22	2020-01-04	2019-12-30	2020-01-01	236	84.907	169.22	163.826	156.581	170	166	160	172.237	128.716	132.559	174	129	132
CRA01	COL	21	CRA01-COL-21	2020-01-05 10:00:22	2020-01-05 10:00:22	2020-01-05	2019-12-30	2020-01-01	97	64.8053	148.753	142.814	136.608	147	142	138	152.155	129.144	132.093	151	129	131
CRA01	COL	21	CRA01-COL-21	2020-01-05 11:00:22	2020-01-05 11:00:22	2020-01-05	2019-12-30	2020-01-01	185	59.0954	176.497	170.47	161.551	179	173	165	178.557	128.578	133.432	181	128	133
CRA01	COL	21	CRA01-COL-21	2020-01-05 12:00:22	2020-01-05 12:00:22	2020-01-05	2019-12-30	2020-01-01	179	76.5038	149.788	139.106	129.117	154	140	129	148.894	130.296	134.782	149	130	135
CRA01	COL	21	CRA01-COL-21	2020-01-05 13:00:22	2020-01-05 13:00:22	2020-01-05	2019-12-30	2020-01-01	363	65.0943	140.532	135.474	128.397	138	131	126	144.441	128.623	132.446	141	129	132
CRA01	COL	21	CRA01-COL-21	2020-01-06 10:00:22	2020-01-06 10:00:22	2020-01-06	2020-01-06	2020-01-01	385	88.1699	122.592	120.426	116.369	122	122	120	128.777	128.044	130.475	130	128	130
CRA01	COL	21	CRA01-COL-21	2020-01-06 11:00:22	2020-01-06 11:00:22	2020-01-06	2020-01-06	2020-01-01	554	75.0974	129.495	128.594	125.845	125	125	124	136.973	127.847	129.525	134	128	129
CRA01	COL	21	CRA01-COL-21	2020-01-06 12:00:22	2020-01-06 12:00:22	2020-01-06	2020-01-06	2020-01-01	372	87.3984	160.586	151.425	139.849	162	152	141	160.567	129.384	135.304	162	129	135
CRA01	COL	21	CRA01-COL-21	2020-01-06 13:00:22	2020-01-06 13:00:22	2020-01-06	2020-01-06	2020-01-01	189	47.1868	137.217	130.444	123.995	136	127	121	139.952	129.386	132.397	137	129	133
CRA01	COL	21	CRA01-COL-21	2020-01-07 10:00:22	2020-01-07 10:00:22	2020-01-07	2020-01-06	2020-01-01	55	43.0251	152	143.273	134.582	151	142	138	152.964	129.764	133.745	152	130	134
CRA01	COL	21	CRA01-COL-21	2020-01-07 11:00:22	2020-01-07 11:00:22	2020-01-07	2020-01-06	2020-01-01	74	29.6522	137.446	128.365	119.243	142	132	123	138.081	129.932	134.203	142	130	134
CRA01	COL	21	CRA01-COL-21	2020-01-07 12:00:22	2020-01-07 12:00:22	2020-01-07	2020-01-06	2020-01-01	198	63.008	129.409	121.258	116.121	140	132	126	130.768	130.253	131.884	142	130	131
CRA01	COL	21	CRA01-COL-21	2020-01-07 13:00:22	2020-01-07 13:00:22	2020-01-07	2020-01-06	2020-01-01	237	63.781	135.987	130.899	126.878	138	135	134	140.068	129.211	130.844	144	129	131
CRA01	COL	21	CRA01-COL-21	2020-01-08 10:00:22	2020-01-08 10:00:22	2020-01-08	2020-01-06	2020-01-01	553	60.914	138.852	134.347	129.105	144	140	135	143.203	128.716	131.407	149	129	131
CRA01	COL	21	CRA01-COL-21	2020-01-08 11:00:22	2020-01-08 11:00:22	2020-01-08	2020-01-06	2020-01-01	718	99.736	112.602	109.632	103.87	120	116	109	116.798	128.109	131.451	125	128	131
CRA01	COL	21	CRA01-COL-21	2020-01-08 12:01:08	2020-01-08 12:01:08	2020-01-08	2020-01-06	2020-01-01	243	64.8456	141.498	136.914	132.309	145	140	135	145.848	128.86	131.058	149	129	131
CRA01	COL	21	CRA01-COL-21	2020-01-08 13:01:08	2020-01-08 13:01:08	2020-01-08	2020-01-06	2020-01-01	225	78.8544	131.28	127.164	123	134	129	125	136.142	128.747	130.8	139	129	131
CRA01	COL	21	CRA01-COL-21	2020-01-09 10:01:08	2020-01-09 10:01:08	2020-01-09	2020-01-06	2020-01-01	716	98.6713	120.476	116.711	111.538	119	116	112	124.863	128.55	131.274	125	128	131
CRA01	COL	21	CRA01-COL-21	2020-01-09 11:01:08	2020-01-09 11:01:08	2020-01-09	2020-01-06	2020-01-01	227	98.9572	139.075	134.533	128.921	143	138	133	143.335	128.648	131.604	148	129	131
CRA01	COL	21	CRA01-COL-21	2020-01-09 12:01:08	2020-01-09 12:01:08	2020-01-09	2020-01-06	2020-01-01	204	32.7568	162.735	156.775	148.691	169	163	154	165.314	128.735	132.985	172	129	133
CRA01	COL	21	CRA01-COL-21	2020-01-09 13:01:08	2020-01-09 13:01:08	2020-01-09	2020-01-06	2020-01-01	263	44.7975	154.951	150.118	144.278	158	152	145	158.692	128.719	131.673	161	129	132
CRA01	COL	21	CRA01-COL-21	2020-01-10 10:01:08	2020-01-10 10:01:08	2020-01-10	2020-01-06	2020-01-01	301	64.6335	137.299	133.625	130.472	140	136	133	142.605	128.794	130.156	145	129	130
CRA01	COL	21	CRA01-COL-21	2020-01-10 11:01:08	2020-01-10 11:01:08	2020-01-10	2020-01-06	2020-01-01	453	97.0207	150.263	144.272	135.159	151	145	136	153.17	128.587	133.642	154	129	133
CRA01	COL	21	CRA01-COL-21	2020-01-10 12:01:08	2020-01-10 12:01:08	2020-01-10	2020-01-06	2020-01-01	288	80.8232	165.556	160.601	154.733	172	166	159	168.917	128.715	131.708	174	129	132
CRA01	COL	21	CRA01-COL-21	2020-01-10 13:01:08	2020-01-10 13:01:08	2020-01-10	2020-01-06	2020-01-01	201	34.5146	132.328	126.463	120.1	139	134	126	135.512	129.085	132.199	143	129	132
CRA01	COL	21	CRA01-COL-21	2020-01-11 10:01:08	2020-01-11 10:01:08	2020-01-11	2020-01-06	2020-01-01	135	51.2468	124.444	121.711	117.667	126	122	121	130.148	128.304	130.504	132	128	131
CRA01	COL	21	CRA01-COL-21	2020-01-11 11:01:08	2020-01-11 11:01:08	2020-01-11	2020-01-06	2020-01-01	388	41.4569	147.335	141.149	132.206	147	140	131	149.985	128.711	133.557	150	129	134
CRA01	COL	21	CRA01-COL-21	2020-01-11 12:01:08	2020-01-11 12:01:08	2020-01-11	2020-01-06	2020-01-01	583	78.3662	150.461	141.787	130.887	154	145	133	150.768	129.372	134.952	155	129	135
CRA01	COL	21	CRA01-COL-21	2020-01-11 13:01:08	2020-01-11 13:01:08	2020-01-11	2020-01-06	2020-01-01	414	63.123	117.87	113.785	108.812	122	115	110	121.884	128.657	131.246	125	129	132
CRA01	COL	21	CRA01-COL-21	2020-01-12 10:01:08	2020-01-12 10:01:08	2020-01-12	2020-01-06	2020-01-01	112	79.4069	149.268	145.259	141.946	158	152	148	154.179	128.884	130.286	161	129	130
CRA01	COL	21	CRA01-COL-21	2020-01-12 11:01:08	2020-01-12 11:01:08	2020-01-12	2020-01-06	2020-01-01	27	17.5677	142.444	138.185	132.481	143	140	134	147.222	128.556	131.704	149	129	131
CRA01	COL	21	CRA01-COL-21	2020-01-12 12:01:08	2020-01-12 12:01:08	2020-01-12	2020-01-06	2020-01-01	13	21.5059	154.385	148.923	146.231	144	140	137	158.077	129.385	130.154	149	129	130
CRA01	COL	21	CRA01-COL-21	2020-01-12 13:01:08	2020-01-12 13:01:08	2020-01-12	2020-01-06	2020-01-01	95	48.5418	123.189	117.474	112.526	127	122	116	126.579	129.358	131.495	132	129	132
CRA01	COL	21	CRA01-COL-21	2020-01-13 10:01:08	2020-01-13 10:01:08	2020-01-13	2020-01-13	2020-01-01	453	88.0413	134.832	128.801	119.726	138	129	120	137.373	128.689	133.689	139	129	134
CRA01	COL	21	CRA01-COL-21	2020-01-13 11:01:08	2020-01-13 11:01:08	2020-01-13	2020-01-13	2020-01-01	405	58.0767	162.933	155.368	145.8	163	155	144	164.123	129.086	134.002	164	129	134
CRA01	COL	21	CRA01-COL-21	2020-01-13 12:01:08	2020-01-13 12:01:08	2020-01-13	2020-01-13	2020-01-01	1011	70.3439	168.604	164.548	159.408	173	170	165	172.733	128.57	131.2	178	129	131
CRA01	COL	21	CRA01-COL-21	2020-01-13 13:01:08	2020-01-13 13:01:08	2020-01-13	2020-01-13	2020-01-01	468	57.7604	167.077	160.658	152.637	172	165	156	169.207	128.887	132.991	174	129	133
CRA01	COL	21	CRA01-COL-21	2020-01-14 10:01:08	2020-01-14 10:01:08	2020-01-14	2020-01-13	2020-01-01	525	95.5838	129.034	123.364	115.935	132	126	117	131.926	128.848	132.773	136	129	132
CRA01	COL	21	CRA01-COL-21	2020-01-14 11:01:08	2020-01-14 11:01:08	2020-01-14	2020-01-13	2020-01-01	670	74.2069	154.89	148.479	140.993	159	153	145	157.403	129.027	132.806	162	129	133
CRA01	COL	21	CRA01-COL-21	2020-01-14 12:01:08	2020-01-14 12:01:08	2020-01-14	2020-01-13	2020-01-01	259	56.287	172.344	165.506	158.124	174	168	162	173.938	129.151	132.734	177	129	133
CRA01	COL	21	CRA01-COL-21	2020-01-14 13:01:08	2020-01-14 13:01:08	2020-01-14	2020-01-13	2020-01-01	108	48.2344	160.704	156.361	153.537	160	156	152	165.194	129.056	130.046	164	129	130
CRA01	COL	21	CRA01-COL-21	2020-01-15 10:01:08	2020-01-15 10:01:08	2020-01-15	2020-01-13	2020-01-01	457	76.692	126.243	123.624	121.274	127	124	122	132.267	128.565	129.611	133	129	129
CRA01	COL	21	CRA01-COL-21	2020-01-15 11:01:08	2020-01-15 11:01:08	2020-01-15	2020-01-13	2020-01-01	1043	99.7268	167.562	160.561	151.618	174	166	155	168.593	128.997	133.533	175	129	133
CRA01	COL	21	CRA01-COL-21	2020-01-15 12:01:08	2020-01-15 12:01:08	2020-01-15	2020-01-13	2020-01-01	144	62.8014	152.736	147.792	140.694	152	148	143	156.806	128.597	132.438	157	128	132
CRA01	COL	21	CRA01-COL-21	2020-01-15 13:01:08	2020-01-15 13:01:08	2020-01-15	2020-01-13	2020-01-01	15	54.966	160.667	151	138.867	166	155	137	160.6	129.467	135.667	165	130	136
CRA01	COL	21	CRA01-COL-21	2020-01-16 10:01:08	2020-01-16 10:01:08	2020-01-16	2020-01-13	2020-01-01	741	81.9589	139.742	136.663	134.073	143	139	136	145.606	128.672	129.772	149	129	130
CRA01	COL	21	CRA01-COL-21	2020-01-16 11:01:08	2020-01-16 11:01:08	2020-01-16	2020-01-13	2020-01-01	638	54.6971	180.218	177.002	172.704	183	181	176	184.522	128.398	130.619	188	128	130
CRA01	COL	21	CRA01-COL-21	2020-01-16 12:01:08	2020-01-16 12:01:08	2020-01-16	2020-01-13	2020-01-01	221	35.6785	141.873	136.348	131.692	142	136	132	145.493	129.258	131.235	146	129	131
CRA01	COL	21	CRA01-COL-21	2020-01-16 13:01:08	2020-01-16 13:01:08	2020-01-16	2020-01-13	2020-01-01	329	68.0174	119.14	114.711	111.614	114	110	109	123.495	129.173	130.228	119	129	130
CRA01	COL	21	CRA01-COL-21	2020-01-17 10:01:08	2020-01-17 10:01:08	2020-01-17	2020-01-13	2020-01-01	256	63.6397	153.312	149.133	145.105	152	149	145	158.051	128.816	130.668	158	129	130
CRA01	COL	21	CRA01-COL-21	2020-01-17 11:01:08	2020-01-17 11:01:08	2020-01-17	2020-01-13	2020-01-01	545	53.7338	179.374	174.89	170.534	183	179	175	182.703	128.861	130.855	187	129	131
CRA01	COL	21	CRA01-COL-21	2020-01-17 12:01:08	2020-01-17 12:01:08	2020-01-17	2020-01-13	2020-01-01	236	42.3317	163.797	158.653	153.479	165	161	157	167.458	128.949	131.381	170	129	131
CRA01	COL	21	CRA01-COL-21	2020-01-17 13:01:08	2020-01-17 13:01:08	2020-01-17	2020-01-13	2020-01-01	109	30.81	158.945	153.532	147.945	160	156	153	162.56	128.954	131.633	165	129	131
CRA01	COL	21	CRA01-COL-21	2020-01-18 10:01:08	2020-01-18 10:01:08	2020-01-18	2020-01-13	2020-01-01	544	67.963	130.224	126.294	121.528	132	128	124	134.932	128.64	131.099	138	128	131
CRA01	COL	21	CRA01-COL-21	2020-01-18 11:01:08	2020-01-18 11:01:08	2020-01-18	2020-01-13	2020-01-01	693	73.9143	155.597	151.935	148.351	158	154	151	160.564	128.72	130.368	163	129	130
CRA01	COL	21	CRA01-COL-21	2020-01-18 12:01:08	2020-01-18 12:01:08	2020-01-18	2020-01-13	2020-01-01	512	57.4044	172.248	167.307	162.709	176	170	166	175.701	128.959	131.043	179	129	131
CRA01	COL	21	CRA01-COL-21	2020-01-18 13:01:08	2020-01-18 13:01:08	2020-01-18	2020-01-13	2020-01-01	1218	75.7134	160.602	156.191	151.064	163	158	153	164.854	128.687	131.278	167	129	131
CRA01	COL	21	CRA01-COL-21	2020-01-19 10:01:08	2020-01-19 10:01:08	2020-01-19	2020-01-13	2020-01-01	977	84.1621	129.749	126.25	121.89	133	131	128	134.92	128.569	130.805	140	128	131
CRA01	COL	21	CRA01-COL-21	2020-01-19 11:01:08	2020-01-19 11:01:08	2020-01-19	2020-01-13	2020-01-01	328	68.6942	143.622	137.96	131.354	148	142	133	146.534	128.973	132.262	151	129	132
CRA01	COL	21	CRA01-COL-21	2020-01-19 12:01:08	2020-01-19 12:01:08	2020-01-19	2020-01-13	2020-01-01	604	58.0793	165.3	160.823	155.763	165	160	155	169.31	128.722	131.233	169	129	131
CRA01	COL	21	CRA01-COL-21	2020-01-19 13:01:08	2020-01-19 13:01:08	2020-01-19	2020-01-13	2020-01-01	248	39.7021	173.286	168.202	162.778	175	170	165	176.444	128.831	131.468	178	129	131
CRA01	COL	21	CRA01-COL-21	2020-01-20 10:01:08	2020-01-20 10:01:08	2020-01-20	2020-01-20	2020-01-01	596	78.1686	137.829	134.086	129.762	144	141	134	142.864	128.641	130.775	150	129	131
CRA01	COL	21	CRA01-COL-21	2020-01-20 11:01:08	2020-01-20 11:01:08	2020-01-20	2020-01-20	2020-01-01	185	94.3836	147.557	142.427	137.351	144	140	137	150.93	129	131.303	149	129	131
CRA01	COL	21	CRA01-COL-21	2020-01-20 12:01:08	2020-01-20 12:01:08	2020-01-20	2020-01-20	2020-01-01	380	53.5859	166.95	163.447	159.782	167	164	161	171.711	128.6	130.368	173	129	131
CRA01	COL	21	CRA01-COL-21	2020-01-20 13:01:08	2020-01-20 13:01:08	2020-01-20	2020-01-20	2020-01-01	447	54.2851	145.28	141.872	137.796	144	140	136	150.707	128.483	130.613	149	128	130
CRA01	COL	21	CRA01-COL-21	2020-01-21 10:01:08	2020-01-21 10:01:08	2020-01-21	2020-01-20	2020-01-01	130	34.4421	142.062	134.469	135.485	154	148	148	144.215	131.192	128.377	158	130	129
CRA01	COL	21	CRA01-COL-21	2020-01-21 11:01:08	2020-01-21 11:01:08	2020-01-21	2020-01-20	2020-01-01	360	52.2875	176.008	171.639	167.281	176	171	167	179.547	128.769	130.869	179	129	131
CRA01	COL	21	CRA01-COL-21	2020-01-21 12:01:08	2020-01-21 12:01:08	2020-01-21	2020-01-20	2020-01-01	57	40.0032	176.404	172.228	168.439	182	173	166	180.298	128.807	130.491	182	129	129
CRA01	COL	21	CRA01-COL-21	2020-01-21 13:01:08	2020-01-21 13:01:08	2020-01-21	2020-01-20	2020-01-01	127	13.5094	168.882	166.441	162.992	166	163	160	174.331	128.315	130.079	172	128	130
CRA01	COL	21	CRA01-COL-21	2020-01-22 10:01:08	2020-01-22 10:01:08	2020-01-22	2020-01-20	2020-01-01	462	79.9032	140.268	135.344	128.84	145	140	134	144.11	128.675	132.091	150	129	132
CRA01	COL	21	CRA01-COL-21	2020-01-22 11:01:08	2020-01-22 11:01:08	2020-01-22	2020-01-20	2020-01-01	159	12.1656	162.509	158.975	155.704	160	156	153	167.503	128.698	130.182	165	129	130
CRA01	COL	21	CRA01-COL-21	2020-01-22 12:00:14	2020-01-22 12:00:14	2020-01-22	2020-01-20	2020-01-01	113	20.7967	174.009	170.991	167.54	173	171	167	178.947	128.478	130.15	179	129	130
CRA01	COL	21	CRA01-COL-21	2020-01-22 13:00:14	2020-01-22 13:00:14	2020-01-22	2020-01-20	2020-01-01	119	14.3179	171.345	168.496	166.437	170	167	165	176.555	128.588	129.403	176	129	130
CRA01	COL	21	CRA01-COL-21	2020-01-23 10:00:14	2020-01-23 10:00:14	2020-01-23	2020-01-20	2020-01-01	256	67.1914	150.68	148.16	145.336	153	150	147	156.918	128.449	129.746	159	128	130
CRA01	COL	21	CRA01-COL-21	2020-01-23 11:00:14	2020-01-23 11:00:14	2020-01-23	2020-01-20	2020-01-01	231	58.3632	121.212	119.16	117.818	117	115	112	127.935	128.472	129	124	129	129
CRA01	COL	21	CRA01-COL-21	2020-01-23 12:00:14	2020-01-23 12:00:14	2020-01-23	2020-01-20	2020-01-01	117	57.8407	125.06	120.667	120.581	143	138	135	129.701	129.658	128.573	148	129	129
CRA01	COL	21	CRA01-COL-21	2020-01-23 13:00:14	2020-01-23 13:00:14	2020-01-23	2020-01-20	2020-01-01	444	51.8296	140.977	137.928	135.755	148	145	141	146.806	128.725	129.565	154	129	130
CRA01	COL	21	CRA01-COL-21	2020-01-24 10:00:14	2020-01-24 10:00:14	2020-01-24	2020-01-20	2020-01-01	495	71.2028	167.792	164.945	160.822	173	171	168	172.838	128.339	130.513	179	128	130
CRA01	COL	21	CRA01-COL-21	2020-01-24 11:00:14	2020-01-24 11:00:14	2020-01-24	2020-01-20	2020-01-01	320	67.0612	151.762	148.422	145.463	157	154	151	157.197	128.656	129.988	162	129	130
CRA01	COL	21	CRA01-COL-21	2020-01-24 12:00:14	2020-01-24 12:00:14	2020-01-24	2020-01-20	2020-01-01	571	70.2779	170.75	167.788	163.636	177	174	170	175.566	128.361	130.566	181	128	130
CRA01	COL	21	CRA01-COL-21	2020-01-24 13:00:14	2020-01-24 13:00:14	2020-01-24	2020-01-20	2020-01-01	734	97.1965	172.729	169.172	165.684	178	176	172	176.99	128.683	130.257	184	129	130
CRA01	COL	21	CRA01-COL-21	2020-01-25 10:00:14	2020-01-25 10:00:14	2020-01-25	2020-01-20	2020-01-01	432	60.6672	157.565	153.361	150.6	167	163	159	161.847	129.086	129.972	172	129	130
CRA01	COL	21	CRA01-COL-21	2020-01-25 11:00:14	2020-01-25 11:00:14	2020-01-25	2020-01-20	2020-01-01	314	84.1488	165.048	159.72	153.102	169	163	157	168.197	128.818	132.175	172	129	132
CRA01	COL	21	CRA01-COL-21	2020-01-25 12:00:14	2020-01-25 12:00:14	2020-01-25	2020-01-20	2020-01-01	122	75.0068	160.303	154.189	149.615	164	159	153	163.32	129.434	131.148	168	129	131
CRA01	COL	21	CRA01-COL-21	2020-01-25 13:00:14	2020-01-25 13:00:14	2020-01-25	2020-01-20	2020-01-01	477	58.3311	171.075	167.633	163.717	176	173	169	175.463	128.518	130.474	181	129	130
CRA01	COL	21	CRA01-COL-21	2020-01-26 10:00:14	2020-01-26 10:00:14	2020-01-26	2020-01-20	2020-01-01	679	69.7228	165.007	161.685	158.334	174	171	168	169.748	128.647	130.18	179	128	130
CRA01	COL	21	CRA01-COL-21	2020-01-26 11:00:14	2020-01-26 11:00:14	2020-01-26	2020-01-20	2020-01-01	686	69.311	172.535	169.268	165.91	178	175	171	177.017	128.583	130.143	182	128	130
CRA01	COL	21	CRA01-COL-21	2020-01-26 12:00:14	2020-01-26 12:00:14	2020-01-26	2020-01-20	2020-01-01	879	46.99	191.283	187.919	183.49	198	195	190	194.556	128.435	130.672	201	128	131
CRA01	COL	21	CRA01-COL-21	2020-01-26 13:00:14	2020-01-26 13:00:14	2020-01-26	2020-01-20	2020-01-01	310	92.0693	177.584	169.732	160.219	184	174	164	177.871	129.216	133.932	182	129	133
CRA01	COL	21	CRA01-COL-21	2020-01-27 10:00:14	2020-01-27 10:00:14	2020-01-27	2020-01-27	2020-01-01	344	60.542	136.506	131.767	129.451	134	130	126	140.805	129.427	129.826	139	129	130
CRA01	COL	21	CRA01-COL-21	2020-01-27 11:00:14	2020-01-27 11:00:14	2020-01-27	2020-01-27	2020-01-01	110	61.0021	159.873	155.073	149.645	163	159	155	163.873	128.773	131.491	168	129	130
CRA01	COL	21	CRA01-COL-21	2020-01-27 12:00:14	2020-01-27 12:00:14	2020-01-27	2020-01-27	2020-01-01	126	74.0626	126.333	120.111	119.595	129	121	116	129.587	130.405	129.048	131	130	130
CRA01	COL	21	CRA01-COL-21	2020-01-27 13:00:14	2020-01-27 13:00:14	2020-01-27	2020-01-27	2020-01-01	34	33.6055	110.294	100.676	101.941	96	86	96	110.559	132.353	128.559	97	133	128
CRA01	COL	21	CRA01-COL-21	2020-01-28 10:00:14	2020-01-28 10:00:14	2020-01-28	2020-01-27	2020-01-01	129	78.2625	152.829	147.442	141.24	152	148	143	156.519	128.884	131.953	157	129	132
CRA01	COL	21	CRA01-COL-21	2020-01-28 11:00:14	2020-01-28 11:00:14	2020-01-28	2020-01-27	2020-01-01	126	59.6702	159.214	155.603	151.175	160	156	150	164.222	128.516	130.817	164	128	131
CRA01	COL	21	CRA01-COL-21	2020-01-28 12:00:14	2020-01-28 12:00:14	2020-01-28	2020-01-27	2020-01-01	82	31.6229	121.805	115.634	113.744	131	126	120	124.902	130.098	129.829	136	130	131
CRA01	COL	21	CRA01-COL-21	2020-01-28 13:00:14	2020-01-28 13:00:14	2020-01-28	2020-01-27	2020-01-01	184	47.0559	134.114	128.136	126.082	145	140	137	137.391	129.924	129.88	149	130	130
CRA01	COL	21	CRA01-COL-21	2020-01-29 10:00:14	2020-01-29 10:00:14	2020-01-29	2020-01-27	2020-01-01	540	76.9709	146.207	143.215	140.809	149	145	142	152.135	128.646	129.678	154	129	130
CRA01	COL	21	CRA01-COL-21	2020-01-29 11:00:14	2020-01-29 11:00:14	2020-01-29	2020-01-27	2020-01-01	50	77.0212	141.9	137.74	131.78	144	142	135	146.62	128.5	131.72	151	128	131
CRA01	COL	21	CRA01-COL-21	2020-01-29 12:00:14	2020-01-29 12:00:14	2020-01-29	2020-01-27	2020-01-01	698	75.0001	151.362	147.97	145.652	155	151	149	156.845	128.819	129.673	160	129	130
CRA01	COL	21	CRA01-COL-21	2020-01-29 13:00:14	2020-01-29 13:00:14	2020-01-29	2020-01-27	2020-01-01	367	83.1995	153.616	146.853	139.49	157	150	141	155.678	129.193	132.796	159	129	133
CRA01	COL	21	CRA01-COL-21	2020-01-30 10:00:14	2020-01-30 10:00:14	2020-01-30	2020-01-27	2020-01-01	850	84.1703	138.984	133.848	125.022	142	135	126	142.46	128.361	133.422	144	128	133
CRA01	COL	21	CRA01-COL-21	2020-01-30 11:00:14	2020-01-30 11:00:14	2020-01-30	2020-01-27	2020-01-01	392	89.318	156.89	154.003	152.301	161	158	157	162.579	128.786	129.276	167	129	130
CRA01	COL	21	CRA01-COL-21	2020-01-30 12:00:14	2020-01-30 12:00:14	2020-01-30	2020-01-27	2020-01-01	543	78.7542	171.11	165.022	157.195	179	172	164	173.144	128.845	132.871	181	129	133
CRA01	COL	21	CRA01-COL-21	2020-01-30 13:00:14	2020-01-30 13:00:14	2020-01-30	2020-01-27	2020-01-01	766	94.2405	163.685	157.941	151.061	166	160	151	166.415	128.873	132.341	169	129	132
CRA01	COL	21	CRA01-COL-21	2020-01-31 10:00:14	2020-01-31 10:00:14	2020-01-31	2020-01-27	2020-01-01	1094	89.7625	147.221	143.19	138.794	149	146	142	151.984	128.72	130.854	154	129	131
CRA01	COL	21	CRA01-COL-21	2020-01-31 11:00:14	2020-01-31 11:00:14	2020-01-31	2020-01-27	2020-01-01	566	63.1096	147.763	144.24	141.143	152	149	145	153.166	128.708	130.106	158	129	130
CRA01	COL	21	CRA01-COL-21	2020-01-31 12:00:14	2020-01-31 12:00:14	2020-01-31	2020-01-27	2020-01-01	134	81.2297	162.336	157	147.164	164	159	150	165.343	128.239	133.866	168	128	134
CRA01	COL	21	CRA01-COL-21	2020-01-31 13:00:14	2020-01-31 13:00:14	2020-01-31	2020-01-27	2020-01-01	235	79.1744	127.987	124.191	121.115	135	133	129	132.843	128.919	130.187	142	129	130
CRA01	COL	21	CRA01-COL-21	2020-02-01 10:00:14	2020-02-01 10:00:14	2020-02-01	2020-01-27	2020-02-01	109	58.1937	147.422	143.587	141.431	146	143	141	152.651	129.009	129.606	152	129	130
CRA01	COL	21	CRA01-COL-21	2020-02-01 11:00:14	2020-02-01 11:00:14	2020-02-01	2020-01-27	2020-02-01	139	65.1787	129.763	124.633	124.59	124	121	121	133.914	129.993	128.691	130	130	129
CRA01	COL	21	CRA01-COL-21	2020-02-01 12:00:14	2020-02-01 12:00:14	2020-02-01	2020-01-27	2020-02-01	813	81.0894	148.041	144.339	140.941	152	149	145	153.198	128.764	130.267	158	129	130
CRA01	COL	21	CRA01-COL-21	2020-02-01 13:00:14	2020-02-01 13:00:14	2020-02-01	2020-01-27	2020-02-01	192	80.0272	150.979	145.104	144.297	154	148	142	154.464	130.104	129.172	158	129	130
CRA01	COL	21	CRA01-COL-21	2020-02-02 10:00:14	2020-02-02 10:00:14	2020-02-02	2020-01-27	2020-02-01	759	95.1973	125.441	121.926	117.095	129	125	120	130.25	128.502	131.024	135	128	131
CRA01	COL	21	CRA01-COL-21	2020-02-02 11:00:14	2020-02-02 11:00:14	2020-02-02	2020-01-27	2020-02-01	174	61.6544	153.075	147.489	142.701	158	154	147	155.977	129.299	131.167	162	129	131
CRA01	COL	21	CRA01-COL-21	2020-02-02 12:00:14	2020-02-02 12:00:14	2020-02-02	2020-01-27	2020-02-01	88	77.9337	105.75	100.466	102.784	98	89	94	109.295	130.739	127.33	98	131	128
CRA01	COL	21	CRA01-COL-21	2020-02-02 13:00:14	2020-02-02 13:00:14	2020-02-02	2020-01-27	2020-02-01	564	76.1686	156.227	150.91	146.326	158	152	148	159.649	129.133	131.083	161	129	131
CRA01	COL	21	CRA01-COL-21	2020-02-03 10:00:14	2020-02-03 10:00:14	2020-02-03	2020-02-03	2020-02-01	700	96.9808	149.04	144.114	137.37	150	145	138	152.94	128.641	132.201	154	128	133
CRA01	COL	21	CRA01-COL-21	2020-02-03 11:00:14	2020-02-03 11:00:14	2020-02-03	2020-02-03	2020-02-01	62	30.9274	132.145	123.129	127.387	128	116	119	133.419	132.452	126.903	127	132	127
CRA01	COL	21	CRA01-COL-21	2020-02-03 12:00:14	2020-02-03 12:00:14	2020-02-03	2020-02-03	2020-02-01	129	38.0133	149.581	142.434	142.403	155	149	144	151.798	130.845	128.907	159	130	130
CRA01	COL	21	CRA01-COL-21	2020-02-03 13:00:14	2020-02-03 13:00:14	2020-02-03	2020-02-03	2020-02-01	126	84.8309	186.294	182.508	178.595	182	176	172	189.778	128.722	130.5	184	129	131
CRA01	COL	21	CRA01-COL-21	2020-02-04 10:00:14	2020-02-04 10:00:14	2020-02-04	2020-02-03	2020-02-01	393	88.0143	126.878	125.071	124.046	130	129	128	133.656	128.57	128.738	137	128	129
CRA01	COL	21	CRA01-COL-21	2020-02-04 11:00:14	2020-02-04 11:00:14	2020-02-04	2020-02-03	2020-02-01	103	59.1482	155.612	149.864	141.631	156	152	144	158.66	128.67	133.068	161	128	133
CRA01	COL	21	CRA01-COL-21	2020-02-04 12:00:14	2020-02-04 12:00:14	2020-02-04	2020-02-03	2020-02-01	134	80.5684	165.127	158	151.433	171	163	156	166.597	129.537	132.366	172	129	132
CRA01	COL	21	CRA01-COL-21	2020-02-04 13:00:14	2020-02-04 13:00:14	2020-02-04	2020-02-03	2020-02-01	411	80.6878	158.513	154.258	151.601	165	162	155	162.404	129.19	129.903	170	129	131
CRA01	COL	21	CRA01-COL-21	2020-02-05 10:00:14	2020-02-05 10:00:14	2020-02-05	2020-02-03	2020-02-01	181	76.0264	137.746	134.193	130.834	145	140	136	142.464	128.829	130.243	150	128	130
CRA01	COL	21	CRA01-COL-21	2020-02-05 11:00:14	2020-02-05 11:00:14	2020-02-05	2020-02-03	2020-02-01	104	7.82634	132.596	124.337	126.462	125	119	125	134.288	131.692	127.942	130	131	129
CRA01	COL	21	CRA01-COL-21	2020-02-05 12:00:33	2020-02-05 12:00:33	2020-02-05	2020-02-03	2020-02-01	87	15.5323	122.414	114.678	119.034	119	111	116	124.839	132.069	126.575	122	132	128
CRA01	COL	21	CRA01-COL-21	2020-02-05 13:00:33	2020-02-05 13:00:33	2020-02-05	2020-02-03	2020-02-01	81	6.26508	128.679	117.667	119.951	123	117	115	128.457	132.84	128.21	127	133	130
CRA01	COL	21	CRA01-COL-21	2020-02-06 10:00:33	2020-02-06 10:00:33	2020-02-06	2020-02-03	2020-02-01	141	64.8557	175.759	171.255	169.525	177	172	171	179.539	129.333	129.475	180	129	129
CRA01	COL	21	CRA01-COL-21	2020-02-06 11:00:33	2020-02-06 11:00:33	2020-02-06	2020-02-03	2020-02-01	182	64.6259	165.984	160.187	156.577	174	170	166	168.764	129.555	130.582	178	129	131
CRA01	COL	21	CRA01-COL-21	2020-02-06 12:00:33	2020-02-06 12:00:33	2020-02-06	2020-02-03	2020-02-01	85	28.5702	140.212	132.282	134.212	131	122	128	142.376	131.506	127.871	133	132	130
CRA01	COL	21	CRA01-COL-21	2020-02-06 13:00:33	2020-02-06 13:00:33	2020-02-06	2020-02-03	2020-02-01	1048	80.3276	159.878	156.942	154.909	165	162	160	165.224	128.719	129.392	171	128	129
CRA01	COL	21	CRA01-COL-21	2020-02-07 10:00:33	2020-02-07 10:00:33	2020-02-07	2020-02-03	2020-02-01	1035	86.7453	146.302	145.004	144.011	150	149	148	153.503	128.318	128.679	158	128	129
CRA01	COL	21	CRA01-COL-21	2020-02-07 11:00:33	2020-02-07 11:00:33	2020-02-07	2020-02-03	2020-02-01	17	23.8321	159.412	151.765	140.824	160	151	139	160.765	128.941	134.706	161	129	135
CRA01	COL	21	CRA01-COL-21	2020-02-07 12:00:33	2020-02-07 12:00:33	2020-02-07	2020-02-03	2020-02-01	2	13.0001	164.5	157	154.5	164	157	154	166.5	130.5	130	166	130	130
CRA01	COL	21	CRA01-COL-21	2020-02-07 13:00:33	2020-02-07 13:00:33	2020-02-07	2020-02-03	2020-02-01	107	97.0465	177.439	170.43	167.252	178	173	166	178.421	130.168	130.514	181	129	130
CRA01	COL	21	CRA01-COL-21	2020-02-08 10:00:33	2020-02-08 10:00:33	2020-02-08	2020-02-03	2020-02-01	213	74.733	172.986	170.793	166.948	173	170	166	178.437	128.117	130.239	178	128	131
CRA01	COL	21	CRA01-COL-21	2020-02-08 11:00:33	2020-02-08 11:00:33	2020-02-08	2020-02-03	2020-02-01	78	8.5441	145.859	137.128	132.923	136	130	124	146.513	130.526	131.321	140	130	132
CRA01	COL	21	CRA01-COL-21	2020-02-08 12:00:33	2020-02-08 12:00:33	2020-02-08	2020-02-03	2020-02-01	20	40.9208	163.85	153.9	144.5	164	152	138	163.25	130.15	134.2	162	130	134
CRA01	COL	21	CRA01-COL-21	2020-02-08 13:00:33	2020-02-08 13:00:33	2020-02-08	2020-02-03	2020-02-01	22	3.20166	127.273	114.136	106.909	122	110	106	124.864	131.864	133.909	122	132	134
CRA01	COL	21	CRA01-COL-21	2020-02-09 10:00:33	2020-02-09 10:00:33	2020-02-09	2020-02-03	2020-02-01	983	100.124	140.688	139.886	140.037	141	140	140	148.588	128.326	128.028	149	128	128
CRA01	COL	21	CRA01-COL-21	2020-02-09 11:00:33	2020-02-09 11:00:33	2020-02-09	2020-02-03	2020-02-01	657	100.094	181.321	178.385	173.763	186	183	178	185.553	128.269	130.737	190	128	131
CRA01	COL	21	CRA01-COL-21	2020-02-09 12:00:33	2020-02-09 12:00:33	2020-02-09	2020-02-03	2020-02-01	387	100.113	183.54	178.899	174.747	196	193	187	186.181	128.966	130.664	199	129	131
CRA01	COL	21	CRA01-COL-21	2020-02-09 13:00:33	2020-02-09 13:00:33	2020-02-09	2020-02-03	2020-02-01	106	99.7926	177.123	172.708	168.528	186	182	176	180.538	128.877	130.67	190	129	131
CRA01	COL	21	CRA01-COL-21	2020-02-10 10:00:33	2020-02-10 10:00:33	2020-02-10	2020-02-10	2020-02-01	3410	100.322	164.905	166.261	167.369	166	168	170	173.722	127.745	127.237	176	128	127
CRA01	COL	21	CRA01-COL-21	2020-02-10 11:00:33	2020-02-10 11:00:33	2020-02-10	2020-02-10	2020-02-01	245	98.0639	183.355	179.886	177.359	195	193	190	186.951	128.939	129.682	200	128	130
CRA01	COL	21	CRA01-COL-21	2020-02-10 12:00:33	2020-02-10 12:00:33	2020-02-10	2020-02-10	2020-02-01	88	39.6698	134.364	126.432	129.92	124	120	122	136.42	131.852	127.034	130	131	128
CRA01	COL	21	CRA01-COL-21	2020-02-10 13:00:33	2020-02-10 13:00:33	2020-02-10	2020-02-10	2020-02-01	83	52.5096	125.542	115.627	119.313	117	106	111	126.277	132.663	127.289	118	133	128
CRA01	COL	21	CRA01-COL-21	2020-02-11 10:00:33	2020-02-11 10:00:33	2020-02-11	2020-02-10	2020-02-01	1818	98.6535	142.574	141.006	139.74	147	145	143	149.433	128.393	128.85	154	128	129
CRA01	COL	21	CRA01-COL-21	2020-02-11 11:00:33	2020-02-11 11:00:33	2020-02-11	2020-02-10	2020-02-01	203	79.4513	186.241	181.079	173.099	195	190	180	188.187	128.448	132.724	197	128	132
CRA01	COL	21	CRA01-COL-21	2020-02-11 12:00:33	2020-02-11 12:00:33	2020-02-11	2020-02-10	2020-02-01	128	71.5018	162.312	153.875	148.211	176	170	159	162.703	130.258	131.914	178	129	133
CRA01	COL	21	CRA01-COL-21	2020-02-11 13:00:33	2020-02-11 13:00:33	2020-02-11	2020-02-10	2020-02-01	723	56.4005	215.974	211.162	206.566	224	221	216	216.123	128.899	130.939	225	128	131
CRA01	COL	21	CRA01-COL-21	2020-02-12 10:00:33	2020-02-12 10:00:33	2020-02-12	2020-02-10	2020-02-01	10	5.70098	171.5	165.1	156.7	183	178	168	173.5	128.9	133.1	186	128	133
CRA01	COL	21	CRA01-COL-21	2020-02-12 11:00:33	2020-02-12 11:00:33	2020-02-12	2020-02-10	2020-02-01	94	47.6682	128.851	120.309	122.819	122	112	117	130.511	131.904	127.691	122	132	129
CRA01	COL	21	CRA01-COL-21	2020-02-12 12:00:33	2020-02-12 12:00:33	2020-02-12	2020-02-10	2020-02-01	122	57.1162	138.795	130.385	131.115	134	126	129	140.148	131.525	128.533	137	132	131
CRA01	COL	21	CRA01-COL-21	2020-02-12 13:00:33	2020-02-12 13:00:33	2020-02-12	2020-02-10	2020-02-01	58	26.1965	130.983	122.793	126.759	120	111	117	132.897	132.121	126.793	122	132	128
CRA01	COL	21	CRA01-COL-21	2020-02-13 10:00:33	2020-02-13 10:00:33	2020-02-13	2020-02-10	2020-02-01	212	42.0965	113.575	107.792	105.858	116	111	106	116.84	130	129.854	120	129	130
CRA01	COL	21	CRA01-COL-21	2020-02-13 11:00:33	2020-02-13 11:00:33	2020-02-13	2020-02-10	2020-02-01	276	23.5479	148.837	145.775	140.649	153	152	146	154.37	128.217	131.12	160	128	131
CRA01	COL	21	CRA01-COL-21	2020-02-13 12:00:33	2020-02-13 12:00:33	2020-02-13	2020-02-10	2020-02-01	74	30.3728	155.419	146.041	132.568	154	146	136	155.486	129.257	136.392	156	129	135
CRA01	COL	21	CRA01-COL-21	2020-02-13 13:00:33	2020-02-13 13:00:33	2020-02-13	2020-02-10	2020-02-01	182	43.495	147.83	139.456	130.324	153	147	137	148.67	129.599	134.011	156	129	134
CRA01	COL	21	CRA01-COL-21	2020-02-14 10:00:33	2020-02-14 10:00:33	2020-02-14	2020-02-10	2020-02-01	173	28.0224	114.775	108.029	110.717	112	104	109	117.89	131.197	127.41	114	131	129
CRA01	COL	21	CRA01-COL-21	2020-02-14 11:00:33	2020-02-14 11:00:33	2020-02-14	2020-02-10	2020-02-01	174	28.5393	117.511	110.443	112.299	114	108	111	120.374	131.241	127.902	118	131	128
CRA01	COL	21	CRA01-COL-21	2020-02-14 12:00:33	2020-02-14 12:00:33	2020-02-14	2020-02-10	2020-02-01	208	49.4293	117.058	110.87	109.913	112	108	106	120.226	130.298	129.298	117	129	130
CRA01	COL	21	CRA01-COL-21	2020-02-14 13:00:33	2020-02-14 13:00:33	2020-02-14	2020-02-10	2020-02-01	400	45.3242	118.513	114.052	113.915	120	118	116	123.145	129.79	128.643	127	129	129
CRA01	COL	21	CRA01-COL-21	2020-02-15 10:00:33	2020-02-15 10:00:33	2020-02-15	2020-02-10	2020-02-01	196	46.704	136.658	129.449	131.332	140	134	133	139.173	131.265	127.862	144	130	129
CRA01	COL	21	CRA01-COL-21	2020-02-15 11:00:33	2020-02-15 11:00:33	2020-02-15	2020-02-10	2020-02-01	202	35.7947	132.639	126.312	127.188	138	135	134	135.98	130.703	128.267	144	130	129
CRA01	COL	21	CRA01-COL-21	2020-02-15 12:00:33	2020-02-15 12:00:33	2020-02-15	2020-02-10	2020-02-01	380	42.4428	143.508	139.582	137.587	145	141	139	148.461	129.171	129.558	151	129	130
CRA01	COL	21	CRA01-COL-21	2020-02-15 13:00:33	2020-02-15 13:00:33	2020-02-15	2020-02-10	2020-02-01	524	54.3783	144.361	140.216	139.008	151	147	144	149.248	129.389	129.158	156	129	129
CRA01	COL	21	CRA01-COL-21	2020-02-16 10:00:33	2020-02-16 10:00:33	2020-02-16	2020-02-10	2020-02-01	168	59.1494	133.321	130.446	128.125	134	132	129	139.464	128.679	129.56	141	128	130
CRA01	COL	21	CRA01-COL-21	2020-02-16 11:00:33	2020-02-16 11:00:33	2020-02-16	2020-02-10	2020-02-01	381	63.1252	128.071	124.937	121.808	129	127	124	133.929	128.643	130.102	136	129	130
CRA01	COL	21	CRA01-COL-21	2020-02-16 12:00:33	2020-02-16 12:00:33	2020-02-16	2020-02-10	2020-02-01	541	59.7648	130.562	127.721	125.135	131	128	126	136.664	128.608	129.745	137	128	130
CRA01	COL	21	CRA01-COL-21	2020-02-16 13:00:33	2020-02-16 13:00:33	2020-02-16	2020-02-10	2020-02-01	500	53.6399	128.278	125.398	123.464	128	126	124	134.418	128.756	129.39	135	128	130
CRA01	COL	21	CRA01-COL-21	2020-02-17 10:00:33	2020-02-17 10:00:33	2020-02-17	2020-02-17	2020-02-01	862	79.4686	141.484	138.084	132.769	143	139	134	146.826	128.282	131.31	149	128	131
CRA01	COL	21	CRA01-COL-21	2020-02-17 11:00:33	2020-02-17 11:00:33	2020-02-17	2020-02-17	2020-02-01	460	72.9453	140.033	137.03	133.559	140	136	133	145.917	128.437	130.243	146	128	130
CRA01	COL	21	CRA01-COL-21	2020-02-17 12:00:33	2020-02-17 12:00:33	2020-02-17	2020-02-17	2020-02-01	131	58.3438	171.702	165.038	156.053	174	168	160	173.511	128.855	133.534	176	129	133
CRA01	COL	21	CRA01-COL-21	2020-02-17 13:00:33	2020-02-17 13:00:33	2020-02-17	2020-02-17	2020-02-01	97	51.3008	165.361	157.701	148.722	169	162	151	166.567	129.206	133.67	170	129	134
CRA01	COL	21	CRA01-COL-21	2020-02-18 10:00:33	2020-02-18 10:00:33	2020-02-18	2020-02-17	2020-02-01	1062	70.5791	185.084	181.681	177.751	186	182	179	189.007	128.508	130.448	190	128	131
CRA01	COL	21	CRA01-COL-21	2020-02-18 11:00:33	2020-02-18 11:00:33	2020-02-18	2020-02-17	2020-02-01	230	48.096	185.861	181.052	174.896	184	180	175	188.483	128.635	131.739	188	129	132
CRA01	COL	21	CRA01-COL-21	2020-02-18 12:00:33	2020-02-18 12:00:33	2020-02-18	2020-02-17	2020-02-01	137	41.0129	178.854	172.131	163.438	181	174	165	180.197	128.898	133.372	182	129	133
CRA01	COL	21	CRA01-COL-21	2020-02-18 13:00:33	2020-02-18 13:00:33	2020-02-18	2020-02-17	2020-02-01	200	45.8531	173.815	169.54	163.135	176	171	163	177.55	128.43	131.855	179	128	131
CRA01	COL	21	CRA01-COL-21	2020-02-19 10:00:33	2020-02-19 10:00:33	2020-02-19	2020-02-17	2020-02-01	400	64.2085	179.637	175.613	169.64	181	177	173	183.197	128.417	131.588	185	128	131
CRA01	COL	21	CRA01-COL-21	2020-02-19 11:00:33	2020-02-19 11:00:33	2020-02-19	2020-02-17	2020-02-01	298	44.0029	181.003	176.765	171.688	183	179	175	184.477	128.591	131.128	187	129	131
CRA01	COL	21	CRA01-COL-21	2020-02-19 12:01:03	2020-02-19 12:01:03	2020-02-19	2020-02-17	2020-02-01	113	47.7625	178.31	173.248	165.832	183	177	167	180.77	128.513	132.381	185	128	133
CRA01	COL	21	CRA01-COL-21	2020-02-19 13:01:03	2020-02-19 13:01:03	2020-02-19	2020-02-17	2020-02-01	54	5.70098	168.111	160.611	150.593	180	170	160	169.167	129.019	134.185	179	129	134
CRA01	COL	21	CRA01-COL-21	2020-02-20 10:01:03	2020-02-20 10:01:03	2020-02-20	2020-02-17	2020-02-01	555	46.0115	185.047	182.735	178.895	186	184	180	189.832	128.177	130.263	191	128	130
CRA01	COL	21	CRA01-COL-21	2020-02-20 11:01:03	2020-02-20 11:01:03	2020-02-20	2020-02-17	2020-02-01	166	49.5078	138.789	135.765	134.506	125	124	122	144.241	128.867	129.084	133	129	129
CRA01	COL	21	CRA01-COL-21	2020-02-20 12:01:03	2020-02-20 12:01:03	2020-02-20	2020-02-17	2020-02-01	133	56.2006	140.12	135.857	131.286	131	128	126	144.759	128.752	130.977	137	129	132
CRA01	COL	21	CRA01-COL-21	2020-02-20 13:01:03	2020-02-20 13:01:03	2020-02-20	2020-02-17	2020-02-01	117	7.3564	143.137	137.581	133.718	140	134	130	146.923	129.436	130.778	144	129	132
CRA01	COL	21	CRA01-COL-21	2020-02-21 10:01:03	2020-02-21 10:01:03	2020-02-21	2020-02-17	2020-02-01	354	99.716	140.556	137.847	133.528	146	143	138	146.294	128.26	130.633	152	128	131
CRA01	COL	21	CRA01-COL-21	2020-02-21 11:01:03	2020-02-21 11:01:03	2020-02-21	2020-02-17	2020-02-01	862	56.8596	158.456	158.639	159.361	156	156	157	166.406	128.088	127.552	164	128	127
CRA01	COL	21	CRA01-COL-21	2020-02-21 12:01:03	2020-02-21 12:01:03	2020-02-21	2020-02-17	2020-02-01	147	66.6803	152.701	147.503	142.429	149	143	137	155.918	128.993	131.32	153	129	131
CRA01	COL	21	CRA01-COL-21	2020-02-21 13:01:03	2020-02-21 13:01:03	2020-02-21	2020-02-17	2020-02-01	533	34.6014	163.758	162.265	164.193	163	163	166	170.336	128.959	127.189	172	129	127
CRA01	COL	21	CRA01-COL-21	2020-02-22 10:01:03	2020-02-22 10:01:03	2020-02-22	2020-02-17	2020-02-01	154	27.6034	106.558	100.955	100.565	100	95	96	110.006	130.156	128.968	104	130	129
CRA01	COL	21	CRA01-COL-21	2020-02-22 11:01:03	2020-02-22 11:01:03	2020-02-22	2020-02-17	2020-02-01	187	89.0984	120.588	116.615	116.299	112	106	107	125.385	129.545	128.738	116	129	129
CRA01	COL	21	CRA01-COL-21	2020-02-22 12:01:03	2020-02-22 12:01:03	2020-02-22	2020-02-17	2020-02-01	550	45.9725	141.687	138.325	136.224	150	147	144	147.133	128.911	129.567	156	129	130
CRA01	COL	21	CRA01-COL-21	2020-02-22 13:01:03	2020-02-22 13:01:03	2020-02-22	2020-02-17	2020-02-01	76	21.0951	98.4605	95.4605	94.9605	84	82	82	103.355	129.066	128.645	89	129	129
CRA01	COL	21	CRA01-COL-21	2020-02-23 10:01:03	2020-02-23 10:01:03	2020-02-23	2020-02-17	2020-02-01	71	59.0339	147.648	144.408	141.577	155	152	152	153.239	128.676	130.014	161	129	128
CRA01	COL	21	CRA01-COL-21	2020-02-23 11:01:03	2020-02-23 11:01:03	2020-02-23	2020-02-17	2020-02-01	321	77.7457	139.717	136.592	133.505	143	140	137	145.436	128.617	130.084	149	128	130
CRA01	COL	21	CRA01-COL-21	2020-02-23 12:01:03	2020-02-23 12:01:03	2020-02-23	2020-02-17	2020-02-01	146	60.5084	165.685	161.932	158.753	173	171	170	170.233	128.801	130.164	179	129	129
CRA01	COL	21	CRA01-COL-21	2020-02-23 13:01:03	2020-02-23 13:01:03	2020-02-23	2020-02-17	2020-02-01	283	63.5886	136.633	135.028	133.417	138	138	138	143.792	128.339	129.074	147	128	130
CRA01	COL	21	CRA01-COL-21	2020-02-24 10:01:03	2020-02-24 10:01:03	2020-02-24	2020-02-24	2020-02-01	232	99.4637	119.737	116.28	110.552	114	114	111	124.737	128.319	131.56	123	128	131
CRA01	COL	21	CRA01-COL-21	2020-02-24 11:01:03	2020-02-24 11:01:03	2020-02-24	2020-02-24	2020-02-01	83	84.8323	154.687	146.747	137.843	167	157	142	155.47	129.422	133.651	165	129	134
CRA01	COL	21	CRA01-COL-21	2020-02-24 12:01:03	2020-02-24 12:01:03	2020-02-24	2020-02-24	2020-02-01	164	87.5037	168.341	163.537	155.829	170	166	162	171.47	128.421	132.72	174	128	132
CRA01	COL	21	CRA01-COL-21	2020-02-24 13:01:03	2020-02-24 13:01:03	2020-02-24	2020-02-24	2020-02-01	126	52.5233	168.69	159.619	147.833	172	162	150	168.421	129.286	135.278	171	129	135
CRA01	COL	21	CRA01-COL-21	2020-02-25 10:01:03	2020-02-25 10:01:03	2020-02-25	2020-02-24	2020-02-01	488	63.123	171.236	168.824	165.986	171	168	166	176.799	128.385	129.717	176	128	130
CRA01	COL	21	CRA01-COL-21	2020-02-25 11:01:03	2020-02-25 11:01:03	2020-02-25	2020-02-24	2020-02-01	79	60.1042	156.051	152.165	147.608	160	158	156	160.62	128.646	131.025	167	128	130
CRA01	COL	21	CRA01-COL-21	2020-02-25 12:01:03	2020-02-25 12:01:03	2020-02-25	2020-02-24	2020-02-01	26	26.306	153.692	146.231	140.308	168	155	144	155.423	129.885	132.192	166	130	132
CRA01	COL	21	CRA01-COL-21	2020-02-25 13:01:03	2020-02-25 13:01:03	2020-02-25	2020-02-24	2020-02-01	137	47.8775	129.387	123.445	117.628	142	131	118	132.109	129.234	132.015	141	129	131
CRA01	COL	21	CRA01-COL-21	2020-02-26 10:01:03	2020-02-26 10:01:03	2020-02-26	2020-02-24	2020-02-01	56	33.2964	131.071	126.554	120.107	132	128	124	135.768	128.482	132.125	138	129	132
CRA01	COL	21	CRA01-COL-21	2020-02-26 11:01:03	2020-02-26 11:01:03	2020-02-26	2020-02-24	2020-02-01	165	49.8122	117.988	113.721	108.855	109	106	103	122.339	128.745	131.321	114	129	131
CRA01	COL	21	CRA01-COL-21	2020-02-26 12:01:03	2020-02-26 12:01:03	2020-02-26	2020-02-24	2020-02-01	188	60.8782	135.452	132.069	129.867	136	133	130	141.032	128.894	129.612	142	129	129
CRA01	COL	21	CRA01-COL-21	2020-02-26 13:01:03	2020-02-26 13:01:03	2020-02-26	2020-02-24	2020-02-01	441	84.7836	133.664	129.011	124.719	132	128	124	137.773	128.986	130.887	137	129	130
CRA01	COL	21	CRA01-COL-21	2020-02-27 10:01:03	2020-02-27 10:01:03	2020-02-27	2020-02-24	2020-02-01	227	60.176	122.185	118.203	113.564	119	116	113	126.894	128.683	131.145	125	129	130
CRA01	COL	21	CRA01-COL-21	2020-02-27 11:01:03	2020-02-27 11:01:03	2020-02-27	2020-02-24	2020-02-01	176	72.4611	165.375	158.222	146.585	168	162	150	166.733	128.614	135	170	128	135
CRA01	COL	21	CRA01-COL-21	2020-02-27 12:01:03	2020-02-27 12:01:03	2020-02-27	2020-02-24	2020-02-01	593	63.3029	139.14	135.467	131.916	136	132	129	144.239	128.688	130.405	142	129	130
CRA01	COL	21	CRA01-COL-21	2020-02-27 13:01:03	2020-02-27 13:01:03	2020-02-27	2020-02-24	2020-02-01	232	82.9368	127.168	120.513	114.987	121	115	112	129.905	129.509	131.884	124	129	132
CRA01	COL	21	CRA01-COL-21	2020-02-28 10:01:03	2020-02-28 10:01:03	2020-02-28	2020-02-24	2020-02-01	222	83.2948	120.644	117.248	110.959	118	114	111	125.991	128.122	131.959	124	128	133
CRA01	COL	21	CRA01-COL-21	2020-02-28 11:01:03	2020-02-28 11:01:03	2020-02-28	2020-02-24	2020-02-01	83	59.1144	120.012	115.313	102.422	113	107	94	123.699	127.47	135.783	116	127	136
CRA01	COL	21	CRA01-COL-21	2020-02-28 12:01:03	2020-02-28 12:01:03	2020-02-28	2020-02-24	2020-02-01	377	84.3343	141.231	136.316	130.897	134	130	129	145.252	128.809	131.554	139	129	132
CRA01	COL	21	CRA01-COL-21	2020-02-28 13:01:03	2020-02-28 13:01:03	2020-02-28	2020-02-24	2020-02-01	71	19.4487	156.423	149.845	139.521	168	160	149	158.606	128.563	134.352	169	128	134
CRA01	COL	21	CRA01-COL-21	2020-02-29 10:01:03	2020-02-29 10:01:03	2020-02-29	2020-02-24	2020-02-01	309	58.577	130.317	126.055	121.146	128	124	121	134.903	128.728	131.317	134	129	132
CRA01	COL	21	CRA01-COL-21	2020-02-29 11:01:03	2020-02-29 11:01:03	2020-02-29	2020-02-24	2020-02-01	102	70.8309	114.059	109.529	98.5784	99	96	84	117.578	127.716	134.745	103	128	135
CRA01	COL	21	CRA01-COL-21	2020-02-29 12:01:03	2020-02-29 12:01:03	2020-02-29	2020-02-24	2020-02-01	260	79.5771	117.75	112.973	104.85	109	104	100	121.454	128.315	133.138	113	129	133
CRA01	COL	21	CRA01-COL-21	2020-02-29 13:01:03	2020-02-29 13:01:03	2020-02-29	2020-02-24	2020-02-01	224	23.5304	109.893	105.719	96.9509	100	98	92	113.857	127.955	133.513	105	128	134
CRA01	COL	21	CRA01-COL-21	2020-03-01 10:01:03	2020-03-01 10:01:03	2020-03-01	2020-02-24	2020-03-01	356	46.1737	108.927	106.132	98.7331	105	103	100	114.25	127.669	132.525	111	128	132
CRA01	COL	21	CRA01-COL-21	2020-03-01 11:01:03	2020-03-01 11:01:03	2020-03-01	2020-02-24	2020-03-01	422	51.7165	142.893	135.768	123.581	146	139	124	144.701	128.464	135.531	148	129	136
CRA01	COL	21	CRA01-COL-21	2020-03-01 12:01:03	2020-03-01 12:01:03	2020-03-01	2020-02-24	2020-03-01	556	52.451	123.779	119.924	114.308	136	131	126	128.212	128.347	131.662	140	129	132
CRA01	COL	21	CRA01-COL-21	2020-03-01 13:01:03	2020-03-01 13:01:03	2020-03-01	2020-02-24	2020-03-01	576	54.4604	149.785	145.358	137.231	160	153	144	153.738	128.141	132.981	162	129	132
CRA01	COL	21	CRA01-COL-21	2020-03-02 10:01:03	2020-03-02 10:01:03	2020-03-02	2020-03-02	2020-03-01	293	52.0097	104.812	103.761	96.1638	99	98	94	111.119	126.922	132.505	106	128	132
CRA01	COL	21	CRA01-COL-21	2020-03-02 11:01:03	2020-03-02 11:01:03	2020-03-02	2020-03-02	2020-03-01	435	56.6425	142.179	136.662	124.943	144	138	126	145.122	127.906	135.069	147	128	135
CRA01	COL	21	CRA01-COL-21	2020-03-02 12:01:03	2020-03-02 12:01:03	2020-03-02	2020-03-02	2020-03-01	569	52.5267	126.645	123.399	117.592	140	136	131	131.341	128.107	131.666	145	128	131
CRA01	COL	21	CRA01-COL-21	2020-03-02 13:01:03	2020-03-02 13:01:03	2020-03-02	2020-03-02	2020-03-01	343	43.1423	138.566	133.647	121.665	135	130	117	141.878	127.618	135.224	137	128	135
CRA01	COL	21	CRA01-COL-21	2020-03-03 10:01:03	2020-03-03 10:01:03	2020-03-03	2020-03-02	2020-03-01	305	43.8723	100.439	99.0295	91.1148	91	90	83	106.361	126.951	132.738	98	128	133
CRA01	COL	21	CRA01-COL-21	2020-03-03 11:01:03	2020-03-03 11:01:03	2020-03-03	2020-03-02	2020-03-01	579	48.3452	110.921	107.34	100.765	106	103	98	115.515	128.124	132.176	112	128	132
CRA01	COL	21	CRA01-COL-21	2020-03-03 12:01:03	2020-03-03 12:01:03	2020-03-03	2020-03-02	2020-03-01	408	57.9872	116.027	112.61	106.135	109	107	101	120.787	128.066	132.096	116	128	133
CRA01	COL	21	CRA01-COL-21	2020-03-03 13:01:03	2020-03-03 13:01:03	2020-03-03	2020-03-02	2020-03-01	447	47.4606	142.459	138.013	127.857	143	137	128	146.282	127.785	134.051	145	128	134
CRA01	COL	21	CRA01-COL-21	2020-03-04 10:01:03	2020-03-04 10:01:03	2020-03-04	2020-03-02	2020-03-01	613	70.037	141.618	137.496	130.863	154	148	142	145.954	128.285	132.144	157	128	132
CRA01	COL	21	CRA01-COL-21	2020-03-04 11:01:03	2020-03-04 11:01:03	2020-03-04	2020-03-02	2020-03-01	549	60.8298	142.051	138.333	132.485	147	142	134	146.738	128.284	131.654	151	128	131
CRA01	COL	21	CRA01-COL-21	2020-03-04 12:01:03	2020-03-04 12:01:03	2020-03-04	2020-03-02	2020-03-01	301	28.9872	107.625	105.176	98.6545	97	94	89	112.944	127.688	132.023	102	128	133
CRA01	COL	21	CRA01-COL-21	2020-03-04 13:01:03	2020-03-04 13:01:03	2020-03-04	2020-03-02	2020-03-01	175	51.2344	137.143	131.954	124.6	142	136	130	140.989	128.606	132.674	146	129	133
CRA01	COL	21	CRA01-COL-21	2020-03-05 10:01:03	2020-03-05 10:01:03	2020-03-05	2020-03-02	2020-03-01	193	52.3188	127.316	123.207	116.109	127	122	115	131.959	128.249	132.466	131	128	132
CRA01	COL	21	CRA01-COL-21	2020-03-05 11:01:03	2020-03-05 11:01:03	2020-03-05	2020-03-02	2020-03-01	350	67.5353	147.109	142.623	134.611	150	145	136	151.334	128.217	132.857	154	128	133
CRA01	COL	21	CRA01-COL-21	2020-03-05 12:01:03	2020-03-05 12:01:03	2020-03-05	2020-03-02	2020-03-01	494	51.8002	141.01	137.075	130.308	148	144	138	145.729	128.227	132.17	153	128	132
CRA01	COL	21	CRA01-COL-21	2020-03-05 13:01:03	2020-03-05 13:01:03	2020-03-05	2020-03-02	2020-03-01	232	36.5822	141.509	137.246	131.772	143	139	135	146.185	128.573	131.478	148	129	131
CRA01	COL	21	CRA01-COL-21	2020-03-06 10:01:03	2020-03-06 10:01:03	2020-03-06	2020-03-02	2020-03-01	518	41.1306	121.093	117.983	113.915	128	125	121	126.527	128.413	130.666	134	128	131
CRA01	COL	21	CRA01-COL-21	2020-03-06 11:01:03	2020-03-06 11:01:03	2020-03-06	2020-03-02	2020-03-01	443	36.5822	136.546	132.381	127.158	142	139	134	141.178	128.619	131.348	148	128	131
CRA01	COL	21	CRA01-COL-21	2020-03-06 12:01:03	2020-03-06 12:01:03	2020-03-06	2020-03-02	2020-03-01	440	67.6026	150.266	146.855	141.73	150	146	143	155.527	128.316	131.159	155	128	131
CRA01	COL	21	CRA01-COL-21	2020-03-06 13:00:56	2020-03-06 13:00:56	2020-03-06	2020-03-02	2020-03-01	595	77.3693	160.361	154.492	148.329	171	166	158	162.867	129.064	132.012	174	129	132
CRA01	COL	21	CRA01-COL-21	2020-03-07 10:00:56	2020-03-07 10:00:56	2020-03-07	2020-03-02	2020-03-01	368	72.4542	119.682	117.144	113.054	119	118	115	125.807	128.239	130.603	127	128	130
CRA01	COL	21	CRA01-COL-21	2020-03-07 11:00:56	2020-03-07 11:00:56	2020-03-07	2020-03-02	2020-03-01	585	63.7123	133.034	129.041	125.651	136	133	130	137.962	128.901	130.371	142	129	131
CRA01	COL	21	CRA01-COL-21	2020-03-07 12:00:56	2020-03-07 12:00:56	2020-03-07	2020-03-02	2020-03-01	1333	80.2117	147.946	144.35	141.298	146	143	141	153.344	128.749	130.092	152	129	130
CRA01	COL	21	CRA01-COL-21	2020-03-07 13:00:56	2020-03-07 13:00:56	2020-03-07	2020-03-02	2020-03-01	824	64.5608	182.636	176.492	171.052	187	181	175	184.559	129.191	131.626	189	129	132
CRA01	COL	21	CRA01-COL-21	2020-03-08 10:00:56	2020-03-08 10:00:56	2020-03-08	2020-03-02	2020-03-01	85	65.0731	136.482	132.624	128.847	136	133	130	141.906	128.824	130.529	142	129	130
CRA01	COL	21	CRA01-COL-21	2020-03-08 11:00:56	2020-03-08 11:00:56	2020-03-08	2020-03-02	2020-03-01	446	99.592	134.294	131.516	129.637	140	137	134	140.428	128.691	129.35	146	129	129
CRA01	COL	21	CRA01-COL-21	2020-03-08 12:00:56	2020-03-08 12:00:56	2020-03-08	2020-03-02	2020-03-01	494	58.8162	103.326	100.374	99.7045	102	101	101	108.791	129.047	128.773	109	129	129
CRA01	COL	21	CRA01-COL-21	2020-03-08 13:00:56	2020-03-08 13:00:56	2020-03-08	2020-03-02	2020-03-01	836	66.1106	121.428	118.306	115.291	128	124	120	126.947	128.635	130.05	133	129	130
CRA01	COL	21	CRA01-COL-21	2020-03-09 10:00:56	2020-03-09 10:00:56	2020-03-09	2020-03-09	2020-03-01	412	99.7662	116.291	109.845	102.867	118	112	106	118.325	129.308	132.74	121	129	132
CRA01	COL	21	CRA01-COL-21	2020-03-09 11:00:56	2020-03-09 11:00:56	2020-03-09	2020-03-09	2020-03-01	630	94.759	138.462	131.259	122.754	147	139	130	140.21	129.262	133.513	148	129	133
CRA01	COL	21	CRA01-COL-21	2020-03-09 12:00:56	2020-03-09 12:00:56	2020-03-09	2020-03-09	2020-03-01	1105	100.015	128.256	123.971	119.858	133	129	125	132.818	128.874	130.786	138	129	131
CRA01	COL	21	CRA01-COL-21	2020-03-09 13:00:56	2020-03-09 13:00:56	2020-03-09	2020-03-09	2020-03-01	555	72.6042	145.355	137.209	129.946	148	140	128	146.333	129.811	132.926	149	130	133
CRA01	COL	21	CRA01-COL-21	2020-03-10 10:00:56	2020-03-10 10:00:56	2020-03-10	2020-03-09	2020-03-01	411	99.6838	134.861	131.82	129.119	140	137	134	140.754	128.659	129.827	146	129	130
CRA01	COL	21	CRA01-COL-21	2020-03-10 11:00:56	2020-03-10 11:00:56	2020-03-10	2020-03-09	2020-03-01	507	69.7586	101.041	98.4201	96.2663	98	95	92	106.428	128.633	129.562	103	129	130
CRA01	COL	21	CRA01-COL-21	2020-03-10 12:00:56	2020-03-10 12:00:56	2020-03-10	2020-03-09	2020-03-01	173	77.8672	96.6474	93.6879	91.3988	93	89	88	101.289	128.769	129.647	97	129	130
CRA01	COL	21	CRA01-COL-21	2020-03-10 13:00:56	2020-03-10 13:00:56	2020-03-10	2020-03-09	2020-03-01	84	73.3656	102.179	100.952	94.6548	93	95	87	108.583	127.202	131.738	102	128	132
CRA01	COL	21	CRA01-COL-21	2020-03-11 10:00:56	2020-03-11 10:00:56	2020-03-11	2020-03-09	2020-03-01	370	65.587	132.149	131.041	121.932	131	131	122	139.078	126.689	133.097	138	127	133
CRA01	COL	21	CRA01-COL-21	2020-03-11 11:00:56	2020-03-11 11:00:56	2020-03-11	2020-03-09	2020-03-01	388	90.7332	140.915	136.946	126.969	141	137	127	145.495	127.634	133.915	146	128	134
CRA01	COL	21	CRA01-COL-21	2020-03-11 12:00:56	2020-03-11 12:00:56	2020-03-11	2020-03-09	2020-03-01	275	62.0616	113.833	113.091	105.007	117	117	107	120.887	126.713	132.662	125	127	133
CRA01	COL	21	CRA01-COL-21	2020-03-11 13:00:56	2020-03-11 13:00:56	2020-03-11	2020-03-09	2020-03-01	361	48.8366	116.823	116.424	107.08	120	120	110	124.152	126.341	133.28	129	127	133
CRA01	COL	21	CRA01-COL-21	2020-03-12 10:00:56	2020-03-12 10:00:56	2020-03-12	2020-03-09	2020-03-01	909	80.5906	139.986	134.937	129.009	141	137	130	143.927	128.805	131.869	146	129	132
CRA01	COL	21	CRA01-COL-21	2020-03-12 11:00:56	2020-03-12 11:00:56	2020-03-12	2020-03-09	2020-03-01	921	98.7928	156.676	153.166	146.077	159	156	149	161.37	127.97	132.212	164	128	132
CRA01	COL	21	CRA01-COL-21	2020-03-12 12:00:56	2020-03-12 12:00:56	2020-03-12	2020-03-09	2020-03-01	2532	65.2159	144.409	141.834	138.244	145	143	139	150.465	128.28	130.261	152	128	130
CRA01	COL	21	CRA01-COL-21	2020-03-12 13:00:56	2020-03-12 13:00:56	2020-03-12	2020-03-09	2020-03-01	992	66.0304	168.891	164.475	156.468	182	177	170	172.173	128.177	132.793	185	129	132
CRA01	COL	21	CRA01-COL-21	2020-03-13 10:00:56	2020-03-13 10:00:56	2020-03-13	2020-03-09	2020-03-01	805	95.1282	138.401	134.081	127.335	141	138	133	142.83	128.394	132.229	147	128	132
CRA01	COL	21	CRA01-COL-21	2020-03-13 11:00:56	2020-03-13 11:00:56	2020-03-13	2020-03-09	2020-03-01	1156	98.8497	161.619	156.757	150.324	167	161	154	164.951	128.616	132.01	170	129	132
CRA01	COL	21	CRA01-COL-21	2020-03-13 12:00:56	2020-03-13 12:00:56	2020-03-13	2020-03-09	2020-03-01	1368	60.4543	151.942	148.706	145.103	158	155	152	157.124	128.55	130.342	164	129	130
CRA01	COL	21	CRA01-COL-21	2020-03-13 13:00:56	2020-03-13 13:00:56	2020-03-13	2020-03-09	2020-03-01	323	62.4651	125.641	122.876	118.254	117	115	110	131.251	128.204	130.932	124	128	131
CRA01	COL	21	CRA01-COL-21	2020-03-14 10:00:56	2020-03-14 10:00:56	2020-03-14	2020-03-09	2020-03-01	171	37.3264	101.854	97.8947	94.7836	95	91	88	106.246	129	130.316	99	129	130
CRA01	COL	21	CRA01-COL-21	2020-03-14 11:00:56	2020-03-14 11:00:56	2020-03-14	2020-03-09	2020-03-01	88	69.9804	108.432	105.386	103.648	101	101	102	113.67	128.955	129.295	109	129	130
CRA01	COL	21	CRA01-COL-21	2020-03-14 12:00:56	2020-03-14 12:00:56	2020-03-14	2020-03-09	2020-03-01	221	47.7212	113.466	108.955	103.828	109	105	103	117.683	128.81	131.439	114	129	131
CRA01	COL	21	CRA01-COL-21	2020-03-14 13:00:56	2020-03-14 13:00:56	2020-03-14	2020-03-09	2020-03-01	368	82.9547	133.641	130.22	124.601	141	138	134	138.878	128.264	131.503	147	128	131
CRA01	COL	21	CRA01-COL-21	2020-03-15 10:00:56	2020-03-15 10:00:56	2020-03-15	2020-03-09	2020-03-01	1022	88.8269	137.044	131.601	126.729	140	134	129	140.856	129.143	131.357	144	129	131
CRA01	COL	21	CRA01-COL-21	2020-03-15 11:00:56	2020-03-15 11:00:56	2020-03-15	2020-03-09	2020-03-01	649	74.5823	145.216	136.746	126.746	147	138	129	146.025	129.436	134.471	148	129	134
CRA01	COL	21	CRA01-COL-21	2020-03-15 12:00:56	2020-03-15 12:00:56	2020-03-15	2020-03-09	2020-03-01	221	55.0364	115.466	110.145	105.258	113	108	104	118.991	129.172	131.425	117	129	131
CRA01	COL	21	CRA01-COL-21	2020-03-15 13:00:56	2020-03-15 13:00:56	2020-03-15	2020-03-09	2020-03-01	174	54.7744	155.54	148.31	140.126	156	150	141	157.414	129.184	133.345	160	129	132
CRA01	COL	21	CRA01-COL-21	2020-03-16 10:00:56	2020-03-16 10:00:56	2020-03-16	2020-03-16	2020-03-01	4	17.5856	103.75	100.75	93.75	99	96	86	108.75	127.75	132.25	104	128	133
CRA01	COL	21	CRA01-COL-21	2020-03-16 11:00:56	2020-03-16 11:00:56	2020-03-16	2020-03-16	2020-03-01	306	63.383	107.637	105.464	101.582	104	101	98	113.542	128.111	130.48	110	128	130
CRA01	COL	21	CRA01-COL-21	2020-03-16 12:00:56	2020-03-16 12:00:56	2020-03-16	2020-03-16	2020-03-01	1438	65.0213	165.961	160.51	152.775	171	165	157	168.975	128.627	132.751	174	129	133
CRA01	COL	21	CRA01-COL-21	2020-03-16 13:00:56	2020-03-16 13:00:56	2020-03-16	2020-03-16	2020-03-01	441	32.8927	116.385	113.748	109.875	117	115	110	122.374	128.259	130.494	123	128	130
CRA01	COL	21	CRA01-COL-21	2020-03-17 10:00:56	2020-03-17 10:00:56	2020-03-17	2020-03-16	2020-03-01	464	78.4475	133.575	128.338	121.853	138	133	126	137.272	128.817	132.198	142	129	132
CRA01	COL	21	CRA01-COL-21	2020-03-17 11:00:56	2020-03-17 11:00:56	2020-03-17	2020-03-16	2020-03-01	930	57.6433	158.641	151.537	143.981	168	160	151	160.289	129.255	132.905	169	129	133
CRA01	COL	21	CRA01-COL-21	2020-03-17 12:00:56	2020-03-17 12:00:56	2020-03-17	2020-03-16	2020-03-01	1876	67.2706	149.389	144.526	138.633	154	148	142	153.317	128.732	131.781	157	129	132
CRA01	COL	21	CRA01-COL-21	2020-03-17 13:00:56	2020-03-17 13:00:56	2020-03-17	2020-03-16	2020-03-01	784	83.3128	140.088	134.17	128.759	145	139	133	143.259	129.204	131.682	149	129	132
CRA01	COL	21	CRA01-COL-21	2020-03-18 10:00:56	2020-03-18 10:00:56	2020-03-18	2020-03-16	2020-03-01	441	71.0444	121.308	116.576	110.719	125	121	115	125.39	128.701	131.875	130	129	132
CRA01	COL	21	CRA01-COL-21	2020-03-18 11:00:56	2020-03-18 11:00:56	2020-03-18	2020-03-16	2020-03-01	1102	75.8585	162.923	155.921	147.966	171	163	155	164.554	129.167	133.083	172	129	133
CRA01	COL	21	CRA01-COL-21	2020-03-18 12:00:56	2020-03-18 12:00:56	2020-03-18	2020-03-16	2020-03-01	2028	80.0157	148.848	142.908	137.223	156	149	143	151.96	129.157	131.825	159	129	132
CRA01	COL	21	CRA01-COL-21	2020-03-18 13:00:39	2020-03-18 13:00:39	2020-03-18	2020-03-16	2020-03-01	1037	98.4125	136.963	130.857	124.573	137	132	125	140.05	129.147	132.183	141	129	132
CRA01	COL	21	CRA01-COL-21	2020-03-19 10:00:39	2020-03-19 10:00:39	2020-03-19	2020-03-16	2020-03-01	712	67.5908	116.621	113.124	106.528	119	117	112	121.135	128.083	132.145	126	128	132
CRA01	COL	21	CRA01-COL-21	2020-03-19 11:00:39	2020-03-19 11:00:39	2020-03-19	2020-03-16	2020-03-01	542	47.9675	141.041	137.919	128.21	141	140	128	146.042	127.375	133.646	149	128	134
CRA01	COL	21	CRA01-COL-21	2020-03-19 12:00:39	2020-03-19 12:00:39	2020-03-19	2020-03-16	2020-03-01	554	61.3057	139.585	136.563	127.803	138	135	126	144.579	127.507	133.153	144	128	133
CRA01	COL	21	CRA01-COL-21	2020-03-19 13:00:39	2020-03-19 13:00:39	2020-03-19	2020-03-16	2020-03-01	487	67.5411	128.016	126.099	117.99	129	129	116	134.166	127.267	132.69	136	128	132
CRA01	COL	21	CRA01-COL-21	2020-03-20 10:00:39	2020-03-20 10:00:39	2020-03-20	2020-03-16	2020-03-01	583	36.4007	149.154	148.83	140.156	148	148	140	156.268	126.504	132.702	155	127	132
CRA01	COL	21	CRA01-COL-21	2020-03-20 11:00:39	2020-03-20 11:00:39	2020-03-20	2020-03-16	2020-03-01	457	31.7806	141.737	143.007	130.748	134	137	123	150.092	125.254	134.444	144	126	135
CRA01	COL	21	CRA01-COL-21	2020-03-20 12:00:39	2020-03-20 12:00:39	2020-03-20	2020-03-16	2020-03-01	437	28.8744	139.954	140.252	126.977	133	134	122	147.606	125.444	135.105	142	126	135
CRA01	COL	21	CRA01-COL-21	2020-03-20 13:00:39	2020-03-20 13:00:39	2020-03-20	2020-03-16	2020-03-01	427	26.9259	126.646	126.105	113.679	122	122	109	133.628	125.927	134.892	129	126	135
CRA01	COL	21	CRA01-COL-21	2020-03-21 10:00:39	2020-03-21 10:00:39	2020-03-21	2020-03-16	2020-03-01	834	37.236	140.729	139.267	133.011	148	145	140	146.892	127.301	131.643	154	128	131
CRA01	COL	21	CRA01-COL-21	2020-03-21 11:00:39	2020-03-21 11:00:39	2020-03-21	2020-03-16	2020-03-01	752	40.2103	168.113	166.241	157.041	173	169	159	173.106	126.981	133.098	177	128	132
CRA01	COL	21	CRA01-COL-21	2020-03-21 12:00:39	2020-03-21 12:00:39	2020-03-21	2020-03-16	2020-03-01	497	28.2806	143.328	142.881	132.254	137	135	125	150.167	126.199	133.797	143	127	133
CRA01	COL	21	CRA01-COL-21	2020-03-21 13:00:39	2020-03-21 13:00:39	2020-03-21	2020-03-16	2020-03-01	482	21.8057	142.523	141.519	130.541	138	137	127	149.108	126.363	134.046	145	127	134
CRA01	COL	21	CRA01-COL-21	2020-03-22 10:00:39	2020-03-22 10:00:39	2020-03-22	2020-03-16	2020-03-01	424	19.9813	131.323	131.233	124.512	125	126	120	139.137	126.75	131.677	135	127	132
CRA01	COL	21	CRA01-COL-21	2020-03-22 11:00:39	2020-03-22 11:00:39	2020-03-22	2020-03-16	2020-03-01	424	30.332	141.637	139.528	130.712	137	136	129	147.653	127.196	133.017	144	127	133
CRA01	COL	21	CRA01-COL-21	2020-03-22 12:00:39	2020-03-22 12:00:39	2020-03-22	2020-03-16	2020-03-01	644	32.6957	152.311	150.343	143.776	153	151	144	158.054	127.509	131.778	160	128	131
CRA01	COL	21	CRA01-COL-21	2020-03-22 13:00:39	2020-03-22 13:00:39	2020-03-22	2020-03-16	2020-03-01	626	43.064	145.944	143.789	137.308	149	147	142	151.925	127.591	131.78	155	128	131
CRA01	COL	21	CRA01-COL-21	2020-03-23 10:00:39	2020-03-23 10:00:39	2020-03-23	2020-03-23	2020-03-01	506	50.1774	109.336	107.658	103.059	107	105	102	115.253	127.783	130.816	114	128	131
CRA01	COL	21	CRA01-COL-21	2020-03-23 11:00:39	2020-03-23 11:00:39	2020-03-23	2020-03-23	2020-03-01	425	54.337	144.861	143.252	135.969	141	139	134	151.226	127.259	132.134	148	128	132
CRA01	COL	21	CRA01-COL-21	2020-03-23 12:00:39	2020-03-23 12:00:39	2020-03-23	2020-03-23	2020-03-01	420	24.3003	116.129	115.167	109.333	113	111	106	123.088	127.31	131.398	119	128	131
CRA01	COL	21	CRA01-COL-21	2020-03-23 13:00:39	2020-03-23 13:00:39	2020-03-23	2020-03-23	2020-03-01	574	34.5524	145.66	141.923	136.026	149	145	140	150.254	128.366	131.629	154	128	131
CRA01	COL	21	CRA01-COL-21	2020-03-24 10:00:39	2020-03-24 10:00:39	2020-03-24	2020-03-23	2020-03-01	431	31.5675	132.079	129.77	124.91	123	122	119	138.107	127.984	130.914	131	128	131
CRA01	COL	21	CRA01-COL-21	2020-03-24 11:00:39	2020-03-24 11:00:39	2020-03-24	2020-03-23	2020-03-01	502	42.5736	152.817	147.896	141.884	150	145	138	156.41	128.739	131.819	154	129	132
CRA01	COL	21	CRA01-COL-21	2020-03-24 12:00:39	2020-03-24 12:00:39	2020-03-24	2020-03-23	2020-03-01	503	36.007	128.091	124.66	120.567	123	120	117	133.346	128.6	130.708	129	129	131
CRA01	COL	21	CRA01-COL-21	2020-03-24 13:00:39	2020-03-24 13:00:39	2020-03-24	2020-03-23	2020-03-01	471	29.2063	141.435	137.452	132.034	136	132	127	146.076	128.507	131.454	142	129	132
CRA01	COL	21	CRA01-COL-21	2020-03-25 10:00:39	2020-03-25 10:00:39	2020-03-25	2020-03-23	2020-03-01	386	34.6761	113.127	109.904	108.826	107	105	106	118.199	129.08	129.008	114	129	129
CRA01	COL	21	CRA01-COL-21	2020-03-25 11:00:39	2020-03-25 11:00:39	2020-03-25	2020-03-23	2020-03-01	559	46.5431	152.465	147.597	145.329	155	150	148	156.331	129.447	129.852	159	129	130
CRA01	COL	21	CRA01-COL-21	2020-03-25 12:00:39	2020-03-25 12:00:39	2020-03-25	2020-03-23	2020-03-01	565	54.0522	122.906	118.386	114.172	121	117	112	127.166	128.993	130.929	126	129	131
CRA01	COL	21	CRA01-COL-21	2020-03-25 13:00:39	2020-03-25 13:00:39	2020-03-25	2020-03-23	2020-03-01	500	37.7931	144.714	137.688	132.324	146	140	134	147.02	129.694	131.79	150	129	132
CRA01	COL	21	CRA01-COL-21	2020-03-26 10:00:39	2020-03-26 10:00:39	2020-03-26	2020-03-23	2020-03-01	453	41.3015	127.221	122.073	119.223	126	122	119	131.088	129.475	130.225	131	129	131
CRA01	COL	21	CRA01-COL-21	2020-03-26 11:00:39	2020-03-26 11:00:39	2020-03-26	2020-03-23	2020-03-01	452	37.6789	142.746	136.719	135.117	142	135	134	146.038	130.029	129.642	145	130	130
CRA01	COL	21	CRA01-COL-21	2020-03-26 12:00:39	2020-03-26 12:00:39	2020-03-26	2020-03-23	2020-03-01	454	33.413	118.317	113.729	113.297	115	110	111	122.758	129.773	128.87	120	130	129
CRA01	COL	21	CRA01-COL-21	2020-03-26 13:00:39	2020-03-26 13:00:39	2020-03-26	2020-03-23	2020-03-01	412	23.7395	138.738	132.005	128.74	134	128	125	141.415	130.002	130.67	139	130	131
CRA01	COL	21	CRA01-COL-21	2020-03-27 10:00:39	2020-03-27 10:00:39	2020-03-27	2020-03-23	2020-03-01	561	49.4502	110.651	105.991	104.52	107	102	103	114.884	129.574	129.46	111	130	130
CRA01	COL	21	CRA01-COL-21	2020-03-27 11:00:39	2020-03-27 11:00:39	2020-03-27	2020-03-23	2020-03-01	646	39.2539	124.071	119.892	117.48	123	119	118	128.913	129.161	129.879	128	129	130
CRA01	COL	21	CRA01-COL-21	2020-03-27 12:00:39	2020-03-27 12:00:39	2020-03-27	2020-03-23	2020-03-01	463	34.0772	108.711	104.447	101.555	104	100	98	113.119	129.158	130.171	109	129	130
CRA01	COL	21	CRA01-COL-21	2020-03-27 13:00:39	2020-03-27 13:00:39	2020-03-27	2020-03-23	2020-03-01	605	33.8923	125.491	121.612	119.42	123	120	119	130.64	129.099	129.696	129	129	130
CRA01	COL	21	CRA01-COL-21	2020-03-28 10:00:39	2020-03-28 10:00:39	2020-03-28	2020-03-23	2020-03-01	875	53.5668	131.57	128.586	126.689	134	132	129	137.624	128.771	129.397	141	129	129
CRA01	COL	21	CRA01-COL-21	2020-03-28 11:00:39	2020-03-28 11:00:39	2020-03-28	2020-03-23	2020-03-01	643	64.3666	123.871	121.742	118.617	126	123	120	130.491	128.23	129.991	132	128	130
CRA01	COL	21	CRA01-COL-21	2020-03-28 12:00:39	2020-03-28 12:00:39	2020-03-28	2020-03-23	2020-03-01	562	71.6008	122.891	121.37	118.653	122	121	119	129.961	128.06	129.685	130	128	130
CRA01	COL	21	CRA01-COL-21	2020-03-28 13:00:39	2020-03-28 13:00:39	2020-03-28	2020-03-23	2020-03-01	726	61.5119	127.798	125.584	123.205	130	128	126	134.435	128.395	129.594	137	128	130
CRA01	COL	21	CRA01-COL-21	2020-03-29 10:00:39	2020-03-29 10:00:39	2020-03-29	2020-03-23	2020-03-01	2708	100.023	138.644	135.295	129.786	141	138	133	144.108	128.202	131.41	147	128	131
CRA01	COL	21	CRA01-COL-21	2020-03-29 11:00:39	2020-03-29 11:00:39	2020-03-29	2020-03-23	2020-03-01	2720	86.8333	146.107	141.997	137.116	146	142	136	150.835	128.624	131.131	151	129	131
CRA01	COL	21	CRA01-COL-21	2020-03-29 12:00:39	2020-03-29 12:00:39	2020-03-29	2020-03-23	2020-03-01	1270	80.5729	135.431	133.609	131.754	136	134	134	142.382	128.303	129.262	143	128	129
CRA01	COL	21	CRA01-COL-21	2020-03-29 13:00:39	2020-03-29 13:00:39	2020-03-29	2020-03-23	2020-03-01	861	74.9167	147.312	144.569	139.571	149	146	142	153.214	128.067	131.027	155	128	131
CRA01	COL	21	CRA01-COL-21	2020-03-30 10:00:39	2020-03-30 10:00:39	2020-03-30	2020-03-30	2020-03-01	596	48.995	136.622	133.599	127.955	138	134	130	142.379	128.059	131.475	143	128	131
CRA01	COL	21	CRA01-COL-21	2020-03-30 11:00:39	2020-03-30 11:00:39	2020-03-30	2020-03-30	2020-03-01	802	44.5254	133.064	130.865	125.786	135	132	128	139.49	127.869	131.055	141	128	131
CRA01	COL	21	CRA01-COL-21	2020-03-30 12:00:39	2020-03-30 12:00:39	2020-03-30	2020-03-30	2020-03-01	611	37.9804	133.715	131.368	125.666	135	132	127	140.044	127.8	131.406	141	128	131
CRA01	COL	21	CRA01-COL-21	2020-03-30 13:00:39	2020-03-30 13:00:39	2020-03-30	2020-03-30	2020-03-01	817	99.5754	145.132	142.038	135.288	147	143	138	150.66	127.875	132.043	152	128	131
CRA01	COL	21	CRA01-COL-21	2020-03-31 10:00:39	2020-03-31 10:00:39	2020-03-31	2020-03-30	2020-03-01	683	39.147	130.786	128.54	123.343	132	130	125	137.205	127.861	131.16	139	128	131
CRA01	COL	21	CRA01-COL-21	2020-03-31 11:00:39	2020-03-31 11:00:39	2020-03-31	2020-03-30	2020-03-01	726	66.2874	125.123	123.128	117.336	126	125	119	131.712	127.658	131.444	134	128	131
CRA01	COL	21	CRA01-COL-21	2020-03-31 12:00:39	2020-03-31 12:00:39	2020-03-31	2020-03-30	2020-03-01	559	38.5198	123.22	121.657	114.914	123	122	115	130.018	127.293	131.905	131	128	132
CRA01	COL	21	CRA01-COL-21	2020-03-31 13:00:39	2020-03-31 13:00:39	2020-03-31	2020-03-30	2020-03-01	720	39.8561	126.258	124.539	117.954	126	124	119	132.936	127.399	131.84	133	128	132
CRA01	COL	21	CRA01-COL-21	2020-04-01 10:00:39	2020-04-01 10:00:39	2020-04-01	2020-03-30	2020-04-01	1222	50.4157	127.302	125.858	120.534	130	128	124	134.35	127.507	131.108	137	128	130
CRA01	COL	21	CRA01-COL-21	2020-04-01 11:00:39	2020-04-01 11:00:39	2020-04-01	2020-03-30	2020-04-01	1084	47.1833	128.298	127.915	121.278	130	129	124	136.083	126.876	131.696	138	128	131
CRA01	COL	21	CRA01-COL-21	2020-04-01 12:00:39	2020-04-01 12:00:39	2020-04-01	2020-03-30	2020-04-01	1183	52.0049	127.455	127.6	119.322	129	129	122	135.601	126.374	132.514	137	127	132
CRA01	COL	21	CRA01-COL-21	2020-04-01 13:00:39	2020-04-01 13:00:39	2020-04-01	2020-03-30	2020-04-01	780	54.8263	122.31	123.706	112.647	123	124	115	131.3	125.349	133.883	132	126	133
CRA01	COL	21	CRA01-COL-21	2020-04-02 10:00:39	2020-04-02 10:00:39	2020-04-02	2020-03-30	2020-04-01	888	51.9718	127.617	128.52	118.652	129	129	120	136.304	125.792	133.26	138	126	133
CRA01	COL	21	CRA01-COL-21	2020-04-02 11:00:39	2020-04-02 11:00:39	2020-04-02	2020-03-30	2020-04-01	869	46.0897	144.435	145.505	133.838	146	147	137	152.985	125.41	134.086	154	126	133
CRA01	COL	21	CRA01-COL-21	2020-04-02 12:00:39	2020-04-02 12:00:39	2020-04-02	2020-03-30	2020-04-01	1319	75.2436	149.633	148.894	141.166	151	151	143	156.825	126.824	132.217	159	128	131
CRA01	COL	21	CRA01-COL-21	2020-04-02 13:00:39	2020-04-02 13:00:39	2020-04-02	2020-03-30	2020-04-01	1096	78.1985	128.369	128.751	120.725	128	129	122	136.698	126.342	132.332	136	127	131
CRA01	COL	21	CRA01-COL-21	2020-04-03 10:00:39	2020-04-03 10:00:39	2020-04-03	2020-03-30	2020-04-01	1268	94.3465	137.409	132.076	123.394	139	134	125	141.148	128.361	133.427	143	129	133
CRA01	COL	21	CRA01-COL-21	2020-04-03 11:00:39	2020-04-03 11:00:39	2020-04-03	2020-03-30	2020-04-01	1582	89.3132	163.273	155.845	145.448	167	158	148	164.756	128.841	134.48	168	130	134
CRA01	COL	21	CRA01-COL-21	2020-04-03 12:00:39	2020-04-03 12:00:39	2020-04-03	2020-03-30	2020-04-01	2485	57.7604	168.935	164.762	156.71	173	168	161	172.792	128.052	132.782	176	129	132
CRA01	COL	21	CRA01-COL-21	2020-04-03 13:00:39	2020-04-03 13:00:39	2020-04-03	2020-03-30	2020-04-01	1514	96.773	160.719	157.52	149.313	163	160	152	165.635	127.655	132.758	168	128	132
CRA01	COL	21	CRA01-COL-21	2020-04-04 10:01:02	2020-04-04 10:01:02	2020-04-04	2020-03-30	2020-04-01	1555	51.6747	136.538	134.496	130.269	137	135	131	143.065	127.965	130.561	143	128	130
CRA01	COL	21	CRA01-COL-21	2020-04-04 11:01:02	2020-04-04 11:01:02	2020-04-04	2020-03-30	2020-04-01	1563	86.123	163.831	158.459	150.289	167	162	154	166.885	128.506	132.982	170	129	133
CRA01	COL	21	CRA01-COL-21	2020-04-04 12:01:02	2020-04-04 12:01:02	2020-04-04	2020-03-30	2020-04-01	2649	100.156	149.995	147.33	145.12	155	152	152	155.814	128.551	129.548	161	129	130
CRA01	COL	21	CRA01-COL-21	2020-04-04 13:01:02	2020-04-04 13:01:02	2020-04-04	2020-03-30	2020-04-01	1647	61.8182	163.553	159.664	154.296	167	163	157	167.836	128.432	131.32	172	129	131
CRA01	COL	21	CRA01-COL-21	2020-04-05 10:01:02	2020-04-05 10:01:02	2020-04-05	2020-03-30	2020-04-01	1217	61.4346	144.878	141.582	137.604	148	145	142	150.214	128.517	130.546	154	128	130
CRA01	COL	21	CRA01-COL-21	2020-04-05 11:01:02	2020-04-05 11:01:02	2020-04-05	2020-03-30	2020-04-01	1187	79.91	163.65	158.933	153.794	165	161	157	167.361	128.796	131.28	170	129	131
CRA01	COL	21	CRA01-COL-21	2020-04-05 12:01:02	2020-04-05 12:01:02	2020-04-05	2020-03-30	2020-04-01	1040	81.8986	185.682	182.282	179.009	191	187	184	189.39	128.628	130.076	194	129	130
CRA01	COL	21	CRA01-COL-21	2020-04-05 13:01:02	2020-04-05 13:01:02	2020-04-05	2020-03-30	2020-04-01	1282	90.301	154.297	149.807	145.354	158	153	149	158.502	128.856	130.955	162	129	131
CRA01	COL	21	CRA01-COL-21	2020-04-06 10:01:02	2020-04-06 10:01:02	2020-04-06	2020-04-06	2020-04-01	1147	99.2032	129.402	125.602	122.629	131	127	124	134.48	128.924	130.136	136	129	129
CRA01	COL	21	CRA01-COL-21	2020-04-06 11:01:02	2020-04-06 11:01:02	2020-04-06	2020-04-06	2020-04-01	1337	94.2988	175.035	169.722	164.109	180	175	169	177.61	128.933	131.584	183	129	131
CRA01	COL	21	CRA01-COL-21	2020-04-06 12:01:02	2020-04-06 12:01:02	2020-04-06	2020-04-06	2020-04-01	1836	95.4739	158.747	156.308	154.49	163	160	159	164.409	128.554	129.26	169	128	129
CRA01	COL	21	CRA01-COL-21	2020-04-06 13:01:02	2020-04-06 13:01:02	2020-04-06	2020-04-06	2020-04-01	1233	89.8736	163.974	159.311	155.571	168	162	159	167.714	129.044	130.556	171	129	130
CRA01	COL	21	CRA01-COL-21	2020-04-07 10:01:02	2020-04-07 10:01:02	2020-04-07	2020-04-06	2020-04-01	1793	100.121	132.007	128.38	125.561	136	133	130	137.067	128.871	130.025	142	129	130
CRA01	COL	21	CRA01-COL-21	2020-04-07 11:01:02	2020-04-07 11:01:02	2020-04-07	2020-04-06	2020-04-01	1649	91.8492	180.633	176.08	172.018	185	181	177	183.622	128.932	130.653	189	129	130
CRA01	COL	21	CRA01-COL-21	2020-04-07 12:01:02	2020-04-07 12:01:02	2020-04-07	2020-04-06	2020-04-01	955	92.8454	165.431	161.861	159.691	170	166	164	170.072	128.95	129.576	175	129	129
CRA01	COL	21	CRA01-COL-21	2020-04-07 13:01:02	2020-04-07 13:01:02	2020-04-07	2020-04-06	2020-04-01	1136	91.5001	166.056	161.686	159.185	170	166	164	170.062	129.145	129.866	174	129	130
CRA01	COL	21	CRA01-COL-21	2020-04-08 10:01:02	2020-04-08 10:01:02	2020-04-08	2020-04-06	2020-04-01	893	92.914	138.166	134.44	132.903	139	136	135	143.339	129.138	129.331	145	129	129
CRA01	COL	21	CRA01-COL-21	2020-04-08 11:01:02	2020-04-08 11:01:02	2020-04-08	2020-04-06	2020-04-01	1653	99.8927	186.525	180.551	176.164	191	186	181	188.212	129.362	131.004	193	129	131
CRA01	COL	21	CRA01-COL-21	2020-04-08 12:01:02	2020-04-08 12:01:02	2020-04-08	2020-04-06	2020-04-01	1854	96.047	163.459	161.553	160.79	167	165	164	169.616	128.57	128.62	173	128	129
CRA01	COL	21	CRA01-COL-21	2020-04-08 13:01:02	2020-04-08 13:01:02	2020-04-08	2020-04-06	2020-04-01	1528	58.4057	175.014	169.455	165.914	180	174	171	177.708	129.369	130.546	183	129	130
CRA01	COL	21	CRA01-COL-21	2020-04-09 10:01:02	2020-04-09 10:01:02	2020-04-09	2020-04-06	2020-04-01	910	88.9551	128.136	124.703	122.93	130	127	126	133.565	129.01	129.404	136	129	129
CRA01	COL	21	CRA01-COL-21	2020-04-09 11:01:02	2020-04-09 11:01:02	2020-04-09	2020-04-06	2020-04-01	1698	84.2367	183.712	178.711	173.811	187	182	177	186.226	128.941	131.128	190	129	131
CRA01	COL	21	CRA01-COL-21	2020-04-09 12:01:02	2020-04-09 12:01:02	2020-04-09	2020-04-06	2020-04-01	1565	66.1601	161.869	158.425	157.564	169	165	164	166.691	129.129	128.882	173	129	129
CRA01	COL	21	CRA01-COL-21	2020-04-09 13:01:02	2020-04-09 13:01:02	2020-04-09	2020-04-06	2020-04-01	1298	57.9265	162.128	156.604	153.168	166	160	157	165.346	129.399	130.524	169	129	130
CRA01	COL	21	CRA01-COL-21	2020-04-10 10:01:02	2020-04-10 10:01:02	2020-04-10	2020-04-06	2020-04-01	1678	91.6625	140.31	136.825	135.5	144	140	139	145.699	129.101	129.175	150	129	129
CRA01	COL	21	CRA01-COL-21	2020-04-10 11:01:02	2020-04-10 11:01:02	2020-04-10	2020-04-06	2020-04-01	1273	54.557	173.159	168.346	168.217	178	173	172	176.739	129.742	128.716	181	130	128
CRA01	COL	21	CRA01-COL-21	2020-04-10 12:01:02	2020-04-10 12:01:02	2020-04-10	2020-04-06	2020-04-01	1035	55.8951	169.121	163.502	162.831	174	169	169	172.274	129.962	129.085	178	130	129
CRA01	COL	21	CRA01-COL-21	2020-04-10 13:01:02	2020-04-10 13:01:02	2020-04-10	2020-04-06	2020-04-01	1162	72.4604	162.624	157.861	156.311	167	163	162	166.531	129.51	129.427	171	129	129
CRA01	COL	21	CRA01-COL-21	2020-04-11 10:01:02	2020-04-11 10:01:02	2020-04-11	2020-04-06	2020-04-01	1580	88.7821	144.177	140.652	139.466	147	144	142	149.444	129.134	129.083	153	129	129
CRA01	COL	21	CRA01-COL-21	2020-04-11 11:01:02	2020-04-11 11:01:02	2020-04-11	2020-04-06	2020-04-01	1870	62.5179	192.66	188.244	185.128	199	194	190	195.136	129.064	130.111	201	129	130
CRA01	COL	21	CRA01-COL-21	2020-04-11 12:01:02	2020-04-11 12:01:02	2020-04-11	2020-04-06	2020-04-01	1581	64.8564	157.505	153.848	152.45	161	158	157	162.398	129.123	129.195	167	129	129
CRA01	COL	21	CRA01-COL-21	2020-04-11 13:01:02	2020-04-11 13:01:02	2020-04-11	2020-04-06	2020-04-01	1236	58.4808	174.643	169.783	169.341	179	175	175	178.102	129.697	128.867	183	129	129
CRA01	COL	21	CRA01-COL-21	2020-04-12 10:01:02	2020-04-12 10:01:02	2020-04-12	2020-04-06	2020-04-01	939	58.8155	159.488	153.183	152.259	164	158	158	162.473	130.173	129.314	168	130	129
CRA01	COL	21	CRA01-COL-21	2020-04-12 11:01:02	2020-04-12 11:01:02	2020-04-12	2020-04-06	2020-04-01	1331	60.89	141.737	136.165	135.876	144	140	139	145.787	130.064	128.886	149	130	129
CRA01	COL	21	CRA01-COL-21	2020-04-12 12:01:02	2020-04-12 12:01:02	2020-04-12	2020-04-06	2020-04-01	1421	61.3271	151.339	146.073	145.125	154	150	149	155.424	129.8	129.193	159	130	129
CRA01	COL	21	CRA01-COL-21	2020-04-12 13:01:02	2020-04-12 13:01:02	2020-04-12	2020-04-06	2020-04-01	888	57.0023	135.43	129.511	128.747	137	132	132	139.251	130.14	129.202	142	130	129
CRA01	COL	21	CRA01-COL-21	2020-04-13 10:01:02	2020-04-13 10:01:02	2020-04-13	2020-04-13	2020-04-01	870	77.0926	130.463	125.403	124.959	133	129	130	134.872	129.849	128.939	139	130	129
CRA01	COL	21	CRA01-COL-21	2020-04-13 11:01:02	2020-04-13 11:01:02	2020-04-13	2020-04-13	2020-04-01	330	61.0185	133.47	127.555	127.018	133	128	128	137.367	130.185	129.1	138	130	129
CRA01	COL	21	CRA01-COL-21	2020-04-13 12:01:02	2020-04-13 12:01:02	2020-04-13	2020-04-13	2020-04-01	485	79.2671	136.998	133.134	132.287	140	138	136	142.412	129.313	128.996	146	129	129
CRA01	COL	21	CRA01-COL-21	2020-04-13 13:01:02	2020-04-13 13:01:02	2020-04-13	2020-04-13	2020-04-01	502	70.755	131.657	125.797	124.873	132	127	126	135.55	130.094	129.295	136	130	130
CRA01	COL	21	CRA01-COL-21	2020-04-14 10:01:02	2020-04-14 10:01:02	2020-04-14	2020-04-13	2020-04-01	911	77.5968	127.175	120.783	116.775	130	123	118	130.144	129.756	131.077	132	130	131
CRA01	COL	21	CRA01-COL-21	2020-04-14 11:01:02	2020-04-14 11:01:02	2020-04-14	2020-04-13	2020-04-01	813	54.6009	155.49	149.058	144.397	156	150	144	158.252	129.565	131.299	159	129	131
CRA01	COL	21	CRA01-COL-21	2020-04-14 12:01:02	2020-04-14 12:01:02	2020-04-14	2020-04-13	2020-04-01	1617	68.2441	136.694	131.532	129.888	137	132	129	141.002	129.655	129.561	141	129	130
CRA01	COL	21	CRA01-COL-21	2020-04-14 13:01:02	2020-04-14 13:01:02	2020-04-14	2020-04-13	2020-04-01	1777	69.151	166.456	159.936	156.729	169	162	158	168.994	129.791	130.527	171	129	131
CRA01	COL	21	CRA01-COL-21	2020-04-15 10:01:02	2020-04-15 10:01:02	2020-04-15	2020-04-13	2020-04-01	556	70.2254	121.484	114.786	108.84	119	113	108	124.043	129.516	132.155	122	129	132
CRA01	COL	21	CRA01-COL-21	2020-04-15 11:01:02	2020-04-15 11:01:02	2020-04-15	2020-04-13	2020-04-01	1255	74.6763	143.629	138.308	134.536	144	139	135	147.667	129.297	130.702	149	129	131
CRA01	COL	21	CRA01-COL-21	2020-04-15 12:00:56	2020-04-15 12:00:56	2020-04-15	2020-04-13	2020-04-01	1419	57.6875	150.611	144.738	141.025	151	146	141	154.106	129.495	130.739	155	129	131
CRA01	COL	21	CRA01-COL-21	2020-04-15 13:00:56	2020-04-15 13:00:56	2020-04-15	2020-04-13	2020-04-01	1186	67.587	156.395	151.062	148.487	156	151	148	160.205	129.51	130.05	161	129	130
CRA01	COL	21	CRA01-COL-21	2020-04-16 10:00:56	2020-04-16 10:00:56	2020-04-16	2020-04-13	2020-04-01	731	59.6658	150.115	143.787	141.029	148	142	138	153.119	129.893	130.291	152	130	130
CRA01	COL	21	CRA01-COL-21	2020-04-16 11:00:56	2020-04-16 11:00:56	2020-04-16	2020-04-13	2020-04-01	1084	68.1543	180.825	173.471	168.989	182	175	170	181.905	129.856	131.246	183	130	131
CRA01	COL	21	CRA01-COL-21	2020-04-16 12:00:56	2020-04-16 12:00:56	2020-04-16	2020-04-13	2020-04-01	1088	56.6159	167.321	161.133	158.767	169	163	160	170.034	129.844	130.006	172	129	130
CRA01	COL	21	CRA01-COL-21	2020-04-16 13:00:56	2020-04-16 13:00:56	2020-04-16	2020-04-13	2020-04-01	1273	58.824	171.559	162.959	158.483	174	166	161	172.223	130.288	131.436	175	130	132
CRA01	COL	21	CRA01-COL-21	2020-04-17 10:00:56	2020-04-17 10:00:56	2020-04-17	2020-04-13	2020-04-01	956	59.6622	146.158	137.998	133.795	148	140	136	147.848	130.31	131.292	150	130	131
CRA01	COL	21	CRA01-COL-21	2020-04-17 11:00:56	2020-04-17 11:00:56	2020-04-17	2020-04-13	2020-04-01	857	59.3508	165.957	160.429	159.664	168	163	162	169.401	129.891	129.116	172	130	129
CRA01	COL	21	CRA01-COL-21	2020-04-17 12:00:56	2020-04-17 12:00:56	2020-04-17	2020-04-13	2020-04-01	1007	75.4678	171.299	165.756	164.768	173	168	167	174.464	129.859	129.217	177	129	129
CRA01	COL	21	CRA01-COL-21	2020-04-17 13:00:56	2020-04-17 13:00:56	2020-04-17	2020-04-13	2020-04-01	1234	68.3466	183.24	178.092	175.681	185	180	177	185.998	129.434	129.862	188	129	130
CRA01	COL	21	CRA01-COL-21	2020-04-18 10:00:56	2020-04-18 10:00:56	2020-04-18	2020-04-13	2020-04-01	746	76.0807	134.546	129.968	127.956	135	131	129	139.345	129.35	129.685	141	129	130
CRA01	COL	21	CRA01-COL-21	2020-04-18 11:00:56	2020-04-18 11:00:56	2020-04-18	2020-04-13	2020-04-01	1495	77.4742	180.431	168.457	161.878	182	170	163	178.136	131.183	132.923	179	131	133
CRA01	COL	21	CRA01-COL-21	2020-04-18 12:00:56	2020-04-18 12:00:56	2020-04-18	2020-04-13	2020-04-01	873	85.2818	147.843	144.537	143.533	150	147	146	153.572	129.032	128.986	156	129	129
CRA01	COL	21	CRA01-COL-21	2020-04-18 13:00:56	2020-04-18 13:00:56	2020-04-18	2020-04-13	2020-04-01	619	99.7627	127.632	121.641	115.961	122	117	114	130.911	129.286	131.91	127	129	131
CRA01	COL	21	CRA01-COL-21	2020-04-19 10:00:56	2020-04-19 10:00:56	2020-04-19	2020-04-13	2020-04-01	1270	67.2039	146.04	140.637	137.078	148	143	140	149.995	129.38	130.597	153	129	131
CRA01	COL	21	CRA01-COL-21	2020-04-19 11:00:56	2020-04-19 11:00:56	2020-04-19	2020-04-13	2020-04-01	825	93.5303	148.339	140.503	137.165	150	142	139	150.365	130.339	130.81	152	130	131
CRA01	COL	21	CRA01-COL-21	2020-04-19 12:00:56	2020-04-19 12:00:56	2020-04-19	2020-04-13	2020-04-01	847	73.4496	155.992	149.106	145.25	156	150	146	158.586	129.838	130.908	159	130	131
CRA01	COL	21	CRA01-COL-21	2020-04-19 13:00:56	2020-04-19 13:00:56	2020-04-19	2020-04-13	2020-04-01	1288	72.1544	161.179	155.689	152.057	164	159	154	164.626	129.363	130.606	168	129	131
CRA01	COL	21	CRA01-COL-21	2020-04-20 10:00:56	2020-04-20 10:00:56	2020-04-20	2020-04-20	2020-04-01	1136	71.2221	129.139	124.302	122.103	128	124	122	133.733	129.48	129.837	134	129	130
CRA01	COL	21	CRA01-COL-21	2020-04-20 11:00:56	2020-04-20 11:00:56	2020-04-20	2020-04-20	2020-04-01	807	57.8318	132.311	125.411	122.652	131	125	123	135.265	130.149	130.435	134	130	130
CRA01	COL	21	CRA01-COL-21	2020-04-20 12:00:56	2020-04-20 12:00:56	2020-04-20	2020-04-20	2020-04-01	1649	80.9073	133.577	128.881	127.293	134	131	129	138.377	129.51	129.49	140	129	129
CRA01	COL	21	CRA01-COL-21	2020-04-20 13:00:56	2020-04-20 13:00:56	2020-04-20	2020-04-20	2020-04-01	820	54.261	126.76	121.151	118.185	126	121	119	130.685	129.646	130.356	130	129	130
CRA01	COL	21	CRA01-COL-21	2020-04-21 10:00:56	2020-04-21 10:00:56	2020-04-21	2020-04-20	2020-04-01	1592	91.9911	147.548	142.219	139.193	150	144	141	151.579	129.437	130.317	154	129	130
CRA01	COL	21	CRA01-COL-21	2020-04-21 11:00:56	2020-04-21 11:00:56	2020-04-21	2020-04-20	2020-04-01	1389	96.5325	169.829	163.435	159.143	171	166	161	172.292	129.557	131.054	174	129	131
CRA01	COL	21	CRA01-COL-21	2020-04-21 12:00:56	2020-04-21 12:00:56	2020-04-21	2020-04-20	2020-04-01	946	90.5249	131.775	126.651	123.476	132	128	125	135.969	129.384	130.401	138	129	130
CRA01	COL	21	CRA01-COL-21	2020-04-21 13:00:56	2020-04-21 13:00:56	2020-04-21	2020-04-20	2020-04-01	931	57.9009	135.727	130.639	127.94	138	134	130	140.078	129.429	130.121	143	129	130
CRA01	COL	21	CRA01-COL-21	2020-04-22 10:00:56	2020-04-22 10:00:56	2020-04-22	2020-04-20	2020-04-01	1257	71.981	150.429	144.551	141.544	152	147	143	153.965	129.648	130.356	156	129	130
CRA01	COL	21	CRA01-COL-21	2020-04-22 11:00:56	2020-04-22 11:00:56	2020-04-22	2020-04-20	2020-04-01	998	56.9572	166.473	159.831	155.472	168	162	158	168.796	129.654	131.123	171	129	131
CRA01	COL	21	CRA01-COL-21	2020-04-22 12:00:56	2020-04-22 12:00:56	2020-04-22	2020-04-20	2020-04-01	1220	59.519	177.629	172.189	170.24	177	172	170	180.44	129.631	129.73	181	129	130
CRA01	COL	21	CRA01-COL-21	2020-04-22 13:00:56	2020-04-22 13:00:56	2020-04-22	2020-04-20	2020-04-01	932	83.4522	175.094	168.036	164.902	178	171	168	176.842	130.018	130.524	180	129	130
CRA01	COL	21	CRA01-COL-21	2020-04-23 10:00:56	2020-04-23 10:00:56	2020-04-23	2020-04-20	2020-04-01	997	82.2439	172.109	166.219	165.055	173	168	168	174.929	129.948	129.354	176	129	129
CRA01	COL	21	CRA01-COL-21	2020-04-23 11:00:56	2020-04-23 11:00:56	2020-04-23	2020-04-20	2020-04-01	1107	74.0413	152.411	146.891	145.124	153	148	147	156.225	129.744	129.641	158	129	130
CRA01	COL	21	CRA01-COL-21	2020-04-23 12:00:56	2020-04-23 12:00:56	2020-04-23	2020-04-20	2020-04-01	1155	58.1172	173.258	167.371	165.941	176	171	170	176.078	129.91	129.51	180	129	129
CRA01	COL	21	CRA01-COL-21	2020-04-23 13:00:56	2020-04-23 13:00:56	2020-04-23	2020-04-20	2020-04-01	1054	90.1576	158.996	152.657	150.622	161	156	154	161.978	129.991	129.895	165	129	130
CRA01	COL	21	CRA01-COL-21	2020-04-24 10:00:56	2020-04-24 10:00:56	2020-04-24	2020-04-20	2020-04-01	850	58.1422	129.394	123.033	121.661	130	125	123	132.884	130.193	129.616	135	130	130
CRA01	COL	21	CRA01-COL-21	2020-04-24 11:00:56	2020-04-24 11:00:56	2020-04-24	2020-04-20	2020-04-01	1168	59.4729	139.659	134.235	132.267	141	137	134	143.794	129.704	129.792	146	129	130
CRA01	COL	21	CRA01-COL-21	2020-04-24 12:00:56	2020-04-24 12:00:56	2020-04-24	2020-04-20	2020-04-01	1078	56.5089	156.323	148.287	145.016	158	151	148	158.007	130.403	130.772	161	130	131
CRA01	COL	21	CRA01-COL-21	2020-04-24 13:00:56	2020-04-24 13:00:56	2020-04-24	2020-04-20	2020-04-01	894	70.5954	127.944	122.306	119.54	129	125	122	131.81	129.674	130.265	134	129	130
CRA01	COL	21	CRA01-COL-21	2020-04-25 10:00:56	2020-04-25 10:00:56	2020-04-25	2020-04-20	2020-04-01	1822	78.952	133.692	129.699	127.48	137	133	130	138.833	129.123	129.72	143	129	130
CRA01	COL	21	CRA01-COL-21	2020-04-25 11:00:56	2020-04-25 11:00:56	2020-04-25	2020-04-20	2020-04-01	2041	82.5667	174.438	169.917	168.498	177	173	171	178.157	129.404	129.309	181	129	130
CRA01	COL	21	CRA01-COL-21	2020-04-25 12:00:56	2020-04-25 12:00:56	2020-04-25	2020-04-20	2020-04-01	993	56.4359	144.395	139.205	140.195	146	141	143	148.681	130.167	128.133	151	130	128
CRA01	COL	21	CRA01-COL-21	2020-04-25 13:00:56	2020-04-25 13:00:56	2020-04-25	2020-04-20	2020-04-01	1040	55.0316	167.556	160.316	157.892	170	163	161	169.511	130.234	130.202	173	130	130
CRA01	COL	21	CRA01-COL-21	2020-04-26 10:00:56	2020-04-26 10:00:56	2020-04-26	2020-04-20	2020-04-01	926	73.0771	160.479	154.134	154.041	163	157	157	163.598	130.34	128.883	167	130	129
CRA01	COL	21	CRA01-COL-21	2020-04-26 11:00:56	2020-04-26 11:00:56	2020-04-26	2020-04-20	2020-04-01	1145	61.29	169.493	163.108	161.86	171	165	164	172.135	130.114	129.466	174	130	129
CRA01	COL	21	CRA01-COL-21	2020-04-26 12:00:56	2020-04-26 12:00:56	2020-04-26	2020-04-20	2020-04-01	997	56.5298	162.552	155.895	154.635	165	160	158	165.277	130.206	129.52	169	130	130
CRA01	COL	21	CRA01-COL-21	2020-04-26 13:00:56	2020-04-26 13:00:56	2020-04-26	2020-04-20	2020-04-01	1079	60.9092	174.065	166.118	163.182	176	170	166	175.236	130.336	130.555	178	130	131
CRA01	COL	21	CRA01-COL-21	2020-04-27 10:00:56	2020-04-27 10:00:56	2020-04-27	2020-04-27	2020-04-01	1289	67.3072	146.251	140.071	137.194	147	142	138	149.507	129.815	130.338	151	129	130
CRA01	COL	21	CRA01-COL-21	2020-04-27 11:00:56	2020-04-27 11:00:56	2020-04-27	2020-04-27	2020-04-01	1041	64.0079	166.877	160.137	157.068	170	164	160	169.066	129.928	130.453	173	130	130
CRA01	COL	21	CRA01-COL-21	2020-04-27 12:00:56	2020-04-27 12:00:56	2020-04-27	2020-04-27	2020-04-01	1210	62.007	161.609	156.195	155.716	163	158	157	165.174	129.94	128.979	167	129	129
CRA01	COL	21	CRA01-COL-21	2020-04-27 13:00:56	2020-04-27 13:00:56	2020-04-27	2020-04-27	2020-04-01	1218	62.5825	184.617	176.888	173.846	187	180	177	185.338	130.259	130.553	188	130	130
CRA01	COL	21	CRA01-COL-21	2020-04-28 10:00:56	2020-04-28 10:00:56	2020-04-28	2020-04-27	2020-04-01	1265	88.1473	145.152	138.273	134.47	148	141	137	147.85	129.899	130.941	151	129	131
CRA01	COL	21	CRA01-COL-21	2020-04-28 11:00:56	2020-04-28 11:00:56	2020-04-28	2020-04-27	2020-04-01	1070	56.532	163.807	157.709	158.219	164	159	160	166.911	130.35	128.524	168	130	129
CRA01	COL	21	CRA01-COL-21	2020-04-28 12:00:56	2020-04-28 12:00:56	2020-04-28	2020-04-27	2020-04-01	1255	56.2937	159.151	150.229	145.769	162	155	150	159.965	130.506	131.52	164	130	131
CRA01	COL	21	CRA01-COL-21	2020-04-28 13:00:56	2020-04-28 13:00:56	2020-04-28	2020-04-27	2020-04-01	1183	57.2837	193.088	185.235	182.331	192	185	181	193.083	130.326	130.497	193	130	131
CRA01	COL	21	CRA01-COL-21	2020-04-29 10:00:56	2020-04-29 10:00:56	2020-04-29	2020-04-27	2020-04-01	2500	99.8409	141.507	138.75	136.749	145	142	139	147.4	128.712	129.405	151	128	130
CRA01	COL	21	CRA01-COL-21	2020-04-29 11:00:56	2020-04-29 11:00:56	2020-04-29	2020-04-27	2020-04-01	1366	83.8288	163.107	158.243	157.201	165	161	159	166.973	129.615	129.149	170	129	129
CRA01	COL	21	CRA01-COL-21	2020-04-29 12:00:56	2020-04-29 12:00:56	2020-04-29	2020-04-27	2020-04-01	965	66.59	157.85	151.92	149.872	160	155	153	161.094	129.856	129.824	164	129	130
CRA01	COL	21	CRA01-COL-21	2020-04-29 13:00:56	2020-04-29 13:00:56	2020-04-29	2020-04-27	2020-04-01	1175	69.2233	184.814	176.234	172.043	187	179	175	184.818	130.333	131.26	187	130	131
CRA01	COL	21	CRA01-COL-21	2020-04-30 10:00:56	2020-04-30 10:00:56	2020-04-30	2020-04-27	2020-04-01	1514	96.7679	136.956	131.792	129.834	138	134	131	141.079	129.608	129.712	143	129	130
CRA01	COL	21	CRA01-COL-21	2020-04-30 11:00:56	2020-04-30 11:00:56	2020-04-30	2020-04-27	2020-04-01	1750	84.9	170.995	165.684	163.826	172	167	165	174.147	129.609	129.614	176	129	130
CRA01	COL	21	CRA01-COL-21	2020-04-30 12:00:56	2020-04-30 12:00:56	2020-04-30	2020-04-27	2020-04-01	1209	62.9843	157.969	151.239	149.398	160	155	152	160.649	130.181	129.857	164	130	130
CRA01	COL	21	CRA01-COL-21	2020-04-30 13:00:56	2020-04-30 13:00:56	2020-04-30	2020-04-27	2020-04-01	1091	68.3617	183.169	175.029	171.597	185	178	175	183.657	130.312	130.811	187	130	131
CRA01	COL	33	CRA01-COL-33	2019-11-29 10:00:44	2019-11-29 10:00:44	2019-11-29	2019-11-25	2019-11-01	785	57.2745	128.104	120.797	120.382	123	109	112	130.307	130.939	129.139	120	130	130
CRA01	COL	33	CRA01-COL-33	2019-11-29 11:00:44	2019-11-29 11:00:44	2019-11-29	2019-11-25	2019-11-01	688	55.2727	136.715	129.767	132.494	127	117	124	139.688	131.366	127.395	129	130	125
CRA01	COL	33	CRA01-COL-33	2019-11-29 12:00:44	2019-11-29 12:00:44	2019-11-29	2019-11-25	2019-11-01	644	78.4762	105.272	105.874	109.995	106	104	105	113.236	128.837	125.497	113	129	126
CRA01	COL	33	CRA01-COL-33	2019-11-29 13:00:44	2019-11-29 13:00:44	2019-11-29	2019-11-25	2019-11-01	319	47.5947	175.589	159.715	154.762	171	153	149	170.624	133.075	132.749	165	133	134
CRA01	COL	33	CRA01-COL-33	2019-11-30 10:00:44	2019-11-30 10:00:44	2019-11-30	2019-11-25	2019-11-01	93	41.8809	123.387	110.591	113.602	119	104	105	122.151	133.688	128.204	117	134	129
CRA01	COL	33	CRA01-COL-33	2019-11-30 11:00:44	2019-11-30 11:00:44	2019-11-30	2019-11-25	2019-11-01	724	55.578	151.236	143.287	142.365	143	137	138	153.286	130.92	129.587	147	129	128
CRA01	COL	33	CRA01-COL-33	2019-11-30 12:00:44	2019-11-30 12:00:44	2019-11-30	2019-11-25	2019-11-01	177	43.1423	146.508	126.746	121.571	143	119	115	139.599	134.78	133.621	134	135	135
CRA01	COL	33	CRA01-COL-33	2019-11-30 13:00:44	2019-11-30 13:00:44	2019-11-30	2019-11-25	2019-11-01	607	55.6859	176.74	168.923	165.555	185	181	176	177.346	130.386	130.835	189	129	131
CRA01	COL	33	CRA01-COL-33	2019-12-01 10:00:44	2019-12-01 10:00:44	2019-12-01	2019-11-25	2019-12-01	717	77.6921	126.232	118.608	119.611	119	108	113	128.491	131.344	128.453	118	130	128
CRA01	COL	33	CRA01-COL-33	2019-12-01 11:00:44	2019-12-01 11:00:44	2019-12-01	2019-11-25	2019-12-01	664	55.9111	143.226	138.355	142.485	134	132	141	148.098	130.907	126.446	141	129	125
CRA01	COL	33	CRA01-COL-33	2019-12-01 12:00:44	2019-12-01 12:00:44	2019-12-01	2019-11-25	2019-12-01	383	56.4314	108.493	102.117	103.658	100	95	102	111.227	131.144	128.068	103	131	129
CRA01	COL	33	CRA01-COL-33	2019-12-01 13:00:44	2019-12-01 13:00:44	2019-12-01	2019-11-25	2019-12-01	234	48.2962	153.132	135.897	131.876	150	129	125	147.902	133.915	132.547	143	135	134
CRA01	COL	33	CRA01-COL-33	2019-12-02 10:00:44	2019-12-02 10:00:44	2019-12-02	2019-12-02	2019-12-01	192	53.2636	135.51	114.286	108.526	125	97	94	127.016	135.542	134.302	111	137	134
CRA01	COL	33	CRA01-COL-33	2019-12-02 11:00:44	2019-12-02 11:00:44	2019-12-02	2019-12-02	2019-12-01	66	16.5681	154.727	145.864	133.682	156	147	136	155.47	129.091	135.621	157	129	135
CRA01	COL	33	CRA01-COL-33	2019-12-02 12:00:44	2019-12-02 12:00:44	2019-12-02	2019-12-02	2019-12-01	151	38.6621	129.53	110.781	105.093	118	96	91	122.795	134.642	133.98	106	135	133
CRA01	COL	33	CRA01-COL-33	2019-12-02 13:00:44	2019-12-02 13:00:44	2019-12-02	2019-12-02	2019-12-01	166	38.508	120.078	101.036	98.4639	108	84	86	113.127	135.331	132.313	96	136	132
CRA01	COL	33	CRA01-COL-33	2019-12-03 10:00:44	2019-12-03 10:00:44	2019-12-03	2019-12-02	2019-12-01	640	81.0667	142.505	132.764	126.866	149	128	120	142.392	130.752	132.398	141	129	134
CRA01	COL	33	CRA01-COL-33	2019-12-03 11:00:44	2019-12-03 11:00:44	2019-12-03	2019-12-02	2019-12-01	276	80.0563	113.518	108.533	108.5	99	101	104	117.547	130.145	128.529	108	129	127
CRA01	COL	33	CRA01-COL-33	2019-12-03 12:00:44	2019-12-03 12:00:44	2019-12-03	2019-12-02	2019-12-01	292	70.8511	145.88	134.048	127.955	146	139	132	144.678	131.466	132.942	149	131	133
CRA01	COL	33	CRA01-COL-33	2019-12-03 13:00:44	2019-12-03 13:00:44	2019-12-03	2019-12-02	2019-12-01	93	33.4702	152.054	141.183	133.785	154	146	136	151.634	130.828	133.409	156	130	133
CRA01	COL	33	CRA01-COL-33	2019-12-04 10:00:44	2019-12-04 10:00:44	2019-12-04	2019-12-02	2019-12-01	544	75.0601	133.517	123.748	119.272	137	116	112	133.732	131.053	131.667	129	130	133
CRA01	COL	33	CRA01-COL-33	2019-12-04 11:00:44	2019-12-04 11:00:44	2019-12-04	2019-12-02	2019-12-01	244	67.0318	141.975	128.996	124.504	144	119	116	139.971	132.27	132.172	132	131	134
CRA01	COL	33	CRA01-COL-33	2019-12-04 12:00:44	2019-12-04 12:00:44	2019-12-04	2019-12-02	2019-12-01	38	4.0382	185.079	175.842	161.789	186	176	162	184.158	128.947	136.368	184	129	136
CRA01	COL	33	CRA01-COL-33	2019-12-04 13:00:44	2019-12-04 13:00:44	2019-12-04	2019-12-02	2019-12-01	74	26.6056	181.419	168.068	159.608	184	176	166	177.959	131.514	134.149	185	129	135
CRA01	COL	33	CRA01-COL-33	2019-12-05 10:00:44	2019-12-05 10:00:44	2019-12-05	2019-12-02	2019-12-01	667	72.5277	135.567	127.012	121.733	139	124	117	136.769	130.397	131.937	135	129	133
CRA01	COL	33	CRA01-COL-33	2019-12-05 11:00:44	2019-12-05 11:00:44	2019-12-05	2019-12-02	2019-12-01	102	39.2047	172.196	168.667	164	173	169	165	176.755	128.431	130.853	177	128	130
CRA01	COL	33	CRA01-COL-33	2019-12-05 12:00:44	2019-12-05 12:00:44	2019-12-05	2019-12-02	2019-12-01	46	41.1006	169.87	162.109	154.739	171	162	154	171.196	129.435	132.761	172	129	133
CRA01	COL	33	CRA01-COL-33	2019-12-05 13:00:44	2019-12-05 13:00:44	2019-12-05	2019-12-02	2019-12-01	36	3.80799	175.833	167.444	156.111	178	168	155	176.194	129.111	134.917	177	129	135
CRA01	COL	33	CRA01-COL-33	2019-12-06 10:00:44	2019-12-06 10:00:44	2019-12-06	2019-12-02	2019-12-01	493	60.7269	121.164	111.773	111.274	113	108	110	121.931	131.884	129.716	117	129	129
CRA01	COL	33	CRA01-COL-33	2019-12-06 11:00:44	2019-12-06 11:00:44	2019-12-06	2019-12-02	2019-12-01	449	81.639	158.183	148.174	141.59	161	140	133	157.964	130.637	132.771	152	129	133
CRA01	COL	33	CRA01-COL-33	2019-12-06 12:00:44	2019-12-06 12:00:44	2019-12-06	2019-12-02	2019-12-01	90	21.869	151.211	143.322	138.589	162	154	147	152.811	130.122	131.544	164	130	131
CRA01	COL	33	CRA01-COL-33	2019-12-06 13:00:44	2019-12-06 13:00:44	2019-12-06	2019-12-02	2019-12-01	56	8.846	179.214	170.125	163.357	188	178	169	178.893	130.179	132.554	187	129	133
CRA01	COL	33	CRA01-COL-33	2019-12-07 10:00:44	2019-12-07 10:00:44	2019-12-07	2019-12-02	2019-12-01	59	6.94632	178.237	170.305	163.085	185	177	165	179	129.644	132.61	185	129	133
CRA01	COL	33	CRA01-COL-33	2019-12-07 11:00:44	2019-12-07 11:00:44	2019-12-07	2019-12-02	2019-12-01	53	12.1656	183.491	175.17	167.585	186	178	168	183.698	129.642	132.962	186	129	133
CRA01	COL	33	CRA01-COL-33	2019-12-07 12:00:44	2019-12-07 12:00:44	2019-12-07	2019-12-02	2019-12-01	40	3.80799	190.175	181.675	171.075	190	181	170	189.775	129.225	134.475	190	129	134
CRA01	COL	33	CRA01-COL-33	2019-12-07 13:00:44	2019-12-07 13:00:44	2019-12-07	2019-12-02	2019-12-01	184	23.5214	167.81	162.995	160.87	170	166	163	171.772	129.408	129.734	174	129	129
CRA01	COL	33	CRA01-COL-33	2019-12-08 10:00:44	2019-12-08 10:00:44	2019-12-08	2019-12-02	2019-12-01	49	6.7083	188.735	179.816	173.286	197	188	178	188.102	130.041	132.367	196	129	133
CRA01	COL	33	CRA01-COL-33	2019-12-08 11:00:44	2019-12-08 11:00:44	2019-12-08	2019-12-02	2019-12-01	87	10.3629	167.46	156.977	153.989	170	158	159	166.575	131.437	130.793	169	131	131
CRA01	COL	33	CRA01-COL-33	2019-12-08 12:00:44	2019-12-08 12:00:44	2019-12-08	2019-12-02	2019-12-01	96	19.0067	166.802	157.344	154.302	178	170	165	166.823	131.01	130.75	180	130	132
CRA01	COL	33	CRA01-COL-33	2019-12-08 13:00:44	2019-12-08 13:00:44	2019-12-08	2019-12-02	2019-12-01	94	11.511	164.574	155.362	152.447	175	170	160	164.766	131.021	130.649	178	130	132
CRA01	COL	33	CRA01-COL-33	2019-12-09 10:00:44	2019-12-09 10:00:44	2019-12-09	2019-12-09	2019-12-01	518	83.313	130.805	121.863	117.871	133	119	117	131.753	130.851	131.361	131	129	132
CRA01	COL	33	CRA01-COL-33	2019-12-09 11:00:44	2019-12-09 11:00:44	2019-12-09	2019-12-09	2019-12-01	496	83.2783	116.631	111.308	113.617	100	101	106	120.625	130.7	127.341	110	129	125
CRA01	COL	33	CRA01-COL-33	2019-12-09 12:00:44	2019-12-09 12:00:44	2019-12-09	2019-12-09	2019-12-01	289	97.8278	115.294	105.9	103.277	117	104	102	115.45	131.398	130.792	114	131	131
CRA01	COL	33	CRA01-COL-33	2019-12-09 13:00:44	2019-12-09 13:00:44	2019-12-09	2019-12-09	2019-12-01	533	50.9314	164.625	159.779	157.15	169	164	162	168.362	129.347	129.994	173	129	130
CRA01	COL	33	CRA01-COL-33	2019-12-10 10:00:44	2019-12-10 10:00:44	2019-12-10	2019-12-09	2019-12-01	654	83.3048	121.754	117.653	115.953	119	110	110	126.246	129.391	129.336	120	129	130
CRA01	COL	33	CRA01-COL-33	2019-12-10 11:00:44	2019-12-10 11:00:44	2019-12-10	2019-12-09	2019-12-01	597	57.2648	128.072	125.223	127.93	115	110	116	134.159	129.801	126.816	120	129	125
CRA01	COL	33	CRA01-COL-33	2019-12-10 12:00:44	2019-12-10 12:00:44	2019-12-10	2019-12-09	2019-12-01	311	48.2022	141.955	136.463	135.466	147	143	142	145.817	129.971	129.257	153	129	130
CRA01	COL	33	CRA01-COL-33	2019-12-10 13:00:44	2019-12-10 13:00:44	2019-12-10	2019-12-09	2019-12-01	130	47.2891	164.031	155.838	151.562	174	166	160	165.069	130.362	131.269	175	129	132
CRA01	COL	33	CRA01-COL-33	2019-12-11 10:00:44	2019-12-11 10:00:44	2019-12-11	2019-12-09	2019-12-01	222	28.9839	153.27	146.914	143.077	158	154	150	156.045	129.734	130.829	163	129	131
CRA01	COL	33	CRA01-COL-33	2019-12-11 11:00:44	2019-12-11 11:00:44	2019-12-11	2019-12-09	2019-12-01	143	25.6663	171.273	162.748	161.671	179	174	172	171.979	131.014	129.58	182	130	130
CRA01	COL	33	CRA01-COL-33	2019-12-11 12:00:17	2019-12-11 12:00:17	2019-12-11	2019-12-09	2019-12-01	40	8.85308	191.3	183.25	175.875	195	185	179	191.2	129.575	132.75	193	130	133
CRA01	COL	33	CRA01-COL-33	2019-12-11 13:00:17	2019-12-11 13:00:17	2019-12-11	2019-12-09	2019-12-01	171	42.1729	158.386	141.327	135.982	154	131	126	153.199	133.596	133.292	145	134	134
CRA01	COL	33	CRA01-COL-33	2019-12-12 10:00:17	2019-12-12 10:00:17	2019-12-12	2019-12-09	2019-12-01	96	42.9914	165.604	154.802	150.281	172	164	160	164.792	131.219	131.76	174	130	132
CRA01	COL	33	CRA01-COL-33	2019-12-12 11:00:17	2019-12-12 11:00:17	2019-12-12	2019-12-09	2019-12-01	68	29.5678	163	149.853	150.265	173	160	164	160.676	133.059	129.529	172	133	131
CRA01	COL	33	CRA01-COL-33	2019-12-12 12:00:17	2019-12-12 12:00:17	2019-12-12	2019-12-09	2019-12-01	112	27.6135	175.902	167.375	165.33	182	175	172	176.438	130.759	130.161	184	130	130
CRA01	COL	33	CRA01-COL-33	2019-12-12 13:00:17	2019-12-12 13:00:17	2019-12-12	2019-12-09	2019-12-01	104	11.0172	162.981	151.587	151.731	176	164	162	161.817	132.337	129.356	175	131	130
CRA01	COL	33	CRA01-COL-33	2019-12-13 10:00:17	2019-12-13 10:00:17	2019-12-13	2019-12-09	2019-12-01	636	93.441	120.344	116.061	117.722	111	103	108	125.096	130.186	127.553	113	129	126
CRA01	COL	33	CRA01-COL-33	2019-12-13 11:00:17	2019-12-13 11:00:17	2019-12-13	2019-12-09	2019-12-01	294	43.4196	112.48	112.537	117.371	111	114	121	121.333	129.17	125.432	123	129	124
CRA01	COL	33	CRA01-COL-33	2019-12-13 12:00:17	2019-12-13 12:00:17	2019-12-13	2019-12-09	2019-12-01	248	64.8846	133.625	121.069	118.315	134	122	118	132.113	132.44	131.302	133	133	132
CRA01	COL	33	CRA01-COL-33	2019-12-13 13:00:17	2019-12-13 13:00:17	2019-12-13	2019-12-09	2019-12-01	183	43.2031	157.563	148.721	145.978	168	160	154	158.197	130.891	130.525	170	130	131
CRA01	COL	33	CRA01-COL-33	2019-12-14 10:00:17	2019-12-14 10:00:17	2019-12-14	2019-12-09	2019-12-01	221	36.4727	184.905	181.747	180.982	185	183	183	189.231	129.009	128.751	190	129	129
CRA01	COL	33	CRA01-COL-33	2019-12-14 11:00:17	2019-12-14 11:00:17	2019-12-14	2019-12-09	2019-12-01	217	43.2739	106.005	106.037	113.276	104	107	116	114.765	129.696	123.986	115	129	122
CRA01	COL	33	CRA01-COL-33	2019-12-14 12:00:17	2019-12-14 12:00:17	2019-12-14	2019-12-09	2019-12-01	117	32.7453	160.65	141.188	134.932	155	131	121	153.479	134.402	134.145	144	136	135
CRA01	COL	33	CRA01-COL-33	2019-12-14 13:00:17	2019-12-14 13:00:17	2019-12-14	2019-12-09	2019-12-01	208	35.2882	155.322	138.803	134.534	156	134	125	150.548	133.63	132.567	146	134	133
CRA01	COL	33	CRA01-COL-33	2019-12-15 10:00:17	2019-12-15 10:00:17	2019-12-15	2019-12-09	2019-12-01	26	3.54608	185.615	179.615	175.115	186	181	176	187.615	129.346	131.077	189	129	131
CRA01	COL	33	CRA01-COL-33	2019-12-15 11:00:17	2019-12-15 11:00:17	2019-12-15	2019-12-09	2019-12-01	0	NA	185.615	179.615	175.115	186	181	176	187.615	129.346	131.077	189	129	131
CRA01	COL	33	CRA01-COL-33	2019-12-15 12:00:17	2019-12-15 12:00:17	2019-12-15	2019-12-09	2019-12-01	91	29.6522	129.286	122.44	121.341	138	136	134	131.824	130.604	129.571	145	130	130
CRA01	COL	33	CRA01-COL-33	2019-12-15 13:00:17	2019-12-15 13:00:17	2019-12-15	2019-12-09	2019-12-01	457	61.8756	120.746	121.937	128.344	115	118	127	130.468	129.009	124.269	127	129	123
CRA01	COL	33	CRA01-COL-33	2019-12-16 10:00:17	2019-12-16 10:00:17	2019-12-16	2019-12-16	2019-12-01	768	86.2047	122.392	119.314	120.411	120	111	113	128.095	129.576	127.714	121	129	127
CRA01	COL	33	CRA01-COL-33	2019-12-16 11:00:17	2019-12-16 11:00:17	2019-12-16	2019-12-16	2019-12-01	447	49.8624	103.834	106.092	114.19	89	96	108	114.242	129.148	123.098	104	128	120
CRA01	COL	33	CRA01-COL-33	2019-12-16 12:00:17	2019-12-16 12:00:17	2019-12-16	2019-12-16	2019-12-01	475	54.5338	103.926	105.684	111.794	108	109	114	113.657	128.783	124.312	117	129	124
CRA01	COL	33	CRA01-COL-33	2019-12-16 13:00:17	2019-12-16 13:00:17	2019-12-16	2019-12-16	2019-12-01	102	12.2922	138.284	130.794	127.696	146	141	137	140.245	130.363	130.647	150	130	132
CRA01	COL	33	CRA01-COL-33	2019-12-17 10:00:17	2019-12-17 10:00:17	2019-12-17	2019-12-16	2019-12-01	30	22.8966	179.6	176.467	178.133	178	176	180	184.433	129.5	127.533	184	130	126
CRA01	COL	33	CRA01-COL-33	2019-12-17 11:00:17	2019-12-17 11:00:17	2019-12-17	2019-12-16	2019-12-01	32	3.64225	188.312	182.375	178.906	190	183	178	190.312	129.531	130.562	191	130	130
CRA01	COL	33	CRA01-COL-33	2019-12-17 12:00:17	2019-12-17 12:00:17	2019-12-17	2019-12-16	2019-12-01	173	28.6576	122.919	99.0636	95.8728	113	84	81	112.283	137.353	133.532	98	139	134
CRA01	COL	33	CRA01-COL-33	2019-12-17 13:00:17	2019-12-17 13:00:17	2019-12-17	2019-12-16	2019-12-01	188	29.1549	118.878	96.1755	95.4468	110	80	82	109.16	137.282	131.968	95	138	132
CRA01	COL	33	CRA01-COL-33	2019-12-18 10:00:17	2019-12-18 10:00:17	2019-12-18	2019-12-16	2019-12-01	107	29.5382	146.056	136.084	128.785	158	148	134	146.065	130.533	133.234	158	130	133
CRA01	COL	33	CRA01-COL-33	2019-12-18 11:00:17	2019-12-18 11:00:17	2019-12-18	2019-12-16	2019-12-01	179	30.0376	147.877	138.726	133.743	159	152	141	148.642	130.626	131.844	161	130	132
CRA01	COL	33	CRA01-COL-33	2019-12-18 12:00:17	2019-12-18 12:00:17	2019-12-18	2019-12-16	2019-12-01	293	34.8673	126.925	110.556	108.87	112	94	96	122.147	134.358	131.307	104	134	131
CRA01	COL	33	CRA01-COL-33	2019-12-18 13:00:17	2019-12-18 13:00:17	2019-12-18	2019-12-16	2019-12-01	162	35.5107	141.253	132.407	126.167	149	141	131	142.346	130.309	132.506	151	130	132
CRA01	COL	33	CRA01-COL-33	2019-12-19 10:00:17	2019-12-19 10:00:17	2019-12-19	2019-12-16	2019-12-01	281	42.4059	153.263	136.537	130.573	159	135	126	148.196	133.409	133.527	150	134	134
CRA01	COL	33	CRA01-COL-33	2019-12-19 11:00:17	2019-12-19 11:00:17	2019-12-19	2019-12-16	2019-12-01	305	45.2867	140.374	125.784	121.164	145	122	117	137.2	132.905	132.564	135	132	133
CRA01	COL	33	CRA01-COL-33	2019-12-19 12:00:17	2019-12-19 12:00:17	2019-12-19	2019-12-16	2019-12-01	259	41.7044	139.822	125.147	119.676	145	122	116	136.494	132.753	133.066	136	132	133
CRA01	COL	33	CRA01-COL-33	2019-12-19 13:00:17	2019-12-19 13:00:17	2019-12-19	2019-12-16	2019-12-01	184	34.0332	147.136	137.886	132.223	156	147	137	147.837	130.538	132.255	158	130	132
CRA01	COL	33	CRA01-COL-33	2019-12-20 10:00:17	2019-12-20 10:00:17	2019-12-20	2019-12-16	2019-12-01	397	74.8884	130.756	120.534	118.03	121	116	115	131.161	131.559	130.746	126	130	129
CRA01	COL	33	CRA01-COL-33	2019-12-20 11:00:17	2019-12-20 11:00:17	2019-12-20	2019-12-16	2019-12-01	280	36.2886	147.15	137.346	134.854	142	133	132	147.939	131.254	130.657	143	129	128
CRA01	COL	33	CRA01-COL-33	2019-12-20 12:00:17	2019-12-20 12:00:17	2019-12-20	2019-12-16	2019-12-01	183	48.5238	164.175	156.126	150.208	174	165	156	165.295	129.907	132.148	174	130	132
CRA01	COL	33	CRA01-COL-33	2019-12-20 13:00:17	2019-12-20 13:00:17	2019-12-20	2019-12-16	2019-12-01	160	32.688	165.2	157.062	150.631	175	166	155	166.2	129.875	132.381	176	130	132
CRA01	COL	33	CRA01-COL-33	2019-12-21 10:00:17	2019-12-21 10:00:17	2019-12-21	2019-12-16	2019-12-01	327	71.6375	135.287	122.893	116.875	136	125	119	133.703	131.801	133.028	135	130	133
CRA01	COL	33	CRA01-COL-33	2019-12-21 11:00:17	2019-12-21 11:00:17	2019-12-21	2019-12-16	2019-12-01	154	29.125	175.37	156.032	149.474	174	149	144	167.948	134.039	134.032	164	135	134
CRA01	COL	33	CRA01-COL-33	2019-12-21 12:00:17	2019-12-21 12:00:17	2019-12-21	2019-12-16	2019-12-01	147	31.5358	164.694	155.252	150.456	176	166	158	164.782	130.646	131.714	176	130	133
CRA01	COL	33	CRA01-COL-33	2019-12-21 13:00:17	2019-12-21 13:00:17	2019-12-21	2019-12-16	2019-12-01	175	66.0493	159.983	152.234	148.891	172	164	156	161.583	130.326	130.749	173	130	131
CRA01	COL	33	CRA01-COL-33	2019-12-22 10:00:17	2019-12-22 10:00:17	2019-12-22	2019-12-16	2019-12-01	334	56.5505	142.943	127.473	123.916	143	120	116	139.096	133.431	132.126	133	133	132
CRA01	COL	33	CRA01-COL-33	2019-12-22 11:00:17	2019-12-22 11:00:17	2019-12-22	2019-12-16	2019-12-01	337	56.1361	162.516	153.392	149.217	168	162	158	163.119	130.674	131.433	171	130	131
CRA01	COL	33	CRA01-COL-33	2019-12-22 12:00:17	2019-12-22 12:00:17	2019-12-22	2019-12-16	2019-12-01	221	51.5953	152.896	141.52	137.502	158	147	141	152.005	131.656	131.615	158	131	132
CRA01	COL	33	CRA01-COL-33	2019-12-22 13:00:17	2019-12-22 13:00:17	2019-12-22	2019-12-16	2019-12-01	168	36.4178	157.28	146.702	141.31	162	156	148	156.875	131.048	132.286	165	130	133
CRA01	COL	33	CRA01-COL-33	2019-12-23 10:00:17	2019-12-23 10:00:17	2019-12-23	2019-12-23	2019-12-01	253	57.0391	135.85	129.281	125.407	139	133	130	138.885	129.854	131.04	143	129	131
CRA01	COL	33	CRA01-COL-33	2019-12-23 11:00:17	2019-12-23 11:00:17	2019-12-23	2019-12-23	2019-12-01	194	49.2399	151.691	147.603	142.438	160	148	144	155.933	128.649	131.124	158	128	131
CRA01	COL	33	CRA01-COL-33	2019-12-23 12:00:17	2019-12-23 12:00:17	2019-12-23	2019-12-23	2019-12-01	220	72.9847	125.145	121.432	116.564	124	120	116	130.164	128.555	131.109	129	128	131
CRA01	COL	33	CRA01-COL-33	2019-12-23 13:00:17	2019-12-23 13:00:17	2019-12-23	2019-12-23	2019-12-01	121	74.9834	134.62	129	123.983	134	130	125	138.264	129.182	131.463	139	129	132
CRA01	COL	33	CRA01-COL-33	2019-12-24 10:00:17	2019-12-24 10:00:17	2019-12-24	2019-12-23	2019-12-01	256	83.5226	151.211	143.008	132.125	153	144	132	151.984	129.215	134.789	154	129	135
CRA01	COL	33	CRA01-COL-33	2019-12-24 11:00:17	2019-12-24 11:00:17	2019-12-24	2019-12-23	2019-12-01	400	85.5819	132.067	126.675	123.198	131	123	120	135.722	129.537	130.458	134	129	130
CRA01	COL	33	CRA01-COL-33	2019-12-24 12:00:17	2019-12-24 12:00:17	2019-12-24	2019-12-23	2019-12-01	167	45.7887	138.904	133.701	129.09	139	134	129	143.072	129.09	131.144	143	129	132
CRA01	COL	33	CRA01-COL-33	2019-12-24 13:00:17	2019-12-24 13:00:17	2019-12-24	2019-12-23	2019-12-01	52	62.6998	133.25	126.404	120.5	134	128	124	136.192	129.442	132.154	138	129	132
CRA01	COL	33	CRA01-COL-33	2019-12-25 10:00:17	2019-12-25 10:00:17	2019-12-25	2019-12-23	2019-12-01	651	80.0349	128.114	123.452	118.407	120	114	112	131.949	129	131.141	124	129	130
CRA01	COL	33	CRA01-COL-33	2019-12-25 11:00:22	2019-12-25 11:00:22	2019-12-25	2019-12-23	2019-12-01	249	81.0061	114.671	112.361	112.281	97	96	102	120.378	129.112	128.12	105	129	125
CRA01	COL	33	CRA01-COL-33	2019-12-25 12:00:22	2019-12-25 12:00:22	2019-12-25	2019-12-23	2019-12-01	260	67.8576	138.604	134.904	129.45	138	135	130	143.662	128.396	131.404	144	128	132
CRA01	COL	33	CRA01-COL-33	2019-12-25 13:00:22	2019-12-25 13:00:22	2019-12-25	2019-12-23	2019-12-01	145	79.064	146.855	141.317	131.097	148	142	133	150.055	128.297	134.166	151	128	135
CRA01	COL	33	CRA01-COL-33	2019-12-26 10:00:22	2019-12-26 10:00:22	2019-12-26	2019-12-23	2019-12-01	180	63.8848	165.967	161.2	157.422	168	163	159	169.956	129.111	130.544	172	129	131
CRA01	COL	33	CRA01-COL-33	2019-12-26 11:00:22	2019-12-26 11:00:22	2019-12-26	2019-12-23	2019-12-01	141	44.7215	154.355	148.745	146.518	168	162	156	157.652	129.681	129.858	171	130	131
CRA01	COL	33	CRA01-COL-33	2019-12-26 12:00:22	2019-12-26 12:00:22	2019-12-26	2019-12-23	2019-12-01	75	62.0847	165.747	160.56	156.507	167	162	158	169.387	129.107	130.707	170	129	130
CRA01	COL	33	CRA01-COL-33	2019-12-26 13:00:22	2019-12-26 13:00:22	2019-12-26	2019-12-23	2019-12-01	90	57.471	155.878	149.833	145.222	160	152	148	159.144	129.422	131.222	162	130	131
CRA01	COL	33	CRA01-COL-33	2019-12-27 10:00:22	2019-12-27 10:00:22	2019-12-27	2019-12-23	2019-12-01	203	64.7345	145.01	139.35	133.611	145	139	133	148.734	129.094	131.813	149	129	132
CRA01	COL	33	CRA01-COL-33	2019-12-27 11:00:22	2019-12-27 11:00:22	2019-12-27	2019-12-23	2019-12-01	204	71.7949	140.824	136.652	129.922	142	136	128	145.662	128.373	132.167	145	128	132
CRA01	COL	33	CRA01-COL-33	2019-12-27 12:00:22	2019-12-27 12:00:22	2019-12-27	2019-12-23	2019-12-01	117	80.6431	128.35	124.863	119.487	125	124	119	133.709	128.368	131.35	132	128	132
CRA01	COL	33	CRA01-COL-33	2019-12-27 13:00:22	2019-12-27 13:00:22	2019-12-27	2019-12-23	2019-12-01	362	66.1708	157.511	153.431	149.743	161	156	154	162.152	128.867	130.481	165	129	130
CRA01	COL	33	CRA01-COL-33	2019-12-28 10:00:22	2019-12-28 10:00:22	2019-12-28	2019-12-23	2019-12-01	199	62.4521	169.085	164.261	160.05	169	165	162	172.819	128.995	130.824	173	129	131
CRA01	COL	33	CRA01-COL-33	2019-12-28 11:00:22	2019-12-28 11:00:22	2019-12-28	2019-12-23	2019-12-01	71	51.4727	146.746	140.296	136.437	148	140	134	150.014	129.704	130.915	150	130	131
CRA01	COL	33	CRA01-COL-33	2019-12-28 12:00:22	2019-12-28 12:00:22	2019-12-28	2019-12-23	2019-12-01	46	28.9008	172	161	154.239	174	163	156	170.804	130.848	132.935	173	131	133
CRA01	COL	33	CRA01-COL-33	2019-12-28 13:00:22	2019-12-28 13:00:22	2019-12-28	2019-12-23	2019-12-01	276	62.0726	157.112	151.413	148.25	164	158	155	160.431	129.554	130.384	168	129	130
CRA01	COL	33	CRA01-COL-33	2019-12-29 10:00:22	2019-12-29 10:00:22	2019-12-29	2019-12-23	2019-12-01	128	69.7285	161.359	150.633	137.32	165	154	139	160.109	129.703	136.367	164	130	137
CRA01	COL	33	CRA01-COL-33	2019-12-29 11:00:22	2019-12-29 11:00:22	2019-12-29	2019-12-23	2019-12-01	438	81.9391	115.308	112.751	111.646	90	91	98	120.546	128.986	128.578	99	129	125
CRA01	COL	33	CRA01-COL-33	2019-12-29 12:00:22	2019-12-29 12:00:22	2019-12-29	2019-12-23	2019-12-01	323	83.5208	138.876	135.13	132.375	139	136	133	144.155	128.957	129.923	145	129	130
CRA01	COL	33	CRA01-COL-33	2019-12-29 13:00:22	2019-12-29 13:00:22	2019-12-29	2019-12-23	2019-12-01	91	59.3574	146.407	140.857	136.077	146	141	136	150.264	129.176	131.297	151	129	131
CRA01	COL	33	CRA01-COL-33	2019-12-30 10:00:22	2019-12-30 10:00:22	2019-12-30	2019-12-30	2019-12-01	149	54.8035	130.839	123.403	118.329	132	124	118	133.369	129.919	131.805	134	130	132
CRA01	COL	33	CRA01-COL-33	2019-12-30 11:00:22	2019-12-30 11:00:22	2019-12-30	2019-12-30	2019-12-01	292	53.1155	137.452	131.116	126.836	141	135	130	140.781	129.613	131.161	144	130	131
CRA01	COL	33	CRA01-COL-33	2019-12-30 12:00:22	2019-12-30 12:00:22	2019-12-30	2019-12-30	2019-12-01	238	29.4414	150.252	142.739	136.962	152	144	138	152.475	129.761	132.063	154	130	132
CRA01	COL	33	CRA01-COL-33	2019-12-30 13:00:22	2019-12-30 13:00:22	2019-12-30	2019-12-30	2019-12-01	174	26.7457	153.707	145.414	138.632	153	144	138	155.23	129.862	132.678	155	130	133
CRA01	COL	33	CRA01-COL-33	2019-12-31 10:00:22	2019-12-31 10:00:22	2019-12-31	2019-12-30	2019-12-01	280	28.6401	144.357	138.6	136.089	148	141	137	148.179	129.704	130.111	151	130	130
CRA01	COL	33	CRA01-COL-33	2019-12-31 11:00:22	2019-12-31 11:00:22	2019-12-31	2019-12-30	2019-12-01	212	56.0804	149.575	142.495	136.642	153	146	140	152.071	129.566	132.028	156	129	132
CRA01	COL	33	CRA01-COL-33	2019-12-31 12:00:22	2019-12-31 12:00:22	2019-12-31	2019-12-30	2019-12-01	99	24.5205	143.374	135.02	128.434	149	141	132	144.899	129.949	132.606	151	130	133
CRA01	COL	33	CRA01-COL-33	2019-12-31 13:00:22	2019-12-31 13:00:22	2019-12-31	2019-12-30	2019-12-01	163	28.1115	140.724	135.209	129.742	142	137	131	144.613	129.086	131.675	147	129	132
CRA01	COL	33	CRA01-COL-33	2020-01-01 10:00:22	2020-01-01 10:00:22	2020-01-01	2019-12-30	2020-01-01	227	28.2296	150.026	143.762	140.511	156	148	143	153.194	129.78	130.511	158	130	131
CRA01	COL	33	CRA01-COL-33	2020-01-01 11:00:22	2020-01-01 11:00:22	2020-01-01	2019-12-30	2020-01-01	165	35.703	166.77	161.448	156.673	167	161	156	170.176	129.079	131.164	170	129	131
CRA01	COL	33	CRA01-COL-33	2020-01-01 12:00:22	2020-01-01 12:00:22	2020-01-01	2019-12-30	2020-01-01	331	67.3531	151.187	146.175	140.094	151	146	141	155.142	128.798	131.84	155	129	132
CRA01	COL	33	CRA01-COL-33	2020-01-01 13:00:22	2020-01-01 13:00:22	2020-01-01	2019-12-30	2020-01-01	138	25.9279	153.616	146.971	140.703	159	152	147	156.246	129.355	132.159	162	129	132
CRA01	COL	33	CRA01-COL-33	2020-01-02 10:00:22	2020-01-02 10:00:22	2020-01-02	2019-12-30	2020-01-01	88	81.6839	142.205	135.284	127.989	142	130	126	144.477	129.398	132.659	142	129	133
CRA01	COL	33	CRA01-COL-33	2020-01-02 11:00:22	2020-01-02 11:00:22	2020-01-02	2019-12-30	2020-01-01	322	63.2102	113.748	113.146	114.758	104	101	108	121.214	128.748	126.984	112	128	126
CRA01	COL	33	CRA01-COL-33	2020-01-02 12:00:22	2020-01-02 12:00:22	2020-01-02	2019-12-30	2020-01-01	76	76.8148	141.987	134.487	127.842	144	136	130	144.053	129.618	132.487	145	129	134
CRA01	COL	33	CRA01-COL-33	2020-01-02 13:00:22	2020-01-02 13:00:22	2020-01-02	2019-12-30	2020-01-01	74	58.1876	133.095	128.959	125.324	134	129	124	138.216	128.865	130.541	139	129	130
CRA01	COL	33	CRA01-COL-33	2020-01-03 10:00:22	2020-01-03 10:00:22	2020-01-03	2019-12-30	2020-01-01	9	62.8909	168.778	156.778	140.333	165	151	139	166.333	129.444	138.111	161	130	136
CRA01	COL	33	CRA01-COL-33	2020-01-03 11:00:22	2020-01-03 11:00:22	2020-01-03	2019-12-30	2020-01-01	100	49.8536	156.92	150.78	145.03	154	148	144	159.96	129.2	131.82	158	129	132
CRA01	COL	33	CRA01-COL-33	2020-01-03 12:00:22	2020-01-03 12:00:22	2020-01-03	2019-12-30	2020-01-01	0	NA	156.92	150.78	145.03	154	148	144	159.96	129.2	131.82	158	129	132
CRA01	COL	33	CRA01-COL-33	2020-01-03 13:00:22	2020-01-03 13:00:22	2020-01-03	2019-12-30	2020-01-01	150	40.608	146.667	142.647	142.26	151	148	148	151.793	129.453	128.753	156	129	129
CRA01	COL	33	CRA01-COL-33	2020-01-04 10:00:22	2020-01-04 10:00:22	2020-01-04	2019-12-30	2020-01-01	65	48.9746	161.169	153.446	143.723	160	152	143	162.538	129.185	134.092	162	129	135
CRA01	COL	33	CRA01-COL-33	2020-01-04 11:00:22	2020-01-04 11:00:22	2020-01-04	2019-12-30	2020-01-01	200	14.5597	173.845	168.7	165.365	178	174	170	176.975	129.235	130.42	182	129	131
CRA01	COL	33	CRA01-COL-33	2020-01-04 12:00:22	2020-01-04 12:00:22	2020-01-04	2019-12-30	2020-01-01	42	35.3837	182.643	177.048	170.714	186	180	172	184.952	128.786	131.929	188	129	132
CRA01	COL	33	CRA01-COL-33	2020-01-04 13:00:22	2020-01-04 13:00:22	2020-01-04	2019-12-30	2020-01-01	189	43.503	164.815	160	157.042	173	169	165	168.577	129.217	130.18	177	129	130
CRA01	COL	33	CRA01-COL-33	2020-01-05 10:00:22	2020-01-05 10:00:22	2020-01-05	2019-12-30	2020-01-01	77	82.6938	153.636	145.143	137.935	154	145	138	154.948	129.844	132.922	155	130	133
CRA01	COL	33	CRA01-COL-33	2020-01-05 11:00:22	2020-01-05 11:00:22	2020-01-05	2019-12-30	2020-01-01	18	10.2592	180.778	175.611	168.222	178	172	166	183.5	128.389	132.389	180	129	132
CRA01	COL	33	CRA01-COL-33	2020-01-05 12:00:22	2020-01-05 12:00:22	2020-01-05	2019-12-30	2020-01-01	353	69.975	156.612	151.445	144.518	158	153	146	160.082	128.694	132.286	162	129	132
CRA01	COL	33	CRA01-COL-33	2020-01-05 13:00:22	2020-01-05 13:00:22	2020-01-05	2019-12-30	2020-01-01	405	64.821	140.536	137.568	137.131	139	137	136	146.667	129.074	128.578	146	129	129
CRA01	COL	33	CRA01-COL-33	2020-01-06 10:00:22	2020-01-06 10:00:22	2020-01-06	2020-01-06	2020-01-01	316	98.6234	158.133	149.446	139.981	159	148	138	158.62	129.633	134.085	158	129	134
CRA01	COL	33	CRA01-COL-33	2020-01-06 11:00:22	2020-01-06 11:00:22	2020-01-06	2020-01-06	2020-01-01	45	76.0807	164.133	158.911	151.933	165	155	150	167.511	128.6	132.289	165	128	132
CRA01	COL	33	CRA01-COL-33	2020-01-06 12:00:22	2020-01-06 12:00:22	2020-01-06	2020-01-06	2020-01-01	272	68.3935	140.511	136.04	133.287	145	139	135	144.824	129.232	130.037	149	129	131
CRA01	COL	33	CRA01-COL-33	2020-01-06 13:00:22	2020-01-06 13:00:22	2020-01-06	2020-01-06	2020-01-01	400	82.4519	115.27	115.415	118.465	109	110	116	123.782	128.688	126.195	119	129	124
CRA01	COL	33	CRA01-COL-33	2020-01-07 10:00:22	2020-01-07 10:00:22	2020-01-07	2020-01-06	2020-01-01	60	61.1924	153.383	144.467	137.433	155	147	140	154.417	130.05	132.883	156	130	133
CRA01	COL	33	CRA01-COL-33	2020-01-07 11:00:22	2020-01-07 11:00:22	2020-01-07	2020-01-06	2020-01-01	122	82.2877	147.016	139.23	137.279	147	140	138	149.311	130.582	130.131	150	130	130
CRA01	COL	33	CRA01-COL-33	2020-01-07 12:00:22	2020-01-07 12:00:22	2020-01-07	2020-01-06	2020-01-01	173	42.2168	148.74	141.37	135.231	150	142	136	151.145	129.688	132.254	152	130	132
CRA01	COL	33	CRA01-COL-33	2020-01-07 13:00:22	2020-01-07 13:00:22	2020-01-07	2020-01-06	2020-01-01	249	83.2407	147.831	142.787	139.892	148	142	140	152.233	129.406	130.233	152	129	130
CRA01	COL	33	CRA01-COL-33	2020-01-08 10:00:22	2020-01-08 10:00:22	2020-01-08	2020-01-06	2020-01-01	71	67.2253	146.211	138.099	127.831	147	138	128	147.704	129.225	134.535	148	129	135
CRA01	COL	33	CRA01-COL-33	2020-01-08 11:00:22	2020-01-08 11:00:22	2020-01-08	2020-01-06	2020-01-01	23	62.8212	140.652	134.348	118.087	159	153	128	142.478	127.478	137.609	162	128	139
CRA01	COL	33	CRA01-COL-33	2020-01-08 12:01:08	2020-01-08 12:01:08	2020-01-08	2020-01-06	2020-01-01	167	36.3457	152.994	147.246	142.293	153	147	142	156.587	129.21	131.395	157	129	131
CRA01	COL	33	CRA01-COL-33	2020-01-08 13:01:08	2020-01-08 13:01:08	2020-01-08	2020-01-06	2020-01-01	83	52.318	148.289	141.554	138.084	149	141	137	151.253	129.88	130.735	151	130	131
CRA01	COL	33	CRA01-COL-33	2020-01-09 10:01:08	2020-01-09 10:01:08	2020-01-09	2020-01-06	2020-01-01	199	99.6679	120.648	116.437	114.236	106	104	108	125.221	129.392	129.598	114	129	126
CRA01	COL	33	CRA01-COL-33	2020-01-09 11:01:08	2020-01-09 11:01:08	2020-01-09	2020-01-06	2020-01-01	31	62.1391	155.774	148.129	139.355	158	148	135	157.484	129.355	133.645	158	129	135
CRA01	COL	33	CRA01-COL-33	2020-01-09 12:01:08	2020-01-09 12:01:08	2020-01-09	2020-01-06	2020-01-01	0	NA	155.774	148.129	139.355	158	148	135	157.484	129.355	133.645	158	129	135
CRA01	COL	33	CRA01-COL-33	2020-01-09 13:01:08	2020-01-09 13:01:08	2020-01-09	2020-01-06	2020-01-01	21	9.86164	175.095	164.619	155.381	178	167	154	174.143	130.238	134.19	177	130	135
CRA01	COL	33	CRA01-COL-33	2020-01-10 10:01:08	2020-01-10 10:01:08	2020-01-10	2020-01-06	2020-01-01	128	69.6592	152.062	146.445	142.156	153	148	143	155.789	129.297	130.984	158	129	130
CRA01	COL	33	CRA01-COL-33	2020-01-10 11:01:08	2020-01-10 11:01:08	2020-01-10	2020-01-06	2020-01-01	34	82.8902	143.647	137.559	128.735	143	140	131	146.794	128.676	133.471	149	129	136
CRA01	COL	33	CRA01-COL-33	2020-01-10 12:01:08	2020-01-10 12:01:08	2020-01-10	2020-01-06	2020-01-01	83	37.583	176.386	168.241	164.783	179	170	165	177.361	130.253	130.783	179	130	131
CRA01	COL	33	CRA01-COL-33	2020-01-10 13:01:08	2020-01-10 13:01:08	2020-01-10	2020-01-06	2020-01-01	140	44.2946	145.314	140.593	136.386	148	142	137	149.864	128.971	130.843	152	129	131
CRA01	COL	33	CRA01-COL-33	2020-01-11 10:01:08	2020-01-11 10:01:08	2020-01-11	2020-01-06	2020-01-01	252	52.6142	132.722	128.865	128.901	122	120	124	138.016	129.647	128.377	129	130	126
CRA01	COL	33	CRA01-COL-33	2020-01-11 11:01:08	2020-01-11 11:01:08	2020-01-11	2020-01-06	2020-01-01	61	96.8311	128.934	125.639	119.18	129	123	118	134.197	128.082	131.852	132	128	132
CRA01	COL	33	CRA01-COL-33	2020-01-11 12:01:08	2020-01-11 12:01:08	2020-01-11	2020-01-06	2020-01-01	226	57.426	155.611	152.084	147.412	157	153	149	160.619	128.425	130.934	162	128	130
CRA01	COL	33	CRA01-COL-33	2020-01-11 13:01:08	2020-01-11 13:01:08	2020-01-11	2020-01-06	2020-01-01	191	98.9339	147.99	143.461	137.801	152	148	141	152.33	128.681	131.555	156	129	132
CRA01	COL	33	CRA01-COL-33	2020-01-12 10:01:08	2020-01-12 10:01:08	2020-01-12	2020-01-06	2020-01-01	187	60.1042	155.604	150.134	146.096	158	153	150	159.305	129.246	130.866	163	129	131
CRA01	COL	33	CRA01-COL-33	2020-01-12 11:01:08	2020-01-12 11:01:08	2020-01-12	2020-01-06	2020-01-01	131	52.9131	156.74	152.824	148.847	159	155	150	161.687	128.687	130.588	164	129	131
CRA01	COL	33	CRA01-COL-33	2020-01-12 12:01:08	2020-01-12 12:01:08	2020-01-12	2020-01-06	2020-01-01	192	44.9695	159.755	154.12	153.38	172	168	165	162.99	130.016	129.062	176	129	129
CRA01	COL	33	CRA01-COL-33	2020-01-12 13:01:08	2020-01-12 13:01:08	2020-01-12	2020-01-06	2020-01-01	72	59.4349	157.819	152.75	148.5	162	157	152	161.667	129.111	130.944	166	129	131
CRA01	COL	33	CRA01-COL-33	2020-01-13 10:01:08	2020-01-13 10:01:08	2020-01-13	2020-01-13	2020-01-01	188	77.6153	159.644	149.394	135.973	162	154	134	158.574	129.564	136.399	162	129	137
CRA01	COL	33	CRA01-COL-33	2020-01-13 11:01:08	2020-01-13 11:01:08	2020-01-13	2020-01-13	2020-01-01	66	80.3904	130.167	125.333	121.091	146	133	120	133.833	129.258	130.652	143	129	132
CRA01	COL	33	CRA01-COL-33	2020-01-13 12:01:08	2020-01-13 12:01:08	2020-01-13	2020-01-13	2020-01-01	93	42.651	173	167.677	163.527	177	172	166	176.161	129.14	130.796	180	129	131
CRA01	COL	33	CRA01-COL-33	2020-01-13 13:01:08	2020-01-13 13:01:08	2020-01-13	2020-01-13	2020-01-01	83	42.0299	158.157	152.602	151.072	172	166	160	161.422	129.867	129.434	175	129	130
CRA01	COL	33	CRA01-COL-33	2020-01-14 10:01:08	2020-01-14 10:01:08	2020-01-14	2020-01-13	2020-01-01	373	84.0384	118.437	116.732	117.85	105	106	112	125.263	129.035	127.424	115	129	125
CRA01	COL	33	CRA01-COL-33	2020-01-14 11:01:08	2020-01-14 11:01:08	2020-01-14	2020-01-13	2020-01-01	29	78.3136	174.483	169.034	162.379	174	168	162	177.241	128.759	132.103	176	128	132
CRA01	COL	33	CRA01-COL-33	2020-01-14 12:01:08	2020-01-14 12:01:08	2020-01-14	2020-01-13	2020-01-01	47	45.544	164.383	159.66	158.34	172	169	165	168.255	129.511	129.319	177	129	127
CRA01	COL	33	CRA01-COL-33	2020-01-14 13:01:08	2020-01-14 13:01:08	2020-01-14	2020-01-13	2020-01-01	70	10.6067	135.543	127.614	127.086	116	110	116	137.243	131.086	129.171	120	131	130
CRA01	COL	33	CRA01-COL-33	2020-01-15 10:01:08	2020-01-15 10:01:08	2020-01-15	2020-01-13	2020-01-01	64	15.5144	147.781	142.469	139.297	149	142	136	151.781	129.406	130.359	152	129	131
CRA01	COL	33	CRA01-COL-33	2020-01-15 11:01:08	2020-01-15 11:01:08	2020-01-15	2020-01-13	2020-01-01	249	76.3709	115.245	113.912	114.972	107	107	110	122.341	128.827	127.49	115	129	126
CRA01	COL	33	CRA01-COL-33	2020-01-15 12:01:08	2020-01-15 12:01:08	2020-01-15	2020-01-13	2020-01-01	131	32.0157	155.382	149.908	145.153	158	152	146	159.13	129.13	131.237	162	129	131
CRA01	COL	33	CRA01-COL-33	2020-01-15 13:01:08	2020-01-15 13:01:08	2020-01-15	2020-01-13	2020-01-01	204	39.0929	147.902	141.672	140.775	161	156	152	151.039	130.221	129.221	165	130	130
CRA01	COL	33	CRA01-COL-33	2020-01-16 10:01:08	2020-01-16 10:01:08	2020-01-16	2020-01-13	2020-01-01	65	44.5254	157.723	150.246	142.723	159	151	143	159.646	129.4	132.892	161	129	133
CRA01	COL	33	CRA01-COL-33	2020-01-16 11:01:08	2020-01-16 11:01:08	2020-01-16	2020-01-13	2020-01-01	39	32.2569	174.026	168.692	166.128	174	168	168	177.333	129.359	129.923	177	129	130
CRA01	COL	33	CRA01-COL-33	2020-01-16 12:01:08	2020-01-16 12:01:08	2020-01-16	2020-01-13	2020-01-01	107	28.7447	159.654	153.879	148.794	163	156	149	162.925	129.168	131.421	165	129	131
CRA01	COL	33	CRA01-COL-33	2020-01-16 13:01:08	2020-01-16 13:01:08	2020-01-16	2020-01-13	2020-01-01	186	35.5986	147.371	143.274	140.355	148	144	141	152.441	129.027	130.108	154	129	130
CRA01	COL	33	CRA01-COL-33	2020-01-17 10:01:08	2020-01-17 10:01:08	2020-01-17	2020-01-13	2020-01-01	41	5.70098	181.293	174.976	169.049	183	177	170	183.341	129.22	131.854	185	129	132
CRA01	COL	33	CRA01-COL-33	2020-01-17 11:01:08	2020-01-17 11:01:08	2020-01-17	2020-01-13	2020-01-01	0	NA	181.293	174.976	169.049	183	177	170	183.341	129.22	131.854	185	129	132
CRA01	COL	33	CRA01-COL-33	2020-01-17 12:01:08	2020-01-17 12:01:08	2020-01-17	2020-01-13	2020-01-01	103	17.5369	174.796	169.505	165.262	177	171	167	177.922	129.117	130.922	180	129	131
CRA01	COL	33	CRA01-COL-33	2020-01-17 13:01:08	2020-01-17 13:01:08	2020-01-17	2020-01-13	2020-01-01	90	12.6195	165.344	160.244	157.056	170	165	162	168.989	129.256	130.278	174	129	131
CRA01	COL	33	CRA01-COL-33	2020-01-18 10:01:08	2020-01-18 10:01:08	2020-01-18	2020-01-13	2020-01-01	445	99.1147	111.733	110.348	112.36	102	103	108	118.908	129.076	126.942	112	129	125
CRA01	COL	33	CRA01-COL-33	2020-01-18 11:01:08	2020-01-18 11:01:08	2020-01-18	2020-01-13	2020-01-01	66	61.984	159.97	154.394	150.742	160	154	150	163.591	129.409	130.636	163	130	131
CRA01	COL	33	CRA01-COL-33	2020-01-18 12:01:08	2020-01-18 12:01:08	2020-01-18	2020-01-13	2020-01-01	73	26.8562	174.918	168.041	161.726	178	171	164	176.658	129.384	132.137	179	129	132
CRA01	COL	33	CRA01-COL-33	2020-01-18 13:01:08	2020-01-18 13:01:08	2020-01-18	2020-01-13	2020-01-01	97	11.662	171.959	166.464	160.66	172	167	160	174.979	128.959	131.66	176	129	131
CRA01	COL	33	CRA01-COL-33	2020-01-19 10:01:08	2020-01-19 10:01:08	2020-01-19	2020-01-13	2020-01-01	225	75.4821	105.24	105.64	110.916	95	98	106	113.942	129.102	124.836	106	129	123
CRA01	COL	33	CRA01-COL-33	2020-01-19 11:01:08	2020-01-19 11:01:08	2020-01-19	2020-01-13	2020-01-01	274	75.0665	100.266	103.018	111.113	94	98	107	111.007	128.821	122.989	106	129	122
CRA01	COL	33	CRA01-COL-33	2020-01-19 12:01:08	2020-01-19 12:01:08	2020-01-19	2020-01-13	2020-01-01	77	25.504	178.87	174.481	169.494	179	174	170	182.455	128.636	131.117	183	129	131
CRA01	COL	33	CRA01-COL-33	2020-01-19 13:01:08	2020-01-19 13:01:08	2020-01-19	2020-01-13	2020-01-01	73	10.6302	137.918	129.027	131.178	141	133	128	138.918	131.904	127.89	143	131	130
CRA01	COL	33	CRA01-COL-33	2020-01-20 10:01:08	2020-01-20 10:01:08	2020-01-20	2020-01-20	2020-01-01	427	74.2453	136.375	134.796	136.239	128	129	134	143.724	128.953	127.34	138	129	125
CRA01	COL	33	CRA01-COL-33	2020-01-20 11:01:08	2020-01-20 11:01:08	2020-01-20	2020-01-20	2020-01-01	312	73.0275	129.426	133.115	139.016	128	132	138	141.381	127.901	124.346	140	128	124
CRA01	COL	33	CRA01-COL-33	2020-01-20 12:01:08	2020-01-20 12:01:08	2020-01-20	2020-01-20	2020-01-01	141	12.3846	146.191	138.738	140.099	166	162	155	148.284	131.199	128.099	171	130	129
CRA01	COL	33	CRA01-COL-33	2020-01-20 13:01:08	2020-01-20 13:01:08	2020-01-20	2020-01-20	2020-01-01	129	21.2907	152.791	147.233	142.721	158	152	147	156.372	129.279	131.132	161	129	131
CRA01	COL	33	CRA01-COL-33	2020-01-21 10:01:08	2020-01-21 10:01:08	2020-01-21	2020-01-20	2020-01-01	65	10.4044	142.508	133.338	133.215	148	135	131	143.046	131.677	129.092	145	132	131
CRA01	COL	33	CRA01-COL-33	2020-01-21 11:01:08	2020-01-21 11:01:08	2020-01-21	2020-01-20	2020-01-01	23	9.8996	166.174	154.87	148.957	178	172	163	164.739	131.261	132.522	181	129	132
CRA01	COL	33	CRA01-COL-33	2020-01-21 12:01:08	2020-01-21 12:01:08	2020-01-21	2020-01-20	2020-01-01	149	41.7973	148.208	148.148	153.611	146	148	154	157.007	129.174	125.168	157	129	124
CRA01	COL	33	CRA01-COL-33	2020-01-21 13:01:08	2020-01-21 13:01:08	2020-01-21	2020-01-20	2020-01-01	29	9.21964	149.379	138.276	134.552	152	139	136	148.379	131.586	131.379	150	132	132
CRA01	COL	33	CRA01-COL-33	2020-01-22 10:01:08	2020-01-22 10:01:08	2020-01-22	2020-01-20	2020-01-01	418	80.4556	119.522	118.809	120.306	106	108	112	127.275	128.672	127.163	116	129	126
CRA01	COL	33	CRA01-COL-33	2020-01-22 11:01:08	2020-01-22 11:01:08	2020-01-22	2020-01-20	2020-01-01	14	66.1212	185.214	184.5	183.5	189	188	186	191.357	128.214	128.571	194	128	130
CRA01	COL	33	CRA01-COL-33	2020-01-22 12:00:14	2020-01-22 12:00:14	2020-01-22	2020-01-20	2020-01-01	32	32.9318	175.969	168.469	159.875	184	177	168	177.031	129.25	133.406	185	129	133
CRA01	COL	33	CRA01-COL-33	2020-01-22 13:00:14	2020-01-22 13:00:14	2020-01-22	2020-01-20	2020-01-01	27	17.7131	179.333	173.741	169.704	184	178	171	182	129.296	130.815	186	129	131
CRA01	COL	33	CRA01-COL-33	2020-01-23 10:00:14	2020-01-23 10:00:14	2020-01-23	2020-01-20	2020-01-01	218	64.6259	146.399	140.537	136.853	147	141	137	150.142	129.509	130.734	150	129	130
CRA01	COL	33	CRA01-COL-33	2020-01-23 11:00:14	2020-01-23 11:00:14	2020-01-23	2020-01-20	2020-01-01	266	81.5246	147.876	142.41	141.361	148	143	142	152.09	129.805	129.274	152	130	129
CRA01	COL	33	CRA01-COL-33	2020-01-23 12:00:14	2020-01-23 12:00:14	2020-01-23	2020-01-20	2020-01-01	306	73.1609	137.565	132.797	132.637	146	142	140	142.075	129.873	128.68	152	129	128
CRA01	COL	33	CRA01-COL-33	2020-01-23 13:00:14	2020-01-23 13:00:14	2020-01-23	2020-01-20	2020-01-01	246	64.7651	147.146	141.248	140.35	159	154	152	150.565	130.138	129.224	163	129	129
CRA01	COL	33	CRA01-COL-33	2020-01-24 10:00:14	2020-01-24 10:00:14	2020-01-24	2020-01-20	2020-01-01	146	53.8011	158.466	152.521	151.164	173	166	158	161.445	129.986	129.384	175	129	129
CRA01	COL	33	CRA01-COL-33	2020-01-24 11:00:14	2020-01-24 11:00:14	2020-01-24	2020-01-20	2020-01-01	130	56.0205	132.508	126.392	127.038	148	140	134	135.769	130.508	128.415	150	130	128
CRA01	COL	33	CRA01-COL-33	2020-01-24 12:00:14	2020-01-24 12:00:14	2020-01-24	2020-01-20	2020-01-01	140	54.2505	167.129	161.829	161.271	182	177	173	170.293	129.879	129.021	186	129	128
CRA01	COL	33	CRA01-COL-33	2020-01-24 13:00:14	2020-01-24 13:00:14	2020-01-24	2020-01-20	2020-01-01	116	55.1183	148.862	141.302	143.026	169	155	149	150.879	131.345	128	166	131	128
CRA01	COL	33	CRA01-COL-33	2020-01-25 10:00:14	2020-01-25 10:00:14	2020-01-25	2020-01-20	2020-01-01	120	43.3504	140.475	132.2	132.817	140	133	134	142.133	131.325	128.7	144	131	129
CRA01	COL	33	CRA01-COL-33	2020-01-25 11:00:14	2020-01-25 11:00:14	2020-01-25	2020-01-20	2020-01-01	8	52.6546	135.875	132.5	120.75	136	133	123	141	127.125	134.625	142	127	135
CRA01	COL	33	CRA01-COL-33	2020-01-25 12:00:14	2020-01-25 12:00:14	2020-01-25	2020-01-20	2020-01-01	69	9.21964	117.797	106.942	108.29	112	101	102	117.174	132.623	128.609	111	133	129
CRA01	COL	33	CRA01-COL-33	2020-01-25 13:00:14	2020-01-25 13:00:14	2020-01-25	2020-01-20	2020-01-01	140	55.1313	158.321	152.229	153.021	178	172	166	161.15	130.421	128.393	181	130	127
CRA01	COL	33	CRA01-COL-33	2020-01-26 10:00:14	2020-01-26 10:00:14	2020-01-26	2020-01-20	2020-01-01	116	37.4834	144.155	135.983	138.121	143	138	140	145.845	131.603	127.948	148	132	128
CRA01	COL	33	CRA01-COL-33	2020-01-26 11:00:14	2020-01-26 11:00:14	2020-01-26	2020-01-20	2020-01-01	69	54.977	152.725	145.435	146.768	175	167	159	154.783	131.116	128.087	176	130	130
CRA01	COL	33	CRA01-COL-33	2020-01-26 12:00:14	2020-01-26 12:00:14	2020-01-26	2020-01-20	2020-01-01	77	36.9122	148.026	138.117	139.532	139	129	129	148.208	132.143	128.429	140	132	129
CRA01	COL	33	CRA01-COL-33	2020-01-26 13:00:14	2020-01-26 13:00:14	2020-01-26	2020-01-20	2020-01-01	510	59.2836	120.559	120.014	124.151	109	111	118	128.245	129.151	125.694	120	129	125
CRA01	COL	33	CRA01-COL-33	2020-01-27 10:00:14	2020-01-27 10:00:14	2020-01-27	2020-01-27	2020-01-01	253	69.1557	145.96	138.708	137.672	160	153	147	148.202	130.625	129.462	163	130	130
CRA01	COL	33	CRA01-COL-33	2020-01-27 11:00:14	2020-01-27 11:00:14	2020-01-27	2020-01-27	2020-01-01	173	32.5961	136.006	128.728	128.942	155	147	139	138.364	130.925	128.78	157	130	129
CRA01	COL	33	CRA01-COL-33	2020-01-27 12:00:14	2020-01-27 12:00:14	2020-01-27	2020-01-27	2020-01-01	236	84.1916	142.055	134.653	135.106	156	148	142	144.386	131	128.686	158	130	129
CRA01	COL	33	CRA01-COL-33	2020-01-27 13:00:14	2020-01-27 13:00:14	2020-01-27	2020-01-27	2020-01-01	186	83.3555	141.344	134.468	136.333	158	149	142	144.054	131.059	127.914	159	131	128
CRA01	COL	33	CRA01-COL-33	2020-01-28 10:00:14	2020-01-28 10:00:14	2020-01-28	2020-01-27	2020-01-01	161	59.4924	146.311	137.634	136.391	150	142	136	147.578	131.155	129.696	152	131	131
CRA01	COL	33	CRA01-COL-33	2020-01-28 11:00:14	2020-01-28 11:00:14	2020-01-28	2020-01-27	2020-01-01	205	32.527	146.576	138.551	137.717	156	149	143	148.405	131.015	129.459	159	130	130
CRA01	COL	33	CRA01-COL-33	2020-01-28 12:00:14	2020-01-28 12:00:14	2020-01-28	2020-01-27	2020-01-01	242	53.9492	141.033	134.004	131.967	150	144	140	143.649	130.351	129.971	154	130	130
CRA01	COL	33	CRA01-COL-33	2020-01-28 13:00:14	2020-01-28 13:00:14	2020-01-28	2020-01-27	2020-01-01	193	52.5596	134.15	125.762	125.409	144	136	133	135.772	131.249	129.192	146	131	129
CRA01	COL	33	CRA01-COL-33	2020-01-29 10:00:14	2020-01-29 10:00:14	2020-01-29	2020-01-27	2020-01-01	260	43.8093	141.546	135.119	131.127	146	139	135	144.715	129.719	130.988	149	129	131
CRA01	COL	33	CRA01-COL-33	2020-01-29 11:00:14	2020-01-29 11:00:14	2020-01-29	2020-01-27	2020-01-01	214	60.6487	135.089	127.35	123.888	141	134	129	137.164	130.355	130.883	144	130	131
CRA01	COL	33	CRA01-COL-33	2020-01-29 12:00:14	2020-01-29 12:00:14	2020-01-29	2020-01-27	2020-01-01	192	54.6261	132.776	124.167	123.026	142	134	127	134.286	131.193	129.745	144	131	130
CRA01	COL	33	CRA01-COL-33	2020-01-29 13:00:14	2020-01-29 13:00:14	2020-01-29	2020-01-27	2020-01-01	121	75.7926	132.496	127.231	124.736	126	121	117	136.545	129.545	130.05	131	129	130
CRA01	COL	33	CRA01-COL-33	2020-01-30 10:00:14	2020-01-30 10:00:14	2020-01-30	2020-01-27	2020-01-01	185	48.8714	112.081	108.324	109.627	103	101	106	117.324	129.843	127.697	110	129	126
CRA01	COL	33	CRA01-COL-33	2020-01-30 11:00:14	2020-01-30 11:00:14	2020-01-30	2020-01-27	2020-01-01	207	64.731	147.121	139.696	137.749	157	150	144	149.314	130.493	129.952	159	130	131
CRA01	COL	33	CRA01-COL-33	2020-01-30 12:00:14	2020-01-30 12:00:14	2020-01-30	2020-01-27	2020-01-01	221	54.9809	141.036	134.041	130.158	152	143	135	143.312	129.964	130.914	153	130	132
CRA01	COL	33	CRA01-COL-33	2020-01-30 13:00:14	2020-01-30 13:00:14	2020-01-30	2020-01-27	2020-01-01	207	71.5892	127.773	125.111	125.952	124	121	123	134.217	129.169	127.884	130	129	128
CRA01	COL	33	CRA01-COL-33	2020-01-31 10:00:14	2020-01-31 10:00:14	2020-01-31	2020-01-27	2020-01-01	185	21.8281	133.605	126.124	125.8	141	135	132	135.897	130.914	129.086	144	130	130
CRA01	COL	33	CRA01-COL-33	2020-01-31 11:00:14	2020-01-31 11:00:14	2020-01-31	2020-01-27	2020-01-01	112	21.4768	125.732	117.312	116.812	134	128	124	127.241	131.304	129.33	138	130	130
CRA01	COL	33	CRA01-COL-33	2020-01-31 12:00:14	2020-01-31 12:00:14	2020-01-31	2020-01-27	2020-01-01	237	41.5484	129.131	126.696	127.511	123	121	124	135.776	129.105	127.873	130	129	127
CRA01	COL	33	CRA01-COL-33	2020-01-31 13:00:14	2020-01-31 13:00:14	2020-01-31	2020-01-27	2020-01-01	260	58.1056	130.562	124.754	123.031	137	132	129	134.196	129.958	129.719	142	129	130
CRA01	COL	33	CRA01-COL-33	2020-02-01 10:00:14	2020-02-01 10:00:14	2020-02-01	2020-01-27	2020-02-01	158	53.8517	134.595	125.848	128.044	140	130	133	136.07	131.854	127.899	141	131	129
CRA01	COL	33	CRA01-COL-33	2020-02-01 11:00:14	2020-02-01 11:00:14	2020-02-01	2020-01-27	2020-02-01	225	34.384	145.462	137.738	138.147	159	152	148	147.573	131.089	128.693	162	130	130
CRA01	COL	33	CRA01-COL-33	2020-02-01 12:00:14	2020-02-01 12:00:14	2020-02-01	2020-01-27	2020-02-01	177	54.0834	128.367	121.429	123.503	139	131	129	131.13	131.22	127.684	142	131	129
CRA01	COL	33	CRA01-COL-33	2020-02-01 13:00:14	2020-02-01 13:00:14	2020-02-01	2020-01-27	2020-02-01	165	53.8076	151.6	142.945	144.824	156	145	150	152.964	131.715	128.042	156	131	129
CRA01	COL	33	CRA01-COL-33	2020-02-02 10:00:14	2020-02-02 10:00:14	2020-02-02	2020-01-27	2020-02-01	305	67.8738	135.161	129.121	124.17	132	122	118	138.043	129.508	131.354	132	129	132
CRA01	COL	33	CRA01-COL-33	2020-02-02 11:00:14	2020-02-02 11:00:14	2020-02-02	2020-01-27	2020-02-01	118	26.1392	111.254	109.297	113.203	121	121	124	117.788	129.593	126.034	130	129	126
CRA01	COL	33	CRA01-COL-33	2020-02-02 12:00:14	2020-02-02 12:00:14	2020-02-02	2020-01-27	2020-02-01	104	41.8002	119.01	110.942	110.25	128	120	120	120.404	131.144	129.404	132	131	130
CRA01	COL	33	CRA01-COL-33	2020-02-02 13:00:14	2020-02-02 13:00:14	2020-02-02	2020-01-27	2020-02-01	363	66.8826	129.165	127.259	129.16	129	128	131	136.171	129.14	127.201	138	129	126
CRA01	COL	33	CRA01-COL-33	2020-02-03 10:00:14	2020-02-03 10:00:14	2020-02-03	2020-02-03	2020-02-01	370	57.7264	138.551	135.973	135.162	131	131	132	144.714	128.93	128.724	139	129	126
CRA01	COL	33	CRA01-COL-33	2020-02-03 11:00:14	2020-02-03 11:00:14	2020-02-03	2020-02-03	2020-02-01	130	53.7239	114.5	110.854	119.123	111	106	116	120.169	131.292	123.862	117	131	125
CRA01	COL	33	CRA01-COL-33	2020-02-03 12:00:14	2020-02-03 12:00:14	2020-02-03	2020-02-03	2020-02-01	274	44.3002	152.533	150.774	155.241	155	158	163	159.526	129.573	125.934	166	128	125
CRA01	COL	33	CRA01-COL-33	2020-02-03 13:00:14	2020-02-03 13:00:14	2020-02-03	2020-02-03	2020-02-01	181	45.7631	151.768	148.558	149.768	165	164	163	157.105	129.481	127.746	173	129	127
CRA01	COL	33	CRA01-COL-33	2020-02-04 10:00:14	2020-02-04 10:00:14	2020-02-04	2020-02-03	2020-02-01	440	77.3596	124.798	120.53	122.007	110	106	111	129.42	130.034	127.636	115	129	126
CRA01	COL	33	CRA01-COL-33	2020-02-04 11:00:14	2020-02-04 11:00:14	2020-02-04	2020-02-03	2020-02-01	66	4.95397	30.303	31.8485	41.9697	30	31	42	31.7879	130.045	121.015	30	130	121
CRA01	COL	33	CRA01-COL-33	2020-02-04 12:00:14	2020-02-04 12:00:14	2020-02-04	2020-02-03	2020-02-01	289	44.5284	97.8616	97.7474	104.405	88	90	99	105.924	129.612	124.125	98	129	122
CRA01	COL	33	CRA01-COL-33	2020-02-04 13:00:14	2020-02-04 13:00:14	2020-02-04	2020-02-03	2020-02-01	465	78.2045	103.249	104.563	111.209	90	93	103	112.477	129.043	123.955	101	129	122
CRA01	COL	33	CRA01-COL-33	2020-02-05 10:00:14	2020-02-05 10:00:14	2020-02-05	2020-02-03	2020-02-01	160	42.0863	133.256	126.344	127.006	132	126	129	136.081	130.95	128.525	136	130	128
CRA01	COL	33	CRA01-COL-33	2020-02-05 11:00:14	2020-02-05 11:00:14	2020-02-05	2020-02-03	2020-02-01	133	11.8005	142.767	133.06	135.398	134	125	132	143.068	132.271	127.947	135	132	129
CRA01	COL	33	CRA01-COL-33	2020-02-05 12:00:33	2020-02-05 12:00:33	2020-02-05	2020-02-03	2020-02-01	104	18.8482	134.24	125.087	128.952	125	114	120	135.25	132.385	127.029	126	133	128
CRA01	COL	33	CRA01-COL-33	2020-02-05 13:00:33	2020-02-05 13:00:33	2020-02-05	2020-02-03	2020-02-01	85	41.0671	145.553	140.412	141.753	153	149	155	149.482	130.341	128	159	130	127
CRA01	COL	33	CRA01-COL-33	2020-02-06 10:00:33	2020-02-06 10:00:33	2020-02-06	2020-02-03	2020-02-01	101	40.0313	136.089	126.554	130.822	131	119	126	137.238	132.515	126.931	130	133	126
CRA01	COL	33	CRA01-COL-33	2020-02-06 11:00:33	2020-02-06 11:00:33	2020-02-06	2020-02-03	2020-02-01	41	5.0001	127.098	113.073	119.488	125	111	120	125.073	134.805	126.366	124	135	125
CRA01	COL	33	CRA01-COL-33	2020-02-06 12:00:33	2020-02-06 12:00:33	2020-02-06	2020-02-03	2020-02-01	20	39.2047	184.8	182.75	185.75	194	196	202	189.95	129.35	126.8	202	128	125
CRA01	COL	33	CRA01-COL-33	2020-02-06 13:00:33	2020-02-06 13:00:33	2020-02-06	2020-02-03	2020-02-01	564	82.9318	128.839	126.95	128.312	126	126	126	135.764	129.021	127.45	136	129	127
CRA01	COL	33	CRA01-COL-33	2020-02-07 10:00:33	2020-02-07 10:00:33	2020-02-07	2020-02-03	2020-02-01	25	22.4132	145.08	143.56	144.96	138	140	142	152.52	128.76	127.4	149	129	125
CRA01	COL	33	CRA01-COL-33	2020-02-07 11:00:33	2020-02-07 11:00:33	2020-02-07	2020-02-03	2020-02-01	26	18.2004	127.077	127.808	130.385	130	130	132	136.308	128.269	126.5	138	129	126
CRA01	COL	33	CRA01-COL-33	2020-02-07 12:00:33	2020-02-07 12:00:33	2020-02-07	2020-02-03	2020-02-01	22	33.3205	186.136	180.591	175.455	188	184	177	188.364	129	131.273	192	129	130
CRA01	COL	33	CRA01-COL-33	2020-02-07 13:00:33	2020-02-07 13:00:33	2020-02-07	2020-02-03	2020-02-01	647	48.0107	154.059	154.927	158.722	152	153	157	163.011	128.464	125.855	161	128	126
CRA01	COL	33	CRA01-COL-33	2020-02-08 10:00:33	2020-02-08 10:00:33	2020-02-08	2020-02-03	2020-02-01	549	71.5018	168.749	169.53	172.026	167	169	172	177.169	128.189	126.592	177	128	126
CRA01	COL	33	CRA01-COL-33	2020-02-08 11:00:33	2020-02-08 11:00:33	2020-02-08	2020-02-03	2020-02-01	214	9.88382	120.416	125.537	134.963	117	123	134	133.883	128.131	122.21	132	128	122
CRA01	COL	33	CRA01-COL-33	2020-02-08 12:00:33	2020-02-08 12:00:33	2020-02-08	2020-02-03	2020-02-01	124	19.1698	143.685	145.911	151.734	138	141	149	154.266	128.387	124.605	149	128	124
CRA01	COL	33	CRA01-COL-33	2020-02-08 13:00:33	2020-02-08 13:00:33	2020-02-08	2020-02-03	2020-02-01	628	57.4555	148.385	150.497	155.328	149	151	156	158.545	128.225	125.158	159	128	125
CRA01	COL	33	CRA01-COL-33	2020-02-09 10:00:33	2020-02-09 10:00:33	2020-02-09	2020-02-03	2020-02-01	167	66.8112	157.317	153.138	149.713	160	156	153	161.754	128.922	130.329	165	129	130
CRA01	COL	33	CRA01-COL-33	2020-02-09 11:00:33	2020-02-09 11:00:33	2020-02-09	2020-02-03	2020-02-01	175	59.1144	113.874	114.709	117.823	106	109	114	123.097	128.366	126.109	117	128	125
CRA01	COL	33	CRA01-COL-33	2020-02-09 12:00:33	2020-02-09 12:00:33	2020-02-09	2020-02-03	2020-02-01	0	NA	113.874	114.709	117.823	106	109	114	123.097	128.366	126.109	117	128	125
CRA01	COL	33	CRA01-COL-33	2020-02-09 13:00:33	2020-02-09 13:00:33	2020-02-09	2020-02-03	2020-02-01	46	39.6916	160.957	157.261	152.087	164	162	154	165.848	128.457	131.239	170	128	131
CRA01	COL	33	CRA01-COL-33	2020-02-10 10:00:33	2020-02-10 10:00:33	2020-02-10	2020-02-10	2020-02-01	45	11.4019	169.244	159.667	153.489	174	165	151	168.867	130.511	132.422	175	131	133
CRA01	COL	33	CRA01-COL-33	2020-02-10 11:00:33	2020-02-10 11:00:33	2020-02-10	2020-02-10	2020-02-01	38	35.1462	160	150.342	145.579	170	156	146	160.026	130.842	131.763	167	130	133
CRA01	COL	33	CRA01-COL-33	2020-02-10 12:00:33	2020-02-10 12:00:33	2020-02-10	2020-02-10	2020-02-01	8	2.91558	166.625	163.625	158.375	166	164	160	171.625	128.375	131.125	172	128	132
CRA01	COL	33	CRA01-COL-33	2020-02-10 13:00:33	2020-02-10 13:00:33	2020-02-10	2020-02-10	2020-02-01	83	26.9284	129.361	120.072	123.542	124	114	122	130.494	132.289	127.277	125	132	127
CRA01	COL	33	CRA01-COL-33	2020-02-11 10:00:33	2020-02-11 10:00:33	2020-02-11	2020-02-10	2020-02-01	6082	100.047	112.617	115.968	123.635	106	110	119	124.103	128.433	123.263	118	128	123
CRA01	COL	33	CRA01-COL-33	2020-02-11 11:00:33	2020-02-11 11:00:33	2020-02-11	2020-02-10	2020-02-01	29	67.6499	130.897	135.138	143.69	125	130	134	142.793	128.345	122.793	138	128	125
CRA01	COL	33	CRA01-COL-33	2020-02-11 12:00:33	2020-02-11 12:00:33	2020-02-11	2020-02-10	2020-02-01	179	9.34103	110.648	112.218	120.145	105	108	118	120.838	129.168	123.33	117	129	122
CRA01	COL	33	CRA01-COL-33	2020-02-11 13:00:33	2020-02-11 13:00:33	2020-02-11	2020-02-10	2020-02-01	396	76.7937	112.932	115.553	125.475	103	107	119	124.045	129.194	122.141	116	129	121
CRA01	COL	33	CRA01-COL-33	2020-02-12 10:00:33	2020-02-12 10:00:33	2020-02-12	2020-02-10	2020-02-01	76	38.1609	179.303	174.5	175.461	198	197	199	182.132	129.895	128.25	204	129	128
CRA01	COL	33	CRA01-COL-33	2020-02-12 11:00:33	2020-02-12 11:00:33	2020-02-12	2020-02-10	2020-02-01	117	96.5208	161.103	153.573	156.12	175	164	158	162.786	131.393	127.581	174	131	127
CRA01	COL	33	CRA01-COL-33	2020-02-12 12:00:33	2020-02-12 12:00:33	2020-02-12	2020-02-10	2020-02-01	251	68.3594	145.741	144.319	147.701	147	148	152	153.159	129.267	126.359	156	129	125
CRA01	COL	33	CRA01-COL-33	2020-02-12 13:00:33	2020-02-12 13:00:33	2020-02-12	2020-02-10	2020-02-01	26	37.7691	161.385	154.269	150.846	166	157	148	163.231	130.038	130.769	166	130	132
CRA01	COL	33	CRA01-COL-33	2020-02-13 10:00:33	2020-02-13 10:00:33	2020-02-13	2020-02-10	2020-02-01	253	61.0922	128.925	122.957	121.885	138	133	128	132.455	130.178	129.312	142	129	130
CRA01	COL	33	CRA01-COL-33	2020-02-13 11:00:33	2020-02-13 11:00:33	2020-02-13	2020-02-10	2020-02-01	72	60.6013	142.417	135.292	132.361	148	142	138	144.986	130.167	130.486	152	130	130
CRA01	COL	33	CRA01-COL-33	2020-02-13 12:00:33	2020-02-13 12:00:33	2020-02-13	2020-02-10	2020-02-01	44	63.5611	155.341	146.273	136.568	152	142	136	155.932	129.545	134.341	152	129	134
CRA01	COL	33	CRA01-COL-33	2020-02-13 13:00:33	2020-02-13 13:00:33	2020-02-13	2020-02-10	2020-02-01	187	80.1133	145.444	140.198	134.626	147	139	134	149.214	128.968	131.631	149	129	132
CRA01	COL	33	CRA01-COL-33	2020-02-14 10:00:33	2020-02-14 10:00:33	2020-02-14	2020-02-10	2020-02-01	156	26.2156	138.135	131.853	133.494	156	150	144	141.231	130.859	127.853	160	130	129
CRA01	COL	33	CRA01-COL-33	2020-02-14 11:00:33	2020-02-14 11:00:33	2020-02-14	2020-02-10	2020-02-01	171	77.0098	139.064	131.52	132.205	153	143	141	141.275	131.14	128.538	154	130	130
CRA01	COL	33	CRA01-COL-33	2020-02-14 12:00:33	2020-02-14 12:00:33	2020-02-14	2020-02-10	2020-02-01	208	35.1037	129.168	124.264	124.663	142	136	132	133.404	130.048	128.356	146	130	129
CRA01	COL	33	CRA01-COL-33	2020-02-14 13:00:33	2020-02-14 13:00:33	2020-02-14	2020-02-10	2020-02-01	257	78.4762	123.537	118.626	119.362	134	129	126	127.778	130.132	128.175	138	130	128
CRA01	COL	33	CRA01-COL-33	2020-02-15 10:00:33	2020-02-15 10:00:33	2020-02-15	2020-02-10	2020-02-01	162	42.8318	133.037	125.815	126.568	125	118	122	135.543	130.969	128.469	128	131	129
CRA01	COL	33	CRA01-COL-33	2020-02-15 11:00:33	2020-02-15 11:00:33	2020-02-15	2020-02-10	2020-02-01	191	47.6972	142.597	136.754	136.859	157	152	148	146.042	130.361	128.623	161	129	130
CRA01	COL	33	CRA01-COL-33	2020-02-15 12:00:33	2020-02-15 12:00:33	2020-02-15	2020-02-10	2020-02-01	166	38.2149	137.151	130.952	130.12	148	144	140	140.325	130.295	129.193	154	130	129
CRA01	COL	33	CRA01-COL-33	2020-02-15 13:00:33	2020-02-15 13:00:33	2020-02-15	2020-02-10	2020-02-01	124	32.0338	115.952	108.484	112.258	110	102	110	118.387	131.79	126.863	114	132	127
CRA01	COL	33	CRA01-COL-33	2020-02-16 10:00:33	2020-02-16 10:00:33	2020-02-16	2020-02-10	2020-02-01	74	28.9872	141.689	134.973	131.014	140	134	132	144.865	129.811	130.973	143	130	131
CRA01	COL	33	CRA01-COL-33	2020-02-16 11:00:33	2020-02-16 11:00:33	2020-02-16	2020-02-10	2020-02-01	92	49.752	130.109	122.663	120.37	142	134	130	132.272	130.478	130.163	143	130	131
CRA01	COL	33	CRA01-COL-33	2020-02-16 12:00:33	2020-02-16 12:00:33	2020-02-16	2020-02-10	2020-02-01	54	55.1771	131.574	124.537	127.407	146	137	132	134.556	131.333	127.315	148	131	127
CRA01	COL	33	CRA01-COL-33	2020-02-16 13:00:33	2020-02-16 13:00:33	2020-02-16	2020-02-10	2020-02-01	144	46.9309	138.681	133.653	130.285	149	144	137	142.771	129.34	130.465	153	129	131
CRA01	COL	33	CRA01-COL-33	2020-02-17 10:00:33	2020-02-17 10:00:33	2020-02-17	2020-02-17	2020-02-01	77	25.1795	117.143	115.831	118.468	109	110	113	124.571	129.026	126.649	119	129	126
CRA01	COL	33	CRA01-COL-33	2020-02-17 11:00:33	2020-02-17 11:00:33	2020-02-17	2020-02-17	2020-02-01	61	43.5994	145.164	141.197	139.279	149	145	141	150.41	129.098	129.541	154	129	131
CRA01	COL	33	CRA01-COL-33	2020-02-17 12:00:33	2020-02-17 12:00:33	2020-02-17	2020-02-17	2020-02-01	18	73.5834	163.167	160.444	157.667	166	164	160	168.944	128.444	129.778	173	128	130
CRA01	COL	33	CRA01-COL-33	2020-02-17 13:00:33	2020-02-17 13:00:33	2020-02-17	2020-02-17	2020-02-01	23	12.7476	134.652	127.696	124.783	131	125	125	137.565	130.087	130.435	135	130	131
CRA01	COL	33	CRA01-COL-33	2020-02-18 10:00:33	2020-02-18 10:00:33	2020-02-18	2020-02-17	2020-02-01	41	5.70098	128.537	120.366	121.317	128	117	122	130.756	131.341	128.585	129	131	130
CRA01	COL	33	CRA01-COL-33	2020-02-18 11:00:33	2020-02-18 11:00:33	2020-02-18	2020-02-17	2020-02-01	174	9.27241	172.655	173.546	176.316	171	172	175	180.994	128.121	126.466	180	128	126
CRA01	COL	33	CRA01-COL-33	2020-02-18 12:00:33	2020-02-18 12:00:33	2020-02-18	2020-02-17	2020-02-01	260	37.4434	129.808	129.05	134.108	128	127	132	138.235	129.335	125.388	136	129	125
CRA01	COL	33	CRA01-COL-33	2020-02-18 13:00:33	2020-02-18 13:00:33	2020-02-18	2020-02-17	2020-02-01	0	NA	129.808	129.05	134.108	128	127	132	138.235	129.335	125.388	136	129	125
CRA01	COL	33	CRA01-COL-33	2020-02-19 10:00:33	2020-02-19 10:00:33	2020-02-19	2020-02-17	2020-02-01	186	42.1546	166.565	165.183	167.726	171	171	174	173.167	128.935	126.887	179	128	127
CRA01	COL	33	CRA01-COL-33	2020-02-19 11:00:33	2020-02-19 11:00:33	2020-02-19	2020-02-17	2020-02-01	165	22.2037	130.079	124.055	125.855	121	116	117	133.424	130.703	127.83	126	131	129
CRA01	COL	33	CRA01-COL-33	2020-02-19 12:01:03	2020-02-19 12:01:03	2020-02-19	2020-02-17	2020-02-01	10	2.54961	173.5	165.8	170.9	174	164	174	175.6	131.6	126.3	175	131	128
CRA01	COL	33	CRA01-COL-33	2020-02-19 13:01:03	2020-02-19 13:01:03	2020-02-19	2020-02-17	2020-02-01	122	21.101	120.5	113.754	116.803	112	104	108	123.459	131.27	127.254	114	131	128
CRA01	COL	33	CRA01-COL-33	2020-02-20 10:01:03	2020-02-20 10:01:03	2020-02-20	2020-02-17	2020-02-01	143	20.7003	125.825	117.385	119.825	122	114	116	127.497	131.783	127.797	124	132	128
CRA01	COL	33	CRA01-COL-33	2020-02-20 11:01:03	2020-02-20 11:01:03	2020-02-20	2020-02-17	2020-02-01	11	3.04148	163.273	158.636	163	165	161	163	168	130.455	126.273	170	130	127
CRA01	COL	33	CRA01-COL-33	2020-02-20 12:01:03	2020-02-20 12:01:03	2020-02-20	2020-02-17	2020-02-01	173	21.101	127.757	120.324	124.919	119	113	120	130.324	131.867	126.491	124	132	127
CRA01	COL	33	CRA01-COL-33	2020-02-20 13:01:03	2020-02-20 13:01:03	2020-02-20	2020-02-17	2020-02-01	137	21.2604	118.891	111.934	116.766	115	108	112	121.891	131.679	126.255	118	131	127
CRA01	COL	33	CRA01-COL-33	2020-02-21 10:01:03	2020-02-21 10:01:03	2020-02-21	2020-02-17	2020-02-01	207	43.5461	108.725	107.498	112.135	99	100	108	116.246	129.541	125.517	109	129	124
CRA01	COL	33	CRA01-COL-33	2020-02-21 11:01:03	2020-02-21 11:01:03	2020-02-21	2020-02-17	2020-02-01	62	48.5413	127.5	117.097	113.71	125	112	108	126.758	131.516	131.242	124	132	131
CRA01	COL	33	CRA01-COL-33	2020-02-21 12:01:03	2020-02-21 12:01:03	2020-02-21	2020-02-17	2020-02-01	315	43.0117	112.962	108.489	114.162	105	102	111	117.962	130.997	125.4	112	130	124
CRA01	COL	33	CRA01-COL-33	2020-02-21 13:01:03	2020-02-21 13:01:03	2020-02-21	2020-02-17	2020-02-01	541	46.9921	130.619	132.458	138.946	121	125	133	140.956	128.667	124.266	133	129	123
CRA01	COL	33	CRA01-COL-33	2020-02-22 10:01:03	2020-02-22 10:01:03	2020-02-22	2020-02-17	2020-02-01	95	41.1215	110.674	104.484	104.642	102	93	91	113.095	130.611	128.779	103	130	129
CRA01	COL	33	CRA01-COL-33	2020-02-22 11:01:03	2020-02-22 11:01:03	2020-02-22	2020-02-17	2020-02-01	278	29.0259	119.572	113.647	116.043	120	112	117	122.701	130.867	127.381	124	130	128
CRA01	COL	33	CRA01-COL-33	2020-02-22 12:01:03	2020-02-22 12:01:03	2020-02-22	2020-02-17	2020-02-01	230	23.3346	108.578	102.617	102.952	100	94	99	111.487	130.504	128.539	103	131	128
CRA01	COL	33	CRA01-COL-33	2020-02-22 13:01:03	2020-02-22 13:01:03	2020-02-22	2020-02-17	2020-02-01	2	0.5001	114.5	112.5	116	114	112	116	121.5	129.5	126	122	130	126
CRA01	COL	33	CRA01-COL-33	2020-02-23 10:01:03	2020-02-23 10:01:03	2020-02-23	2020-02-17	2020-02-01	201	50.5397	113.363	108.085	109.129	103	99	103	117.144	130.373	128.055	109	130	128
CRA01	COL	33	CRA01-COL-33	2020-02-23 11:01:03	2020-02-23 11:01:03	2020-02-23	2020-02-17	2020-02-01	191	50.1726	102.152	97.1885	99.3979	93	89	93	105.89	130.487	127.351	98	130	127
CRA01	COL	33	CRA01-COL-33	2020-02-23 12:01:03	2020-02-23 12:01:03	2020-02-23	2020-02-17	2020-02-01	198	27.9733	125.949	119.818	120.409	118	112	114	129.449	130.54	128.455	122	131	129
CRA01	COL	33	CRA01-COL-33	2020-02-23 13:01:03	2020-02-23 13:01:03	2020-02-23	2020-02-17	2020-02-01	173	34.5421	103.092	99.5145	101.561	97	93	95	107.832	129.96	127.225	102	130	127
CRA01	COL	33	CRA01-COL-33	2020-02-24 10:01:03	2020-02-24 10:01:03	2020-02-24	2020-02-24	2020-02-01	266	47.8341	104.32	102.959	105.564	88	90	96	110.82	129.188	126.496	98	129	125
CRA01	COL	33	CRA01-COL-33	2020-02-24 11:01:03	2020-02-24 11:01:03	2020-02-24	2020-02-24	2020-02-01	190	71.5682	122.763	118.295	118.121	109	102	108	127	129.774	128.568	112	130	128
CRA01	COL	33	CRA01-COL-33	2020-02-24 12:01:03	2020-02-24 12:01:03	2020-02-24	2020-02-24	2020-02-01	186	72.1007	97.5591	97.4946	102.403	86	88	96	105.398	129.188	125.059	96	129	123
CRA01	COL	33	CRA01-COL-33	2020-02-24 13:01:03	2020-02-24 13:01:03	2020-02-24	2020-02-24	2020-02-01	97	53.6681	121.175	114.433	113.897	120	115	116	123.505	130.639	129.062	125	130	130
CRA01	COL	33	CRA01-COL-33	2020-02-25 10:01:03	2020-02-25 10:01:03	2020-02-25	2020-02-24	2020-02-01	172	10.9773	112.017	105.477	107.82	108	100	104	115.076	131.076	127.552	111	131	128
CRA01	COL	33	CRA01-COL-33	2020-02-25 11:01:03	2020-02-25 11:01:03	2020-02-25	2020-02-24	2020-02-01	162	10.5476	100.432	94.0864	96.9938	92	86	92	103.191	131.179	127.167	95	131	127
CRA01	COL	33	CRA01-COL-33	2020-02-25 12:01:03	2020-02-25 12:01:03	2020-02-25	2020-02-24	2020-02-01	164	8.5001	120.628	114.524	118.354	114	108	113	124.402	131.195	126.695	117	131	127
CRA01	COL	33	CRA01-COL-33	2020-02-25 13:01:03	2020-02-25 13:01:03	2020-02-25	2020-02-24	2020-02-01	212	19.9716	110.547	104.929	107.373	102	94	99	114.071	130.84	127.363	104	131	128
CRA01	COL	33	CRA01-COL-33	2020-02-26 10:01:03	2020-02-26 10:01:03	2020-02-26	2020-02-24	2020-02-01	134	55.0841	144.336	141.216	139.642	144	142	141	150.358	128.888	129.231	151	129	130
CRA01	COL	33	CRA01-COL-33	2020-02-26 11:01:03	2020-02-26 11:01:03	2020-02-26	2020-02-24	2020-02-01	184	19.0775	119.299	113.261	112.565	110	104	106	122.418	130.337	129.158	114	130	130
CRA01	COL	33	CRA01-COL-33	2020-02-26 12:01:03	2020-02-26 12:01:03	2020-02-26	2020-02-24	2020-02-01	91	25.3981	131.736	123.89	121.011	139	130	128	133.495	130.516	130.615	141	130	131
CRA01	COL	33	CRA01-COL-33	2020-02-26 13:01:03	2020-02-26 13:01:03	2020-02-26	2020-02-24	2020-02-01	59	47.4053	138.627	137.932	136.136	138	137	134	146.542	127.898	129.068	146	128	129
CRA01	COL	33	CRA01-COL-33	2020-02-27 10:01:03	2020-02-27 10:01:03	2020-02-27	2020-02-24	2020-02-01	126	41.1401	125.698	121	114.889	137	132	124	129.683	128.675	132.056	141	128	132
CRA01	COL	33	CRA01-COL-33	2020-02-27 11:01:03	2020-02-27 11:01:03	2020-02-27	2020-02-24	2020-02-01	53	12.9079	112.925	106.283	100.038	109	105	97	115.17	129.453	132.358	113	129	133
CRA01	COL	33	CRA01-COL-33	2020-02-27 12:01:03	2020-02-27 12:01:03	2020-02-27	2020-02-24	2020-02-01	184	27.0602	117.94	111.902	110.212	111	106	106	121.228	130.049	129.761	116	130	130
CRA01	COL	33	CRA01-COL-33	2020-02-27 13:01:03	2020-02-27 13:01:03	2020-02-27	2020-02-24	2020-02-01	169	8.50321	109.065	104.172	102.266	106	101	100	113.136	129.562	129.734	111	129	130
CRA01	COL	33	CRA01-COL-33	2020-02-28 10:01:03	2020-02-28 10:01:03	2020-02-28	2020-02-24	2020-02-01	218	27.5183	113.674	109.11	109.463	108	104	105	118.289	129.867	128.454	114	130	129
CRA01	COL	33	CRA01-COL-33	2020-02-28 11:01:03	2020-02-28 11:01:03	2020-02-28	2020-02-24	2020-02-01	222	16.9888	115.856	111.748	112.068	110	107	108	120.838	129.685	128.356	116	130	129
CRA01	COL	33	CRA01-COL-33	2020-02-28 12:01:03	2020-02-28 12:01:03	2020-02-28	2020-02-24	2020-02-01	202	26.2489	119.559	114.163	114.762	114	110	110	123.653	130.203	128.431	119	130	129
CRA01	COL	33	CRA01-COL-33	2020-02-28 13:01:03	2020-02-28 13:01:03	2020-02-28	2020-02-24	2020-02-01	216	19.4744	119.56	114.838	113.894	112	109	109	123.986	129.69	129.144	118	129	130
CRA01	COL	33	CRA01-COL-33	2020-02-29 10:01:03	2020-02-29 10:01:03	2020-02-29	2020-02-24	2020-02-01	257	21.0941	114.739	109.249	109.852	106	100	103	118.409	130.307	128.405	109	130	128
CRA01	COL	33	CRA01-COL-33	2020-02-29 11:01:03	2020-02-29 11:01:03	2020-02-29	2020-02-24	2020-02-01	253	18.0625	106.775	102.209	100.336	97	93	93	110.704	129.466	129.704	102	129	130
CRA01	COL	33	CRA01-COL-33	2020-02-29 12:01:03	2020-02-29 12:01:03	2020-02-29	2020-02-24	2020-02-01	248	17.1214	103.399	98.7016	97.8911	96	91	92	107.351	129.786	129.101	100	130	130
CRA01	COL	33	CRA01-COL-33	2020-02-29 13:01:03	2020-02-29 13:01:03	2020-02-29	2020-02-24	2020-02-01	237	27.7715	99.8734	95.4557	94.5063	93	89	90	103.823	129.574	129.118	98	129	129
CRA01	COL	33	CRA01-COL-33	2020-03-01 10:01:03	2020-03-01 10:01:03	2020-03-01	2020-02-24	2020-03-01	365	46.4571	110.726	107.584	106.74	106	102	104	116.09	129.11	128.885	111	129	129
CRA01	COL	33	CRA01-COL-33	2020-03-01 11:01:03	2020-03-01 11:01:03	2020-03-01	2020-02-24	2020-03-01	250	67.1844	117.692	112.476	109.18	121	117	115	121.34	129.408	130.5	126	129	131
CRA01	COL	33	CRA01-COL-33	2020-03-01 12:01:03	2020-03-01 12:01:03	2020-03-01	2020-02-24	2020-03-01	324	73.2463	136.019	128.312	120.991	137	130	121	137.824	129.59	132.978	140	129	133
CRA01	COL	33	CRA01-COL-33	2020-03-01 13:01:03	2020-03-01 13:01:03	2020-03-01	2020-02-24	2020-03-01	238	62.6778	138.345	134.101	130.546	142	138	134	143.109	128.954	130.458	147	129	131
CRA01	COL	33	CRA01-COL-33	2020-03-02 10:01:03	2020-03-02 10:01:03	2020-03-02	2020-03-02	2020-03-01	601	51.839	128.471	125.552	124.303	137	134	132	134.115	128.907	129.045	143	129	129
CRA01	COL	33	CRA01-COL-33	2020-03-02 11:01:03	2020-03-02 11:01:03	2020-03-02	2020-03-02	2020-03-01	393	75.5397	127.336	121.677	118.402	130	123	122	130.598	129.603	130.473	133	130	131
CRA01	COL	33	CRA01-COL-33	2020-03-02 12:01:03	2020-03-02 12:01:03	2020-03-02	2020-03-02	2020-03-01	90	64.8788	160.922	152.222	144.644	165	155	146	161.478	129.944	133.089	165	130	133
CRA01	COL	33	CRA01-COL-33	2020-03-02 13:01:03	2020-03-02 13:01:03	2020-03-02	2020-03-02	2020-03-01	404	76.0412	121.161	116.931	115.149	127	123	122	125.851	129.342	129.537	133	129	130
CRA01	COL	33	CRA01-COL-33	2020-03-03 10:01:03	2020-03-03 10:01:03	2020-03-03	2020-03-02	2020-03-01	338	33.8896	104.367	101.639	101.695	95	92	93	109.811	129.136	128.399	100	129	129
CRA01	COL	33	CRA01-COL-33	2020-03-03 11:01:03	2020-03-03 11:01:03	2020-03-03	2020-03-02	2020-03-01	351	60.681	106.447	103.929	102.647	98	95	95	111.957	128.761	129.071	103	129	129
CRA01	COL	33	CRA01-COL-33	2020-03-03 12:01:03	2020-03-03 12:01:03	2020-03-03	2020-03-02	2020-03-01	507	75.2364	146.067	143.136	142.122	151	148	148	151.41	128.951	128.919	157	129	130
CRA01	COL	33	CRA01-COL-33	2020-03-03 13:01:03	2020-03-03 13:01:03	2020-03-03	2020-03-02	2020-03-01	377	57.6911	131.671	129.279	128.377	140	139	140	137.671	128.775	128.753	148	129	129
CRA01	COL	33	CRA01-COL-33	2020-03-04 10:01:03	2020-03-04 10:01:03	2020-03-04	2020-03-02	2020-03-01	282	51.8351	109.089	105.379	104.426	101	97	95	113.833	129.298	129.085	105	129	130
CRA01	COL	33	CRA01-COL-33	2020-03-04 11:01:03	2020-03-04 11:01:03	2020-03-04	2020-03-02	2020-03-01	265	39.9626	111.464	109.4	106.974	105	104	101	117.675	128.377	129.638	112	129	130
CRA01	COL	33	CRA01-COL-33	2020-03-04 12:01:03	2020-03-04 12:01:03	2020-03-04	2020-03-02	2020-03-01	360	41.5384	109.375	106.878	104.225	95	93	89	114.792	128.439	129.861	100	129	130
CRA01	COL	33	CRA01-COL-33	2020-03-04 13:01:03	2020-03-04 13:01:03	2020-03-04	2020-03-02	2020-03-01	262	35.7002	92.9122	90.374	87.7099	86	83	80	97.8664	128.489	129.916	91	129	130
CRA01	COL	33	CRA01-COL-33	2020-03-05 10:01:03	2020-03-05 10:01:03	2020-03-05	2020-03-02	2020-03-01	407	84.4989	147.577	140.988	133.988	152	144	136	149.867	129.201	132.575	153	129	133
CRA01	COL	33	CRA01-COL-33	2020-03-05 11:01:03	2020-03-05 11:01:03	2020-03-05	2020-03-02	2020-03-01	213	54.4267	117.85	113.742	106.638	113	111	103	122.047	128.249	132.432	119	129	133
CRA01	COL	33	CRA01-COL-33	2020-03-05 12:01:03	2020-03-05 12:01:03	2020-03-05	2020-03-02	2020-03-01	105	53.1602	93.981	91.2571	85.6762	90	87	81	98.7619	127.971	131.59	95	128	131
CRA01	COL	33	CRA01-COL-33	2020-03-05 13:01:03	2020-03-05 13:01:03	2020-03-05	2020-03-02	2020-03-01	347	47.4343	112.599	109.977	107.965	105	103	102	118.427	128.617	129.458	112	129	130
CRA01	COL	33	CRA01-COL-33	2020-03-06 10:01:03	2020-03-06 10:01:03	2020-03-06	2020-03-02	2020-03-01	262	34.0038	99.0725	96.6374	95.0954	96	95	93	104.794	128.668	129.191	103	129	129
CRA01	COL	33	CRA01-COL-33	2020-03-06 11:01:03	2020-03-06 11:01:03	2020-03-06	2020-03-02	2020-03-01	178	68.5895	101.848	101.051	98.9045	99	98	96	108.978	127.938	129.32	106	129	130
CRA01	COL	33	CRA01-COL-33	2020-03-06 12:01:03	2020-03-06 12:01:03	2020-03-06	2020-03-02	2020-03-01	121	47.6367	99.2231	96.5372	91.4711	90	87	82	103.893	128.099	131.264	94	128	131
CRA01	COL	33	CRA01-COL-33	2020-03-06 13:00:56	2020-03-06 13:00:56	2020-03-06	2020-03-02	2020-03-01	379	82.4331	110.596	106.992	105.193	108	105	104	115.327	129.103	129.456	114	129	129
CRA01	COL	33	CRA01-COL-33	2020-03-07 10:00:56	2020-03-07 10:00:56	2020-03-07	2020-03-02	2020-03-01	382	71.6398	140.61	135.906	131.948	150	143	138	144.484	129.068	130.741	153	129	131
CRA01	COL	33	CRA01-COL-33	2020-03-07 11:00:56	2020-03-07 11:00:56	2020-03-07	2020-03-02	2020-03-01	650	77.2298	139.529	136.198	135.366	140	136	137	144.863	129.154	128.875	146	129	129
CRA01	COL	33	CRA01-COL-33	2020-03-07 12:00:56	2020-03-07 12:00:56	2020-03-07	2020-03-02	2020-03-01	382	98.6725	132.196	127.034	124.89	125	122	121	135.987	129.573	129.804	132	129	130
CRA01	COL	33	CRA01-COL-33	2020-03-07 13:00:56	2020-03-07 13:00:56	2020-03-07	2020-03-02	2020-03-01	267	46.653	93.6966	91.9401	92.5581	94	92	93	99.6592	128.895	127.929	101	129	128
CRA01	COL	33	CRA01-COL-33	2020-03-08 10:00:56	2020-03-08 10:00:56	2020-03-08	2020-03-02	2020-03-01	642	78.5851	111.983	109.805	109.206	114	112	112	118.327	128.72	128.668	121	129	129
CRA01	COL	33	CRA01-COL-33	2020-03-08 11:00:56	2020-03-08 11:00:56	2020-03-08	2020-03-02	2020-03-01	752	76.0412	131.883	129.673	127.295	134	132	131	138.35	128.376	129.601	141	128	130
CRA01	COL	33	CRA01-COL-33	2020-03-08 12:00:56	2020-03-08 12:00:56	2020-03-08	2020-03-02	2020-03-01	566	85.393	119.956	117.668	114.164	121	118	116	126.152	128.18	130.237	127	128	130
CRA01	COL	33	CRA01-COL-33	2020-03-08 13:00:56	2020-03-08 13:00:56	2020-03-08	2020-03-02	2020-03-01	564	27.2456	107.688	106.248	103.074	105	105	103	114.358	127.949	129.982	113	128	130
CRA01	COL	33	CRA01-COL-33	2020-03-09 10:00:56	2020-03-09 10:00:56	2020-03-09	2020-03-09	2020-03-01	1388	99.0582	149.499	142.026	134.611	155	147	137	151.003	129.512	132.949	156	129	133
CRA01	COL	33	CRA01-COL-33	2020-03-09 11:00:56	2020-03-09 11:00:56	2020-03-09	2020-03-09	2020-03-01	1032	81.1498	137.629	132.516	127.162	144	138	133	141.381	128.975	131.58	148	129	132
CRA01	COL	33	CRA01-COL-33	2020-03-09 12:00:56	2020-03-09 12:00:56	2020-03-09	2020-03-09	2020-03-01	636	79.0094	138.505	132.263	124.366	140	134	124	141.223	128.965	133.063	144	129	133
CRA01	COL	33	CRA01-COL-33	2020-03-09 13:00:56	2020-03-09 13:00:56	2020-03-09	2020-03-09	2020-03-01	552	79.1582	123.5	119.29	113.049	127	121	116	127.895	128.446	132.016	131	128	132
CRA01	COL	33	CRA01-COL-33	2020-03-10 10:00:56	2020-03-10 10:00:56	2020-03-10	2020-03-09	2020-03-01	357	88.8961	111.801	115.19	99.6695	106	113	93	121.739	123.703	136.244	119	124	137
CRA01	COL	33	CRA01-COL-33	2020-03-10 11:00:56	2020-03-10 11:00:56	2020-03-10	2020-03-09	2020-03-01	554	51.5389	96.9332	98.5018	88.861	91	96	83	105.181	125.408	133.318	103	126	133
CRA01	COL	33	CRA01-COL-33	2020-03-10 12:00:56	2020-03-10 12:00:56	2020-03-10	2020-03-09	2020-03-01	510	59.9509	92.1451	95.1549	83.9765	91	95	81	101.345	124.582	134.02	101	125	134
CRA01	COL	33	CRA01-COL-33	2020-03-10 13:00:56	2020-03-10 13:00:56	2020-03-10	2020-03-09	2020-03-01	506	81.4924	96.7253	100.014	87.6482	94	100	86	106.265	124.253	134.63	106	125	134
CRA01	COL	33	CRA01-COL-33	2020-03-11 10:00:56	2020-03-11 10:00:56	2020-03-11	2020-03-09	2020-03-01	512	17.3831	121.258	126.062	109.211	118	125	106	132.4	122.992	136.641	132	123	137
CRA01	COL	33	CRA01-COL-33	2020-03-11 11:00:56	2020-03-11 11:00:56	2020-03-11	2020-03-09	2020-03-01	670	53.3386	121.051	121.073	107.5	122	122	110	128.413	125.464	135.503	130	126	135
CRA01	COL	33	CRA01-COL-33	2020-03-11 12:00:56	2020-03-11 12:00:56	2020-03-11	2020-03-09	2020-03-01	538	26.709	102.502	106.638	91.3755	99	106	86	112.84	123.444	136.065	112	124	137
CRA01	COL	33	CRA01-COL-33	2020-03-11 13:00:56	2020-03-11 13:00:56	2020-03-11	2020-03-09	2020-03-01	494	25.8071	102.296	106.658	88.9575	98	106	85	112.692	122.905	137.431	111	123	138
CRA01	COL	33	CRA01-COL-33	2020-03-12 10:00:56	2020-03-12 10:00:56	2020-03-12	2020-03-09	2020-03-01	739	80.6134	125.2	124.037	108.689	125	123	109	131.399	125.621	136.629	130	126	136
CRA01	COL	33	CRA01-COL-33	2020-03-12 11:00:56	2020-03-12 11:00:56	2020-03-12	2020-03-09	2020-03-01	624	79.3608	123.675	124.982	108.821	123	126	108	131.896	124.498	136.737	134	125	136
CRA01	COL	33	CRA01-COL-33	2020-03-12 12:00:56	2020-03-12 12:00:56	2020-03-12	2020-03-09	2020-03-01	571	55.303	128.06	129.14	112.574	128	129	113	136.065	124.594	136.879	137	125	137
CRA01	COL	33	CRA01-COL-33	2020-03-12 13:00:56	2020-03-12 13:00:56	2020-03-12	2020-03-09	2020-03-01	577	76.9595	102.406	104.146	91.2686	102	106	90	110.568	124.799	135.094	113	125	135
CRA01	COL	33	CRA01-COL-33	2020-03-13 10:00:56	2020-03-13 10:00:56	2020-03-13	2020-03-09	2020-03-01	596	28.1515	124.569	125.923	110.174	123	126	109	132.953	124.544	136.477	132	125	137
CRA01	COL	33	CRA01-COL-33	2020-03-13 11:00:56	2020-03-13 11:00:56	2020-03-13	2020-03-09	2020-03-01	562	64.6871	113.093	114.779	102.575	112	116	101	121.772	125.025	134.58	123	125	135
CRA01	COL	33	CRA01-COL-33	2020-03-13 12:00:56	2020-03-13 12:00:56	2020-03-13	2020-03-09	2020-03-01	527	56.6793	121.089	121.748	107.803	121	121	107	128.917	125.163	135.577	130	126	136
CRA01	COL	33	CRA01-COL-33	2020-03-13 13:00:56	2020-03-13 13:00:56	2020-03-13	2020-03-09	2020-03-01	567	73.4099	116.09	118.005	106.519	111	115	102	125.079	125.044	134.139	122	125	134
CRA01	COL	33	CRA01-COL-33	2020-03-14 10:00:56	2020-03-14 10:00:56	2020-03-14	2020-03-09	2020-03-01	631	76.8417	100.501	105.715	88.3899	97	105	85	111.645	122.618	137.076	110	123	137
CRA01	COL	33	CRA01-COL-33	2020-03-14 11:00:56	2020-03-14 11:00:56	2020-03-14	2020-03-09	2020-03-01	753	42.7201	106.283	111.143	94.3254	102	112	88	117.363	122.896	136.834	117	124	137
CRA01	COL	33	CRA01-COL-33	2020-03-14 12:00:56	2020-03-14 12:00:56	2020-03-14	2020-03-09	2020-03-01	678	34.8175	106.861	112.072	93.5693	102	111	86	118.102	122.459	137.702	116	123	138
CRA01	COL	33	CRA01-COL-33	2020-03-14 13:00:56	2020-03-14 13:00:56	2020-03-14	2020-03-09	2020-03-01	617	22.2768	101.536	107.621	87.9595	101	109	85	113.25	121.883	138.254	114	122	139
CRA01	COL	33	CRA01-COL-33	2020-03-15 10:00:56	2020-03-15 10:00:56	2020-03-15	2020-03-09	2020-03-01	762	84.2282	102.441	102.496	88.5787	100	101	88	109.219	125.268	135.934	108	125	136
CRA01	COL	33	CRA01-COL-33	2020-03-15 11:00:56	2020-03-15 11:00:56	2020-03-15	2020-03-09	2020-03-01	730	66.8787	119.368	119.978	103.396	118	120	102	127.019	124.675	137.111	127	125	137
CRA01	COL	33	CRA01-COL-33	2020-03-15 12:00:56	2020-03-15 12:00:56	2020-03-15	2020-03-09	2020-03-01	584	25.6414	99.8356	104.293	87.0017	99	105	85	110.283	122.901	137.195	111	123	138
CRA01	COL	33	CRA01-COL-33	2020-03-15 13:00:56	2020-03-15 13:00:56	2020-03-15	2020-03-09	2020-03-01	596	25.4729	111.683	115.04	97.1124	110	114	97	121.535	123.322	137.582	121	124	138
CRA01	COL	33	CRA01-COL-33	2020-03-16 10:00:56	2020-03-16 10:00:56	2020-03-16	2020-03-16	2020-03-01	736	78.8531	108.682	112.076	96.8927	103	109	91	118.606	123.76	136.092	115	124	136
CRA01	COL	33	CRA01-COL-33	2020-03-16 11:00:56	2020-03-16 11:00:56	2020-03-16	2020-03-16	2020-03-01	696	73.6649	109.629	113.412	95.8017	106	113	92	119.786	123.187	137.339	119	124	137
CRA01	COL	33	CRA01-COL-33	2020-03-16 12:00:56	2020-03-16 12:00:56	2020-03-16	2020-03-16	2020-03-01	732	73.4527	148.734	149.437	127.971	150	151	128	156.049	123.952	139.29	158	124	140
CRA01	COL	33	CRA01-COL-33	2020-03-16 13:00:56	2020-03-16 13:00:56	2020-03-16	2020-03-16	2020-03-01	665	73.0829	112.832	115.247	100.988	111	116	100	122.179	124.355	135.624	123	124	136
CRA01	COL	33	CRA01-COL-33	2020-03-17 10:00:56	2020-03-17 10:00:56	2020-03-17	2020-03-16	2020-03-01	1897	88.764	134.105	128.371	119.989	133	127	120	137.205	128.653	133.337	136	129	133
CRA01	COL	33	CRA01-COL-33	2020-03-17 11:00:56	2020-03-17 11:00:56	2020-03-17	2020-03-16	2020-03-01	2411	99.062	144.527	140.2	133.983	147	142	136	148.86	128.458	131.923	152	129	132
CRA01	COL	33	CRA01-COL-33	2020-03-17 12:00:56	2020-03-17 12:00:56	2020-03-17	2020-03-16	2020-03-01	1188	99.2675	148.607	144.514	133.971	150	146	135	152.688	127.587	134.232	155	128	134
CRA01	COL	33	CRA01-COL-33	2020-03-17 13:00:56	2020-03-17 13:00:56	2020-03-17	2020-03-16	2020-03-01	1608	99.6505	126.81	123.258	117.595	128	125	120	131.721	128.274	131.626	134	129	131
CRA01	COL	33	CRA01-COL-33	2020-03-18 10:00:56	2020-03-18 10:00:56	2020-03-18	2020-03-16	2020-03-01	1166	88.284	125.786	121.593	113.096	124	120	113	129.982	128.044	133.256	129	128	133
CRA01	COL	33	CRA01-COL-33	2020-03-18 11:00:56	2020-03-18 11:00:56	2020-03-18	2020-03-16	2020-03-01	969	97.5571	120.525	119.649	112.605	116	117	111	127.437	127.001	132.059	125	127	132
CRA01	COL	33	CRA01-COL-33	2020-03-18 12:00:56	2020-03-18 12:00:56	2020-03-18	2020-03-16	2020-03-01	998	69.479	128.907	125.321	115.242	129	127	117	133.593	127.499	134.013	136	128	134
CRA01	COL	33	CRA01-COL-33	2020-03-18 13:00:39	2020-03-18 13:00:39	2020-03-18	2020-03-16	2020-03-01	866	94.446	107.852	105.864	97.9134	107	107	99	113.417	127.245	132.786	114	127	133
CRA01	COL	33	CRA01-COL-33	2020-03-19 10:00:39	2020-03-19 10:00:39	2020-03-19	2020-03-16	2020-03-01	1269	99.2565	119.03	115.503	107.044	118	115	109	123.579	127.741	133.205	124	128	133
CRA01	COL	33	CRA01-COL-33	2020-03-19 11:00:39	2020-03-19 11:00:39	2020-03-19	2020-03-16	2020-03-01	906	57.5298	101.674	103.499	98.7042	95	98	93	110.273	126.284	130.528	105	127	131
CRA01	COL	33	CRA01-COL-33	2020-03-19 12:00:39	2020-03-19 12:00:39	2020-03-19	2020-03-16	2020-03-01	756	61.4393	129.716	129.233	119.276	128	128	116	136.807	126.317	133.521	136	127	133
CRA01	COL	33	CRA01-COL-33	2020-03-19 13:00:39	2020-03-19 13:00:39	2020-03-19	2020-03-16	2020-03-01	731	67.802	94.0657	94.8947	89.4911	87	90	84	101.26	126.532	131.051	96	127	131
CRA01	COL	33	CRA01-COL-33	2020-03-20 10:00:39	2020-03-20 10:00:39	2020-03-20	2020-03-16	2020-03-01	692	20.3247	121.773	125.723	111.26	118	123	106	132.422	123.751	135.41	130	124	135
CRA01	COL	33	CRA01-COL-33	2020-03-20 11:00:39	2020-03-20 11:00:39	2020-03-20	2020-03-16	2020-03-01	705	20.885	123.319	126.772	112.542	118	124	107	133.567	123.996	135.332	131	124	135
CRA01	COL	33	CRA01-COL-33	2020-03-20 12:00:39	2020-03-20 12:00:39	2020-03-20	2020-03-16	2020-03-01	682	20.5169	122.858	125.821	111.421	120	124	109	132.727	124.136	135.51	130	124	135
CRA01	COL	33	CRA01-COL-33	2020-03-20 13:00:39	2020-03-20 13:00:39	2020-03-20	2020-03-16	2020-03-01	576	19.132	63.6007	67.3854	59.3385	62	67	57	71.1892	124.74	132.33	71	125	132
CRA01	COL	33	CRA01-COL-33	2020-03-21 10:00:39	2020-03-21 10:00:39	2020-03-21	2020-03-16	2020-03-01	880	29.6817	122.108	121.783	112.272	116	118	106	129.33	126.306	133.368	125	126	133
CRA01	COL	33	CRA01-COL-33	2020-03-21 11:00:39	2020-03-21 11:00:39	2020-03-21	2020-03-16	2020-03-01	875	52.0313	112.037	113.615	105.247	111	114	104	120.842	125.781	132.488	121	126	132
CRA01	COL	33	CRA01-COL-33	2020-03-21 12:00:39	2020-03-21 12:00:39	2020-03-21	2020-03-16	2020-03-01	768	50.0433	129.477	130.167	119.717	128	129	118	137.599	125.793	133.594	137	126	133
CRA01	COL	33	CRA01-COL-33	2020-03-21 13:00:39	2020-03-21 13:00:39	2020-03-21	2020-03-16	2020-03-01	653	52.0866	76.9035	79.0061	72.709	74	77	70	84.34	125.801	131.447	82	126	131
CRA01	COL	33	CRA01-COL-33	2020-03-22 10:00:39	2020-03-22 10:00:39	2020-03-22	2020-03-16	2020-03-01	767	52.5596	126.305	127.631	116.486	122	124	110	134.944	125.399	133.94	131	125	134
CRA01	COL	33	CRA01-COL-33	2020-03-22 11:00:39	2020-03-22 11:00:39	2020-03-22	2020-03-16	2020-03-01	724	23.1723	116.986	119.151	108.068	113	117	105	126.337	124.997	133.848	124	125	133
CRA01	COL	33	CRA01-COL-33	2020-03-22 12:00:39	2020-03-22 12:00:39	2020-03-22	2020-03-16	2020-03-01	823	24.314	126.177	127.431	115.498	120	124	111	134.687	125.258	134.375	131	125	134
CRA01	COL	33	CRA01-COL-33	2020-03-22 13:00:39	2020-03-22 13:00:39	2020-03-22	2020-03-16	2020-03-01	773	27.2948	119.358	120.578	109.873	114	117	104	128.003	125.476	133.753	124	125	134
CRA01	COL	33	CRA01-COL-33	2020-03-23 10:00:39	2020-03-23 10:00:39	2020-03-23	2020-03-23	2020-03-01	1012	66.2194	108.659	108.089	99.0208	106	106	96	115.355	126.475	133.24	114	127	133
CRA01	COL	33	CRA01-COL-33	2020-03-23 11:00:39	2020-03-23 11:00:39	2020-03-23	2020-03-23	2020-03-01	945	36.5148	109.756	111.978	103.184	106	110	99	118.843	125.406	132.667	117	126	133
CRA01	COL	33	CRA01-COL-33	2020-03-23 12:00:39	2020-03-23 12:00:39	2020-03-23	2020-03-23	2020-03-01	896	29.6484	124.875	125.263	113.848	119	120	109	132.45	125.689	134.257	128	126	134
CRA01	COL	33	CRA01-COL-33	2020-03-23 13:00:39	2020-03-23 13:00:39	2020-03-23	2020-03-23	2020-03-01	832	27.9509	89.2428	90.5409	82.6514	87	88	78	96.7692	125.925	132.466	94	126	133
CRA01	COL	33	CRA01-COL-33	2020-03-24 10:00:39	2020-03-24 10:00:39	2020-03-24	2020-03-23	2020-03-01	992	45.414	128.704	129.771	117.714	124	127	112	137.032	125.312	134.496	135	125	134
CRA01	COL	33	CRA01-COL-33	2020-03-24 11:00:39	2020-03-24 11:00:39	2020-03-24	2020-03-23	2020-03-01	862	28.218	108.285	109.092	99.471	104	105	95	116.251	125.809	133.356	112	126	133
CRA01	COL	33	CRA01-COL-33	2020-03-24 12:00:39	2020-03-24 12:00:39	2020-03-24	2020-03-23	2020-03-01	982	69.721	120.358	120.253	110.596	115	114	106	127.73	126.211	133.371	122	126	133
CRA01	COL	33	CRA01-COL-33	2020-03-24 13:00:39	2020-03-24 13:00:39	2020-03-24	2020-03-23	2020-03-01	917	28.2785	122.147	123.301	111.341	118	120	106	130.668	125.302	134.441	127	125	135
CRA01	COL	33	CRA01-COL-33	2020-03-25 10:00:39	2020-03-25 10:00:39	2020-03-25	2020-03-23	2020-03-01	1066	49.9165	117.883	116.445	107.577	115	115	104	124.05	126.871	133.156	123	127	133
CRA01	COL	33	CRA01-COL-33	2020-03-25 11:00:39	2020-03-25 11:00:39	2020-03-25	2020-03-23	2020-03-01	950	30.3818	101.243	102.18	94.7747	94	96	87	109.015	126.166	132.127	103	126	132
CRA01	COL	33	CRA01-COL-33	2020-03-25 12:00:39	2020-03-25 12:00:39	2020-03-25	2020-03-23	2020-03-01	885	67.1659	94.8531	95.8045	88.7525	86	88	79	102.208	126.18	131.936	94	126	132
CRA01	COL	33	CRA01-COL-33	2020-03-25 13:00:39	2020-03-25 13:00:39	2020-03-25	2020-03-23	2020-03-01	1010	76.722	105.662	106.1	98.0683	104	104	96	113.388	126.26	132.486	112	126	133
CRA01	COL	33	CRA01-COL-33	2020-03-26 10:00:39	2020-03-26 10:00:39	2020-03-26	2020-03-23	2020-03-01	1026	52.5257	131.576	130.118	120.832	129	129	118	138.06	126.814	133.288	137	127	133
CRA01	COL	33	CRA01-COL-33	2020-03-26 11:00:39	2020-03-26 11:00:39	2020-03-26	2020-03-23	2020-03-01	1008	83.9078	103.543	104.686	99.6419	94	97	91	111.634	126.548	130.713	104	127	131
CRA01	COL	33	CRA01-COL-33	2020-03-26 12:00:39	2020-03-26 12:00:39	2020-03-26	2020-03-23	2020-03-01	1009	38.8354	102.107	101.95	97.5005	91	92	85	108.952	127.142	130.585	99	127	131
CRA01	COL	33	CRA01-COL-33	2020-03-26 13:00:39	2020-03-26 13:00:39	2020-03-26	2020-03-23	2020-03-01	976	28.5045	105.997	105.858	99.7152	102	103	96	113.325	126.833	131.497	111	127	132
CRA01	COL	33	CRA01-COL-33	2020-03-27 10:00:39	2020-03-27 10:00:39	2020-03-27	2020-03-23	2020-03-01	1041	58.4229	99.2651	102.045	90.6878	97	101	87	108.61	124.656	134.069	107	125	134
CRA01	COL	33	CRA01-COL-33	2020-03-27 11:00:39	2020-03-27 11:00:39	2020-03-27	2020-03-23	2020-03-01	1049	28.6218	108.795	112.133	99.1992	107	112	97	118.854	124.187	134.806	118	125	135
CRA01	COL	33	CRA01-COL-33	2020-03-27 12:00:39	2020-03-27 12:00:39	2020-03-27	2020-03-23	2020-03-01	1081	56.2251	100.758	103.483	91.1341	98	102	88	110.037	124.513	134.654	109	125	134
CRA01	COL	33	CRA01-COL-33	2020-03-27 13:00:39	2020-03-27 13:00:39	2020-03-27	2020-03-23	2020-03-01	982	48.0632	110.412	113.999	99.8106	109	113	98	120.662	123.88	135.454	119	124	135
CRA01	COL	33	CRA01-COL-33	2020-03-28 10:00:39	2020-03-28 10:00:39	2020-03-28	2020-03-23	2020-03-01	1392	70.7048	109.504	113.251	100.254	107	113	98	119.907	124.028	134.813	119	124	135
CRA01	COL	33	CRA01-COL-33	2020-03-28 11:00:39	2020-03-28 11:00:39	2020-03-28	2020-03-23	2020-03-01	1162	51.3129	102.596	107.918	92.3184	101	108	92	113.948	122.867	136.117	114	123	136
CRA01	COL	33	CRA01-COL-33	2020-03-28 12:00:39	2020-03-28 12:00:39	2020-03-28	2020-03-23	2020-03-01	1284	74.753	104.375	108.772	94.2087	102	108	93	115.055	123.437	135.652	114	124	135
CRA01	COL	33	CRA01-COL-33	2020-03-28 13:00:39	2020-03-28 13:00:39	2020-03-28	2020-03-23	2020-03-01	1220	38.8195	104.95	109.83	94.8246	104	110	95	116.08	123.204	135.793	116	124	135
CRA01	COL	33	CRA01-COL-33	2020-03-29 10:00:39	2020-03-29 10:00:39	2020-03-29	2020-03-23	2020-03-01	1618	64.624	125.416	127.218	107.521	126	128	109	133.805	123.718	138.554	135	124	138
CRA01	COL	33	CRA01-COL-33	2020-03-29 11:00:39	2020-03-29 11:00:39	2020-03-29	2020-03-23	2020-03-01	1797	81.8842	101.733	103.852	90.8664	99	102	89	110.354	124.632	135.103	109	125	134
CRA01	COL	33	CRA01-COL-33	2020-03-29 12:00:39	2020-03-29 12:00:39	2020-03-29	2020-03-23	2020-03-01	1586	58.0869	130.836	133.817	118.175	132	135	118	140.521	123.977	136.108	142	125	135
CRA01	COL	33	CRA01-COL-33	2020-03-29 13:00:39	2020-03-29 13:00:39	2020-03-29	2020-03-23	2020-03-01	1349	34.959	122.812	128.196	110.091	122	129	110	134.46	122.563	137.188	135	122	137
CRA01	COL	33	CRA01-COL-33	2020-03-30 10:00:39	2020-03-30 10:00:39	2020-03-30	2020-03-30	2020-03-01	1592	56.9431	113.593	118.686	101.128	112	118	102	124.988	122.71	137.091	124	123	136
CRA01	COL	33	CRA01-COL-33	2020-03-30 11:00:39	2020-03-30 11:00:39	2020-03-30	2020-03-30	2020-03-01	1812	49.1176	117.025	121.678	106.267	115	120	106	128.246	123.265	135.929	126	124	135
CRA01	COL	33	CRA01-COL-33	2020-03-30 12:00:39	2020-03-30 12:00:39	2020-03-30	2020-03-30	2020-03-01	1865	56.4649	119.665	124.114	108.508	118	122	109	130.753	123.341	136.054	129	124	135
CRA01	COL	33	CRA01-COL-33	2020-03-30 13:00:39	2020-03-30 13:00:39	2020-03-30	2020-03-30	2020-03-01	1656	65.0982	123.232	128.384	109.625	121	127	108	134.69	122.53	137.603	133	123	137
CRA01	COL	33	CRA01-COL-33	2020-03-31 10:00:39	2020-03-31 10:00:39	2020-03-31	2020-03-30	2020-03-01	2088	71.3076	114.426	118.978	103.815	113	117	104	125.561	123.338	135.845	124	123	135
CRA01	COL	33	CRA01-COL-33	2020-03-31 11:00:39	2020-03-31 11:00:39	2020-03-31	2020-03-30	2020-03-01	2103	74.7881	114.569	119.377	103.619	112	117	103	125.845	123.121	136.157	123	124	135
CRA01	COL	33	CRA01-COL-33	2020-03-31 12:00:39	2020-03-31 12:00:39	2020-03-31	2020-03-30	2020-03-01	2373	85.5718	115.1	118.959	104.378	113	117	104	125.691	123.723	135.616	123	125	135
CRA01	COL	33	CRA01-COL-33	2020-03-31 13:00:39	2020-03-31 13:00:39	2020-03-31	2020-03-30	2020-03-01	2744	81.486	117.082	119.575	107.954	115	117	109	126.789	124.803	134.169	125	126	133
CRA01	COL	33	CRA01-COL-33	2020-04-01 10:00:39	2020-04-01 10:00:39	2020-04-01	2020-03-30	2020-04-01	2173	66.1211	104.517	110.632	92.3654	102	109	92	116.478	122.101	137.506	115	122	137
CRA01	COL	33	CRA01-COL-33	2020-04-01 11:00:39	2020-04-01 11:00:39	2020-04-01	2020-03-30	2020-04-01	2251	56.6319	104.667	112.883	90.9845	104	113	90	118.182	120.651	139.247	119	121	139
CRA01	COL	33	CRA01-COL-33	2020-04-01 12:00:39	2020-04-01 12:00:39	2020-04-01	2020-03-30	2020-04-01	2333	68.8471	110.785	119.392	97.3725	109	119	97	124.744	120.538	139.155	124	121	138
CRA01	COL	33	CRA01-COL-33	2020-04-01 13:00:39	2020-04-01 13:00:39	2020-04-01	2020-03-30	2020-04-01	2214	54.826	107.755	116.621	93.1883	106	116	93	121.818	120.154	139.915	121	120	139
CRA01	COL	33	CRA01-COL-33	2020-04-02 10:00:39	2020-04-02 10:00:39	2020-04-02	2020-03-30	2020-04-01	2320	81.543	110.072	117.775	97.4672	109	118	96	123.355	121.201	138.295	123	121	137
CRA01	COL	33	CRA01-COL-33	2020-04-02 11:00:39	2020-04-02 11:00:39	2020-04-02	2020-03-30	2020-04-01	2217	81.1312	124.493	133.275	110.073	122	133	108	138.558	120.395	139.511	138	120	139
CRA01	COL	33	CRA01-COL-33	2020-04-02 12:00:39	2020-04-02 12:00:39	2020-04-02	2020-03-30	2020-04-01	2412	84.2868	125.279	132.216	110.94	123	132	109	137.954	121.422	138.705	138	122	138
CRA01	COL	33	CRA01-COL-33	2020-04-02 13:00:39	2020-04-02 13:00:39	2020-04-02	2020-03-30	2020-04-01	2256	52.0445	110.016	117.951	96.0301	108	118	94	123.381	120.816	139.172	123	121	139
CRA01	COL	33	CRA01-COL-33	2020-04-03 10:00:39	2020-04-03 10:00:39	2020-04-03	2020-03-30	2020-04-01	2245	93.6375	124.008	125.669	101.565	125	127	101	132.085	122.998	141.023	134	123	140
CRA01	COL	33	CRA01-COL-33	2020-04-03 11:00:39	2020-04-03 11:00:39	2020-04-03	2020-03-30	2020-04-01	2384	88.311	107.047	113.052	95.862	105	113	94	118.904	122.359	136.878	118	123	136
CRA01	COL	33	CRA01-COL-33	2020-04-03 12:00:39	2020-04-03 12:00:39	2020-04-03	2020-03-30	2020-04-01	2379	87.2984	145.546	149.317	125.098	142	148	122	155.19	122.249	140.442	154	123	139
CRA01	COL	33	CRA01-COL-33	2020-04-03 13:00:39	2020-04-03 13:00:39	2020-04-03	2020-03-30	2020-04-01	2210	88.1193	126.97	132.702	111.369	124	132	108	138.592	121.867	138.912	137	122	138
CRA01	COL	33	CRA01-COL-33	2020-04-04 10:01:02	2020-04-04 10:01:02	2020-04-04	2020-03-30	2020-04-01	2161	55.8532	117.882	121.969	106.426	115	120	104	128.388	123.472	136.076	126	124	135
CRA01	COL	33	CRA01-COL-33	2020-04-04 11:01:02	2020-04-04 11:01:02	2020-04-04	2020-03-30	2020-04-01	1978	55.3587	77.2482	84.2457	75.6143	76	84	73	88.9171	123.371	132.154	88	124	132
CRA01	COL	33	CRA01-COL-33	2020-04-04 12:01:02	2020-04-04 12:01:02	2020-04-04	2020-03-30	2020-04-01	2138	73.2684	124.902	125.884	108.955	121	124	106	132.756	124.474	137.207	131	125	137
CRA01	COL	33	CRA01-COL-33	2020-04-04 13:01:02	2020-04-04 13:01:02	2020-04-04	2020-03-30	2020-04-01	2147	62.2556	95.483	98.687	86.3861	94	98	84	104.657	124.26	134.649	104	125	134
CRA01	COL	33	CRA01-COL-33	2020-04-05 10:01:02	2020-04-05 10:01:02	2020-04-05	2020-03-30	2020-04-01	2346	93.6057	118.126	119.164	104.829	117	119	104	125.906	124.905	135.823	126	126	136
CRA01	COL	33	CRA01-COL-33	2020-04-05 11:01:02	2020-04-05 11:01:02	2020-04-05	2020-03-30	2020-04-01	2055	61.232	77.871	82.582	74.3304	74	80	71	87.6219	124.374	132.243	85	124	132
CRA01	COL	33	CRA01-COL-33	2020-04-05 12:01:02	2020-04-05 12:01:02	2020-04-05	2020-03-30	2020-04-01	2099	72.7184	167.894	169.864	151.183	168	170	150	175.629	123.97	137.473	176	124	137
CRA01	COL	33	CRA01-COL-33	2020-04-05 13:01:02	2020-04-05 13:01:02	2020-04-05	2020-03-30	2020-04-01	2288	96.1068	93.6381	95.8684	84.3903	91	94	82	101.955	124.838	134.329	100	125	134
CRA01	COL	33	CRA01-COL-33	2020-04-06 10:01:02	2020-04-06 10:01:02	2020-04-06	2020-04-06	2020-04-01	2664	99.7911	108.631	108.416	97.8491	107	108	97	115.352	126.039	134	116	126	134
CRA01	COL	33	CRA01-COL-33	2020-04-06 11:01:02	2020-04-06 11:01:02	2020-04-06	2020-04-06	2020-04-01	2296	87.2612	81.338	85.9303	81.1202	78	84	78	91.4839	125.142	130.244	90	125	130
CRA01	COL	33	CRA01-COL-33	2020-04-06 12:01:02	2020-04-06 12:01:02	2020-04-06	2020-04-06	2020-04-01	2407	84.6386	135.528	135.022	121.97	135	135	122	142.467	125.767	135.165	143	126	135
CRA01	COL	33	CRA01-COL-33	2020-04-06 13:01:02	2020-04-06 13:01:02	2020-04-06	2020-04-06	2020-04-01	2008	69.6222	95.0468	96.3446	86.5583	92	94	84	102.81	125.546	133.467	101	126	134
CRA01	COL	33	CRA01-COL-33	2020-04-07 10:01:02	2020-04-07 10:01:02	2020-04-07	2020-04-06	2020-04-01	2435	99.5453	103.034	101.705	93.8136	101	101	93	108.724	127.016	132.668	108	127	132
CRA01	COL	33	CRA01-COL-33	2020-04-07 11:01:02	2020-04-07 11:01:02	2020-04-07	2020-04-06	2020-04-01	2111	99.3681	78.036	80.7129	76.9233	75	78	73	86.351	126.111	129.902	83	126	130
CRA01	COL	33	CRA01-COL-33	2020-04-07 12:01:02	2020-04-07 12:01:02	2020-04-07	2020-04-06	2020-04-01	2437	91.1401	136.677	135.68	125.05	133	133	122	143.467	126.403	133.903	141	127	134
CRA01	COL	33	CRA01-COL-33	2020-04-07 13:01:02	2020-04-07 13:01:02	2020-04-07	2020-04-06	2020-04-01	2543	67.4378	104.01	103.969	96.3516	102	103	95	111.142	126.537	132.362	110	127	132
CRA01	COL	33	CRA01-COL-33	2020-04-08 10:01:02	2020-04-08 10:01:02	2020-04-08	2020-04-06	2020-04-01	2659	97.9763	106.409	104.707	97.8808	103	101	95	112.049	127.35	132.097	109	127	132
CRA01	COL	33	CRA01-COL-33	2020-04-08 11:01:02	2020-04-08 11:01:02	2020-04-08	2020-04-06	2020-04-01	2544	65.9953	100.595	104.153	100.528	97	101	98	111.013	125.912	129.616	109	126	130
CRA01	COL	33	CRA01-COL-33	2020-04-08 12:01:02	2020-04-08 12:01:02	2020-04-08	2020-04-06	2020-04-01	2490	63.5688	134.97	132.518	122.468	132	130	120	140.597	127.05	133.813	138	127	134
CRA01	COL	33	CRA01-COL-33	2020-04-08 13:01:02	2020-04-08 13:01:02	2020-04-08	2020-04-06	2020-04-01	2529	69.8427	114.817	113.969	106.809	111	111	104	121.686	126.949	132.133	119	127	132
CRA01	COL	33	CRA01-COL-33	2020-04-09 10:01:02	2020-04-09 10:01:02	2020-04-09	2020-04-06	2020-04-01	2622	97.4837	101.78	100.413	94.7155	98	97	92	107.402	127.424	131.423	105	127	131
CRA01	COL	33	CRA01-COL-33	2020-04-09 11:01:02	2020-04-09 11:01:02	2020-04-09	2020-04-06	2020-04-01	2457	99.8621	92.4249	94.7611	91.9426	87	90	87	101.376	126.502	129.343	97	127	129
CRA01	COL	33	CRA01-COL-33	2020-04-09 12:01:02	2020-04-09 12:01:02	2020-04-09	2020-04-06	2020-04-01	2900	99.9213	138.945	136.098	127.786	137	134	127	144.347	127.541	132.891	143	128	133
CRA01	COL	33	CRA01-COL-33	2020-04-09 13:01:02	2020-04-09 13:01:02	2020-04-09	2020-04-06	2020-04-01	2609	98.2092	100.01	99.202	93.0694	98	97	91	106.44	127.128	131.628	105	127	132
CRA01	COL	33	CRA01-COL-33	2020-04-10 10:01:02	2020-04-10 10:01:02	2020-04-10	2020-04-06	2020-04-01	2851	99.7654	108.738	106.911	103.084	105	103	101	114.425	127.971	130.415	112	128	130
CRA01	COL	33	CRA01-COL-33	2020-04-10 11:01:02	2020-04-10 11:01:02	2020-04-10	2020-04-06	2020-04-01	3017	77.4856	135.551	133.028	127.113	132	131	125	141.489	127.844	131.576	139	128	131
CRA01	COL	33	CRA01-COL-33	2020-04-10 12:01:02	2020-04-10 12:01:02	2020-04-10	2020-04-06	2020-04-01	3020	76.5908	138.895	135.853	129.403	137	134	128	144.345	127.946	131.907	143	128	132
CRA01	COL	33	CRA01-COL-33	2020-04-10 13:01:02	2020-04-10 13:01:02	2020-04-10	2020-04-06	2020-04-01	2877	77.0203	107.707	105.58	100.871	105	104	100	113.478	127.937	130.983	112	128	131
CRA01	COL	33	CRA01-COL-33	2020-04-11 10:01:02	2020-04-11 10:01:02	2020-04-11	2020-04-06	2020-04-01	3392	99.7122	114.746	111.736	107.794	112	109	105	119.792	128.429	130.629	118	128	131
CRA01	COL	33	CRA01-COL-33	2020-04-11 11:01:02	2020-04-11 11:01:02	2020-04-11	2020-04-06	2020-04-01	3325	79.1486	107.836	107.369	106.855	108	106	107	115.363	128.111	128.411	115	128	128
CRA01	COL	33	CRA01-COL-33	2020-04-11 12:01:02	2020-04-11 12:01:02	2020-04-11	2020-04-06	2020-04-01	3053	99.8693	136.253	132.274	126.628	135	131	127	140.922	128.464	131.617	140	128	132
CRA01	COL	33	CRA01-COL-33	2020-04-11 13:01:02	2020-04-11 13:01:02	2020-04-11	2020-04-06	2020-04-01	3259	79.8486	139.069	135.349	130.962	139	135	131	144.106	128.589	130.902	144	129	131
CRA01	COL	33	CRA01-COL-33	2020-04-12 10:01:02	2020-04-12 10:01:02	2020-04-12	2020-04-06	2020-04-01	3586	86.0586	138.593	134.832	130.709	139	135	132	143.552	128.655	130.754	144	129	131
CRA01	COL	33	CRA01-COL-33	2020-04-12 11:01:02	2020-04-12 11:01:02	2020-04-12	2020-04-06	2020-04-01	3533	83.7592	122.201	119.78	115.992	120	118	114	128.265	128.203	130.468	127	128	130
CRA01	COL	33	CRA01-COL-33	2020-04-12 12:01:02	2020-04-12 12:01:02	2020-04-12	2020-04-06	2020-04-01	3738	93.0055	132.392	129.592	124.813	131	128	124	138.194	128.157	131.001	138	128	131
CRA01	COL	33	CRA01-COL-33	2020-04-12 13:01:02	2020-04-12 13:01:02	2020-04-12	2020-04-06	2020-04-01	3695	82.2937	122.588	120.17	115.524	123	120	116	128.653	128.045	130.929	129	128	130
CRA01	COL	33	CRA01-COL-33	2020-04-13 10:01:02	2020-04-13 10:01:02	2020-04-13	2020-04-13	2020-04-01	2298	82.9287	107.284	105.493	99.0048	104	102	96	113.431	127.439	131.919	110	128	132
CRA01	COL	33	CRA01-COL-33	2020-04-13 11:01:02	2020-04-13 11:01:02	2020-04-13	2020-04-13	2020-04-01	2580	90.1612	109.543	107.372	100.908	107	105	99	115.475	127.616	131.943	113	128	132
CRA01	COL	33	CRA01-COL-33	2020-04-13 12:01:02	2020-04-13 12:01:02	2020-04-13	2020-04-13	2020-04-01	2620	83.9281	109.31	107.231	99.8046	106	104	97	115.236	127.396	132.463	112	128	132
CRA01	COL	33	CRA01-COL-33	2020-04-13 13:01:02	2020-04-13 13:01:02	2020-04-13	2020-04-13	2020-04-01	2096	81.4888	109.564	107.384	99.4227	108	106	97	115.377	127.341	132.802	114	128	133
CRA01	COL	33	CRA01-COL-33	2020-04-14 10:01:02	2020-04-14 10:01:02	2020-04-14	2020-04-13	2020-04-01	2839	87.3997	115.895	111.18	103.696	113	108	102	119.565	128.474	132.811	117	129	133
CRA01	COL	33	CRA01-COL-33	2020-04-14 11:01:02	2020-04-14 11:01:02	2020-04-14	2020-04-13	2020-04-01	2455	80.5919	94.7141	93.4521	89.5153	89	88	84	100.627	127.721	130.458	95	128	130
CRA01	COL	33	CRA01-COL-33	2020-04-14 12:01:02	2020-04-14 12:01:02	2020-04-14	2020-04-13	2020-04-01	2496	76.0719	121.696	116.735	109.807	120	115	110	125.457	128.671	132.499	125	129	133
CRA01	COL	33	CRA01-COL-33	2020-04-14 13:01:02	2020-04-14 13:01:02	2020-04-14	2020-04-13	2020-04-01	2864	88.8211	105.491	102.056	96.4511	102	100	95	110.147	128.308	131.664	108	128	132
CRA01	COL	33	CRA01-COL-33	2020-04-15 10:01:02	2020-04-15 10:01:02	2020-04-15	2020-04-13	2020-04-01	3218	80.4343	115.104	109.961	102.438	112	108	101	118.519	128.628	132.913	117	129	133
CRA01	COL	33	CRA01-COL-33	2020-04-15 11:01:02	2020-04-15 11:01:02	2020-04-15	2020-04-13	2020-04-01	3110	83.0547	119.148	116.904	110.778	116	114	108	125.256	127.717	131.714	123	128	131
CRA01	COL	33	CRA01-COL-33	2020-04-15 12:00:56	2020-04-15 12:00:56	2020-04-15	2020-04-13	2020-04-01	3310	73.6551	130.92	127.569	120.283	128	125	118	136.03	127.952	132.448	134	128	132
CRA01	COL	33	CRA01-COL-33	2020-04-15 13:00:56	2020-04-15 13:00:56	2020-04-15	2020-04-13	2020-04-01	3174	86.5403	117.123	114.621	108.798	114	112	106	122.877	127.88	131.603	120	128	131
CRA01	COL	33	CRA01-COL-33	2020-04-16 10:00:56	2020-04-16 10:00:56	2020-04-16	2020-04-13	2020-04-01	3429	99.3583	131.738	125.708	116.877	130	124	116	134.643	128.699	133.649	133	129	134
CRA01	COL	33	CRA01-COL-33	2020-04-16 11:00:56	2020-04-16 11:00:56	2020-04-16	2020-04-13	2020-04-01	3756	87.8159	132.861	131.297	125.329	130	129	124	139.5	127.496	131.473	138	128	131
CRA01	COL	33	CRA01-COL-33	2020-04-16 12:00:56	2020-04-16 12:00:56	2020-04-16	2020-04-13	2020-04-01	3611	99.9353	140.727	136.799	129.834	140	136	128	145.268	128.194	132.288	145	128	132
CRA01	COL	33	CRA01-COL-33	2020-04-16 13:00:56	2020-04-16 13:00:56	2020-04-16	2020-04-13	2020-04-01	3813	85.8598	124.933	121.53	115.416	125	122	117	130.012	128.186	131.849	130	128	131
CRA01	COL	33	CRA01-COL-33	2020-04-17 10:00:56	2020-04-17 10:00:56	2020-04-17	2020-04-13	2020-04-01	3972	87.9022	132.506	125.597	116.122	130	124	115	134.634	128.934	134.122	133	129	134
CRA01	COL	33	CRA01-COL-33	2020-04-17 11:00:56	2020-04-17 11:00:56	2020-04-17	2020-04-13	2020-04-01	3429	86.9832	140.471	137.061	129.826	138	135	129	145.613	127.965	132.364	144	128	132
CRA01	COL	33	CRA01-COL-33	2020-04-17 12:00:56	2020-04-17 12:00:56	2020-04-17	2020-04-13	2020-04-01	3421	99.9642	145.372	141.764	134.368	143	139	133	150.235	128.011	132.443	148	128	132
CRA01	COL	33	CRA01-COL-33	2020-04-17 13:00:56	2020-04-17 13:00:56	2020-04-17	2020-04-13	2020-04-01	3526	89.5964	142.204	139.412	132.531	141	138	133	147.72	127.802	132.072	147	128	132
CRA01	COL	33	CRA01-COL-33	2020-04-18 10:00:56	2020-04-18 10:00:56	2020-04-18	2020-04-13	2020-04-01	3247	90.1232	117.433	116.185	105.111	114	114	103	124.126	126.413	134.322	122	126	134
CRA01	COL	33	CRA01-COL-33	2020-04-18 11:00:56	2020-04-18 11:00:56	2020-04-18	2020-04-13	2020-04-01	4730	92.6723	148.877	141.107	128.262	148	140	127	150.37	128.633	135.918	149	129	135
CRA01	COL	33	CRA01-COL-33	2020-04-18 12:00:56	2020-04-18 12:00:56	2020-04-18	2020-04-13	2020-04-01	3420	77.9467	122.094	120.446	110.963	120	119	110	128.651	126.876	133.444	127	127	133
CRA01	COL	33	CRA01-COL-33	2020-04-18 13:00:56	2020-04-18 13:00:56	2020-04-18	2020-04-13	2020-04-01	2455	92.2807	112.081	110.604	95.6244	112	110	96	118.224	125.892	136.577	118	125	136
CRA01	COL	33	CRA01-COL-33	2020-04-19 10:00:56	2020-04-19 10:00:56	2020-04-19	2020-04-13	2020-04-01	4068	83.5019	128.568	126.421	115.913	128	126	115	134.703	126.907	134.064	134	127	133
CRA01	COL	33	CRA01-COL-33	2020-04-19 11:00:56	2020-04-19 11:00:56	2020-04-19	2020-04-13	2020-04-01	4768	91.0465	133.403	129.33	119.083	131	127	118	137.954	127.68	134.16	136	127	134
CRA01	COL	33	CRA01-COL-33	2020-04-19 12:00:56	2020-04-19 12:00:56	2020-04-19	2020-04-13	2020-04-01	4069	88.8382	142.855	139.708	128.378	141	138	127	148.039	127.129	134.534	146	127	134
CRA01	COL	33	CRA01-COL-33	2020-04-19 13:00:56	2020-04-19 13:00:56	2020-04-19	2020-04-13	2020-04-01	3679	84.1274	120.465	117.909	108.604	119	117	108	126.172	127.28	133.527	126	127	133
CRA01	COL	33	CRA01-COL-33	2020-04-20 10:00:56	2020-04-20 10:00:56	2020-04-20	2020-04-20	2020-04-01	3848	98.9871	114.183	112.718	100.81	114	112	101	120.619	126.389	134.872	120	126	134
CRA01	COL	33	CRA01-COL-33	2020-04-20 11:00:56	2020-04-20 11:00:56	2020-04-20	2020-04-20	2020-04-01	2916	96.3952	119.265	117.365	104.099	117	117	103	125.428	126.291	135.633	124	125	135
CRA01	COL	33	CRA01-COL-33	2020-04-20 12:00:56	2020-04-20 12:00:56	2020-04-20	2020-04-20	2020-04-01	3292	93.8549	115.994	114.499	103.398	115	114	103	122.578	126.516	134.399	122	126	134
CRA01	COL	33	CRA01-COL-33	2020-04-20 13:00:56	2020-04-20 13:00:56	2020-04-20	2020-04-20	2020-04-01	3550	95.5223	113.875	112.474	101.173	113	112	101	120.406	126.458	134.501	119	126	134
CRA01	COL	33	CRA01-COL-33	2020-04-21 10:00:56	2020-04-21 10:00:56	2020-04-21	2020-04-20	2020-04-01	2245	61.334	124.518	122.366	110.662	121	120	107	130.601	126.674	134.777	128	125	135
CRA01	COL	33	CRA01-COL-33	2020-04-21 11:00:56	2020-04-21 11:00:56	2020-04-21	2020-04-20	2020-04-01	3564	94.7118	146.909	144.309	131.883	148	144	132	152.445	126.73	134.998	152	126	135
CRA01	COL	33	CRA01-COL-33	2020-04-21 12:00:56	2020-04-21 12:00:56	2020-04-21	2020-04-20	2020-04-01	2339	87.6321	111.883	110.454	97.0577	110	110	96	118.173	126.115	135.712	117	125	136
CRA01	COL	33	CRA01-COL-33	2020-04-21 13:00:56	2020-04-21 13:00:56	2020-04-21	2020-04-20	2020-04-01	2293	80.585	110.411	108.659	97.1906	108	108	95	116.581	126.567	134.726	115	125	135
CRA01	COL	33	CRA01-COL-33	2020-04-22 10:00:56	2020-04-22 10:00:56	2020-04-22	2020-04-20	2020-04-01	4584	80.8711	135.767	133.133	123.973	137	134	126	141.517	127.329	133.33	143	127	133
CRA01	COL	33	CRA01-COL-33	2020-04-22 11:00:56	2020-04-22 11:00:56	2020-04-22	2020-04-20	2020-04-01	4578	85.4746	146.677	144.11	134.591	148	146	137	152.334	127.234	133.441	154	127	133
CRA01	COL	33	CRA01-COL-33	2020-04-22 12:00:56	2020-04-22 12:00:56	2020-04-22	2020-04-20	2020-04-01	3994	78.1597	153.455	150.412	139.216	156	153	143	158.481	127.133	134.346	161	127	134
CRA01	COL	33	CRA01-COL-33	2020-04-22 13:00:56	2020-04-22 13:00:56	2020-04-22	2020-04-20	2020-04-01	3599	77.2821	148.05	144.812	133.779	151	147	136	153.074	127.236	134.325	155	127	134
CRA01	COL	33	CRA01-COL-33	2020-04-23 10:00:56	2020-04-23 10:00:56	2020-04-23	2020-04-20	2020-04-01	3567	95.9638	148.428	144.962	136.315	150	147	138	153.335	127.743	133.08	156	127	133
CRA01	COL	33	CRA01-COL-33	2020-04-23 11:00:56	2020-04-23 11:00:56	2020-04-23	2020-04-20	2020-04-01	3946	99.6766	127.101	123.16	117.722	128	124	118	131.96	128.544	131.546	133	128	131
CRA01	COL	33	CRA01-COL-33	2020-04-23 12:00:56	2020-04-23 12:00:56	2020-04-23	2020-04-20	2020-04-01	3708	87.0781	151.883	147.92	139.441	154	150	142	156.349	127.967	133.048	159	127	133
CRA01	COL	33	CRA01-COL-33	2020-04-23 13:00:56	2020-04-23 13:00:56	2020-04-23	2020-04-20	2020-04-01	4337	99.2776	139.972	136.471	128.392	143	140	132	145	127.876	132.825	149	127	132
CRA01	COL	33	CRA01-COL-33	2020-04-24 10:00:56	2020-04-24 10:00:56	2020-04-24	2020-04-20	2020-04-01	3574	81.5967	116.765	111.954	107.091	118	112	108	120.926	129.008	131.395	122	128	131
CRA01	COL	33	CRA01-COL-33	2020-04-24 11:00:56	2020-04-24 11:00:56	2020-04-24	2020-04-20	2020-04-01	4132	85.524	122.676	117.58	112.74	123	119	115	126.643	129.124	131.379	128	128	131
CRA01	COL	33	CRA01-COL-33	2020-04-24 12:00:56	2020-04-24 12:00:56	2020-04-24	2020-04-20	2020-04-01	4801	85.7835	149.315	141.541	133.772	151	142	135	150.863	129.551	133.183	152	129	133
CRA01	COL	33	CRA01-COL-33	2020-04-24 13:00:56	2020-04-24 13:00:56	2020-04-24	2020-04-20	2020-04-01	2891	86.9613	105.606	100.172	94.6091	105	99	94	108.75	129.161	131.923	108	128	132
CRA01	COL	33	CRA01-COL-33	2020-04-25 10:00:56	2020-04-25 10:00:56	2020-04-25	2020-04-20	2020-04-01	5772	99.9391	109.698	105.492	102.222	108	105	102	113.577	129.085	130.403	114	129	130
CRA01	COL	33	CRA01-COL-33	2020-04-25 11:00:56	2020-04-25 11:00:56	2020-04-25	2020-04-20	2020-04-01	6060	100.017	135.2	132.262	130.218	134	132	129	140.841	128.779	129.511	141	128	129
CRA01	COL	33	CRA01-COL-33	2020-04-25 12:00:56	2020-04-25 12:00:56	2020-04-25	2020-04-20	2020-04-01	5704	100.198	150.127	143.9	140.387	152	146	143	153.003	129.735	130.715	156	129	131
CRA01	COL	33	CRA01-COL-33	2020-04-25 13:00:56	2020-04-25 13:00:56	2020-04-25	2020-04-20	2020-04-01	5720	95.6621	128.712	124.716	122.283	131	128	126	133.567	129.134	129.902	138	129	130
CRA01	COL	33	CRA01-COL-33	2020-04-26 10:00:56	2020-04-26 10:00:56	2020-04-26	2020-04-20	2020-04-01	4797	98.7258	147.369	142.188	137.892	150	145	142	151.193	129.196	130.998	155	129	131
CRA01	COL	33	CRA01-COL-33	2020-04-26 11:00:56	2020-04-26 11:00:56	2020-04-26	2020-04-20	2020-04-01	5548	100.101	155.286	150.662	147.082	159	155	152	159.357	129.106	130.519	164	129	130
CRA01	COL	33	CRA01-COL-33	2020-04-26 12:00:56	2020-04-26 12:00:56	2020-04-26	2020-04-20	2020-04-01	5443	99.826	153.022	147.015	142.087	156	151	147	156.019	129.374	131.414	160	129	131
CRA01	COL	33	CRA01-COL-33	2020-04-26 13:00:56	2020-04-26 13:00:56	2020-04-26	2020-04-20	2020-04-01	3969	97.9549	145.875	139.634	134.573	148	143	138	148.859	129.464	131.55	152	129	131
CRA01	COL	33	CRA01-COL-33	2020-04-27 10:00:56	2020-04-27 10:00:56	2020-04-27	2020-04-27	2020-04-01	7977	100.337	145.822	139.962	134.64	148	143	138	148.892	129.277	131.641	153	129	131
CRA01	COL	33	CRA01-COL-33	2020-04-27 11:00:56	2020-04-27 11:00:56	2020-04-27	2020-04-27	2020-04-01	5317	96.935	135.105	131.219	128.914	136	133	131	140.092	129.104	129.792	142	129	130
CRA01	COL	33	CRA01-COL-33	2020-04-27 12:00:56	2020-04-27 12:00:56	2020-04-27	2020-04-27	2020-04-01	6163	100.335	155.182	149.584	145.095	157	152	148	158.38	129.296	131.128	161	129	131
CRA01	COL	33	CRA01-COL-33	2020-04-27 13:00:56	2020-04-27 13:00:56	2020-04-27	2020-04-27	2020-04-01	5198	99.731	145.18	139.461	135.544	147	143	139	148.56	129.491	130.886	152	129	131
CRA01	COL	33	CRA01-COL-33	2020-04-28 10:00:56	2020-04-28 10:00:56	2020-04-28	2020-04-27	2020-04-01	8665	100.322	146.707	140.904	135.698	148	143	140	149.879	129.276	131.577	152	129	131
CRA01	COL	33	CRA01-COL-33	2020-04-28 11:00:56	2020-04-28 11:00:56	2020-04-28	2020-04-27	2020-04-01	5681	97.5943	151.058	146.438	144.146	154	150	148	155.372	129.355	129.864	159	129	130
CRA01	COL	33	CRA01-COL-33	2020-04-28 12:00:56	2020-04-28 12:00:56	2020-04-28	2020-04-27	2020-04-01	7208	100.284	155.991	147.31	139.615	159	151	144	156.656	129.902	133.249	161	129	133
CRA01	COL	33	CRA01-COL-33	2020-04-28 13:00:56	2020-04-28 13:00:56	2020-04-28	2020-04-27	2020-04-01	5052	98.5556	153.768	147.266	142.065	156	151	146	156.3	129.533	131.624	160	129	131
CRA01	COL	33	CRA01-COL-33	2020-04-29 10:00:56	2020-04-29 10:00:56	2020-04-29	2020-04-27	2020-04-01	7814	100.341	124.214	121.091	119.489	122	120	119	129.422	128.966	129.302	129	129	129
CRA01	COL	33	CRA01-COL-33	2020-04-29 11:00:56	2020-04-29 11:00:56	2020-04-29	2020-04-27	2020-04-01	6335	100.249	137.002	134.195	133.646	138	136	135	142.914	129.027	128.692	145	129	129
CRA01	COL	33	CRA01-COL-33	2020-04-29 12:00:56	2020-04-29 12:00:56	2020-04-29	2020-04-27	2020-04-01	5757	99.8501	158.375	151	146.307	160	153	147	160.079	129.949	131.458	162	129	131
CRA01	COL	33	CRA01-COL-33	2020-04-29 13:00:56	2020-04-29 13:00:56	2020-04-29	2020-04-27	2020-04-01	4486	100.081	146.164	139.108	135.472	147	142	138	148.491	130.064	130.911	151	129	131
CRA01	COL	33	CRA01-COL-33	2020-04-30 10:00:56	2020-04-30 10:00:56	2020-04-30	2020-04-27	2020-04-01	7238	100.184	119.259	115.573	114.443	117	114	114	124.061	129.299	129.134	124	129	129
CRA01	COL	33	CRA01-COL-33	2020-04-30 11:00:56	2020-04-30 11:00:56	2020-04-30	2020-04-27	2020-04-01	6994	100.206	135.936	132.651	132.516	136	134	134	141.499	129.289	128.525	143	129	128
CRA01	COL	33	CRA01-COL-33	2020-04-30 12:00:56	2020-04-30 12:00:56	2020-04-30	2020-04-27	2020-04-01	4587	98.3941	151.91	143.379	138.865	155	147	143	152.971	130.445	131.543	157	130	131
CRA01	COL	33	CRA01-COL-33	2020-04-30 13:00:56	2020-04-30 13:00:56	2020-04-30	2020-04-27	2020-04-01	4989	100.096	148.613	141.74	138.576	150	144	142	151.112	130.065	130.613	154	129	130
CRA01	COL	48	CRA01-COL-48	2019-11-29 10:00:44	2019-11-29 10:00:44	2019-11-29	2019-11-25	2019-11-01	1822	59.7285	93.7135	96.8694	104.69	89	93	100	104.515	128.552	123.069	100	129	123
CRA01	COL	48	CRA01-COL-48	2019-11-29 11:00:44	2019-11-29 11:00:44	2019-11-29	2019-11-25	2019-11-01	278	38.0399	129.133	128.086	131.777	105	108	119	136.464	129.446	125.853	117	129	123
CRA01	COL	48	CRA01-COL-48	2019-11-29 12:00:44	2019-11-29 12:00:44	2019-11-29	2019-11-25	2019-11-01	305	54.2561	157.882	153.479	148.256	158	153	149	162.111	128.741	131.315	162	129	131
CRA01	COL	48	CRA01-COL-48	2019-11-29 13:00:44	2019-11-29 13:00:44	2019-11-29	2019-11-25	2019-11-01	35	4.60987	186.943	176.171	160.886	191	180	161	184.457	129.314	137.171	188	129	137
CRA01	COL	48	CRA01-COL-48	2019-11-30 10:00:44	2019-11-30 10:00:44	2019-11-30	2019-11-25	2019-11-01	9	1.58124	171.778	179.333	191.889	171	179	191	186.111	127.889	120.667	186	128	121
CRA01	COL	48	CRA01-COL-48	2019-11-30 11:00:44	2019-11-30 11:00:44	2019-11-30	2019-11-25	2019-11-01	344	53.1414	138.823	137.715	140.244	125	126	130	146.416	129.026	126.706	135	129	126
CRA01	COL	48	CRA01-COL-48	2019-11-30 12:00:44	2019-11-30 12:00:44	2019-11-30	2019-11-25	2019-11-01	96	10.5596	177.073	175.604	176.104	176	175	173	183.24	128.594	127.958	182	128	128
CRA01	COL	48	CRA01-COL-48	2019-11-30 13:00:44	2019-11-30 13:00:44	2019-11-30	2019-11-25	2019-11-01	160	21.101	183.7	180.431	173.225	190	189	186	187.463	127.994	132.181	195	128	131
CRA01	COL	48	CRA01-COL-48	2019-12-01 10:00:44	2019-12-01 10:00:44	2019-12-01	2019-11-25	2019-12-01	288	33.978	104.267	107.021	110.497	104	107	112	114.903	127.719	125.708	115	128	125
CRA01	COL	48	CRA01-COL-48	2019-12-01 11:00:44	2019-12-01 11:00:44	2019-12-01	2019-11-25	2019-12-01	304	55.1929	129.148	131.829	139.03	114	120	133	140.24	128.734	123.609	129	129	121
CRA01	COL	48	CRA01-COL-48	2019-12-01 12:00:44	2019-12-01 12:00:44	2019-12-01	2019-11-25	2019-12-01	240	79.9391	146.475	142.275	139.55	151	142	132	150.912	129.221	129.858	152	129	131
CRA01	COL	48	CRA01-COL-48	2019-12-01 13:00:44	2019-12-01 13:00:44	2019-12-01	2019-11-25	2019-12-01	204	21.3601	201.936	198.127	193.103	208	206	204	204.255	128.554	131.005	212	128	130
CRA01	COL	48	CRA01-COL-48	2019-12-02 10:00:44	2019-12-02 10:00:44	2019-12-02	2019-12-02	2019-12-01	113	15.5509	154.681	152.673	151.434	157	155	153	161.301	128.584	128.929	164	128	130
CRA01	COL	48	CRA01-COL-48	2019-12-02 11:00:44	2019-12-02 11:00:44	2019-12-02	2019-12-02	2019-12-01	163	38.3309	140.503	134.141	127.466	144	139	131	143.663	129.264	132.521	149	129	132
CRA01	COL	48	CRA01-COL-48	2019-12-02 12:00:44	2019-12-02 12:00:44	2019-12-02	2019-12-02	2019-12-01	59	21.2604	138.169	131.068	120.763	141	129	121	140.627	128.898	134.475	139	129	136
CRA01	COL	48	CRA01-COL-48	2019-12-02 13:00:44	2019-12-02 13:00:44	2019-12-02	2019-12-02	2019-12-01	181	70.5763	143.138	140.635	141.26	143	141	144	149.801	129.144	128.094	151	129	128
CRA01	COL	48	CRA01-COL-48	2019-12-03 10:00:44	2019-12-03 10:00:44	2019-12-03	2019-12-02	2019-12-01	143	66.1552	98.0979	97.5594	99.1469	95	95	98	105.734	128.531	127.119	103	129	126
CRA01	COL	48	CRA01-COL-48	2019-12-03 11:00:44	2019-12-03 11:00:44	2019-12-03	2019-12-02	2019-12-01	288	61.0738	116.049	114.788	117.84	111	111	112	122.91	129.292	126.333	120	129	125
CRA01	COL	48	CRA01-COL-48	2019-12-03 12:00:44	2019-12-03 12:00:44	2019-12-03	2019-12-02	2019-12-01	260	50.956	155.085	150.904	147.246	155	150	146	159.55	128.873	130.435	160	129	130
CRA01	COL	48	CRA01-COL-48	2019-12-03 13:00:44	2019-12-03 13:00:44	2019-12-03	2019-12-02	2019-12-01	120	28.4298	152.833	150.692	153.217	154	152	155	159.7	129.283	126.975	161	129	127
CRA01	COL	48	CRA01-COL-48	2019-12-04 10:00:44	2019-12-04 10:00:44	2019-12-04	2019-12-02	2019-12-01	154	72.6266	98.6948	99.2792	99.5779	99	100	100	107.162	127.844	127.727	108	128	127
CRA01	COL	48	CRA01-COL-48	2019-12-04 11:00:44	2019-12-04 11:00:44	2019-12-04	2019-12-02	2019-12-01	260	81.7069	109.923	108.812	110.254	100	100	104	117.196	128.804	127.285	109	129	126
CRA01	COL	48	CRA01-COL-48	2019-12-04 12:00:44	2019-12-04 12:00:44	2019-12-04	2019-12-02	2019-12-01	106	22.0228	176.774	171.642	165.868	178	174	170	179.811	128.906	131.698	182	129	130
CRA01	COL	48	CRA01-COL-48	2019-12-04 13:00:44	2019-12-04 13:00:44	2019-12-04	2019-12-02	2019-12-01	88	6.68753	178.966	169.966	157.034	178	171	156	178.636	129.023	135.852	180	129	136
CRA01	COL	48	CRA01-COL-48	2019-12-05 10:00:44	2019-12-05 10:00:44	2019-12-05	2019-12-02	2019-12-01	68	64.3053	116.059	115.662	113.5	114	115	112	124.147	127.735	129.206	124	128	127
CRA01	COL	48	CRA01-COL-48	2019-12-05 11:00:44	2019-12-05 11:00:44	2019-12-05	2019-12-02	2019-12-01	91	20.1601	153.912	147.165	136.308	156	149	138	156.231	128.549	134.615	158	129	135
CRA01	COL	48	CRA01-COL-48	2019-12-05 12:00:44	2019-12-05 12:00:44	2019-12-05	2019-12-02	2019-12-01	74	30.8424	151.27	146.243	133.419	152	146	135	154.905	127.486	135.446	156	127	136
CRA01	COL	48	CRA01-COL-48	2019-12-05 13:00:44	2019-12-05 13:00:44	2019-12-05	2019-12-02	2019-12-01	147	22.0228	158.98	153.068	148.463	163	155	148	162.15	129.367	131.17	164	129	132
CRA01	COL	48	CRA01-COL-48	2019-12-06 10:00:44	2019-12-06 10:00:44	2019-12-06	2019-12-02	2019-12-01	106	40.9543	109.906	111.377	114.255	110	111	114	119.774	128.057	126.198	120	128	126
CRA01	COL	48	CRA01-COL-48	2019-12-06 11:00:44	2019-12-06 11:00:44	2019-12-06	2019-12-02	2019-12-01	282	83.2874	135.589	132.408	131.312	125	124	122	141.163	129.028	128.947	133	129	128
CRA01	COL	48	CRA01-COL-48	2019-12-06 12:00:44	2019-12-06 12:00:44	2019-12-06	2019-12-02	2019-12-01	87	14.474	169.931	167.207	165.356	169	167	165	175.437	128.575	129.333	175	129	129
CRA01	COL	48	CRA01-COL-48	2019-12-06 13:00:44	2019-12-06 13:00:44	2019-12-06	2019-12-02	2019-12-01	124	31.5645	181.677	176.081	167.315	184	179	170	183.887	128.5	133.25	186	128	133
CRA01	COL	48	CRA01-COL-48	2019-12-07 10:00:44	2019-12-07 10:00:44	2019-12-07	2019-12-02	2019-12-01	97	21.8003	172.897	167.825	161.629	176	170	161	176.113	128.845	131.918	179	129	134
CRA01	COL	48	CRA01-COL-48	2019-12-07 11:00:44	2019-12-07 11:00:44	2019-12-07	2019-12-02	2019-12-01	134	22.6109	168.045	162.993	156.373	172	168	156	171.433	128.664	132.157	176	129	133
CRA01	COL	48	CRA01-COL-48	2019-12-07 12:00:44	2019-12-07 12:00:44	2019-12-07	2019-12-02	2019-12-01	175	34.6592	177.514	173.72	169.371	181	178	175	181.566	128.64	130.726	186	128	130
CRA01	COL	48	CRA01-COL-48	2019-12-07 13:00:44	2019-12-07 13:00:44	2019-12-07	2019-12-02	2019-12-01	96	33.9891	157.271	149.292	140.031	162	153	142	158.729	129.292	133.958	163	129	134
CRA01	COL	48	CRA01-COL-48	2019-12-08 10:00:44	2019-12-08 10:00:44	2019-12-08	2019-12-02	2019-12-01	103	25.6528	170.932	165.068	156.709	172	168	161	173.534	128.68	133.175	176	128	133
CRA01	COL	48	CRA01-COL-48	2019-12-08 11:00:44	2019-12-08 11:00:44	2019-12-08	2019-12-02	2019-12-01	53	26.8562	181.057	177.981	177.755	181	178	182	185.887	129.17	128.509	186	129	128
CRA01	COL	48	CRA01-COL-48	2019-12-08 12:00:44	2019-12-08 12:00:44	2019-12-08	2019-12-02	2019-12-01	110	31.6624	164.7	158.273	149.309	170	162	148	166.982	128.809	133.445	170	129	134
CRA01	COL	48	CRA01-COL-48	2019-12-08 13:00:44	2019-12-08 13:00:44	2019-12-08	2019-12-02	2019-12-01	53	22.2037	171.849	163.34	150.604	173	163	149	172.245	128.868	135.774	172	129	136
CRA01	COL	48	CRA01-COL-48	2019-12-09 10:00:44	2019-12-09 10:00:44	2019-12-09	2019-12-09	2019-12-01	112	71.4523	88.7143	90.7321	96.9196	91	92	97	98.2679	128.607	124.205	100	128	124
CRA01	COL	48	CRA01-COL-48	2019-12-09 11:00:44	2019-12-09 11:00:44	2019-12-09	2019-12-09	2019-12-01	232	71.5217	108.759	109.056	114.845	86	89	101	116.763	129.306	124.487	97	129	123
CRA01	COL	48	CRA01-COL-48	2019-12-09 12:00:44	2019-12-09 12:00:44	2019-12-09	2019-12-09	2019-12-01	205	64.6608	131.556	129.21	129.629	122	122	126	137.151	129.132	127.839	131	129	128
CRA01	COL	48	CRA01-COL-48	2019-12-09 13:00:44	2019-12-09 13:00:44	2019-12-09	2019-12-09	2019-12-01	40	30.0708	146.8	141.975	131.675	143	138	133	150.8	127.9	134.075	148	128	135
CRA01	COL	48	CRA01-COL-48	2019-12-10 10:00:44	2019-12-10 10:00:44	2019-12-10	2019-12-09	2019-12-01	494	26.2346	88.2166	91.8725	97.4494	89	92	98	99.0668	127.85	124.283	100	128	124
CRA01	COL	48	CRA01-COL-48	2019-12-10 11:00:44	2019-12-10 11:00:44	2019-12-10	2019-12-09	2019-12-01	385	42.7405	141.444	140.691	143.873	158	155	149	148.538	129.122	126.101	164	129	128
CRA01	COL	48	CRA01-COL-48	2019-12-10 12:00:44	2019-12-10 12:00:44	2019-12-10	2019-12-09	2019-12-01	256	65.3243	146.973	145.254	145.969	138	138	139	153.934	128.824	127.824	146	129	127
CRA01	COL	48	CRA01-COL-48	2019-12-10 13:00:44	2019-12-10 13:00:44	2019-12-10	2019-12-09	2019-12-01	141	61.8325	175.064	168.801	159.809	179	174	163	177.043	128.709	133.447	182	128	134
CRA01	COL	48	CRA01-COL-48	2019-12-11 10:00:44	2019-12-11 10:00:44	2019-12-11	2019-12-09	2019-12-01	94	24.5052	147.83	147.649	151.84	149	149	153	156.468	128.957	125.819	157	129	126
CRA01	COL	48	CRA01-COL-48	2019-12-11 11:00:44	2019-12-11 11:00:44	2019-12-11	2019-12-09	2019-12-01	163	26.0916	182.92	177.472	172.221	187	182	177	185.362	129.043	131.411	190	129	131
CRA01	COL	48	CRA01-COL-48	2019-12-11 12:00:17	2019-12-11 12:00:17	2019-12-11	2019-12-09	2019-12-01	6	1.58124	168.167	163.333	154.667	172	166	158	171.667	128.5	133	174	128	133
CRA01	COL	48	CRA01-COL-48	2019-12-11 13:00:17	2019-12-11 13:00:17	2019-12-11	2019-12-09	2019-12-01	95	23.9009	181.579	177.084	171.579	182	179	174	184.842	128.716	131.474	186	129	130
CRA01	COL	48	CRA01-COL-48	2019-12-12 10:00:17	2019-12-12 10:00:17	2019-12-12	2019-12-09	2019-12-01	103	27.5248	170.825	166.544	163.107	171	167	167	174.981	128.883	130.398	176	129	129
CRA01	COL	48	CRA01-COL-48	2019-12-12 11:00:17	2019-12-12 11:00:17	2019-12-12	2019-12-09	2019-12-01	94	24.4183	184.053	178.979	174.936	186	182	185	186.798	129.128	130.83	190	129	129
CRA01	COL	48	CRA01-COL-48	2019-12-12 12:00:17	2019-12-12 12:00:17	2019-12-12	2019-12-09	2019-12-01	82	11.2974	165.354	157.146	147.585	170	160	151	166.305	129.39	134.122	170	129	134
CRA01	COL	48	CRA01-COL-48	2019-12-12 13:00:17	2019-12-12 13:00:17	2019-12-12	2019-12-09	2019-12-01	103	23.754	171.01	164.136	155.816	175	169	160	172.777	129.078	133.252	177	129	134
CRA01	COL	48	CRA01-COL-48	2019-12-13 10:00:17	2019-12-13 10:00:17	2019-12-13	2019-12-09	2019-12-01	41	19.8495	87.5122	91.6341	96.6585	94	99	109	98.4634	127.561	124.683	107	128	122
CRA01	COL	48	CRA01-COL-48	2019-12-13 11:00:17	2019-12-13 11:00:17	2019-12-13	2019-12-09	2019-12-01	247	32.9622	121.66	122.032	128.134	112	114	122	130.773	129.206	124.543	123	129	123
CRA01	COL	48	CRA01-COL-48	2019-12-13 12:00:17	2019-12-13 12:00:17	2019-12-13	2019-12-09	2019-12-01	96	43.4627	151.25	150.354	152.469	144	143	145	158.823	128.833	126.917	152	129	126
CRA01	COL	48	CRA01-COL-48	2019-12-13 13:00:17	2019-12-13 13:00:17	2019-12-13	2019-12-09	2019-12-01	90	42.0596	135.878	136.133	137.3	132	133	134	144.833	128.122	127.289	142	128	127
CRA01	COL	48	CRA01-COL-48	2019-12-14 10:00:17	2019-12-14 10:00:17	2019-12-14	2019-12-09	2019-12-01	2	0.5001	190.5	191.5	196	190	192	196	198	128.5	125.5	198	128	126
CRA01	COL	48	CRA01-COL-48	2019-12-14 11:00:17	2019-12-14 11:00:17	2019-12-14	2019-12-09	2019-12-01	342	82.9757	121.561	123.199	130.368	103	108	120	131.433	129.026	123.719	117	129	122
CRA01	COL	48	CRA01-COL-48	2019-12-14 12:00:17	2019-12-14 12:00:17	2019-12-14	2019-12-09	2019-12-01	2	0.5001	192	191	188.5	192	191	188	197	128	129.5	197	128	130
CRA01	COL	48	CRA01-COL-48	2019-12-14 13:00:17	2019-12-14 13:00:17	2019-12-14	2019-12-09	2019-12-01	45	4.92453	170.689	160.556	144.6	173	162	144	169.556	128.911	137.689	170	129	138
CRA01	COL	48	CRA01-COL-48	2019-12-15 10:00:17	2019-12-15 10:00:17	2019-12-15	2019-12-09	2019-12-01	55	22.7267	172.945	165.473	152.764	174	168	147	174.018	128.564	135.618	176	128	138
CRA01	COL	48	CRA01-COL-48	2019-12-15 11:00:17	2019-12-15 11:00:17	2019-12-15	2019-12-09	2019-12-01	66	6.96429	184.303	183.879	182.53	186	187	184	190.758	127.955	128.758	193	128	129
CRA01	COL	48	CRA01-COL-48	2019-12-15 12:00:17	2019-12-15 12:00:17	2019-12-15	2019-12-09	2019-12-01	208	55.4009	148.534	148.865	153.981	134	137	145	157.188	128.899	125.183	146	129	125
CRA01	COL	48	CRA01-COL-48	2019-12-15 13:00:17	2019-12-15 13:00:17	2019-12-15	2019-12-09	2019-12-01	332	33.8379	145.105	144.44	147.259	144	142	144	153.108	128.858	126.533	152	129	126
CRA01	COL	48	CRA01-COL-48	2019-12-16 10:00:17	2019-12-16 10:00:17	2019-12-16	2019-12-16	2019-12-01	433	37.7956	75.8176	80.2125	89.4734	71	76	87	86.6767	128.487	121.926	82	129	122
CRA01	COL	48	CRA01-COL-48	2019-12-16 11:00:17	2019-12-16 11:00:17	2019-12-16	2019-12-16	2019-12-01	332	25.5442	128.214	129.021	134.337	117	117	124	136.913	129	124.789	126	129	124
CRA01	COL	48	CRA01-COL-48	2019-12-16 12:00:17	2019-12-16 12:00:17	2019-12-16	2019-12-16	2019-12-01	237	24.3517	141.7	140.177	145.08	152	143	150	148.397	129.717	125.371	154	130	125
CRA01	COL	48	CRA01-COL-48	2019-12-16 13:00:17	2019-12-16 13:00:17	2019-12-16	2019-12-16	2019-12-01	95	78.6004	163.358	161.274	158.421	162	161	160	169.505	128.232	129.789	169	128	127
CRA01	COL	48	CRA01-COL-48	2019-12-17 10:00:17	2019-12-17 10:00:17	2019-12-17	2019-12-16	2019-12-01	161	55.0364	175	170.615	166.075	177	173	168	178.689	128.876	130.994	181	129	130
CRA01	COL	48	CRA01-COL-48	2019-12-17 11:00:17	2019-12-17 11:00:17	2019-12-17	2019-12-16	2019-12-01	62	53.9561	171.226	162.177	147.839	173	162	148	171.048	128.806	136.645	171	129	137
CRA01	COL	48	CRA01-COL-48	2019-12-17 12:00:17	2019-12-17 12:00:17	2019-12-17	2019-12-16	2019-12-01	99	7.74449	155.949	155.192	157.465	158	157	159	163.768	128.737	126.919	166	128	128
CRA01	COL	48	CRA01-COL-48	2019-12-17 13:00:17	2019-12-17 13:00:17	2019-12-17	2019-12-16	2019-12-01	140	16.0079	152.143	151.543	154.6	153	153	155	160.229	128.814	126.514	161	129	127
CRA01	COL	48	CRA01-COL-48	2019-12-18 10:00:17	2019-12-18 10:00:17	2019-12-18	2019-12-16	2019-12-01	126	14.5095	136.063	134.722	136.111	140	139	140	143.786	128.817	127.476	148	128	128
CRA01	COL	48	CRA01-COL-48	2019-12-18 11:00:17	2019-12-18 11:00:17	2019-12-18	2019-12-16	2019-12-01	235	34.0772	148.055	143.268	139.34	150	145	140	152.532	129.119	130.749	154	129	130
CRA01	COL	48	CRA01-COL-48	2019-12-18 12:00:17	2019-12-18 12:00:17	2019-12-18	2019-12-16	2019-12-01	131	15.9043	154.069	152.71	153.031	156	154	155	161.305	128.55	128.084	163	128	128
CRA01	COL	48	CRA01-COL-48	2019-12-18 13:00:17	2019-12-18 13:00:17	2019-12-18	2019-12-16	2019-12-01	168	30.2036	142.685	140.321	139.012	145	143	143	149.327	128.702	129.054	152	128	129
CRA01	COL	48	CRA01-COL-48	2019-12-19 10:00:17	2019-12-19 10:00:17	2019-12-19	2019-12-16	2019-12-01	160	40.3114	153.619	148.275	141.062	156	151	142	157.25	128.75	132.569	160	129	133
CRA01	COL	48	CRA01-COL-48	2019-12-19 11:00:17	2019-12-19 11:00:17	2019-12-19	2019-12-16	2019-12-01	165	23.6908	143.436	138.782	132.63	147	141	134	147.891	128.697	132.006	151	129	132
CRA01	COL	48	CRA01-COL-48	2019-12-19 12:00:17	2019-12-19 12:00:17	2019-12-19	2019-12-16	2019-12-01	226	33.5337	150.836	147.783	146.637	154	152	153	156.783	128.938	129.093	161	129	128
CRA01	COL	48	CRA01-COL-48	2019-12-19 13:00:17	2019-12-19 13:00:17	2019-12-19	2019-12-16	2019-12-01	172	39.4463	151.843	149.419	148.576	155	153	156	158.308	128.814	128.843	162	129	127
CRA01	COL	48	CRA01-COL-48	2019-12-20 10:00:17	2019-12-20 10:00:17	2019-12-20	2019-12-16	2019-12-01	218	80.5048	110.541	110.454	112.284	102	101	106	118.761	128.436	126.936	110	128	126
CRA01	COL	48	CRA01-COL-48	2019-12-20 11:00:17	2019-12-20 11:00:17	2019-12-20	2019-12-16	2019-12-01	217	56.8244	152.327	149.429	145.654	157	149	145	157.968	128.442	130.336	159	129	131
CRA01	COL	48	CRA01-COL-48	2019-12-20 12:00:17	2019-12-20 12:00:17	2019-12-20	2019-12-16	2019-12-01	187	53.941	170.251	164.979	160.882	174	170	170	173.583	129.203	130.877	178	129	129
CRA01	COL	48	CRA01-COL-48	2019-12-20 13:00:17	2019-12-20 13:00:17	2019-12-20	2019-12-16	2019-12-01	145	54.5551	165.248	159.669	150	171	165	154	168.131	128.414	133.828	173	129	134
CRA01	COL	48	CRA01-COL-48	2019-12-21 10:00:17	2019-12-21 10:00:17	2019-12-21	2019-12-16	2019-12-01	197	59.2559	98.2538	100.33	106.858	93	96	103	108.431	128.635	124.066	104	129	124
CRA01	COL	48	CRA01-COL-48	2019-12-21 11:00:17	2019-12-21 11:00:17	2019-12-21	2019-12-16	2019-12-01	48	40.5217	165.208	158.375	142.479	169	164	146	166.812	127.771	137.271	172	128	138
CRA01	COL	48	CRA01-COL-48	2019-12-21 12:00:17	2019-12-21 12:00:17	2019-12-21	2019-12-16	2019-12-01	87	67.0821	174.391	169.839	165.126	178	173	173	178.092	128.851	131.057	182	129	129
CRA01	COL	48	CRA01-COL-48	2019-12-21 13:00:17	2019-12-21 13:00:17	2019-12-21	2019-12-16	2019-12-01	144	25.239	159.993	153.326	144.938	167	162	150	162.34	128.986	133.292	170	129	134
CRA01	COL	48	CRA01-COL-48	2019-12-22 10:00:17	2019-12-22 10:00:17	2019-12-22	2019-12-16	2019-12-01	205	23.754	159.463	156.473	149.4	164	160	153	164.727	127.898	132.161	168	128	131
CRA01	COL	48	CRA01-COL-48	2019-12-22 11:00:17	2019-12-22 11:00:17	2019-12-22	2019-12-16	2019-12-01	67	21.7084	167.716	164.955	163.448	168	168	167	173.209	128.746	129.179	176	128	129
CRA01	COL	48	CRA01-COL-48	2019-12-22 12:00:17	2019-12-22 12:00:17	2019-12-22	2019-12-16	2019-12-01	171	54.4244	158.632	154.702	147.801	164	157	152	163.175	128.269	132.222	166	128	131
CRA01	COL	48	CRA01-COL-48	2019-12-22 13:00:17	2019-12-22 13:00:17	2019-12-22	2019-12-16	2019-12-01	156	41.1887	162.25	159.647	159.218	164	162	163	168.205	128.904	128.622	170	129	128
CRA01	COL	48	CRA01-COL-48	2019-12-23 10:00:17	2019-12-23 10:00:17	2019-12-23	2019-12-23	2019-12-01	5	1.11813	131	131	127.4	132	133	130	139.6	127.2	129.8	141	127	130
CRA01	COL	48	CRA01-COL-48	2019-12-23 11:00:17	2019-12-23 11:00:17	2019-12-23	2019-12-23	2019-12-01	337	96.5661	112.813	109.347	108.421	100	98	103	117.846	129.463	128.757	107	130	125
CRA01	COL	48	CRA01-COL-48	2019-12-23 12:00:17	2019-12-23 12:00:17	2019-12-23	2019-12-23	2019-12-01	454	98.8114	127.859	122.883	118.907	124	118	109	131.659	129.346	130.667	127	129	130
CRA01	COL	48	CRA01-COL-48	2019-12-23 13:00:17	2019-12-23 13:00:17	2019-12-23	2019-12-23	2019-12-01	80	44.3251	130.525	131.188	129.925	128	132	134	139.463	127.6	128.562	140	128	129
CRA01	COL	48	CRA01-COL-48	2019-12-24 10:00:17	2019-12-24 10:00:17	2019-12-24	2019-12-23	2019-12-01	74	96.4895	115.676	109.905	98.2838	122	114	104	118.351	128.189	135.338	125	128	135
CRA01	COL	48	CRA01-COL-48	2019-12-24 11:00:17	2019-12-24 11:00:17	2019-12-24	2019-12-23	2019-12-01	505	91.0742	113.935	110.905	109.713	102	99	104	119.154	129.166	128.812	108	129	128
CRA01	COL	48	CRA01-COL-48	2019-12-24 12:00:17	2019-12-24 12:00:17	2019-12-24	2019-12-23	2019-12-01	61	67.3147	137.41	129.049	116.639	143	134	126	138.689	129.066	136.049	144	129	136
CRA01	COL	48	CRA01-COL-48	2019-12-24 13:00:17	2019-12-24 13:00:17	2019-12-24	2019-12-23	2019-12-01	56	50.2384	136.125	130.286	123.196	143	142	141	139.696	129.107	132.893	151	129	129
CRA01	COL	48	CRA01-COL-48	2019-12-25 10:00:17	2019-12-25 10:00:17	2019-12-25	2019-12-23	2019-12-01	96	81.1127	121.688	119.052	109.021	122	120	112	127.104	127.125	133.854	128	127	134
CRA01	COL	48	CRA01-COL-48	2019-12-25 11:00:22	2019-12-25 11:00:22	2019-12-25	2019-12-23	2019-12-01	276	97.9082	119.141	116.315	113.337	100	96	106	123.986	128.772	129.623	106	129	128
CRA01	COL	48	CRA01-COL-48	2019-12-25 12:00:22	2019-12-25 12:00:22	2019-12-25	2019-12-23	2019-12-01	280	84.1408	133.589	127.146	121.211	136	124	116	135.989	129.582	131.871	133	129	133
CRA01	COL	48	CRA01-COL-48	2019-12-25 13:00:22	2019-12-25 13:00:22	2019-12-25	2019-12-23	2019-12-01	9	45.6099	155.444	151.222	143.222	153	149	145	159.889	128.111	132.778	158	129	132
CRA01	COL	48	CRA01-COL-48	2019-12-26 10:00:22	2019-12-26 10:00:22	2019-12-26	2019-12-23	2019-12-01	66	49.2977	155.591	148.364	139.045	157	153	151	157.621	129.076	134.03	162	129	133
CRA01	COL	48	CRA01-COL-48	2019-12-26 11:00:22	2019-12-26 11:00:22	2019-12-26	2019-12-23	2019-12-01	53	21.7084	159.321	151.075	140.208	163	152	142	160.321	129.208	134.925	163	129	136
CRA01	COL	48	CRA01-COL-48	2019-12-26 12:00:22	2019-12-26 12:00:22	2019-12-26	2019-12-23	2019-12-01	39	4.2721	146.846	133.769	114.974	146	133	113	144.103	129.795	139.872	143	130	140
CRA01	COL	48	CRA01-COL-48	2019-12-26 13:00:22	2019-12-26 13:00:22	2019-12-26	2019-12-23	2019-12-01	48	9.96253	160.333	158.5	158.062	159	158	157	166.979	128.562	128.438	166	129	128
CRA01	COL	48	CRA01-COL-48	2019-12-27 10:00:22	2019-12-27 10:00:22	2019-12-27	2019-12-23	2019-12-01	74	46.5968	126.892	123.892	123.986	126	124	129	133.216	129.297	128.473	133	129	126
CRA01	COL	48	CRA01-COL-48	2019-12-27 11:00:22	2019-12-27 11:00:22	2019-12-27	2019-12-23	2019-12-01	104	74.8082	119.577	116.913	111.51	123	121	117	125.606	128.067	131.413	130	128	131
CRA01	COL	48	CRA01-COL-48	2019-12-27 12:00:22	2019-12-27 12:00:22	2019-12-27	2019-12-23	2019-12-01	119	72.0296	138.403	134.731	131.319	158	152	139	142.748	128.95	130.025	161	129	132
CRA01	COL	48	CRA01-COL-48	2019-12-27 13:00:22	2019-12-27 13:00:22	2019-12-27	2019-12-23	2019-12-01	434	28.5192	126.94	125.244	127.124	124	122	125	134.346	129.016	127.26	131	129	127
CRA01	COL	48	CRA01-COL-48	2019-12-28 10:00:22	2019-12-28 10:00:22	2019-12-28	2019-12-23	2019-12-01	93	22.8036	153.29	149.194	148.946	155	151	154	158.452	129.602	128.731	161	130	127
CRA01	COL	48	CRA01-COL-48	2019-12-28 11:00:22	2019-12-28 11:00:22	2019-12-28	2019-12-23	2019-12-01	74	27.785	132.635	131.311	133.081	134	132	132	140.446	128.865	127.257	142	129	128
CRA01	COL	48	CRA01-COL-48	2019-12-28 12:00:22	2019-12-28 12:00:22	2019-12-28	2019-12-23	2019-12-01	68	17.4161	159.721	155.794	157.147	161	156	155	164.868	129.676	127.794	166	129	128
CRA01	COL	48	CRA01-COL-48	2019-12-28 13:00:22	2019-12-28 13:00:22	2019-12-28	2019-12-23	2019-12-01	246	70.4717	155.74	151.805	148.488	157	154	151	160.756	128.862	130.333	163	129	130
CRA01	COL	48	CRA01-COL-48	2019-12-29 10:00:22	2019-12-29 10:00:22	2019-12-29	2019-12-23	2019-12-01	325	76.8197	102.117	103.548	103.289	90	93	97	110.772	127.588	127.708	101	128	126
CRA01	COL	48	CRA01-COL-48	2019-12-29 11:00:22	2019-12-29 11:00:22	2019-12-29	2019-12-23	2019-12-01	174	72.2358	111.649	109.236	107.718	92	90	99	117.029	128.914	128.776	99	129	126
CRA01	COL	48	CRA01-COL-48	2019-12-29 12:00:22	2019-12-29 12:00:22	2019-12-29	2019-12-23	2019-12-01	212	37.2727	112.113	109.099	112.92	91	89	96	117.458	130.094	126.075	98	130	125
CRA01	COL	48	CRA01-COL-48	2019-12-29 13:00:22	2019-12-29 13:00:22	2019-12-29	2019-12-23	2019-12-01	38	5.70098	157.421	154.947	154.921	157	155	154	163.737	128.868	128.342	164	129	129
CRA01	COL	48	CRA01-COL-48	2019-12-30 10:00:22	2019-12-30 10:00:22	2019-12-30	2019-12-30	2019-12-01	152	32.7759	120.487	117.112	113.414	126	125	124	125.967	128.684	130.625	134	128	129
CRA01	COL	48	CRA01-COL-48	2019-12-30 11:00:22	2019-12-30 11:00:22	2019-12-30	2019-12-30	2019-12-01	138	35.1747	127.036	121.022	112.246	131	122	108	130.239	128.746	133.681	132	129	133
CRA01	COL	48	CRA01-COL-48	2019-12-30 12:00:22	2019-12-30 12:00:22	2019-12-30	2019-12-30	2019-12-01	205	35.9236	137.332	133.22	126.902	141	139	135	142.195	128.439	131.99	148	128	130
CRA01	COL	48	CRA01-COL-48	2019-12-30 13:00:22	2019-12-30 13:00:22	2019-12-30	2019-12-30	2019-12-01	182	30.672	141.462	136.242	131.264	148	142	141	145.511	129.132	131.429	152	129	130
CRA01	COL	48	CRA01-COL-48	2019-12-31 10:00:22	2019-12-31 10:00:22	2019-12-31	2019-12-30	2019-12-01	74	20.23	119.176	112.757	104.784	121	114	101	121.986	129.054	133.378	123	129	135
CRA01	COL	48	CRA01-COL-48	2019-12-31 11:00:22	2019-12-31 11:00:22	2019-12-31	2019-12-30	2019-12-01	131	56.009	147.443	142.656	136.58	155	151	144	151.725	128.687	131.969	160	129	130
CRA01	COL	48	CRA01-COL-48	2019-12-31 12:00:22	2019-12-31 12:00:22	2019-12-31	2019-12-30	2019-12-01	179	57.079	134	130.346	124.939	137	134	125	139.184	128.436	131.458	143	129	131
CRA01	COL	48	CRA01-COL-48	2019-12-31 13:00:22	2019-12-31 13:00:22	2019-12-31	2019-12-30	2019-12-01	304	24.6268	144.743	141.905	139.105	150	149	148	150.747	128.586	129.951	158	129	129
CRA01	COL	48	CRA01-COL-48	2020-01-01 10:00:22	2020-01-01 10:00:22	2020-01-01	2019-12-30	2020-01-01	133	22.0787	156.534	153.812	156.579	157	155	157	162.925	129.496	126.925	164	129	127
CRA01	COL	48	CRA01-COL-48	2020-01-01 11:00:22	2020-01-01 11:00:22	2020-01-01	2019-12-30	2020-01-01	15	22.5057	157.333	155.8	154.4	157	156	156	164.267	128.333	128.933	164	128	129
CRA01	COL	48	CRA01-COL-48	2020-01-01 12:00:22	2020-01-01 12:00:22	2020-01-01	2019-12-30	2020-01-01	136	97.7447	120.287	117.25	118.478	114	112	114	126.412	129.449	127.728	121	129	128
CRA01	COL	48	CRA01-COL-48	2020-01-01 13:00:22	2020-01-01 13:00:22	2020-01-01	2019-12-30	2020-01-01	249	33.4254	157.699	154.639	153.108	162	159	159	163.365	128.843	129.269	168	129	128
CRA01	COL	48	CRA01-COL-48	2020-01-02 10:00:22	2020-01-02 10:00:22	2020-01-02	2019-12-30	2020-01-01	102	42.9536	101.608	103.069	106.284	90	94	104	110.912	128.304	125.784	102	129	124
CRA01	COL	48	CRA01-COL-48	2020-01-02 11:00:22	2020-01-02 11:00:22	2020-01-02	2019-12-30	2020-01-01	308	99.0059	114.552	114.224	117.617	94	94	106	122.042	129.058	125.87	103	129	123
CRA01	COL	48	CRA01-COL-48	2020-01-02 12:00:22	2020-01-02 12:00:22	2020-01-02	2019-12-30	2020-01-01	74	29.0389	156.851	148.392	132.081	162	154	134	157.27	128.284	137.703	163	128	138
CRA01	COL	48	CRA01-COL-48	2020-01-02 13:00:22	2020-01-02 13:00:22	2020-01-02	2019-12-30	2020-01-01	69	54.2887	148.406	144.638	141.043	147	146	141	153.71	128.783	130.377	155	129	130
CRA01	COL	48	CRA01-COL-48	2020-01-03 10:00:22	2020-01-03 10:00:22	2020-01-03	2019-12-30	2020-01-01	98	80.8974	138.01	133.582	128.071	136	132	126	142.714	128.653	131.51	142	129	130
CRA01	COL	48	CRA01-COL-48	2020-01-03 11:00:22	2020-01-03 11:00:22	2020-01-03	2019-12-30	2020-01-01	5	25.06	157	155	144.2	158	156	145	163	126.8	134	164	127	134
CRA01	COL	48	CRA01-COL-48	2020-01-03 12:00:22	2020-01-03 12:00:22	2020-01-03	2019-12-30	2020-01-01	79	6.26508	139.709	131.215	123.544	139	129	122	141.013	129.949	133.203	140	130	133
CRA01	COL	48	CRA01-COL-48	2020-01-03 13:00:22	2020-01-03 13:00:22	2020-01-03	2019-12-30	2020-01-01	90	5.59027	126.644	121.322	115.578	128	121	110	130.356	129.011	131.911	130	129	133
CRA01	COL	48	CRA01-COL-48	2020-01-04 10:00:22	2020-01-04 10:00:22	2020-01-04	2019-12-30	2020-01-01	280	79.2466	121.529	121.254	121.954	116	117	120	129.921	128.311	127.586	126	128	126
CRA01	COL	48	CRA01-COL-48	2020-01-04 11:00:22	2020-01-04 11:00:22	2020-01-04	2019-12-30	2020-01-01	59	21.3608	148.831	143.153	133.983	150	145	129	152.085	128.627	133.61	154	128	134
CRA01	COL	48	CRA01-COL-48	2020-01-04 12:00:22	2020-01-04 12:00:22	2020-01-04	2019-12-30	2020-01-01	173	28.8743	155.087	149.179	145.064	166	162	151	158.127	129.538	130.954	171	129	131
CRA01	COL	48	CRA01-COL-48	2020-01-04 13:00:22	2020-01-04 13:00:22	2020-01-04	2019-12-30	2020-01-01	139	10.0126	174.727	172.662	173.993	177	175	175	180.633	128.993	127.626	183	129	128
CRA01	COL	48	CRA01-COL-48	2020-01-05 10:00:22	2020-01-05 10:00:22	2020-01-05	2019-12-30	2020-01-01	89	23.8381	145.506	143.955	142.483	146	144	142	152.674	128.315	128.91	152	128	129
CRA01	COL	48	CRA01-COL-48	2020-01-05 11:00:22	2020-01-05 11:00:22	2020-01-05	2019-12-30	2020-01-01	44	21.4768	181.659	179.182	176.705	182	178	178	186.682	128.455	129.523	186	128	130
CRA01	COL	48	CRA01-COL-48	2020-01-05 12:00:22	2020-01-05 12:00:22	2020-01-05	2019-12-30	2020-01-01	143	79.2986	120.559	117.664	117.378	102	100	103	126.175	129.133	128.448	110	129	128
CRA01	COL	48	CRA01-COL-48	2020-01-05 13:00:22	2020-01-05 13:00:22	2020-01-05	2019-12-30	2020-01-01	230	91.8818	145.383	141.722	137.817	134	132	133	150.596	128.73	130.43	141	129	130
CRA01	COL	48	CRA01-COL-48	2020-01-06 10:00:22	2020-01-06 10:00:22	2020-01-06	2020-01-06	2020-01-01	405	92.7151	88.2173	90	95.2617	75	78	87	97.0198	128.602	124.536	85	129	122
CRA01	COL	48	CRA01-COL-48	2020-01-06 11:00:22	2020-01-06 11:00:22	2020-01-06	2020-01-06	2020-01-01	186	69.8884	91.7097	93.8763	99.9301	78	81	91	100.973	128.694	124.048	88	129	122
CRA01	COL	48	CRA01-COL-48	2020-01-06 12:00:22	2020-01-06 12:00:22	2020-01-06	2020-01-06	2020-01-01	160	19.242	116.875	114.694	115.381	97	98	102	122.987	129.131	127.713	106	129	126
CRA01	COL	48	CRA01-COL-48	2020-01-06 13:00:22	2020-01-06 13:00:22	2020-01-06	2020-01-06	2020-01-01	270	38.8566	131.693	127.533	128.452	115	114	120	136.707	129.989	127.867	124	130	127
CRA01	COL	48	CRA01-COL-48	2020-01-07 10:00:22	2020-01-07 10:00:22	2020-01-07	2020-01-06	2020-01-01	128	51.3674	155.195	151.805	150.297	156	152	151	160.781	128.945	129.203	161	129	129
CRA01	COL	48	CRA01-COL-48	2020-01-07 11:00:22	2020-01-07 11:00:22	2020-01-07	2020-01-06	2020-01-01	126	51.6963	144.913	142.357	143.437	145	142	143	151.603	129.151	127.778	152	129	128
CRA01	COL	48	CRA01-COL-48	2020-01-07 12:00:22	2020-01-07 12:00:22	2020-01-07	2020-01-06	2020-01-01	38	56.615	146.974	145.263	145.974	148	147	147	154.211	128.816	127.816	156	129	128
CRA01	COL	48	CRA01-COL-48	2020-01-07 13:00:22	2020-01-07 13:00:22	2020-01-07	2020-01-06	2020-01-01	5	1.11813	153.2	155.2	150.2	152	154	149	162.6	126.4	130.4	162	126	131
CRA01	COL	48	CRA01-COL-48	2020-01-08 10:00:22	2020-01-08 10:00:22	2020-01-08	2020-01-06	2020-01-01	118	56.2429	136.068	133.119	130.771	136	134	133	142.212	128.695	129.678	143	129	130
CRA01	COL	48	CRA01-COL-48	2020-01-08 11:00:22	2020-01-08 11:00:22	2020-01-08	2020-01-06	2020-01-01	380	98.8445	138.487	135.584	129.497	148	144	134	143.813	128.074	131.476	153	128	131
CRA01	COL	48	CRA01-COL-48	2020-01-08 12:01:08	2020-01-08 12:01:08	2020-01-08	2020-01-06	2020-01-01	88	24.5954	157.648	152.636	148.148	158	153	149	161.716	128.955	130.966	163	129	131
CRA01	COL	48	CRA01-COL-48	2020-01-08 13:01:08	2020-01-08 13:01:08	2020-01-08	2020-01-06	2020-01-01	73	48.4485	145.534	142.096	141.219	145	141	142	151.315	129.096	128.945	151	129	129
CRA01	COL	48	CRA01-COL-48	2020-01-09 10:01:08	2020-01-09 10:01:08	2020-01-09	2020-01-06	2020-01-01	331	83.1792	114.169	114.169	113.199	105	105	111	121.973	127.997	128.317	115	128	126
CRA01	COL	48	CRA01-COL-48	2020-01-09 11:01:08	2020-01-09 11:01:08	2020-01-09	2020-01-06	2020-01-01	294	36.2391	144.65	142.541	142.609	141	138	139	151.48	128.81	128.238	147	129	128
CRA01	COL	48	CRA01-COL-48	2020-01-09 12:01:08	2020-01-09 12:01:08	2020-01-09	2020-01-06	2020-01-01	12	29.7406	179.417	176.667	174.25	183	181	178	184.333	128.5	129.583	188	128	129
CRA01	COL	48	CRA01-COL-48	2020-01-09 13:01:08	2020-01-09 13:01:08	2020-01-09	2020-01-06	2020-01-01	88	39.6549	167.864	163.08	159.75	174	169	165	171.557	129.148	130.375	178	129	130
CRA01	COL	48	CRA01-COL-48	2020-01-10 10:01:08	2020-01-10 10:01:08	2020-01-10	2020-01-06	2020-01-01	35	28.7447	145.457	139.429	129.971	149	144	135	148.543	128.514	133.943	153	129	134
CRA01	COL	48	CRA01-COL-48	2020-01-10 11:01:08	2020-01-10 11:01:08	2020-01-10	2020-01-06	2020-01-01	405	99.6526	130.454	126.968	123.42	116	114	113	135.602	128.726	130.301	123	129	130
CRA01	COL	48	CRA01-COL-48	2020-01-10 12:01:08	2020-01-10 12:01:08	2020-01-10	2020-01-06	2020-01-01	95	33.3055	173.874	170.705	167.168	175	171	169	178.653	128.547	130.232	179	129	130
CRA01	COL	48	CRA01-COL-48	2020-01-10 13:01:08	2020-01-10 13:01:08	2020-01-10	2020-01-06	2020-01-01	44	30.2325	157.455	154.068	148.909	160	156	150	162.659	128.318	131.159	164	129	131
CRA01	COL	48	CRA01-COL-48	2020-01-11 10:01:08	2020-01-11 10:01:08	2020-01-11	2020-01-06	2020-01-01	157	82.8436	125.968	124.682	122.089	120	119	118	133.318	128.038	129.516	128	128	129
CRA01	COL	48	CRA01-COL-48	2020-01-11 11:01:08	2020-01-11 11:01:08	2020-01-11	2020-01-06	2020-01-01	326	99.5398	124	122.098	119.129	144	136	129	129.887	128.356	129.583	147	129	130
CRA01	COL	48	CRA01-COL-48	2020-01-11 12:01:08	2020-01-11 12:01:08	2020-01-11	2020-01-06	2020-01-01	215	98.2256	105.023	103.153	105.819	85	86	94	111.065	129.586	126.526	94	130	124
CRA01	COL	48	CRA01-COL-48	2020-01-11 13:01:08	2020-01-11 13:01:08	2020-01-11	2020-01-06	2020-01-01	280	98.8497	121.15	121.5	125.321	112	114	120	130.036	128.718	125.754	123	129	125
CRA01	COL	48	CRA01-COL-48	2020-01-12 10:01:08	2020-01-12 10:01:08	2020-01-12	2020-01-06	2020-01-01	74	23.0218	154.216	150.932	149.27	153	150	149	159.932	128.919	129.27	159	129	129
CRA01	COL	48	CRA01-COL-48	2020-01-12 11:01:08	2020-01-12 11:01:08	2020-01-12	2020-01-06	2020-01-01	93	22.1828	147.215	144.161	144.269	149	146	147	153.344	129.172	128.366	155	129	128
CRA01	COL	48	CRA01-COL-48	2020-01-12 12:01:08	2020-01-12 12:01:08	2020-01-12	2020-01-06	2020-01-01	111	28.9008	166.667	162.027	159.811	169	165	164	170.811	129.315	129.766	174	129	129
CRA01	COL	48	CRA01-COL-48	2020-01-12 13:01:08	2020-01-12 13:01:08	2020-01-12	2020-01-06	2020-01-01	72	30.4535	150.153	147.319	142.625	152	150	146	155.972	128.153	130.889	158	128	130
CRA01	COL	48	CRA01-COL-48	2020-01-13 10:01:08	2020-01-13 10:01:08	2020-01-13	2020-01-13	2020-01-01	571	68.4189	106.651	105.266	104.963	101	101	105	113.28	128.683	128.149	110	129	126
CRA01	COL	48	CRA01-COL-48	2020-01-13 11:01:08	2020-01-13 11:01:08	2020-01-13	2020-01-13	2020-01-01	384	83.1682	117.289	115.828	116.633	117	116	120	123.604	129.018	127.44	126	129	124
CRA01	COL	48	CRA01-COL-48	2020-01-13 12:01:08	2020-01-13 12:01:08	2020-01-13	2020-01-13	2020-01-01	54	25.5638	173.796	168.833	167.093	176	172	172	177.389	129.481	129.481	180	129	130
CRA01	COL	48	CRA01-COL-48	2020-01-13 13:01:08	2020-01-13 13:01:08	2020-01-13	2020-01-13	2020-01-01	11	12.9712	182.455	180.273	183.091	183	180	184	188	129.182	126.909	188	129	127
CRA01	COL	48	CRA01-COL-48	2020-01-14 10:01:08	2020-01-14 10:01:08	2020-01-14	2020-01-13	2020-01-01	223	77.6814	133.857	130.511	123.386	140	135	126	139.184	128.018	132.175	144	128	133
CRA01	COL	48	CRA01-COL-48	2020-01-14 11:01:08	2020-01-14 11:01:08	2020-01-14	2020-01-13	2020-01-01	174	56.1539	144.603	142.914	141.259	140	138	139	151.621	128.374	129.017	148	128	127
CRA01	COL	48	CRA01-COL-48	2020-01-14 12:01:08	2020-01-14 12:01:08	2020-01-14	2020-01-13	2020-01-01	229	32.6498	147.275	147.389	151.476	147	147	152	156.083	128.825	125.773	156	129	125
CRA01	COL	48	CRA01-COL-48	2020-01-14 13:01:08	2020-01-14 13:01:08	2020-01-14	2020-01-13	2020-01-01	18	2.54961	175.444	173.722	172	175	172	172	181.5	128.278	129.111	180	128	129
CRA01	COL	48	CRA01-COL-48	2020-01-15 10:01:08	2020-01-15 10:01:08	2020-01-15	2020-01-13	2020-01-01	37	31.325	133.135	129.054	122.946	131	130	125	138.216	128.486	131.838	139	128	132
CRA01	COL	48	CRA01-COL-48	2020-01-15 11:01:08	2020-01-15 11:01:08	2020-01-15	2020-01-13	2020-01-01	321	98.8962	145.567	141.667	138.246	156	148	140	150.146	128.95	130.156	159	129	131
CRA01	COL	48	CRA01-COL-48	2020-01-15 12:01:08	2020-01-15 12:01:08	2020-01-15	2020-01-13	2020-01-01	30	32.9011	159.367	157.9	157.467	161	161	164	166.3	128.467	128.367	170	128	127
CRA01	COL	48	CRA01-COL-48	2020-01-15 13:01:08	2020-01-15 13:01:08	2020-01-15	2020-01-13	2020-01-01	36	50.9314	169.111	166.333	165.972	170	165	167	174.75	128.944	128.583	174	129	128
CRA01	COL	48	CRA01-COL-48	2020-01-16 10:01:08	2020-01-16 10:01:08	2020-01-16	2020-01-13	2020-01-01	98	69.9947	147.837	144.908	142.929	147	144	142	153.888	128.745	129.439	153	129	130
CRA01	COL	48	CRA01-COL-48	2020-01-16 11:01:08	2020-01-16 11:01:08	2020-01-16	2020-01-13	2020-01-01	42	5.22025	177.214	176.381	175.929	178	177	177	183.881	128.238	128.31	184	128	129
CRA01	COL	48	CRA01-COL-48	2020-01-16 12:01:08	2020-01-16 12:01:08	2020-01-16	2020-01-13	2020-01-01	47	13.013	159.128	156.255	162.149	159	157	162	165.426	130.149	125.34	165	130	126
CRA01	COL	48	CRA01-COL-48	2020-01-16 13:01:08	2020-01-16 13:01:08	2020-01-16	2020-01-13	2020-01-01	183	37.2727	130.967	128.705	133.328	119	119	126	137.792	129.874	125.76	128	130	124
CRA01	COL	48	CRA01-COL-48	2020-01-17 10:01:08	2020-01-17 10:01:08	2020-01-17	2020-01-13	2020-01-01	39	32.5731	168.154	167.333	162.897	169	168	163	174.923	127.487	130.359	176	128	130
CRA01	COL	48	CRA01-COL-48	2020-01-17 11:01:08	2020-01-17 11:01:08	2020-01-17	2020-01-13	2020-01-01	33	5.02504	180.455	177.364	178.515	180	177	179	185.303	129.364	127.909	186	129	129
CRA01	COL	48	CRA01-COL-48	2020-01-17 12:01:08	2020-01-17 12:01:08	2020-01-17	2020-01-13	2020-01-01	0	NA	180.455	177.364	178.515	180	177	179	185.303	129.364	127.909	186	129	129
CRA01	COL	48	CRA01-COL-48	2020-01-17 13:01:08	2020-01-17 13:01:08	2020-01-17	2020-01-13	2020-01-01	0	NA	180.455	177.364	178.515	180	177	179	185.303	129.364	127.909	186	129	129
CRA01	COL	48	CRA01-COL-48	2020-01-18 10:01:08	2020-01-18 10:01:08	2020-01-18	2020-01-13	2020-01-01	401	98.8601	98.1546	100.282	104.334	90	93	100	107.868	128.18	125.304	101	128	124
CRA01	COL	48	CRA01-COL-48	2020-01-18 11:01:08	2020-01-18 11:01:08	2020-01-18	2020-01-13	2020-01-01	34	32.0157	154.353	150.853	151.029	156	152	152	160	129.294	128.324	162	129	128
CRA01	COL	48	CRA01-COL-48	2020-01-18 12:01:08	2020-01-18 12:01:08	2020-01-18	2020-01-13	2020-01-01	41	5.22025	178	175.683	175.366	177	175	175	183.537	128.805	128.512	183	129	129
CRA01	COL	48	CRA01-COL-48	2020-01-18 13:01:08	2020-01-18 13:01:08	2020-01-18	2020-01-13	2020-01-01	45	29.0087	157.778	151.8	145.689	165	161	156	160.644	129.178	131.978	170	129	131
CRA01	COL	48	CRA01-COL-48	2020-01-19 10:01:08	2020-01-19 10:01:08	2020-01-19	2020-01-13	2020-01-01	317	82.7013	96.612	97.7792	98.8833	84	87	93	104.991	127.95	127.028	95	128	125
CRA01	COL	48	CRA01-COL-48	2020-01-19 11:01:08	2020-01-19 11:01:08	2020-01-19	2020-01-13	2020-01-01	194	78.0417	134.191	132.227	132.103	144	138	136	140.273	128.861	128.108	148	129	128
CRA01	COL	48	CRA01-COL-48	2020-01-19 12:01:08	2020-01-19 12:01:08	2020-01-19	2020-01-13	2020-01-01	0	NA	134.191	132.227	132.103	144	138	136	140.273	128.861	128.108	148	129	128
CRA01	COL	48	CRA01-COL-48	2020-01-19 13:01:08	2020-01-19 13:01:08	2020-01-19	2020-01-13	2020-01-01	31	22.5888	193.258	187.742	180.935	196	191	183	194.903	128.839	132.161	198	129	132
CRA01	COL	48	CRA01-COL-48	2020-01-20 10:01:08	2020-01-20 10:01:08	2020-01-20	2020-01-20	2020-01-01	348	48.618	113.606	115.434	119.101	110	112	117	123.744	128.158	125.687	121	128	125
CRA01	COL	48	CRA01-COL-48	2020-01-20 11:01:08	2020-01-20 11:01:08	2020-01-20	2020-01-20	2020-01-01	292	97.1816	140.771	140.065	141.497	132	130	135	148.62	128.62	127.301	140	129	125
CRA01	COL	48	CRA01-COL-48	2020-01-20 12:01:08	2020-01-20 12:01:08	2020-01-20	2020-01-20	2020-01-01	6	1.11813	93.8333	84.1667	96	94	84	96	94.8333	134.5	122.833	94	134	124
CRA01	COL	48	CRA01-COL-48	2020-01-20 13:01:08	2020-01-20 13:01:08	2020-01-20	2020-01-20	2020-01-01	65	30.1815	155.815	152.2	150.415	156	153	152	161.185	129.077	129.385	162	129	129
CRA01	COL	48	CRA01-COL-48	2020-01-21 10:01:08	2020-01-21 10:01:08	2020-01-21	2020-01-20	2020-01-01	70	20.6156	168.314	162.386	157.686	174	168	164	171.029	129.343	131.314	177	129	132
CRA01	COL	48	CRA01-COL-48	2020-01-21 11:01:08	2020-01-21 11:01:08	2020-01-21	2020-01-20	2020-01-01	41	21.3191	168.854	163.707	160.561	174	170	165	172.268	129.317	130.293	178	129	131
CRA01	COL	48	CRA01-COL-48	2020-01-21 12:01:08	2020-01-21 12:01:08	2020-01-21	2020-01-20	2020-01-01	31	59.67	154.323	152.677	146.806	156	156	146	160.903	127.581	131.29	164	128	131
CRA01	COL	48	CRA01-COL-48	2020-01-21 13:01:08	2020-01-21 13:01:08	2020-01-21	2020-01-20	2020-01-01	26	34.0332	199.269	197.346	195.385	199	198	196	203.538	128.423	129.192	204	128	129
CRA01	COL	48	CRA01-COL-48	2020-01-22 10:01:08	2020-01-22 10:01:08	2020-01-22	2020-01-20	2020-01-01	377	81.7579	106.618	106.973	109.515	93	97	103	114.942	128.549	126.355	105	128	124
CRA01	COL	48	CRA01-COL-48	2020-01-22 11:01:08	2020-01-22 11:01:08	2020-01-22	2020-01-20	2020-01-01	54	6.5193	173.13	170.519	169.963	174	172	170	178.685	128.852	128.611	180	129	130
CRA01	COL	48	CRA01-COL-48	2020-01-22 12:00:14	2020-01-22 12:00:14	2020-01-22	2020-01-20	2020-01-01	34	21.8998	144.882	135.324	127.676	150	140	124	145	130.265	133.382	150	130	135
CRA01	COL	48	CRA01-COL-48	2020-01-22 13:00:14	2020-01-22 13:00:14	2020-01-22	2020-01-20	2020-01-01	19	3.3542	137.895	128.421	113.895	138	130	113	138.053	129.053	137.211	139	129	139
CRA01	COL	48	CRA01-COL-48	2020-01-23 10:00:14	2020-01-23 10:00:14	2020-01-23	2020-01-20	2020-01-01	135	16.5322	141.015	139.407	141.341	145	143	145	148.43	128.941	127.222	153	129	127
CRA01	COL	48	CRA01-COL-48	2020-01-23 11:00:14	2020-01-23 11:00:14	2020-01-23	2020-01-20	2020-01-01	284	36.3673	146.845	145.042	146.011	149	147	147	154.049	128.852	127.736	156	129	128
CRA01	COL	48	CRA01-COL-48	2020-01-23 12:00:14	2020-01-23 12:00:14	2020-01-23	2020-01-20	2020-01-01	361	74.4111	133.457	130.324	132.108	144	142	145	139.28	129.587	127.485	151	129	128
CRA01	COL	48	CRA01-COL-48	2020-01-23 13:00:14	2020-01-23 13:00:14	2020-01-23	2020-01-20	2020-01-01	327	74.0828	152.205	149.092	147.676	155	151	150	158.031	128.908	129.196	160	129	129
CRA01	COL	48	CRA01-COL-48	2020-01-24 10:00:14	2020-01-24 10:00:14	2020-01-24	2020-01-20	2020-01-01	318	74.4626	165.956	162.443	160.638	170	166	165	170.881	128.947	129.431	174	129	129
CRA01	COL	48	CRA01-COL-48	2020-01-24 11:00:14	2020-01-24 11:00:14	2020-01-24	2020-01-20	2020-01-01	149	72.7273	136.859	131.597	126.832	152	144	140	140.564	129.081	131.383	154	129	131
CRA01	COL	48	CRA01-COL-48	2020-01-24 12:00:14	2020-01-24 12:00:14	2020-01-24	2020-01-20	2020-01-01	57	49.6615	186.684	184.263	181.368	186	183	182	191.333	128.386	129.719	191	128	129
CRA01	COL	48	CRA01-COL-48	2020-01-24 13:00:14	2020-01-24 13:00:14	2020-01-24	2020-01-20	2020-01-01	244	34.9313	155.168	151.365	148.93	171	166	162	159.828	129.016	129.775	175	129	130
CRA01	COL	48	CRA01-COL-48	2020-01-25 10:00:14	2020-01-25 10:00:14	2020-01-25	2020-01-20	2020-01-01	69	42.2671	175.348	173.652	172.116	175	173	175	181.319	128.319	129.014	181	128	129
CRA01	COL	48	CRA01-COL-48	2020-01-25 11:00:14	2020-01-25 11:00:14	2020-01-25	2020-01-20	2020-01-01	2864	82.0942	129.187	129.221	131.955	125	125	128	137.984	128.557	126.526	134	129	126
CRA01	COL	48	CRA01-COL-48	2020-01-25 12:00:14	2020-01-25 12:00:14	2020-01-25	2020-01-20	2020-01-01	25	13.463	169.56	167.36	167.04	172	170	167	175.52	128.8	128.44	178	129	129
CRA01	COL	48	CRA01-COL-48	2020-01-25 13:00:14	2020-01-25 13:00:14	2020-01-25	2020-01-20	2020-01-01	96	34.0479	155.385	151.667	145.198	164	158	141	159.656	128.229	131.938	166	128	130
CRA01	COL	48	CRA01-COL-48	2020-01-26 10:00:14	2020-01-26 10:00:14	2020-01-26	2020-01-20	2020-01-01	130	73.995	177.577	174.923	174.592	178	175	177	182.785	128.885	128.523	183	129	129
CRA01	COL	48	CRA01-COL-48	2020-01-26 11:00:14	2020-01-26 11:00:14	2020-01-26	2020-01-20	2020-01-01	253	18.9217	175.889	173.929	174.644	178	176	177	181.775	128.822	127.913	184	129	128
CRA01	COL	48	CRA01-COL-48	2020-01-26 12:00:14	2020-01-26 12:00:14	2020-01-26	2020-01-20	2020-01-01	38	14.7734	186.237	184.921	186.395	187	185	186	192.105	128.842	127.474	192	129	128
CRA01	COL	48	CRA01-COL-48	2020-01-26 13:00:14	2020-01-26 13:00:14	2020-01-26	2020-01-20	2020-01-01	152	17.2193	134.467	128.901	125.263	133	124	120	138.099	129.52	130.533	134	129	132
CRA01	COL	48	CRA01-COL-48	2020-01-27 10:00:14	2020-01-27 10:00:14	2020-01-27	2020-01-27	2020-01-01	213	73.7565	158.385	154.441	152.033	160	157	155	163.366	128.972	129.822	166	129	129
CRA01	COL	48	CRA01-COL-48	2020-01-27 11:00:14	2020-01-27 11:00:14	2020-01-27	2020-01-27	2020-01-01	244	75.1167	136.049	132.877	131.348	158	155	156	141.324	128.996	129.254	164	129	129
CRA01	COL	48	CRA01-COL-48	2020-01-27 12:00:14	2020-01-27 12:00:14	2020-01-27	2020-01-27	2020-01-01	308	75.0418	158.263	155.036	153.104	161	158	157	163.786	128.851	129.445	167	129	129
CRA01	COL	48	CRA01-COL-48	2020-01-27 13:00:14	2020-01-27 13:00:14	2020-01-27	2020-01-27	2020-01-01	237	46.6376	159.511	157.165	156.19	163	161	163	165.684	128.7	128.831	170	128	129
CRA01	COL	48	CRA01-COL-48	2020-01-28 10:00:14	2020-01-28 10:00:14	2020-01-28	2020-01-27	2020-01-01	205	75.4657	154.302	151	146.005	156	153	150	159.668	128.361	131.059	162	128	130
CRA01	COL	48	CRA01-COL-48	2020-01-28 11:00:14	2020-01-28 11:00:14	2020-01-28	2020-01-27	2020-01-01	170	83.3548	153.171	149.624	146.312	158	155	151	158.512	128.676	130.259	164	129	129
CRA01	COL	48	CRA01-COL-48	2020-01-28 12:00:14	2020-01-28 12:00:14	2020-01-28	2020-01-27	2020-01-01	160	50.6212	149.137	147.231	145.525	148	146	144	155.938	128.394	129.125	156	128	129
CRA01	COL	48	CRA01-COL-48	2020-01-28 13:00:14	2020-01-28 13:00:14	2020-01-28	2020-01-27	2020-01-01	41	4.24274	150.341	147.293	144.634	151	148	145	156.22	128.634	129.829	157	129	130
CRA01	COL	48	CRA01-COL-48	2020-01-29 10:00:14	2020-01-29 10:00:14	2020-01-29	2020-01-27	2020-01-01	97	16.8078	145.32	143.34	143.66	146	144	145	152.402	128.804	128.031	153	129	128
CRA01	COL	48	CRA01-COL-48	2020-01-29 11:00:14	2020-01-29 11:00:14	2020-01-29	2020-01-27	2020-01-01	40	13.4165	138.6	137.9	136.5	138	136	135	146.65	128.075	128.85	145	128	129
CRA01	COL	48	CRA01-COL-48	2020-01-29 12:00:14	2020-01-29 12:00:14	2020-01-29	2020-01-27	2020-01-01	185	19.5259	151.449	148.768	148.914	151	149	149	157.805	129.011	128.286	158	129	129
CRA01	COL	48	CRA01-COL-48	2020-01-29 13:00:14	2020-01-29 13:00:14	2020-01-29	2020-01-27	2020-01-01	294	56.6393	147.507	141.282	137.459	151	144	136	150.49	129.663	130.901	154	130	131
CRA01	COL	48	CRA01-COL-48	2020-01-30 10:00:14	2020-01-30 10:00:14	2020-01-30	2020-01-27	2020-01-01	168	27.9733	121.786	121.065	120.762	136	133	123	129.089	128.333	128.06	142	128	128
CRA01	COL	48	CRA01-COL-48	2020-01-30 11:00:14	2020-01-30 11:00:14	2020-01-30	2020-01-27	2020-01-01	90	17.6707	162.056	161.156	161.567	163	162	163	169.411	128.422	127.922	170	128	128
CRA01	COL	48	CRA01-COL-48	2020-01-30 12:00:14	2020-01-30 12:00:14	2020-01-30	2020-01-27	2020-01-01	465	26.6379	113.505	112.024	114.69	110	109	111	120.847	129.125	126.723	117	129	127
CRA01	COL	48	CRA01-COL-48	2020-01-30 13:00:14	2020-01-30 13:00:14	2020-01-30	2020-01-27	2020-01-01	138	19.8117	146.37	142.384	139.63	134	130	129	151.138	128.986	129.986	140	129	130
CRA01	COL	48	CRA01-COL-48	2020-01-31 10:00:14	2020-01-31 10:00:14	2020-01-31	2020-01-27	2020-01-01	108	20.0667	149.991	147.306	146.778	149	146	146	156.324	128.907	128.657	155	129	129
CRA01	COL	48	CRA01-COL-48	2020-01-31 11:00:14	2020-01-31 11:00:14	2020-01-31	2020-01-27	2020-01-01	151	40.4476	144.258	141.146	143.682	147	144	146	150.51	129.656	127.046	153	129	128
CRA01	COL	48	CRA01-COL-48	2020-01-31 12:00:14	2020-01-31 12:00:14	2020-01-31	2020-01-27	2020-01-01	256	41.4368	149.758	148.168	148.148	157	158	156	156.48	128.637	128.168	166	129	129
CRA01	COL	48	CRA01-COL-48	2020-01-31 13:00:14	2020-01-31 13:00:14	2020-01-31	2020-01-27	2020-01-01	75	77.2072	138.2	136.013	135.587	139	138	137	145.12	128.733	128.56	147	129	129
CRA01	COL	48	CRA01-COL-48	2020-02-01 10:00:14	2020-02-01 10:00:14	2020-02-01	2020-01-27	2020-02-01	43	15.7004	157.302	155.093	155.535	157	156	155	163.791	128.93	128.093	164	129	129
CRA01	COL	48	CRA01-COL-48	2020-02-01 11:00:14	2020-02-01 11:00:14	2020-02-01	2020-01-27	2020-02-01	120	74.7012	156.233	152.233	149.175	161	158	156	161.058	128.908	130.183	166	129	129
CRA01	COL	48	CRA01-COL-48	2020-02-01 12:00:14	2020-02-01 12:00:14	2020-02-01	2020-01-27	2020-02-01	109	35.9202	143.073	139.651	136.156	150	147	147	148.56	128.624	130.404	156	129	130
CRA01	COL	48	CRA01-COL-48	2020-02-01 13:00:14	2020-02-01 13:00:14	2020-02-01	2020-01-27	2020-02-01	164	65.194	170.25	166.963	166.616	170	166	166	175.409	129.11	128.64	175	129	129
CRA01	COL	48	CRA01-COL-48	2020-02-02 10:00:14	2020-02-02 10:00:14	2020-02-02	2020-01-27	2020-02-01	314	74.4351	103.232	104.366	106.366	91	92	100	112.092	128.089	126.586	100	128	125
CRA01	COL	48	CRA01-COL-48	2020-02-02 11:00:14	2020-02-02 11:00:14	2020-02-02	2020-01-27	2020-02-01	304	46.5968	128.151	128.388	131.135	124	125	127	136.895	128.487	126.411	133	129	126
CRA01	COL	48	CRA01-COL-48	2020-02-02 12:00:14	2020-02-02 12:00:14	2020-02-02	2020-01-27	2020-02-01	59	8.27657	156.898	154.288	154.322	156	154	153	163.186	128.983	128.441	163	129	128
CRA01	COL	48	CRA01-COL-48	2020-02-02 13:00:14	2020-02-02 13:00:14	2020-02-02	2020-01-27	2020-02-01	22	33.9707	156.364	148.909	137.455	148	136	127	157.636	128.955	135.045	146	129	131
CRA01	COL	48	CRA01-COL-48	2020-02-03 10:00:14	2020-02-03 10:00:14	2020-02-03	2020-02-03	2020-02-01	474	27.203	128.951	128.846	132.08	125	125	129	137.572	128.774	126.232	134	129	126
CRA01	COL	48	CRA01-COL-48	2020-02-03 11:00:14	2020-02-03 11:00:14	2020-02-03	2020-02-03	2020-02-01	154	18.2176	164.669	164.714	166.792	161	162	164	172.675	128.429	126.942	170	128	126
CRA01	COL	48	CRA01-COL-48	2020-02-03 12:00:14	2020-02-03 12:00:14	2020-02-03	2020-02-03	2020-02-01	175	21.0773	166.611	166.086	170.623	166	165	172	174.16	129.086	125.697	175	129	125
CRA01	COL	48	CRA01-COL-48	2020-02-03 13:00:14	2020-02-03 13:00:14	2020-02-03	2020-02-03	2020-02-01	162	32.5347	190.852	183.377	175.235	201	195	192	190.975	129.302	133.204	202	129	131
CRA01	COL	48	CRA01-COL-48	2020-02-04 10:00:14	2020-02-04 10:00:14	2020-02-04	2020-02-03	2020-02-01	506	82.5546	113.154	113.393	116.375	100	101	107	121.549	128.605	126.16	109	129	125
CRA01	COL	48	CRA01-COL-48	2020-02-04 11:00:14	2020-02-04 11:00:14	2020-02-04	2020-02-03	2020-02-01	238	82.1174	125.084	124.126	127.34	105	106	116	132.353	129.189	126.143	116	129	125
CRA01	COL	48	CRA01-COL-48	2020-02-04 12:00:14	2020-02-04 12:00:14	2020-02-04	2020-02-03	2020-02-01	165	76.7234	180.703	176.764	173.188	181	177	174	184.6	128.788	130.358	185	129	130
CRA01	COL	48	CRA01-COL-48	2020-02-04 13:00:14	2020-02-04 13:00:14	2020-02-04	2020-02-03	2020-02-01	51	51.9087	147.588	136.235	117.039	153	141	118	145.471	129.098	139.902	151	129	141
CRA01	COL	48	CRA01-COL-48	2020-02-05 10:00:14	2020-02-05 10:00:14	2020-02-05	2020-02-03	2020-02-01	505	47.7128	127.731	128.434	131.182	127	128	132	136.998	128.356	126.347	137	128	126
CRA01	COL	48	CRA01-COL-48	2020-02-05 11:00:14	2020-02-05 11:00:14	2020-02-05	2020-02-03	2020-02-01	208	55.4302	150.192	146.731	140.471	170	163	144	154.635	128.125	131.837	172	128	131
CRA01	COL	48	CRA01-COL-48	2020-02-05 12:00:33	2020-02-05 12:00:33	2020-02-05	2020-02-03	2020-02-01	188	32.1754	155.574	151.574	144.995	172	166	154	159.66	128.287	132.064	174	128	131
CRA01	COL	48	CRA01-COL-48	2020-02-05 13:00:33	2020-02-05 13:00:33	2020-02-05	2020-02-03	2020-02-01	28	41.2312	156.464	148.464	137.714	160	154	138	157.643	129.107	134.857	163	129	137
CRA01	COL	48	CRA01-COL-48	2020-02-06 10:00:33	2020-02-06 10:00:33	2020-02-06	2020-02-03	2020-02-01	105	32.9622	156.314	153.171	149.162	166	164	162	161.562	128.438	130.657	172	129	130
CRA01	COL	48	CRA01-COL-48	2020-02-06 11:00:33	2020-02-06 11:00:33	2020-02-06	2020-02-03	2020-02-01	141	76.1135	171.525	169.426	168.092	175	174	175	177.319	128.567	129.014	182	128	129
CRA01	COL	48	CRA01-COL-48	2020-02-06 12:00:33	2020-02-06 12:00:33	2020-02-06	2020-02-03	2020-02-01	225	55.6643	153.307	149.133	141.76	165	158	149	157.529	128.222	132.413	167	128	132
CRA01	COL	48	CRA01-COL-48	2020-02-06 13:00:33	2020-02-06 13:00:33	2020-02-06	2020-02-03	2020-02-01	214	34.5384	155.668	148.364	136.85	164	154	140	156.991	128.659	135.121	164	129	135
CRA01	COL	48	CRA01-COL-48	2020-02-07 10:00:33	2020-02-07 10:00:33	2020-02-07	2020-02-03	2020-02-01	420	82.1565	118.464	119.743	123.833	113	115	120	128.193	128.393	125.562	123	128	125
CRA01	COL	48	CRA01-COL-48	2020-02-07 11:00:33	2020-02-07 11:00:33	2020-02-07	2020-02-03	2020-02-01	357	37.7203	136.86	135.978	138.199	131	131	137	144.672	128.866	126.916	140	129	126
CRA01	COL	48	CRA01-COL-48	2020-02-07 12:00:33	2020-02-07 12:00:33	2020-02-07	2020-02-03	2020-02-01	180	38.2002	152.178	149.189	144.139	160	154	142	157.167	128.228	131.089	162	128	130
CRA01	COL	48	CRA01-COL-48	2020-02-07 13:00:33	2020-02-07 13:00:33	2020-02-07	2020-02-03	2020-02-01	147	9.19249	144.884	140	127.388	139	133	118	148.082	127.592	135.265	141	127	135
CRA01	COL	48	CRA01-COL-48	2020-02-08 10:00:33	2020-02-08 10:00:33	2020-02-08	2020-02-03	2020-02-01	412	88.0739	131.527	133.167	137.561	129	131	136	141.658	128.291	125.442	140	128	125
CRA01	COL	48	CRA01-COL-48	2020-02-08 11:00:33	2020-02-08 11:00:33	2020-02-08	2020-02-03	2020-02-01	152	33.5597	159.322	157.875	157.533	174	168	158	165.776	128.553	128.204	176	129	129
CRA01	COL	48	CRA01-COL-48	2020-02-08 12:00:33	2020-02-08 12:00:33	2020-02-08	2020-02-03	2020-02-01	1297	82.4809	154.758	156.022	157.807	156	158	161	164.021	127.901	126.904	166	128	126
CRA01	COL	48	CRA01-COL-48	2020-02-08 13:00:33	2020-02-08 13:00:33	2020-02-08	2020-02-03	2020-02-01	138	19.1378	127.703	120.797	112.029	118	112	105	129.63	129.094	133.703	122	129	134
CRA01	COL	48	CRA01-COL-48	2020-02-09 10:00:33	2020-02-09 10:00:33	2020-02-09	2020-02-03	2020-02-01	297	82.7012	124.589	123.357	124.428	126	124	125	132.199	128.731	127.525	133	129	127
CRA01	COL	48	CRA01-COL-48	2020-02-09 11:00:33	2020-02-09 11:00:33	2020-02-09	2020-02-03	2020-02-01	175	79.8527	174.943	170.857	165.549	176	172	167	178.84	128.491	131.28	180	128	132
CRA01	COL	48	CRA01-COL-48	2020-02-09 12:00:33	2020-02-09 12:00:33	2020-02-09	2020-02-03	2020-02-01	222	79.4513	169.946	165.617	158.779	175	170	160	173.734	128.378	132.099	179	128	132
CRA01	COL	48	CRA01-COL-48	2020-02-09 13:00:33	2020-02-09 13:00:33	2020-02-09	2020-02-03	2020-02-01	107	19.3004	176.439	170.729	162.234	186	180	173	178.626	128.607	133.121	188	129	132
CRA01	COL	48	CRA01-COL-48	2020-02-10 10:00:33	2020-02-10 10:00:33	2020-02-10	2020-02-10	2020-02-01	288	82.452	156.188	155.274	153.826	147	146	145	163.267	128.069	128.816	154	128	128
CRA01	COL	48	CRA01-COL-48	2020-02-10 11:00:33	2020-02-10 11:00:33	2020-02-10	2020-02-10	2020-02-01	245	59.1884	148.004	145.31	141.241	149	140	135	153.6	128.359	130.388	150	128	130
CRA01	COL	48	CRA01-COL-48	2020-02-10 12:00:33	2020-02-10 12:00:33	2020-02-10	2020-02-10	2020-02-01	3	0.707207	171.333	170.333	162	170	170	162	177.667	126.667	132.333	177	127	132
CRA01	COL	48	CRA01-COL-48	2020-02-10 13:00:33	2020-02-10 13:00:33	2020-02-10	2020-02-10	2020-02-01	71	66.002	171.69	169.394	168.972	179	177	179	177.296	128.789	128.577	185	129	127
CRA01	COL	48	CRA01-COL-48	2020-02-11 10:00:33	2020-02-11 10:00:33	2020-02-11	2020-02-10	2020-02-01	390	78.6385	107.564	106.921	109.246	110	109	110	114.959	128.821	126.649	118	129	127
CRA01	COL	48	CRA01-COL-48	2020-02-11 11:00:33	2020-02-11 11:00:33	2020-02-11	2020-02-10	2020-02-01	231	71.3391	169.182	163.658	153.567	179	172	161	171.675	128.264	133.974	181	128	134
CRA01	COL	48	CRA01-COL-48	2020-02-11 12:00:33	2020-02-11 12:00:33	2020-02-11	2020-02-10	2020-02-01	422	96.5053	149.078	149.382	153.201	143	146	152	157.765	128.737	125.898	154	129	124
CRA01	COL	48	CRA01-COL-48	2020-02-11 13:00:33	2020-02-11 13:00:33	2020-02-11	2020-02-10	2020-02-01	10	3.08343	196.1	186.7	168.8	197	189	172	194	128.2	138.1	196	128	138
CRA01	COL	48	CRA01-COL-48	2020-02-12 10:00:33	2020-02-12 10:00:33	2020-02-12	2020-02-10	2020-02-01	427	28.1965	159.972	159.056	160.663	161	160	162	167.4	128.649	127.276	168	129	127
CRA01	COL	48	CRA01-COL-48	2020-02-12 11:00:33	2020-02-12 11:00:33	2020-02-12	2020-02-10	2020-02-01	417	35.7002	167.309	165.3	162.664	171	170	169	173.146	128.249	129.683	178	128	129
CRA01	COL	48	CRA01-COL-48	2020-02-12 12:00:33	2020-02-12 12:00:33	2020-02-12	2020-02-10	2020-02-01	72	25.5197	106.514	104.5	97.0278	96	99	90	112.264	127.375	132.389	106	128	132
CRA01	COL	48	CRA01-COL-48	2020-02-12 13:00:33	2020-02-12 13:00:33	2020-02-12	2020-02-10	2020-02-01	14	54.2518	168.5	159.571	140.857	165	154	128	168.214	128.071	139.071	164	128	141
CRA01	COL	48	CRA01-COL-48	2020-02-13 10:00:33	2020-02-13 10:00:33	2020-02-13	2020-02-10	2020-02-01	601	59.07	108.173	108.998	103.111	101	104	99	116.458	126.499	131.216	111	127	131
CRA01	COL	48	CRA01-COL-48	2020-02-13 11:00:33	2020-02-13 11:00:33	2020-02-13	2020-02-10	2020-02-01	439	36.5035	121.565	124.444	117.262	114	120	110	131.802	125.494	131.649	127	126	132
CRA01	COL	48	CRA01-COL-48	2020-02-13 12:00:33	2020-02-13 12:00:33	2020-02-13	2020-02-10	2020-02-01	610	57.5819	146.138	140.97	131.1	160	151	142	149.505	128.12	134.046	161	129	134
CRA01	COL	48	CRA01-COL-48	2020-02-13 13:00:33	2020-02-13 13:00:33	2020-02-13	2020-02-10	2020-02-01	380	81.3035	125.066	124.671	112.342	120	121	108	132.108	125.868	134.789	128	126	135
CRA01	COL	48	CRA01-COL-48	2020-02-14 10:00:33	2020-02-14 10:00:33	2020-02-14	2020-02-10	2020-02-01	533	44.5254	117.544	120.308	108.501	109	116	99	127.364	124.619	134.214	122	125	134
CRA01	COL	48	CRA01-COL-48	2020-02-14 11:00:33	2020-02-14 11:00:33	2020-02-14	2020-02-10	2020-02-01	589	44.1164	122.968	125.666	115.341	113	119	107	132.812	124.986	133.39	125	125	134
CRA01	COL	48	CRA01-COL-48	2020-02-14 12:00:33	2020-02-14 12:00:33	2020-02-14	2020-02-10	2020-02-01	501	35.2279	105.731	109.042	96.9142	98	105	91	115.677	124.313	134.409	111	125	135
CRA01	COL	48	CRA01-COL-48	2020-02-14 13:00:33	2020-02-14 13:00:33	2020-02-14	2020-02-10	2020-02-01	471	27.3908	97.3057	101.03	88.9682	93	99	85	107.365	124.115	134.389	105	124	135
CRA01	COL	48	CRA01-COL-48	2020-02-15 10:00:33	2020-02-15 10:00:33	2020-02-15	2020-02-10	2020-02-01	500	23.4308	114.126	118.434	104.194	109	116	99	125.07	123.604	135.346	122	124	136
CRA01	COL	48	CRA01-COL-48	2020-02-15 11:00:33	2020-02-15 11:00:33	2020-02-15	2020-02-10	2020-02-01	565	40.1534	118.106	122.274	108.395	109	118	100	128.899	123.717	135.149	124	124	136
CRA01	COL	48	CRA01-COL-48	2020-02-15 12:00:33	2020-02-15 12:00:33	2020-02-15	2020-02-10	2020-02-01	548	17.9026	117.818	121.296	108.328	110	118	102	128.181	124.146	134.719	124	124	135
CRA01	COL	48	CRA01-COL-48	2020-02-15 13:00:33	2020-02-15 13:00:33	2020-02-15	2020-02-10	2020-02-01	595	73.5732	114.092	119.062	106.104	105	114	99	125.528	123.563	134.561	120	124	135
CRA01	COL	48	CRA01-COL-48	2020-02-16 10:00:33	2020-02-16 10:00:33	2020-02-16	2020-02-10	2020-02-01	378	34.67	100.902	107.833	95.5767	92	102	86	113.669	122.817	134.122	107	122	136
CRA01	COL	48	CRA01-COL-48	2020-02-16 11:00:33	2020-02-16 11:00:33	2020-02-16	2020-02-10	2020-02-01	623	43.3418	110.49	116.533	102.868	105	114	96	122.795	122.979	134.873	120	122	136
CRA01	COL	48	CRA01-COL-48	2020-02-16 12:00:33	2020-02-16 12:00:33	2020-02-16	2020-02-10	2020-02-01	556	35.7947	110.826	118.227	102.367	104	114	95	124.038	122.056	135.923	120	121	137
CRA01	COL	48	CRA01-COL-48	2020-02-16 13:00:33	2020-02-16 13:00:33	2020-02-16	2020-02-10	2020-02-01	621	25.9838	110.576	117.279	102.23	105	115	96	123.322	122.483	135.543	120	122	136
CRA01	COL	48	CRA01-COL-48	2020-02-17 10:00:33	2020-02-17 10:00:33	2020-02-17	2020-02-17	2020-02-01	774	80.0563	99.7339	102.855	92.0078	96	99	90	109.172	124.605	133.756	107	125	134
CRA01	COL	48	CRA01-COL-48	2020-02-17 11:00:33	2020-02-17 11:00:33	2020-02-17	2020-02-17	2020-02-01	563	40.32	86.8153	92.7318	80.8242	81	88	76	98.0799	123.204	134.094	94	123	135
CRA01	COL	48	CRA01-COL-48	2020-02-17 12:00:33	2020-02-17 12:00:33	2020-02-17	2020-02-17	2020-02-01	642	27.9108	125.064	128.776	112.045	115	123	104	135.156	123.428	136.668	128	124	137
CRA01	COL	48	CRA01-COL-48	2020-02-17 13:00:33	2020-02-17 13:00:33	2020-02-17	2020-02-17	2020-02-01	543	58.0456	120.748	125.897	105.61	115	123	100	131.878	122.201	138.446	128	122	139
CRA01	COL	48	CRA01-COL-48	2020-02-18 10:00:33	2020-02-18 10:00:33	2020-02-18	2020-02-17	2020-02-01	589	17.5001	118.275	122.367	109.9	108	116	102	129.039	124.022	134.336	122	124	135
CRA01	COL	48	CRA01-COL-48	2020-02-18 11:00:33	2020-02-18 11:00:33	2020-02-18	2020-02-17	2020-02-01	661	18.7217	131.017	135.209	122.446	119	126	111	141.64	123.991	134.392	132	124	135
CRA01	COL	48	CRA01-COL-48	2020-02-18 12:00:33	2020-02-18 12:00:33	2020-02-18	2020-02-17	2020-02-01	739	39.8733	137.21	138.318	126.369	123	128	115	145.164	125.302	134.321	135	126	135
CRA01	COL	48	CRA01-COL-48	2020-02-18 13:00:33	2020-02-18 13:00:33	2020-02-18	2020-02-17	2020-02-01	626	19.0422	126.484	129.396	117.455	110	117	106	136.181	124.61	134.158	123	125	136
CRA01	COL	48	CRA01-COL-48	2020-02-19 10:00:33	2020-02-19 10:00:33	2020-02-19	2020-02-17	2020-02-01	631	49.6791	119.805	120.918	113.986	108	111	105	128.2	126.235	131.666	119	126	132
CRA01	COL	48	CRA01-COL-48	2020-02-19 11:00:33	2020-02-19 11:00:33	2020-02-19	2020-02-17	2020-02-01	627	18.5069	119.14	119.045	112.105	106	107	101	126.727	126.708	131.818	115	127	133
CRA01	COL	48	CRA01-COL-48	2020-02-19 12:01:03	2020-02-19 12:01:03	2020-02-19	2020-02-17	2020-02-01	599	17.6996	123.114	123.134	116.467	108	111	105	130.673	126.756	131.616	118	127	133
CRA01	COL	48	CRA01-COL-48	2020-02-19 13:01:03	2020-02-19 13:01:03	2020-02-19	2020-02-17	2020-02-01	604	18.0279	117.757	117.932	110.833	103	105	100	125.49	126.576	131.874	112	127	133
CRA01	COL	48	CRA01-COL-48	2020-02-20 10:01:03	2020-02-20 10:01:03	2020-02-20	2020-02-17	2020-02-01	636	25.6091	111.451	111.662	109.285	101	103	102	119.432	127.494	129.27	111	127	130
CRA01	COL	48	CRA01-COL-48	2020-02-20 11:01:03	2020-02-20 11:01:03	2020-02-20	2020-02-17	2020-02-01	665	29.1164	117.662	115.707	112.865	105	105	103	123.827	128.263	129.797	114	128	130
CRA01	COL	48	CRA01-COL-48	2020-02-20 12:01:03	2020-02-20 12:01:03	2020-02-20	2020-02-17	2020-02-01	629	28.1184	116.722	115.776	112.784	103	104	103	123.824	127.836	129.774	112	128	131
CRA01	COL	48	CRA01-COL-48	2020-02-20 13:01:03	2020-02-20 13:01:03	2020-02-20	2020-02-17	2020-02-01	658	27.806	127.588	125.781	122.117	111	112	111	133.898	128.076	130.158	120	128	131
CRA01	COL	48	CRA01-COL-48	2020-02-21 10:01:03	2020-02-21 10:01:03	2020-02-21	2020-02-17	2020-02-01	500	38.1816	99.164	96.58	93.082	90	91	93	103.624	128.446	130.212	98	128	131
CRA01	COL	48	CRA01-COL-48	2020-02-21 11:01:03	2020-02-21 11:01:03	2020-02-21	2020-02-17	2020-02-01	595	50.9903	134.151	130.086	125.382	123	120	117	138.084	128.835	130.945	129	129	131
CRA01	COL	48	CRA01-COL-48	2020-02-21 12:01:03	2020-02-21 12:01:03	2020-02-21	2020-02-17	2020-02-01	473	33.5761	128.402	123.436	115.233	112	107	101	131.313	128.484	133.034	117	128	133
CRA01	COL	48	CRA01-COL-48	2020-02-21 13:01:03	2020-02-21 13:01:03	2020-02-21	2020-02-17	2020-02-01	535	16.4586	128.994	123.708	118.159	113	108	107	132.144	129.136	131.576	117	129	132
CRA01	COL	48	CRA01-COL-48	2020-02-22 10:01:03	2020-02-22 10:01:03	2020-02-22	2020-02-17	2020-02-01	510	19.9142	90.5431	89.5941	87.0412	80	81	80	96.5725	127.918	129.525	88	128	129
CRA01	COL	48	CRA01-COL-48	2020-02-22 11:01:03	2020-02-22 11:01:03	2020-02-22	2020-02-17	2020-02-01	458	19.0067	95.7686	96.3603	93.821	89	91	89	103.657	127.319	129.382	99	127	130
CRA01	COL	48	CRA01-COL-48	2020-02-22 12:01:03	2020-02-22 12:01:03	2020-02-22	2020-02-17	2020-02-01	653	32.8832	99.6493	100.404	97.4977	94	95	91	107.772	127.118	129.585	103	127	130
CRA01	COL	48	CRA01-COL-48	2020-02-22 13:01:03	2020-02-22 13:01:03	2020-02-22	2020-02-17	2020-02-01	106	73.8665	127.028	123.764	123.236	129	125	125	133.179	129.104	128.764	135	129	128
CRA01	COL	48	CRA01-COL-48	2020-02-23 10:01:03	2020-02-23 10:01:03	2020-02-23	2020-02-17	2020-02-01	697	27.9657	105.374	106.706	102.669	95	98	93	114.055	126.66	130.138	105	127	131
CRA01	COL	48	CRA01-COL-48	2020-02-23 11:01:03	2020-02-23 11:01:03	2020-02-23	2020-02-17	2020-02-01	420	26.1054	93.1524	94.5214	90.1714	85	88	84	101.44	126.602	130.307	95	126	130
CRA01	COL	48	CRA01-COL-48	2020-02-23 12:01:03	2020-02-23 12:01:03	2020-02-23	2020-02-17	2020-02-01	552	47.4606	123.23	123.933	118.264	111	115	110	131.719	126.629	130.976	122	127	131
CRA01	COL	48	CRA01-COL-48	2020-02-23 13:01:03	2020-02-23 13:01:03	2020-02-23	2020-02-17	2020-02-01	81	27.5773	151.753	149.049	144.951	153	151	147	157.802	128.222	130.556	159	128	130
CRA01	COL	48	CRA01-COL-48	2020-02-24 10:01:03	2020-02-24 10:01:03	2020-02-24	2020-02-24	2020-02-01	140	71.7009	118.907	115.164	107.121	125	120	116	123.421	128.007	132.971	129	128	133
CRA01	COL	48	CRA01-COL-48	2020-02-24 11:01:03	2020-02-24 11:01:03	2020-02-24	2020-02-24	2020-02-01	358	48.9924	130.676	127.966	116.615	129	129	117	135.701	126.989	134.444	137	127	134
CRA01	COL	48	CRA01-COL-48	2020-02-24 12:01:03	2020-02-24 12:01:03	2020-02-24	2020-02-24	2020-02-01	352	41.8228	129.926	126.278	116.844	137	129	114	133.614	127.662	133.58	139	128	133
CRA01	COL	48	CRA01-COL-48	2020-02-24 13:01:03	2020-02-24 13:01:03	2020-02-24	2020-02-24	2020-02-01	488	18.9375	111.248	109.037	101.467	106	105	99	116.941	127.523	132.496	113	127	132
CRA01	COL	48	CRA01-COL-48	2020-02-25 10:01:03	2020-02-25 10:01:03	2020-02-25	2020-02-24	2020-02-01	793	28.4123	106.928	108.277	103.985	99	102	98	115.743	126.622	130.211	110	127	131
CRA01	COL	48	CRA01-COL-48	2020-02-25 11:01:03	2020-02-25 11:01:03	2020-02-25	2020-02-24	2020-02-01	804	20.884	102.47	103.248	97.9192	95	98	94	110.598	126.643	130.873	105	127	131
CRA01	COL	48	CRA01-COL-48	2020-02-25 12:01:03	2020-02-25 12:01:03	2020-02-25	2020-02-24	2020-02-01	917	22.0228	126.834	127.523	121.814	116	119	114	135.299	126.686	130.999	127	127	132
CRA01	COL	48	CRA01-COL-48	2020-02-25 13:01:03	2020-02-25 13:01:03	2020-02-25	2020-02-24	2020-02-01	804	20.6083	99.4117	100.026	94.5858	92	94	91	107.252	126.699	131.001	102	127	131
CRA01	COL	48	CRA01-COL-48	2020-02-26 10:01:03	2020-02-26 10:01:03	2020-02-26	2020-02-24	2020-02-01	821	57.474	85.5432	88.9769	81.4616	85	89	80	95.0012	125.107	131.892	95	125	132
CRA01	COL	48	CRA01-COL-48	2020-02-26 11:01:03	2020-02-26 11:01:03	2020-02-26	2020-02-24	2020-02-01	916	80.3758	106.17	109.009	101.176	101	104	96	116.012	125.311	132.033	112	126	132
CRA01	COL	48	CRA01-COL-48	2020-02-26 12:01:03	2020-02-26 12:01:03	2020-02-26	2020-02-24	2020-02-01	865	20.573	105.191	108.286	100.446	104	108	100	115.363	125.264	131.985	115	126	133
CRA01	COL	48	CRA01-COL-48	2020-02-26 13:01:03	2020-02-26 13:01:03	2020-02-26	2020-02-24	2020-02-01	743	20.4877	133.529	134.537	119.528	131	134	119	141.65	124.879	135.961	141	125	136
CRA01	COL	48	CRA01-COL-48	2020-02-27 10:01:03	2020-02-27 10:01:03	2020-02-27	2020-02-24	2020-02-01	998	23.4796	92.508	96.2114	85.2064	90	95	83	102.334	124.353	133.813	102	125	134
CRA01	COL	48	CRA01-COL-48	2020-02-27 11:01:03	2020-02-27 11:01:03	2020-02-27	2020-02-24	2020-02-01	749	99.9413	108.381	110.626	97.9266	105	108	94	117.097	124.753	134.821	115	125	134
CRA01	COL	48	CRA01-COL-48	2020-02-27 12:01:03	2020-02-27 12:01:03	2020-02-27	2020-02-24	2020-02-01	973	22.031	107.234	111.154	100.614	106	112	100	117.917	124.472	133.395	119	125	134
CRA01	COL	48	CRA01-COL-48	2020-02-27 13:01:03	2020-02-27 13:01:03	2020-02-27	2020-02-24	2020-02-01	1026	23.3951	111.407	114.609	105.667	108	113	103	121.696	125.023	132.524	120	125	133
CRA01	COL	48	CRA01-COL-48	2020-02-28 10:01:03	2020-02-28 10:01:03	2020-02-28	2020-02-24	2020-02-01	1108	24.0833	107.262	110.649	102.147	103	109	99	117.584	125.016	132.305	115	125	133
CRA01	COL	48	CRA01-COL-48	2020-02-28 11:01:03	2020-02-28 11:01:03	2020-02-28	2020-02-24	2020-02-01	1019	23.0055	107.267	110.601	103.472	105	110	102	117.68	125.354	131.55	117	126	132
CRA01	COL	48	CRA01-COL-48	2020-02-28 12:01:03	2020-02-28 12:01:03	2020-02-28	2020-02-24	2020-02-01	1070	23.0564	114.261	117.293	109.336	110	115	106	124.541	125.305	132.01	122	125	133
CRA01	COL	48	CRA01-COL-48	2020-02-28 13:01:03	2020-02-28 13:01:03	2020-02-28	2020-02-24	2020-02-01	1029	23.4308	115.347	118.438	108.73	111	116	106	125.547	124.946	132.925	123	125	134
CRA01	COL	48	CRA01-COL-48	2020-02-29 10:01:03	2020-02-29 10:01:03	2020-02-29	2020-02-24	2020-02-01	1130	23.8586	103.002	105.655	98.1097	100	105	96	112.681	125.48	131.913	112	126	132
CRA01	COL	48	CRA01-COL-48	2020-02-29 11:01:03	2020-02-29 11:01:03	2020-02-29	2020-02-24	2020-02-01	1108	24.2601	95.2933	98.278	90.4197	93	97	88	104.902	125.272	132.11	104	125	133
CRA01	COL	48	CRA01-COL-48	2020-02-29 12:01:03	2020-02-29 12:01:03	2020-02-29	2020-02-24	2020-02-01	1085	24.0938	93.2452	96.1355	87.2866	92	96	85	102.623	125.093	132.7	103	125	133
CRA01	COL	48	CRA01-COL-48	2020-02-29 13:01:03	2020-02-29 13:01:03	2020-02-29	2020-02-24	2020-02-01	1129	24.0855	93.1842	96.2817	86.7679	91	95	84	102.64	124.888	133.052	101	125	134
CRA01	COL	48	CRA01-COL-48	2020-03-01 10:01:03	2020-03-01 10:01:03	2020-03-01	2020-02-24	2020-03-01	1190	30.8055	90.3899	94.3496	86.0529	88	94	84	100.476	124.765	132.259	100	125	132
CRA01	COL	48	CRA01-COL-48	2020-03-01 11:01:03	2020-03-01 11:01:03	2020-03-01	2020-02-24	2020-03-01	1053	48.1301	102.401	104.629	93.8955	101	104	92	111.169	125.094	133.767	111	125	134
CRA01	COL	48	CRA01-COL-48	2020-03-01 12:01:03	2020-03-01 12:01:03	2020-03-01	2020-02-24	2020-03-01	1105	35.5845	84.857	87.6534	80.3783	81	84	75	93.3647	125.36	131.908	90	126	132
CRA01	COL	48	CRA01-COL-48	2020-03-01 13:01:03	2020-03-01 13:01:03	2020-03-01	2020-02-24	2020-03-01	1108	40.8111	103.866	107.089	96.3583	100	105	93	113.534	124.649	133.612	112	125	134
CRA01	COL	48	CRA01-COL-48	2020-03-02 10:01:03	2020-03-02 10:01:03	2020-03-02	2020-03-02	2020-03-01	1198	30.2813	79.9975	84.7496	77.9224	79	84	76	90.0117	124.684	131.351	89	125	131
CRA01	COL	48	CRA01-COL-48	2020-03-02 11:01:03	2020-03-02 11:01:03	2020-03-02	2020-03-02	2020-03-01	1000	67.5963	101.249	104.335	92.354	99	103	89	110.41	124.473	134.361	109	125	134
CRA01	COL	48	CRA01-COL-48	2020-03-02 12:01:03	2020-03-02 12:01:03	2020-03-02	2020-03-02	2020-03-01	1260	65.8218	94.7103	97.2746	87.65	93	96	87	103.463	125.071	133.19	103	125	133
CRA01	COL	48	CRA01-COL-48	2020-03-02 13:01:03	2020-03-02 13:01:03	2020-03-02	2020-03-02	2020-03-01	1092	25.2059	75.3251	78.8709	71.5476	69	74	66	83.6841	125.036	131.842	78	125	132
CRA01	COL	48	CRA01-COL-48	2020-03-03 10:01:03	2020-03-03 10:01:03	2020-03-03	2020-03-02	2020-03-01	1328	43.003	84.5422	89.0045	79.6935	82	88	77	94.5489	124.306	132.831	93	124	133
CRA01	COL	48	CRA01-COL-48	2020-03-03 11:01:03	2020-03-03 11:01:03	2020-03-03	2020-03-02	2020-03-01	1359	65.194	84.337	88.1604	80.2745	82	87	78	93.8712	124.841	132.108	92	125	133
CRA01	COL	48	CRA01-COL-48	2020-03-03 12:01:03	2020-03-03 12:01:03	2020-03-03	2020-03-02	2020-03-01	1275	65.4084	92.4463	96.1263	87.2737	92	97	87	102.246	124.783	132.595	103	125	133
CRA01	COL	48	CRA01-COL-48	2020-03-03 13:01:03	2020-03-03 13:01:03	2020-03-03	2020-03-02	2020-03-01	1262	26.9803	93.9723	98.4216	88.8994	93	99	88	104.55	124.357	132.844	105	125	134
CRA01	COL	48	CRA01-COL-48	2020-03-04 10:01:03	2020-03-04 10:01:03	2020-03-04	2020-03-02	2020-03-01	1463	28.6824	99.0629	102.545	93.4737	95	100	90	108.996	124.833	132.691	106	125	133
CRA01	COL	48	CRA01-COL-48	2020-03-04 11:01:03	2020-03-04 11:01:03	2020-03-04	2020-03-02	2020-03-01	1460	28.6887	104.468	108.353	97.5301	102	108	95	114.902	124.371	133.587	114	125	134
CRA01	COL	48	CRA01-COL-48	2020-03-04 12:01:03	2020-03-04 12:01:03	2020-03-04	2020-03-02	2020-03-01	1394	28.6824	85.0818	90.5481	79.8737	84	91	79	96.0115	123.641	133.47	97	124	134
CRA01	COL	48	CRA01-COL-48	2020-03-04 13:01:03	2020-03-04 13:01:03	2020-03-04	2020-03-02	2020-03-01	1434	28.2151	84.5635	89.4693	78.6548	83	90	78	94.9484	123.867	133.607	96	124	134
CRA01	COL	48	CRA01-COL-48	2020-03-05 10:01:03	2020-03-05 10:01:03	2020-03-05	2020-03-02	2020-03-01	1515	64.6384	101.74	106.144	97.3657	101	105	96	112.302	124.586	132.411	112	125	132
CRA01	COL	48	CRA01-COL-48	2020-03-05 11:01:03	2020-03-05 11:01:03	2020-03-05	2020-03-02	2020-03-01	1413	40.2273	90.7806	95.6716	87.5237	88	94	87	101.257	124.409	132.062	100	125	132
CRA01	COL	48	CRA01-COL-48	2020-03-05 12:01:03	2020-03-05 12:01:03	2020-03-05	2020-03-02	2020-03-01	1715	35.6977	99.3382	102.888	91.3015	95	100	88	109.062	124.337	134.127	106	125	134
CRA01	COL	48	CRA01-COL-48	2020-03-05 13:01:03	2020-03-05 13:01:03	2020-03-05	2020-03-02	2020-03-01	1450	33.6702	91.7593	96.8117	84.611	92	98	85	102.639	123.588	134.333	104	124	134
CRA01	COL	48	CRA01-COL-48	2020-03-06 10:01:03	2020-03-06 10:01:03	2020-03-06	2020-03-02	2020-03-01	1593	33.5916	89.2341	93.2957	85.2844	89	94	86	99.3214	124.785	132.094	100	125	132
CRA01	COL	48	CRA01-COL-48	2020-03-06 11:01:03	2020-03-06 11:01:03	2020-03-06	2020-03-02	2020-03-01	1530	33.9554	93.4928	97.8745	90.9876	93	98	91	104.114	124.922	131.367	104	125	131
CRA01	COL	48	CRA01-COL-48	2020-03-06 12:01:03	2020-03-06 12:01:03	2020-03-06	2020-03-02	2020-03-01	1453	38.9288	92.7006	94.9236	86.5389	89	92	83	101.07	125.469	132.538	99	126	133
CRA01	COL	48	CRA01-COL-48	2020-03-06 13:00:56	2020-03-06 13:00:56	2020-03-06	2020-03-02	2020-03-01	1586	37.6195	108.381	109.658	98.8789	102	105	94	116.397	125.455	133.895	112	126	134
CRA01	COL	48	CRA01-COL-48	2020-03-07 10:00:56	2020-03-07 10:00:56	2020-03-07	2020-03-02	2020-03-01	1684	61.4004	79.361	80.3741	77.75	76	78	74	85.8901	127.116	129.422	84	127	129
CRA01	COL	48	CRA01-COL-48	2020-03-07 11:00:56	2020-03-07 11:00:56	2020-03-07	2020-03-02	2020-03-01	1642	68.6478	91.7259	92.3051	88.0798	90	92	87	98.8934	127.005	130.34	99	127	130
CRA01	COL	48	CRA01-COL-48	2020-03-07 12:00:56	2020-03-07 12:00:56	2020-03-07	2020-03-02	2020-03-01	1646	44.4585	85.0371	85.3032	80.5723	82	83	79	91.483	127.005	130.715	89	127	131
CRA01	COL	48	CRA01-COL-48	2020-03-07 13:00:56	2020-03-07 13:00:56	2020-03-07	2020-03-02	2020-03-01	1624	63.6122	97.1693	96.4858	89.1681	92	93	86	103.395	126.903	132.259	100	127	133
CRA01	COL	48	CRA01-COL-48	2020-03-08 10:00:56	2020-03-08 10:00:56	2020-03-08	2020-03-02	2020-03-01	1714	35.416	77.3559	80.3355	73.3489	79	82	76	85.8104	125.359	131.729	88	125	132
CRA01	COL	48	CRA01-COL-48	2020-03-08 11:00:56	2020-03-08 11:00:56	2020-03-08	2020-03-02	2020-03-01	1701	35.4044	90.6455	94.4897	86.4838	92	96	89	100.664	124.877	132.105	103	125	132
CRA01	COL	48	CRA01-COL-48	2020-03-08 12:00:56	2020-03-08 12:00:56	2020-03-08	2020-03-02	2020-03-01	1762	35.9478	83.0607	86.6521	78.3802	85	88	81	92.3871	124.876	132.342	95	125	133
CRA01	COL	48	CRA01-COL-48	2020-03-08 13:00:56	2020-03-08 13:00:56	2020-03-08	2020-03-02	2020-03-01	1739	30.4087	82.9885	86.9649	78.4905	85	88	81	92.6601	124.702	132.397	95	125	133
CRA01	COL	48	CRA01-COL-48	2020-03-09 10:00:56	2020-03-09 10:00:56	2020-03-09	2020-03-09	2020-03-01	1154	32.9156	73.5329	75.9159	68.7894	68	70	64	80.4125	125.649	131.923	75	126	132
CRA01	COL	48	CRA01-COL-48	2020-03-09 11:00:56	2020-03-09 11:00:56	2020-03-09	2020-03-09	2020-03-01	1712	68.5585	98.8534	100.664	91.1881	101	104	94	106.975	125.494	133.203	112	126	133
CRA01	COL	48	CRA01-COL-48	2020-03-09 12:00:56	2020-03-09 12:00:56	2020-03-09	2020-03-09	2020-03-01	1810	91.0015	87.2354	90.0265	81.4746	86	91	81	95.7591	125.218	132.593	97	125	132
CRA01	COL	48	CRA01-COL-48	2020-03-09 13:00:56	2020-03-09 13:00:56	2020-03-09	2020-03-09	2020-03-01	1852	46.8426	96.8942	98.5626	87.1382	94	99	84	104.844	125.131	134.321	104	125	134
CRA01	COL	48	CRA01-COL-48	2020-03-10 10:00:56	2020-03-10 10:00:56	2020-03-10	2020-03-09	2020-03-01	2225	37.6969	93.0755	101.161	84.2252	94	103	87	106.271	121.489	136.622	108	122	136
CRA01	COL	48	CRA01-COL-48	2020-03-10 11:00:56	2020-03-10 11:00:56	2020-03-10	2020-03-09	2020-03-01	2362	43.9483	77.2849	84.7041	70.6198	77	86	71	89.0593	122.108	135.297	91	122	135
CRA01	COL	48	CRA01-COL-48	2020-03-10 12:00:56	2020-03-10 12:00:56	2020-03-10	2020-03-09	2020-03-01	2435	40.9251	78.5708	86.561	70.8279	80	88	72	90.8337	121.583	136.195	93	121	136
CRA01	COL	48	CRA01-COL-48	2020-03-10 13:00:56	2020-03-10 13:00:56	2020-03-10	2020-03-09	2020-03-01	2214	33.9581	80.1012	89.0294	71.2791	82	91	74	93.192	120.853	137.162	95	121	137
CRA01	COL	48	CRA01-COL-48	2020-03-11 10:00:56	2020-03-11 10:00:56	2020-03-11	2020-03-09	2020-03-01	2235	35.8096	96.1298	107.443	84.9893	97	110	85	111.843	119.25	139.217	114	119	139
CRA01	COL	48	CRA01-COL-48	2020-03-11 11:00:56	2020-03-11 11:00:56	2020-03-11	2020-03-09	2020-03-01	2640	39.1729	99.7943	107.041	86.4833	95	104	82	111.918	121.289	138.666	109	121	138
CRA01	COL	48	CRA01-COL-48	2020-03-11 12:00:56	2020-03-11 12:00:56	2020-03-11	2020-03-09	2020-03-01	2343	35.8456	83.1404	94.6957	71.1758	83	97	71	98.4063	118.787	140.046	100	118	140
CRA01	COL	48	CRA01-COL-48	2020-03-11 13:00:56	2020-03-11 13:00:56	2020-03-11	2020-03-09	2020-03-01	2437	36.7296	83.8872	96.1584	72.096	85	98	73	99.776	118.404	140.229	102	118	141
CRA01	COL	48	CRA01-COL-48	2020-03-12 10:00:56	2020-03-12 10:00:56	2020-03-12	2020-03-09	2020-03-01	2785	37.5039	71.7264	78.8298	65.8919	65	73	58	82.2837	122.412	134.768	77	122	134
CRA01	COL	48	CRA01-COL-48	2020-03-12 11:00:56	2020-03-12 11:00:56	2020-03-12	2020-03-09	2020-03-01	2623	70.4451	98.8624	107.123	86.3374	97	107	85	111.761	120.814	138.665	112	120	138
CRA01	COL	48	CRA01-COL-48	2020-03-12 12:00:56	2020-03-12 12:00:56	2020-03-12	2020-03-09	2020-03-01	2714	69.248	73.5118	81.2336	66.1168	66	75	60	84.6437	121.725	135.919	78	122	136
CRA01	COL	48	CRA01-COL-48	2020-03-12 13:00:56	2020-03-12 13:00:56	2020-03-12	2020-03-09	2020-03-01	2507	36.4052	90.3885	97.9266	75.643	89	99	74	102.254	120.716	139.781	103	120	140
CRA01	COL	48	CRA01-COL-48	2020-03-13 10:00:56	2020-03-13 10:00:56	2020-03-13	2020-03-09	2020-03-01	2810	69.721	80.221	85.2242	73.8028	76	82	70	89.9391	123.628	134.072	87	124	134
CRA01	COL	48	CRA01-COL-48	2020-03-13 11:00:56	2020-03-13 11:00:56	2020-03-13	2020-03-09	2020-03-01	2758	39.4438	97.2854	101.008	87.1838	94	100	85	106.493	123.859	135.378	106	124	135
CRA01	COL	48	CRA01-COL-48	2020-03-13 12:00:56	2020-03-13 12:00:56	2020-03-13	2020-03-09	2020-03-01	2518	41.1323	64.6358	68.9321	60.1827	62	68	59	72.442	124.355	132.712	71	124	133
CRA01	COL	48	CRA01-COL-48	2020-03-13 13:00:56	2020-03-13 13:00:56	2020-03-13	2020-03-09	2020-03-01	2552	37.0323	89.6752	93.4706	80.8139	87	93	79	99.0157	123.97	134.786	99	124	135
CRA01	COL	48	CRA01-COL-48	2020-03-14 10:00:56	2020-03-14 10:00:56	2020-03-14	2020-03-09	2020-03-01	2549	37.8022	75.053	79.186	69.6363	76	80	71	84.0734	124.343	133.095	86	125	133
CRA01	COL	48	CRA01-COL-48	2020-03-14 11:00:56	2020-03-14 11:00:56	2020-03-14	2020-03-09	2020-03-01	2789	39.6429	79.9107	83.8469	74.4848	82	86	76	89.18	124.492	132.968	92	125	133
CRA01	COL	48	CRA01-COL-48	2020-03-14 12:00:56	2020-03-14 12:00:56	2020-03-14	2020-03-09	2020-03-01	2927	39.0806	83.2241	87.0171	77.7817	83	88	78	92.5719	124.585	132.888	94	125	133
CRA01	COL	48	CRA01-COL-48	2020-03-14 13:00:56	2020-03-14 13:00:56	2020-03-14	2020-03-09	2020-03-01	2778	38.9648	80.356	84.2174	75.171	81	85	76	89.6389	124.586	132.777	91	125	133
CRA01	COL	48	CRA01-COL-48	2020-03-15 10:00:56	2020-03-15 10:00:56	2020-03-15	2020-03-09	2020-03-01	2610	69.9132	70.1218	71.5912	66.1257	64	65	58	76.0245	126.28	131.113	69	126	131
CRA01	COL	48	CRA01-COL-48	2020-03-15 11:00:56	2020-03-15 11:00:56	2020-03-15	2020-03-09	2020-03-01	2716	40.9707	97.3671	97.0048	87.3483	93	94	83	103.677	126.267	133.616	101	126	133
CRA01	COL	48	CRA01-COL-48	2020-03-15 12:00:56	2020-03-15 12:00:56	2020-03-15	2020-03-09	2020-03-01	2733	41.1006	80.1551	82.6239	75.2108	80	82	76	88.3183	125.49	132.048	88	126	132
CRA01	COL	48	CRA01-COL-48	2020-03-15 13:00:56	2020-03-15 13:00:56	2020-03-15	2020-03-09	2020-03-01	2895	41.0154	98.8604	99.9544	89.4435	97	99	89	106.659	125.51	133.839	106	126	134
CRA01	COL	48	CRA01-COL-48	2020-03-16 10:00:56	2020-03-16 10:00:56	2020-03-16	2020-03-16	2020-03-01	3152	41.7872	81.04	84.0555	76.3169	79	83	75	89.6666	125.164	132.16	88	125	132
CRA01	COL	48	CRA01-COL-48	2020-03-16 11:00:56	2020-03-16 11:00:56	2020-03-16	2020-03-16	2020-03-01	2973	41.4352	82.8338	86.2711	76.8739	83	87	78	91.9384	124.724	133.038	93	125	133
CRA01	COL	48	CRA01-COL-48	2020-03-16 12:00:56	2020-03-16 12:00:56	2020-03-16	2020-03-16	2020-03-01	3106	44.7786	108.911	110.11	97.6082	109	111	99	116.984	125.132	134.874	118	125	135
CRA01	COL	48	CRA01-COL-48	2020-03-16 13:00:56	2020-03-16 13:00:56	2020-03-16	2020-03-16	2020-03-01	3223	40.5406	90.8939	93.1558	86.7239	89	92	86	99.5597	125.792	131.444	99	126	131
CRA01	COL	48	CRA01-COL-48	2020-03-17 10:00:56	2020-03-17 10:00:56	2020-03-17	2020-03-16	2020-03-01	2918	74.422	88.4037	88.585	86.2632	85	85	84	94.9839	127.486	129.326	92	128	129
CRA01	COL	48	CRA01-COL-48	2020-03-17 11:00:56	2020-03-17 11:00:56	2020-03-17	2020-03-16	2020-03-01	2544	41.8307	99.7771	99.3538	91.8781	97	98	89	106.226	126.729	132.335	105	127	132
CRA01	COL	48	CRA01-COL-48	2020-03-17 12:00:56	2020-03-17 12:00:56	2020-03-17	2020-03-16	2020-03-01	2171	46.2554	87.9406	87.9406	80.6126	84	85	77	94.152	126.523	132.283	91	126	132
CRA01	COL	48	CRA01-COL-48	2020-03-17 13:00:56	2020-03-17 13:00:56	2020-03-17	2020-03-16	2020-03-01	3387	78.0257	111.629	108.98	101.797	107	105	98	116.498	127.637	132.453	113	127	132
CRA01	COL	48	CRA01-COL-48	2020-03-18 10:00:56	2020-03-18 10:00:56	2020-03-18	2020-03-16	2020-03-01	2521	42.8181	74.9893	75.1579	73.1547	67	67	65	80.3249	127.576	129.181	72	128	129
CRA01	COL	48	CRA01-COL-48	2020-03-18 11:00:56	2020-03-18 11:00:56	2020-03-18	2020-03-16	2020-03-01	3028	42.7377	98.4478	96.5423	91.9845	93	92	87	103.547	127.867	130.916	100	128	131
CRA01	COL	48	CRA01-COL-48	2020-03-18 12:00:56	2020-03-18 12:00:56	2020-03-18	2020-03-16	2020-03-01	3196	41.71	80.4565	78.9887	75.1602	73	72	69	84.8041	127.848	130.491	78	128	131
CRA01	COL	48	CRA01-COL-48	2020-03-18 13:00:39	2020-03-18 13:00:39	2020-03-18	2020-03-16	2020-03-01	3390	49.9535	97.2307	94.2112	89.2906	92	90	84	101.229	128.245	131.323	97	128	131
CRA01	COL	48	CRA01-COL-48	2020-03-19 10:00:39	2020-03-19 10:00:39	2020-03-19	2020-03-16	2020-03-01	3311	57.5337	58.2292	58.1214	57.0704	49	50	50	61.2051	127.876	128.654	53	128	129
CRA01	COL	48	CRA01-COL-48	2020-03-19 11:00:39	2020-03-19 11:00:39	2020-03-19	2020-03-16	2020-03-01	2520	41.9349	100.043	98.7758	92.8091	96	96	89	105.848	127.354	131.616	104	127	132
CRA01	COL	48	CRA01-COL-48	2020-03-19 12:00:39	2020-03-19 12:00:39	2020-03-19	2020-03-16	2020-03-01	2994	44.9448	93.2919	92.6186	87.5925	85	84	79	99.0985	127.268	131.032	91	127	131
CRA01	COL	48	CRA01-COL-48	2020-03-19 13:00:39	2020-03-19 13:00:39	2020-03-19	2020-03-16	2020-03-01	3519	50.1324	71.0037	70.5899	69.1944	62	62	59	75.2197	127.895	128.912	67	128	129
CRA01	COL	48	CRA01-COL-48	2020-03-20 10:00:39	2020-03-20 10:00:39	2020-03-20	2020-03-16	2020-03-01	3442	72.1019	97.1894	97.4547	90.9108	92	93	87	104.281	126.611	131.752	100	127	132
CRA01	COL	48	CRA01-COL-48	2020-03-20 11:00:39	2020-03-20 11:00:39	2020-03-20	2020-03-16	2020-03-01	3315	47.112	97.8594	97.9934	91.1143	94	95	87	104.913	126.62	131.94	102	127	132
CRA01	COL	48	CRA01-COL-48	2020-03-20 12:00:39	2020-03-20 12:00:39	2020-03-20	2020-03-16	2020-03-01	3647	72.5887	101.904	101.582	94.8289	94	95	88	108.625	126.827	131.924	102	127	132
CRA01	COL	48	CRA01-COL-48	2020-03-20 13:00:39	2020-03-20 13:00:39	2020-03-20	2020-03-16	2020-03-01	3664	73.6933	77.4309	76.6283	72.2516	62	63	57	81.1294	127.43	130.691	68	128	131
CRA01	COL	48	CRA01-COL-48	2020-03-21 10:00:39	2020-03-21 10:00:39	2020-03-21	2020-03-16	2020-03-01	5356	99.915	89.5788	89.3951	88.8837	83	84	82	95.0601	128.001	128.395	90	128	128
CRA01	COL	48	CRA01-COL-48	2020-03-21 11:00:39	2020-03-21 11:00:39	2020-03-21	2020-03-16	2020-03-01	4170	73.4982	112.284	111.344	106.98	109	110	105	118.719	127.58	130.64	117	128	131
CRA01	COL	48	CRA01-COL-48	2020-03-21 12:00:39	2020-03-21 12:00:39	2020-03-21	2020-03-16	2020-03-01	3265	76.9416	106.993	104.861	99.0459	96	96	90	112.047	127.758	131.587	103	128	132
CRA01	COL	48	CRA01-COL-48	2020-03-21 13:00:39	2020-03-21 13:00:39	2020-03-21	2020-03-16	2020-03-01	3070	51.5839	84.3664	83.0023	76.9739	71	70	66	88.6603	127.411	131.688	76	127	132
CRA01	COL	48	CRA01-COL-48	2020-03-22 10:00:39	2020-03-22 10:00:39	2020-03-22	2020-03-16	2020-03-01	3605	54.595	90.6128	89.9856	86.8449	85	84	80	96.5506	127.652	129.962	91	128	131
CRA01	COL	48	CRA01-COL-48	2020-03-22 11:00:39	2020-03-22 11:00:39	2020-03-22	2020-03-16	2020-03-01	3327	43.7607	95.6778	94.5356	89.6288	93	92	86	101.666	127.517	131.003	100	128	131
CRA01	COL	48	CRA01-COL-48	2020-03-22 12:00:39	2020-03-22 12:00:39	2020-03-22	2020-03-16	2020-03-01	3662	45.3252	94.104	92.8905	87.6311	88	88	82	99.7608	127.485	131.2	95	127	131
CRA01	COL	48	CRA01-COL-48	2020-03-22 13:00:39	2020-03-22 13:00:39	2020-03-22	2020-03-16	2020-03-01	3629	43.7376	94.8487	93.9264	88.0435	90	89	83	100.883	127.246	131.529	97	127	132
CRA01	COL	48	CRA01-COL-48	2020-03-23 10:00:39	2020-03-23 10:00:39	2020-03-23	2020-03-23	2020-03-01	6130	96.3847	87.8625	87.9126	87.5677	84	85	84	92.9145	127.923	128.263	92	128	128
CRA01	COL	48	CRA01-COL-48	2020-03-23 11:00:39	2020-03-23 11:00:39	2020-03-23	2020-03-23	2020-03-01	4526	83.7698	108.607	107.81	102.341	108	108	102	114.939	127.309	131.234	116	128	131
CRA01	COL	48	CRA01-COL-48	2020-03-23 12:00:39	2020-03-23 12:00:39	2020-03-23	2020-03-23	2020-03-01	4012	71.566	88.9873	88.4716	82.7562	81	81	74	94.4013	127.091	131.426	87	127	131
CRA01	COL	48	CRA01-COL-48	2020-03-23 13:00:39	2020-03-23 13:00:39	2020-03-23	2020-03-23	2020-03-01	3882	72.6413	112.768	110.954	102.507	101	100	91	117.846	127.103	133.056	108	127	133
CRA01	COL	48	CRA01-COL-48	2020-03-24 10:00:39	2020-03-24 10:00:39	2020-03-24	2020-03-23	2020-03-01	4065	55.2473	90.4089	89.7269	85.8677	81	81	76	95.998	127.53	130.378	88	128	131
CRA01	COL	48	CRA01-COL-48	2020-03-24 11:00:39	2020-03-24 11:00:39	2020-03-24	2020-03-23	2020-03-01	4007	76.7367	103.851	101.467	95.4787	99	97	89	108.68	127.841	131.722	105	128	132
CRA01	COL	48	CRA01-COL-48	2020-03-24 12:00:39	2020-03-24 12:00:39	2020-03-24	2020-03-23	2020-03-01	4038	68.9041	94.0988	92.9443	87.1067	85	85	78	99.5149	127.341	131.546	92	127	132
CRA01	COL	48	CRA01-COL-48	2020-03-24 13:00:39	2020-03-24 13:00:39	2020-03-24	2020-03-23	2020-03-01	3870	65.9783	99.3075	98.3155	90.97	92	91	83	105.305	126.974	132.351	99	127	132
CRA01	COL	48	CRA01-COL-48	2020-03-25 10:00:39	2020-03-25 10:00:39	2020-03-25	2020-03-23	2020-03-01	4431	96.2903	72.8635	71.9632	70.9203	58	57	56	76.3424	128.203	128.774	61	128	129
CRA01	COL	48	CRA01-COL-48	2020-03-25 11:00:39	2020-03-25 11:00:39	2020-03-25	2020-03-23	2020-03-01	4954	99.662	123.068	120.633	116.644	118	117	115	128.104	128.218	130.6	126	128	130
CRA01	COL	48	CRA01-COL-48	2020-03-25 12:00:39	2020-03-25 12:00:39	2020-03-25	2020-03-23	2020-03-01	4070	73.7383	100.284	98.6767	93.6447	94	93	88	105.757	127.669	131.138	100	128	131
CRA01	COL	48	CRA01-COL-48	2020-03-25 13:00:39	2020-03-25 13:00:39	2020-03-25	2020-03-23	2020-03-01	3567	75.6995	119.363	116.053	107.412	114	112	104	124	127.685	133.251	120	128	133
CRA01	COL	48	CRA01-COL-48	2020-03-26 10:00:39	2020-03-26 10:00:39	2020-03-26	2020-03-23	2020-03-01	4351	100.042	97.9396	96.8906	96.1604	83	83	83	103.328	128.3	128.595	90	128	129
CRA01	COL	48	CRA01-COL-48	2020-03-26 11:00:39	2020-03-26 11:00:39	2020-03-26	2020-03-23	2020-03-01	5827	97.4398	116.841	115.449	115.024	121	120	120	123.407	128.506	128.498	129	129	128
CRA01	COL	48	CRA01-COL-48	2020-03-26 12:00:39	2020-03-26 12:00:39	2020-03-26	2020-03-23	2020-03-01	4359	65.7555	93.0457	91.4634	90.148	85	84	81	98.3349	128.426	129.041	91	128	129
CRA01	COL	48	CRA01-COL-48	2020-03-26 13:00:39	2020-03-26 13:00:39	2020-03-26	2020-03-23	2020-03-01	3682	65.6063	116.667	113.023	108.035	106	102	98	120.959	128.512	131.315	111	128	132
CRA01	COL	48	CRA01-COL-48	2020-03-27 10:00:39	2020-03-27 10:00:39	2020-03-27	2020-03-23	2020-03-01	4745	60.3698	84.6561	86.1448	77.5568	79	82	72	92.0006	125.662	132.867	88	126	133
CRA01	COL	48	CRA01-COL-48	2020-03-27 11:00:39	2020-03-27 11:00:39	2020-03-27	2020-03-23	2020-03-01	4591	66.0039	91.7428	93.5526	84.3256	88	91	80	99.8101	125.426	133.138	97	126	133
CRA01	COL	48	CRA01-COL-48	2020-03-27 12:00:39	2020-03-27 12:00:39	2020-03-27	2020-03-23	2020-03-01	4546	65.6221	82.3553	84.3843	74.8214	79	82	72	90.0119	125.236	133.384	88	125	133
CRA01	COL	48	CRA01-COL-48	2020-03-27 13:00:39	2020-03-27 13:00:39	2020-03-27	2020-03-23	2020-03-01	4812	66.0682	96.0208	98.1839	87.7556	92	96	84	104.487	125.075	133.749	102	125	133
CRA01	COL	48	CRA01-COL-48	2020-03-28 10:00:39	2020-03-28 10:00:39	2020-03-28	2020-03-23	2020-03-01	4672	73.2373	85.8354	89.8472	76.9835	83	89	73	95.2468	123.791	134.98	94	124	135
CRA01	COL	48	CRA01-COL-48	2020-03-28 11:00:39	2020-03-28 11:00:39	2020-03-28	2020-03-23	2020-03-01	4905	65.4161	83.6173	88.3927	75.5859	80	87	72	93.515	123.48	134.885	92	123	135
CRA01	COL	48	CRA01-COL-48	2020-03-28 12:00:39	2020-03-28 12:00:39	2020-03-28	2020-03-23	2020-03-01	4774	72.5996	81.2784	85.7308	72.4864	78	84	69	90.7298	123.511	135.197	89	124	135
CRA01	COL	48	CRA01-COL-48	2020-03-28 13:00:39	2020-03-28 13:00:39	2020-03-28	2020-03-23	2020-03-01	5189	73.3026	87.4269	91.459	79.2725	84	89	75	96.9501	123.917	134.585	95	124	135
CRA01	COL	48	CRA01-COL-48	2020-03-29 10:00:39	2020-03-29 10:00:39	2020-03-29	2020-03-23	2020-03-01	4677	75.5266	82.2155	85.7468	70.6904	76	82	65	90.4794	123.553	136.407	86	123	136
CRA01	COL	48	CRA01-COL-48	2020-03-29 11:00:39	2020-03-29 11:00:39	2020-03-29	2020-03-23	2020-03-01	4974	97.0323	106.397	109.358	92.0474	103	107	89	115.416	123.566	137.386	113	123	137
CRA01	COL	48	CRA01-COL-48	2020-03-29 12:00:39	2020-03-29 12:00:39	2020-03-29	2020-03-23	2020-03-01	4520	73.2456	87.2438	93.1967	78.177	84	92	76	98.2283	122.617	135.904	97	122	135
CRA01	COL	48	CRA01-COL-48	2020-03-29 13:00:39	2020-03-29 13:00:39	2020-03-29	2020-03-23	2020-03-01	4473	62.7483	101.377	107.98	88.0946	101	109	87	113.462	121.625	138.323	114	121	138
CRA01	COL	48	CRA01-COL-48	2020-03-30 10:00:39	2020-03-30 10:00:39	2020-03-30	2020-03-30	2020-03-01	5188	76.9621	91.4695	97.1394	80.3631	88	96	77	102.502	122.439	136.932	101	122	137
CRA01	COL	48	CRA01-COL-48	2020-03-30 11:00:39	2020-03-30 11:00:39	2020-03-30	2020-03-30	2020-03-01	5169	77.3111	91.1155	97.1261	79.5819	88	96	77	102.376	122.159	137.304	101	122	138
CRA01	COL	48	CRA01-COL-48	2020-03-30 12:00:39	2020-03-30 12:00:39	2020-03-30	2020-03-30	2020-03-01	5578	70.3992	96.5549	101.609	85.3037	91	98	79	107.276	122.79	136.702	104	122	137
CRA01	COL	48	CRA01-COL-48	2020-03-30 13:00:39	2020-03-30 13:00:39	2020-03-30	2020-03-30	2020-03-01	5091	69.5705	97.5616	103.498	83.1359	94	102	79	108.895	121.74	138.82	107	121	139
CRA01	COL	48	CRA01-COL-48	2020-03-31 10:00:39	2020-03-31 10:00:39	2020-03-31	2020-03-30	2020-03-01	5325	78.9306	86.6122	92.7867	74.8366	83	91	71	97.6804	121.972	137.612	96	121	138
CRA01	COL	48	CRA01-COL-48	2020-03-31 11:00:39	2020-03-31 11:00:39	2020-03-31	2020-03-30	2020-03-01	7862	78.3528	99.593	103.567	90.747	92	98	83	109.579	123.844	134.934	103	125	135
CRA01	COL	48	CRA01-COL-48	2020-03-31 12:00:39	2020-03-31 12:00:39	2020-03-31	2020-03-30	2020-03-01	5576	76.1823	87.2626	92.9912	76.3542	82	90	71	97.9846	122.376	136.944	95	122	137
CRA01	COL	48	CRA01-COL-48	2020-03-31 13:00:39	2020-03-31 13:00:39	2020-03-31	2020-03-30	2020-03-01	7716	77.9097	100.459	104.498	91.6222	93	99	84	110.531	123.814	134.952	104	124	135
CRA01	COL	48	CRA01-COL-48	2020-04-01 10:00:39	2020-04-01 10:00:39	2020-04-01	2020-03-30	2020-04-01	6011	76.8631	81.5563	88.9458	69.7909	76	86	64	93.1624	121.18	138.281	90	120	139
CRA01	COL	48	CRA01-COL-48	2020-04-01 11:00:39	2020-04-01 11:00:39	2020-04-01	2020-03-30	2020-04-01	6660	81.3235	86.035	94.3604	74.6724	80	92	66	98.6799	120.745	138.42	96	120	139
CRA01	COL	48	CRA01-COL-48	2020-04-01 12:00:39	2020-04-01 12:00:39	2020-04-01	2020-03-30	2020-04-01	5476	78.976	82.9666	94.0265	69.4965	80	94	66	97.6309	118.79	140.758	97	118	141
CRA01	COL	48	CRA01-COL-48	2020-04-01 13:00:39	2020-04-01 13:00:39	2020-04-01	2020-03-30	2020-04-01	5452	83.811	84.496	95.898	70.3483	82	95	67	99.5059	118.5	141.251	99	117	142
CRA01	COL	48	CRA01-COL-48	2020-04-02 10:00:39	2020-04-02 10:00:39	2020-04-02	2020-03-30	2020-04-01	6389	75.1546	93.1141	103.523	79.633	90	103	76	107.794	119.282	140.278	107	118	141
CRA01	COL	48	CRA01-COL-48	2020-04-02 11:00:39	2020-04-02 11:00:39	2020-04-02	2020-03-30	2020-04-01	6373	75.5083	105.325	116.28	90.1456	103	116	86	120.695	118.816	141.203	120	118	141
CRA01	COL	48	CRA01-COL-48	2020-04-02 12:00:39	2020-04-02 12:00:39	2020-04-02	2020-03-30	2020-04-01	6105	78.1324	103.191	113.573	87.972	101	114	85	118.073	119.124	141.015	118	118	141
CRA01	COL	48	CRA01-COL-48	2020-04-02 13:00:39	2020-04-02 13:00:39	2020-04-02	2020-03-30	2020-04-01	6360	80.1907	89.6679	99.7676	75.2717	87	99	72	103.873	119.256	140.734	103	118	141
CRA01	COL	48	CRA01-COL-48	2020-04-03 10:00:39	2020-04-03 10:00:39	2020-04-03	2020-03-30	2020-04-01	10601	92.5924	106.718	109.053	94.5951	109	110	98	115.384	124.219	135.999	118	126	135
CRA01	COL	48	CRA01-COL-48	2020-04-03 11:00:39	2020-04-03 11:00:39	2020-04-03	2020-03-30	2020-04-01	7069	100.111	109.257	113.349	91.7386	102	110	84	118.928	122.301	139.666	115	122	140
CRA01	COL	48	CRA01-COL-48	2020-04-03 12:00:39	2020-04-03 12:00:39	2020-04-03	2020-03-30	2020-04-01	6819	78.2926	118.978	126.013	99.1618	116	125	95	131.17	120.348	141.907	130	120	142
CRA01	COL	48	CRA01-COL-48	2020-04-03 13:00:39	2020-04-03 13:00:39	2020-04-03	2020-03-30	2020-04-01	6495	81.1632	109.36	117.019	90.618	106	116	86	121.991	120.116	141.754	121	120	142
CRA01	COL	48	CRA01-COL-48	2020-04-04 10:01:02	2020-04-04 10:01:02	2020-04-04	2020-03-30	2020-04-01	7931	99.4637	102.269	107.346	93.5549	94	102	86	112.953	123.255	135.294	107	124	135
CRA01	COL	48	CRA01-COL-48	2020-04-04 11:01:02	2020-04-04 11:01:02	2020-04-04	2020-03-30	2020-04-01	6853	99.7894	91.1213	95.7448	83.1062	82	89	73	100.613	123.571	134.749	94	124	135
CRA01	COL	48	CRA01-COL-48	2020-04-04 12:01:02	2020-04-04 12:01:02	2020-04-04	2020-03-30	2020-04-01	7512	99.2183	98.795	102.398	88.2288	93	99	80	107.985	123.758	135.739	104	124	136
CRA01	COL	48	CRA01-COL-48	2020-04-04 13:01:02	2020-04-04 13:01:02	2020-04-04	2020-03-30	2020-04-01	6446	95.721	107.2	110.582	91.312	101	108	84	116.04	123.019	138.504	113	123	138
CRA01	COL	48	CRA01-COL-48	2020-04-05 10:01:02	2020-04-05 10:01:02	2020-04-05	2020-03-30	2020-04-01	8546	100.192	91.2166	93.3513	83.8319	88	91	81	98.6605	125.182	133.347	97	126	133
CRA01	COL	48	CRA01-COL-48	2020-04-05 11:01:02	2020-04-05 11:01:02	2020-04-05	2020-03-30	2020-04-01	8872	100.183	109.085	111.059	101.677	108	110	103	117.086	125.301	133.159	117	126	133
CRA01	COL	48	CRA01-COL-48	2020-04-05 12:01:02	2020-04-05 12:01:02	2020-04-05	2020-03-30	2020-04-01	7028	100.17	141.052	144.129	125.788	134	140	117	150.111	123.457	137.564	146	124	137
CRA01	COL	48	CRA01-COL-48	2020-04-05 13:01:02	2020-04-05 13:01:02	2020-04-05	2020-03-30	2020-04-01	8361	100.262	114.721	115.779	101.621	108	111	95	122.055	124.876	135.937	117	126	135
CRA01	COL	48	CRA01-COL-48	2020-04-06 10:01:02	2020-04-06 10:01:02	2020-04-06	2020-04-06	2020-04-01	9793	100.217	89.928	91.3947	86.6992	88	90	85	96.7397	126.405	130.661	97	127	131
CRA01	COL	48	CRA01-COL-48	2020-04-06 11:01:02	2020-04-06 11:01:02	2020-04-06	2020-04-06	2020-04-01	9710	100.208	117.291	118.552	112.06	119	121	116	125.163	126.204	131.569	129	127	131
CRA01	COL	48	CRA01-COL-48	2020-04-06 12:01:02	2020-04-06 12:01:02	2020-04-06	2020-04-06	2020-04-01	8087	99.9382	113.332	114.455	104.736	107	109	98	121.013	125.652	133.448	116	126	133
CRA01	COL	48	CRA01-COL-48	2020-04-06 13:01:02	2020-04-06 13:01:02	2020-04-06	2020-04-06	2020-04-01	7424	99.9548	113.41	112.929	100.281	107	108	94	119.632	125.794	135.26	115	126	135
CRA01	COL	48	CRA01-COL-48	2020-04-07 10:01:02	2020-04-07 10:01:02	2020-04-07	2020-04-06	2020-04-01	10321	100.413	86.7798	86.9042	84.5145	87	88	87	92.3379	127.449	129.456	95	128	129
CRA01	COL	48	CRA01-COL-48	2020-04-07 11:01:02	2020-04-07 11:01:02	2020-04-07	2020-04-06	2020-04-01	8977	100.153	115.512	115.35	110.733	116	116	113	122.594	127.154	130.714	125	128	131
CRA01	COL	48	CRA01-COL-48	2020-04-07 12:01:02	2020-04-07 12:01:02	2020-04-07	2020-04-06	2020-04-01	7000	98.9542	113.773	113.243	104.054	105	105	94	120.38	126.419	133.305	112	127	134
CRA01	COL	48	CRA01-COL-48	2020-04-07 13:01:02	2020-04-07 13:01:02	2020-04-07	2020-04-06	2020-04-01	8109	100.523	115.548	114.101	106.488	110	109	101	121.314	127.135	132.556	117	128	132
CRA01	COL	48	CRA01-COL-48	2020-04-08 10:01:02	2020-04-08 10:01:02	2020-04-08	2020-04-06	2020-04-01	7449	100.138	82.5327	82.3315	78.5732	71	71	67	87.566	127.276	130.282	77	127	130
CRA01	COL	48	CRA01-COL-48	2020-04-08 11:01:02	2020-04-08 11:01:02	2020-04-08	2020-04-06	2020-04-01	6230	93.0026	112.767	111.142	103.092	105	103	95	118.44	127.093	132.808	111	127	133
CRA01	COL	48	CRA01-COL-48	2020-04-08 12:01:02	2020-04-08 12:01:02	2020-04-08	2020-04-06	2020-04-01	6826	98.8864	113.807	112.815	106.022	104	103	95	120.104	127.068	132.032	111	127	132
CRA01	COL	48	CRA01-COL-48	2020-04-08 13:01:02	2020-04-08 13:01:02	2020-04-08	2020-04-06	2020-04-01	8513	99.9594	126.391	123.759	116.881	122	117	111	131.324	127.717	132.278	126	128	132
CRA01	COL	48	CRA01-COL-48	2020-04-09 10:01:02	2020-04-09 10:01:02	2020-04-09	2020-04-06	2020-04-01	9205	100.044	99.4394	98.9459	97.1753	101	101	102	105.639	127.847	129.144	109	128	129
CRA01	COL	48	CRA01-COL-48	2020-04-09 11:01:02	2020-04-09 11:01:02	2020-04-09	2020-04-06	2020-04-01	9361	100.186	133.06	131.365	125.912	131	130	127	138.977	127.636	131.303	138	128	131
CRA01	COL	48	CRA01-COL-48	2020-04-09 12:01:02	2020-04-09 12:01:02	2020-04-09	2020-04-06	2020-04-01	8196	96.773	114.336	112.964	107.699	106	105	101	120.242	127.524	131.223	113	128	131
CRA01	COL	48	CRA01-COL-48	2020-04-09 13:01:02	2020-04-09 13:01:02	2020-04-09	2020-04-06	2020-04-01	9599	99.2976	111.863	110.042	105.752	115	114	112	117.574	127.934	130.789	123	128	130
CRA01	COL	48	CRA01-COL-48	2020-04-10 10:01:02	2020-04-10 10:01:02	2020-04-10	2020-04-06	2020-04-01	10422	99.9528	97.145	96.7071	95.9305	100	100	101	102.905	128.018	128.582	108	128	128
CRA01	COL	48	CRA01-COL-48	2020-04-10 11:01:02	2020-04-10 11:01:02	2020-04-10	2020-04-06	2020-04-01	7204	99.9248	118.727	116.689	110.33	107	105	99	124.406	127.56	131.901	113	128	132
CRA01	COL	48	CRA01-COL-48	2020-04-10 12:01:02	2020-04-10 12:01:02	2020-04-10	2020-04-06	2020-04-01	6372	90.6381	117.683	115.397	107.834	107	105	98	123.275	127.454	132.603	113	128	133
CRA01	COL	48	CRA01-COL-48	2020-04-10 13:01:02	2020-04-10 13:01:02	2020-04-10	2020-04-06	2020-04-01	11265	100.263	125.209	123.346	120.455	131	130	130	130.819	128.189	129.96	139	128	129
CRA01	COL	48	CRA01-COL-48	2020-04-11 10:01:02	2020-04-11 10:01:02	2020-04-11	2020-04-06	2020-04-01	9801	100.127	97.0154	96.179	94.7099	99	98	99	102.534	128.05	129.06	107	128	129
CRA01	COL	48	CRA01-COL-48	2020-04-11 11:01:02	2020-04-11 11:01:02	2020-04-11	2020-04-06	2020-04-01	5856	100.102	124.259	120.721	113.429	116	113	105	128.63	128.032	132.562	122	128	133
CRA01	COL	48	CRA01-COL-48	2020-04-11 12:01:02	2020-04-11 12:01:02	2020-04-11	2020-04-06	2020-04-01	6329	99.5309	107.777	104.658	99.1485	97	94	89	112.295	128.201	131.624	102	128	132
CRA01	COL	48	CRA01-COL-48	2020-04-11 13:01:02	2020-04-11 13:01:02	2020-04-11	2020-04-06	2020-04-01	5890	96.915	113.827	110.794	103.579	103	101	94	118.746	127.826	132.504	109	128	132
CRA01	COL	48	CRA01-COL-48	2020-04-12 10:01:02	2020-04-12 10:01:02	2020-04-12	2020-04-06	2020-04-01	5568	99.8875	104.235	100.741	93.989	95	92	86	108.647	128.126	132.364	100	128	132
CRA01	COL	48	CRA01-COL-48	2020-04-12 11:01:02	2020-04-12 11:01:02	2020-04-12	2020-04-06	2020-04-01	4090	67.7775	86.6509	85.0687	76.9914	82	81	72	91.788	127.06	132.978	87	127	133
CRA01	COL	48	CRA01-COL-48	2020-04-12 12:01:02	2020-04-12 12:01:02	2020-04-12	2020-04-06	2020-04-01	4632	75.1634	95.883	93.7841	84.9441	92	91	81	101.155	127.158	133.391	98	127	133
CRA01	COL	48	CRA01-COL-48	2020-04-12 13:01:02	2020-04-12 13:01:02	2020-04-12	2020-04-06	2020-04-01	3620	75.0767	90.2196	88.4461	80.1133	86	85	76	95.4749	127.104	133.127	92	127	133
CRA01	COL	48	CRA01-COL-48	2020-04-13 10:01:02	2020-04-13 10:01:02	2020-04-13	2020-04-13	2020-04-01	4156	76.3408	81.4579	80.6622	73.3479	77	77	69	86.9382	126.869	132.455	83	127	132
CRA01	COL	48	CRA01-COL-48	2020-04-13 11:01:02	2020-04-13 11:01:02	2020-04-13	2020-04-13	2020-04-01	3655	76.766	85.7869	85.1226	76.4591	82	82	73	91.6963	126.571	133.168	88	127	133
CRA01	COL	48	CRA01-COL-48	2020-04-13 12:01:02	2020-04-13 12:01:02	2020-04-13	2020-04-13	2020-04-01	4374	78.1426	82.3631	80.9005	73.8962	80	79	72	87.4081	127.24	132.349	85	128	132
CRA01	COL	48	CRA01-COL-48	2020-04-13 13:01:02	2020-04-13 13:01:02	2020-04-13	2020-04-13	2020-04-01	3988	77.7492	85.9932	84.9589	76.6056	83	83	73	91.6234	126.803	133.035	89	127	133
CRA01	COL	48	CRA01-COL-48	2020-04-14 10:01:02	2020-04-14 10:01:02	2020-04-14	2020-04-13	2020-04-01	4215	99.8252	87.6465	85.4263	81.958	83	81	77	91.9521	128.255	130.332	88	128	130
CRA01	COL	48	CRA01-COL-48	2020-04-14 11:01:02	2020-04-14 11:01:02	2020-04-14	2020-04-13	2020-04-01	3315	99.9413	121.333	117.624	108.86	117	114	105	125.817	127.831	133.369	123	128	133
CRA01	COL	48	CRA01-COL-48	2020-04-14 12:01:02	2020-04-14 12:01:02	2020-04-14	2020-04-13	2020-04-01	4433	99.5037	91.8971	88.9258	83.3846	88	86	79	96.1062	128.167	131.637	93	128	131
CRA01	COL	48	CRA01-COL-48	2020-04-14 13:01:02	2020-04-14 13:01:02	2020-04-14	2020-04-13	2020-04-01	6001	99.7116	108.964	105.124	98.4773	105	102	96	113.164	128.292	132.303	111	129	132
CRA01	COL	48	CRA01-COL-48	2020-04-15 10:01:02	2020-04-15 10:01:02	2020-04-15	2020-04-13	2020-04-01	5296	91.0695	78.2576	75.8559	71.7849	72	70	66	81.6509	128.197	130.793	77	128	131
CRA01	COL	48	CRA01-COL-48	2020-04-15 11:01:02	2020-04-15 11:01:02	2020-04-15	2020-04-13	2020-04-01	4707	95.2285	95.1179	92.7576	85.5218	89	88	79	100.048	127.543	132.537	95	128	132
CRA01	COL	48	CRA01-COL-48	2020-04-15 12:00:56	2020-04-15 12:00:56	2020-04-15	2020-04-13	2020-04-01	5438	100.112	96.8784	93.5004	87.1707	89	87	79	100.92	128.152	132.15	94	128	132
CRA01	COL	48	CRA01-COL-48	2020-04-15 13:00:56	2020-04-15 13:00:56	2020-04-15	2020-04-13	2020-04-01	5840	85.1272	102.395	99.074	92.8442	94	91	84	106.778	128.14	132.067	99	128	132
CRA01	COL	48	CRA01-COL-48	2020-04-16 10:00:56	2020-04-16 10:00:56	2020-04-16	2020-04-13	2020-04-01	5393	98.87	93.7233	90.605	86.5808	86	83	78	97.7591	128.494	130.807	90	129	131
CRA01	COL	48	CRA01-COL-48	2020-04-16 11:00:56	2020-04-16 11:00:56	2020-04-16	2020-04-13	2020-04-01	6196	94.9211	128.888	122.946	115.619	121	116	107	131.679	128.972	132.893	125	129	133
CRA01	COL	48	CRA01-COL-48	2020-04-16 12:00:56	2020-04-16 12:00:56	2020-04-16	2020-04-13	2020-04-01	6034	90.6091	113.371	109.155	103.135	103	100	94	117.361	128.532	131.997	108	129	132
CRA01	COL	48	CRA01-COL-48	2020-04-16 13:00:56	2020-04-16 13:00:56	2020-04-16	2020-04-13	2020-04-01	5774	99.1608	117.11	110.989	103.568	107	101	93	119.421	129.042	133.059	110	129	133
CRA01	COL	48	CRA01-COL-48	2020-04-17 10:00:56	2020-04-17 10:00:56	2020-04-17	2020-04-13	2020-04-01	8831	98.6016	109.577	105.778	101.725	106	103	102	113.339	128.742	130.878	112	129	131
CRA01	COL	48	CRA01-COL-48	2020-04-17 11:00:56	2020-04-17 11:00:56	2020-04-17	2020-04-13	2020-04-01	5983	95.355	111.213	107.619	102.502	102	100	95	115.854	128.462	131.418	108	128	132
CRA01	COL	48	CRA01-COL-48	2020-04-17 12:00:56	2020-04-17 12:00:56	2020-04-17	2020-04-13	2020-04-01	7021	100.163	128.095	124.343	119.665	116	113	108	132.653	128.579	131.166	122	129	131
CRA01	COL	48	CRA01-COL-48	2020-04-17 13:00:56	2020-04-17 13:00:56	2020-04-17	2020-04-13	2020-04-01	6052	98.6472	125.79	121.38	116.115	115	111	106	129.913	128.756	131.556	120	129	132
CRA01	COL	48	CRA01-COL-48	2020-04-18 10:00:56	2020-04-18 10:00:56	2020-04-18	2020-04-13	2020-04-01	4911	97.1289	88.9159	87.3191	79.4011	86	85	76	94.2582	127.128	132.869	92	127	132
CRA01	COL	48	CRA01-COL-48	2020-04-18 11:00:56	2020-04-18 11:00:56	2020-04-18	2020-04-13	2020-04-01	5721	78.6448	128.443	119.299	107.486	126	119	106	128.857	129.47	135.777	128	130	135
CRA01	COL	48	CRA01-COL-48	2020-04-18 12:00:56	2020-04-18 12:00:56	2020-04-18	2020-04-13	2020-04-01	5573	79.8828	101.095	98.9553	94.0558	96	95	88	106.722	127.936	131.154	102	128	131
CRA01	COL	48	CRA01-COL-48	2020-04-18 13:00:56	2020-04-18 13:00:56	2020-04-18	2020-04-13	2020-04-01	3703	74.0369	88.4083	86.492	73.5323	85	84	70	93.0656	126.363	135.851	90	126	136
CRA01	COL	48	CRA01-COL-48	2020-04-19 10:00:56	2020-04-19 10:00:56	2020-04-19	2020-04-13	2020-04-01	5311	95.5119	97.9972	95.5263	88.6195	95	94	85	103.222	127.675	132.336	101	128	132
CRA01	COL	48	CRA01-COL-48	2020-04-19 11:00:56	2020-04-19 11:00:56	2020-04-19	2020-04-13	2020-04-01	6075	95.3416	116.661	111.365	103.072	113	109	100	119.976	128.577	133.373	118	129	133
CRA01	COL	48	CRA01-COL-48	2020-04-19 12:00:56	2020-04-19 12:00:56	2020-04-19	2020-04-13	2020-04-01	5785	85.75	115.882	111.939	104.797	111	109	100	120.441	128.227	132.562	117	128	132
CRA01	COL	48	CRA01-COL-48	2020-04-19 13:00:56	2020-04-19 13:00:56	2020-04-19	2020-04-13	2020-04-01	5342	85.4481	109.651	105.402	98.8227	106	102	95	113.725	128.481	132.325	111	129	132
CRA01	COL	48	CRA01-COL-48	2020-04-20 10:00:56	2020-04-20 10:00:56	2020-04-20	2020-04-20	2020-04-01	5222	99.8304	84.545	82.1819	72.9573	81	80	69	88.8206	127.247	133.829	86	127	134
CRA01	COL	48	CRA01-COL-48	2020-04-20 11:00:56	2020-04-20 11:00:56	2020-04-20	2020-04-20	2020-04-01	5629	97.1135	94.1304	91.5612	82.046	90	88	77	98.8051	127.281	133.899	95	127	134
CRA01	COL	48	CRA01-COL-48	2020-04-20 12:00:56	2020-04-20 12:00:56	2020-04-20	2020-04-20	2020-04-01	6978	99.6947	100.347	98.1228	91.5575	94	94	84	105.742	127.674	132.12	101	128	131
CRA01	COL	48	CRA01-COL-48	2020-04-20 13:00:56	2020-04-20 13:00:56	2020-04-20	2020-04-20	2020-04-01	5909	99.8876	93.7717	91.5705	83.176	88	87	77	98.7243	127.324	133.17	94	127	132
CRA01	COL	48	CRA01-COL-48	2020-04-21 10:00:56	2020-04-21 10:00:56	2020-04-21	2020-04-20	2020-04-01	6062	98.8864	106.172	103.289	95.7341	102	101	92	111.368	127.718	132.713	108	128	133
CRA01	COL	48	CRA01-COL-48	2020-04-21 11:00:56	2020-04-21 11:00:56	2020-04-21	2020-04-20	2020-04-01	5906	95.8326	121.995	118.72	109.033	118	116	105	127.177	127.493	133.825	124	127	134
CRA01	COL	48	CRA01-COL-48	2020-04-21 12:00:56	2020-04-21 12:00:56	2020-04-21	2020-04-20	2020-04-01	4650	82.6527	94.7514	91.6503	82.254	92	90	79	99.0284	127.494	133.915	97	127	134
CRA01	COL	48	CRA01-COL-48	2020-04-21 13:00:56	2020-04-21 13:00:56	2020-04-21	2020-04-20	2020-04-01	5715	83.2167	91.9606	89.1207	81.3421	88	87	77	96.4208	127.685	132.965	94	128	133
CRA01	COL	48	CRA01-COL-48	2020-04-22 10:00:56	2020-04-22 10:00:56	2020-04-22	2020-04-20	2020-04-01	6493	80.5484	108.3	104.143	98.1038	101	98	91	112.405	128.566	132.031	106	128	132
CRA01	COL	48	CRA01-COL-48	2020-04-22 11:00:56	2020-04-22 11:00:56	2020-04-22	2020-04-20	2020-04-01	6277	85.2208	121.485	116.964	109.076	114	111	102	125.518	128.357	132.998	119	128	133
CRA01	COL	48	CRA01-COL-48	2020-04-22 12:00:56	2020-04-22 12:00:56	2020-04-22	2020-04-20	2020-04-01	6380	81.1655	129.297	124.253	116.432	120	117	107	133.027	128.554	133.015	126	128	133
CRA01	COL	48	CRA01-COL-48	2020-04-22 13:00:56	2020-04-22 13:00:56	2020-04-22	2020-04-20	2020-04-01	6671	94.5781	131.045	125.896	118.041	122	118	108	134.64	128.593	133.03	127	128	133
CRA01	COL	48	CRA01-COL-48	2020-04-23 10:00:56	2020-04-23 10:00:56	2020-04-23	2020-04-20	2020-04-01	6726	99.7258	128.517	123.284	119.022	119	115	110	132.157	129.304	131.069	124	129	131
CRA01	COL	48	CRA01-COL-48	2020-04-23 11:00:56	2020-04-23 11:00:56	2020-04-23	2020-04-20	2020-04-01	7551	93.8619	110.898	106.523	104.377	100	96	92	114.468	129.421	129.877	104	129	130
CRA01	COL	48	CRA01-COL-48	2020-04-23 12:00:56	2020-04-23 12:00:56	2020-04-23	2020-04-20	2020-04-01	6470	98.7321	123.514	116.955	112.394	114	107	102	126.067	129.785	131.444	117	129	131
CRA01	COL	48	CRA01-COL-48	2020-04-23 13:00:56	2020-04-23 13:00:56	2020-04-23	2020-04-20	2020-04-01	7125	99.5616	118.543	113.094	108.287	108	103	98	121.671	129.316	131.464	112	129	131
CRA01	COL	48	CRA01-COL-48	2020-04-24 10:00:56	2020-04-24 10:00:56	2020-04-24	2020-04-20	2020-04-01	4321	88.9341	89.069	82.2518	81.1817	82	75	74	90.3893	130.711	129.627	83	130	130
CRA01	COL	48	CRA01-COL-48	2020-04-24 11:00:56	2020-04-24 11:00:56	2020-04-24	2020-04-20	2020-04-01	3754	93.468	94.1175	86.5682	85.2437	88	81	79	95.2307	130.93	129.891	89	130	130
CRA01	COL	48	CRA01-COL-48	2020-04-24 12:00:56	2020-04-24 12:00:56	2020-04-24	2020-04-20	2020-04-01	4881	99.3543	93.1207	85.1053	83.7818	86	78	76	93.4001	131.153	129.943	86	131	130
CRA01	COL	48	CRA01-COL-48	2020-04-24 13:00:56	2020-04-24 13:00:56	2020-04-24	2020-04-20	2020-04-01	5425	75.0601	81.5998	74.0905	72.9244	74	66	65	81.5338	131.037	129.867	74	130	130
CRA01	COL	48	CRA01-COL-48	2020-04-25 10:00:56	2020-04-25 10:00:56	2020-04-25	2020-04-20	2020-04-01	8811	100.185	97.0238	92.6109	92.5015	94	90	91	99.8172	129.925	128.695	99	129	129
CRA01	COL	48	CRA01-COL-48	2020-04-25 11:00:56	2020-04-25 11:00:56	2020-04-25	2020-04-20	2020-04-01	5129	99.9357	100.378	92.8372	92.8937	93	85	85	101.124	131.233	128.956	94	131	129
CRA01	COL	48	CRA01-COL-48	2020-04-25 12:00:56	2020-04-25 12:00:56	2020-04-25	2020-04-20	2020-04-01	5872	98.2345	88.5308	82.6488	84.2159	80	72	75	89.9041	130.92	127.876	81	131	127
CRA01	COL	48	CRA01-COL-48	2020-04-25 13:00:56	2020-04-25 13:00:56	2020-04-25	2020-04-20	2020-04-01	5461	99.4256	119.044	108.256	106.123	113	102	100	118.264	132	130.697	113	131	131
CRA01	COL	48	CRA01-COL-48	2020-04-26 10:00:56	2020-04-26 10:00:56	2020-04-26	2020-04-20	2020-04-01	6089	100.262	119.495	106.27	107.186	113	96	98	117.242	133.57	129.466	108	133	130
CRA01	COL	48	CRA01-COL-48	2020-04-26 11:00:56	2020-04-26 11:00:56	2020-04-26	2020-04-20	2020-04-01	5643	99.8158	125.382	110.563	111.215	120	102	103	122.097	134.1	129.836	114	133	130
CRA01	COL	48	CRA01-COL-48	2020-04-26 12:00:56	2020-04-26 12:00:56	2020-04-26	2020-04-20	2020-04-01	5427	76.1768	117.531	103.446	104.276	113	96	98	114.676	133.909	129.637	108	133	130
CRA01	COL	48	CRA01-COL-48	2020-04-26 13:00:56	2020-04-26 13:00:56	2020-04-26	2020-04-20	2020-04-01	4925	77.7136	129.044	110.831	110.211	126	104	106	123.271	135.178	131.034	118	134	131
CRA01	COL	48	CRA01-COL-48	2020-04-27 10:00:56	2020-04-27 10:00:56	2020-04-27	2020-04-27	2020-04-01	10060	100.203	117.013	106.826	106.687	117	107	107	116.625	132.27	129.648	117	130	129
CRA01	COL	48	CRA01-COL-48	2020-04-27 11:00:56	2020-04-27 11:00:56	2020-04-27	2020-04-27	2020-04-01	6671	100.096	140.595	122.293	122.91	140	119	118	134.764	135.49	130.433	134	135	130
CRA01	COL	48	CRA01-COL-48	2020-04-27 12:00:56	2020-04-27 12:00:56	2020-04-27	2020-04-27	2020-04-01	5803	99.4586	109.981	93.9278	96.5878	108	90	93	105.403	135.222	128.968	103	135	129
CRA01	COL	48	CRA01-COL-48	2020-04-27 13:00:56	2020-04-27 13:00:56	2020-04-27	2020-04-27	2020-04-01	4520	81.3942	148.984	123.11	123.402	148	119	121	137.724	138.257	131.68	135	138	131
CRA01	COL	48	CRA01-COL-48	2020-04-28 10:00:56	2020-04-28 10:00:56	2020-04-28	2020-04-27	2020-04-01	11349	100.028	128.151	118.794	118.036	133	127	126	128.531	131.746	129.793	137	130	130
CRA01	COL	48	CRA01-COL-48	2020-04-28 11:00:56	2020-04-28 11:00:56	2020-04-28	2020-04-27	2020-04-01	5961	73.8954	134.537	118.197	120.358	133	113	115	130.385	134.932	129.21	126	134	129
CRA01	COL	48	CRA01-COL-48	2020-04-28 12:00:56	2020-04-28 12:00:56	2020-04-28	2020-04-27	2020-04-01	7104	97.6794	122.511	108.508	108.193	124	106	106	119.639	133.709	130.292	119	132	130
CRA01	COL	48	CRA01-COL-48	2020-04-28 13:00:56	2020-04-28 13:00:56	2020-04-28	2020-04-27	2020-04-01	5367	99.6896	155.864	137.138	135.617	154	133	131	149.56	134.995	131.483	146	134	131
CRA01	COL	48	CRA01-COL-48	2020-04-29 10:00:56	2020-04-29 10:00:56	2020-04-29	2020-04-27	2020-04-01	11432	100.119	117.488	111.891	112.643	119	117	118	120.571	130.577	128.378	126	129	128
CRA01	COL	48	CRA01-COL-48	2020-04-29 11:00:56	2020-04-29 11:00:56	2020-04-29	2020-04-27	2020-04-01	5127	100.024	134.445	117.85	118.509	135	119	119	129.603	134.855	129.997	132	135	130
CRA01	COL	48	CRA01-COL-48	2020-04-29 12:00:56	2020-04-29 12:00:56	2020-04-29	2020-04-27	2020-04-01	5038	99.9991	116.453	103.243	105.169	114	100	102	114.126	133.863	128.874	112	134	129
CRA01	COL	48	CRA01-COL-48	2020-04-29 13:00:56	2020-04-29 13:00:56	2020-04-29	2020-04-27	2020-04-01	4001	97.6868	145.224	123.425	123.135	145	120	121	136.756	136.61	131.298	135	136	131
CRA01	COL	48	CRA01-COL-48	2020-04-30 10:00:56	2020-04-30 10:00:56	2020-04-30	2020-04-27	2020-04-01	11208	100.308	116.85	111.09	112.604	120	117	119	119.791	130.79	127.947	126	129	128
CRA01	COL	48	CRA01-COL-48	2020-04-30 11:00:56	2020-04-30 11:00:56	2020-04-30	2020-04-27	2020-04-01	4584	99.8897	131.104	113.576	115.838	132	114	117	125.608	135.55	129.25	128	135	129
CRA01	COL	48	CRA01-COL-48	2020-04-30 12:00:56	2020-04-30 12:00:56	2020-04-30	2020-04-27	2020-04-01	4881	100.192	117.628	104.553	107.548	115	101	105	115.314	134.025	128.218	113	133	128
CRA01	COL	48	CRA01-COL-48	2020-04-30 13:00:56	2020-04-30 13:00:56	2020-04-30	2020-04-27	2020-04-01	4142	80.0017	147.283	127.239	129.151	147	126	128	140.261	136.248	129.796	139	136	130
CRA01	DEN	8	CRA01-DEN-8	2019-11-29 10:00:44	2019-11-29 10:00:44	2019-11-29	2019-11-25	2019-11-01	913	55.1091	106.595	105.513	107.343	95	96	102	113.415	128.973	127.02	104	129	126
CRA01	DEN	8	CRA01-DEN-8	2019-11-29 11:00:44	2019-11-29 11:00:44	2019-11-29	2019-11-25	2019-11-01	863	51.6963	186.76	180.694	173.074	204	195	178	187.629	128.937	132.51	202	129	133
CRA01	DEN	8	CRA01-DEN-8	2019-11-29 12:00:44	2019-11-29 12:00:44	2019-11-29	2019-11-25	2019-11-01	1031	49.0098	123.599	119.956	116.964	132	127	120	128.698	128.897	130.083	136	129	130
CRA01	DEN	8	CRA01-DEN-8	2019-11-29 13:00:44	2019-11-29 13:00:44	2019-11-29	2019-11-25	2019-11-01	406	17.1107	192.667	182.7	170.313	198	188	172	190.663	129.451	135.591	196	129	134
CRA01	DEN	8	CRA01-DEN-8	2019-11-30 10:00:44	2019-11-30 10:00:44	2019-11-30	2019-11-25	2019-11-01	318	17.1822	148.535	142.623	138.204	152	146	141	151.95	129.409	131.075	155	129	130
CRA01	DEN	8	CRA01-DEN-8	2019-11-30 11:00:44	2019-11-30 11:00:44	2019-11-30	2019-11-25	2019-11-01	807	52.0313	180.067	173.416	166.035	182	174	164	181.301	129.123	132.566	182	129	133
CRA01	DEN	8	CRA01-DEN-8	2019-11-30 12:00:44	2019-11-30 12:00:44	2019-11-30	2019-11-25	2019-11-01	336	17.9694	161.875	152.25	141.283	167	158	146	161.652	129.64	135.033	167	130	134
CRA01	DEN	8	CRA01-DEN-8	2019-11-30 13:00:44	2019-11-30 13:00:44	2019-11-30	2019-11-25	2019-11-01	769	35.4684	183.209	175.278	166.774	189	181	171	183.36	129.384	133.388	189	129	132
CRA01	DEN	8	CRA01-DEN-8	2019-12-01 10:00:44	2019-12-01 10:00:44	2019-12-01	2019-11-25	2019-12-01	1989	50.9485	115.565	116.167	119.292	111	113	118	124.495	128.518	126.137	122	128	125
CRA01	DEN	8	CRA01-DEN-8	2019-12-01 11:00:44	2019-12-01 11:00:44	2019-12-01	2019-11-25	2019-12-01	640	51.2958	175.189	170.317	164.481	178	170	161	178.114	128.847	131.52	178	129	133
CRA01	DEN	8	CRA01-DEN-8	2019-12-01 12:00:44	2019-12-01 12:00:44	2019-12-01	2019-11-25	2019-12-01	945	56.7952	147.551	142.511	138.428	154	148	142	151.565	129.172	130.824	158	129	130
CRA01	DEN	8	CRA01-DEN-8	2019-12-01 13:00:44	2019-12-01 13:00:44	2019-12-01	2019-11-25	2019-12-01	511	34.7636	177.994	169.067	160.141	185	176	164	177.738	129.687	133.755	184	130	133
CRA01	DEN	8	CRA01-DEN-8	2019-12-02 10:00:44	2019-12-02 10:00:44	2019-12-02	2019-12-02	2019-12-01	618	19.0757	154.735	143.013	130.751	159	147	132	153.147	130.296	136.076	157	130	134
CRA01	DEN	8	CRA01-DEN-8	2019-12-02 11:00:44	2019-12-02 11:00:44	2019-12-02	2019-12-02	2019-12-01	481	33.3055	138.064	127.283	116.879	142	131	116	137.476	130.337	135.141	142	130	133
CRA01	DEN	8	CRA01-DEN-8	2019-12-02 12:00:44	2019-12-02 12:00:44	2019-12-02	2019-12-02	2019-12-01	333	28.5375	146.21	134.414	123.324	150	136	123	144.811	130.565	135.544	148	131	134
CRA01	DEN	8	CRA01-DEN-8	2019-12-02 13:00:44	2019-12-02 13:00:44	2019-12-02	2019-12-02	2019-12-01	381	33.6264	137.47	126.887	117.777	141	129	117	137.1	130.444	134.37	140	130	133
CRA01	DEN	8	CRA01-DEN-8	2019-12-03 10:00:44	2019-12-03 10:00:44	2019-12-03	2019-12-02	2019-12-01	600	23.6866	158.503	144.595	131.208	167	153	138	154.602	130.937	136.897	163	131	135
CRA01	DEN	8	CRA01-DEN-8	2019-12-03 11:00:44	2019-12-03 11:00:44	2019-12-03	2019-12-02	2019-12-01	876	44.9362	174.668	164.993	153.67	180	170	157	173.752	129.628	135.114	179	129	134
CRA01	DEN	8	CRA01-DEN-8	2019-12-03 12:00:44	2019-12-03 12:00:44	2019-12-03	2019-12-02	2019-12-01	383	17.8776	146.042	133.044	120.888	149	137	122	143.606	130.854	136.287	148	131	134
CRA01	DEN	8	CRA01-DEN-8	2019-12-03 13:00:44	2019-12-03 13:00:44	2019-12-03	2019-12-02	2019-12-01	497	18.7925	137.487	127.686	120.338	142	132	120	137.889	130.455	133.294	142	130	131
CRA01	DEN	8	CRA01-DEN-8	2019-12-04 10:00:44	2019-12-04 10:00:44	2019-12-04	2019-12-02	2019-12-01	590	31.96	171.176	157.063	142.99	179	165	148	166.949	130.839	137.212	175	131	136
CRA01	DEN	8	CRA01-DEN-8	2019-12-04 11:00:44	2019-12-04 11:00:44	2019-12-04	2019-12-02	2019-12-01	676	50.2196	167.496	153.953	141.556	173	161	144	164.019	130.947	136.278	171	131	135
CRA01	DEN	8	CRA01-DEN-8	2019-12-04 12:00:44	2019-12-04 12:00:44	2019-12-04	2019-12-02	2019-12-01	555	29.9709	168.445	157.705	149.737	175	163	150	167.413	130.593	133.571	174	130	132
CRA01	DEN	8	CRA01-DEN-8	2019-12-04 13:00:44	2019-12-04 13:00:44	2019-12-04	2019-12-02	2019-12-01	419	18.388	166.979	155.403	145.878	172	161	149	165.303	130.618	134.484	171	130	133
CRA01	DEN	8	CRA01-DEN-8	2019-12-05 10:00:44	2019-12-05 10:00:44	2019-12-05	2019-12-02	2019-12-01	553	34.2054	170.076	156.888	143.137	175	163	147	166.635	130.559	136.91	173	130	135
CRA01	DEN	8	CRA01-DEN-8	2019-12-05 11:00:44	2019-12-05 11:00:44	2019-12-05	2019-12-02	2019-12-01	503	30.2077	157.481	147.205	138.755	163	152	141	157.139	130.344	133.809	162	130	132
CRA01	DEN	8	CRA01-DEN-8	2019-12-05 12:00:44	2019-12-05 12:00:44	2019-12-05	2019-12-02	2019-12-01	582	34.0589	154.316	144.947	136.649	160	150	139	154.722	130.058	133.643	161	130	132
CRA01	DEN	8	CRA01-DEN-8	2019-12-05 13:00:44	2019-12-05 13:00:44	2019-12-05	2019-12-02	2019-12-01	396	18.8802	147.758	136.535	128.306	152	142	131	146.871	130.793	133.854	152	131	132
CRA01	DEN	8	CRA01-DEN-8	2019-12-06 10:00:44	2019-12-06 10:00:44	2019-12-06	2019-12-02	2019-12-01	626	34.4894	152.391	140.348	130.083	158	146	134	150.514	130.775	135.118	157	131	134
CRA01	DEN	8	CRA01-DEN-8	2019-12-06 11:00:44	2019-12-06 11:00:44	2019-12-06	2019-12-02	2019-12-01	675	45.3019	182.481	171.047	158.338	188	177	161	179.923	130.001	136.037	186	130	135
CRA01	DEN	8	CRA01-DEN-8	2019-12-06 12:00:44	2019-12-06 12:00:44	2019-12-06	2019-12-02	2019-12-01	447	29.6016	144.02	132.635	124.926	149	137	128	143.103	130.969	133.682	148	131	132
CRA01	DEN	8	CRA01-DEN-8	2019-12-06 13:00:44	2019-12-06 13:00:44	2019-12-06	2019-12-02	2019-12-01	467	19.1981	166.413	154.606	145.989	172	162	149	164.642	130.848	134.062	171	131	132
CRA01	DEN	8	CRA01-DEN-8	2019-12-07 10:00:44	2019-12-07 10:00:44	2019-12-07	2019-12-02	2019-12-01	425	35.3625	162.807	151.111	142.449	168	157	145	161.129	130.807	134.08	167	131	132
CRA01	DEN	8	CRA01-DEN-8	2019-12-07 11:00:44	2019-12-07 11:00:44	2019-12-07	2019-12-02	2019-12-01	461	30.5165	162.438	151.577	143.59	168	157	146	161.471	130.638	133.612	167	131	132
CRA01	DEN	8	CRA01-DEN-8	2019-12-07 12:00:44	2019-12-07 12:00:44	2019-12-07	2019-12-02	2019-12-01	448	19.3683	164.708	152.848	144.629	170	160	149	162.929	131.016	133.835	169	131	132
CRA01	DEN	8	CRA01-DEN-8	2019-12-07 13:00:44	2019-12-07 13:00:44	2019-12-07	2019-12-02	2019-12-01	530	35.7247	147.898	137.689	130.653	154	144	132	147.832	130.655	133.14	154	130	131
CRA01	DEN	8	CRA01-DEN-8	2019-12-08 10:00:44	2019-12-08 10:00:44	2019-12-08	2019-12-02	2019-12-01	553	33.7381	174.586	163.756	154.571	179	169	157	173.072	130.371	134.165	179	130	133
CRA01	DEN	8	CRA01-DEN-8	2019-12-08 11:00:44	2019-12-08 11:00:44	2019-12-08	2019-12-02	2019-12-01	506	34.2054	176.621	166.132	156.868	183	173	160	175.312	130.202	134.158	182	130	133
CRA01	DEN	8	CRA01-DEN-8	2019-12-08 12:00:44	2019-12-08 12:00:44	2019-12-08	2019-12-02	2019-12-01	481	18.8778	167.472	156.721	147.805	172	162	151	166.362	130.41	134.054	172	130	132
CRA01	DEN	8	CRA01-DEN-8	2019-12-08 13:00:44	2019-12-08 13:00:44	2019-12-08	2019-12-02	2019-12-01	505	34.9071	165.739	154.788	146.673	172	162	151	164.606	130.659	133.659	172	130	132
CRA01	DEN	8	CRA01-DEN-8	2019-12-09 10:00:44	2019-12-09 10:00:44	2019-12-09	2019-12-09	2019-12-01	824	53.1414	132.748	125.153	119.924	125	114	110	133.982	130.033	131.601	126	130	132
CRA01	DEN	8	CRA01-DEN-8	2019-12-09 11:00:44	2019-12-09 11:00:44	2019-12-09	2019-12-09	2019-12-01	1226	45.894	155.573	150.017	145.719	160	155	151	158.896	129.31	130.979	164	129	131
CRA01	DEN	8	CRA01-DEN-8	2019-12-09 12:00:44	2019-12-09 12:00:44	2019-12-09	2019-12-09	2019-12-01	1017	47.7026	126.905	126.083	125.833	129	129	127	134.42	128.313	128.218	137	128	128
CRA01	DEN	8	CRA01-DEN-8	2019-12-09 13:00:44	2019-12-09 13:00:44	2019-12-09	2019-12-09	2019-12-01	698	44.7854	124.087	119.936	119.85	116	114	118	129.023	129.678	128.556	124	129	128
CRA01	DEN	8	CRA01-DEN-8	2019-12-10 10:00:44	2019-12-10 10:00:44	2019-12-10	2019-12-09	2019-12-01	535	62.8591	137.361	128.673	124.398	137	123	118	138.25	130.544	131.338	134	131	132
CRA01	DEN	8	CRA01-DEN-8	2019-12-10 11:00:44	2019-12-10 11:00:44	2019-12-10	2019-12-09	2019-12-01	748	63.0576	147.234	142.094	140.301	144	138	137	151.15	129.647	129.544	148	129	130
CRA01	DEN	8	CRA01-DEN-8	2019-12-10 12:00:44	2019-12-10 12:00:44	2019-12-10	2019-12-09	2019-12-01	844	49.8029	151.431	149.243	148.341	152	149	149	157.842	128.68	128.768	158	128	129
CRA01	DEN	8	CRA01-DEN-8	2019-12-10 13:00:44	2019-12-10 13:00:44	2019-12-10	2019-12-09	2019-12-01	226	16.6509	158.487	146.695	143.332	162	150	147	157.075	131.783	131.301	160	131	131
CRA01	DEN	8	CRA01-DEN-8	2019-12-11 10:00:44	2019-12-11 10:00:44	2019-12-11	2019-12-09	2019-12-01	669	46.2953	150.387	141.966	138.317	152	147	144	151.851	130.522	131.087	156	130	131
CRA01	DEN	8	CRA01-DEN-8	2019-12-11 11:00:44	2019-12-11 11:00:44	2019-12-11	2019-12-09	2019-12-01	432	45.6208	171.15	161.22	155.998	179	170	163	170.671	130.708	131.984	180	130	132
CRA01	DEN	8	CRA01-DEN-8	2019-12-11 12:00:17	2019-12-11 12:00:17	2019-12-11	2019-12-09	2019-12-01	311	36.1007	163.588	153.251	150.994	167	159	155	163.248	131.392	130.508	169	131	130
CRA01	DEN	8	CRA01-DEN-8	2019-12-11 13:00:17	2019-12-11 13:00:17	2019-12-11	2019-12-09	2019-12-01	238	16.9854	157.315	145.294	141.546	162	150	145	155.744	131.84	131.571	160	131	132
CRA01	DEN	8	CRA01-DEN-8	2019-12-12 10:00:17	2019-12-12 10:00:17	2019-12-12	2019-12-09	2019-12-01	265	17.0345	144.174	130.332	125.196	146	134	130	141.385	132.453	132.698	145	132	132
CRA01	DEN	8	CRA01-DEN-8	2019-12-12 11:00:17	2019-12-12 11:00:17	2019-12-12	2019-12-09	2019-12-01	244	17.7342	157.934	145.205	142.463	158	149	147	155.955	132.316	131.127	160	131	131
CRA01	DEN	8	CRA01-DEN-8	2019-12-12 12:00:17	2019-12-12 12:00:17	2019-12-12	2019-12-09	2019-12-01	283	29.707	165.081	153.431	149.541	173	163	154	163.565	131.618	131.587	173	131	132
CRA01	DEN	8	CRA01-DEN-8	2019-12-12 13:00:17	2019-12-12 13:00:17	2019-12-12	2019-12-09	2019-12-01	222	16.9854	154.113	142.698	139.662	158	148	145	153.086	131.788	131.104	158	131	131
CRA01	DEN	8	CRA01-DEN-8	2019-12-13 10:00:17	2019-12-13 10:00:17	2019-12-13	2019-12-09	2019-12-01	642	53.2002	134.936	127.788	127.073	134	120	120	137.282	130.637	129.207	132	130	130
CRA01	DEN	8	CRA01-DEN-8	2019-12-13 11:00:17	2019-12-13 11:00:17	2019-12-13	2019-12-09	2019-12-01	510	61.9719	154.269	146.806	145.975	150	136	138	156.412	130.633	129.375	147	130	129
CRA01	DEN	8	CRA01-DEN-8	2019-12-13 12:00:17	2019-12-13 12:00:17	2019-12-13	2019-12-09	2019-12-01	337	18.0625	139.326	128.288	127.083	139	130	129	138.991	132.033	130.181	141	131	130
CRA01	DEN	8	CRA01-DEN-8	2019-12-13 13:00:17	2019-12-13 13:00:17	2019-12-13	2019-12-09	2019-12-01	493	29.3401	150.341	140.485	137.26	155	146	142	150.643	131.152	131.037	156	130	131
CRA01	DEN	8	CRA01-DEN-8	2019-12-14 10:00:17	2019-12-14 10:00:17	2019-12-14	2019-12-09	2019-12-01	248	17.0295	160.516	142.786	138.476	159	144	140	154.726	133.952	132.738	155	132	132
CRA01	DEN	8	CRA01-DEN-8	2019-12-14 11:00:17	2019-12-14 11:00:17	2019-12-14	2019-12-09	2019-12-01	414	50.7667	164.244	150.913	147.138	166	152	146	161.51	132.336	131.744	162	131	132
CRA01	DEN	8	CRA01-DEN-8	2019-12-14 12:00:17	2019-12-14 12:00:17	2019-12-14	2019-12-09	2019-12-01	230	17.4142	160.052	144.396	143.278	158	145	146	155.987	133.739	130.709	156	132	131
CRA01	DEN	8	CRA01-DEN-8	2019-12-14 13:00:17	2019-12-14 13:00:17	2019-12-14	2019-12-09	2019-12-01	287	18.0625	161.174	146.784	144.958	165	154	151	158.017	133.122	130.913	164	132	131
CRA01	DEN	8	CRA01-DEN-8	2019-12-15 10:00:17	2019-12-15 10:00:17	2019-12-15	2019-12-09	2019-12-01	248	17.3567	160.367	142.927	141.819	161	148	147	155.109	134.448	130.992	158	132	131
CRA01	DEN	8	CRA01-DEN-8	2019-12-15 11:00:17	2019-12-15 11:00:17	2019-12-15	2019-12-09	2019-12-01	264	17.3278	166.22	148.261	146.5	167	154	151	160.307	134.473	131.394	165	132	131
CRA01	DEN	8	CRA01-DEN-8	2019-12-15 12:00:17	2019-12-15 12:00:17	2019-12-15	2019-12-09	2019-12-01	719	32.7568	138.933	132.915	134.872	136	135	138	142.925	130.755	127.804	144	130	126
CRA01	DEN	8	CRA01-DEN-8	2019-12-15 13:00:17	2019-12-15 13:00:17	2019-12-15	2019-12-09	2019-12-01	532	33.2325	143.335	133.423	135.276	137	132	135	144.102	132.18	128.342	142	131	128
CRA01	DEN	8	CRA01-DEN-8	2019-12-16 10:00:17	2019-12-16 10:00:17	2019-12-16	2019-12-16	2019-12-01	1257	58.9046	136.411	127.579	125.32	132	120	119	137.065	130.991	130.299	133	130	131
CRA01	DEN	8	CRA01-DEN-8	2019-12-16 11:00:17	2019-12-16 11:00:17	2019-12-16	2019-12-16	2019-12-01	1049	62.8607	163.981	155.941	152.431	172	161	158	164.81	130.352	130.842	170	129	131
CRA01	DEN	8	CRA01-DEN-8	2019-12-16 12:00:17	2019-12-16 12:00:17	2019-12-16	2019-12-16	2019-12-01	291	27.0186	124.344	109.062	111.024	125	109	109	120.986	134.478	129.179	120	132	129
CRA01	DEN	8	CRA01-DEN-8	2019-12-16 13:00:17	2019-12-16 13:00:17	2019-12-16	2019-12-16	2019-12-01	390	17.4142	155.808	138.964	138.3	156	141	138	150.972	134.303	130.7	152	132	131
CRA01	DEN	8	CRA01-DEN-8	2019-12-17 10:00:17	2019-12-17 10:00:17	2019-12-17	2019-12-16	2019-12-01	250	17.6919	163.54	142.404	143.976	165	147	147	155.72	136.332	130.1	159	133	130
CRA01	DEN	8	CRA01-DEN-8	2019-12-17 11:00:17	2019-12-17 11:00:17	2019-12-17	2019-12-16	2019-12-01	284	19.1443	166.683	147.451	148.085	167	151	152	160.141	135.366	130.366	163	132	130
CRA01	DEN	8	CRA01-DEN-8	2019-12-17 12:00:17	2019-12-17 12:00:17	2019-12-17	2019-12-16	2019-12-01	297	19.6024	139.249	118.387	119.468	143	120	122	131.949	136.364	130.485	133	133	130
CRA01	DEN	8	CRA01-DEN-8	2019-12-17 13:00:17	2019-12-17 13:00:17	2019-12-17	2019-12-16	2019-12-01	271	19.3004	137.886	116.804	117.517	141	119	120	130.417	136.435	130.716	131	133	130
CRA01	DEN	8	CRA01-DEN-8	2019-12-18 10:00:17	2019-12-18 10:00:17	2019-12-18	2019-12-16	2019-12-01	436	34.0589	139.881	129.413	129.986	140	131	131	140.392	132.103	129.11	142	130	130
CRA01	DEN	8	CRA01-DEN-8	2019-12-18 11:00:17	2019-12-18 11:00:17	2019-12-18	2019-12-16	2019-12-01	230	16.9854	143.683	128.535	131.209	142	130	131	140.809	134.304	128.687	141	132	129
CRA01	DEN	8	CRA01-DEN-8	2019-12-18 12:00:17	2019-12-18 12:00:17	2019-12-18	2019-12-16	2019-12-01	365	17.1727	143.844	131.614	132.384	143	133	134	142.978	132.841	129.288	144	131	129
CRA01	DEN	8	CRA01-DEN-8	2019-12-18 13:00:17	2019-12-18 13:00:17	2019-12-18	2019-12-16	2019-12-01	393	17.8046	133.326	122.677	123.835	132	123	124	133.761	132.346	128.817	134	131	129
CRA01	DEN	8	CRA01-DEN-8	2019-12-19 10:00:17	2019-12-19 10:00:17	2019-12-19	2019-12-16	2019-12-01	391	17.9026	158.524	147.752	147.555	159	149	148	158.43	131.959	129.519	159	131	130
CRA01	DEN	8	CRA01-DEN-8	2019-12-19 11:00:17	2019-12-19 11:00:17	2019-12-19	2019-12-16	2019-12-01	292	17.0295	140.045	128.079	130.223	140	128	130	139.541	132.969	128.5	139	131	129
CRA01	DEN	8	CRA01-DEN-8	2019-12-19 12:00:17	2019-12-19 12:00:17	2019-12-19	2019-12-16	2019-12-01	250	17.3567	139.14	127.1	129.268	138	127	129	138.588	132.996	128.524	138	132	129
CRA01	DEN	8	CRA01-DEN-8	2019-12-19 13:00:17	2019-12-19 13:00:17	2019-12-19	2019-12-16	2019-12-01	347	17.3567	143.715	133.305	134.599	144	134	135	144.282	132.196	128.744	145	131	129
CRA01	DEN	8	CRA01-DEN-8	2019-12-20 10:00:17	2019-12-20 10:00:17	2019-12-20	2019-12-16	2019-12-01	1100	66.4559	119.5	111.498	109.616	113	108	107	121.017	130.728	130.135	117	130	130
CRA01	DEN	8	CRA01-DEN-8	2019-12-20 11:00:17	2019-12-20 11:00:17	2019-12-20	2019-12-16	2019-12-01	851	59.9271	147.404	139.396	135.96	145	137	133	148.827	130.341	130.87	147	129	131
CRA01	DEN	8	CRA01-DEN-8	2019-12-20 12:00:17	2019-12-20 12:00:17	2019-12-20	2019-12-16	2019-12-01	375	18.3599	162.008	151.437	151.421	162	153	153	162.003	131.901	129.421	163	130	130
CRA01	DEN	8	CRA01-DEN-8	2019-12-20 13:00:17	2019-12-20 13:00:17	2019-12-20	2019-12-16	2019-12-01	352	33.7381	159.344	148.906	149.247	159	150	150	159.503	131.957	129.188	160	131	130
CRA01	DEN	8	CRA01-DEN-8	2019-12-21 10:00:17	2019-12-21 10:00:17	2019-12-21	2019-12-16	2019-12-01	533	29.6316	125.188	115.867	115.739	122	112	112	126.205	131.597	129.323	123	130	130
CRA01	DEN	8	CRA01-DEN-8	2019-12-21 11:00:17	2019-12-21 11:00:17	2019-12-21	2019-12-16	2019-12-01	533	29.2618	169.383	160.833	159.268	170	162	161	170.488	130.826	129.957	172	129	130
CRA01	DEN	8	CRA01-DEN-8	2019-12-21 12:00:17	2019-12-21 12:00:17	2019-12-21	2019-12-16	2019-12-01	384	16.6509	163.068	152.318	152.237	164	154	153	162.878	131.938	129.487	164	131	130
CRA01	DEN	8	CRA01-DEN-8	2019-12-21 13:00:17	2019-12-21 13:00:17	2019-12-21	2019-12-16	2019-12-01	343	16.6246	157.3	146.327	147.166	158	149	149	157.224	132.227	129.026	159	131	130
CRA01	DEN	8	CRA01-DEN-8	2019-12-22 10:00:17	2019-12-22 10:00:17	2019-12-22	2019-12-16	2019-12-01	404	39.3002	149.913	141.012	139.849	150	142	139	151.371	131.097	129.849	151	130	130
CRA01	DEN	8	CRA01-DEN-8	2019-12-22 11:00:17	2019-12-22 11:00:17	2019-12-22	2019-12-16	2019-12-01	411	17.4142	160.299	150.888	148.998	162	152	150	161.083	131.148	130.241	162	130	131
CRA01	DEN	8	CRA01-DEN-8	2019-12-22 12:00:17	2019-12-22 12:00:17	2019-12-22	2019-12-16	2019-12-01	402	17.1027	153.162	144.167	142.595	154	145	144	154.463	131.055	130.062	156	130	130
CRA01	DEN	8	CRA01-DEN-8	2019-12-22 13:00:17	2019-12-22 13:00:17	2019-12-22	2019-12-16	2019-12-01	542	28.6401	152.768	144.764	142.092	154	146	143	154.745	130.482	130.48	156	129	130
CRA01	DEN	8	CRA01-DEN-8	2019-12-23 10:00:17	2019-12-23 10:00:17	2019-12-23	2019-12-23	2019-12-01	682	47.4301	129.51	124.698	122.545	133	128	126	133.985	129.446	129.804	137	129	130
CRA01	DEN	8	CRA01-DEN-8	2019-12-23 11:00:17	2019-12-23 11:00:17	2019-12-23	2019-12-23	2019-12-01	797	68.4764	162.197	158.634	153.981	173	164	158	166.178	128.464	130.752	172	128	132
CRA01	DEN	8	CRA01-DEN-8	2019-12-23 12:00:17	2019-12-23 12:00:17	2019-12-23	2019-12-23	2019-12-01	720	58.9014	133.792	132.215	130.74	134	132	130	140.782	128.325	128.975	141	128	129
CRA01	DEN	8	CRA01-DEN-8	2019-12-23 13:00:17	2019-12-23 13:00:17	2019-12-23	2019-12-23	2019-12-01	1249	80.2479	144.477	142.443	141.118	145	143	141	150.861	128.545	128.888	152	128	130
CRA01	DEN	8	CRA01-DEN-8	2019-12-24 10:00:17	2019-12-24 10:00:17	2019-12-24	2019-12-23	2019-12-01	990	62.2134	118.038	117.198	118.647	104	104	107	125.419	128.642	127.219	113	129	126
CRA01	DEN	8	CRA01-DEN-8	2019-12-24 11:00:17	2019-12-24 11:00:17	2019-12-24	2019-12-23	2019-12-01	674	59.7851	128.516	127.197	127.592	110	111	113	135.148	128.564	127.862	119	129	127
CRA01	DEN	8	CRA01-DEN-8	2019-12-24 12:00:17	2019-12-24 12:00:17	2019-12-24	2019-12-23	2019-12-01	338	39.4304	143.754	138.506	134.565	146	140	136	147.799	129.213	130.814	150	129	131
CRA01	DEN	8	CRA01-DEN-8	2019-12-24 13:00:17	2019-12-24 13:00:17	2019-12-24	2019-12-23	2019-12-01	436	47.5626	147.291	142.025	138.429	152	146	142	151.351	129.278	130.585	155	129	131
CRA01	DEN	8	CRA01-DEN-8	2019-12-25 10:00:17	2019-12-25 10:00:17	2019-12-25	2019-12-23	2019-12-01	1271	57.7694	113.538	112.138	113.565	95	95	99	119.856	128.887	127.222	103	129	126
CRA01	DEN	8	CRA01-DEN-8	2019-12-25 11:00:22	2019-12-25 11:00:22	2019-12-25	2019-12-23	2019-12-01	226	65.7792	185.894	180.106	173.69	196	190	182	187.372	128.96	131.978	197	129	132
CRA01	DEN	8	CRA01-DEN-8	2019-12-25 12:00:22	2019-12-25 12:00:22	2019-12-25	2019-12-23	2019-12-01	442	54.4069	143.462	141.704	139.615	148	145	142	150.244	128.262	129.324	154	128	130
CRA01	DEN	8	CRA01-DEN-8	2019-12-25 13:00:22	2019-12-25 13:00:22	2019-12-25	2019-12-23	2019-12-01	799	52.043	170.438	166.815	162.014	175	171	166	174.675	128.479	130.922	179	128	131
CRA01	DEN	8	CRA01-DEN-8	2019-12-26 10:00:22	2019-12-26 10:00:22	2019-12-26	2019-12-23	2019-12-01	25	35.1462	178.76	175.68	173.8	181	179	177	183.4	128.76	129.32	186	129	129
CRA01	DEN	8	CRA01-DEN-8	2019-12-26 11:00:22	2019-12-26 11:00:22	2019-12-26	2019-12-23	2019-12-01	38	37.3531	175.395	172	168.263	176	173	168	179.868	128.579	130.342	181	129	130
CRA01	DEN	8	CRA01-DEN-8	2019-12-26 12:00:22	2019-12-26 12:00:22	2019-12-26	2019-12-23	2019-12-01	269	41.8361	173.23	170.732	167.792	175	173	170	178.55	128.387	129.825	181	128	130
CRA01	DEN	8	CRA01-DEN-8	2019-12-26 13:00:22	2019-12-26 13:00:22	2019-12-26	2019-12-23	2019-12-01	185	33.6156	159.211	155.481	153	161	158	155	164.232	128.832	129.795	167	129	130
CRA01	DEN	8	CRA01-DEN-8	2019-12-27 10:00:22	2019-12-27 10:00:22	2019-12-27	2019-12-23	2019-12-01	703	64.2868	151.657	146.334	139.659	154	148	141	155.383	128.728	132.222	157	129	132
CRA01	DEN	8	CRA01-DEN-8	2019-12-27 11:00:22	2019-12-27 11:00:22	2019-12-27	2019-12-23	2019-12-01	76	51.6237	142.776	139.053	134.895	127	125	124	147.803	128.579	130.684	134	128	131
CRA01	DEN	8	CRA01-DEN-8	2019-12-27 12:00:22	2019-12-27 12:00:22	2019-12-27	2019-12-23	2019-12-01	104	31.0887	118.077	116.423	114.394	120	119	117	124.981	128.26	129.317	128	128	129
CRA01	DEN	8	CRA01-DEN-8	2019-12-27 13:00:22	2019-12-27 13:00:22	2019-12-27	2019-12-23	2019-12-01	294	55.1689	158.626	153.878	150.037	161	156	153	162.524	129.058	130.643	165	129	131
CRA01	DEN	8	CRA01-DEN-8	2019-12-28 10:00:22	2019-12-28 10:00:22	2019-12-28	2019-12-23	2019-12-01	249	44.6873	173.133	169.12	165.683	173	169	166	177.293	128.871	130.293	177	129	130
CRA01	DEN	8	CRA01-DEN-8	2019-12-28 11:00:22	2019-12-28 11:00:22	2019-12-28	2019-12-23	2019-12-01	209	42.2682	146.187	141.727	138.072	148	143	139	150.904	128.947	130.526	152	129	131
CRA01	DEN	8	CRA01-DEN-8	2019-12-28 12:00:22	2019-12-28 12:00:22	2019-12-28	2019-12-23	2019-12-01	125	45.4579	177.656	173.752	170.104	177	174	171	181.64	128.736	130.416	182	129	130
CRA01	DEN	8	CRA01-DEN-8	2019-12-28 13:00:22	2019-12-28 13:00:22	2019-12-28	2019-12-23	2019-12-01	117	47.2706	165.778	163.128	161.325	167	165	163	171.487	128.581	129.265	173	129	129
CRA01	DEN	8	CRA01-DEN-8	2019-12-29 10:00:22	2019-12-29 10:00:22	2019-12-29	2019-12-23	2019-12-01	896	78.1125	123.166	119.268	117.179	105	102	103	127.327	129.142	129.517	111	129	129
CRA01	DEN	8	CRA01-DEN-8	2019-12-29 11:00:22	2019-12-29 11:00:22	2019-12-29	2019-12-23	2019-12-01	321	60.467	102.296	97.8567	94.3645	96	92	89	105.738	129.044	130.536	100	129	131
CRA01	DEN	8	CRA01-DEN-8	2019-12-29 12:00:22	2019-12-29 12:00:22	2019-12-29	2019-12-23	2019-12-01	143	62.4341	130.552	128.28	127.245	136	131	129	136.72	128.678	128.839	141	128	130
CRA01	DEN	8	CRA01-DEN-8	2019-12-29 13:00:22	2019-12-29 13:00:22	2019-12-29	2019-12-23	2019-12-01	50	43.566	148.6	145.72	142.58	158	154	148	154.32	128.52	130.04	162	128	131
CRA01	DEN	8	CRA01-DEN-8	2019-12-30 10:00:22	2019-12-30 10:00:22	2019-12-30	2019-12-30	2019-12-01	173	26.6131	127.595	122.676	118.514	130	126	121	131.948	129.064	130.971	135	129	131
CRA01	DEN	8	CRA01-DEN-8	2019-12-30 11:00:22	2019-12-30 11:00:22	2019-12-30	2019-12-30	2019-12-01	162	43.1568	139.438	135.29	131.333	144	140	137	144.426	128.809	130.716	149	129	130
CRA01	DEN	8	CRA01-DEN-8	2019-12-30 12:00:22	2019-12-30 12:00:22	2019-12-30	2019-12-30	2019-12-01	485	41.4289	148.503	144.734	140.897	151	147	144	153.689	128.703	130.571	156	129	131
CRA01	DEN	8	CRA01-DEN-8	2019-12-30 13:00:22	2019-12-30 13:00:22	2019-12-30	2019-12-30	2019-12-01	14	4.2721	116.786	112.357	102.5	113	109	100	121.214	127.786	134	118	128	134
CRA01	DEN	8	CRA01-DEN-8	2019-12-31 10:00:22	2019-12-31 10:00:22	2019-12-31	2019-12-30	2019-12-01	234	15.5082	146.714	141.654	137.004	150	144	139	150.902	128.94	131.226	154	129	131
CRA01	DEN	8	CRA01-DEN-8	2019-12-31 11:00:22	2019-12-31 11:00:22	2019-12-31	2019-12-30	2019-12-01	167	50.3017	150.94	145.275	139.814	152	148	142	154.509	129.078	131.689	157	129	132
CRA01	DEN	8	CRA01-DEN-8	2019-12-31 12:00:22	2019-12-31 12:00:22	2019-12-31	2019-12-30	2019-12-01	81	35.0286	138.975	132.877	128.148	145	139	133	142.296	129.432	131.333	149	129	131
CRA01	DEN	8	CRA01-DEN-8	2019-12-31 13:00:22	2019-12-31 13:00:22	2019-12-31	2019-12-30	2019-12-01	92	51.0025	142.902	136.587	131.109	146	139	134	146.087	129.326	131.815	149	129	131
CRA01	DEN	8	CRA01-DEN-8	2020-01-01 10:00:22	2020-01-01 10:00:22	2020-01-01	2019-12-30	2020-01-01	26	33.1437	158.346	154.692	152.462	160	156	154	163.462	128.923	129.577	166	129	130
CRA01	DEN	8	CRA01-DEN-8	2020-01-01 11:00:22	2020-01-01 11:00:22	2020-01-01	2019-12-30	2020-01-01	16	3.60565	192.312	189	182.875	192	188	184	195.812	128.125	131.375	196	128	131
CRA01	DEN	8	CRA01-DEN-8	2020-01-01 12:00:22	2020-01-01 12:00:22	2020-01-01	2019-12-30	2020-01-01	66	34.7024	99.697	96.0758	93.5303	96	94	92	104.5	128.939	129.924	102	129	130
CRA01	DEN	8	CRA01-DEN-8	2020-01-01 13:00:22	2020-01-01 13:00:22	2020-01-01	2019-12-30	2020-01-01	510	39.6549	166.739	164.071	161.065	170	167	164	172.247	128.461	129.888	175	128	130
CRA01	DEN	8	CRA01-DEN-8	2020-01-02 10:00:22	2020-01-02 10:00:22	2020-01-02	2019-12-30	2020-01-01	362	68.9639	128.738	122.271	118.461	124	118	114	131.671	129.785	130.909	128	130	131
CRA01	DEN	8	CRA01-DEN-8	2020-01-02 11:00:22	2020-01-02 11:00:22	2020-01-02	2019-12-30	2020-01-01	3177	73.6496	172.056	168.72	163.681	178	174	168	176.244	128.341	130.996	181	128	131
CRA01	DEN	8	CRA01-DEN-8	2020-01-02 12:00:22	2020-01-02 12:00:22	2020-01-02	2019-12-30	2020-01-01	1254	65.3093	131.494	131.938	133.558	130	131	134	140.344	128.174	127.053	140	128	126
CRA01	DEN	8	CRA01-DEN-8	2020-01-02 13:00:22	2020-01-02 13:00:22	2020-01-02	2019-12-30	2020-01-01	356	69.4263	159.132	157.626	157.334	163	160	160	165.896	128.542	128.32	169	128	129
CRA01	DEN	8	CRA01-DEN-8	2020-01-03 10:00:22	2020-01-03 10:00:22	2020-01-03	2019-12-30	2020-01-01	915	65.2994	187.456	178.65	170.938	194	184	175	186.828	129.855	133.044	192	130	134
CRA01	DEN	8	CRA01-DEN-8	2020-01-03 11:00:22	2020-01-03 11:00:22	2020-01-03	2019-12-30	2020-01-01	799	66.6937	172.959	171.123	169.542	173	171	170	178.832	128.388	129.058	178	128	130
CRA01	DEN	8	CRA01-DEN-8	2020-01-03 12:00:22	2020-01-03 12:00:22	2020-01-03	2019-12-30	2020-01-01	47	20.6156	179.234	180.319	183.553	182	183	186	187.34	128.043	126.277	190	128	126
CRA01	DEN	8	CRA01-DEN-8	2020-01-03 13:00:22	2020-01-03 13:00:22	2020-01-03	2019-12-30	2020-01-01	129	25.6994	158	158.202	160.31	157	158	161	166.426	128.364	126.884	166	128	126
CRA01	DEN	8	CRA01-DEN-8	2020-01-04 10:00:22	2020-01-04 10:00:22	2020-01-04	2019-12-30	2020-01-01	1468	76.2366	182.397	177.847	172.834	182	177	172	185.301	128.747	131.183	185	129	131
CRA01	DEN	8	CRA01-DEN-8	2020-01-04 11:00:22	2020-01-04 11:00:22	2020-01-04	2019-12-30	2020-01-01	85	24.7245	174.341	169.941	166.918	173	169	166	178.259	129	130.141	177	129	130
CRA01	DEN	8	CRA01-DEN-8	2020-01-04 12:00:22	2020-01-04 12:00:22	2020-01-04	2019-12-30	2020-01-01	26	11.2806	189	181.692	176.577	186	180	176	189.846	129.654	131.615	188	130	131
CRA01	DEN	8	CRA01-DEN-8	2020-01-04 13:00:22	2020-01-04 13:00:22	2020-01-04	2019-12-30	2020-01-01	88	48.6005	179.591	174.864	173.114	181	177	175	183.011	129.239	129.5	185	129	129
CRA01	DEN	8	CRA01-DEN-8	2020-01-05 10:00:22	2020-01-05 10:00:22	2020-01-05	2019-12-30	2020-01-01	156	20.0001	152.327	147.609	143.667	158	153	150	156.66	128.974	130.712	162	129	131
CRA01	DEN	8	CRA01-DEN-8	2020-01-05 11:00:22	2020-01-05 11:00:22	2020-01-05	2019-12-30	2020-01-01	140	23.6486	183.171	179.329	174.757	185	182	177	186.771	128.557	130.886	189	129	131
CRA01	DEN	8	CRA01-DEN-8	2020-01-05 12:00:22	2020-01-05 12:00:22	2020-01-05	2019-12-30	2020-01-01	84	55.9725	154.929	147.667	141.357	158	150	144	156.952	129.56	132.274	160	130	133
[truncated: 121,895 more rows]
