# Supplementary material for: Seasonal pigment fluctuation in diploid and polyploid Arabidopsis revealed by machine learning-based phenotyping method PlantServation
Source: Nat Commun. 2023 Sep 22;14:5792. doi: 10.1038/s41467-023-41260-3 (PMC10517152; doi:10.1038/s41467-023-41260-3)
Supplement: Supplementary file 9 — Source Data [file 41467_2023_41260_MOESM9_ESM.zip › Source Data 16.xlsx]

## Sheet: README
README for Source Data 16
sheet			sheet	column	content
name	content		Fig_29_CH1	camera	the camera ID
README	explanation of the file (this sheet)			species	the species code
Fig_29_CH1	plant image and size data for Japanese site from year 1			plant_number	the ID number of the plant
				plant	the information of the plant consisting of the camera ID, the species code, and the ID number of the plant
				datetime	the date and time when the data was collected
				raw	the date and time when the data was collected
				day	the day when the data was collected
				week	the week when the data was collected
				month	the month when the data was collected
				area	the segmented area in the number of pixels
				rosette_radius	the radius of the segmented area
				rgb_r_mean	the mean R value of the RGB color space of the segmented area
				rgb_g_mean	the mean G value of the RGB color space of the segmented area
				rgb_b_mean	the mean B value of the RGB color space of the segmented area
				rgb_r_median	the median R value of the RGB color space of the segmented area
				rgb_g_median	the median G value of the RGB color space of the segmented area
				rgb_b_median	the median B value of the RGB color space of the segmented area
				lab_l_mean	the mean L* value of the L*a*b* color space of the segmented area
				lab_a_mean	the mean a* value of the L*a*b* color space of the segmented area
				lab_b_mean	the mean b* value of the L*a*b* color space of the segmented area
				lab_l_median	the median L* value of the L*a*b* color space of the segmented area
				lab_a_median	the median a* value of the L*a*b* color space of the segmented area
				lab_b_median	the median b* value of the L*a*b* color space of the segmented area

## Sheet: Fig_S29_CH1
camera	species	plant_number	plant	datetime	raw	day	week	month	area	rosette_radius	rgb_r_mean	rgb_g_mean	rgb_b_mean	rgb_r_median	rgb_g_median	rgb_b_median	lab_l_mean	lab_a_mean	lab_b_mean	lab_l_median	lab_a_median	lab_b_median	treatment	Group
ZHA01	COL	12	ZHA01-COL-12	2017-11-10 12:40:15	2017-11-10 12:40:15	2017-11-10	2017-11-06	2017-11-01	877	52.3207	141.409	164.944	97.9202	155	183	103	163.887	108.737	159.548	181	106	164	control	COL control
ZHA01	COL	12	ZHA01-COL-12	2017-11-11 11:10:15	2017-11-11 11:10:15	2017-11-11	2017-11-06	2017-11-01	1223	51.49	155.249	179.222	93.7923	157	183	97	177.43	106.214	168.523	181	106	168	control	COL control
ZHA01	COL	12	ZHA01-COL-12	2017-11-11 12:40:15	2017-11-11 12:40:15	2017-11-11	2017-11-06	2017-11-01	409	37.3837	159.377	183.501	96.9804	162	187	98	181.416	106.007	168.958	185	106	169	control	COL control
ZHA01	COL	12	ZHA01-COL-12	2017-11-12 11:10:15	2017-11-12 11:10:15	2017-11-12	2017-11-06	2017-11-01	2072	54.0371	145.879	171.669	91.8542	150	177	96	170.01	106.108	165.839	175	106	166	control	COL control
ZHA01	COL	12	ZHA01-COL-12	2017-11-12 12:40:15	2017-11-12 12:40:15	2017-11-12	2017-11-06	2017-11-01	2562	53.1061	142.863	165.692	93.3306	150	175	99	164.924	108.139	162.605	174	107	163	control	COL control
ZHA01	COL	12	ZHA01-COL-12	2017-11-13 11:10:15	2017-11-13 11:10:15	2017-11-13	2017-11-13	2017-11-01	2253	52.901	150.001	172.662	98.8939	155	179	104	171.713	108.027	163.149	178	107	164	control	COL control
ZHA01	COL	12	ZHA01-COL-12	2017-11-13 12:40:15	2017-11-13 12:40:15	2017-11-13	2017-11-13	2017-11-01	2476	52.9111	146.395	168.296	98.8348	153	177	105	167.745	108.816	161.231	176	108	161	control	COL control
ZHA01	COL	12	ZHA01-COL-12	2017-11-14 11:10:15	2017-11-14 11:10:15	2017-11-14	2017-11-13	2017-11-01	2775	58.6367	146.747	165.482	95.1103	154	175	100	165.55	109.97	162.086	174	109	163	control	COL control
ZHA01	COL	12	ZHA01-COL-12	2017-11-14 12:40:15	2017-11-14 12:40:15	2017-11-14	2017-11-13	2017-11-01	1020	45.6302	156.777	177.635	96.7578	161	181	100	176.482	107.909	166.749	180	108	168	control	COL control
ZHA01	COL	12	ZHA01-COL-12	2017-11-15 11:10:15	2017-11-15 11:10:15	2017-11-15	2017-11-13	2017-11-01	1344	50.8719	147.792	168.739	99.5766	152	173	103	168.575	109.171	161.241	173	109	162	control	COL control
ZHA01	COL	12	ZHA01-COL-12	2017-11-15 12:40:15	2017-11-15 12:40:15	2017-11-15	2017-11-13	2017-11-01	2530	58.8601	139.083	157.222	95.517	149	169	102	157.941	111.233	158.014	169	110	159	control	COL control
ZHA01	COL	12	ZHA01-COL-12	2017-11-16 11:10:15	2017-11-16 11:10:15	2017-11-16	2017-11-13	2017-11-01	1185	52.901	143.923	166.516	100.343	147	170	103	166.279	108.845	159.615	169	108	160	control	COL control
ZHA01	COL	12	ZHA01-COL-12	2017-11-16 12:40:15	2017-11-16 12:40:15	2017-11-16	2017-11-13	2017-11-01	2661	60.6672	138.776	154.89	96.6415	148	169	104	156.141	112.515	156.542	169	111	158	control	COL control
ZHA01	COL	12	ZHA01-COL-12	2017-11-17 11:10:15	2017-11-17 11:10:15	2017-11-17	2017-11-13	2017-11-01	32	3.92134	130.25	148.562	55.4062	131	150	54	148.969	107.812	173.594	150	108	173	control	COL control
ZHA01	COL	12	ZHA01-COL-12	2017-11-17 12:40:15	2017-11-17 12:40:15	2017-11-17	2017-11-13	2017-11-01	1614	56.6428	132.552	149.265	93.4715	138	156	99	150.971	112.444	155.404	158	111	157	control	COL control
ZHA01	COL	12	ZHA01-COL-12	2017-11-18 11:10:15	2017-11-18 11:10:15	2017-11-18	2017-11-13	2017-11-01	1322	52.562	137.76	157.495	98.8525	140	161	103	158.481	110.892	156.35	161	111	156	control	COL control
ZHA01	COL	12	ZHA01-COL-12	2017-11-18 12:40:15	2017-11-18 12:40:15	2017-11-18	2017-11-13	2017-11-01	1265	52.9598	137.613	158.343	102.228	139	160	106	159.285	110.837	154.942	160	111	155	control	COL control
ZHA01	COL	12	ZHA01-COL-12	2017-11-19 11:10:15	2017-11-19 11:10:15	2017-11-19	2017-11-13	2017-11-01	3278	54.687	129.699	144.831	99.2703	137	155	105	147.143	114.493	150.387	157	114	151	control	COL control
ZHA01	COL	12	ZHA01-COL-12	2017-11-19 12:40:15	2017-11-19 12:40:15	2017-11-19	2017-11-13	2017-11-01	843	48.8468	149.202	169.005	100.181	151	171	102	169.176	109.651	161.192	171	109	161	control	COL control
ZHA01	COL	12	ZHA01-COL-12	2017-11-20 11:10:15	2017-11-20 11:10:15	2017-11-20	2017-11-20	2017-11-01	2153	54.8975	134.536	147.333	88.915	137	150	93	149.929	113.663	157.335	153	113	158	control	COL control
ZHA01	COL	12	ZHA01-COL-12	2017-11-20 12:40:15	2017-11-20 12:40:15	2017-11-20	2017-11-20	2017-11-01	334	14.3179	150.635	172.793	109.47	151	173	110	172.611	109.464	158.054	173	110	158	control	COL control
ZHA01	COL	12	ZHA01-COL-12	2017-11-21 11:10:15	2017-11-21 11:10:15	2017-11-21	2017-11-20	2017-11-01	3311	60.1593	134.977	151.214	92.3274	141	158	99	152.69	112.34	156.992	160	111	158	control	COL control
ZHA01	COL	12	ZHA01-COL-12	2017-11-21 12:40:15	2017-11-21 12:40:15	2017-11-21	2017-11-20	2017-11-01	3334	63.0083	136.305	153.012	102.86	140	159	107	154.578	113.422	152.316	161	112	154	control	COL control
ZHA01	COL	12	ZHA01-COL-12	2017-11-22 11:10:15	2017-11-22 11:10:15	2017-11-22	2017-11-20	2017-11-01	0	NA	136.305	153.012	102.86	140	159	107	154.578	113.422	152.316	161	112	154	control	COL control
ZHA01	COL	12	ZHA01-COL-12	2017-11-22 12:40:15	2017-11-22 12:40:15	2017-11-22	2017-11-20	2017-11-01	524	33.4157	137.603	151.55	79.3263	137	148	79	153.067	111.681	163.903	150	111	166	control	COL control
ZHA01	COL	12	ZHA01-COL-12	2017-11-23 11:10:15	2017-11-23 11:10:15	2017-11-23	2017-11-20	2017-11-01	242	16.5696	134.368	151.426	79.7025	135	153	79	152.694	110.293	163.512	154	110	164	control	COL control
ZHA01	COL	12	ZHA01-COL-12	2017-11-23 12:40:15	2017-11-23 12:40:15	2017-11-23	2017-11-20	2017-11-01	209	13.0385	110.44	129.526	67.0813	109	129	66	131.029	110.359	159.354	130	110	160	control	COL control
ZHA01	COL	12	ZHA01-COL-12	2017-11-24 11:10:15	2017-11-24 11:10:15	2017-11-24	2017-11-20	2017-11-01	0	NA	110.44	129.526	67.0813	109	129	66	131.029	110.359	159.354	130	110	160	control	COL control
ZHA01	COL	12	ZHA01-COL-12	2017-11-24 12:40:15	2017-11-24 12:40:15	2017-11-24	2017-11-20	2017-11-01	4207	64.5668	126.987	137.445	100.692	129	143	102	140.924	117.805	146.326	146	117	147	control	COL control
ZHA01	COL	12	ZHA01-COL-12	2017-11-25 11:10:15	2017-11-25 11:10:15	2017-11-25	2017-11-20	2017-11-01	4313	56.3455	123.574	140.316	93.0396	131	150	100	142.282	113.602	151.193	152	113	151	control	COL control
ZHA01	COL	12	ZHA01-COL-12	2017-11-25 12:40:15	2017-11-25 12:40:15	2017-11-25	2017-11-20	2017-11-01	2703	54.5789	129.553	148.357	95.8872	134	156	101	149.846	112.102	153.493	157	111	154	control	COL control
ZHA01	COL	12	ZHA01-COL-12	2017-11-26 11:10:15	2017-11-26 11:10:15	2017-11-26	2017-11-20	2017-11-01	5311	56.5047	120.365	133.317	94.6758	129	144	100	136.371	116.391	147.168	147	117	148	control	COL control
ZHA01	COL	12	ZHA01-COL-12	2017-11-26 12:40:15	2017-11-26 12:40:15	2017-11-26	2017-11-20	2017-11-01	2782	54.6468	127.246	145.122	100.621	132	152	104	147.218	113.556	149.495	154	112	151	control	COL control
ZHA01	COL	12	ZHA01-COL-12	2017-11-27 11:10:15	2017-11-27 11:10:15	2017-11-27	2017-11-27	2017-11-01	114	8.32176	151.351	177.237	119.316	154	180	122	176.386	108.798	154.807	179	109	155	control	COL control
ZHA01	COL	12	ZHA01-COL-12	2017-11-27 12:40:15	2017-11-27 12:40:15	2017-11-27	2017-11-27	2017-11-01	2909	53.2542	127.355	144.575	98.7178	133	150	104	146.587	113.637	150.337	153	112	151	control	COL control
ZHA01	COL	12	ZHA01-COL-12	2017-11-28 11:10:15	2017-11-28 11:10:15	2017-11-28	2017-11-27	2017-11-01	4383	57.6657	122.448	136.718	95.0219	130	143	102	139.563	115.354	148.651	147	114	150	control	COL control
ZHA01	COL	12	ZHA01-COL-12	2017-11-28 12:40:15	2017-11-28 12:40:15	2017-11-28	2017-11-27	2017-11-01	4869	55.9159	119.559	133.911	94.6494	127	140	102	136.775	115.699	147.382	143	115	149	control	COL control
ZHA01	COL	12	ZHA01-COL-12	2017-11-29 11:10:15	2017-11-29 11:10:15	2017-11-29	2017-11-27	2017-11-01	5145	56.1254	117.729	131.447	86.6655	124	138	90	134.183	115.175	150.411	142	114	152	control	COL control
ZHA01	COL	12	ZHA01-COL-12	2017-11-29 12:40:15	2017-11-29 12:40:15	2017-11-29	2017-11-27	2017-11-01	5141	56.3317	117.771	131.117	87.008	124	139	90	133.97	115.396	150.153	142	114	151	control	COL control
ZHA01	COL	12	ZHA01-COL-12	2017-11-30 11:10:15	2017-11-30 11:10:15	2017-11-30	2017-11-27	2017-11-01	5766	67.5513	109.697	120.903	90.3278	116	126	93	124.615	118.339	143.267	131	117	145	control	COL control
ZHA01	COL	12	ZHA01-COL-12	2017-11-30 12:40:15	2017-11-30 12:40:15	2017-11-30	2017-11-27	2017-11-01	6141	67.3678	113.453	124.671	90.4954	121	130	96	128.291	117.76	145.154	135	118	146	control	COL control
ZHA01	COL	12	ZHA01-COL-12	2017-12-01 11:10:15	2017-12-01 11:10:15	2017-12-01	2017-11-27	2017-12-01	5535	59.3114	114.2	126.937	90.8152	121	133	96	130.248	116.774	146.031	137	116	147	control	COL control
ZHA01	COL	12	ZHA01-COL-12	2017-12-01 12:40:15	2017-12-01 12:40:15	2017-12-01	2017-11-27	2017-12-01	4761	65.8018	122.542	133.526	95.4014	127	139	98	137.213	117.304	147.104	143	116	149	control	COL control
ZHA01	COL	12	ZHA01-COL-12	2017-12-02 11:10:15	2017-12-02 11:10:15	2017-12-02	2017-11-27	2017-12-01	7113	92.4047	115.063	123.037	95.2488	119	129	96	127.802	120.037	142.199	135	120	143	control	COL control
ZHA01	COL	12	ZHA01-COL-12	2017-12-02 12:40:15	2017-12-02 12:40:15	2017-12-02	2017-11-27	2017-12-01	5744	65.1782	119.859	131.735	95.6605	127	139	101	135.288	117.195	146.006	143	117	147	control	COL control
ZHA01	COL	12	ZHA01-COL-12	2017-12-03 11:10:15	2017-12-03 11:10:15	2017-12-03	2017-11-27	2017-12-01	7610	71.0767	116.357	122.648	94.669	121	128	98	127.741	120.695	142.478	133	121	143	control	COL control
ZHA01	COL	12	ZHA01-COL-12	2017-12-03 12:40:15	2017-12-03 12:40:15	2017-12-03	2017-11-27	2017-12-01	6257	68.7476	119.369	128.029	94.8737	124	134	98	132.453	118.952	144.87	139	119	146	control	COL control
ZHA01	COL	12	ZHA01-COL-12	2017-12-04 11:10:15	2017-12-04 11:10:15	2017-12-04	2017-12-04	2017-12-01	1860	54.1188	122.738	144.474	95.3091	125	149	99	145.784	111.255	151.628	150	111	151	control	COL control
ZHA01	COL	12	ZHA01-COL-12	2017-12-04 12:40:15	2017-12-04 12:40:15	2017-12-04	2017-12-04	2017-12-01	2701	54.6246	124.781	141.098	92.3536	129	147	97	143.418	113.471	152.093	149	112	153	control	COL control
ZHA01	COL	12	ZHA01-COL-12	2017-12-05 11:10:15	2017-12-05 11:10:15	2017-12-05	2017-12-04	2017-12-01	3015	64.0239	123.041	140.015	92.998	127	146	97	142.271	113.49	151.093	148	112	152	control	COL control
ZHA01	COL	12	ZHA01-COL-12	2017-12-05 12:40:15	2017-12-05 12:40:15	2017-12-05	2017-12-04	2017-12-01	724	21.1011	131.407	147.054	76.4199	128	146	74	148.555	111.006	163.307	147	110	164	control	COL control
ZHA01	COL	12	ZHA01-COL-12	2017-12-06 11:10:15	2017-12-06 11:10:15	2017-12-06	2017-12-04	2017-12-01	3210	55.3276	122.55	137.726	95.5393	126	142	100	140.653	114.858	148.819	145	114	150	control	COL control
ZHA01	COL	12	ZHA01-COL-12	2017-12-06 12:40:15	2017-12-06 12:40:15	2017-12-06	2017-12-04	2017-12-01	5229	67.6199	116.19	127.48	90.5873	121	134	93	131.231	117.27	146.614	139	116	148	control	COL control
ZHA01	COL	12	ZHA01-COL-12	2017-12-07 11:10:15	2017-12-07 11:10:15	2017-12-07	2017-12-04	2017-12-01	285	13.3418	116.323	128.011	59.8316	116	128	58	130.751	112.839	163.126	131	112	163	control	COL control
ZHA01	COL	12	ZHA01-COL-12	2017-12-07 12:41:01	2017-12-07 12:41:01	2017-12-07	2017-12-04	2017-12-01	15514	162.965	150.685	144.972	127.807	145	139	123	153.191	127.148	137.821	148	128	137	control	COL control
ZHA01	COL	12	ZHA01-COL-12	2017-12-08 11:11:01	2017-12-08 11:11:01	2017-12-08	2017-12-04	2017-12-01	3568	55.9184	124.496	144.161	90.338	128	149	94	145.659	111.501	154.263	150	110	155	control	COL control
ZHA01	COL	12	ZHA01-COL-12	2017-12-08 12:41:01	2017-12-08 12:41:01	2017-12-08	2017-12-04	2017-12-01	3429	55.982	132.408	149.398	96.8679	135	153	99	151.276	112.812	153.74	155	112	154	control	COL control
ZHA01	COL	12	ZHA01-COL-12	2017-12-12 11:11:01	2017-12-12 11:11:01	2017-12-12	2017-12-11	2017-12-01	5712	59.1345	129.337	143.132	98.9848	134	150	102	145.942	115.316	149.819	153	114	151	control	COL control
ZHA01	COL	12	ZHA01-COL-12	2017-12-12 12:41:01	2017-12-12 12:41:01	2017-12-12	2017-12-11	2017-12-01	6150	59.8351	126.358	139.869	99.7411	133	148	103	142.885	116.001	147.796	151	115	149	control	COL control
ZHA01	COL	12	ZHA01-COL-12	2017-12-13 11:11:01	2017-12-13 11:11:01	2017-12-13	2017-12-11	2017-12-01	3477	54.745	139.043	146.877	101.181	133	141	99	150.62	117.491	151.224	145	117	152	control	COL control
ZHA01	COL	12	ZHA01-COL-12	2017-12-13 12:41:01	2017-12-13 12:41:01	2017-12-13	2017-12-11	2017-12-01	5571	68.2378	145.861	154.306	115.228	143	155	113	157.806	118.3	147.449	158	117	149	control	COL control
ZHA01	COL	12	ZHA01-COL-12	2017-12-14 11:11:01	2017-12-14 11:11:01	2017-12-14	2017-12-11	2017-12-01	6402	81.1127	112.499	122.51	77.3565	117	128	78	126.112	116.624	151.308	133	115	153	control	COL control
ZHA01	COL	12	ZHA01-COL-12	2017-12-14 12:41:01	2017-12-14 12:41:01	2017-12-14	2017-12-11	2017-12-01	6539	58.3946	119.439	133.368	88.0572	125	141	90	136.078	115.089	150.591	144	114	152	control	COL control
ZHA01	COL	12	ZHA01-COL-12	2017-12-15 11:11:01	2017-12-15 11:11:01	2017-12-15	2017-12-11	2017-12-01	5547	66.5821	115.745	124.591	91.4404	117	129	93	128.837	118.768	144.961	133	118	146	control	COL control
ZHA01	COL	12	ZHA01-COL-12	2017-12-15 12:41:01	2017-12-15 12:41:01	2017-12-15	2017-12-11	2017-12-01	838	44.0029	143.817	158.973	91.9523	134	150	83	159.896	111.659	161.109	151	111	161	control	COL control
ZHA01	COL	12	ZHA01-COL-12	2017-12-16 11:11:01	2017-12-16 11:11:01	2017-12-16	2017-12-11	2017-12-01	6701	59.4093	114.678	129.437	87.9175	121	136	92	132.067	115.168	148.603	139	114	150	control	COL control
ZHA01	COL	12	ZHA01-COL-12	2017-12-16 12:41:01	2017-12-16 12:41:01	2017-12-16	2017-12-11	2017-12-01	5771	58.4557	121.832	138.509	95.9236	127	143	99	140.867	114.305	148.749	147	114	150	control	COL control
ZHA01	COL	12	ZHA01-COL-12	2017-12-17 11:11:01	2017-12-17 11:11:01	2017-12-17	2017-12-11	2017-12-01	5356	56.7064	129.326	143.987	102.061	132	149	104	146.69	115.275	148.517	151	114	150	control	COL control
ZHA01	COL	12	ZHA01-COL-12	2017-12-17 12:41:01	2017-12-17 12:41:01	2017-12-17	2017-12-11	2017-12-01	5842	65.7172	128.579	142.575	104.898	133	149	109	145.505	116.18	146.345	152	115	148	control	COL control
ZHA01	COL	12	ZHA01-COL-12	2017-12-19 11:11:01	2017-12-19 11:11:01	2017-12-19	2017-12-18	2017-12-01	5212	57.9344	115.64	125.529	87.9486	119	129	90	129.626	117.599	147.282	134	117	149	control	COL control
ZHA01	COL	12	ZHA01-COL-12	2017-12-19 12:41:01	2017-12-19 12:41:01	2017-12-19	2017-12-18	2017-12-01	4946	57.5256	114.807	127.09	94.1973	118	131	97	130.973	117.39	144.391	134	117	146	control	COL control
ZHA01	COL	12	ZHA01-COL-12	2017-12-20 11:11:01	2017-12-20 11:11:01	2017-12-20	2017-12-18	2017-12-01	6430	69.8951	116.21	131.609	97.8602	122	139	101	134.483	116.144	144.285	142	115	146	control	COL control
ZHA01	COL	12	ZHA01-COL-12	2017-12-20 12:41:01	2017-12-20 12:41:01	2017-12-20	2017-12-18	2017-12-01	6479	68.6048	122.04	136.914	101.67	127	143	104	139.887	116.214	145.046	146	114	147	control	COL control
ZHA01	COL	12	ZHA01-COL-12	2017-12-21 11:11:01	2017-12-21 11:11:01	2017-12-21	2017-12-18	2017-12-01	2584	50.3325	146.075	154.975	96.6246	142	152	92	157.829	115.277	157.559	155	115	158	control	COL control
ZHA01	COL	12	ZHA01-COL-12	2017-12-21 12:41:01	2017-12-21 12:41:01	2017-12-21	2017-12-18	2017-12-01	0	NA	146.075	154.975	96.6246	142	152	92	157.829	115.277	157.559	155	115	158	control	COL control
ZHA01	COL	12	ZHA01-COL-12	2017-12-22 11:11:01	2017-12-22 11:11:01	2017-12-22	2017-12-18	2017-12-01	5835	56.7485	121.733	141.122	85.5628	125	146	87	142.384	111.449	155.186	147	110	157	control	COL control
ZHA01	COL	12	ZHA01-COL-12	2017-12-22 12:41:01	2017-12-22 12:41:01	2017-12-22	2017-12-18	2017-12-01	5129	56.2695	123.624	145.217	86.2611	126	149	88	145.896	110.088	156.641	150	109	158	control	COL control
ZHA01	COL	12	ZHA01-COL-12	2017-12-23 11:11:01	2017-12-23 11:11:01	2017-12-23	2017-12-18	2017-12-01	5647	56.8112	128.514	149.507	92.3269	131	154	95	150.212	110.615	155.644	155	109	157	control	COL control
ZHA01	COL	12	ZHA01-COL-12	2017-12-23 12:41:01	2017-12-23 12:41:01	2017-12-23	2017-12-18	2017-12-01	6052	58.3132	122.986	143.784	93.0687	127	150	97	144.843	111.54	152.465	151	110	154	control	COL control
ZHA01	COL	12	ZHA01-COL-12	2017-12-24 11:11:01	2017-12-24 11:11:01	2017-12-24	2017-12-18	2017-12-01	6010	59.6406	128.355	150.291	96.8469	133	157	102	150.905	110.739	153.628	158	110	154	control	COL control
ZHA01	COL	12	ZHA01-COL-12	2017-12-24 12:41:01	2017-12-24 12:41:01	2017-12-24	2017-12-18	2017-12-01	6889	61.1635	124.408	145.361	96.1723	130	153	101	146.332	111.72	151.592	154	110	153	control	COL control
ZHA01	COL	12	ZHA01-COL-12	2017-12-25 11:11:01	2017-12-25 11:11:01	2017-12-25	2017-12-25	2017-12-01	6514	61.7399	128.268	149.647	96.1352	132	156	100	150.406	110.936	153.712	156	110	155	control	COL control
ZHA01	COL	12	ZHA01-COL-12	2017-12-25 12:41:01	2017-12-25 12:41:01	2017-12-25	2017-12-25	2017-12-01	6451	62.2551	131.814	153.206	99.496	136	160	102	153.778	110.957	153.705	160	110	155	control	COL control
ZHA01	COL	12	ZHA01-COL-12	2017-12-26 11:11:01	2017-12-26 11:11:01	2017-12-26	2017-12-25	2017-12-01	7375	64.1978	126.939	148.951	102.916	133	157	108	149.848	111.823	149.731	157	110	151	control	COL control
ZHA01	COL	12	ZHA01-COL-12	2017-12-26 12:41:01	2017-12-26 12:41:01	2017-12-26	2017-12-25	2017-12-01	6948	64.146	135.498	156.016	99.6172	140	162	104	156.629	110.975	155.124	163	110	156	control	COL control
ZHA01	COL	12	ZHA01-COL-12	2017-12-27 11:11:01	2017-12-27 11:11:01	2017-12-27	2017-12-25	2017-12-01	7951	65.5714	120.205	142.008	92.967	128	151	99	142.863	111.369	151.51	151	109	153	control	COL control
ZHA01	COL	12	ZHA01-COL-12	2017-12-27 12:41:01	2017-12-27 12:41:01	2017-12-27	2017-12-25	2017-12-01	7566	65.6446	123.612	145.748	93.1503	130	153	99	146.438	110.762	153.232	154	109	155	control	COL control
ZHA01	COL	12	ZHA01-COL-12	2017-12-28 11:11:01	2017-12-28 11:11:01	2017-12-28	2017-12-25	2017-12-01	6344	64.554	133.164	154.54	104.265	136	159	109	155.462	111.446	151.937	159	111	152	control	COL control
ZHA01	COL	12	ZHA01-COL-12	2017-12-28 12:41:01	2017-12-28 12:41:01	2017-12-28	2017-12-25	2017-12-01	7279	64.2998	129.37	152.182	102.849	135	159	109	152.709	111.041	151.295	160	110	152	control	COL control
ZHA01	COL	12	ZHA01-COL-12	2017-12-29 11:11:01	2017-12-29 11:11:01	2017-12-29	2017-12-25	2017-12-01	750	53.7688	120.596	136.751	82.3027	112	129	78	138.663	112.659	155.232	131	113	156	control	COL control
ZHA01	COL	12	ZHA01-COL-12	2017-12-29 12:41:01	2017-12-29 12:41:01	2017-12-29	2017-12-25	2017-12-01	5261	62.773	171.802	186.547	138.318	171	187	133	187.112	114.653	150.828	187	114	151	control	COL control
ZHA01	COL	12	ZHA01-COL-12	2017-12-30 11:11:01	2017-12-30 11:11:01	2017-12-30	2017-12-25	2017-12-01	7692	65.8577	119.556	145.322	86.0735	126	153	92	145.049	108.379	156.316	153	107	157	control	COL control
ZHA01	COL	12	ZHA01-COL-12	2017-12-30 12:41:01	2017-12-30 12:41:01	2017-12-30	2017-12-25	2017-12-01	7956	68.9391	120.777	145.46	87.9824	126	153	93	145.386	109.061	155.481	153	107	157	control	COL control
ZHA01	COL	12	ZHA01-COL-12	2017-12-31 11:11:01	2017-12-31 11:11:01	2017-12-31	2017-12-25	2017-12-01	7372	62.6641	131.978	149.788	95.6096	130	149	93	150.953	112.259	154.432	151	111	155	control	COL control
ZHA01	COL	12	ZHA01-COL-12	2017-12-31 12:41:01	2017-12-31 12:41:01	2017-12-31	2017-12-25	2017-12-01	179	28.9872	165.441	183.961	97.5084	163	184	93	182.514	108.38	169.335	183	108	170	control	COL control
ZHA01	COL	12	ZHA01-COL-12	2018-01-01 11:11:01	2018-01-01 11:11:01	2018-01-01	2018-01-01	2018-01-01	7671	66.4323	138.071	160.095	102.748	137	161	103	160.153	110.278	155.325	161	109	156	control	COL control
ZHA01	COL	12	ZHA01-COL-12	2018-01-01 12:41:01	2018-01-01 12:41:01	2018-01-01	2018-01-01	2018-01-01	7319	73.853	164.707	181.634	123.911	164	183	117	181.181	112.471	155.563	183	111	157	control	COL control
ZHA01	COL	12	ZHA01-COL-12	2018-01-02 11:11:01	2018-01-02 11:11:01	2018-01-02	2018-01-01	2018-01-01	6865	64.5341	127.97	147.85	82.5183	123	144	77	148.305	109.901	160.04	145	110	160	control	COL control
ZHA01	COL	12	ZHA01-COL-12	2018-01-02 12:41:01	2018-01-02 12:41:01	2018-01-02	2018-01-01	2018-01-01	8525	73.4139	135.394	156.12	93.989	138	161	96	156.388	110.131	158.036	161	108	160	control	COL control
ZHA01	COL	12	ZHA01-COL-12	2018-01-05 11:11:01	2018-01-05 11:11:01	2018-01-05	2018-01-01	2018-01-01	8787	68.6317	125.757	151.46	92.638	129	157	96	151.028	108.513	155.929	156	108	156	control	COL control
ZHA01	COL	12	ZHA01-COL-12	2018-01-05 12:41:01	2018-01-05 12:41:01	2018-01-05	2018-01-01	2018-01-01	8223	67.0748	157.54	175.748	116.157	154	175	110	175.618	111.616	156.536	174	111	158	control	COL control
ZHA01	COL	12	ZHA01-COL-12	2018-01-06 11:11:01	2018-01-06 11:11:01	2018-01-06	2018-01-01	2018-01-01	9108	69.9588	113.476	141.81	82.2732	117	147	85	141.229	107.217	156.353	146	107	157	control	COL control
ZHA01	COL	12	ZHA01-COL-12	2018-01-06 12:41:01	2018-01-06 12:41:01	2018-01-06	2018-01-01	2018-01-01	9110	68.9597	113.205	141.11	81.7435	117	147	85	140.617	107.417	156.313	146	107	157	control	COL control
ZHA01	COL	12	ZHA01-COL-12	2018-01-07 11:11:01	2018-01-07 11:11:01	2018-01-07	2018-01-01	2018-01-01	9404	70.611	111.214	138.711	78.393	116	145	82	138.297	107.448	156.893	144	107	157	control	COL control
ZHA01	COL	12	ZHA01-COL-12	2018-01-07 12:41:01	2018-01-07 12:41:01	2018-01-07	2018-01-01	2018-01-01	9501	69.9588	108.569	135.41	76.6433	113	141	81	135.148	107.855	156.272	141	107	157	control	COL control
ZHA01	COL	12	ZHA01-COL-12	2018-01-08 11:11:01	2018-01-08 11:11:01	2018-01-08	2018-01-08	2018-01-01	9813	69.9588	111.835	137.677	80.7192	116	143	84	137.612	108.541	155.362	143	108	156	control	COL control
ZHA01	COL	12	ZHA01-COL-12	2018-01-08 12:41:01	2018-01-08 12:41:01	2018-01-08	2018-01-08	2018-01-01	9052	68.734	150.067	168.614	111.97	147	168	103	168.517	111.79	155.223	168	111	155	control	COL control
ZHA01	COL	12	ZHA01-COL-12	2018-01-09 11:11:01	2018-01-09 11:11:01	2018-01-09	2018-01-08	2018-01-01	9823	72.8436	128.466	154.265	90.9857	132	159	95	153.723	107.911	158.161	158	107	159	control	COL control
ZHA01	COL	12	ZHA01-COL-12	2018-01-09 12:41:01	2018-01-09 12:41:01	2018-01-09	2018-01-08	2018-01-01	9615	69.9588	131.473	155.051	93.021	134	159	95	154.898	108.936	157.743	159	108	159	control	COL control
ZHA01	COL	12	ZHA01-COL-12	2018-01-10 11:11:01	2018-01-10 11:11:01	2018-01-10	2018-01-08	2018-01-01	10056	70.8841	103.013	122.896	76.0554	105	126	78	124.427	112.06	151.194	128	111	152	control	COL control
ZHA01	COL	12	ZHA01-COL-12	2018-01-10 12:41:01	2018-01-10 12:41:01	2018-01-10	2018-01-08	2018-01-01	9544	70.2603	113.674	131.406	75.9044	112	131	74	132.777	111.873	155.732	132	112	156	control	COL control
ZHA01	COL	12	ZHA01-COL-12	2018-01-11 11:11:01	2018-01-11 11:11:01	2018-01-11	2018-01-08	2018-01-01	8701	68.8851	124.027	140.776	76.4482	117	136	70	141.824	111.287	160.018	138	111	160	control	COL control
ZHA01	COL	12	ZHA01-COL-12	2018-01-11 12:41:01	2018-01-11 12:41:01	2018-01-11	2018-01-08	2018-01-01	9109	68.7899	125.505	141.025	81.8011	120	137	75	142.307	112.367	157.609	139	112	157	control	COL control
ZHA01	COL	12	ZHA01-COL-12	2018-01-12 11:11:01	2018-01-12 11:11:01	2018-01-12	2018-01-08	2018-01-01	10169	71.4255	108.242	133.51	89.3085	111	136	92	134.174	110.506	148.875	138	110	149	control	COL control
ZHA01	COL	12	ZHA01-COL-12	2018-01-12 12:41:01	2018-01-12 12:41:01	2018-01-12	2018-01-08	2018-01-01	10008	70.5242	112.035	134.549	84.7047	115	138	88	135.439	110.752	152.129	139	110	153	control	COL control
ZHA01	COL	12	ZHA01-COL-12	2018-01-13 11:11:01	2018-01-13 11:11:01	2018-01-13	2018-01-08	2018-01-01	10174	87.2286	115.314	137.191	88.4051	117	141	90	138.172	111.218	151.582	142	110	152	control	COL control
ZHA01	COL	12	ZHA01-COL-12	2018-01-13 12:41:01	2018-01-13 12:41:01	2018-01-13	2018-01-08	2018-01-01	10048	70.881	113.713	135.773	84.9536	116	139	87	136.757	110.829	152.67	141	110	153	control	COL control
ZHA01	COL	12	ZHA01-COL-12	2018-01-14 11:11:01	2018-01-14 11:11:01	2018-01-14	2018-01-08	2018-01-01	10972	72.2125	113.389	135.757	87.8795	117	141	91	136.741	111.163	151.045	142	110	152	control	COL control
ZHA01	COL	12	ZHA01-COL-12	2018-01-14 12:41:01	2018-01-14 12:41:01	2018-01-14	2018-01-08	2018-01-01	10465	71.6605	131.235	151.693	101.728	135	158	106	152.686	111.792	151.954	159	111	153	control	COL control
ZHA01	COL	12	ZHA01-COL-12	2018-01-15 11:11:01	2018-01-15 11:11:01	2018-01-15	2018-01-15	2018-01-01	10265	73.2309	132.38	151.428	100.403	134	155	101	152.644	112.177	152.666	156	111	153	control	COL control
ZHA01	COL	12	ZHA01-COL-12	2018-01-15 12:41:01	2018-01-15 12:41:01	2018-01-15	2018-01-15	2018-01-01	9722	73.0918	138.133	155.471	102.956	139	158	103	156.878	112.68	153.52	159	112	154	control	COL control
ZHA01	COL	12	ZHA01-COL-12	2018-01-16 11:11:01	2018-01-16 11:11:01	2018-01-16	2018-01-15	2018-01-01	9128	71.3332	114.226	132.117	65.1117	110	130	59	133.06	110.489	161.567	131	110	162	control	COL control
ZHA01	COL	12	ZHA01-COL-12	2018-01-16 12:41:01	2018-01-16 12:41:01	2018-01-16	2018-01-15	2018-01-01	10049	73.2118	119.803	143.074	75.2329	123	147	77	143.157	108.252	161.055	147	108	162	control	COL control
ZHA01	COL	12	ZHA01-COL-12	2018-01-19 11:11:01	2018-01-19 11:11:01	2018-01-19	2018-01-15	2018-01-01	10058	73.6525	136.995	159.581	112.639	136	161	111	159.939	111.528	149.934	161	111	150	control	COL control
ZHA01	COL	12	ZHA01-COL-12	2018-01-19 12:41:01	2018-01-19 12:41:01	2018-01-19	2018-01-15	2018-01-01	10059	73.3664	118.767	139.491	90.9873	122	144	94	140.815	111.767	151.478	146	111	152	control	COL control
ZHA01	COL	12	ZHA01-COL-12	2018-01-20 11:11:01	2018-01-20 11:11:01	2018-01-20	2018-01-15	2018-01-01	9742	72.4734	121.47	136.924	84.4359	122	139	84	138.956	113.247	154.287	141	113	155	control	COL control
ZHA01	COL	12	ZHA01-COL-12	2018-01-20 12:41:01	2018-01-20 12:41:01	2018-01-20	2018-01-15	2018-01-01	10557	73.9776	118.953	139.319	90.0536	122	145	92	140.582	111.796	151.907	146	111	152	control	COL control
ZHA01	COL	12	ZHA01-COL-12	2018-01-24 11:10:22	2018-01-24 11:10:22	2018-01-24	2018-01-22	2018-01-01	9818	73.4567	114.879	129.775	70.1117	109	126	64	131.261	112.519	158.247	128	112	159	control	COL control
ZHA01	COL	12	ZHA01-COL-12	2018-01-24 12:40:22	2018-01-24 12:40:22	2018-01-24	2018-01-22	2018-01-01	10276	72.9847	132.341	145.57	88.508	128	143	81	147.053	113.677	156.596	145	113	156	control	COL control
ZHA01	COL	12	ZHA01-COL-12	2018-01-25 11:10:22	2018-01-25 11:10:22	2018-01-25	2018-01-22	2018-01-01	10804	76.1714	121.391	135.689	80.1947	119	136	78	137.579	113.329	155.97	138	113	156	control	COL control
ZHA01	COL	12	ZHA01-COL-12	2018-01-25 12:40:22	2018-01-25 12:40:22	2018-01-25	2018-01-22	2018-01-01	11196	74.7726	115.645	131.671	80.1718	116	134	80	133.648	113.098	153.823	136	112	154	control	COL control
ZHA01	COL	12	ZHA01-COL-12	2018-01-26 11:10:22	2018-01-26 11:10:22	2018-01-26	2018-01-22	2018-01-01	11405	75.306	110.68	128.464	84.9441	108	128	83	130.303	113.478	149.481	131	113	150	control	COL control
ZHA01	COL	12	ZHA01-COL-12	2018-01-26 12:40:22	2018-01-26 12:40:22	2018-01-26	2018-01-22	2018-01-01	11481	74.4458	115.819	129.972	79.2995	119	134	82	132.514	114.008	153.653	137	113	155	control	COL control
ZHA01	COL	12	ZHA01-COL-12	2018-01-27 11:10:22	2018-01-27 11:10:22	2018-01-27	2018-01-22	2018-01-01	11384	74.6767	110.178	129.284	84.5069	113	133	86	131.114	112.817	149.976	135	112	151	control	COL control
ZHA01	COL	12	ZHA01-COL-12	2018-01-27 12:40:22	2018-01-27 12:40:22	2018-01-27	2018-01-22	2018-01-01	11345	75.8794	123.271	137.706	90.1238	127	142	93	140.287	114.386	151.781	145	113	153	control	COL control
ZHA01	COL	12	ZHA01-COL-12	2018-01-28 11:10:22	2018-01-28 11:10:22	2018-01-28	2018-01-22	2018-01-01	11631	76.2172	109.554	127.813	91.6006	109	130	93	130.019	114.45	145.509	132	114	146	control	COL control
ZHA01	COL	12	ZHA01-COL-12	2018-01-28 12:40:22	2018-01-28 12:40:22	2018-01-28	2018-01-22	2018-01-01	11653	76.2394	115.006	130.654	86.9275	118	135	89	133.225	114.373	149.792	138	113	151	control	COL control
ZHA01	COL	12	ZHA01-COL-12	2018-01-29 11:10:22	2018-01-29 11:10:22	2018-01-29	2018-01-29	2018-01-01	9506	73.7112	128.825	139.219	84.2997	122	133	77	141.542	115.087	156.036	136	114	156	control	COL control
ZHA01	COL	12	ZHA01-COL-12	2018-01-29 12:40:22	2018-01-29 12:40:22	2018-01-29	2018-01-29	2018-01-01	9984	73.4176	131.156	139.656	88.3396	122	132	78	142.321	116.393	154.344	136	116	154	control	COL control
ZHA01	COL	12	ZHA01-COL-12	2018-01-30 11:10:22	2018-01-30 11:10:22	2018-01-30	2018-01-29	2018-01-01	11621	76.3539	109.852	124.308	85.5929	113	128	88	127.299	115.571	147.387	131	115	148	control	COL control
ZHA01	COL	12	ZHA01-COL-12	2018-01-30 12:40:22	2018-01-30 12:40:22	2018-01-30	2018-01-29	2018-01-01	11633	76.6083	115.963	127.778	82.7782	119	132	85	131.055	115.754	150.986	135	115	152	control	COL control
ZHA01	COL	12	ZHA01-COL-12	2018-01-31 11:10:22	2018-01-31 11:10:22	2018-01-31	2018-01-29	2018-01-01	10736	75.3106	109.127	118.464	75.4209	111	122	77	122.163	116.984	150.517	125	116	151	control	COL control
ZHA01	COL	12	ZHA01-COL-12	2018-01-31 12:40:22	2018-01-31 12:40:22	2018-01-31	2018-01-29	2018-01-01	10841	74.1271	104.21	115.782	80.7507	105	119	82	119.355	117.196	145.954	123	117	146	control	COL control
ZHA01	COL	12	ZHA01-COL-12	2018-02-01 11:10:22	2018-02-01 11:10:22	2018-02-01	2018-01-29	2018-02-01	11112	76.4472	105.78	121.447	74.9894	107	125	75	123.807	113.972	151.479	127	113	152	control	COL control
ZHA01	COL	12	ZHA01-COL-12	2018-02-01 12:40:22	2018-02-01 12:40:22	2018-02-01	2018-01-29	2018-02-01	11178	77.5404	105.427	120.469	74.6193	107	123	75	122.962	114.305	151.253	127	113	152	control	COL control
ZHA01	COL	12	ZHA01-COL-12	2018-02-02 11:10:22	2018-02-02 11:10:22	2018-02-02	2018-01-29	2018-02-01	7737	75.9989	115.462	121.127	76.0423	104	112	66	125.044	118.222	152.072	116	117	151	control	COL control
ZHA01	COL	12	ZHA01-COL-12	2018-02-02 12:40:22	2018-02-02 12:40:22	2018-02-02	2018-01-29	2018-02-01	8182	73.1082	129.515	132.062	90.1212	122	124	82	136.813	120.105	150.407	130	120	150	control	COL control
ZHA01	DEN	8	ZHA01-DEN-8	2017-11-10 12:40:15	2017-11-10 12:40:15	2017-11-10	2017-11-06	2017-11-01	20600	149.106	120.309	141.414	90.8832	125	148	96	142.536	111.368	152.439	149	111	153	control	DEN control
ZHA01	DEN	8	ZHA01-DEN-8	2017-11-11 11:10:15	2017-11-11 11:10:15	2017-11-11	2017-11-06	2017-11-01	20923	148.446	117.258	138.242	79.075	120	143	82	139.083	110.208	157.031	144	109	158	control	DEN control
ZHA01	DEN	8	ZHA01-DEN-8	2017-11-11 12:40:15	2017-11-11 12:40:15	2017-11-11	2017-11-06	2017-11-01	21291	145.637	116.71	137.82	75.5034	121	144	80	138.538	109.798	158.609	144	109	160	control	DEN control
ZHA01	DEN	8	ZHA01-DEN-8	2017-11-12 11:10:15	2017-11-12 11:10:15	2017-11-12	2017-11-06	2017-11-01	22191	148.852	116.591	140.464	78.1289	120	147	82	140.588	108.666	158.27	147	108	159	control	DEN control
ZHA01	DEN	8	ZHA01-DEN-8	2017-11-12 12:40:15	2017-11-12 12:40:15	2017-11-12	2017-11-06	2017-11-01	23328	165.478	117.986	140.423	80.5216	123	148	86	140.867	109.558	157.187	148	109	158	control	DEN control
ZHA01	DEN	8	ZHA01-DEN-8	2017-11-13 11:10:15	2017-11-13 11:10:15	2017-11-13	2017-11-13	2017-11-01	20311	148.308	121.819	144.917	82.4358	126	151	87	145.215	109.012	158.303	151	108	159	control	DEN control
ZHA01	DEN	8	ZHA01-DEN-8	2017-11-13 12:40:15	2017-11-13 12:40:15	2017-11-13	2017-11-13	2017-11-01	21497	148.962	123.368	144.713	88.6343	128	152	94	145.565	110.552	155.195	152	109	156	control	DEN control
ZHA01	DEN	8	ZHA01-DEN-8	2017-11-14 11:10:15	2017-11-14 11:10:15	2017-11-14	2017-11-13	2017-11-01	22081	150.857	119.335	141.237	79.4701	123	147	82	141.827	109.543	158.163	147	109	159	control	DEN control
ZHA01	DEN	8	ZHA01-DEN-8	2017-11-14 12:40:15	2017-11-14 12:40:15	2017-11-14	2017-11-13	2017-11-01	21525	150.857	135.401	155.834	90.5216	136	160	89	155.988	109.866	159.675	160	109	161	control	DEN control
ZHA01	DEN	8	ZHA01-DEN-8	2017-11-15 11:10:15	2017-11-15 11:10:15	2017-11-15	2017-11-13	2017-11-01	22350	150.751	121.93	141.859	87.3783	126	148	92	143.123	111.321	154.624	149	110	156	control	DEN control
ZHA01	DEN	8	ZHA01-DEN-8	2017-11-15 12:40:15	2017-11-15 12:40:15	2017-11-15	2017-11-13	2017-11-01	23270	150.601	121.891	140.737	87.6842	125	147	93	142.291	111.925	154.03	148	111	155	control	DEN control
ZHA01	DEN	8	ZHA01-DEN-8	2017-11-16 11:10:15	2017-11-16 11:10:15	2017-11-16	2017-11-13	2017-11-01	22289	150.455	121.739	141.128	88.5968	125	146	93	142.606	111.789	153.696	147	110	155	control	DEN control
ZHA01	DEN	8	ZHA01-DEN-8	2017-11-16 12:40:15	2017-11-16 12:40:15	2017-11-16	2017-11-13	2017-11-01	23126	169.558	124.453	142.88	89.9758	128	148	95	144.502	112.162	153.934	149	110	155	control	DEN control
ZHA01	DEN	8	ZHA01-DEN-8	2017-11-17 11:10:15	2017-11-17 11:10:15	2017-11-17	2017-11-13	2017-11-01	20653	150.336	115.422	128.588	74.2143	117	132	76	131.312	113.933	155.76	134	113	157	control	DEN control
ZHA01	DEN	8	ZHA01-DEN-8	2017-11-17 12:40:15	2017-11-17 12:40:15	2017-11-17	2017-11-13	2017-11-01	23039	149.835	114.543	132.749	83.3441	118	137	88	134.649	112.583	152.425	139	111	154	control	DEN control
ZHA01	DEN	8	ZHA01-DEN-8	2017-11-18 11:10:15	2017-11-18 11:10:15	2017-11-18	2017-11-13	2017-11-01	24724	152.302	120.357	137.621	83.6785	125	143	90	139.35	112.42	154.753	145	111	156	control	DEN control
ZHA01	DEN	8	ZHA01-DEN-8	2017-11-18 12:40:15	2017-11-18 12:40:15	2017-11-18	2017-11-13	2017-11-01	25839	152.289	118.352	135.953	84.9999	123	142	91	137.75	112.684	153.201	144	112	155	control	DEN control
ZHA01	DEN	8	ZHA01-DEN-8	2017-11-19 11:10:15	2017-11-19 11:10:15	2017-11-19	2017-11-13	2017-11-01	26184	165.836	111.997	132.396	81.8193	117	139	87	133.625	111.58	152.745	141	111	154	control	DEN control
ZHA01	DEN	8	ZHA01-DEN-8	2017-11-19 12:40:15	2017-11-19 12:40:15	2017-11-19	2017-11-13	2017-11-01	24424	149.66	116.934	136.068	72.513	121	142	77	137.102	110.456	159.506	143	109	161	control	DEN control
ZHA01	DEN	8	ZHA01-DEN-8	2017-11-20 11:10:15	2017-11-20 11:10:15	2017-11-20	2017-11-20	2017-11-01	24778	167.549	107.858	121.812	65.8993	111	127	70	124.169	113.451	156.617	129	112	158	control	DEN control
ZHA01	DEN	8	ZHA01-DEN-8	2017-11-20 12:40:15	2017-11-20 12:40:15	2017-11-20	2017-11-20	2017-11-01	24282	150.658	117.932	136.294	80.6102	122	142	85	137.766	111.74	155.554	144	111	156	control	DEN control
ZHA01	DEN	8	ZHA01-DEN-8	2017-11-21 11:10:15	2017-11-21 11:10:15	2017-11-21	2017-11-20	2017-11-01	24726	151.139	117.77	136.263	79.6314	120	140	81	137.651	111.546	156.044	142	110	157	control	DEN control
ZHA01	DEN	8	ZHA01-DEN-8	2017-11-21 12:40:15	2017-11-21 12:40:15	2017-11-21	2017-11-20	2017-11-01	24433	151.434	117.188	137.463	83.3868	118	140	83	138.543	111.171	154.49	141	110	155	control	DEN control
ZHA01	DEN	8	ZHA01-DEN-8	2017-11-22 11:10:15	2017-11-22 11:10:15	2017-11-22	2017-11-20	2017-11-01	11337	138.119	107.444	124.032	59.8575	102	121	53	125.544	111.245	160.578	122	111	161	control	DEN control
ZHA01	DEN	8	ZHA01-DEN-8	2017-11-22 12:40:15	2017-11-22 12:40:15	2017-11-22	2017-11-20	2017-11-01	9630	136.824	124.694	144.959	74.5192	120	143	68	145.024	109.21	162.604	143	108	163	control	DEN control
ZHA01	DEN	8	ZHA01-DEN-8	2017-11-23 11:10:15	2017-11-23 11:10:15	2017-11-23	2017-11-20	2017-11-01	21747	149.358	128.299	139.938	85.1631	130	144	87	142.783	114.597	155.796	147	114	157	control	DEN control
ZHA01	DEN	8	ZHA01-DEN-8	2017-11-23 12:40:15	2017-11-23 12:40:15	2017-11-23	2017-11-20	2017-11-01	24031	149.674	108.97	120.321	73.824	112	125	77	123.533	115.681	152.057	128	115	153	control	DEN control
ZHA01	DEN	8	ZHA01-DEN-8	2017-11-24 11:10:15	2017-11-24 11:10:15	2017-11-24	2017-11-20	2017-11-01	22761	148.867	111.177	121.176	77.0823	110	123	77	124.793	116.581	150.875	126	116	152	control	DEN control
ZHA01	DEN	8	ZHA01-DEN-8	2017-11-24 12:40:15	2017-11-24 12:40:15	2017-11-24	2017-11-20	2017-11-01	23518	148.965	123.908	138.882	92.1379	123	140	93	141.344	114.35	151.189	143	114	152	control	DEN control
ZHA01	DEN	8	ZHA01-DEN-8	2017-11-25 11:10:15	2017-11-25 11:10:15	2017-11-25	2017-11-20	2017-11-01	28829	170.872	113.091	129.434	78.5237	119	137	85	131.411	113.174	153.438	139	112	155	control	DEN control
ZHA01	DEN	8	ZHA01-DEN-8	2017-11-25 12:40:15	2017-11-25 12:40:15	2017-11-25	2017-11-20	2017-11-01	29056	161.175	113.94	130.188	78.0126	120	138	85	132.093	113.008	154.129	140	112	155	control	DEN control
ZHA01	DEN	8	ZHA01-DEN-8	2017-11-26 11:10:15	2017-11-26 11:10:15	2017-11-26	2017-11-20	2017-11-01	24468	152.33	121.886	136.613	92.0409	126	142	98	139.267	114.736	150.163	145	114	150	control	DEN control
ZHA01	DEN	8	ZHA01-DEN-8	2017-11-26 12:40:15	2017-11-26 12:40:15	2017-11-26	2017-11-20	2017-11-01	28631	154.038	119.593	133.051	93.2644	126	140	100	135.992	115.912	147.829	144	115	149	control	DEN control
ZHA01	DEN	8	ZHA01-DEN-8	2017-11-27 11:10:15	2017-11-27 11:10:15	2017-11-27	2017-11-27	2017-11-01	24652	150.971	119.075	133.997	91.4613	120	138	95	136.77	114.943	149.094	141	114	150	control	DEN control
ZHA01	DEN	8	ZHA01-DEN-8	2017-11-27 12:40:15	2017-11-27 12:40:15	2017-11-27	2017-11-27	2017-11-01	27147	152.641	119.449	132.915	91.8882	123	139	97	135.984	115.755	148.495	142	115	149	control	DEN control
ZHA01	DEN	8	ZHA01-DEN-8	2017-11-28 11:10:15	2017-11-28 11:10:15	2017-11-28	2017-11-27	2017-11-01	25121	152.215	119.913	133.638	88.7793	123	139	94	136.583	115.069	150.512	142	114	151	control	DEN control
ZHA01	DEN	8	ZHA01-DEN-8	2017-11-28 12:40:15	2017-11-28 12:40:15	2017-11-28	2017-11-27	2017-11-01	25616	150.17	117.543	131.788	88.8915	121	137	94	134.673	115.134	149.447	141	114	150	control	DEN control
ZHA01	DEN	8	ZHA01-DEN-8	2017-11-29 11:10:15	2017-11-29 11:10:15	2017-11-29	2017-11-27	2017-11-01	26533	168.87	116.212	130.931	82.7878	121	137	88	133.413	114.204	152.206	140	113	153	control	DEN control
ZHA01	DEN	8	ZHA01-DEN-8	2017-11-29 12:40:15	2017-11-29 12:40:15	2017-11-29	2017-11-27	2017-11-01	27799	153.448	117.15	130.964	85.0697	122	137	90	133.671	114.899	151.101	140	114	152	control	DEN control
ZHA01	DEN	8	ZHA01-DEN-8	2017-11-30 11:10:15	2017-11-30 11:10:15	2017-11-30	2017-11-27	2017-11-01	30896	154.633	114.528	127.59	90.6184	121	135	98	130.709	116.497	146.463	139	116	147	control	DEN control
ZHA01	DEN	8	ZHA01-DEN-8	2017-11-30 12:40:15	2017-11-30 12:40:15	2017-11-30	2017-11-27	2017-11-01	30334	154.042	114.72	127.271	87.7752	121	135	94	130.393	116.322	147.9	138	115	149	control	DEN control
ZHA01	DEN	8	ZHA01-DEN-8	2017-12-01 11:10:15	2017-12-01 11:10:15	2017-12-01	2017-11-27	2017-12-01	27724	166.512	118.517	130.781	89.3571	123	137	96	134.051	116.151	148.901	140	115	150	control	DEN control
ZHA01	DEN	8	ZHA01-DEN-8	2017-12-01 12:40:15	2017-12-01 12:40:15	2017-12-01	2017-11-27	2017-12-01	27255	152.849	121.76	133.23	91.5424	125	139	97	136.65	116.457	149.079	142	116	150	control	DEN control
ZHA01	DEN	8	ZHA01-DEN-8	2017-12-02 11:10:15	2017-12-02 11:10:15	2017-12-02	2017-11-27	2017-12-01	27194	147.493	113.786	126.805	87.9748	118	132	94	130.006	116.202	147.541	136	115	148	control	DEN control
ZHA01	DEN	8	ZHA01-DEN-8	2017-12-02 12:40:15	2017-12-02 12:40:15	2017-12-02	2017-11-27	2017-12-01	25771	159.228	120.221	131.982	90.6014	125	138	97	135.326	116.384	148.925	141	116	149	control	DEN control
ZHA01	DEN	8	ZHA01-DEN-8	2017-12-03 11:10:15	2017-12-03 11:10:15	2017-12-03	2017-11-27	2017-12-01	24453	159.676	114.209	125.589	86.7284	118	130	92	129.158	116.835	147.79	134	116	148	control	DEN control
ZHA01	DEN	8	ZHA01-DEN-8	2017-12-03 12:40:15	2017-12-03 12:40:15	2017-12-03	2017-11-27	2017-12-01	23545	145.609	119.24	130.397	89.8806	123	135	96	133.95	116.735	148.579	139	116	149	control	DEN control
ZHA01	DEN	8	ZHA01-DEN-8	2017-12-04 11:10:15	2017-12-04 11:10:15	2017-12-04	2017-12-04	2017-12-01	26598	162.673	119.03	131.822	92.4478	123	137	98	135.066	116.275	147.726	141	115	148	control	DEN control
ZHA01	DEN	8	ZHA01-DEN-8	2017-12-04 12:40:15	2017-12-04 12:40:15	2017-12-04	2017-12-04	2017-12-01	26019	154.496	121.302	131.828	88.9457	125	137	95	135.409	116.663	149.876	141	116	150	control	DEN control
ZHA01	DEN	8	ZHA01-DEN-8	2017-12-05 11:10:15	2017-12-05 11:10:15	2017-12-05	2017-12-04	2017-12-01	23974	151.788	121.565	133.723	91.0098	125	138	97	137.034	116.046	149.548	142	115	150	control	DEN control
ZHA01	DEN	8	ZHA01-DEN-8	2017-12-05 12:40:15	2017-12-05 12:40:15	2017-12-05	2017-12-04	2017-12-01	22521	163.937	125.675	133.472	84.3008	121	131	81	137.131	116.934	153.452	135	116	154	control	DEN control
ZHA01	DEN	8	ZHA01-DEN-8	2017-12-06 11:10:15	2017-12-06 11:10:15	2017-12-06	2017-12-04	2017-12-01	25463	146.405	119.352	129.299	88.5809	124	134	96	133.042	117.178	148.852	138	117	149	control	DEN control
ZHA01	DEN	8	ZHA01-DEN-8	2017-12-06 12:40:15	2017-12-06 12:40:15	2017-12-06	2017-12-04	2017-12-01	26129	151.356	120.102	130.382	89.3421	124	135	96	134.042	117.032	148.955	139	116	149	control	DEN control
ZHA01	DEN	8	ZHA01-DEN-8	2017-12-07 11:10:15	2017-12-07 11:10:15	2017-12-07	2017-12-04	2017-12-01	7452	129.009	116.709	122.051	76.1712	111	117	71	126.575	118.219	152.445	122	117	152	control	DEN control
ZHA01	DEN	8	ZHA01-DEN-8	2017-12-07 12:41:01	2017-12-07 12:41:01	2017-12-07	2017-12-04	2017-12-01	24243	174.148	135.328	136.932	107.762	131	133	103	142.958	122.295	143.452	140	122	144	control	DEN control
ZHA01	DEN	8	ZHA01-DEN-8	2017-12-08 11:11:01	2017-12-08 11:11:01	2017-12-08	2017-12-04	2017-12-01	24992	146.356	116.851	130.477	80.6187	120	136	86	133.103	114.455	153.192	138	114	155	control	DEN control
ZHA01	DEN	8	ZHA01-DEN-8	2017-12-08 12:41:01	2017-12-08 12:41:01	2017-12-08	2017-12-04	2017-12-01	26151	146.24	123.858	134.182	86.8034	127	139	92	137.447	116.184	152.2	142	115	152	control	DEN control
ZHA01	DEN	8	ZHA01-DEN-8	2017-12-12 11:11:01	2017-12-12 11:11:01	2017-12-12	2017-12-11	2017-12-01	27116	150.068	126.336	136.506	92.3363	131	142	98	139.918	116.713	150.432	146	116	151	control	DEN control
ZHA01	DEN	8	ZHA01-DEN-8	2017-12-12 12:41:01	2017-12-12 12:41:01	2017-12-12	2017-12-11	2017-12-01	26705	150.687	125.879	136.347	93.7587	130	142	99	139.767	116.816	149.571	146	116	150	control	DEN control
ZHA01	DEN	8	ZHA01-DEN-8	2017-12-13 11:11:01	2017-12-13 11:11:01	2017-12-13	2017-12-11	2017-12-01	12660	124.153	101.766	109.423	73.5938	96	105	72	113.359	118.738	146.872	109	118	146	control	DEN control
ZHA01	DEN	8	ZHA01-DEN-8	2017-12-13 12:41:01	2017-12-13 12:41:01	2017-12-13	2017-12-11	2017-12-01	22816	141.252	127.036	135.008	94.0589	124	136	94	138.959	118.012	149.045	140	118	149	control	DEN control
ZHA01	DEN	8	ZHA01-DEN-8	2017-12-14 11:11:01	2017-12-14 11:11:01	2017-12-14	2017-12-11	2017-12-01	27796	153.04	114.585	119.944	74.9926	118	125	81	124.38	118.537	151.878	129	118	153	control	DEN control
ZHA01	DEN	8	ZHA01-DEN-8	2017-12-14 12:41:01	2017-12-14 12:41:01	2017-12-14	2017-12-11	2017-12-01	27778	154.823	120.262	130.473	86.7174	125	136	92	133.93	116.746	150.337	140	116	151	control	DEN control
ZHA01	DEN	8	ZHA01-DEN-8	2017-12-15 11:11:01	2017-12-15 11:11:01	2017-12-15	2017-12-11	2017-12-01	24836	144.1	106.54	113.232	84.0268	108	117	88	117.827	120.207	143.344	122	120	143	control	DEN control
ZHA01	DEN	8	ZHA01-DEN-8	2017-12-15 12:41:01	2017-12-15 12:41:01	2017-12-15	2017-12-11	2017-12-01	16161	140.777	125.574	132.937	83.7866	121	130	78	136.272	117.206	153.426	134	117	154	control	DEN control
ZHA01	DEN	8	ZHA01-DEN-8	2017-12-16 11:11:01	2017-12-16 11:11:01	2017-12-16	2017-12-11	2017-12-01	25911	145.051	118.79	130.054	88.0189	124	136	94	133.344	116.491	149.325	140	116	150	control	DEN control
ZHA01	DEN	8	ZHA01-DEN-8	2017-12-16 12:41:01	2017-12-16 12:41:01	2017-12-16	2017-12-11	2017-12-01	24158	142.411	122.253	134.004	92.7881	127	140	99	137.264	116.435	148.745	144	116	149	control	DEN control
ZHA01	DEN	8	ZHA01-DEN-8	2017-12-17 11:11:01	2017-12-17 11:11:01	2017-12-17	2017-12-11	2017-12-01	24958	144.455	122.847	132.287	94.7399	127	138	100	136.224	117.938	147.102	143	117	147	control	DEN control
ZHA01	DEN	8	ZHA01-DEN-8	2017-12-17 12:41:01	2017-12-17 12:41:01	2017-12-17	2017-12-11	2017-12-01	25016	145.132	122.466	132.206	98.4195	127	139	105	136.249	118.413	145.043	143	118	145	control	DEN control
ZHA01	DEN	8	ZHA01-DEN-8	2017-12-19 11:11:01	2017-12-19 11:11:01	2017-12-19	2017-12-18	2017-12-01	21429	139.456	114.272	117.287	84.7555	118	123	91	122.774	121.207	145.58	129	121	146	control	DEN control
ZHA01	DEN	8	ZHA01-DEN-8	2017-12-19 12:41:01	2017-12-19 12:41:01	2017-12-19	2017-12-18	2017-12-01	22613	139.389	111.35	116.397	87.9242	116	123	94	121.582	120.998	143.118	128	121	143	control	DEN control
ZHA01	DEN	8	ZHA01-DEN-8	2017-12-20 11:11:01	2017-12-20 11:11:01	2017-12-20	2017-12-18	2017-12-01	25585	148.944	118.63	128.3	99.2962	124	135	106	132.493	119.137	142.548	139	119	143	control	DEN control
ZHA01	DEN	8	ZHA01-DEN-8	2017-12-20 12:41:01	2017-12-20 12:41:01	2017-12-20	2017-12-18	2017-12-01	24120	148.084	122.861	132.304	101.868	128	139	108	136.584	119.066	143.27	143	119	143	control	DEN control
ZHA01	DEN	8	ZHA01-DEN-8	2017-12-21 11:11:01	2017-12-21 11:11:01	2017-12-21	2017-12-18	2017-12-01	3014	80.2076	125.478	126.819	87.6248	123	126	85	132.579	120.96	149.054	131	121	148	control	DEN control
ZHA01	DEN	8	ZHA01-DEN-8	2017-12-21 12:41:01	2017-12-21 12:41:01	2017-12-21	2017-12-18	2017-12-01	6303	94.8276	140.054	146.569	99.2358	136	144	95	150.267	117.848	152.173	148	118	152	control	DEN control
ZHA01	DEN	8	ZHA01-DEN-8	2017-12-22 11:11:01	2017-12-22 11:11:01	2017-12-22	2017-12-18	2017-12-01	16475	133.457	123.086	133.931	83.3817	128	140	89	137.144	115.528	153.813	143	115	154	control	DEN control
ZHA01	DEN	8	ZHA01-DEN-8	2017-12-22 12:41:01	2017-12-22 12:41:01	2017-12-22	2017-12-18	2017-12-01	24280	147.062	120.044	128.007	83.2893	125	135	89	131.879	117.58	151.137	139	117	152	control	DEN control
ZHA01	DEN	8	ZHA01-DEN-8	2017-12-23 11:11:01	2017-12-23 11:11:01	2017-12-23	2017-12-18	2017-12-01	25336	145.805	123.268	130.045	89.7028	127	137	94	134.282	118.694	148.93	141	119	149	control	DEN control
ZHA01	DEN	8	ZHA01-DEN-8	2017-12-23 12:41:01	2017-12-23 12:41:01	2017-12-23	2017-12-18	2017-12-01	26069	147.345	122.354	129.047	93.9756	127	135	99	133.508	119.492	146.159	140	119	146	control	DEN control
ZHA01	DEN	8	ZHA01-DEN-8	2017-12-24 11:11:01	2017-12-24 11:11:01	2017-12-24	2017-12-18	2017-12-01	22451	139.629	125.662	133.031	96.7099	130	139	104	137.375	119.006	146.697	144	119	147	control	DEN control
ZHA01	DEN	8	ZHA01-DEN-8	2017-12-24 12:41:01	2017-12-24 12:41:01	2017-12-24	2017-12-18	2017-12-01	20451	140.489	126.83	134.298	97.9539	132	141	105	138.674	118.962	146.681	145	119	146	control	DEN control
ZHA01	DEN	8	ZHA01-DEN-8	2017-12-25 11:11:01	2017-12-25 11:11:01	2017-12-25	2017-12-25	2017-12-01	18493	136.964	126.451	133.237	95.7069	132	140	103	137.743	119.03	147.431	145	119	147	control	DEN control
ZHA01	DEN	8	ZHA01-DEN-8	2017-12-25 12:41:01	2017-12-25 12:41:01	2017-12-25	2017-12-25	2017-12-01	19219	142.002	126.996	134.052	96.6446	131	141	104	138.485	118.949	147.31	146	119	147	control	DEN control
ZHA01	DEN	8	ZHA01-DEN-8	2017-12-26 11:11:01	2017-12-26 11:11:01	2017-12-26	2017-12-25	2017-12-01	19802	135.454	126.158	135.058	100.967	133	144	108	139.168	118.7	145.309	148	119	145	control	DEN control
ZHA01	DEN	8	ZHA01-DEN-8	2017-12-26 12:41:01	2017-12-26 12:41:01	2017-12-26	2017-12-25	2017-12-01	19002	134.851	130.132	136.475	93.0667	135	143	99	140.834	118.376	150.531	148	118	150	control	DEN control
ZHA01	DEN	8	ZHA01-DEN-8	2017-12-27 11:11:01	2017-12-27 11:11:01	2017-12-27	2017-12-25	2017-12-01	21296	140.365	123.657	130.245	95.1676	129	135	102	134.848	119.427	146.199	141	119	146	control	DEN control
ZHA01	DEN	8	ZHA01-DEN-8	2017-12-27 12:41:01	2017-12-27 12:41:01	2017-12-27	2017-12-25	2017-12-01	21969	140.517	123.327	129.24	94.2634	128	136	101	133.99	119.744	146.224	141	119	147	control	DEN control
ZHA01	DEN	8	ZHA01-DEN-8	2017-12-28 11:11:01	2017-12-28 11:11:01	2017-12-28	2017-12-25	2017-12-01	19494	140.625	129.124	135.134	98.5752	134	142	105	139.896	119.494	146.974	147	119	147	control	DEN control
ZHA01	DEN	8	ZHA01-DEN-8	2017-12-28 12:41:01	2017-12-28 12:41:01	2017-12-28	2017-12-25	2017-12-01	18068	140.645	125.848	134.919	98.2553	131	142	105	139.011	118.247	146.642	146	118	147	control	DEN control
ZHA01	DEN	8	ZHA01-DEN-8	2017-12-29 11:11:01	2017-12-29 11:11:01	2017-12-29	2017-12-25	2017-12-01	5777	98.7773	84.0623	89.6571	59.2877	77	83	59	93.203	120.224	144.643	87	120	144	control	DEN control
ZHA01	DEN	8	ZHA01-DEN-8	2017-12-29 12:41:01	2017-12-29 12:41:01	2017-12-29	2017-12-25	2017-12-01	8735	113.542	130.829	138.435	100.243	124	133	101	142.593	118.588	147.481	138	119	147	control	DEN control
ZHA01	DEN	8	ZHA01-DEN-8	2017-12-30 11:11:01	2017-12-30 11:11:01	2017-12-30	2017-12-25	2017-12-01	18761	131.975	118.555	127.369	83.1209	124	134	89	131.124	117.181	150.897	138	117	151	control	DEN control
ZHA01	DEN	8	ZHA01-DEN-8	2017-12-30 12:41:01	2017-12-30 12:41:01	2017-12-30	2017-12-25	2017-12-01	18348	131.975	123.148	131.708	88.4285	128	138	94	135.572	117.448	150.32	142	118	150	control	DEN control
ZHA01	DEN	8	ZHA01-DEN-8	2017-12-31 11:11:01	2017-12-31 11:11:01	2017-12-31	2017-12-25	2017-12-01	3835	88.1846	145.304	152.05	93.8754	142	150	91	155.216	116.336	157.654	153	117	157	control	DEN control
ZHA01	DEN	8	ZHA01-DEN-8	2017-12-31 12:41:01	2017-12-31 12:41:01	2017-12-31	2017-12-25	2017-12-01	2712	79.1866	150.391	159.469	100.37	150	159	96	161.941	115.301	157.518	161	116	158	control	DEN control
ZHA01	DEN	8	ZHA01-DEN-8	2018-01-01 11:11:01	2018-01-01 11:11:01	2018-01-01	2018-01-01	2018-01-01	13017	122.603	126.764	132.856	87.7493	125	133	89	136.997	118.253	151.531	138	118	152	control	DEN control
ZHA01	DEN	8	ZHA01-DEN-8	2018-01-01 12:41:01	2018-01-01 12:41:01	2018-01-01	2018-01-01	2018-01-01	2416	66.1341	138.984	148.154	91.7554	136	147	86	150.891	115.599	156.438	149	116	157	control	DEN control
ZHA01	DEN	8	ZHA01-DEN-8	2018-01-02 11:11:01	2018-01-02 11:11:01	2018-01-02	2018-01-01	2018-01-01	3011	89.4533	134.516	139.055	87.3112	131	135	80	143.269	118.125	154.805	140	118	155	control	DEN control
ZHA01	DEN	8	ZHA01-DEN-8	2018-01-02 12:41:01	2018-01-02 12:41:01	2018-01-02	2018-01-01	2018-01-01	20937	143.195	125.452	125.223	84.7494	128	131	88	131.178	121.591	149.99	137	122	151	control	DEN control
ZHA01	DEN	8	ZHA01-DEN-8	2018-01-05 11:11:01	2018-01-05 11:11:01	2018-01-05	2018-01-01	2018-01-01	22738	144.594	122.001	125.316	91.8353	122	128	93	130.894	121.07	145.832	134	121	146	control	DEN control
ZHA01	DEN	8	ZHA01-DEN-8	2018-01-05 12:41:01	2018-01-05 12:41:01	2018-01-05	2018-01-01	2018-01-01	7299	93.9448	141.778	143.2	89.8028	136	139	85	148.003	119.132	156.192	144	119	157	control	DEN control
ZHA01	DEN	8	ZHA01-DEN-8	2018-01-06 11:11:01	2018-01-06 11:11:01	2018-01-06	2018-01-01	2018-01-01	24708	150.659	115.435	120.795	84.5062	118	124	88	125.674	119.854	147.154	129	119	148	control	DEN control
ZHA01	DEN	8	ZHA01-DEN-8	2018-01-06 12:41:01	2018-01-06 12:41:01	2018-01-06	2018-01-01	2018-01-01	25499	153.009	117.709	122.448	89.2766	120	125	93	127.621	120.603	145.511	131	120	146	control	DEN control
ZHA01	DEN	8	ZHA01-DEN-8	2018-01-07 11:11:01	2018-01-07 11:11:01	2018-01-07	2018-01-01	2018-01-01	25096	150.659	117.467	122.641	86.5136	121	127	90	127.473	119.934	147.06	132	119	148	control	DEN control
ZHA01	DEN	8	ZHA01-DEN-8	2018-01-07 12:41:01	2018-01-07 12:41:01	2018-01-07	2018-01-01	2018-01-01	24484	147.214	118.711	123.493	88.0854	121	126	92	128.522	120.197	146.706	132	120	148	control	DEN control
ZHA01	DEN	8	ZHA01-DEN-8	2018-01-08 11:11:01	2018-01-08 11:11:01	2018-01-08	2018-01-08	2018-01-01	23787	146.588	119.781	124.524	90.1466	122	127	94	129.698	120.369	146.153	133	120	148	control	DEN control
ZHA01	DEN	8	ZHA01-DEN-8	2018-01-08 12:41:01	2018-01-08 12:41:01	2018-01-08	2018-01-08	2018-01-01	10275	128.171	140.232	142.415	91.2815	136	140	88	146.858	119.206	154.809	145	119	155	control	DEN control
ZHA01	DEN	8	ZHA01-DEN-8	2018-01-09 11:11:01	2018-01-09 11:11:01	2018-01-09	2018-01-08	2018-01-01	24777	146.685	131.671	132.957	92.8074	133	136	95	138.713	120.981	149.462	142	120	152	control	DEN control
ZHA01	DEN	8	ZHA01-DEN-8	2018-01-09 12:41:01	2018-01-09 12:41:01	2018-01-09	2018-01-08	2018-01-01	20754	148.525	134.504	135.578	94.1255	134	139	96	141.287	120.88	150.117	144	120	152	control	DEN control
ZHA01	DEN	8	ZHA01-DEN-8	2018-01-10 11:11:01	2018-01-10 11:11:01	2018-01-10	2018-01-08	2018-01-01	20642	148.425	105.764	106.22	78.6776	107	109	81	112.423	123.073	143.449	115	122	145	control	DEN control
ZHA01	DEN	8	ZHA01-DEN-8	2018-01-10 12:41:01	2018-01-10 12:41:01	2018-01-10	2018-01-08	2018-01-01	10418	132.953	111.503	113.115	68.8511	110	115	69	118.331	120.201	152.322	120	120	153	control	DEN control
ZHA01	DEN	8	ZHA01-DEN-8	2018-01-11 11:11:01	2018-01-11 11:11:01	2018-01-11	2018-01-08	2018-01-01	2619	86.7076	114.671	117.326	63.8763	110	115	60	122.11	118.614	156.749	120	117	158	control	DEN control
ZHA01	DEN	8	ZHA01-DEN-8	2018-01-11 12:41:01	2018-01-11 12:41:01	2018-01-11	2018-01-08	2018-01-01	2610	91.8709	123.762	125.312	73.3333	120	123	69	130.465	119.216	155.915	128	118	157	control	DEN control
ZHA01	DEN	8	ZHA01-DEN-8	2018-01-12 11:11:01	2018-01-12 11:11:01	2018-01-12	2018-01-08	2018-01-01	24441	151.625	109.574	115.479	90.805	113	118	97	120.621	121.296	140.933	124	120	141	control	DEN control
ZHA01	DEN	8	ZHA01-DEN-8	2018-01-12 12:41:01	2018-01-12 12:41:01	2018-01-12	2018-01-08	2018-01-01	23633	148.005	115.078	117.464	89.7213	117	119	96	123.358	122.256	143.04	126	121	144	control	DEN control
ZHA01	DEN	8	ZHA01-DEN-8	2018-01-13 11:11:01	2018-01-13 11:11:01	2018-01-13	2018-01-08	2018-01-01	20170	147.017	117.251	120.519	91.864	120	123	99	126.311	121.792	143.369	129	121	145	control	DEN control
ZHA01	DEN	8	ZHA01-DEN-8	2018-01-13 12:41:01	2018-01-13 12:41:01	2018-01-13	2018-01-08	2018-01-01	21859	151.582	117.367	119.595	91.0801	119	121	96	125.593	122.232	143.442	128	121	145	control	DEN control
ZHA01	DEN	8	ZHA01-DEN-8	2018-01-14 11:11:01	2018-01-14 11:11:01	2018-01-14	2018-01-08	2018-01-01	15381	136.314	111.684	116.36	85.2298	114	119	90	121.573	120.785	144.658	125	120	145	control	DEN control
ZHA01	DEN	8	ZHA01-DEN-8	2018-01-14 12:41:01	2018-01-14 12:41:01	2018-01-14	2018-01-08	2018-01-01	21034	142.602	131.061	130.181	101.265	134	134	108	136.859	123.47	143.851	141	123	145	control	DEN control
ZHA01	DEN	8	ZHA01-DEN-8	2018-01-15 11:11:01	2018-01-15 11:11:01	2018-01-15	2018-01-15	2018-01-01	12243	128.496	126.695	126.926	94.3491	127	128	99	133.269	122.48	145.746	135	122	148	control	DEN control
ZHA01	DEN	8	ZHA01-DEN-8	2018-01-15 12:41:01	2018-01-15 12:41:01	2018-01-15	2018-01-15	2018-01-01	8635	121.452	127.576	125.313	91.0688	128	125	96	132.22	123.319	146.963	132	123	149	control	DEN control
ZHA01	DEN	8	ZHA01-DEN-8	2018-01-16 11:11:01	2018-01-16 11:11:01	2018-01-16	2018-01-15	2018-01-01	8472	145.435	103.653	100.433	58.442	101	102	54	106.57	122.78	151.914	108	122	154	control	DEN control
ZHA01	DEN	8	ZHA01-DEN-8	2018-01-16 12:41:01	2018-01-16 12:41:01	2018-01-16	2018-01-15	2018-01-01	19488	150.659	117.524	118.293	76.6399	119	120	81	124.118	121.022	150.708	126	120	153	control	DEN control
ZHA01	DEN	8	ZHA01-DEN-8	2018-01-19 11:11:01	2018-01-19 11:11:01	2018-01-19	2018-01-15	2018-01-01	17106	136.374	118.672	126.344	100.09	118	127	104	131.135	120.495	141.297	132	120	142	control	DEN control
ZHA01	DEN	8	ZHA01-DEN-8	2018-01-19 12:41:01	2018-01-19 12:41:01	2018-01-19	2018-01-15	2018-01-01	25807	165.714	117.954	118.781	95.6326	120	120	100	125.435	123.7	140.634	128	123	141	control	DEN control
ZHA01	DEN	8	ZHA01-DEN-8	2018-01-20 11:11:01	2018-01-20 11:11:01	2018-01-20	2018-01-15	2018-01-01	22506	151.392	111.978	108.026	83.0504	111	108	85	115.429	125.376	142.52	116	125	144	control	DEN control
ZHA01	DEN	8	ZHA01-DEN-8	2018-01-20 12:41:01	2018-01-20 12:41:01	2018-01-20	2018-01-15	2018-01-01	25971	151.329	119.128	119.667	95.8223	121	121	100	126.32	123.686	141.052	129	123	142	control	DEN control
ZHA01	DEN	8	ZHA01-DEN-8	2018-01-24 11:10:22	2018-01-24 11:10:22	2018-01-24	2018-01-22	2018-01-01	807	57.2474	140.694	148.201	80.176	144	155	81	151.033	114.86	162.627	158	115	163	control	DEN control
ZHA01	DEN	8	ZHA01-DEN-8	2018-01-24 12:40:22	2018-01-24 12:40:22	2018-01-24	2018-01-22	2018-01-01	13289	138.121	128.011	125.486	81.4684	123	122	74	131.201	122.092	152.307	129	121	154	control	DEN control
ZHA01	DEN	8	ZHA01-DEN-8	2018-01-25 11:10:22	2018-01-25 11:10:22	2018-01-25	2018-01-22	2018-01-01	20870	149.201	109.346	106.535	73.7964	107	106	73	113.016	123.724	146.715	113	123	148	control	DEN control
ZHA01	DEN	8	ZHA01-DEN-8	2018-01-25 12:40:22	2018-01-25 12:40:22	2018-01-25	2018-01-22	2018-01-01	21298	151.879	114.571	112.254	81.7865	114	113	84	119.071	123.865	145.25	120	123	147	control	DEN control
ZHA01	DEN	8	ZHA01-DEN-8	2018-01-26 11:10:22	2018-01-26 11:10:22	2018-01-26	2018-01-22	2018-01-01	21105	156.256	107.487	107.692	85.4144	106	109	87	114.187	124.022	140.536	115	122	141	control	DEN control
ZHA01	DEN	8	ZHA01-DEN-8	2018-01-26 12:40:22	2018-01-26 12:40:22	2018-01-26	2018-01-22	2018-01-01	21453	150.583	118.624	114.635	84.6952	121	116	91	122.039	124.629	145.162	124	123	147	control	DEN control
ZHA01	DEN	8	ZHA01-DEN-8	2018-01-27 11:10:22	2018-01-27 11:10:22	2018-01-27	2018-01-22	2018-01-01	23340	153.601	112.141	115.275	90.0884	115	116	96	121.225	122.365	141.59	123	121	143	control	DEN control
ZHA01	DEN	8	ZHA01-DEN-8	2018-01-27 12:40:22	2018-01-27 12:40:22	2018-01-27	2018-01-22	2018-01-01	27488	156.52	125.124	120.371	96.453	127	122	101	128.284	125.84	141.834	130	125	143	control	DEN control
ZHA01	DEN	8	ZHA01-DEN-8	2018-01-28 11:10:22	2018-01-28 11:10:22	2018-01-28	2018-01-22	2018-01-01	20696	152.863	103.125	106.248	88.3929	105	109	91	112.251	123.512	137.705	116	122	139	control	DEN control
ZHA01	DEN	8	ZHA01-DEN-8	2018-01-28 12:40:22	2018-01-28 12:40:22	2018-01-28	2018-01-22	2018-01-01	27723	158.227	113.068	110.509	90.4869	115	112	95	117.943	125.55	139.571	121	124	140	control	DEN control
ZHA01	DEN	8	ZHA01-DEN-8	2018-01-29 11:10:22	2018-01-29 11:10:22	2018-01-29	2018-01-29	2018-01-01	12632	127.447	110.475	106.034	70.182	105	102	68	112.631	124.046	148.643	109	123	150	control	DEN control
ZHA01	DEN	8	ZHA01-DEN-8	2018-01-29 12:40:22	2018-01-29 12:40:22	2018-01-29	2018-01-29	2018-01-01	8169	123.671	125.711	120.57	79.1671	119	114	73	126.976	123.536	151.386	121	123	152	control	DEN control
ZHA01	DEN	8	ZHA01-DEN-8	2018-01-30 11:10:22	2018-01-30 11:10:22	2018-01-30	2018-01-29	2018-01-01	26532	157.398	110.751	108.665	89.9633	113	110	94	116.106	125.545	138.831	119	124	139	control	DEN control
ZHA01	DEN	8	ZHA01-DEN-8	2018-01-30 12:40:22	2018-01-30 12:40:22	2018-01-30	2018-01-29	2018-01-01	22221	154.922	120.391	115.837	89.1699	121	117	93	123.599	125.292	143.45	125	124	145	control	DEN control
ZHA01	DEN	8	ZHA01-DEN-8	2018-01-31 11:10:22	2018-01-31 11:10:22	2018-01-31	2018-01-29	2018-01-01	18826	154.262	107.892	104.013	78.7757	108	106	81	111.287	125.216	142.888	113	123	144	control	DEN control
ZHA01	DEN	8	ZHA01-DEN-8	2018-01-31 12:40:22	2018-01-31 12:40:22	2018-01-31	2018-01-29	2018-01-01	22673	155.693	106.848	103.986	85.2033	107	105	88	111.36	125.818	139.117	113	124	140	control	DEN control
ZHA01	DEN	8	ZHA01-DEN-8	2018-02-01 11:10:22	2018-02-01 11:10:22	2018-02-01	2018-01-29	2018-02-01	22397	154.517	109.078	110.315	78.9179	111	112	81	116.43	122.198	145.396	119	120	147	control	DEN control
ZHA01	DEN	8	ZHA01-DEN-8	2018-02-01 12:40:22	2018-02-01 12:40:22	2018-02-01	2018-01-29	2018-02-01	19712	154.175	109.752	110.31	79.4623	112	112	84	116.704	122.575	145.194	119	120	146	control	DEN control
ZHA01	DEN	8	ZHA01-DEN-8	2018-02-02 11:10:22	2018-02-02 11:10:22	2018-02-02	2018-01-29	2018-02-01	2910	101.622	122.665	115.365	77.3261	123	115	79	123.133	124.985	149.908	123	122	152	control	DEN control
ZHA01	DEN	8	ZHA01-DEN-8	2018-02-02 12:40:22	2018-02-02 12:40:22	2018-02-02	2018-01-29	2018-02-01	2312	85.0295	130.252	119.124	85.8862	131	120	85	128.056	127.353	147.553	128	123	152	control	DEN control
ZHA01	DEN	8	ZHA01-DEN-8	2018-02-03 11:11:32	2018-02-03 11:11:32	2018-02-03	2018-01-29	2018-02-01	20386	152.218	102.117	101.126	78.9499	105	102	83	107.794	124.49	140.765	110	123	141	control	DEN control
ZHA01	DEN	8	ZHA01-DEN-8	2018-02-03 11:11:32	2018-02-03 11:11:32	2018-02-03	2018-01-29	2018-02-01	20386	152.218	102.117	101.126	78.9499	105	102	83	107.794	124.49	140.765	110	123	141	control	DEN control
ZHA01	DEN	8	ZHA01-DEN-8	2018-02-03 12:41:32	2018-02-03 12:41:32	2018-02-03	2018-01-29	2018-02-01	18970	163.67	102.018	101.865	80.5387	104	102	84	108.448	124.288	140.146	110	124	140	control	DEN control
ZHA01	DEN	8	ZHA01-DEN-8	2018-02-03 12:41:32	2018-02-03 12:41:32	2018-02-03	2018-01-29	2018-02-01	18970	163.67	102.018	101.865	80.5387	104	102	84	108.448	124.288	140.146	110	124	140	control	DEN control
ZHA01	DEN	8	ZHA01-DEN-8	2018-02-04 11:11:32	2018-02-04 11:11:32	2018-02-04	2018-01-29	2018-02-01	18843	152.152	102.598	98.6155	79.5845	101	98	81	105.936	126.248	139.507	106	125	140	control	DEN control
ZHA01	DEN	8	ZHA01-DEN-8	2018-02-04 11:11:32	2018-02-04 11:11:32	2018-02-04	2018-01-29	2018-02-01	18843	152.152	102.598	98.6155	79.5845	101	98	81	105.936	126.248	139.507	106	125	140	control	DEN control
ZHA01	DEN	8	ZHA01-DEN-8	2018-02-04 12:41:32	2018-02-04 12:41:32	2018-02-04	2018-01-29	2018-02-01	9814	106.174	124.712	117.155	80.4089	122	114	81	124.607	125.184	149.282	122	124	150	control	DEN control
ZHA01	DEN	8	ZHA01-DEN-8	2018-02-04 12:41:32	2018-02-04 12:41:32	2018-02-04	2018-01-29	2018-02-01	9814	106.174	124.712	117.155	80.4089	122	114	81	124.607	125.184	149.282	122	124	150	control	DEN control
ZHA01	DEN	8	ZHA01-DEN-8	2018-02-05 11:11:32	2018-02-05 11:11:32	2018-02-05	2018-02-05	2018-02-01	22376	165.028	101.036	96.4673	77.3354	103	98	81	103.924	126.504	139.636	106	126	139	control	DEN control
ZHA01	DEN	8	ZHA01-DEN-8	2018-02-05 11:11:32	2018-02-05 11:11:32	2018-02-05	2018-02-05	2018-02-01	22376	165.028	101.036	96.4673	77.3354	103	98	81	103.924	126.504	139.636	106	126	139	control	DEN control
ZHA01	DEN	8	ZHA01-DEN-8	2018-02-05 12:41:32	2018-02-05 12:41:32	2018-02-05	2018-02-05	2018-02-01	21250	157.125	103.545	99.2752	80.2874	105	101	84	106.832	126.408	139.462	109	126	139	control	DEN control
ZHA01	DEN	8	ZHA01-DEN-8	2018-02-05 12:41:32	2018-02-05 12:41:32	2018-02-05	2018-02-05	2018-02-01	21250	157.125	103.545	99.2752	80.2874	105	101	84	106.832	126.408	139.462	109	126	139	control	DEN control
ZHA01	DEN	8	ZHA01-DEN-8	2018-02-06 11:11:32	2018-02-06 11:11:32	2018-02-06	2018-02-05	2018-02-01	15980	142.617	97.9086	95.5966	78.5305	99	96	80	102.616	125.857	138.193	104	125	139	control	DEN control
ZHA01	DEN	8	ZHA01-DEN-8	2018-02-06 11:11:32	2018-02-06 11:11:32	2018-02-06	2018-02-05	2018-02-01	15980	142.617	97.9086	95.5966	78.5305	99	96	80	102.616	125.857	138.193	104	125	139	control	DEN control
ZHA01	DEN	8	ZHA01-DEN-8	2018-02-06 12:41:32	2018-02-06 12:41:32	2018-02-06	2018-02-05	2018-02-01	22380	161.886	101.367	96.9255	84.7145	102	98	87	104.701	127.592	135.682	106	127	135	control	DEN control
ZHA01	DEN	8	ZHA01-DEN-8	2018-02-06 12:41:32	2018-02-06 12:41:32	2018-02-06	2018-02-05	2018-02-01	22380	161.886	101.367	96.9255	84.7145	102	98	87	104.701	127.592	135.682	106	127	135	control	DEN control
ZHA01	DEN	8	ZHA01-DEN-8	2018-02-07 11:11:32	2018-02-07 11:11:32	2018-02-07	2018-02-05	2018-02-01	22742	170.618	88.9829	83.5775	68.6921	89	83	68	90.3255	127.577	137.561	91	127	137	control	DEN control
ZHA01	DEN	8	ZHA01-DEN-8	2018-02-07 11:11:32	2018-02-07 11:11:32	2018-02-07	2018-02-05	2018-02-01	22742	170.618	88.9829	83.5775	68.6921	89	83	68	90.3255	127.577	137.561	91	127	137	control	DEN control
ZHA01	DEN	8	ZHA01-DEN-8	2018-02-07 12:41:32	2018-02-07 12:41:32	2018-02-07	2018-02-05	2018-02-01	26425	152.265	98.3709	93.666	75.2605	99	95	78	101.054	126.693	139.278	103	126	139	control	DEN control
ZHA01	DEN	8	ZHA01-DEN-8	2018-02-07 12:41:32	2018-02-07 12:41:32	2018-02-07	2018-02-05	2018-02-01	26425	152.265	98.3709	93.666	75.2605	99	95	78	101.054	126.693	139.278	103	126	139	control	DEN control
ZHA01	DEN	8	ZHA01-DEN-8	2018-02-11 11:11:32	2018-02-11 11:11:32	2018-02-11	2018-02-05	2018-02-01	28538	157.697	100.668	93.9108	80.8594	101	94	81	101.993	128.454	136.564	103	127	136	control	DEN control
ZHA01	DEN	8	ZHA01-DEN-8	2018-02-11 11:11:32	2018-02-11 11:11:32	2018-02-11	2018-02-05	2018-02-01	28538	157.697	100.668	93.9108	80.8594	101	94	81	101.993	128.454	136.564	103	127	136	control	DEN control
ZHA01	DEN	8	ZHA01-DEN-8	2018-02-11 12:41:32	2018-02-11 12:41:32	2018-02-11	2018-02-05	2018-02-01	28917	166.806	98.4585	91.1416	78.4301	99	92	80	99.2501	128.778	136.494	101	127	136	control	DEN control
ZHA01	DEN	8	ZHA01-DEN-8	2018-02-11 12:41:32	2018-02-11 12:41:32	2018-02-11	2018-02-05	2018-02-01	28917	166.806	98.4585	91.1416	78.4301	99	92	80	99.2501	128.778	136.494	101	127	136	control	DEN control
ZHA01	DEN	8	ZHA01-DEN-8	2018-02-14 11:11:32	2018-02-14 11:11:32	2018-02-14	2018-02-12	2018-02-01	21527	151.311	107.627	97.1646	89.1997	101	92	83	106.301	130.819	134.166	101	130	133	control	DEN control
ZHA01	DEN	8	ZHA01-DEN-8	2018-02-14 11:11:32	2018-02-14 11:11:32	2018-02-14	2018-02-12	2018-02-01	21527	151.311	107.627	97.1646	89.1997	101	92	83	106.301	130.819	134.166	101	130	133	control	DEN control
ZHA01	DEN	8	ZHA01-DEN-8	2018-02-14 12:41:32	2018-02-14 12:41:32	2018-02-14	2018-02-12	2018-02-01	29400	166.396	95.4528	86.0341	80.1353	94	85	79	94.7409	130.87	132.929	94	130	132	control	DEN control
ZHA01	DEN	8	ZHA01-DEN-8	2018-02-14 12:41:32	2018-02-14 12:41:32	2018-02-14	2018-02-12	2018-02-01	29400	166.396	95.4528	86.0341	80.1353	94	85	79	94.7409	130.87	132.929	94	130	132	control	DEN control
ZHA01	DEN	8	ZHA01-DEN-8	2018-02-16 11:11:32	2018-02-16 11:11:32	2018-02-16	2018-02-12	2018-02-01	31629	162.066	95.4139	84.0678	71.2968	93	83	68	92.6885	130.624	137.235	92	130	136	control	DEN control
ZHA01	DEN	8	ZHA01-DEN-8	2018-02-16 11:11:32	2018-02-16 11:11:32	2018-02-16	2018-02-12	2018-02-01	31629	162.066	95.4139	84.0678	71.2968	93	83	68	92.6885	130.624	137.235	92	130	136	control	DEN control
ZHA01	DEN	8	ZHA01-DEN-8	2018-02-16 12:41:32	2018-02-16 12:41:32	2018-02-16	2018-02-12	2018-02-01	28590	162.566	104.325	94.2003	82.3862	103	94	81	103.232	130.162	136.321	103	129	135	control	DEN control
ZHA01	DEN	8	ZHA01-DEN-8	2018-02-16 12:41:32	2018-02-16 12:41:32	2018-02-16	2018-02-12	2018-02-01	28590	162.566	104.325	94.2003	82.3862	103	94	81	103.232	130.162	136.321	103	129	135	control	DEN control
ZHA01	DEN	8	ZHA01-DEN-8	2018-02-17 11:11:32	2018-02-17 11:11:32	2018-02-17	2018-02-12	2018-02-01	30423	174.504	93.8578	83.1116	74.1982	93	83	73	91.7867	130.968	134.99	92	129	134	control	DEN control
ZHA01	DEN	8	ZHA01-DEN-8	2018-02-17 11:11:32	2018-02-17 11:11:32	2018-02-17	2018-02-12	2018-02-01	30423	174.504	93.8578	83.1116	74.1982	93	83	73	91.7867	130.968	134.99	92	129	134	control	DEN control
ZHA01	DEN	8	ZHA01-DEN-8	2018-02-17 12:41:32	2018-02-17 12:41:32	2018-02-17	2018-02-12	2018-02-01	29510	181.028	95.2913	84.1063	74.1652	93	83	72	92.888	130.966	135.627	92	129	135	control	DEN control
ZHA01	DEN	8	ZHA01-DEN-8	2018-02-17 12:41:32	2018-02-17 12:41:32	2018-02-17	2018-02-12	2018-02-01	29510	181.028	95.2913	84.1063	74.1652	93	83	72	92.888	130.966	135.627	92	129	135	control	DEN control
ZHA01	DEN	8	ZHA01-DEN-8	2018-02-19 11:11:32	2018-02-19 11:11:32	2018-02-19	2018-02-19	2018-02-01	28540	162.945	92.172	79.9234	75.663	91	79	75	89.1054	132.418	132.513	88	131	132	control	DEN control
ZHA01	DEN	8	ZHA01-DEN-8	2018-02-19 11:11:32	2018-02-19 11:11:32	2018-02-19	2018-02-19	2018-02-01	28540	162.945	92.172	79.9234	75.663	91	79	75	89.1054	132.418	132.513	88	131	132	control	DEN control
ZHA01	DEN	8	ZHA01-DEN-8	2018-02-19 12:41:32	2018-02-19 12:41:32	2018-02-19	2018-02-19	2018-02-01	28994	160.606	93.2185	83.4324	80.5173	93	83	80	92.2821	131.573	131.289	93	131	130	control	DEN control
ZHA01	DEN	8	ZHA01-DEN-8	2018-02-19 12:41:32	2018-02-19 12:41:32	2018-02-19	2018-02-19	2018-02-01	28994	160.606	93.2185	83.4324	80.5173	93	83	80	92.2821	131.573	131.289	93	131	130	control	DEN control
ZHA01	DEN	8	ZHA01-DEN-8	2018-02-21 11:11:32	2018-02-21 11:11:32	2018-02-21	2018-02-19	2018-02-01	2818	98.0052	93.8556	78.8169	72.8691	87	73	68	88.3027	133.281	133.905	83	133	134	control	DEN control
ZHA01	DEN	8	ZHA01-DEN-8	2018-02-21 11:11:32	2018-02-21 11:11:32	2018-02-21	2018-02-19	2018-02-01	2818	98.0052	93.8556	78.8169	72.8691	87	73	68	88.3027	133.281	133.905	83	133	134	control	DEN control
ZHA01	DEN	8	ZHA01-DEN-8	2018-02-21 12:41:32	2018-02-21 12:41:32	2018-02-21	2018-02-19	2018-02-01	25944	178.839	81.8277	73.4049	70.8631	80	72	71	80.9559	131.096	130.875	80	130	130	control	DEN control
ZHA01	DEN	8	ZHA01-DEN-8	2018-02-21 12:41:32	2018-02-21 12:41:32	2018-02-21	2018-02-19	2018-02-01	25944	178.839	81.8277	73.4049	70.8631	80	72	71	80.9559	131.096	130.875	80	130	130	control	DEN control
ZHA01	DEN	8	ZHA01-DEN-8	2018-02-23 11:11:32	2018-02-23 11:11:32	2018-02-23	2018-02-19	2018-02-01	23	9.19249	101.826	93.2174	70.9565	100	84	70	99.8696	127.696	142.043	90	130	142	control	DEN control
ZHA01	DEN	8	ZHA01-DEN-8	2018-02-23 11:11:32	2018-02-23 11:11:32	2018-02-23	2018-02-19	2018-02-01	23	9.19249	101.826	93.2174	70.9565	100	84	70	99.8696	127.696	142.043	90	130	142	control	DEN control
ZHA01	DEN	8	ZHA01-DEN-8	2018-02-23 12:41:32	2018-02-23 12:41:32	2018-02-23	2018-02-19	2018-02-01	15	7.61587	108.667	104.333	79.3333	130	131	102	110.467	125.533	142.733	142	126	142	control	DEN control
ZHA01	DEN	8	ZHA01-DEN-8	2018-02-23 12:41:32	2018-02-23 12:41:32	2018-02-23	2018-02-19	2018-02-01	15	7.61587	108.667	104.333	79.3333	130	131	102	110.467	125.533	142.733	142	126	142	control	DEN control
ZHA01	DEN	8	ZHA01-DEN-8	2018-02-24 11:11:32	2018-02-24 11:11:32	2018-02-24	2018-02-19	2018-02-01	4	0.707207	138.75	126.75	108.5	138	125	107	136.75	129.5	139.5	135	130	140	control	DEN control
ZHA01	DEN	8	ZHA01-DEN-8	2018-02-24 11:11:32	2018-02-24 11:11:32	2018-02-24	2018-02-19	2018-02-01	4	0.707207	138.75	126.75	108.5	138	125	107	136.75	129.5	139.5	135	130	140	control	DEN control
ZHA01	DEN	8	ZHA01-DEN-8	2018-02-24 12:41:32	2018-02-24 12:41:32	2018-02-24	2018-02-19	2018-02-01	4	1.11813	43	35.25	20.75	44	34	18	35.5	129.75	137.75	34	130	136	control	DEN control
ZHA01	DEN	8	ZHA01-DEN-8	2018-02-24 12:41:32	2018-02-24 12:41:32	2018-02-24	2018-02-19	2018-02-01	4	1.11813	43	35.25	20.75	44	34	18	35.5	129.75	137.75	34	130	136	control	DEN control
ZHA01	DEN	8	ZHA01-DEN-8	2018-02-25 11:11:32	2018-02-25 11:11:32	2018-02-25	2018-02-19	2018-02-01	626	29.7322	98.639	87.2348	80.6613	98	86	80	96.655	131.481	133.53	95	132	133	control	DEN control
ZHA01	DEN	8	ZHA01-DEN-8	2018-02-25 11:11:32	2018-02-25 11:11:32	2018-02-25	2018-02-19	2018-02-01	626	29.7322	98.639	87.2348	80.6613	98	86	80	96.655	131.481	133.53	95	132	133	control	DEN control
ZHA01	DEN	8	ZHA01-DEN-8	2018-02-25 12:41:32	2018-02-25 12:41:32	2018-02-25	2018-02-19	2018-02-01	3413	77.1953	110.038	97.3856	93.7105	108	93	93	107.619	132.505	131.924	105	131	132	control	DEN control
ZHA01	DEN	8	ZHA01-DEN-8	2018-02-25 12:41:32	2018-02-25 12:41:32	2018-02-25	2018-02-19	2018-02-01	3413	77.1953	110.038	97.3856	93.7105	108	93	93	107.619	132.505	131.924	105	131	132	control	DEN control
ZHA01	DEN	8	ZHA01-DEN-8	2018-02-26 11:11:32	2018-02-26 11:11:32	2018-02-26	2018-02-26	2018-02-01	5596	92.9006	139.387	122.296	114.217	139	122	114	133.883	133.294	134.814	134	133	135	control	DEN control
ZHA01	DEN	8	ZHA01-DEN-8	2018-02-26 11:11:32	2018-02-26 11:11:32	2018-02-26	2018-02-26	2018-02-01	5596	92.9006	139.387	122.296	114.217	139	122	114	133.883	133.294	134.814	134	133	135	control	DEN control
ZHA01	DEN	8	ZHA01-DEN-8	2018-02-26 12:41:32	2018-02-26 12:41:32	2018-02-26	2018-02-26	2018-02-01	1649	72.007	128.231	110.204	94.0194	125	109	94	120.773	132.629	139.662	120	133	139	control	DEN control
ZHA01	DEN	8	ZHA01-DEN-8	2018-02-26 12:41:32	2018-02-26 12:41:32	2018-02-26	2018-02-26	2018-02-01	1649	72.007	128.231	110.204	94.0194	125	109	94	120.773	132.629	139.662	120	133	139	control	DEN control
ZHA01	DEN	8	ZHA01-DEN-8	2018-02-27 11:11:32	2018-02-27 11:11:32	2018-02-27	2018-02-26	2018-02-01	153	23.2595	126.007	117.948	112.523	124	117	112	127.804	130.098	132.098	128	130	132	control	DEN control
ZHA01	DEN	8	ZHA01-DEN-8	2018-02-27 11:11:32	2018-02-27 11:11:32	2018-02-27	2018-02-26	2018-02-01	153	23.2595	126.007	117.948	112.523	124	117	112	127.804	130.098	132.098	128	130	132	control	DEN control
ZHA01	DEN	8	ZHA01-DEN-8	2018-02-27 12:41:32	2018-02-27 12:41:32	2018-02-27	2018-02-26	2018-02-01	7098	169.125	108.162	98.6564	93.8505	108	98	93	107.748	131.003	132.113	108	131	132	control	DEN control
ZHA01	DEN	8	ZHA01-DEN-8	2018-02-27 12:41:32	2018-02-27 12:41:32	2018-02-27	2018-02-26	2018-02-01	7098	169.125	108.162	98.6564	93.8505	108	98	93	107.748	131.003	132.113	108	131	132	control	DEN control
ZHA01	DEN	8	ZHA01-DEN-8	2018-02-28 11:11:32	2018-02-28 11:11:32	2018-02-28	2018-02-26	2018-02-01	10772	174.879	108.774	92.2709	85.5027	106	89	82	102.708	133.695	134.386	101	134	134	control	DEN control
ZHA01	DEN	8	ZHA01-DEN-8	2018-02-28 11:11:32	2018-02-28 11:11:32	2018-02-28	2018-02-26	2018-02-01	10772	174.879	108.774	92.2709	85.5027	106	89	82	102.708	133.695	134.386	101	134	134	control	DEN control
ZHA01	DEN	8	ZHA01-DEN-8	2018-02-28 12:41:32	2018-02-28 12:41:32	2018-02-28	2018-02-26	2018-02-01	23518	199.985	127.098	108.648	97.1449	129	109	97	119.192	133.563	137.099	122	134	137	control	DEN control
ZHA01	DEN	8	ZHA01-DEN-8	2018-02-28 12:41:32	2018-02-28 12:41:32	2018-02-28	2018-02-26	2018-02-01	23518	199.985	127.098	108.648	97.1449	129	109	97	119.192	133.563	137.099	122	134	137	control	DEN control
ZHA01	DEN	8	ZHA01-DEN-8	2018-03-05 11:11:32	2018-03-05 11:11:32	2018-03-05	2018-03-05	2018-03-01	19144	161.352	108.372	96.9212	89.8203	106	95	89	106.286	131.459	133.76	105	131	133	control	DEN control
ZHA01	DEN	8	ZHA01-DEN-8	2018-03-05 11:11:32	2018-03-05 11:11:32	2018-03-05	2018-03-05	2018-03-01	19144	161.352	108.372	96.9212	89.8203	106	95	89	106.286	131.459	133.76	105	131	133	control	DEN control
ZHA01	DEN	8	ZHA01-DEN-8	2018-03-05 12:41:32	2018-03-05 12:41:32	2018-03-05	2018-03-05	2018-03-01	10402	149.402	132.586	123.436	111.178	135	126	115	132.201	129.509	136.08	136	130	136	control	DEN control
ZHA01	DEN	8	ZHA01-DEN-8	2018-03-05 12:41:32	2018-03-05 12:41:32	2018-03-05	2018-03-05	2018-03-01	10402	149.402	132.586	123.436	111.178	135	126	115	132.201	129.509	136.08	136	130	136	control	DEN control
ZHA01	DEN	8	ZHA01-DEN-8	2018-03-06 11:11:32	2018-03-06 11:11:32	2018-03-06	2018-03-05	2018-03-01	22689	152.953	96.1926	88.8901	83.3741	97	89	86	97.242	130.023	132.306	98	129	132	control	DEN control
ZHA01	DEN	8	ZHA01-DEN-8	2018-03-06 11:11:32	2018-03-06 11:11:32	2018-03-06	2018-03-05	2018-03-01	22689	152.953	96.1926	88.8901	83.3741	97	89	86	97.242	130.023	132.306	98	129	132	control	DEN control
ZHA01	DEN	8	ZHA01-DEN-8	2018-03-06 12:41:32	2018-03-06 12:41:32	2018-03-06	2018-03-05	2018-03-01	26414	156.021	96.0702	89.1286	85.6246	97	89	88	97.5008	130.252	131.067	99	130	131	control	DEN control
ZHA01	DEN	8	ZHA01-DEN-8	2018-03-06 12:41:32	2018-03-06 12:41:32	2018-03-06	2018-03-05	2018-03-01	26414	156.021	96.0702	89.1286	85.6246	97	89	88	97.5008	130.252	131.067	99	130	131	control	DEN control
ZHA01	DEN	8	ZHA01-DEN-8	2018-03-07 11:11:32	2018-03-07 11:11:32	2018-03-07	2018-03-05	2018-03-01	21145	166.854	101.46	93.7568	88.2872	102	92	90	102.434	130.217	132.298	102	129	133	control	DEN control
ZHA01	DEN	8	ZHA01-DEN-8	2018-03-07 11:11:32	2018-03-07 11:11:32	2018-03-07	2018-03-05	2018-03-01	21145	166.854	101.46	93.7568	88.2872	102	92	90	102.434	130.217	132.298	102	129	133	control	DEN control
ZHA01	DEN	8	ZHA01-DEN-8	2018-03-07 12:41:32	2018-03-07 12:41:32	2018-03-07	2018-03-05	2018-03-01	25296	156.09	102.321	93.0183	87.5787	102	92	89	102.002	130.896	132.523	102	130	133	control	DEN control
ZHA01	DEN	8	ZHA01-DEN-8	2018-03-07 12:41:32	2018-03-07 12:41:32	2018-03-07	2018-03-05	2018-03-01	25296	156.09	102.321	93.0183	87.5787	102	92	89	102.002	130.896	132.523	102	130	133	control	DEN control
ZHA01	DEN	8	ZHA01-DEN-8	2018-03-08 11:11:32	2018-03-08 11:11:32	2018-03-08	2018-03-05	2018-03-01	17101	147.963	107.634	93.1608	84.4276	104	88	81	102.959	132.529	135.194	99	132	135	control	DEN control
ZHA01	DEN	8	ZHA01-DEN-8	2018-03-08 11:11:32	2018-03-08 11:11:32	2018-03-08	2018-03-05	2018-03-01	17101	147.963	107.634	93.1608	84.4276	104	88	81	102.959	132.529	135.194	99	132	135	control	DEN control
ZHA01	DEN	8	ZHA01-DEN-8	2018-03-08 12:41:32	2018-03-08 12:41:32	2018-03-08	2018-03-05	2018-03-01	17045	195.08	103.999	90.0511	82.888	100	86	78	98.9626	132.536	134.276	96	131	134	control	DEN control
ZHA01	DEN	8	ZHA01-DEN-8	2018-03-08 12:41:32	2018-03-08 12:41:32	2018-03-08	2018-03-05	2018-03-01	17045	195.08	103.999	90.0511	82.888	100	86	78	98.9626	132.536	134.276	96	131	134	control	DEN control
ZHA01	DEN	8	ZHA01-DEN-8	2018-03-09 11:11:32	2018-03-09 11:11:32	2018-03-09	2018-03-05	2018-03-01	29528	165.122	105.642	95.1968	90.9648	105	95	91	104.685	131.562	131.98	105	130	132	control	DEN control
ZHA01	DEN	8	ZHA01-DEN-8	2018-03-09 11:11:32	2018-03-09 11:11:32	2018-03-09	2018-03-05	2018-03-01	29528	165.122	105.642	95.1968	90.9648	105	95	91	104.685	131.562	131.98	105	130	132	control	DEN control
ZHA01	DEN	8	ZHA01-DEN-8	2018-03-09 12:41:32	2018-03-09 12:41:32	2018-03-09	2018-03-05	2018-03-01	25877	158.16	106.693	94.4203	88.9064	105	93	89	104.277	132.094	133.016	104	131	133	control	DEN control
ZHA01	DEN	8	ZHA01-DEN-8	2018-03-09 12:41:32	2018-03-09 12:41:32	2018-03-09	2018-03-05	2018-03-01	25877	158.16	106.693	94.4203	88.9064	105	93	89	104.277	132.094	133.016	104	131	133	control	DEN control
ZHA01	DEN	8	ZHA01-DEN-8	2018-03-10 11:11:32	2018-03-10 11:11:32	2018-03-10	2018-03-05	2018-03-01	28256	158.649	109.521	94.685	79.7045	107	93	79	104.616	131.661	138.844	104	129	139	control	DEN control
ZHA01	DEN	8	ZHA01-DEN-8	2018-03-10 11:11:32	2018-03-10 11:11:32	2018-03-10	2018-03-05	2018-03-01	28256	158.649	109.521	94.685	79.7045	107	93	79	104.616	131.661	138.844	104	129	139	control	DEN control
ZHA01	DEN	8	ZHA01-DEN-8	2018-03-10 12:41:32	2018-03-10 12:41:32	2018-03-10	2018-03-05	2018-03-01	28597	158.603	107.904	94.7182	82.2216	106	94	82	104.334	131.337	137.179	105	129	137	control	DEN control
ZHA01	DEN	8	ZHA01-DEN-8	2018-03-10 12:41:32	2018-03-10 12:41:32	2018-03-10	2018-03-05	2018-03-01	28597	158.603	107.904	94.7182	82.2216	106	94	82	104.334	131.337	137.179	105	129	137	control	DEN control
ZHA01	DEN	8	ZHA01-DEN-8	2018-03-11 11:11:32	2018-03-11 11:11:32	2018-03-11	2018-03-05	2018-03-01	31613	162.344	105.658	94.6481	81.1715	105	95	81	103.715	130.208	137.414	105	128	138	control	DEN control
ZHA01	DEN	8	ZHA01-DEN-8	2018-03-11 11:11:32	2018-03-11 11:11:32	2018-03-11	2018-03-05	2018-03-01	31613	162.344	105.658	94.6481	81.1715	105	95	81	103.715	130.208	137.414	105	128	138	control	DEN control
ZHA01	DEN	8	ZHA01-DEN-8	2018-03-11 12:41:32	2018-03-11 12:41:32	2018-03-11	2018-03-05	2018-03-01	31512	160.203	108.333	96.4832	83.1519	107	96	83	105.869	130.561	137.414	107	128	138	control	DEN control
ZHA01	DEN	8	ZHA01-DEN-8	2018-03-11 12:41:32	2018-03-11 12:41:32	2018-03-11	2018-03-05	2018-03-01	31512	160.203	108.333	96.4832	83.1519	107	96	83	105.869	130.561	137.414	107	128	138	control	DEN control
ZHA01	DEN	8	ZHA01-DEN-8	2018-03-12 11:11:32	2018-03-12 11:11:32	2018-03-12	2018-03-12	2018-03-01	31072	169.406	107.136	97.2635	80.2043	105	97	80	106.084	129.152	139.233	106	127	141	control	DEN control
ZHA01	DEN	8	ZHA01-DEN-8	2018-03-12 11:11:32	2018-03-12 11:11:32	2018-03-12	2018-03-12	2018-03-01	31072	169.406	107.136	97.2635	80.2043	105	97	80	106.084	129.152	139.233	106	127	141	control	DEN control
ZHA01	DEN	8	ZHA01-DEN-8	2018-03-12 12:41:32	2018-03-12 12:41:32	2018-03-12	2018-03-12	2018-03-01	31084	160.619	107.782	97.9554	83.0184	107	98	83	106.931	129.473	137.986	108	128	139	control	DEN control
ZHA01	DEN	8	ZHA01-DEN-8	2018-03-12 12:41:32	2018-03-12 12:41:32	2018-03-12	2018-03-12	2018-03-01	31084	160.619	107.782	97.9554	83.0184	107	98	83	106.931	129.473	137.986	108	128	139	control	DEN control
ZHA01	DEN	8	ZHA01-DEN-8	2018-03-13 11:11:32	2018-03-13 11:11:32	2018-03-13	2018-03-12	2018-03-01	33150	174.276	110.112	101.865	84.3182	109	103	84	110.511	128.37	139.21	113	126	140	control	DEN control
ZHA01	DEN	8	ZHA01-DEN-8	2018-03-13 11:11:32	2018-03-13 11:11:32	2018-03-13	2018-03-12	2018-03-01	33150	174.276	110.112	101.865	84.3182	109	103	84	110.511	128.37	139.21	113	126	140	control	DEN control
ZHA01	DEN	8	ZHA01-DEN-8	2018-03-13 12:41:32	2018-03-13 12:41:32	2018-03-13	2018-03-12	2018-03-01	34124	160.036	107.556	99.3908	81.4949	107	101	82	107.893	128.281	139.435	111	127	140	control	DEN control
ZHA01	DEN	8	ZHA01-DEN-8	2018-03-13 12:41:32	2018-03-13 12:41:32	2018-03-13	2018-03-12	2018-03-01	34124	160.036	107.556	99.3908	81.4949	107	101	82	107.893	128.281	139.435	111	127	140	control	DEN control
ZHA01	DEN	8	ZHA01-DEN-8	2018-03-14 11:11:32	2018-03-14 11:11:32	2018-03-14	2018-03-12	2018-03-01	34713	164.199	112.658	107.887	92.5603	111	109	91	116.042	127.264	137.401	117	125	139	control	DEN control
ZHA01	DEN	8	ZHA01-DEN-8	2018-03-14 11:11:32	2018-03-14 11:11:32	2018-03-14	2018-03-12	2018-03-01	34713	164.199	112.658	107.887	92.5603	111	109	91	116.042	127.264	137.401	117	125	139	control	DEN control
ZHA01	DEN	8	ZHA01-DEN-8	2018-03-14 12:41:32	2018-03-14 12:41:32	2018-03-14	2018-03-12	2018-03-01	31614	176.059	129.691	118.304	92.0752	128	118	88	126.629	128.337	144.095	128	127	144	control	DEN control
ZHA01	DEN	8	ZHA01-DEN-8	2018-03-14 12:41:32	2018-03-14 12:41:32	2018-03-14	2018-03-12	2018-03-01	31614	176.059	129.691	118.304	92.0752	128	118	88	126.629	128.337	144.095	128	127	144	control	DEN control
ZHA01	DEN	8	ZHA01-DEN-8	2018-03-15 11:11:32	2018-03-15 11:11:32	2018-03-15	2018-03-12	2018-03-01	35848	163.267	114.327	104.321	81.3445	113	104	82	113.309	128.228	142.468	116	126	145	control	DEN control
ZHA01	DEN	8	ZHA01-DEN-8	2018-03-15 11:11:32	2018-03-15 11:11:32	2018-03-15	2018-03-12	2018-03-01	35848	163.267	114.327	104.321	81.3445	113	104	82	113.309	128.228	142.468	116	126	145	control	DEN control
ZHA01	DEN	8	ZHA01-DEN-8	2018-03-15 12:41:32	2018-03-15 12:41:32	2018-03-15	2018-03-12	2018-03-01	37506	166.147	112.337	102.277	81.2404	112	102	82	111.307	128.567	141.436	114	126	143	control	DEN control
ZHA01	DEN	8	ZHA01-DEN-8	2018-03-15 12:41:32	2018-03-15 12:41:32	2018-03-15	2018-03-12	2018-03-01	37506	166.147	112.337	102.277	81.2404	112	102	82	111.307	128.567	141.436	114	126	143	control	DEN control
ZHA01	DEN	8	ZHA01-DEN-8	2018-03-16 11:11:32	2018-03-16 11:11:32	2018-03-16	2018-03-12	2018-03-01	36880	174.264	114.29	105.567	80.4049	114	107	81	114.138	127.36	143.481	117	125	146	control	DEN control
ZHA01	DEN	8	ZHA01-DEN-8	2018-03-16 11:11:32	2018-03-16 11:11:32	2018-03-16	2018-03-12	2018-03-01	36880	174.264	114.29	105.567	80.4049	114	107	81	114.138	127.36	143.481	117	125	146	control	DEN control
ZHA01	DEN	8	ZHA01-DEN-8	2018-03-16 12:41:32	2018-03-16 12:41:32	2018-03-16	2018-03-12	2018-03-01	35820	165.406	112.029	106.263	84.7042	111	107	83	114.278	126.668	141.021	116	124	143	control	DEN control
ZHA01	DEN	8	ZHA01-DEN-8	2018-03-16 12:41:32	2018-03-16 12:41:32	2018-03-16	2018-03-12	2018-03-01	35820	165.406	112.029	106.263	84.7042	111	107	83	114.278	126.668	141.021	116	124	143	control	DEN control
ZHA01	DEN	8	ZHA01-DEN-8	2018-03-17 11:11:32	2018-03-17 11:11:32	2018-03-17	2018-03-12	2018-03-01	37250	173.934	111.368	102.814	81.4551	110	103	82	111.522	127.857	141.418	114	125	143	control	DEN control
ZHA01	DEN	8	ZHA01-DEN-8	2018-03-17 11:11:32	2018-03-17 11:11:32	2018-03-17	2018-03-12	2018-03-01	37250	173.934	111.368	102.814	81.4551	110	103	82	111.522	127.857	141.418	114	125	143	control	DEN control
ZHA01	DEN	8	ZHA01-DEN-8	2018-03-17 12:41:32	2018-03-17 12:41:32	2018-03-17	2018-03-12	2018-03-01	37104	174.034	113.508	104.301	81.607	112	105	83	113.171	127.91	142.242	116	125	144	control	DEN control
ZHA01	DEN	8	ZHA01-DEN-8	2018-03-17 12:41:32	2018-03-17 12:41:32	2018-03-17	2018-03-12	2018-03-01	37104	174.034	113.508	104.301	81.607	112	105	83	113.171	127.91	142.242	116	125	144	control	DEN control
ZHA01	DEN	8	ZHA01-DEN-8	2018-03-22 11:11:32	2018-03-22 11:11:32	2018-03-22	2018-03-19	2018-03-01	36592	159.834	127.694	112.982	88.9881	126	112	87	123.057	130.021	143.532	123	127	145	control	DEN control
ZHA01	DEN	8	ZHA01-DEN-8	2018-03-22 11:11:32	2018-03-22 11:11:32	2018-03-22	2018-03-19	2018-03-01	36592	159.834	127.694	112.982	88.9881	126	112	87	123.057	130.021	143.532	123	127	145	control	DEN control
ZHA01	DEN	8	ZHA01-DEN-8	2018-03-22 12:41:32	2018-03-22 12:41:32	2018-03-22	2018-03-19	2018-03-01	37856	158.83	113.42	103.973	82.8033	113	105	83	112.699	128.272	141.37	115	126	142	control	DEN control
ZHA01	DEN	8	ZHA01-DEN-8	2018-03-22 12:41:32	2018-03-22 12:41:32	2018-03-22	2018-03-19	2018-03-01	37856	158.83	113.42	103.973	82.8033	113	105	83	112.699	128.272	141.37	115	126	142	control	DEN control
ZHA01	DEN	8	ZHA01-DEN-8	2018-03-23 11:11:32	2018-03-23 11:11:32	2018-03-23	2018-03-19	2018-03-01	37733	182.977	110.288	96.3814	74.3499	102	90	67	105.274	130.18	142.658	100	128	143	control	DEN control
ZHA01	DEN	8	ZHA01-DEN-8	2018-03-23 11:11:32	2018-03-23 11:11:32	2018-03-23	2018-03-19	2018-03-01	37733	182.977	110.288	96.3814	74.3499	102	90	67	105.274	130.18	142.658	100	128	143	control	DEN control
ZHA01	DEN	8	ZHA01-DEN-8	2018-03-23 12:41:32	2018-03-23 12:41:32	2018-03-23	2018-03-19	2018-03-01	38690	182.905	114.874	101.401	78.7465	110	98	74	110.07	129.781	142.808	108	129	143	control	DEN control
ZHA01	DEN	8	ZHA01-DEN-8	2018-03-23 12:41:32	2018-03-23 12:41:32	2018-03-23	2018-03-19	2018-03-01	38690	182.905	114.874	101.401	78.7465	110	98	74	110.07	129.781	142.808	108	129	143	control	DEN control
ZHA01	DEN	8	ZHA01-DEN-8	2018-03-24 11:11:32	2018-03-24 11:11:32	2018-03-24	2018-03-19	2018-03-01	41528	188.71	113.781	98.689	81.5216	101	86	70	107.516	131.461	139.952	96	131	139	control	DEN control
ZHA01	DEN	8	ZHA01-DEN-8	2018-03-24 11:11:32	2018-03-24 11:11:32	2018-03-24	2018-03-19	2018-03-01	41528	188.71	113.781	98.689	81.5216	101	86	70	107.516	131.461	139.952	96	131	139	control	DEN control
ZHA01	DEN	8	ZHA01-DEN-8	2018-03-24 12:41:32	2018-03-24 12:41:32	2018-03-24	2018-03-19	2018-03-01	37409	199.919	124.275	110.434	88.7282	122	108	85	119.042	130.097	142.071	119	130	141	control	DEN control
ZHA01	DEN	8	ZHA01-DEN-8	2018-03-24 12:41:32	2018-03-24 12:41:32	2018-03-24	2018-03-19	2018-03-01	37409	199.919	124.275	110.434	88.7282	122	108	85	119.042	130.097	142.071	119	130	141	control	DEN control
ZHA01	DEN	8	ZHA01-DEN-8	2018-03-25 11:11:32	2018-03-25 11:11:32	2018-03-25	2018-03-19	2018-03-01	37795	191.457	126.529	108.575	90.1954	119	102	81	118.567	132.38	140.844	113	132	140	control	DEN control
ZHA01	DEN	8	ZHA01-DEN-8	2018-03-25 11:11:32	2018-03-25 11:11:32	2018-03-25	2018-03-19	2018-03-01	37795	191.457	126.529	108.575	90.1954	119	102	81	118.567	132.38	140.844	113	132	140	control	DEN control
ZHA01	DEN	8	ZHA01-DEN-8	2018-03-25 12:41:32	2018-03-25 12:41:32	2018-03-25	2018-03-19	2018-03-01	40418	199.913	127.364	111.352	90.9224	126	110	89	121.022	131.196	141.71	122	131	141	control	DEN control
ZHA01	DEN	8	ZHA01-DEN-8	2018-03-25 12:41:32	2018-03-25 12:41:32	2018-03-25	2018-03-19	2018-03-01	40418	199.913	127.364	111.352	90.9224	126	110	89	121.022	131.196	141.71	122	131	141	control	DEN control
ZHA01	DEN	8	ZHA01-DEN-8	2018-03-26 11:11:32	2018-03-26 11:11:32	2018-03-26	2018-03-26	2018-03-01	42638	176.793	104.531	90.933	74.3937	103	91	74	100.34	130.836	139.642	101	130	140	control	DEN control
ZHA01	DEN	8	ZHA01-DEN-8	2018-03-26 11:11:32	2018-03-26 11:11:32	2018-03-26	2018-03-26	2018-03-01	42638	176.793	104.531	90.933	74.3937	103	91	74	100.34	130.836	139.642	101	130	140	control	DEN control
ZHA01	DEN	8	ZHA01-DEN-8	2018-03-26 12:41:32	2018-03-26 12:41:32	2018-03-26	2018-03-26	2018-03-01	49010	184.342	106.621	92.8445	76.8486	104	92	76	102.32	130.994	139.316	102	131	139	control	DEN control
ZHA01	DEN	8	ZHA01-DEN-8	2018-03-26 12:41:32	2018-03-26 12:41:32	2018-03-26	2018-03-26	2018-03-01	49010	184.342	106.621	92.8445	76.8486	104	92	76	102.32	130.994	139.316	102	131	139	control	DEN control
ZHA01	DEN	8	ZHA01-DEN-8	2018-03-27 11:11:32	2018-03-27 11:11:32	2018-03-27	2018-03-26	2018-03-01	34013	157.275	120.692	106.322	84.8802	117	105	84	116.406	130.301	142.216	116	129	143	control	DEN control
ZHA01	DEN	8	ZHA01-DEN-8	2018-03-27 11:11:32	2018-03-27 11:11:32	2018-03-27	2018-03-26	2018-03-01	34013	157.275	120.692	106.322	84.8802	117	105	84	116.406	130.301	142.216	116	129	143	control	DEN control
ZHA01	DEN	8	ZHA01-DEN-8	2018-03-27 12:41:32	2018-03-27 12:41:32	2018-03-27	2018-03-26	2018-03-01	35928	164.812	115.19	102.113	81.7588	112	101	80	111.511	129.951	141.499	111	129	142	control	DEN control
ZHA01	DEN	8	ZHA01-DEN-8	2018-03-27 12:41:32	2018-03-27 12:41:32	2018-03-27	2018-03-26	2018-03-01	35928	164.812	115.19	102.113	81.7588	112	101	80	111.511	129.951	141.499	111	129	142	control	DEN control
ZHA01	DEN	8	ZHA01-DEN-8	2018-03-28 11:11:32	2018-03-28 11:11:32	2018-03-28	2018-03-26	2018-03-01	35778	160.847	115.927	105.735	81.8907	113	106	81	114.587	128.198	142.916	115	127	144	control	DEN control
ZHA01	DEN	8	ZHA01-DEN-8	2018-03-28 11:11:32	2018-03-28 11:11:32	2018-03-28	2018-03-26	2018-03-01	35778	160.847	115.927	105.735	81.8907	113	106	81	114.587	128.198	142.916	115	127	144	control	DEN control
ZHA01	DEN	8	ZHA01-DEN-8	2018-03-28 12:41:32	2018-03-28 12:41:32	2018-03-28	2018-03-26	2018-03-01	34532	169.807	118.468	106.23	81.1219	115	106	81	115.65	128.858	143.907	116	127	145	control	DEN control
ZHA01	DEN	8	ZHA01-DEN-8	2018-03-28 12:41:32	2018-03-28 12:41:32	2018-03-28	2018-03-26	2018-03-01	34532	169.807	118.468	106.23	81.1219	115	106	81	115.65	128.858	143.907	116	127	145	control	DEN control
ZHA01	DEN	8	ZHA01-DEN-8	2018-03-29 11:11:32	2018-03-29 11:11:32	2018-03-29	2018-03-26	2018-03-01	34821	173.739	116.851	108.648	82.4095	115	109	83	117.007	126.964	143.895	118	125	146	control	DEN control
ZHA01	DEN	8	ZHA01-DEN-8	2018-03-29 11:11:32	2018-03-29 11:11:32	2018-03-29	2018-03-26	2018-03-01	34821	173.739	116.851	108.648	82.4095	115	109	83	117.007	126.964	143.895	118	125	146	control	DEN control
ZHA01	DEN	8	ZHA01-DEN-8	2018-03-29 12:41:32	2018-03-29 12:41:32	2018-03-29	2018-03-26	2018-03-01	33878	161.238	116.766	107.642	81.9614	115	108	81	116.249	127.437	143.756	117	126	146	control	DEN control
ZHA01	DEN	8	ZHA01-DEN-8	2018-03-29 12:41:32	2018-03-29 12:41:32	2018-03-29	2018-03-26	2018-03-01	33878	161.238	116.766	107.642	81.9614	115	108	81	116.249	127.437	143.756	117	126	146	control	DEN control
ZHA01	DEN	8	ZHA01-DEN-8	2018-03-30 11:11:32	2018-03-30 11:11:32	2018-03-30	2018-03-26	2018-03-01	37243	172.6	117.278	107.919	80.3879	115	108	80	116.355	127.308	144.753	117	126	146	control	DEN control
ZHA01	DEN	8	ZHA01-DEN-8	2018-03-30 11:11:32	2018-03-30 11:11:32	2018-03-30	2018-03-26	2018-03-01	37243	172.6	117.278	107.919	80.3879	115	108	80	116.355	127.308	144.753	117	126	146	control	DEN control
ZHA01	DEN	8	ZHA01-DEN-8	2018-03-30 12:41:32	2018-03-30 12:41:32	2018-03-30	2018-03-26	2018-03-01	35789	188.457	139.495	129.59	99.4964	138	128	98	137.568	127.155	145.688	137	126	145	control	DEN control
ZHA01	DEN	8	ZHA01-DEN-8	2018-03-30 12:41:32	2018-03-30 12:41:32	2018-03-30	2018-03-26	2018-03-01	35789	188.457	139.495	129.59	99.4964	138	128	98	137.568	127.155	145.688	137	126	145	control	DEN control
ZHA01	DEN	8	ZHA01-DEN-8	2018-03-31 11:11:32	2018-03-31 11:11:32	2018-03-31	2018-03-26	2018-03-01	33936	160.642	113.973	105.305	68.884	112	106	67	113.468	125.847	149.638	114	123	151	control	DEN control
ZHA01	DEN	8	ZHA01-DEN-8	2018-03-31 11:11:32	2018-03-31 11:11:32	2018-03-31	2018-03-26	2018-03-01	33936	160.642	113.973	105.305	68.884	112	106	67	113.468	125.847	149.638	114	123	151	control	DEN control
ZHA01	DEN	8	ZHA01-DEN-8	2018-03-31 12:41:32	2018-03-31 12:41:32	2018-03-31	2018-03-26	2018-03-01	33770	164.243	113.391	105.035	69.1653	111	106	67	113.118	125.77	149.3	113	123	151	control	DEN control
ZHA01	DEN	8	ZHA01-DEN-8	2018-03-31 12:41:32	2018-03-31 12:41:32	2018-03-31	2018-03-26	2018-03-01	33770	164.243	113.391	105.035	69.1653	111	106	67	113.118	125.77	149.3	113	123	151	control	DEN control
ZHA01	DEN	20	ZHA01-DEN-20	2017-11-10 12:40:15	2017-11-10 12:40:15	2017-11-10	2017-11-06	2017-11-01	29694	166.848	113.383	138.426	87.3559	116	143	91	138.871	109.706	152.394	143	109	153	control	DEN control
ZHA01	DEN	20	ZHA01-DEN-20	2017-11-11 11:10:15	2017-11-11 11:10:15	2017-11-11	2017-11-06	2017-11-01	30005	165.815	117.502	142.058	84.2158	121	148	87	142.259	108.985	155.884	148	108	157	control	DEN control
ZHA01	DEN	20	ZHA01-DEN-20	2017-11-11 12:40:15	2017-11-11 12:40:15	2017-11-11	2017-11-06	2017-11-01	30850	169.55	114.717	138.976	79.0317	118	145	82	139.158	108.8	157.072	145	108	158	control	DEN control
ZHA01	DEN	20	ZHA01-DEN-20	2017-11-12 11:10:15	2017-11-12 11:10:15	2017-11-12	2017-11-06	2017-11-01	34123	175.824	107.173	133.335	73.4199	112	139	77	133.146	108.003	156.998	139	107	158	control	DEN control
ZHA01	DEN	20	ZHA01-DEN-20	2017-11-12 12:40:15	2017-11-12 12:40:15	2017-11-12	2017-11-06	2017-11-01	32586	176.115	111.066	137.135	76.8464	115	143	81	137.047	107.991	157.127	143	107	158	control	DEN control
ZHA01	DEN	20	ZHA01-DEN-20	2017-11-13 11:10:15	2017-11-13 11:10:15	2017-11-13	2017-11-13	2017-11-01	34429	182.314	108.737	132.615	73.9004	110	135	76	132.946	109.1	156.636	136	108	158	control	DEN control
ZHA01	DEN	20	ZHA01-DEN-20	2017-11-13 12:40:15	2017-11-13 12:40:15	2017-11-13	2017-11-13	2017-11-01	34469	181.79	110.655	133.548	79.8731	113	138	83	134.27	110.183	154.102	139	109	155	control	DEN control
ZHA01	DEN	20	ZHA01-DEN-20	2017-11-14 11:10:15	2017-11-14 11:10:15	2017-11-14	2017-11-13	2017-11-01	35157	181.594	108.647	132.016	73.3979	109	135	74	132.432	109.307	156.659	135	108	157	control	DEN control
ZHA01	DEN	20	ZHA01-DEN-20	2017-11-14 12:40:15	2017-11-14 12:40:15	2017-11-14	2017-11-13	2017-11-01	33598	181.651	123.005	144.889	84.6053	117	142	77	145.208	109.902	157.254	142	109	158	control	DEN control
ZHA01	DEN	20	ZHA01-DEN-20	2017-11-15 11:10:15	2017-11-15 11:10:15	2017-11-15	2017-11-13	2017-11-01	35178	182.672	111.961	134.692	80.7914	115	140	85	135.415	110.201	154.215	140	109	155	control	DEN control
ZHA01	DEN	20	ZHA01-DEN-20	2017-11-15 12:40:15	2017-11-15 12:40:15	2017-11-15	2017-11-13	2017-11-01	35609	181.533	113.008	134.394	83.1655	115	139	87	135.448	111.122	152.962	140	110	153	control	DEN control
ZHA01	DEN	20	ZHA01-DEN-20	2017-11-16 11:10:15	2017-11-16 11:10:15	2017-11-16	2017-11-13	2017-11-01	34478	183.295	112.959	135.427	83.3097	114	139	86	136.311	110.562	153.33	140	109	154	control	DEN control
ZHA01	DEN	20	ZHA01-DEN-20	2017-11-16 12:40:15	2017-11-16 12:40:15	2017-11-16	2017-11-13	2017-11-01	35302	181.26	114.925	136.948	84.0789	116	141	87	137.836	110.672	153.712	142	109	154	control	DEN control
ZHA01	DEN	20	ZHA01-DEN-20	2017-11-17 11:10:15	2017-11-17 11:10:15	2017-11-17	2017-11-13	2017-11-01	35494	183.241	110.279	125.366	74.8863	108	125	73	127.603	113.673	153.588	128	113	154	control	DEN control
ZHA01	DEN	20	ZHA01-DEN-20	2017-11-17 12:40:15	2017-11-17 12:40:15	2017-11-17	2017-11-13	2017-11-01	36465	183.455	107.242	127.858	80.5509	109	132	83	129.217	111.886	151.205	133	111	152	control	DEN control
ZHA01	DEN	20	ZHA01-DEN-20	2017-11-18 11:10:15	2017-11-18 11:10:15	2017-11-18	2017-11-13	2017-11-01	35674	185.925	116.474	137.944	83.8155	119	143	87	138.854	110.698	154.434	144	109	155	control	DEN control
ZHA01	DEN	20	ZHA01-DEN-20	2017-11-18 12:40:15	2017-11-18 12:40:15	2017-11-18	2017-11-13	2017-11-01	34988	185.985	114.721	137.236	84.2861	117	142	87	138.036	110.415	153.727	143	109	154	control	DEN control
ZHA01	DEN	20	ZHA01-DEN-20	2017-11-19 11:10:15	2017-11-19 11:10:15	2017-11-19	2017-11-13	2017-11-01	36180	186.495	108.823	133.206	80.3488	113	140	85	133.601	109.635	153.548	140	108	155	control	DEN control
ZHA01	DEN	20	ZHA01-DEN-20	2017-11-19 12:40:15	2017-11-19 12:40:15	2017-11-19	2017-11-13	2017-11-01	35112	187.712	116.399	138.608	76.6417	118	144	78	139.066	109.406	158.369	144	108	160	control	DEN control
ZHA01	DEN	20	ZHA01-DEN-20	2017-11-20 11:10:15	2017-11-20 11:10:15	2017-11-20	2017-11-20	2017-11-01	33434	178.745	106.49	124.823	69.0355	109	129	71	126.373	111.618	156.056	131	110	157	control	DEN control
ZHA01	DEN	20	ZHA01-DEN-20	2017-11-20 12:40:15	2017-11-20 12:40:15	2017-11-20	2017-11-20	2017-11-01	33863	178.903	115.962	138.155	82.6618	118	143	85	138.891	110.215	155.057	144	109	156	control	DEN control
ZHA01	DEN	20	ZHA01-DEN-20	2017-11-21 11:10:15	2017-11-21 11:10:15	2017-11-21	2017-11-20	2017-11-01	33233	181.429	116.701	138.22	83.7812	120	143	87	139.097	110.652	154.562	144	109	155	control	DEN control
ZHA01	DEN	20	ZHA01-DEN-20	2017-11-21 12:40:15	2017-11-21 12:40:15	2017-11-21	2017-11-20	2017-11-01	35275	181.934	117.123	138.215	90.0807	118	142	91	139.245	111.734	151.298	143	111	152	control	DEN control
ZHA01	DEN	20	ZHA01-DEN-20	2017-11-22 11:10:15	2017-11-22 11:10:15	2017-11-22	2017-11-20	2017-11-01	32122	187.257	112.466	124.729	70.8944	104	118	59	126.753	114.429	155.704	120	113	156	control	DEN control
ZHA01	DEN	20	ZHA01-DEN-20	2017-11-22 12:40:15	2017-11-22 12:40:15	2017-11-22	2017-11-20	2017-11-01	23921	182.088	126.353	141.216	88.3658	119	134	75	142.249	113.725	154.44	137	112	154	control	DEN control
ZHA01	DEN	20	ZHA01-DEN-20	2017-11-23 11:10:15	2017-11-23 11:10:15	2017-11-23	2017-11-20	2017-11-01	32732	183.795	122.574	137.228	86.4376	121	137	86	139.599	113.905	153.473	139	113	154	control	DEN control
ZHA01	DEN	20	ZHA01-DEN-20	2017-11-23 12:40:15	2017-11-23 12:40:15	2017-11-23	2017-11-20	2017-11-01	31976	183.708	108.26	122.423	77.1376	108	124	78	125.122	114.712	151.048	127	114	151	control	DEN control
ZHA01	DEN	20	ZHA01-DEN-20	2017-11-24 11:10:15	2017-11-24 11:10:15	2017-11-24	2017-11-20	2017-11-01	36751	187.881	107.718	119.206	77.5882	102	116	73	122.265	116.333	149.489	119	116	150	control	DEN control
ZHA01	DEN	20	ZHA01-DEN-20	2017-11-24 12:40:15	2017-11-24 12:40:15	2017-11-24	2017-11-20	2017-11-01	36333	185.142	116.85	133.114	90.7786	111	130	86	135.27	114.446	148.929	132	113	149	control	DEN control
ZHA01	DEN	20	ZHA01-DEN-20	2017-11-25 11:10:15	2017-11-25 11:10:15	2017-11-25	2017-11-20	2017-11-01	37014	188.256	107.815	127.555	74.23	111	133	79	128.835	111.414	154.439	135	110	155	control	DEN control
ZHA01	DEN	20	ZHA01-DEN-20	2017-11-25 12:40:15	2017-11-25 12:40:15	2017-11-25	2017-11-20	2017-11-01	36790	182.882	105.006	124.571	70.0799	109	131	75	125.794	111.302	155.15	132	110	156	control	DEN control
ZHA01	DEN	20	ZHA01-DEN-20	2017-11-26 11:10:15	2017-11-26 11:10:15	2017-11-26	2017-11-20	2017-11-01	37729	182.552	113.15	129.805	86.1331	117	136	92	132.063	114.049	149.637	138	113	150	control	DEN control
ZHA01	DEN	20	ZHA01-DEN-20	2017-11-26 12:40:15	2017-11-26 12:40:15	2017-11-26	2017-11-20	2017-11-01	37653	182.406	112.908	129.375	87.3461	117	136	93	131.719	114.347	148.794	139	114	149	control	DEN control
ZHA01	DEN	20	ZHA01-DEN-20	2017-11-27 11:10:15	2017-11-27 11:10:15	2017-11-27	2017-11-27	2017-11-01	34329	181.078	114.901	132.096	89.3758	116	135	92	134.343	113.99	149.024	138	113	149	control	DEN control
ZHA01	DEN	20	ZHA01-DEN-20	2017-11-27 12:40:15	2017-11-27 12:40:15	2017-11-27	2017-11-27	2017-11-01	35052	178.395	114.842	131.367	89.506	117	136	94	133.82	114.376	148.655	138	113	149	control	DEN control
ZHA01	DEN	20	ZHA01-DEN-20	2017-11-28 11:10:15	2017-11-28 11:10:15	2017-11-28	2017-11-27	2017-11-01	35237	184.179	111.627	128.591	82.6287	114	134	87	130.8	113.58	150.867	136	113	151	control	DEN control
ZHA01	DEN	20	ZHA01-DEN-20	2017-11-28 12:40:15	2017-11-28 12:40:15	2017-11-28	2017-11-27	2017-11-01	34636	180.301	110.681	128.417	83.9093	114	133	89	130.568	113.462	150.014	135	112	150	control	DEN control
ZHA01	DEN	20	ZHA01-DEN-20	2017-11-29 11:10:15	2017-11-29 11:10:15	2017-11-29	2017-11-27	2017-11-01	37215	186.547	107.194	124.915	73.2606	109	130	76	126.608	112.499	153.854	131	111	154	control	DEN control
ZHA01	DEN	20	ZHA01-DEN-20	2017-11-29 12:40:15	2017-11-29 12:40:15	2017-11-29	2017-11-27	2017-11-01	38099	189.656	108.236	125.273	75.2935	111	131	79	127.18	113.015	153.028	132	112	153	control	DEN control
ZHA01	DEN	20	ZHA01-DEN-20	2017-11-30 11:10:15	2017-11-30 11:10:15	2017-11-30	2017-11-27	2017-11-01	37663	180.507	110.102	126.66	85.5872	114	133	91	129.068	114.464	148.328	135	114	148	control	DEN control
ZHA01	DEN	20	ZHA01-DEN-20	2017-11-30 12:40:15	2017-11-30 12:40:15	2017-11-30	2017-11-27	2017-11-01	36246	182.293	111.238	127.789	84.8556	114	133	89	130.176	114.187	149.306	135	113	149	control	DEN control
ZHA01	DEN	20	ZHA01-DEN-20	2017-12-01 11:10:15	2017-12-01 11:10:15	2017-12-01	2017-11-27	2017-12-01	38322	186.847	111.469	126.659	83.6766	116	133	90	129.195	114.734	149.496	136	114	150	control	DEN control
ZHA01	DEN	20	ZHA01-DEN-20	2017-12-01 12:40:15	2017-12-01 12:40:15	2017-12-01	2017-11-27	2017-12-01	37225	183.974	117.996	132.482	89.0078	120	138	93	135.103	115.028	149.673	140	114	150	control	DEN control
ZHA01	DEN	20	ZHA01-DEN-20	2017-12-02 11:10:15	2017-12-02 11:10:15	2017-12-02	2017-11-27	2017-12-01	34532	183.974	107.133	123.455	82.582	111	130	89	125.857	114.538	148.338	132	114	148	control	DEN control
ZHA01	DEN	20	ZHA01-DEN-20	2017-12-02 12:40:15	2017-12-02 12:40:15	2017-12-02	2017-11-27	2017-12-01	36669	181.478	111.167	126.056	84.1457	115	132	90	128.713	115	148.978	135	114	149	control	DEN control
ZHA01	DEN	20	ZHA01-DEN-20	2017-12-03 11:10:15	2017-12-03 11:10:15	2017-12-03	2017-11-27	2017-12-01	37473	183.696	105.933	119.298	81.0681	109	126	85	122.217	116.139	147.329	129	115	148	control	DEN control
ZHA01	DEN	20	ZHA01-DEN-20	2017-12-03 12:40:15	2017-12-03 12:40:15	2017-12-03	2017-11-27	2017-12-01	34660	181.119	111.257	125.452	83.9778	114	131	89	128.289	115.336	148.849	134	114	149	control	DEN control
ZHA01	DEN	20	ZHA01-DEN-20	2017-12-04 11:10:15	2017-12-04 11:10:15	2017-12-04	2017-12-04	2017-12-01	34832	180.61	111.805	128.844	86.3135	114	134	90	131.152	114.061	149.022	136	113	149	control	DEN control
ZHA01	DEN	20	ZHA01-DEN-20	2017-12-04 12:40:15	2017-12-04 12:40:15	2017-12-04	2017-12-04	2017-12-01	31617	180.923	114.202	129.476	83.3694	116	134	88	132.052	114.24	151.127	136	113	151	control	DEN control
ZHA01	DEN	20	ZHA01-DEN-20	2017-12-05 11:10:15	2017-12-05 11:10:15	2017-12-05	2017-12-04	2017-12-01	33823	181.065	112.313	128.684	83.5171	115	133	88	131.02	113.939	150.505	136	113	150	control	DEN control
ZHA01	DEN	20	ZHA01-DEN-20	2017-12-05 12:40:15	2017-12-05 12:40:15	2017-12-05	2017-12-04	2017-12-01	32436	183.611	123.669	134.363	85.6234	114	128	76	137.03	115.875	152.846	131	115	152	control	DEN control
ZHA01	DEN	20	ZHA01-DEN-20	2017-12-06 11:10:15	2017-12-06 11:10:15	2017-12-06	2017-12-04	2017-12-01	36436	187.789	110.76	124.172	81.9649	114	128	86	127.119	115.511	149.371	131	115	150	control	DEN control
ZHA01	DEN	20	ZHA01-DEN-20	2017-12-06 12:40:15	2017-12-06 12:40:15	2017-12-06	2017-12-04	2017-12-01	34735	183.251	111.575	126.038	81.996	114	130	86	128.761	114.852	150.194	133	114	150	control	DEN control
ZHA01	DEN	20	ZHA01-DEN-20	2017-12-07 11:10:15	2017-12-07 11:10:15	2017-12-07	2017-12-04	2017-12-01	29759	189.585	104.806	111.273	71.6706	96	104	64	115.09	118.715	149.158	108	118	148	control	DEN control
ZHA01	DEN	20	ZHA01-DEN-20	2017-12-07 12:41:01	2017-12-07 12:41:01	2017-12-07	2017-12-04	2017-12-01	71436	199.985	134.847	133.144	115.81	129	128	110	140.709	125.529	137.532	136	126	137	control	DEN control
ZHA01	DEN	20	ZHA01-DEN-20	2017-12-08 11:11:01	2017-12-08 11:11:01	2017-12-08	2017-12-04	2017-12-01	36475	184.244	114.142	130.497	80.5024	116	135	85	132.482	113.373	152.956	137	112	154	control	DEN control
ZHA01	DEN	20	ZHA01-DEN-20	2017-12-08 12:41:01	2017-12-08 12:41:01	2017-12-08	2017-12-04	2017-12-01	35389	183.939	122.406	135.267	87.9991	124	139	91	138.01	115.203	151.831	142	114	152	control	DEN control
ZHA01	DEN	20	ZHA01-DEN-20	2017-12-12 11:11:01	2017-12-12 11:11:01	2017-12-12	2017-12-11	2017-12-01	35427	181.577	123.379	137.268	91.3715	127	144	97	139.869	114.992	150.889	146	114	151	control	DEN control
ZHA01	DEN	20	ZHA01-DEN-20	2017-12-12 12:41:01	2017-12-12 12:41:01	2017-12-12	2017-12-11	2017-12-01	33308	181.709	123.607	138.204	93.6755	127	144	100	140.796	114.903	150.075	147	114	150	control	DEN control
ZHA01	DEN	20	ZHA01-DEN-20	2017-12-13 11:11:01	2017-12-13 11:11:01	2017-12-13	2017-12-11	2017-12-01	31039	182.338	107.04	114.924	77.1975	94	106	68	118.211	118.406	147.814	109	118	147	control	DEN control
ZHA01	DEN	20	ZHA01-DEN-20	2017-12-13 12:41:01	2017-12-13 12:41:01	2017-12-13	2017-12-11	2017-12-01	33449	181.687	124.946	135.634	94.6196	120	135	92	138.731	116.982	148.758	137	117	149	control	DEN control
ZHA01	DEN	20	ZHA01-DEN-20	2017-12-14 11:11:01	2017-12-14 11:11:01	2017-12-14	2017-12-11	2017-12-01	35595	180.286	112.748	121.631	74.768	115	128	79	125.193	116.834	152.453	131	116	153	control	DEN control
ZHA01	DEN	20	ZHA01-DEN-20	2017-12-14 12:41:01	2017-12-14 12:41:01	2017-12-14	2017-12-11	2017-12-01	34262	180.868	121.612	136.008	89.5424	123	141	93	138.534	114.7	151.206	143	114	152	control	DEN control
ZHA01	DEN	20	ZHA01-DEN-20	2017-12-15 11:11:01	2017-12-15 11:11:01	2017-12-15	2017-12-11	2017-12-01	33058	177.063	105.246	114.263	84.9264	105	118	86	118.407	119.248	143.132	122	119	143	control	DEN control
ZHA01	DEN	20	ZHA01-DEN-20	2017-12-15 12:41:01	2017-12-15 12:41:01	2017-12-15	2017-12-11	2017-12-01	33398	173.605	120.288	127.771	83.7292	113	123	73	130.877	117.929	150.865	127	118	151	control	DEN control
ZHA01	DEN	20	ZHA01-DEN-20	2017-12-16 11:11:01	2017-12-16 11:11:01	2017-12-16	2017-12-11	2017-12-01	34876	178.319	117.805	131.882	89.3639	120	137	93	134.687	115.32	149.224	139	115	150	control	DEN control
ZHA01	DEN	20	ZHA01-DEN-20	2017-12-16 12:41:01	2017-12-16 12:41:01	2017-12-16	2017-12-11	2017-12-01	35159	178.319	118.327	132.433	91.2783	122	138	96	135.275	115.531	148.45	141	115	149	control	DEN control
ZHA01	DEN	20	ZHA01-DEN-20	2017-12-17 11:11:01	2017-12-17 11:11:01	2017-12-17	2017-12-11	2017-12-01	32462	176.72	119.7	132.419	94.0059	122	137	98	135.72	116.506	147.163	140	116	147	control	DEN control
ZHA01	DEN	20	ZHA01-DEN-20	2017-12-17 12:41:01	2017-12-17 12:41:01	2017-12-17	2017-12-11	2017-12-01	33812	175.116	121.23	133.617	98.4119	124	139	102	137.074	117.153	145.465	142	117	146	control	DEN control
ZHA01	DEN	20	ZHA01-DEN-20	2017-12-19 11:11:01	2017-12-19 11:11:01	2017-12-19	2017-12-18	2017-12-01	33339	174.993	109.897	116.231	84.7959	113	120	89	120.952	120.025	144.588	125	120	145	control	DEN control
ZHA01	DEN	20	ZHA01-DEN-20	2017-12-19 12:41:01	2017-12-19 12:41:01	2017-12-19	2017-12-18	2017-12-01	33633	176.682	109.683	117.587	91.3033	112	121	95	122.286	120.238	141.537	126	120	142	control	DEN control
ZHA01	DEN	20	ZHA01-DEN-20	2017-12-20 11:11:01	2017-12-20 11:11:01	2017-12-20	2017-12-18	2017-12-01	32944	178.308	115.624	128.685	98.0219	120	134	103	132.145	117.534	143.044	138	117	143	control	DEN control
ZHA01	DEN	20	ZHA01-DEN-20	2017-12-20 12:41:01	2017-12-20 12:41:01	2017-12-20	2017-12-18	2017-12-01	34436	178.273	118.488	131.185	99.3746	122	136	104	134.694	117.554	143.654	140	117	144	control	DEN control
ZHA01	DEN	20	ZHA01-DEN-20	2017-12-21 11:11:01	2017-12-21 11:11:01	2017-12-21	2017-12-18	2017-12-01	22178	162.437	121.273	125.809	84.0223	115	123	81	130.363	119.354	150.153	127	119	150	control	DEN control
ZHA01	DEN	20	ZHA01-DEN-20	2017-12-21 12:41:01	2017-12-21 12:41:01	2017-12-21	2017-12-18	2017-12-01	24056	165.278	113.821	122.853	84.7188	103	116	78	126.029	118.096	147.543	120	118	146	control	DEN control
ZHA01	DEN	20	ZHA01-DEN-20	2017-12-22 11:11:01	2017-12-22 11:11:01	2017-12-22	2017-12-18	2017-12-01	31820	176.183	117.232	128.986	82.4823	121	135	87	132.125	115.796	151.599	138	115	152	control	DEN control
ZHA01	DEN	20	ZHA01-DEN-20	2017-12-22 12:41:01	2017-12-22 12:41:01	2017-12-22	2017-12-18	2017-12-01	32265	169.164	118.475	129.776	83.989	122	135	89	132.97	116.082	151.265	139	116	152	control	DEN control
ZHA01	DEN	20	ZHA01-DEN-20	2017-12-23 11:11:01	2017-12-23 11:11:01	2017-12-23	2017-12-18	2017-12-01	26921	165.272	123.183	135.066	89.835	126	140	94	138.229	115.943	150.812	143	116	151	control	DEN control
ZHA01	DEN	20	ZHA01-DEN-20	2017-12-23 12:41:01	2017-12-23 12:41:01	2017-12-23	2017-12-18	2017-12-01	28087	162.806	121.011	132.515	92.4053	125	139	97	135.905	116.81	148.216	142	117	149	control	DEN control
ZHA01	DEN	20	ZHA01-DEN-20	2017-12-24 11:11:01	2017-12-24 11:11:01	2017-12-24	2017-12-18	2017-12-01	31622	182.338	119.592	129.533	92.2982	123	135	96	133.346	117.851	146.913	139	118	148	control	DEN control
ZHA01	DEN	20	ZHA01-DEN-20	2017-12-24 12:41:01	2017-12-24 12:41:01	2017-12-24	2017-12-18	2017-12-01	31716	179.453	119.694	129.165	93.2293	123	135	97	133.138	118.219	146.279	139	118	147	control	DEN control
ZHA01	DEN	20	ZHA01-DEN-20	2017-12-25 11:11:01	2017-12-25 11:11:01	2017-12-25	2017-12-25	2017-12-01	31509	183.272	120.639	129.186	94.2435	124	134	99	133.481	118.761	145.846	138	119	146	control	DEN control
ZHA01	DEN	20	ZHA01-DEN-20	2017-12-25 12:41:01	2017-12-25 12:41:01	2017-12-25	2017-12-25	2017-12-01	29924	164.866	121.693	130.544	95.7151	123	135	101	134.702	118.646	145.739	139	118	146	control	DEN control
ZHA01	DEN	20	ZHA01-DEN-20	2017-12-26 11:11:01	2017-12-26 11:11:01	2017-12-26	2017-12-25	2017-12-01	29387	175.187	123.135	133.844	101.401	126	138	106	137.792	118.292	144.205	142	118	145	control	DEN control
ZHA01	DEN	20	ZHA01-DEN-20	2017-12-26 12:41:01	2017-12-26 12:41:01	2017-12-26	2017-12-25	2017-12-01	32564	182.812	122.889	129.926	91.3448	124	133	94	134.336	118.859	147.968	138	118	149	control	DEN control
ZHA01	DEN	20	ZHA01-DEN-20	2017-12-27 11:11:01	2017-12-27 11:11:01	2017-12-27	2017-12-25	2017-12-01	30606	181.706	117.621	126.762	91.1238	121	132	95	130.882	118.372	146.188	136	118	147	control	DEN control
ZHA01	DEN	20	ZHA01-DEN-20	2017-12-27 12:41:01	2017-12-27 12:41:01	2017-12-27	2017-12-25	2017-12-01	28613	166.431	121.31	130.504	93.4938	125	136	98	134.567	118.139	146.861	140	118	148	control	DEN control
ZHA01	DEN	20	ZHA01-DEN-20	2017-12-28 11:11:01	2017-12-28 11:11:01	2017-12-28	2017-12-25	2017-12-01	30686	179.211	129.567	136.769	101.777	134	143	107	141.342	119.324	145.943	147	119	146	control	DEN control
ZHA01	DEN	20	ZHA01-DEN-20	2017-12-28 12:41:01	2017-12-28 12:41:01	2017-12-28	2017-12-25	2017-12-01	31073	168.153	123.072	133.166	98.6688	128	140	104	137.144	118.233	145.346	144	118	146	control	DEN control
ZHA01	DEN	20	ZHA01-DEN-20	2017-12-29 11:11:01	2017-12-29 11:11:01	2017-12-29	2017-12-25	2017-12-01	19507	150.62	83.4731	86.9494	63.7385	73	78	59	90.713	122.296	140.929	82	122	140	control	DEN control
ZHA01	DEN	20	ZHA01-DEN-20	2017-12-29 12:41:01	2017-12-29 12:41:01	2017-12-29	2017-12-25	2017-12-01	28693	175.783	131.27	136.81	103.013	121	131	98	141.365	120.198	145.473	136	121	145	control	DEN control
ZHA01	DEN	20	ZHA01-DEN-20	2017-12-30 11:11:01	2017-12-30 11:11:01	2017-12-30	2017-12-25	2017-12-01	29569	173.9	117.731	128.31	84.5959	120	133	88	131.887	116.649	150.294	136	116	151	control	DEN control
ZHA01	DEN	20	ZHA01-DEN-20	2017-12-30 12:41:01	2017-12-30 12:41:01	2017-12-30	2017-12-25	2017-12-01	30061	176.399	121.609	131.163	88.8138	125	136	94	134.959	117.294	149.629	140	117	150	control	DEN control
ZHA01	DEN	20	ZHA01-DEN-20	2017-12-31 11:11:01	2017-12-31 11:11:01	2017-12-31	2017-12-25	2017-12-01	26330	172.228	116.262	121.482	83.3037	106	115	78	125.832	119.576	148.211	119	120	148	control	DEN control
ZHA01	DEN	20	ZHA01-DEN-20	2017-12-31 12:41:01	2017-12-31 12:41:01	2017-12-31	2017-12-25	2017-12-01	24452	159.807	135.912	141.864	96.5953	126	133	84	145.316	118.494	151.29	138	119	150	control	DEN control
ZHA01	DEN	20	ZHA01-DEN-20	2018-01-01 11:11:01	2018-01-01 11:11:01	2018-01-01	2018-01-01	2018-01-01	27716	167.435	119.061	126.085	90.2012	115	125	89	130.479	119.193	146.673	129	119	146	control	DEN control
ZHA01	DEN	20	ZHA01-DEN-20	2018-01-01 12:41:01	2018-01-01 12:41:01	2018-01-01	2018-01-01	2018-01-01	18224	153.747	133.006	137.94	91.344	125	130	79	141.681	118.712	152.175	135	119	151	control	DEN control
ZHA01	DEN	20	ZHA01-DEN-20	2018-01-02 11:11:01	2018-01-02 11:11:01	2018-01-02	2018-01-01	2018-01-01	19954	161.653	113.083	114.139	75.3015	105	110	71	119.49	121.286	149.36	114	121	150	control	DEN control
ZHA01	DEN	20	ZHA01-DEN-20	2018-01-02 12:41:01	2018-01-02 12:41:01	2018-01-02	2018-01-01	2018-01-01	26634	166.203	123.514	127.123	82.91	125	131	86	132.227	119.446	151.515	136	119	152	control	DEN control
ZHA01	DEN	20	ZHA01-DEN-20	2018-01-05 11:11:01	2018-01-05 11:11:01	2018-01-05	2018-01-01	2018-01-01	28520	185.737	124.528	126.85	91.3595	123	131	94	132.652	121.172	147.096	137	120	147	control	DEN control
ZHA01	DEN	20	ZHA01-DEN-20	2018-01-05 12:41:01	2018-01-05 12:41:01	2018-01-05	2018-01-01	2018-01-01	22636	178.805	131.77	131.607	89.617	124	128	83	137.116	121.421	150.659	133	122	151	control	DEN control
ZHA01	DEN	20	ZHA01-DEN-20	2018-01-06 11:11:01	2018-01-06 11:11:01	2018-01-06	2018-01-01	2018-01-01	23757	173.281	122.48	129.948	85.008	122	134	87	134.406	117.732	151.455	139	115	152	control	DEN control
ZHA01	DEN	20	ZHA01-DEN-20	2018-01-06 12:41:01	2018-01-06 12:41:01	2018-01-06	2018-01-01	2018-01-01	27796	171.234	121.601	127.216	86.4414	121	132	89	132.024	119.065	149.542	137	117	150	control	DEN control
ZHA01	DEN	20	ZHA01-DEN-20	2018-01-07 11:11:01	2018-01-07 11:11:01	2018-01-07	2018-01-01	2018-01-01	27303	181.026	122.974	129.598	84.5733	120	133	86	134.163	118.038	151.64	138	116	152	control	DEN control
ZHA01	DEN	20	ZHA01-DEN-20	2018-01-07 12:41:01	2018-01-07 12:41:01	2018-01-07	2018-01-01	2018-01-01	27655	182.521	123.569	129.387	86.7063	122	133	90	134.126	118.681	150.48	138	116	151	control	DEN control
ZHA01	DEN	20	ZHA01-DEN-20	2018-01-08 11:11:01	2018-01-08 11:11:01	2018-01-08	2018-01-08	2018-01-01	28310	169.914	120.124	126.293	84.1857	121	131	88	130.844	118.621	150.183	137	116	151	control	DEN control
ZHA01	DEN	20	ZHA01-DEN-20	2018-01-08 12:41:01	2018-01-08 12:41:01	2018-01-08	2018-01-08	2018-01-01	22873	181.446	143.832	144.441	98.9911	134	136	84	149.216	120.613	152.109	142	120	152	control	DEN control
ZHA01	DEN	20	ZHA01-DEN-20	2018-01-09 11:11:01	2018-01-09 11:11:01	2018-01-09	2018-01-08	2018-01-01	28440	176.908	133.491	137.441	88.3975	133	142	90	142.363	118.644	153.827	148	117	156	control	DEN control
ZHA01	DEN	20	ZHA01-DEN-20	2018-01-09 12:41:01	2018-01-09 12:41:01	2018-01-09	2018-01-08	2018-01-01	28591	181.459	132.895	136.235	89.5707	132	138	90	141.237	119.254	152.636	144	118	155	control	DEN control
ZHA01	DEN	20	ZHA01-DEN-20	2018-01-10 11:11:01	2018-01-10 11:11:01	2018-01-10	2018-01-08	2018-01-01	29372	185.885	104.86	105.58	72.8917	104	108	74	111.436	122.168	146.337	115	121	147	control	DEN control
ZHA01	DEN	20	ZHA01-DEN-20	2018-01-10 12:41:01	2018-01-10 12:41:01	2018-01-10	2018-01-08	2018-01-01	28653	193.15	113.945	112.614	74.4147	110	112	74	118.738	122.321	149.418	119	121	151	control	DEN control
ZHA01	DEN	20	ZHA01-DEN-20	2018-01-11 11:11:01	2018-01-11 11:11:01	2018-01-11	2018-01-08	2018-01-01	8276	120.235	114.554	117.887	61.7374	107	114	55	122.109	118.102	158.189	118	117	159	control	DEN control
ZHA01	DEN	20	ZHA01-DEN-20	2018-01-11 12:41:01	2018-01-11 12:41:01	2018-01-11	2018-01-08	2018-01-01	20417	176.859	120.135	118.076	72.3079	110	112	63	123.828	121.674	153.386	118	121	155	control	DEN control
ZHA01	DEN	20	ZHA01-DEN-20	2018-01-12 11:11:01	2018-01-12 11:11:01	2018-01-12	2018-01-08	2018-01-01	32645	181.761	113.497	120.932	90.0705	114	124	93	125.699	119.678	144.068	130	118	145	control	DEN control
ZHA01	DEN	20	ZHA01-DEN-20	2018-01-12 12:41:01	2018-01-12 12:41:01	2018-01-12	2018-01-08	2018-01-01	28365	180.001	116.234	121.433	84.5861	116	125	88	126.428	119.692	147.605	130	118	149	control	DEN control
ZHA01	DEN	20	ZHA01-DEN-20	2018-01-13 11:11:01	2018-01-13 11:11:01	2018-01-13	2018-01-08	2018-01-01	26816	144.182	113.793	122.128	83.9678	115	125	86	126.255	118.274	147.832	129	118	149	control	DEN control
ZHA01	DEN	20	ZHA01-DEN-20	2018-01-13 12:41:01	2018-01-13 12:41:01	2018-01-13	2018-01-08	2018-01-01	21869	138.55	114.501	124.006	82.9113	116	126	86	127.899	117.372	149.239	130	117	150	control	DEN control
ZHA01	DEN	20	ZHA01-DEN-20	2018-01-14 11:11:01	2018-01-14 11:11:01	2018-01-14	2018-01-08	2018-01-01	27259	171.972	111.695	120.417	80.4246	112	123	82	124.454	117.809	148.859	127	117	149	control	DEN control
ZHA01	DEN	20	ZHA01-DEN-20	2018-01-14 12:41:01	2018-01-14 12:41:01	2018-01-14	2018-01-08	2018-01-01	24831	148.607	130.501	136.441	97.0396	132	140	100	141.139	119.158	148.454	145	118	150	control	DEN control
ZHA01	DEN	20	ZHA01-DEN-20	2018-01-15 11:11:01	2018-01-15 11:11:01	2018-01-15	2018-01-15	2018-01-01	31438	187.202	131.84	133.206	97.4953	130	137	98	138.894	121.518	147.14	142	121	148	control	DEN control
ZHA01	DEN	20	ZHA01-DEN-20	2018-01-15 12:41:01	2018-01-15 12:41:01	2018-01-15	2018-01-15	2018-01-01	31263	174.949	132.382	133.24	96.164	130	134	95	138.915	121.599	147.907	139	122	149	control	DEN control
ZHA01	DEN	20	ZHA01-DEN-20	2018-01-16 11:11:01	2018-01-16 11:11:01	2018-01-16	2018-01-15	2018-01-01	9541	122.96	97.5625	101.89	50.2294	93	101	46	105.753	118.249	156.103	105	117	157	control	DEN control
ZHA01	DEN	20	ZHA01-DEN-20	2018-01-16 12:41:01	2018-01-16 12:41:01	2018-01-16	2018-01-15	2018-01-01	24821	151.803	114.226	123.192	68.0981	116	126	70	126.759	115.804	156.669	129	115	157	control	DEN control
ZHA01	DEN	20	ZHA01-DEN-20	2018-01-19 11:11:01	2018-01-19 11:11:01	2018-01-19	2018-01-15	2018-01-01	21091	155.387	117.294	125.543	95.6111	113	125	97	129.74	119.709	143.198	130	120	143	control	DEN control
ZHA01	DEN	20	ZHA01-DEN-20	2018-01-19 12:41:01	2018-01-19 12:41:01	2018-01-19	2018-01-15	2018-01-01	18711	153.034	113.035	117.728	85.964	112	118	88	122.957	120.731	144.934	123	121	146	control	DEN control
ZHA01	DEN	20	ZHA01-DEN-20	2018-01-20 11:11:01	2018-01-20 11:11:01	2018-01-20	2018-01-15	2018-01-01	9177	115.945	113.511	114.71	77.3772	111	115	79	120.561	121.457	148.439	120	122	149	control	DEN control
ZHA01	DEN	20	ZHA01-DEN-20	2018-01-20 12:41:01	2018-01-20 12:41:01	2018-01-20	2018-01-15	2018-01-01	26668	155.799	118.697	121.519	91.7628	117	121	92	127.245	121.809	143.978	127	122	144	control	DEN control
ZHA01	DEN	20	ZHA01-DEN-20	2018-01-24 11:10:22	2018-01-24 11:10:22	2018-01-24	2018-01-22	2018-01-01	8313	136.511	112.099	112.2	56.8691	106	107	51	117.022	119.694	158.204	112	120	158	control	DEN control
ZHA01	DEN	20	ZHA01-DEN-20	2018-01-24 12:40:22	2018-01-24 12:40:22	2018-01-24	2018-01-22	2018-01-01	12718	165.503	120.366	119.446	70.6393	112	112	59	124.61	120.874	154.767	118	121	155	control	DEN control
ZHA01	DEN	20	ZHA01-DEN-20	2018-01-25 11:10:22	2018-01-25 11:10:22	2018-01-25	2018-01-22	2018-01-01	2954	115.608	110.215	111.731	58.1043	105	109	53	116.571	119.117	157.336	114	120	157	control	DEN control
ZHA01	DEN	20	ZHA01-DEN-20	2018-01-25 12:40:22	2018-01-25 12:40:22	2018-01-25	2018-01-22	2018-01-01	13022	143.641	117.369	119.774	79.6064	114	118	78	125.183	120.472	149.749	124	120	151	control	DEN control
ZHA01	DEN	20	ZHA01-DEN-20	2018-01-26 11:10:22	2018-01-26 11:10:22	2018-01-26	2018-01-22	2018-01-01	6898	129.127	107.78	116.539	78.5345	105	116	78	120.6	118.043	147.969	120	118	148	control	DEN control
ZHA01	DEN	20	ZHA01-DEN-20	2018-01-26 12:40:22	2018-01-26 12:40:22	2018-01-26	2018-01-22	2018-01-01	21196	152.254	117.742	118.926	81.5788	118	120	84	124.778	121.37	148.414	127	121	150	control	DEN control
ZHA01	DEN	20	ZHA01-DEN-20	2018-01-27 11:10:22	2018-01-27 11:10:22	2018-01-27	2018-01-22	2018-01-01	15669	146.697	108.803	118.146	81.5956	110	120	84	122.291	118.003	147.016	125	117	148	control	DEN control
ZHA01	DEN	20	ZHA01-DEN-20	2018-01-27 12:40:22	2018-01-27 12:40:22	2018-01-27	2018-01-22	2018-01-01	14037	159.756	122.639	126.197	86.88	124	128	89	131.476	120.089	149.024	134	119	150	control	DEN control
ZHA01	DEN	20	ZHA01-DEN-20	2018-01-28 11:10:22	2018-01-28 11:10:22	2018-01-28	2018-01-22	2018-01-01	6298	115.293	107.228	117.44	84.9641	105	116	83	121.595	118.204	144.69	120	118	145	control	DEN control
ZHA01	DEN	20	ZHA01-DEN-20	2018-01-28 12:40:22	2018-01-28 12:40:22	2018-01-28	2018-01-22	2018-01-01	15949	135.208	114.125	118.996	84.1286	115	121	86	124.198	120.158	146.63	126	119	147	control	DEN control
ZHA01	DEN	20	ZHA01-DEN-20	2018-01-29 11:10:22	2018-01-29 11:10:22	2018-01-29	2018-01-29	2018-01-01	477	39.6549	116.419	126.377	54.392	112	122	52	129.252	113.409	165.05	126	114	164	control	DEN control
ZHA01	DEN	20	ZHA01-DEN-20	2018-01-29 12:40:22	2018-01-29 12:40:22	2018-01-29	2018-01-29	2018-01-01	765	55.6642	119.131	128.956	51.8275	115	129	47	131.702	113.048	167.251	131	113	167	control	DEN control
ZHA01	DEN	20	ZHA01-DEN-20	2018-01-30 11:10:22	2018-01-30 11:10:22	2018-01-30	2018-01-29	2018-01-01	24244	142.449	108.647	113.592	84.2387	109	115	86	118.886	120.927	143.714	121	120	145	control	DEN control
ZHA01	DEN	20	ZHA01-DEN-20	2018-01-30 12:40:22	2018-01-30 12:40:22	2018-01-30	2018-01-29	2018-01-01	22557	152.665	116.507	118.306	81.966	117	119	83	124.002	121.198	147.836	125	121	149	control	DEN control
ZHA01	DEN	20	ZHA01-DEN-20	2018-01-31 11:10:22	2018-01-31 11:10:22	2018-01-31	2018-01-29	2018-01-01	11823	117.033	105.887	109.306	70.2489	104	109	69	114.311	120.09	149.411	114	120	150	control	DEN control
ZHA01	DEN	20	ZHA01-DEN-20	2018-01-31 12:40:22	2018-01-31 12:40:22	2018-01-31	2018-01-29	2018-01-01	17884	138.39	101.246	104.667	74.4631	99	104	74	109.912	121.367	144.604	109	121	146	control	DEN control
ZHA01	DEN	20	ZHA01-DEN-20	2018-02-01 11:10:22	2018-02-01 11:10:22	2018-02-01	2018-01-29	2018-02-01	21029	130.573	98.8074	111.808	63.9311	101	114	64	114.426	114.805	152.826	117	114	153	control	DEN control
ZHA01	DEN	20	ZHA01-DEN-20	2018-02-01 12:40:22	2018-02-01 12:40:22	2018-02-01	2018-01-29	2018-02-01	19820	145.146	103.124	115.822	68.6239	105	118	69	118.696	115.059	152.397	122	115	153	control	DEN control
ZHA01	DEN	20	ZHA01-DEN-20	2018-02-02 11:10:22	2018-02-02 11:10:22	2018-02-02	2018-01-29	2018-02-01	1144	32.0976	94.5288	102.12	66.0428	93	100	66	106.284	118.675	147.271	104	116	148	control	DEN control
ZHA01	DEN	20	ZHA01-DEN-20	2018-02-02 12:40:22	2018-02-02 12:40:22	2018-02-02	2018-01-29	2018-02-01	5651	119.053	111.106	111.25	65.1541	105	106	60	116.607	120.62	153.451	112	120	154	control	DEN control
ZHA01	DEN	20	ZHA01-DEN-20	2018-02-03 11:11:32	2018-02-03 11:11:32	2018-02-03	2018-01-29	2018-02-01	29750	172.54	100.172	105.042	73.7519	100	106	74	109.882	120.557	144.989	112	120	145	control	DEN control
ZHA01	DEN	20	ZHA01-DEN-20	2018-02-03 11:11:32	2018-02-03 11:11:32	2018-02-03	2018-01-29	2018-02-01	29750	172.54	100.172	105.042	73.7519	100	106	74	109.882	120.557	144.989	112	120	145	control	DEN control
ZHA01	DEN	20	ZHA01-DEN-20	2018-02-03 12:41:32	2018-02-03 12:41:32	2018-02-03	2018-01-29	2018-02-01	32221	175.992	100.422	104.845	76.2884	101	106	77	109.958	121.2	143.496	112	121	144	control	DEN control
ZHA01	DEN	20	ZHA01-DEN-20	2018-02-03 12:41:32	2018-02-03 12:41:32	2018-02-03	2018-01-29	2018-02-01	32221	175.992	100.422	104.845	76.2884	101	106	77	109.958	121.2	143.496	112	121	144	control	DEN control
ZHA01	DEN	20	ZHA01-DEN-20	2018-02-04 11:11:32	2018-02-04 11:11:32	2018-02-04	2018-01-29	2018-02-01	26966	175.233	98.1253	99.9002	73.9234	94	98	71	105.338	122.693	142.547	104	122	143	control	DEN control
ZHA01	DEN	20	ZHA01-DEN-20	2018-02-04 11:11:32	2018-02-04 11:11:32	2018-02-04	2018-01-29	2018-02-01	26966	175.233	98.1253	99.9002	73.9234	94	98	71	105.338	122.693	142.547	104	122	143	control	DEN control
ZHA01	DEN	20	ZHA01-DEN-20	2018-02-04 12:41:32	2018-02-04 12:41:32	2018-02-04	2018-01-29	2018-02-01	29205	181.93	130.658	123.495	89.3028	125	116	81	130.589	125.434	147.683	124	125	148	control	DEN control
ZHA01	DEN	20	ZHA01-DEN-20	2018-02-04 12:41:32	2018-02-04 12:41:32	2018-02-04	2018-01-29	2018-02-01	29205	181.93	130.658	123.495	89.3028	125	116	81	130.589	125.434	147.683	124	125	148	control	DEN control
ZHA01	DEN	20	ZHA01-DEN-20	2018-02-05 11:11:32	2018-02-05 11:11:32	2018-02-05	2018-02-05	2018-02-01	27457	161.835	99.796	102.115	72.6026	99	103	72	107.532	121.911	144.404	109	122	145	control	DEN control
ZHA01	DEN	20	ZHA01-DEN-20	2018-02-05 11:11:32	2018-02-05 11:11:32	2018-02-05	2018-02-05	2018-02-01	27457	161.835	99.796	102.115	72.6026	99	103	72	107.532	121.911	144.404	109	122	145	control	DEN control
ZHA01	DEN	20	ZHA01-DEN-20	2018-02-05 12:41:32	2018-02-05 12:41:32	2018-02-05	2018-02-05	2018-02-01	27938	160.823	101.865	104.336	75.2119	101	105	74	109.772	121.924	144.116	111	122	145	control	DEN control
ZHA01	DEN	20	ZHA01-DEN-20	2018-02-05 12:41:32	2018-02-05 12:41:32	2018-02-05	2018-02-05	2018-02-01	27938	160.823	101.865	104.336	75.2119	101	105	74	109.772	121.924	144.116	111	122	145	control	DEN control
ZHA01	DEN	20	ZHA01-DEN-20	2018-02-06 11:11:32	2018-02-06 11:11:32	2018-02-06	2018-02-05	2018-02-01	29016	158.426	94.5223	97.6586	74.0104	93	98	73	102.94	122.46	141.112	104	122	141	control	DEN control
ZHA01	DEN	20	ZHA01-DEN-20	2018-02-06 11:11:32	2018-02-06 11:11:32	2018-02-06	2018-02-05	2018-02-01	29016	158.426	94.5223	97.6586	74.0104	93	98	73	102.94	122.46	141.112	104	122	141	control	DEN control
ZHA01	DEN	20	ZHA01-DEN-20	2018-02-06 12:41:32	2018-02-06 12:41:32	2018-02-06	2018-02-05	2018-02-01	28172	164.303	96.8617	99.8718	77.5307	95	99	76	105.303	122.75	140.344	105	123	141	control	DEN control
ZHA01	DEN	20	ZHA01-DEN-20	2018-02-06 12:41:32	2018-02-06 12:41:32	2018-02-06	2018-02-05	2018-02-01	28172	164.303	96.8617	99.8718	77.5307	95	99	76	105.303	122.75	140.344	105	123	141	control	DEN control
ZHA01	DEN	20	ZHA01-DEN-20	2018-02-07 11:11:32	2018-02-07 11:11:32	2018-02-07	2018-02-05	2018-02-01	34451	191.481	89.3306	88.525	71.5463	87	88	70	94.2899	125.303	137.954	94	125	138	control	DEN control
ZHA01	DEN	20	ZHA01-DEN-20	2018-02-07 11:11:32	2018-02-07 11:11:32	2018-02-07	2018-02-05	2018-02-01	34451	191.481	89.3306	88.525	71.5463	87	88	70	94.2899	125.303	137.954	94	125	138	control	DEN control
ZHA01	DEN	20	ZHA01-DEN-20	2018-02-07 12:41:32	2018-02-07 12:41:32	2018-02-07	2018-02-05	2018-02-01	29866	164.31	96.4784	99.1692	70.619	96	100	71	104.485	121.94	143.845	105	122	144	control	DEN control
ZHA01	DEN	20	ZHA01-DEN-20	2018-02-07 12:41:32	2018-02-07 12:41:32	2018-02-07	2018-02-05	2018-02-01	29866	164.31	96.4784	99.1692	70.619	96	100	71	104.485	121.94	143.845	105	122	144	control	DEN control
ZHA01	DEN	20	ZHA01-DEN-20	2018-02-11 11:11:32	2018-02-11 11:11:32	2018-02-11	2018-02-05	2018-02-01	30150	175.684	95.3893	98.809	75.2439	97	101	77	104.193	122.417	140.951	107	122	141	control	DEN control
ZHA01	DEN	20	ZHA01-DEN-20	2018-02-11 11:11:32	2018-02-11 11:11:32	2018-02-11	2018-02-05	2018-02-01	30150	175.684	95.3893	98.809	75.2439	97	101	77	104.193	122.417	140.951	107	122	141	control	DEN control
ZHA01	DEN	20	ZHA01-DEN-20	2018-02-11 12:41:32	2018-02-11 12:41:32	2018-02-11	2018-02-05	2018-02-01	29456	178.92	94.7809	97.9908	73.2754	96	100	75	103.343	122.321	141.64	106	122	142	control	DEN control
ZHA01	DEN	20	ZHA01-DEN-20	2018-02-11 12:41:32	2018-02-11 12:41:32	2018-02-11	2018-02-05	2018-02-01	29456	178.92	94.7809	97.9908	73.2754	96	100	75	103.343	122.321	141.64	106	122	142	control	DEN control
ZHA01	DEN	20	ZHA01-DEN-20	2018-02-14 11:11:32	2018-02-14 11:11:32	2018-02-14	2018-02-12	2018-02-01	23115	158.761	97.1166	93.8765	78.4995	89	87	73	100.617	126.593	137.316	94	126	137	control	DEN control
ZHA01	DEN	20	ZHA01-DEN-20	2018-02-14 11:11:32	2018-02-14 11:11:32	2018-02-14	2018-02-12	2018-02-01	23115	158.761	97.1166	93.8765	78.4995	89	87	73	100.617	126.593	137.316	94	126	137	control	DEN control
ZHA01	DEN	20	ZHA01-DEN-20	2018-02-14 12:41:32	2018-02-14 12:41:32	2018-02-14	2018-02-12	2018-02-01	31502	174.172	95.2307	92.2977	76.525	94	91	76	99.1281	126.401	137.551	99	126	137	control	DEN control
ZHA01	DEN	20	ZHA01-DEN-20	2018-02-14 12:41:32	2018-02-14 12:41:32	2018-02-14	2018-02-12	2018-02-01	31502	174.172	95.2307	92.2977	76.525	94	91	76	99.1281	126.401	137.551	99	126	137	control	DEN control
ZHA01	DEN	20	ZHA01-DEN-20	2018-02-16 11:11:32	2018-02-16 11:11:32	2018-02-16	2018-02-12	2018-02-01	34316	176.556	94.6215	94.5775	67.0672	95	94	67	100.164	123.362	143.72	101	123	144	control	DEN control
ZHA01	DEN	20	ZHA01-DEN-20	2018-02-16 11:11:32	2018-02-16 11:11:32	2018-02-16	2018-02-12	2018-02-01	34316	176.556	94.6215	94.5775	67.0672	95	94	67	100.164	123.362	143.72	101	123	144	control	DEN control
ZHA01	DEN	20	ZHA01-DEN-20	2018-02-16 12:41:32	2018-02-16 12:41:32	2018-02-16	2018-02-12	2018-02-01	34200	185.408	101.424	102.664	77.0938	102	103	78	108.49	123.134	142.256	109	123	142	control	DEN control
ZHA01	DEN	20	ZHA01-DEN-20	2018-02-16 12:41:32	2018-02-16 12:41:32	2018-02-16	2018-02-12	2018-02-01	34200	185.408	101.424	102.664	77.0938	102	103	78	108.49	123.134	142.256	109	123	142	control	DEN control
ZHA01	DEN	20	ZHA01-DEN-20	2018-02-17 11:11:32	2018-02-17 11:11:32	2018-02-17	2018-02-12	2018-02-01	30159	174.327	90.7101	92.5602	68.6399	92	93	69	97.8228	123.028	141.517	99	123	141	control	DEN control
ZHA01	DEN	20	ZHA01-DEN-20	2018-02-17 11:11:32	2018-02-17 11:11:32	2018-02-17	2018-02-12	2018-02-01	30159	174.327	90.7101	92.5602	68.6399	92	93	69	97.8228	123.028	141.517	99	123	141	control	DEN control
ZHA01	DEN	20	ZHA01-DEN-20	2018-02-17 12:41:32	2018-02-17 12:41:32	2018-02-17	2018-02-12	2018-02-01	33689	184.563	90.9209	91.5965	68.2545	91	91	68	97.0633	123.642	141.375	97	124	141	control	DEN control
ZHA01	DEN	20	ZHA01-DEN-20	2018-02-17 12:41:32	2018-02-17 12:41:32	2018-02-17	2018-02-12	2018-02-01	33689	184.563	90.9209	91.5965	68.2545	91	91	68	97.0633	123.642	141.375	97	124	141	control	DEN control
ZHA01	DEN	20	ZHA01-DEN-20	2018-02-19 11:11:32	2018-02-19 11:11:32	2018-02-19	2018-02-19	2018-02-01	33950	188.5	90.4737	86.6682	71.9804	90	86	73	93.4822	126.971	137.135	94	127	137	control	DEN control
ZHA01	DEN	20	ZHA01-DEN-20	2018-02-19 11:11:32	2018-02-19 11:11:32	2018-02-19	2018-02-19	2018-02-01	33950	188.5	90.4737	86.6682	71.9804	90	86	73	93.4822	126.971	137.135	94	127	137	control	DEN control
ZHA01	DEN	20	ZHA01-DEN-20	2018-02-19 12:41:32	2018-02-19 12:41:32	2018-02-19	2018-02-19	2018-02-01	36643	194.441	89.8086	88.5047	75.7651	90	89	76	94.867	126.251	135.59	96	126	136	control	DEN control
ZHA01	DEN	20	ZHA01-DEN-20	2018-02-19 12:41:32	2018-02-19 12:41:32	2018-02-19	2018-02-19	2018-02-01	36643	194.441	89.8086	88.5047	75.7651	90	89	76	94.867	126.251	135.59	96	126	136	control	DEN control
ZHA01	DEN	20	ZHA01-DEN-20	2018-02-21 11:11:32	2018-02-21 11:11:32	2018-02-21	2018-02-19	2018-02-01	28592	179.46	80.0559	79.3956	70.5657	78	78	70	85.0656	126.602	133.353	84	126	133	control	DEN control
ZHA01	DEN	20	ZHA01-DEN-20	2018-02-21 11:11:32	2018-02-21 11:11:32	2018-02-21	2018-02-19	2018-02-01	28592	179.46	80.0559	79.3956	70.5657	78	78	70	85.0656	126.602	133.353	84	126	133	control	DEN control
ZHA01	DEN	20	ZHA01-DEN-20	2018-02-21 12:41:32	2018-02-21 12:41:32	2018-02-21	2018-02-19	2018-02-01	38743	193.922	81.8066	79.8648	71.8644	80	80	72	85.9854	127.333	133.023	86	127	133	control	DEN control
ZHA01	DEN	20	ZHA01-DEN-20	2018-02-21 12:41:32	2018-02-21 12:41:32	2018-02-21	2018-02-19	2018-02-01	38743	193.922	81.8066	79.8648	71.8644	80	80	72	85.9854	127.333	133.023	86	127	133	control	DEN control
ZHA01	DEN	20	ZHA01-DEN-20	2018-02-23 11:11:32	2018-02-23 11:11:32	2018-02-23	2018-02-19	2018-02-01	2380	106.425	99.0908	93.3664	87.3269	95	90	86	101.627	129.308	132.245	98	130	132	control	DEN control
ZHA01	DEN	20	ZHA01-DEN-20	2018-02-23 11:11:32	2018-02-23 11:11:32	2018-02-23	2018-02-19	2018-02-01	2380	106.425	99.0908	93.3664	87.3269	95	90	86	101.627	129.308	132.245	98	130	132	control	DEN control
ZHA01	DEN	20	ZHA01-DEN-20	2018-02-23 12:41:32	2018-02-23 12:41:32	2018-02-23	2018-02-19	2018-02-01	2705	79.0412	100.797	95.8185	91.7235	96	92	90	104.205	129.318	131.016	100	130	131	control	DEN control
ZHA01	DEN	20	ZHA01-DEN-20	2018-02-23 12:41:32	2018-02-23 12:41:32	2018-02-23	2018-02-19	2018-02-01	2705	79.0412	100.797	95.8185	91.7235	96	92	90	104.205	129.318	131.016	100	130	131	control	DEN control
ZHA01	DEN	20	ZHA01-DEN-20	2018-02-24 11:11:32	2018-02-24 11:11:32	2018-02-24	2018-02-19	2018-02-01	2157	126.096	106.794	102.276	95.2763	101	98	95	110.526	128.676	132.492	106	129	131	control	DEN control
ZHA01	DEN	20	ZHA01-DEN-20	2018-02-24 11:11:32	2018-02-24 11:11:32	2018-02-24	2018-02-19	2018-02-01	2157	126.096	106.794	102.276	95.2763	101	98	95	110.526	128.676	132.492	106	129	131	control	DEN control
ZHA01	DEN	20	ZHA01-DEN-20	2018-02-24 12:41:32	2018-02-24 12:41:32	2018-02-24	2018-02-19	2018-02-01	3024	118.36	99.004	93.9038	91.1858	96	91	91	102.383	129.69	130.281	99	130	129	control	DEN control
ZHA01	DEN	20	ZHA01-DEN-20	2018-02-24 12:41:32	2018-02-24 12:41:32	2018-02-24	2018-02-19	2018-02-01	3024	118.36	99.004	93.9038	91.1858	96	91	91	102.383	129.69	130.281	99	130	129	control	DEN control
ZHA01	DEN	20	ZHA01-DEN-20	2018-02-25 11:11:32	2018-02-25 11:11:32	2018-02-25	2018-02-19	2018-02-01	3477	141.853	98.8208	93.8131	94.1202	96	91	95	102.569	130.271	128.51	100	131	129	control	DEN control
ZHA01	DEN	20	ZHA01-DEN-20	2018-02-25 11:11:32	2018-02-25 11:11:32	2018-02-25	2018-02-19	2018-02-01	3477	141.853	98.8208	93.8131	94.1202	96	91	95	102.569	130.271	128.51	100	131	129	control	DEN control
ZHA01	DEN	20	ZHA01-DEN-20	2018-02-25 12:41:32	2018-02-25 12:41:32	2018-02-25	2018-02-19	2018-02-01	9788	102.094	97.6351	94.6313	94.7031	97	95	98	102.817	129.346	128.36	104	129	127	control	DEN control
ZHA01	DEN	20	ZHA01-DEN-20	2018-02-25 12:41:32	2018-02-25 12:41:32	2018-02-25	2018-02-19	2018-02-01	9788	102.094	97.6351	94.6313	94.7031	97	95	98	102.817	129.346	128.36	104	129	127	control	DEN control
ZHA01	DEN	20	ZHA01-DEN-20	2018-02-26 11:11:32	2018-02-26 11:11:32	2018-02-26	2018-02-26	2018-02-01	6795	134.147	99.4325	91.2951	90.9601	100	90	89	100.302	131.324	129.311	99	131	130	control	DEN control
ZHA01	DEN	20	ZHA01-DEN-20	2018-02-26 11:11:32	2018-02-26 11:11:32	2018-02-26	2018-02-26	2018-02-01	6795	134.147	99.4325	91.2951	90.9601	100	90	89	100.302	131.324	129.311	99	131	130	control	DEN control
ZHA01	DEN	20	ZHA01-DEN-20	2018-02-26 12:41:32	2018-02-26 12:41:32	2018-02-26	2018-02-26	2018-02-01	4404	83.3578	140.482	123.385	110.943	141	124	111	134.245	132.619	137.184	136	133	137	control	DEN control
ZHA01	DEN	20	ZHA01-DEN-20	2018-02-26 12:41:32	2018-02-26 12:41:32	2018-02-26	2018-02-26	2018-02-01	4404	83.3578	140.482	123.385	110.943	141	124	111	134.245	132.619	137.184	136	133	137	control	DEN control
ZHA01	DEN	20	ZHA01-DEN-20	2018-02-27 11:11:32	2018-02-27 11:11:32	2018-02-27	2018-02-26	2018-02-01	14196	146.901	105.538	98.0507	95.3941	104	97	94	107.198	130.547	130.554	106	131	131	control	DEN control
ZHA01	DEN	20	ZHA01-DEN-20	2018-02-27 11:11:32	2018-02-27 11:11:32	2018-02-27	2018-02-26	2018-02-01	14196	146.901	105.538	98.0507	95.3941	104	97	94	107.198	130.547	130.554	106	131	131	control	DEN control
ZHA01	DEN	20	ZHA01-DEN-20	2018-02-27 12:41:32	2018-02-27 12:41:32	2018-02-27	2018-02-26	2018-02-01	11801	147.887	104.059	99.2518	97.4785	100	96	98	107.929	129.685	129.65	105	130	130	control	DEN control
ZHA01	DEN	20	ZHA01-DEN-20	2018-02-27 12:41:32	2018-02-27 12:41:32	2018-02-27	2018-02-26	2018-02-01	11801	147.887	104.059	99.2518	97.4785	100	96	98	107.929	129.685	129.65	105	130	130	control	DEN control
ZHA01	DEN	20	ZHA01-DEN-20	2018-02-28 11:11:32	2018-02-28 11:11:32	2018-02-28	2018-02-26	2018-02-01	19474	190.356	97.609	89.5771	87.5537	96	88	86	98.343	130.97	130.308	97	131	130	control	DEN control
ZHA01	DEN	20	ZHA01-DEN-20	2018-02-28 11:11:32	2018-02-28 11:11:32	2018-02-28	2018-02-26	2018-02-01	19474	190.356	97.609	89.5771	87.5537	96	88	86	98.343	130.97	130.308	97	131	130	control	DEN control
ZHA01	DEN	20	ZHA01-DEN-20	2018-02-28 12:41:32	2018-02-28 12:41:32	2018-02-28	2018-02-26	2018-02-01	23484	199.054	129.789	114.482	105.222	131	114	105	124.754	132.625	135.276	126	133	135	control	DEN control
ZHA01	DEN	20	ZHA01-DEN-20	2018-02-28 12:41:32	2018-02-28 12:41:32	2018-02-28	2018-02-26	2018-02-01	23484	199.054	129.789	114.482	105.222	131	114	105	124.754	132.625	135.276	126	133	135	control	DEN control
ZHA01	DEN	20	ZHA01-DEN-20	2018-03-05 11:11:32	2018-03-05 11:11:32	2018-03-05	2018-03-05	2018-03-01	25546	175.126	94.3814	89.809	81.4405	89	85	79	96.8979	128.45	133.458	93	128	133	control	DEN control
ZHA01	DEN	20	ZHA01-DEN-20	2018-03-05 11:11:32	2018-03-05 11:11:32	2018-03-05	2018-03-05	2018-03-01	25546	175.126	94.3814	89.809	81.4405	89	85	79	96.8979	128.45	133.458	93	128	133	control	DEN control
ZHA01	DEN	20	ZHA01-DEN-20	2018-03-05 12:41:32	2018-03-05 12:41:32	2018-03-05	2018-03-05	2018-03-01	25032	189.636	119.808	115.224	101.466	113	108	95	122.352	127.632	136.207	117	128	136	control	DEN control
ZHA01	DEN	20	ZHA01-DEN-20	2018-03-05 12:41:32	2018-03-05 12:41:32	2018-03-05	2018-03-05	2018-03-01	25032	189.636	119.808	115.224	101.466	113	108	95	122.352	127.632	136.207	117	128	136	control	DEN control
ZHA01	DEN	20	ZHA01-DEN-20	2018-03-06 11:11:32	2018-03-06 11:11:32	2018-03-06	2018-03-05	2018-03-01	33675	185.371	98.6625	95.8367	85.0564	97	94	85	102.982	127.23	134.553	102	127	135	control	DEN control
ZHA01	DEN	20	ZHA01-DEN-20	2018-03-06 11:11:32	2018-03-06 11:11:32	2018-03-06	2018-03-05	2018-03-01	33675	185.371	98.6625	95.8367	85.0564	97	94	85	102.982	127.23	134.553	102	127	135	control	DEN control
ZHA01	DEN	20	ZHA01-DEN-20	2018-03-06 12:41:32	2018-03-06 12:41:32	2018-03-06	2018-03-05	2018-03-01	33321	186.766	99.9899	97.8444	88.5559	98	96	89	104.979	127.249	133.572	104	127	134	control	DEN control
ZHA01	DEN	20	ZHA01-DEN-20	2018-03-06 12:41:32	2018-03-06 12:41:32	2018-03-06	2018-03-05	2018-03-01	33321	186.766	99.9899	97.8444	88.5559	98	96	89	104.979	127.249	133.572	104	127	134	control	DEN control
ZHA01	DEN	20	ZHA01-DEN-20	2018-03-07 11:11:32	2018-03-07 11:11:32	2018-03-07	2018-03-05	2018-03-01	33496	189.119	98.8243	97.0241	87.1273	98	96	88	103.913	127.043	133.877	104	127	134	control	DEN control
ZHA01	DEN	20	ZHA01-DEN-20	2018-03-07 11:11:32	2018-03-07 11:11:32	2018-03-07	2018-03-05	2018-03-01	33496	189.119	98.8243	97.0241	87.1273	98	96	88	103.913	127.043	133.877	104	127	134	control	DEN control
ZHA01	DEN	20	ZHA01-DEN-20	2018-03-07 12:41:32	2018-03-07 12:41:32	2018-03-07	2018-03-05	2018-03-01	31028	184.323	100.034	97.5599	86.173	98	95	87	104.539	127.041	134.817	103	127	135	control	DEN control
ZHA01	DEN	20	ZHA01-DEN-20	2018-03-07 12:41:32	2018-03-07 12:41:32	2018-03-07	2018-03-05	2018-03-01	31028	184.323	100.034	97.5599	86.173	98	95	87	104.539	127.041	134.817	103	127	135	control	DEN control
ZHA01	DEN	20	ZHA01-DEN-20	2018-03-08 11:11:32	2018-03-08 11:11:32	2018-03-08	2018-03-05	2018-03-01	32242	191.784	80.1975	75.2493	67.3384	73	69	63	81.1973	128.77	133.315	75	129	133	control	DEN control
ZHA01	DEN	20	ZHA01-DEN-20	2018-03-08 11:11:32	2018-03-08 11:11:32	2018-03-08	2018-03-05	2018-03-01	32242	191.784	80.1975	75.2493	67.3384	73	69	63	81.1973	128.77	133.315	75	129	133	control	DEN control
ZHA01	DEN	20	ZHA01-DEN-20	2018-03-08 12:41:32	2018-03-08 12:41:32	2018-03-08	2018-03-05	2018-03-01	30742	195.644	117.546	107.821	90.8626	110	101	84	115.652	129.255	138.867	110	129	138	control	DEN control
ZHA01	DEN	20	ZHA01-DEN-20	2018-03-08 12:41:32	2018-03-08 12:41:32	2018-03-08	2018-03-05	2018-03-01	30742	195.644	117.546	107.821	90.8626	110	101	84	115.652	129.255	138.867	110	129	138	control	DEN control
ZHA01	DEN	20	ZHA01-DEN-20	2018-03-09 11:11:32	2018-03-09 11:11:32	2018-03-09	2018-03-05	2018-03-01	32270	186.454	104.216	101.264	89.7723	102	99	90	108.605	127.2	134.912	107	127	135	control	DEN control
ZHA01	DEN	20	ZHA01-DEN-20	2018-03-09 11:11:32	2018-03-09 11:11:32	2018-03-09	2018-03-05	2018-03-01	32270	186.454	104.216	101.264	89.7723	102	99	90	108.605	127.2	134.912	107	127	135	control	DEN control
ZHA01	DEN	20	ZHA01-DEN-20	2018-03-09 12:41:32	2018-03-09 12:41:32	2018-03-09	2018-03-05	2018-03-01	27857	178.883	103.365	99.9074	86.6034	100	97	87	107.09	127.09	136.035	105	127	136	control	DEN control
ZHA01	DEN	20	ZHA01-DEN-20	2018-03-09 12:41:32	2018-03-09 12:41:32	2018-03-09	2018-03-05	2018-03-01	27857	178.883	103.365	99.9074	86.6034	100	97	87	107.09	127.09	136.035	105	127	136	control	DEN control
ZHA01	DEN	20	ZHA01-DEN-20	2018-03-10 11:11:32	2018-03-10 11:11:32	2018-03-10	2018-03-05	2018-03-01	27639	185.266	103.491	101.667	74.1894	101	100	72	107.884	124.131	143.791	107	124	144	control	DEN control
ZHA01	DEN	20	ZHA01-DEN-20	2018-03-10 11:11:32	2018-03-10 11:11:32	2018-03-10	2018-03-05	2018-03-01	27639	185.266	103.491	101.667	74.1894	101	100	72	107.884	124.131	143.791	107	124	144	control	DEN control
ZHA01	DEN	20	ZHA01-DEN-20	2018-03-10 12:41:32	2018-03-10 12:41:32	2018-03-10	2018-03-05	2018-03-01	29073	169.941	100.104	99.2057	77.069	99	98	76	105.385	124.502	140.719	105	125	141	control	DEN control
ZHA01	DEN	20	ZHA01-DEN-20	2018-03-10 12:41:32	2018-03-10 12:41:32	2018-03-10	2018-03-05	2018-03-01	29073	169.941	100.104	99.2057	77.069	99	98	76	105.385	124.502	140.719	105	125	141	control	DEN control
ZHA01	DEN	20	ZHA01-DEN-20	2018-03-11 11:11:32	2018-03-11 11:11:32	2018-03-11	2018-03-05	2018-03-01	31355	179.929	96.033	97.2779	72.8842	95	97	71	102.813	123.231	141.746	104	123	143	control	DEN control
ZHA01	DEN	20	ZHA01-DEN-20	2018-03-11 11:11:32	2018-03-11 11:11:32	2018-03-11	2018-03-05	2018-03-01	31355	179.929	96.033	97.2779	72.8842	95	97	71	102.813	123.231	141.746	104	123	143	control	DEN control
ZHA01	DEN	20	ZHA01-DEN-20	2018-03-11 12:41:32	2018-03-11 12:41:32	2018-03-11	2018-03-05	2018-03-01	30693	176.207	99.6122	100.523	75.7155	98	100	75	106.274	123.317	141.945	106	123	143	control	DEN control
ZHA01	DEN	20	ZHA01-DEN-20	2018-03-11 12:41:32	2018-03-11 12:41:32	2018-03-11	2018-03-05	2018-03-01	30693	176.207	99.6122	100.523	75.7155	98	100	75	106.274	123.317	141.945	106	123	143	control	DEN control
ZHA01	DEN	20	ZHA01-DEN-20	2018-03-12 11:11:32	2018-03-12 11:11:32	2018-03-12	2018-03-12	2018-03-01	32607	178.395	99.7289	103.56	74.0467	97	102	73	108.604	121.353	144.134	108	121	145	control	DEN control
ZHA01	DEN	20	ZHA01-DEN-20	2018-03-12 11:11:32	2018-03-12 11:11:32	2018-03-12	2018-03-12	2018-03-01	32607	178.395	99.7289	103.56	74.0467	97	102	73	108.604	121.353	144.134	108	121	145	control	DEN control
ZHA01	DEN	20	ZHA01-DEN-20	2018-03-12 12:41:32	2018-03-12 12:41:32	2018-03-12	2018-03-12	2018-03-01	29209	178.587	102.218	106.697	76.9762	99	105	76	111.66	121.017	144.108	110	121	145	control	DEN control
ZHA01	DEN	20	ZHA01-DEN-20	2018-03-12 12:41:32	2018-03-12 12:41:32	2018-03-12	2018-03-12	2018-03-01	29209	178.587	102.218	106.697	76.9762	99	105	76	111.66	121.017	144.108	110	121	145	control	DEN control
ZHA01	DEN	20	ZHA01-DEN-20	2018-03-13 11:11:32	2018-03-13 11:11:32	2018-03-13	2018-03-12	2018-03-01	29961	177.601	105.687	111.916	80.7731	104	112	81	116.768	120.107	144.545	117	119	146	control	DEN control
ZHA01	DEN	20	ZHA01-DEN-20	2018-03-13 11:11:32	2018-03-13 11:11:32	2018-03-13	2018-03-12	2018-03-01	29961	177.601	105.687	111.916	80.7731	104	112	81	116.768	120.107	144.545	117	119	146	control	DEN control
ZHA01	DEN	20	ZHA01-DEN-20	2018-03-13 12:41:32	2018-03-13 12:41:32	2018-03-13	2018-03-12	2018-03-01	30404	184.2	103.686	109.812	78.8871	101	110	79	114.656	120.163	144.501	115	119	146	control	DEN control
ZHA01	DEN	20	ZHA01-DEN-20	2018-03-13 12:41:32	2018-03-13 12:41:32	2018-03-13	2018-03-12	2018-03-01	30404	184.2	103.686	109.812	78.8871	101	110	79	114.656	120.163	144.501	115	119	146	control	DEN control
ZHA01	DEN	20	ZHA01-DEN-20	2018-03-14 11:11:32	2018-03-14 11:11:32	2018-03-14	2018-03-12	2018-03-01	35459	184.803	103.971	113.394	85.9863	101	113	86	117.531	119.445	142.04	117	119	143	control	DEN control
ZHA01	DEN	20	ZHA01-DEN-20	2018-03-14 11:11:32	2018-03-14 11:11:32	2018-03-14	2018-03-12	2018-03-01	35459	184.803	103.971	113.394	85.9863	101	113	86	117.531	119.445	142.04	117	119	143	control	DEN control
ZHA01	DEN	20	ZHA01-DEN-20	2018-03-14 12:41:32	2018-03-14 12:41:32	2018-03-14	2018-03-12	2018-03-01	44987	199.883	102.834	101.459	74.2222	98	96	69	106.711	124.074	143.518	103	124	143	control	DEN control
ZHA01	DEN	20	ZHA01-DEN-20	2018-03-14 12:41:32	2018-03-14 12:41:32	2018-03-14	2018-03-12	2018-03-01	44987	199.883	102.834	101.459	74.2222	98	96	69	106.711	124.074	143.518	103	124	143	control	DEN control
ZHA01	DEN	20	ZHA01-DEN-20	2018-03-15 11:11:32	2018-03-15 11:11:32	2018-03-15	2018-03-12	2018-03-01	36025	185.622	105.853	110.307	74.7817	104	111	75	115.24	120.165	147.243	116	119	148	control	DEN control
ZHA01	DEN	20	ZHA01-DEN-20	2018-03-15 11:11:32	2018-03-15 11:11:32	2018-03-15	2018-03-12	2018-03-01	36025	185.622	105.853	110.307	74.7817	104	111	75	115.24	120.165	147.243	116	119	148	control	DEN control
ZHA01	DEN	20	ZHA01-DEN-20	2018-03-15 12:41:32	2018-03-15 12:41:32	2018-03-15	2018-03-12	2018-03-01	35365	184.026	107.133	112.005	77.7234	105	113	78	116.959	120.192	146.447	117	119	147	control	DEN control
ZHA01	DEN	20	ZHA01-DEN-20	2018-03-15 12:41:32	2018-03-15 12:41:32	2018-03-15	2018-03-12	2018-03-01	35365	184.026	107.133	112.005	77.7234	105	113	78	116.959	120.192	146.447	117	119	147	control	DEN control
ZHA01	DEN	20	ZHA01-DEN-20	2018-03-16 11:11:32	2018-03-16 11:11:32	2018-03-16	2018-03-12	2018-03-01	34507	185.462	105.974	111.881	75.407	105	113	76	116.484	119.477	147.491	118	118	148	control	DEN control
ZHA01	DEN	20	ZHA01-DEN-20	2018-03-16 11:11:32	2018-03-16 11:11:32	2018-03-16	2018-03-12	2018-03-01	34507	185.462	105.974	111.881	75.407	105	113	76	116.484	119.477	147.491	118	118	148	control	DEN control
ZHA01	DEN	20	ZHA01-DEN-20	2018-03-16 12:41:32	2018-03-16 12:41:32	2018-03-16	2018-03-12	2018-03-01	32186	185.691	104.871	114.491	80.3457	102	114	79	118.334	118.234	145.719	118	117	146	control	DEN control
ZHA01	DEN	20	ZHA01-DEN-20	2018-03-16 12:41:32	2018-03-16 12:41:32	2018-03-16	2018-03-12	2018-03-01	32186	185.691	104.871	114.491	80.3457	102	114	79	118.334	118.234	145.719	118	117	146	control	DEN control
ZHA01	DEN	20	ZHA01-DEN-20	2018-03-17 11:11:32	2018-03-17 11:11:32	2018-03-17	2018-03-12	2018-03-01	35304	186.803	101.15	106.554	73.8479	99	107	74	111.36	120.162	145.663	112	119	147	control	DEN control
ZHA01	DEN	20	ZHA01-DEN-20	2018-03-17 11:11:32	2018-03-17 11:11:32	2018-03-17	2018-03-12	2018-03-01	35304	186.803	101.15	106.554	73.8479	99	107	74	111.36	120.162	145.663	112	119	147	control	DEN control
ZHA01	DEN	20	ZHA01-DEN-20	2018-03-17 12:41:32	2018-03-17 12:41:32	2018-03-17	2018-03-12	2018-03-01	33622	185.614	103.407	109.41	74.6185	101	110	75	114.091	119.599	146.674	114	118	148	control	DEN control
ZHA01	DEN	20	ZHA01-DEN-20	2018-03-17 12:41:32	2018-03-17 12:41:32	2018-03-17	2018-03-12	2018-03-01	33622	185.614	103.407	109.41	74.6185	101	110	75	114.091	119.599	146.674	114	118	148	control	DEN control
ZHA01	DEN	20	ZHA01-DEN-20	2018-03-22 11:11:32	2018-03-22 11:11:32	2018-03-22	2018-03-19	2018-03-01	34178	188.425	122.836	121.304	89.031	116	117	84	127.618	123.211	145.948	123	122	146	control	DEN control
ZHA01	DEN	20	ZHA01-DEN-20	2018-03-22 11:11:32	2018-03-22 11:11:32	2018-03-22	2018-03-19	2018-03-01	34178	188.425	122.836	121.304	89.031	116	117	84	127.618	123.211	145.948	123	122	146	control	DEN control
ZHA01	DEN	20	ZHA01-DEN-20	2018-03-22 12:41:32	2018-03-22 12:41:32	2018-03-22	2018-03-19	2018-03-01	35799	177.553	111.822	115.46	82.5981	107	113	81	120.694	120.931	145.78	119	120	146	control	DEN control
ZHA01	DEN	20	ZHA01-DEN-20	2018-03-22 12:41:32	2018-03-22 12:41:32	2018-03-22	2018-03-19	2018-03-01	35799	177.553	111.822	115.46	82.5981	107	113	81	120.694	120.931	145.78	119	120	146	control	DEN control
ZHA01	DEN	20	ZHA01-DEN-20	2018-03-23 11:11:32	2018-03-23 11:11:32	2018-03-23	2018-03-19	2018-03-01	28472	181.631	108.076	107.702	77.2226	94	96	66	112.945	122.924	145.191	102	122	145	control	DEN control
ZHA01	DEN	20	ZHA01-DEN-20	2018-03-23 11:11:32	2018-03-23 11:11:32	2018-03-23	2018-03-19	2018-03-01	28472	181.631	108.076	107.702	77.2226	94	96	66	112.945	122.924	145.191	102	122	145	control	DEN control
ZHA01	DEN	20	ZHA01-DEN-20	2018-03-23 12:41:32	2018-03-23 12:41:32	2018-03-23	2018-03-19	2018-03-01	37083	188.16	130.816	127.814	93.2187	126	122	85	133.625	123.672	147.307	129	123	148	control	DEN control
ZHA01	DEN	20	ZHA01-DEN-20	2018-03-23 12:41:32	2018-03-23 12:41:32	2018-03-23	2018-03-19	2018-03-01	37083	188.16	130.816	127.814	93.2187	126	122	85	133.625	123.672	147.307	129	123	148	control	DEN control
ZHA01	DEN	20	ZHA01-DEN-20	2018-03-24 11:11:32	2018-03-24 11:11:32	2018-03-24	2018-03-19	2018-03-01	29305	189.786	120.429	114.915	88.6406	109	104	79	121.209	125.744	143.346	112	125	143	control	DEN control
ZHA01	DEN	20	ZHA01-DEN-20	2018-03-24 11:11:32	2018-03-24 11:11:32	2018-03-24	2018-03-19	2018-03-01	29305	189.786	120.429	114.915	88.6406	109	104	79	121.209	125.744	143.346	112	125	143	control	DEN control
ZHA01	DEN	20	ZHA01-DEN-20	2018-03-24 12:41:32	2018-03-24 12:41:32	2018-03-24	2018-03-19	2018-03-01	39845	192.097	130.455	124.302	95.1817	125	118	88	130.828	125.876	144.791	126	126	144	control	DEN control
ZHA01	DEN	20	ZHA01-DEN-20	2018-03-24 12:41:32	2018-03-24 12:41:32	2018-03-24	2018-03-19	2018-03-01	39845	192.097	130.455	124.302	95.1817	125	118	88	130.828	125.876	144.791	126	126	144	control	DEN control
ZHA01	DEN	20	ZHA01-DEN-20	2018-03-25 11:11:32	2018-03-25 11:11:32	2018-03-25	2018-03-19	2018-03-01	23943	181.054	113.238	107.997	80.1176	102	97	70	114.33	125.438	144.299	104	125	143	control	DEN control
ZHA01	DEN	20	ZHA01-DEN-20	2018-03-25 11:11:32	2018-03-25 11:11:32	2018-03-25	2018-03-19	2018-03-01	23943	181.054	113.238	107.997	80.1176	102	97	70	114.33	125.438	144.299	104	125	143	control	DEN control
ZHA01	DEN	20	ZHA01-DEN-20	2018-03-25 12:41:32	2018-03-25 12:41:32	2018-03-25	2018-03-19	2018-03-01	28516	186.971	124.932	120.85	89.3142	120	116	82	127.044	124.504	146.001	123	124	146	control	DEN control
ZHA01	DEN	20	ZHA01-DEN-20	2018-03-25 12:41:32	2018-03-25 12:41:32	2018-03-25	2018-03-19	2018-03-01	28516	186.971	124.932	120.85	89.3142	120	116	82	127.044	124.504	146.001	123	124	146	control	DEN control
ZHA01	DEN	20	ZHA01-DEN-20	2018-03-26 11:11:32	2018-03-26 11:11:32	2018-03-26	2018-03-26	2018-03-01	31401	172.254	93.8064	93.8008	65.6546	91	93	66	99.4047	123.113	144.134	99	122	145	control	DEN control
ZHA01	DEN	20	ZHA01-DEN-20	2018-03-26 11:11:32	2018-03-26 11:11:32	2018-03-26	2018-03-26	2018-03-01	31401	172.254	93.8064	93.8008	65.6546	91	93	66	99.4047	123.113	144.134	99	122	145	control	DEN control
ZHA01	DEN	20	ZHA01-DEN-20	2018-03-26 12:41:32	2018-03-26 12:41:32	2018-03-26	2018-03-26	2018-03-01	33895	191.249	96.7031	95.8323	69.4177	92	94	68	101.709	123.746	143.246	100	123	144	control	DEN control
ZHA01	DEN	20	ZHA01-DEN-20	2018-03-26 12:41:32	2018-03-26 12:41:32	2018-03-26	2018-03-26	2018-03-01	33895	191.249	96.7031	95.8323	69.4177	92	94	68	101.709	123.746	143.246	100	123	144	control	DEN control
ZHA01	DEN	20	ZHA01-DEN-20	2018-03-27 11:11:32	2018-03-27 11:11:32	2018-03-27	2018-03-26	2018-03-01	36844	192.78	109.439	107.799	76.2219	105	105	76	114.13	123.352	145.937	112	123	147	control	DEN control
ZHA01	DEN	20	ZHA01-DEN-20	2018-03-27 11:11:32	2018-03-27 11:11:32	2018-03-27	2018-03-26	2018-03-01	36844	192.78	109.439	107.799	76.2219	105	105	76	114.13	123.352	145.937	112	123	147	control	DEN control
ZHA01	DEN	20	ZHA01-DEN-20	2018-03-27 12:41:32	2018-03-27 12:41:32	2018-03-27	2018-03-26	2018-03-01	32808	185.958	106.231	105.427	74.7162	102	102	71	111.326	123.134	145.41	109	122	146	control	DEN control
ZHA01	DEN	20	ZHA01-DEN-20	2018-03-27 12:41:32	2018-03-27 12:41:32	2018-03-27	2018-03-26	2018-03-01	32808	185.958	106.231	105.427	74.7162	102	102	71	111.326	123.134	145.41	109	122	146	control	DEN control
ZHA01	DEN	20	ZHA01-DEN-20	2018-03-28 11:11:32	2018-03-28 11:11:32	2018-03-28	2018-03-26	2018-03-01	40108	191.954	107.044	107.837	74.0545	105	106	75	113.682	122.04	146.804	113	120	148	control	DEN control
ZHA01	DEN	20	ZHA01-DEN-20	2018-03-28 11:11:32	2018-03-28 11:11:32	2018-03-28	2018-03-26	2018-03-01	40108	191.954	107.044	107.837	74.0545	105	106	75	113.682	122.04	146.804	113	120	148	control	DEN control
ZHA01	DEN	20	ZHA01-DEN-20	2018-03-28 12:41:32	2018-03-28 12:41:32	2018-03-28	2018-03-26	2018-03-01	34912	182.32	109.452	109.939	73.0712	105	108	73	115.782	121.688	148.528	114	120	149	control	DEN control
ZHA01	DEN	20	ZHA01-DEN-20	2018-03-28 12:41:32	2018-03-28 12:41:32	2018-03-28	2018-03-26	2018-03-01	34912	182.32	109.452	109.939	73.0712	105	108	73	115.782	121.688	148.528	114	120	149	control	DEN control
ZHA01	DEN	20	ZHA01-DEN-20	2018-03-29 11:11:32	2018-03-29 11:11:32	2018-03-29	2018-03-26	2018-03-01	37584	185.632	105.515	108.901	73.1671	104	108	75	114.107	120.577	147.547	114	119	148	control	DEN control
ZHA01	DEN	20	ZHA01-DEN-20	2018-03-29 11:11:32	2018-03-29 11:11:32	2018-03-29	2018-03-26	2018-03-01	37584	185.632	105.515	108.901	73.1671	104	108	75	114.107	120.577	147.547	114	119	148	control	DEN control
ZHA01	DEN	20	ZHA01-DEN-20	2018-03-29 12:41:32	2018-03-29 12:41:32	2018-03-29	2018-03-26	2018-03-01	41759	186.682	103.648	105.666	70.7729	102	105	71	111.029	121.27	147.361	111	119	148	control	DEN control
ZHA01	DEN	20	ZHA01-DEN-20	2018-03-29 12:41:32	2018-03-29 12:41:32	2018-03-29	2018-03-26	2018-03-01	41759	186.682	103.648	105.666	70.7729	102	105	71	111.029	121.27	147.361	111	119	148	control	DEN control
ZHA01	DEN	20	ZHA01-DEN-20	2018-03-30 11:11:32	2018-03-30 11:11:32	2018-03-30	2018-03-26	2018-03-01	36912	177.802	107.034	109.233	69.6983	105	109	70	114.481	120.555	149.796	115	118	150	control	DEN control
ZHA01	DEN	20	ZHA01-DEN-20	2018-03-30 11:11:32	2018-03-30 11:11:32	2018-03-30	2018-03-26	2018-03-01	36912	177.802	107.034	109.233	69.6983	105	109	70	114.481	120.555	149.796	115	118	150	control	DEN control
ZHA01	DEN	20	ZHA01-DEN-20	2018-03-30 12:41:32	2018-03-30 12:41:32	2018-03-30	2018-03-26	2018-03-01	38934	186.085	116.764	118.039	79.4209	113	113	75	122.904	121.265	149.056	120	119	149	control	DEN control
ZHA01	DEN	20	ZHA01-DEN-20	2018-03-30 12:41:32	2018-03-30 12:41:32	2018-03-30	2018-03-26	2018-03-01	38934	186.085	116.764	118.039	79.4209	113	113	75	122.904	121.265	149.056	120	119	149	control	DEN control
ZHA01	DEN	20	ZHA01-DEN-20	2018-03-31 11:11:32	2018-03-31 11:11:32	2018-03-31	2018-03-26	2018-03-01	44583	192.329	102.683	106.731	58.7839	101	106	58	111.384	118.725	154.129	112	116	155	control	DEN control
ZHA01	DEN	20	ZHA01-DEN-20	2018-03-31 11:11:32	2018-03-31 11:11:32	2018-03-31	2018-03-26	2018-03-01	44583	192.329	102.683	106.731	58.7839	101	106	58	111.384	118.725	154.129	112	116	155	control	DEN control
ZHA01	DEN	20	ZHA01-DEN-20	2018-03-31 12:41:32	2018-03-31 12:41:32	2018-03-31	2018-03-26	2018-03-01	44707	192.935	104.014	108.272	60.7599	102	108	59	112.958	118.68	153.826	113	116	155	control	DEN control
ZHA01	DEN	20	ZHA01-DEN-20	2018-03-31 12:41:32	2018-03-31 12:41:32	2018-03-31	2018-03-26	2018-03-01	44707	192.935	104.014	108.272	60.7599	102	108	59	112.958	118.68	153.826	113	116	155	control	DEN control
ZHA01	HAL	1	ZHA01-HAL-1	2017-11-10 12:40:15	2017-11-10 12:40:15	2017-11-10	2017-11-06	2017-11-01	32899	195.403	141.172	158.055	101.753	143	162	105	159.458	112.495	155.323	163	110	156	control	HAL control
ZHA01	HAL	1	ZHA01-HAL-1	2017-11-11 11:10:15	2017-11-11 11:10:15	2017-11-11	2017-11-06	2017-11-01	28148	189.178	144.765	161.512	96.3893	146	166	100	162.533	111.396	159.77	166	110	161	control	HAL control
ZHA01	HAL	1	ZHA01-HAL-1	2017-11-11 12:40:15	2017-11-11 12:40:15	2017-11-11	2017-11-06	2017-11-01	32775	190.583	141.013	155.527	90.9519	143	160	94	157.138	112.377	159.875	161	110	161	control	HAL control
ZHA01	HAL	1	ZHA01-HAL-1	2017-11-12 11:10:15	2017-11-12 11:10:15	2017-11-12	2017-11-06	2017-11-01	33770	195.052	138.65	155.645	90.0716	141	160	94	156.658	111.276	160.096	161	109	161	control	HAL control
ZHA01	HAL	1	ZHA01-HAL-1	2017-11-12 12:40:15	2017-11-12 12:40:15	2017-11-12	2017-11-06	2017-11-01	35141	199.069	139.062	154.777	91.8761	141	159	95	156.225	112.103	158.903	160	110	160	control	HAL control
ZHA01	HAL	1	ZHA01-HAL-1	2017-11-13 11:10:15	2017-11-13 11:10:15	2017-11-13	2017-11-13	2017-11-01	30893	197.257	139.138	155.358	91.4227	139	158	93	156.617	111.72	159.403	158	110	161	control	HAL control
ZHA01	HAL	1	ZHA01-HAL-1	2017-11-13 12:40:15	2017-11-13 12:40:15	2017-11-13	2017-11-13	2017-11-01	32746	197.932	140.541	155.194	97.356	140	158	100	156.998	113.161	156.45	159	111	158	control	HAL control
ZHA01	HAL	1	ZHA01-HAL-1	2017-11-14 11:10:15	2017-11-14 11:10:15	2017-11-14	2017-11-13	2017-11-01	32946	198.483	139.837	155.066	89.7454	139	157	92	156.537	111.944	160.22	158	110	162	control	HAL control
ZHA01	HAL	1	ZHA01-HAL-1	2017-11-14 12:40:15	2017-11-14 12:40:15	2017-11-14	2017-11-13	2017-11-01	31467	197.93	159.935	173.407	104.036	160	175	103	174.138	112.268	161.898	176	110	163	control	HAL control
ZHA01	HAL	1	ZHA01-HAL-1	2017-11-15 11:10:15	2017-11-15 11:10:15	2017-11-15	2017-11-13	2017-11-01	32242	194.388	139.689	153.47	98.2743	138	155	100	155.649	113.831	155.236	157	112	157	control	HAL control
ZHA01	HAL	1	ZHA01-HAL-1	2017-11-15 12:40:15	2017-11-15 12:40:15	2017-11-15	2017-11-13	2017-11-01	36355	195.403	139.416	150.913	99.052	139	154	102	153.744	115.211	153.819	156	113	156	control	HAL control
ZHA01	HAL	1	ZHA01-HAL-1	2017-11-16 11:10:15	2017-11-16 11:10:15	2017-11-16	2017-11-13	2017-11-01	38730	195.829	135.475	147.015	97.7182	135	150	101	149.977	115.57	152.553	152	113	155	control	HAL control
ZHA01	HAL	1	ZHA01-HAL-1	2017-11-16 12:40:15	2017-11-16 12:40:15	2017-11-16	2017-11-13	2017-11-01	32508	195.757	140.499	153.247	99.8033	140	156	102	155.664	114.53	154.416	158	112	157	control	HAL control
ZHA01	HAL	1	ZHA01-HAL-1	2017-11-17 11:10:15	2017-11-17 11:10:15	2017-11-17	2017-11-13	2017-11-01	29856	194.816	138.178	145.691	87.3957	139	147	89	149.153	115.905	157.858	151	114	159	control	HAL control
ZHA01	HAL	1	ZHA01-HAL-1	2017-11-17 12:40:15	2017-11-17 12:40:15	2017-11-17	2017-11-13	2017-11-01	30803	195.411	134.006	146.427	95.4014	131	148	97	149.203	114.919	153.407	150	112	156	control	HAL control
ZHA01	HAL	1	ZHA01-HAL-1	2017-11-18 11:10:15	2017-11-18 11:10:15	2017-11-18	2017-11-13	2017-11-01	35217	196.448	136.392	147.096	91.3043	136	149	94	149.992	115.025	156.038	151	113	158	control	HAL control
ZHA01	HAL	1	ZHA01-HAL-1	2017-11-18 12:40:15	2017-11-18 12:40:15	2017-11-18	2017-11-13	2017-11-01	33429	199.912	135.617	147.825	92.7731	136	150	95	150.457	114.477	155.498	152	112	157	control	HAL control
ZHA01	HAL	1	ZHA01-HAL-1	2017-11-19 11:10:15	2017-11-19 11:10:15	2017-11-19	2017-11-13	2017-11-01	22975	189.963	140.075	156.28	99.5491	139	158	101	157.84	112.644	155.696	159	111	157	control	HAL control
ZHA01	HAL	1	ZHA01-HAL-1	2017-11-19 12:40:15	2017-11-19 12:40:15	2017-11-19	2017-11-13	2017-11-01	26221	198.243	144.351	153.966	91.6589	143	156	93	156.702	114.7	159.277	158	112	162	control	HAL control
ZHA01	HAL	1	ZHA01-HAL-1	2017-11-20 11:10:15	2017-11-20 11:10:15	2017-11-20	2017-11-20	2017-11-01	13200	138.48	127.554	136.863	78.8657	127	140	81	140.152	115.278	157.651	143	113	160	control	HAL control
ZHA01	HAL	1	ZHA01-HAL-1	2017-11-20 12:40:15	2017-11-20 12:40:15	2017-11-20	2017-11-20	2017-11-01	23035	188.378	141.011	153.068	93.6205	140	156	95	155.404	113.965	157.618	158	113	159	control	HAL control
ZHA01	HAL	1	ZHA01-HAL-1	2017-11-21 11:10:15	2017-11-21 11:10:15	2017-11-21	2017-11-20	2017-11-01	25613	199.221	141.077	149.394	94.9086	143	153	98	152.854	116.16	155.593	157	115	158	control	HAL control
ZHA01	HAL	1	ZHA01-HAL-1	2017-11-21 12:40:15	2017-11-21 12:40:15	2017-11-21	2017-11-20	2017-11-01	28986	187.2	140.268	148.171	99.7355	141	151	101	151.883	117.15	152.511	155	115	155	control	HAL control
ZHA01	HAL	1	ZHA01-HAL-1	2017-11-22 11:10:15	2017-11-22 11:10:15	2017-11-22	2017-11-20	2017-11-01	38146	198.489	138.756	133.135	82.2106	138	133	78	139.537	122.486	155.969	140	122	157	control	HAL control
ZHA01	HAL	1	ZHA01-HAL-1	2017-11-22 12:40:15	2017-11-22 12:40:15	2017-11-22	2017-11-20	2017-11-01	20758	188.065	149.178	153.021	94.2477	149	154	92	156.686	117.452	158.219	158	117	159	control	HAL control
ZHA01	HAL	1	ZHA01-HAL-1	2017-11-23 11:10:15	2017-11-23 11:10:15	2017-11-23	2017-11-20	2017-11-01	32077	199.896	144.574	141.01	96.7778	147	143	99	147.623	122.357	151.977	150	122	154	control	HAL control
ZHA01	HAL	1	ZHA01-HAL-1	2017-11-23 12:40:15	2017-11-23 12:40:15	2017-11-23	2017-11-20	2017-11-01	33248	198.215	126.667	124.008	85.571	127	124	88	130.777	122.812	149.214	132	122	151	control	HAL control
ZHA01	HAL	1	ZHA01-HAL-1	2017-11-24 11:10:15	2017-11-24 11:10:15	2017-11-24	2017-11-20	2017-11-01	28015	188.215	129.438	123.821	85.9602	127	122	83	131.038	124.131	149.351	130	125	150	control	HAL control
ZHA01	HAL	1	ZHA01-HAL-1	2017-11-24 12:40:15	2017-11-24 12:40:15	2017-11-24	2017-11-20	2017-11-01	28378	194.869	131.477	131.272	96.8289	129	130	95	137.553	122.356	146.593	136	123	147	control	HAL control
ZHA01	HAL	1	ZHA01-HAL-1	2017-11-25 11:10:15	2017-11-25 11:10:15	2017-11-25	2017-11-20	2017-11-01	29106	192.186	126.093	127.581	88.1173	127	129	90	133.499	121.061	149.09	135	121	152	control	HAL control
ZHA01	HAL	1	ZHA01-HAL-1	2017-11-25 12:40:15	2017-11-25 12:40:15	2017-11-25	2017-11-20	2017-11-01	22160	196.148	127.104	128.025	86.9942	129	130	89	134.042	121.077	149.992	136	121	154	control	HAL control
ZHA01	HAL	1	ZHA01-HAL-1	2017-11-26 11:10:15	2017-11-26 11:10:15	2017-11-26	2017-11-20	2017-11-01	15350	125.6	121.48	124.312	91.1186	121	126	92	130.306	121.347	145.655	132	122	148	control	HAL control
ZHA01	HAL	1	ZHA01-HAL-1	2017-11-26 12:40:15	2017-11-26 12:40:15	2017-11-26	2017-11-20	2017-11-01	14546	152.454	125.653	129.622	95.9603	125	134	97	135.297	120.807	145.644	139	120	149	control	HAL control
ZHA01	HAL	1	ZHA01-HAL-1	2017-11-27 11:10:15	2017-11-27 11:10:15	2017-11-27	2017-11-27	2017-11-01	27130	198.614	130.861	128.929	102.582	130	128	105	136.245	124.306	142.494	136	125	144	control	HAL control
ZHA01	HAL	1	ZHA01-HAL-1	2017-11-27 12:40:15	2017-11-27 12:40:15	2017-11-27	2017-11-27	2017-11-01	24232	188.464	126.492	125.953	99.5078	125	128	103	132.962	123.731	142.397	134	125	144	control	HAL control
ZHA01	HAL	1	ZHA01-HAL-1	2017-11-28 11:10:15	2017-11-28 11:10:15	2017-11-28	2017-11-27	2017-11-01	14167	188.691	122.481	125.053	89.854	121	129	92	131.017	121.131	146.77	133	120	150	control	HAL control
ZHA01	HAL	1	ZHA01-HAL-1	2017-11-28 12:40:15	2017-11-28 12:40:15	2017-11-28	2017-11-27	2017-11-01	25360	190.914	122.022	121.613	93.2846	122	124	96	128.516	123.4	143.49	130	124	146	control	HAL control
ZHA01	HAL	1	ZHA01-HAL-1	2017-11-29 11:10:15	2017-11-29 11:10:15	2017-11-29	2017-11-27	2017-11-01	15313	154.52	128.743	132.584	89.1553	129	137	89	137.843	119.458	150.855	141	119	154	control	HAL control
ZHA01	HAL	1	ZHA01-HAL-1	2017-11-29 12:40:15	2017-11-29 12:40:15	2017-11-29	2017-11-27	2017-11-01	23939	195.128	127.632	125.318	92.6147	128	129	94	132.419	123.61	146.014	136	124	149	control	HAL control
ZHA01	HAL	1	ZHA01-HAL-1	2017-11-30 11:10:15	2017-11-30 11:10:15	2017-11-30	2017-11-27	2017-11-01	20638	191.011	127.295	127.559	98.4497	127	132	101	134.306	122.99	143.745	138	123	146	control	HAL control
ZHA01	HAL	1	ZHA01-HAL-1	2017-11-30 12:40:15	2017-11-30 12:40:15	2017-11-30	2017-11-27	2017-11-01	15996	157.167	125.369	128.395	93.1935	125	132	93	134.223	120.929	146.68	136	120	149	control	HAL control
ZHA01	HAL	1	ZHA01-HAL-1	2017-12-01 11:10:15	2017-12-01 11:10:15	2017-12-01	2017-11-27	2017-12-01	34429	199.552	124.637	119.98	97.7278	123	121	101	128.101	126.102	140.773	129	128	141	control	HAL control
ZHA01	HAL	1	ZHA01-HAL-1	2017-12-01 12:40:15	2017-12-01 12:40:15	2017-12-01	2017-11-27	2017-12-01	37979	199.888	131.45	124.236	102.389	130	124	106	132.977	127.193	140.823	133	129	141	control	HAL control
ZHA01	HAL	1	ZHA01-HAL-1	2017-12-02 11:10:15	2017-12-02 11:10:15	2017-12-02	2017-11-27	2017-12-01	23720	188.649	120.975	121.266	95.113	120	125	96	128.066	123.456	142.215	132	124	144	control	HAL control
ZHA01	HAL	1	ZHA01-HAL-1	2017-12-02 12:40:15	2017-12-02 12:40:15	2017-12-02	2017-11-27	2017-12-01	12791	146.687	124.238	127.61	93.2254	123	132	93	133.438	120.949	146.162	136	120	150	control	HAL control
ZHA01	HAL	1	ZHA01-HAL-1	2017-12-03 11:10:15	2017-12-03 11:10:15	2017-12-03	2017-11-27	2017-12-01	22364	192.643	126.766	123.548	100.496	127	123	104	131.426	125.401	140.96	131	126	144	control	HAL control
ZHA01	HAL	1	ZHA01-HAL-1	2017-12-03 12:40:15	2017-12-03 12:40:15	2017-12-03	2017-11-27	2017-12-01	15110	184.544	125.366	126.112	94.4009	124	131	95	132.549	122.413	145.072	136	122	148	control	HAL control
ZHA01	HAL	1	ZHA01-HAL-1	2017-12-04 11:10:15	2017-12-04 11:10:15	2017-12-04	2017-12-04	2017-12-01	30075	199.376	126.182	122.309	102.144	126	124	104	130.47	126.194	139.439	133	127	140	control	HAL control
ZHA01	HAL	1	ZHA01-HAL-1	2017-12-04 12:40:15	2017-12-04 12:40:15	2017-12-04	2017-12-04	2017-12-01	22794	195.706	126.518	119.926	96.3243	126	121	98	128.514	126.8	141.704	130	129	143	control	HAL control
ZHA01	HAL	1	ZHA01-HAL-1	2017-12-05 11:10:15	2017-12-05 11:10:15	2017-12-05	2017-12-04	2017-12-01	15140	183.35	125.81	125.837	94.4316	125	131	96	132.617	122.868	144.955	136	121	149	control	HAL control
ZHA01	HAL	1	ZHA01-HAL-1	2017-12-05 12:40:15	2017-12-05 12:40:15	2017-12-05	2017-12-04	2017-12-01	34676	199.942	134.13	122.917	92.4248	131	123	91	131.667	127.627	146.051	131	129	146	control	HAL control
ZHA01	HAL	1	ZHA01-HAL-1	2017-12-06 11:10:15	2017-12-06 11:10:15	2017-12-06	2017-12-04	2017-12-01	15017	187.736	125.279	125.638	88.7131	125	130	92	132.034	121.8	148.002	135	121	151	control	HAL control
ZHA01	HAL	1	ZHA01-HAL-1	2017-12-06 12:40:15	2017-12-06 12:40:15	2017-12-06	2017-12-04	2017-12-01	10216	147.624	120.943	125.521	87.1361	120	130	89	130.943	119.918	148.176	134	116	152	control	HAL control
ZHA01	HAL	1	ZHA01-HAL-1	2017-12-07 11:10:15	2017-12-07 11:10:15	2017-12-07	2017-12-04	2017-12-01	26636	195.284	130.635	118.642	84.1423	124	111	79	127.276	127.417	148.506	121	129	150	control	HAL control
ZHA01	HAL	1	ZHA01-HAL-1	2017-12-07 12:41:01	2017-12-07 12:41:01	2017-12-07	2017-12-04	2017-12-01	30824	192.742	143.874	135.313	115.358	137	130	110	144.111	127.821	139.867	139	129	140	control	HAL control
ZHA01	HAL	1	ZHA01-HAL-1	2017-12-08 11:11:01	2017-12-08 11:11:01	2017-12-08	2017-12-04	2017-12-01	29264	190.236	124.193	121.549	92.6311	125	123	95	128.75	124.362	144.065	131	125	146	control	HAL control
ZHA01	HAL	1	ZHA01-HAL-1	2017-12-08 12:41:01	2017-12-08 12:41:01	2017-12-08	2017-12-04	2017-12-01	26240	164.006	124.79	120.384	88.5672	126	123	90	127.74	124.661	145.868	130	125	147	control	HAL control
ZHA01	HAL	1	ZHA01-HAL-1	2017-12-12 11:11:01	2017-12-12 11:11:01	2017-12-12	2017-12-11	2017-12-01	20619	160.846	141.069	141.746	104.61	143	147	107	147.849	121.791	147.6	153	122	150	control	HAL control
ZHA01	HAL	1	ZHA01-HAL-1	2017-12-12 12:41:01	2017-12-12 12:41:01	2017-12-12	2017-12-11	2017-12-01	19651	158.279	141.652	143.128	106.438	144	150	109	149.045	121.52	147.239	155	122	150	control	HAL control
ZHA01	HAL	1	ZHA01-HAL-1	2017-12-13 11:11:01	2017-12-13 11:11:01	2017-12-13	2017-12-11	2017-12-01	15149	169.759	131.832	127.301	95.3	128	121	94	134.378	124.754	145.691	130	128	145	control	HAL control
ZHA01	HAL	1	ZHA01-HAL-1	2017-12-13 12:41:01	2017-12-13 12:41:01	2017-12-13	2017-12-11	2017-12-01	23956	166.568	139.171	135.145	105.219	139	137	106	142.63	124.805	144.461	144	126	145	control	HAL control
ZHA01	HAL	1	ZHA01-HAL-1	2017-12-14 11:11:01	2017-12-14 11:11:01	2017-12-14	2017-12-11	2017-12-01	27864	185.473	130.214	122.872	92.3109	132	125	95	131.185	126.096	145.551	134	127	148	control	HAL control
ZHA01	HAL	1	ZHA01-HAL-1	2017-12-14 12:41:01	2017-12-14 12:41:01	2017-12-14	2017-12-11	2017-12-01	31245	167.024	135.912	132.845	105.063	138	136	108	140.214	124.721	143.249	144	126	145	control	HAL control
ZHA01	HAL	1	ZHA01-HAL-1	2017-12-15 11:11:01	2017-12-15 11:11:01	2017-12-15	2017-12-11	2017-12-01	40822	171.888	115.56	109.062	92.6889	116	109	94	117.348	127.905	137.929	119	129	137	control	HAL control
ZHA01	HAL	1	ZHA01-HAL-1	2017-12-15 12:41:01	2017-12-15 12:41:01	2017-12-15	2017-12-11	2017-12-01	14217	148.191	150.526	149.629	98.3462	152	150	97	155.072	120.41	155.112	156	118	159	control	HAL control
ZHA01	HAL	1	ZHA01-HAL-1	2017-12-16 11:11:01	2017-12-16 11:11:01	2017-12-16	2017-12-11	2017-12-01	39306	190.239	129.856	127.441	103.485	133	129	108	134.732	125.007	141.212	137	126	142	control	HAL control
ZHA01	HAL	1	ZHA01-HAL-1	2017-12-16 12:41:01	2017-12-16 12:41:01	2017-12-16	2017-12-11	2017-12-01	34796	169.976	132.747	131.349	107.797	136	133	112	138.505	124.67	140.789	141	126	142	control	HAL control
ZHA01	HAL	1	ZHA01-HAL-1	2017-12-17 11:11:01	2017-12-17 11:11:01	2017-12-17	2017-12-11	2017-12-01	33547	189.426	132.103	128.363	104.002	135	130	107	136.076	125.501	141.594	139	126	143	control	HAL control
ZHA01	HAL	1	ZHA01-HAL-1	2017-12-17 12:41:01	2017-12-17 12:41:01	2017-12-17	2017-12-11	2017-12-01	34168	190.999	134.287	130.483	109.821	135	131	113	138.463	126.089	139.595	141	127	140	control	HAL control
ZHA01	HAL	1	ZHA01-HAL-1	2017-12-19 11:11:01	2017-12-19 11:11:01	2017-12-19	2017-12-18	2017-12-01	30651	187.302	123.911	115.786	95.749	125	115	99	124.723	127.955	140.099	125	129	141	control	HAL control
ZHA01	HAL	1	ZHA01-HAL-1	2017-12-19 12:41:01	2017-12-19 12:41:01	2017-12-19	2017-12-18	2017-12-01	24618	147.839	120.191	115.545	98.8277	122	116	101	123.921	127.096	137.773	126	128	139	control	HAL control
ZHA01	HAL	1	ZHA01-HAL-1	2017-12-20 11:11:01	2017-12-20 11:11:01	2017-12-20	2017-12-18	2017-12-01	38121	163.739	121.243	119.743	103.239	127	121	109	126.958	125.805	137.158	131	128	137	control	HAL control
ZHA01	HAL	1	ZHA01-HAL-1	2017-12-20 12:41:01	2017-12-20 12:41:01	2017-12-20	2017-12-18	2017-12-01	28037	154.346	134.622	132.293	113.724	137	134	117	140.079	125.834	138.252	143	127	139	control	HAL control
ZHA01	HAL	1	ZHA01-HAL-1	2017-12-21 11:11:01	2017-12-21 11:11:01	2017-12-21	2017-12-18	2017-12-01	14402	144.679	139.545	131.855	95.3824	138	131	92	139.719	125.233	148.667	138	124	153	control	HAL control
ZHA01	HAL	1	ZHA01-HAL-1	2017-12-21 12:41:01	2017-12-21 12:41:01	2017-12-21	2017-12-18	2017-12-01	11021	97.7529	158.413	155.721	114.601	157	153	111	161.703	122.452	149.955	160	117	154	control	HAL control
ZHA01	HAL	1	ZHA01-HAL-1	2017-12-22 11:11:01	2017-12-22 11:11:01	2017-12-22	2017-12-18	2017-12-01	40863	192.58	125.143	118.147	93.9848	129	118	98	126.188	126.955	142.079	128	128	141	control	HAL control
ZHA01	HAL	1	ZHA01-HAL-1	2017-12-22 12:41:01	2017-12-22 12:41:01	2017-12-22	2017-12-18	2017-12-01	41895	193.297	127.567	120.631	97.2403	131	120	101	128.835	127.023	141.616	130	128	141	control	HAL control
ZHA01	HAL	1	ZHA01-HAL-1	2017-12-23 11:11:01	2017-12-23 11:11:01	2017-12-23	2017-12-18	2017-12-01	24614	172.251	136.478	132.593	102.558	139	133	104	140.042	124.716	144.596	142	125	148	control	HAL control
ZHA01	HAL	1	ZHA01-HAL-1	2017-12-23 12:41:01	2017-12-23 12:41:01	2017-12-23	2017-12-18	2017-12-01	30405	175.505	132.231	128.053	103.636	136	129	107	135.839	125.665	141.723	139	126	144	control	HAL control
ZHA01	HAL	1	ZHA01-HAL-1	2017-12-24 11:11:01	2017-12-24 11:11:01	2017-12-24	2017-12-18	2017-12-01	29138	182.969	133.257	128.941	106.073	136	130	109	136.926	125.936	140.9	139	127	143	control	HAL control
ZHA01	HAL	1	ZHA01-HAL-1	2017-12-24 12:41:01	2017-12-24 12:41:01	2017-12-24	2017-12-18	2017-12-01	26731	185.302	134.131	129.171	107.244	137	130	109	137.366	126.349	140.464	140	127	142	control	HAL control
ZHA01	HAL	1	ZHA01-HAL-1	2017-12-25 11:11:01	2017-12-25 11:11:01	2017-12-25	2017-12-25	2017-12-01	24855	164.811	132.174	126.955	104.476	134	127	107	135.198	126.364	140.843	137	127	143	control	HAL control
ZHA01	HAL	1	ZHA01-HAL-1	2017-12-25 12:41:01	2017-12-25 12:41:01	2017-12-25	2017-12-25	2017-12-01	17890	148.851	132.397	129.575	105.203	134	132	107	137.157	125.112	141.487	140	124	144	control	HAL control
ZHA01	HAL	1	ZHA01-HAL-1	2017-12-26 11:11:01	2017-12-26 11:11:01	2017-12-26	2017-12-25	2017-12-01	28957	186.601	128.979	124.707	108.209	132	127	111	132.982	126.958	137.501	136	127	138	control	HAL control
ZHA01	HAL	1	ZHA01-HAL-1	2017-12-26 12:41:01	2017-12-26 12:41:01	2017-12-26	2017-12-25	2017-12-01	35126	193.736	134.429	124.638	103.139	136	126	105	133.966	128.394	140.962	136	130	141	control	HAL control
ZHA01	HAL	1	ZHA01-HAL-1	2017-12-27 11:11:01	2017-12-27 11:11:01	2017-12-27	2017-12-25	2017-12-01	31671	174.779	127.393	119.649	100.617	130	121	105	128.527	127.964	139.42	130	128	140	control	HAL control
ZHA01	HAL	1	ZHA01-HAL-1	2017-12-27 12:41:01	2017-12-27 12:41:01	2017-12-27	2017-12-25	2017-12-01	30297	185.139	128.67	120.968	100.31	131	122	104	129.754	127.683	140.267	132	128	141	control	HAL control
ZHA01	HAL	1	ZHA01-HAL-1	2017-12-28 11:11:01	2017-12-28 11:11:01	2017-12-28	2017-12-25	2017-12-01	38121	184.676	136.101	127.091	108.443	139	126	113	136.303	128.456	139.3	138	129	140	control	HAL control
ZHA01	HAL	1	ZHA01-HAL-1	2017-12-28 12:41:01	2017-12-28 12:41:01	2017-12-28	2017-12-25	2017-12-01	37248	192.056	131.679	125.624	109.763	133	125	113	134.404	127.753	137.374	135	129	138	control	HAL control
ZHA01	HAL	1	ZHA01-HAL-1	2017-12-29 11:11:01	2017-12-29 11:11:01	2017-12-29	2017-12-25	2017-12-01	8270	103.55	111.223	108.19	83.3115	107	107	81	115.145	125.128	142.065	113	122	143	control	HAL control
ZHA01	HAL	1	ZHA01-HAL-1	2017-12-29 12:41:01	2017-12-29 12:41:01	2017-12-29	2017-12-25	2017-12-01	11747	88.5324	156.661	150.515	128.275	156	149	126	158.527	126.709	140.466	156	123	142	control	HAL control
ZHA01	HAL	1	ZHA01-HAL-1	2017-12-30 11:11:01	2017-12-30 11:11:01	2017-12-30	2017-12-25	2017-12-01	43796	190.013	122.338	115.225	97.6594	126	115	102	123.658	127.964	138.593	126	129	139	control	HAL control
ZHA01	HAL	1	ZHA01-HAL-1	2017-12-30 12:41:01	2017-12-30 12:41:01	2017-12-30	2017-12-25	2017-12-01	43781	185.997	123.809	117.095	98.0135	128	118	103	125.382	127.547	139.348	129	128	139	control	HAL control
ZHA01	HAL	1	ZHA01-HAL-1	2017-12-31 11:11:01	2017-12-31 11:11:01	2017-12-31	2017-12-25	2017-12-01	27748	166.026	135.67	125.473	97.6824	130	120	96	134.087	127.645	144.3	130	128	146	control	HAL control
ZHA01	HAL	1	ZHA01-HAL-1	2017-12-31 12:41:01	2017-12-31 12:41:01	2017-12-31	2017-12-25	2017-12-01	22699	175.112	148.102	138.576	110.315	146	135	107	146.833	127.308	144.129	144	128	146	control	HAL control
ZHA01	HAL	1	ZHA01-HAL-1	2018-01-01 11:11:01	2018-01-01 11:11:01	2018-01-01	2018-01-01	2018-01-01	34880	192.203	134.411	126.126	102.114	129	123	101	134.646	127.413	142.037	131	128	143	control	HAL control
ZHA01	HAL	1	ZHA01-HAL-1	2018-01-01 12:41:01	2018-01-01 12:41:01	2018-01-01	2018-01-01	2018-01-01	24188	175.784	142.017	130.666	104.092	139	126	102	139.488	128.367	143.607	137	129	145	control	HAL control
ZHA01	HAL	1	ZHA01-HAL-1	2018-01-02 11:11:01	2018-01-02 11:11:01	2018-01-02	2018-01-01	2018-01-01	26883	168.125	127.735	113.211	85.7499	123	110	84	122.822	129.718	145.028	120	130	147	control	HAL control
ZHA01	HAL	1	ZHA01-HAL-1	2018-01-02 12:41:01	2018-01-02 12:41:01	2018-01-02	2018-01-01	2018-01-01	39732	192.32	129.832	117.614	94.1865	131	116	98	127.279	129.161	142.503	127	130	143	control	HAL control
ZHA01	HAL	1	ZHA01-HAL-1	2018-01-05 11:11:01	2018-01-05 11:11:01	2018-01-05	2018-01-01	2018-01-01	24037	168.625	129.988	124.207	98.9065	128	123	100	132.22	126.035	142.567	131	126	144	control	HAL control
ZHA01	HAL	1	ZHA01-HAL-1	2018-01-05 12:41:01	2018-01-05 12:41:01	2018-01-05	2018-01-01	2018-01-01	14056	186.626	167.574	156.476	118.744	167	156	112	164.34	126.297	149.29	165	126	151	control	HAL control
ZHA01	HAL	1	ZHA01-HAL-1	2018-01-06 11:11:01	2018-01-06 11:11:01	2018-01-06	2018-01-01	2018-01-01	31239	198.091	121.755	114.927	95.9056	123	113	99	123.541	127.527	139.433	123	127	140	control	HAL control
ZHA01	HAL	1	ZHA01-HAL-1	2018-01-06 12:41:01	2018-01-06 12:41:01	2018-01-06	2018-01-01	2018-01-01	20610	196.289	124.61	118.904	98.4579	126	119	100	127.304	126.831	140.003	128	126	141	control	HAL control
ZHA01	HAL	1	ZHA01-HAL-1	2018-01-07 11:11:01	2018-01-07 11:11:01	2018-01-07	2018-01-01	2018-01-01	29698	198.523	122.318	113.834	95.856	124	113	100	122.933	128.396	139.099	123	128	139	control	HAL control
ZHA01	HAL	1	ZHA01-HAL-1	2018-01-07 12:41:01	2018-01-07 12:41:01	2018-01-07	2018-01-01	2018-01-01	18027	163.883	127.829	121.067	98.8133	131	122	103	129.653	126.949	141.117	132	126	142	control	HAL control
ZHA01	HAL	1	ZHA01-HAL-1	2018-01-08 11:11:01	2018-01-08 11:11:01	2018-01-08	2018-01-08	2018-01-01	26585	186.1	124.641	118.339	97.5106	125	117	100	126.87	126.979	140.305	126	127	142	control	HAL control
ZHA01	HAL	1	ZHA01-HAL-1	2018-01-08 12:41:01	2018-01-08 12:41:01	2018-01-08	2018-01-08	2018-01-01	9388	149.736	160.947	146.519	130.011	154	142	124	156.49	130.88	138.594	152	133	137	control	HAL control
ZHA01	HAL	1	ZHA01-HAL-1	2018-01-09 11:11:01	2018-01-09 11:11:01	2018-01-09	2018-01-08	2018-01-01	26789	182.398	134.917	122.709	101.93	134	122	104	132.658	129.466	140.929	132	128	142	control	HAL control
ZHA01	HAL	1	ZHA01-HAL-1	2018-01-09 12:41:01	2018-01-09 12:41:01	2018-01-09	2018-01-08	2018-01-01	37695	199.134	137.734	122.871	105.483	137	123	108	133.712	131.063	139.482	134	132	139	control	HAL control
ZHA01	HAL	1	ZHA01-HAL-1	2018-01-10 11:11:01	2018-01-10 11:11:01	2018-01-10	2018-01-08	2018-01-01	43562	199.97	103.598	91.0327	81.6303	103	90	83	100.927	131.698	135.195	101	132	134	control	HAL control
ZHA01	HAL	1	ZHA01-HAL-1	2018-01-10 12:41:01	2018-01-10 12:41:01	2018-01-10	2018-01-08	2018-01-01	38320	197.647	112.395	96.9756	77.507	110	96	77	107.175	131.246	141.276	106	132	142	control	HAL control
ZHA01	HAL	1	ZHA01-HAL-1	2018-01-11 11:11:01	2018-01-11 11:11:01	2018-01-11	2018-01-08	2018-01-01	20391	179.417	110.519	99.549	65.6666	107	98	63	107.955	127.297	148.688	107	128	151	control	HAL control
ZHA01	HAL	1	ZHA01-HAL-1	2018-01-11 12:41:01	2018-01-11 12:41:01	2018-01-11	2018-01-08	2018-01-01	6406	97.0104	110.698	105.712	76.0874	103	106	72	113.388	125.158	145.434	111	122	148	control	HAL control
ZHA01	HAL	1	ZHA01-HAL-1	2018-01-12 11:11:01	2018-01-12 11:11:01	2018-01-12	2018-01-08	2018-01-01	40561	190.163	107.687	102.902	92.9575	110	103	95	111.196	128.24	134.249	113	129	134	control	HAL control
ZHA01	HAL	1	ZHA01-HAL-1	2018-01-12 12:41:01	2018-01-12 12:41:01	2018-01-12	2018-01-08	2018-01-01	46103	199.763	110.146	101.657	89.4667	113	103	91	110.621	129.367	136.088	113	130	135	control	HAL control
ZHA01	HAL	1	ZHA01-HAL-1	2018-01-13 11:11:01	2018-01-13 11:11:01	2018-01-13	2018-01-08	2018-01-01	30032	182.148	113.189	106.322	91.2012	114	106	92	115.025	128.204	137.415	116	129	136	control	HAL control
ZHA01	HAL	1	ZHA01-HAL-1	2018-01-13 12:41:01	2018-01-13 12:41:01	2018-01-13	2018-01-08	2018-01-01	24960	169.361	115.275	108.679	90.3166	116	109	92	117.25	127.584	139.159	119	128	139	control	HAL control
ZHA01	HAL	1	ZHA01-HAL-1	2018-01-14 11:11:01	2018-01-14 11:11:01	2018-01-14	2018-01-08	2018-01-01	29771	190.217	114.53	105.2	89.8402	115	102	92	114.503	129.308	137.937	113	130	138	control	HAL control
ZHA01	HAL	1	ZHA01-HAL-1	2018-01-14 12:41:01	2018-01-14 12:41:01	2018-01-14	2018-01-08	2018-01-01	40961	187.615	128.098	115.441	102.686	130	115	103	125.812	131.025	136.821	126	132	136	control	HAL control
ZHA01	HAL	1	ZHA01-HAL-1	2018-01-15 11:11:01	2018-01-15 11:11:01	2018-01-15	2018-01-15	2018-01-01	22956	176.319	129.651	118.343	105.222	130	117	106	128.589	130.397	136.743	128	132	137	control	HAL control
ZHA01	HAL	1	ZHA01-HAL-1	2018-01-15 12:41:01	2018-01-15 12:41:01	2018-01-15	2018-01-15	2018-01-01	10210	85.8867	130.397	120.949	108.253	132	120	108	130.794	129.85	136.164	132	135	134	control	HAL control
ZHA01	HAL	1	ZHA01-HAL-1	2018-01-16 11:11:01	2018-01-16 11:11:01	2018-01-16	2018-01-15	2018-01-01	36566	187.142	99.8744	84.0787	61.5587	95	79	60	93.3727	131.297	143.395	89	132	144	control	HAL control
ZHA01	HAL	1	ZHA01-HAL-1	2018-01-16 12:41:01	2018-01-16 12:41:01	2018-01-16	2018-01-15	2018-01-01	38966	199.928	119.783	105.223	86.2519	121	104	88	115.639	130.988	140.699	116	132	140	control	HAL control
ZHA01	HAL	1	ZHA01-HAL-1	2018-01-19 11:11:01	2018-01-19 11:11:01	2018-01-19	2018-01-15	2018-01-01	34438	180.8	131.902	127.589	119.004	125	118	114	135.88	128.422	133.139	128	130	134	control	HAL control
ZHA01	HAL	1	ZHA01-HAL-1	2018-01-19 12:41:01	2018-01-19 12:41:01	2018-01-19	2018-01-15	2018-01-01	47217	199.979	122.928	111.996	104.495	120	107	103	121.769	131.264	133.618	119	133	133	control	HAL control
ZHA01	HAL	1	ZHA01-HAL-1	2018-01-20 11:11:01	2018-01-20 11:11:01	2018-01-20	2018-01-15	2018-01-01	46478	199.944	123.172	108.392	98.3267	118	102	96	118.924	132.41	135.687	114	134	135	control	HAL control
ZHA01	HAL	1	ZHA01-HAL-1	2018-01-20 12:41:01	2018-01-20 12:41:01	2018-01-20	2018-01-15	2018-01-01	48563	199.945	127.63	116.404	108.852	125	111	108	126.4	131.336	133.66	123	133	133	control	HAL control
ZHA01	HAL	1	ZHA01-HAL-1	2018-01-24 11:10:22	2018-01-24 11:10:22	2018-01-24	2018-01-22	2018-01-01	14188	176.386	126.441	120.993	98.7448	121	119	96	128.145	126.728	140.763	126	125	142	control	HAL control
ZHA01	HAL	1	ZHA01-HAL-1	2018-01-24 12:40:22	2018-01-24 12:40:22	2018-01-24	2018-01-22	2018-01-01	17761	146.745	118.387	108.139	93.3884	112	96	90	116.826	129.902	137.552	107	132	139	control	HAL control
ZHA01	HAL	1	ZHA01-HAL-1	2018-01-25 11:10:22	2018-01-25 11:10:22	2018-01-25	2018-01-22	2018-01-01	15050	173.666	134.954	127.841	111.02	131	123	111	136.224	128.188	137.879	132	128	139	control	HAL control
ZHA01	HAL	1	ZHA01-HAL-1	2018-01-25 12:40:22	2018-01-25 12:40:22	2018-01-25	2018-01-22	2018-01-01	24104	174.67	126.88	115.996	100.344	123	108	99	125.274	129.931	138.039	119	132	140	control	HAL control
ZHA01	HAL	1	ZHA01-HAL-1	2018-01-26 11:10:22	2018-01-26 11:10:22	2018-01-26	2018-01-22	2018-01-01	11802	122.198	127.561	125.584	114.932	121	127	107	132.742	127.339	133.745	132	124	138	control	HAL control
ZHA01	HAL	1	ZHA01-HAL-1	2018-01-26 12:40:22	2018-01-26 12:40:22	2018-01-26	2018-01-22	2018-01-01	24702	192.268	128.846	115.194	102.052	123	105	99	125.276	131.439	137.118	118	133	138	control	HAL control
ZHA01	HAL	1	ZHA01-HAL-1	2018-01-27 11:10:22	2018-01-27 11:10:22	2018-01-27	2018-01-22	2018-01-01	12174	169.512	138.273	136.254	125.177	129	124	124	143.888	127.09	133.982	134	128	134	control	HAL control
ZHA01	HAL	1	ZHA01-HAL-1	2018-01-27 12:40:22	2018-01-27 12:40:22	2018-01-27	2018-01-22	2018-01-01	12842	170.512	151.354	143.749	131.767	142	134	129	152.518	128.988	135.211	145	130	136	control	HAL control
ZHA01	HAL	1	ZHA01-HAL-1	2018-01-28 11:10:22	2018-01-28 11:10:22	2018-01-28	2018-01-22	2018-01-01	13457	170.995	126.25	124.651	122.581	117	115	119	132.58	128.673	129.052	125	129	130	control	HAL control
ZHA01	HAL	1	ZHA01-HAL-1	2018-01-28 12:40:22	2018-01-28 12:40:22	2018-01-28	2018-01-22	2018-01-01	16279	170.288	132.319	123.778	116.521	126	114	115	133.142	130.301	132.995	126	133	134	control	HAL control
ZHA01	HAL	1	ZHA01-HAL-1	2018-01-29 11:10:22	2018-01-29 11:10:22	2018-01-29	2018-01-29	2018-01-01	11846	171.151	131.249	125.643	105.993	126	123	103	133.075	127.055	139.193	130	125	142	control	HAL control
ZHA01	HAL	1	ZHA01-HAL-1	2018-01-29 12:40:22	2018-01-29 12:40:22	2018-01-29	2018-01-29	2018-01-01	8696	123.004	125.371	125.162	104.955	121	128	100	131.469	124.728	138.836	134	123	140	control	HAL control
ZHA01	HAL	1	ZHA01-HAL-1	2018-01-30 11:10:22	2018-01-30 11:10:22	2018-01-30	2018-01-29	2018-01-01	10378	118.329	138.281	134.401	121.135	132	134	118	142.205	127.416	135.412	140	124	139	control	HAL control
ZHA01	HAL	1	ZHA01-HAL-1	2018-01-30 12:40:22	2018-01-30 12:40:22	2018-01-30	2018-01-29	2018-01-01	9079	119.416	152.388	146.101	126.842	147	148	123	153.957	127.297	138.83	152	124	142	control	HAL control
ZHA01	HAL	1	ZHA01-HAL-1	2018-01-31 11:10:22	2018-01-31 11:10:22	2018-01-31	2018-01-29	2018-01-01	10563	133.942	128.11	118.144	105.068	123	113	104	127.476	129.883	136.378	123	130	138	control	HAL control
ZHA01	HAL	1	ZHA01-HAL-1	2018-01-31 12:40:22	2018-01-31 12:40:22	2018-01-31	2018-01-29	2018-01-01	8565	123.52	137.112	131.047	120.4	129	128	117	139.647	128.683	134.322	135	126	138	control	HAL control
ZHA01	HAL	1	ZHA01-HAL-1	2018-02-01 11:10:22	2018-02-01 11:10:22	2018-02-01	2018-01-29	2018-02-01	13516	164.296	109.204	104.452	84.6537	109	105	85	112.46	126.738	139.701	115	130	138	control	HAL control
ZHA01	HAL	1	ZHA01-HAL-1	2018-02-01 12:40:22	2018-02-01 12:40:22	2018-02-01	2018-01-29	2018-02-01	13299	165.076	110.245	106.192	85.3724	112	104	86	113.981	126.369	140.085	115	131	138	control	HAL control
ZHA01	HAL	1	ZHA01-HAL-1	2018-02-03 11:11:32	2018-02-03 11:11:32	2018-02-03	2018-01-29	2018-02-01	35923	199.758	104.175	91.9796	87.9279	106	92	89	102.048	132.415	132.12	103	134	131	control	HAL control
ZHA01	HAL	1	ZHA01-HAL-1	2018-02-03 11:11:32	2018-02-03 11:11:32	2018-02-03	2018-01-29	2018-02-01	35923	199.758	104.175	91.9796	87.9279	106	92	89	102.048	132.415	132.12	103	134	131	control	HAL control
ZHA01	HAL	1	ZHA01-HAL-1	2018-02-03 12:41:32	2018-02-03 12:41:32	2018-02-03	2018-01-29	2018-02-01	45577	199.946	104.025	92.116	89.4353	106	93	91	102.188	132.547	131.304	104	134	130	control	HAL control
ZHA01	HAL	1	ZHA01-HAL-1	2018-02-03 12:41:32	2018-02-03 12:41:32	2018-02-03	2018-01-29	2018-02-01	45577	199.946	104.025	92.116	89.4353	106	93	91	102.188	132.547	131.304	104	134	130	control	HAL control
ZHA01	HAL	1	ZHA01-HAL-1	2018-02-04 11:11:32	2018-02-04 11:11:32	2018-02-04	2018-01-29	2018-02-01	46415	199.945	103.966	89.5553	89.8423	103	88	91	100.355	134.195	129.957	100	136	128	control	HAL control
ZHA01	HAL	1	ZHA01-HAL-1	2018-02-04 11:11:32	2018-02-04 11:11:32	2018-02-04	2018-01-29	2018-02-01	46415	199.945	103.966	89.5553	89.8423	103	88	91	100.355	134.195	129.957	100	136	128	control	HAL control
ZHA01	HAL	1	ZHA01-HAL-1	2018-02-04 12:41:32	2018-02-04 12:41:32	2018-02-04	2018-01-29	2018-02-01	46399	199.94	125.938	104.825	100.286	120	98	98	117.309	135.912	133.607	112	138	132	control	HAL control
ZHA01	HAL	1	ZHA01-HAL-1	2018-02-04 12:41:32	2018-02-04 12:41:32	2018-02-04	2018-01-29	2018-02-01	46399	199.94	125.938	104.825	100.286	120	98	98	117.309	135.912	133.607	112	138	132	control	HAL control
ZHA01	HAL	1	ZHA01-HAL-1	2018-02-05 11:11:32	2018-02-05 11:11:32	2018-02-05	2018-02-05	2018-02-01	48061	199.97	104.71	90.4561	88.7025	108	92	91	101.035	133.682	131.153	104	135	130	control	HAL control
ZHA01	HAL	1	ZHA01-HAL-1	2018-02-05 11:11:32	2018-02-05 11:11:32	2018-02-05	2018-02-05	2018-02-01	48061	199.97	104.71	90.4561	88.7025	108	92	91	101.035	133.682	131.153	104	135	130	control	HAL control
ZHA01	HAL	1	ZHA01-HAL-1	2018-02-05 12:41:32	2018-02-05 12:41:32	2018-02-05	2018-02-05	2018-02-01	50649	199.971	105.716	91.3388	89.561	108	92	91	102.026	133.723	131.173	104	135	130	control	HAL control
ZHA01	HAL	1	ZHA01-HAL-1	2018-02-05 12:41:32	2018-02-05 12:41:32	2018-02-05	2018-02-05	2018-02-01	50649	199.971	105.716	91.3388	89.561	108	92	91	102.026	133.723	131.173	104	135	130	control	HAL control
ZHA01	HAL	1	ZHA01-HAL-1	2018-02-06 11:11:32	2018-02-06 11:11:32	2018-02-06	2018-02-05	2018-02-01	44603	197.786	108.05	95.9939	98.5071	111	98	101	106.635	133.568	128.334	110	135	126	control	HAL control
ZHA01	HAL	1	ZHA01-HAL-1	2018-02-06 11:11:32	2018-02-06 11:11:32	2018-02-06	2018-02-05	2018-02-01	44603	197.786	108.05	95.9939	98.5071	111	98	101	106.635	133.568	128.334	110	135	126	control	HAL control
ZHA01	HAL	1	ZHA01-HAL-1	2018-02-06 12:41:32	2018-02-06 12:41:32	2018-02-06	2018-02-05	2018-02-01	44824	197.754	108.323	95.9083	99.2873	110	96	102	106.766	133.85	127.902	109	136	126	control	HAL control
ZHA01	HAL	1	ZHA01-HAL-1	2018-02-06 12:41:32	2018-02-06 12:41:32	2018-02-06	2018-02-05	2018-02-01	44824	197.754	108.323	95.9083	99.2873	110	96	102	106.766	133.85	127.902	109	136	126	control	HAL control
ZHA01	HAL	1	ZHA01-HAL-1	2018-02-07 11:11:32	2018-02-07 11:11:32	2018-02-07	2018-02-05	2018-02-01	37345	199.939	108.656	99.0962	97.4592	107	96	95	108.777	131.8	130.297	107	134	128	control	HAL control
ZHA01	HAL	1	ZHA01-HAL-1	2018-02-07 11:11:32	2018-02-07 11:11:32	2018-02-07	2018-02-05	2018-02-01	37345	199.939	108.656	99.0962	97.4592	107	96	95	108.777	131.8	130.297	107	134	128	control	HAL control
ZHA01	HAL	1	ZHA01-HAL-1	2018-02-07 12:41:32	2018-02-07 12:41:32	2018-02-07	2018-02-05	2018-02-01	48577	197.562	107.546	93.0978	92.3589	110	93	94	103.972	134.015	130.558	106	136	128	control	HAL control
ZHA01	HAL	1	ZHA01-HAL-1	2018-02-07 12:41:32	2018-02-07 12:41:32	2018-02-07	2018-02-05	2018-02-01	48577	197.562	107.546	93.0978	92.3589	110	93	94	103.972	134.015	130.558	106	136	128	control	HAL control
ZHA01	HAL	1	ZHA01-HAL-1	2018-02-11 11:11:32	2018-02-11 11:11:32	2018-02-11	2018-02-05	2018-02-01	30497	199.945	117.184	100.992	104.741	118	100	106	113.123	135.415	128.301	114	137	126	control	HAL control
ZHA01	HAL	1	ZHA01-HAL-1	2018-02-11 11:11:32	2018-02-11 11:11:32	2018-02-11	2018-02-05	2018-02-01	30497	199.945	117.184	100.992	104.741	118	100	106	113.123	135.415	128.301	114	137	126	control	HAL control
ZHA01	HAL	1	ZHA01-HAL-1	2018-02-11 12:41:32	2018-02-11 12:41:32	2018-02-11	2018-02-05	2018-02-01	50495	199.945	106.42	88.2233	92.2654	109	89	94	100.055	136.438	128.493	102	137	126	control	HAL control
ZHA01	HAL	1	ZHA01-HAL-1	2018-02-11 12:41:32	2018-02-11 12:41:32	2018-02-11	2018-02-05	2018-02-01	50495	199.945	106.42	88.2233	92.2654	109	89	94	100.055	136.438	128.493	102	137	126	control	HAL control
ZHA01	HAL	1	ZHA01-HAL-1	2018-02-14 11:11:32	2018-02-14 11:11:32	2018-02-14	2018-02-12	2018-02-01	38963	196.358	120.478	101.517	108.76	116	98	107	114.339	137.091	126.704	111	138	125	control	HAL control
ZHA01	HAL	1	ZHA01-HAL-1	2018-02-14 11:11:32	2018-02-14 11:11:32	2018-02-14	2018-02-12	2018-02-01	38963	196.358	120.478	101.517	108.76	116	98	107	114.339	137.091	126.704	111	138	125	control	HAL control
ZHA01	HAL	1	ZHA01-HAL-1	2018-02-14 12:41:32	2018-02-14 12:41:32	2018-02-14	2018-02-12	2018-02-01	43575	199.985	105.52	89.2101	97.6142	107	90	100	100.961	136.418	125.665	103	137	124	control	HAL control
ZHA01	HAL	1	ZHA01-HAL-1	2018-02-14 12:41:32	2018-02-14 12:41:32	2018-02-14	2018-02-12	2018-02-01	43575	199.985	105.52	89.2101	97.6142	107	90	100	100.961	136.418	125.665	103	137	124	control	HAL control
ZHA01	HAL	1	ZHA01-HAL-1	2018-02-16 11:11:32	2018-02-16 11:11:32	2018-02-16	2018-02-12	2018-02-01	31746	199.944	106.242	86.3181	89.952	106	85	91	98.6621	137.059	129.03	99	138	128	control	HAL control
ZHA01	HAL	1	ZHA01-HAL-1	2018-02-16 11:11:32	2018-02-16 11:11:32	2018-02-16	2018-02-12	2018-02-01	31746	199.944	106.242	86.3181	89.952	106	85	91	98.6621	137.059	129.03	99	138	128	control	HAL control
ZHA01	HAL	1	ZHA01-HAL-1	2018-02-16 12:41:32	2018-02-16 12:41:32	2018-02-16	2018-02-12	2018-02-01	38248	199.945	110.232	90.4674	97.5519	111	90	100	103.206	137.55	126.986	104	138	126	control	HAL control
ZHA01	HAL	1	ZHA01-HAL-1	2018-02-16 12:41:32	2018-02-16 12:41:32	2018-02-16	2018-02-12	2018-02-01	38248	199.945	110.232	90.4674	97.5519	111	90	100	103.206	137.55	126.986	104	138	126	control	HAL control
ZHA01	HAL	1	ZHA01-HAL-1	2018-02-17 11:11:32	2018-02-17 11:11:32	2018-02-17	2018-02-12	2018-02-01	29040	199.945	104.924	84.603	93.1117	107	86	96	97.2587	138.107	126.31	100	139	125	control	HAL control
ZHA01	HAL	1	ZHA01-HAL-1	2018-02-17 11:11:32	2018-02-17 11:11:32	2018-02-17	2018-02-12	2018-02-01	29040	199.945	104.924	84.603	93.1117	107	86	96	97.2587	138.107	126.31	100	139	125	control	HAL control
ZHA01	HAL	1	ZHA01-HAL-1	2018-02-17 12:41:32	2018-02-17 12:41:32	2018-02-17	2018-02-12	2018-02-01	28333	197.205	105.597	85.5724	94.1235	109	87	98	98.2215	137.97	126.247	101	138	125	control	HAL control
ZHA01	HAL	1	ZHA01-HAL-1	2018-02-17 12:41:32	2018-02-17 12:41:32	2018-02-17	2018-02-12	2018-02-01	28333	197.205	105.597	85.5724	94.1235	109	87	98	98.2215	137.97	126.247	101	138	125	control	HAL control
ZHA01	HAL	1	ZHA01-HAL-1	2018-02-19 11:11:32	2018-02-19 11:11:32	2018-02-19	2018-02-19	2018-02-01	42708	199.952	101.776	83.2229	94.4214	104	85	97	95.4588	137.907	124.441	98	138	124	control	HAL control
ZHA01	HAL	1	ZHA01-HAL-1	2018-02-19 11:11:32	2018-02-19 11:11:32	2018-02-19	2018-02-19	2018-02-01	42708	199.952	101.776	83.2229	94.4214	104	85	97	95.4588	137.907	124.441	98	138	124	control	HAL control
ZHA01	HAL	1	ZHA01-HAL-1	2018-02-19 12:41:32	2018-02-19 12:41:32	2018-02-19	2018-02-19	2018-02-01	43935	199.952	103.262	86.261	98.8476	106	88	102	98.2623	137.546	123.403	101	138	123	control	HAL control
ZHA01	HAL	1	ZHA01-HAL-1	2018-02-19 12:41:32	2018-02-19 12:41:32	2018-02-19	2018-02-19	2018-02-01	43935	199.952	103.262	86.261	98.8476	106	88	102	98.2623	137.546	123.403	101	138	123	control	HAL control
ZHA01	HAL	1	ZHA01-HAL-1	2018-02-21 11:11:32	2018-02-21 11:11:32	2018-02-21	2018-02-19	2018-02-01	27683	198.745	93.475	80.4379	91.1865	94	81	93	91.1377	135.644	123.721	93	136	123	control	HAL control
ZHA01	HAL	1	ZHA01-HAL-1	2018-02-21 11:11:32	2018-02-21 11:11:32	2018-02-21	2018-02-19	2018-02-01	27683	198.745	93.475	80.4379	91.1865	94	81	93	91.1377	135.644	123.721	93	136	123	control	HAL control
ZHA01	HAL	1	ZHA01-HAL-1	2018-02-21 12:41:32	2018-02-21 12:41:32	2018-02-21	2018-02-19	2018-02-01	32982	199.945	94.7532	81.3576	94.0388	97	84	97	92.297	136.184	122.697	95	137	122	control	HAL control
ZHA01	HAL	1	ZHA01-HAL-1	2018-02-21 12:41:32	2018-02-21 12:41:32	2018-02-21	2018-02-19	2018-02-01	32982	199.945	94.7532	81.3576	94.0388	97	84	97	92.297	136.184	122.697	95	137	122	control	HAL control
ZHA01	HAL	1	ZHA01-HAL-1	2018-02-23 11:11:32	2018-02-23 11:11:32	2018-02-23	2018-02-19	2018-02-01	3965	117.487	94.1692	85.4088	97.2547	94	85	98	95.4984	134.117	122.471	96	134	121	control	HAL control
ZHA01	HAL	1	ZHA01-HAL-1	2018-02-23 11:11:32	2018-02-23 11:11:32	2018-02-23	2018-02-19	2018-02-01	3965	117.487	94.1692	85.4088	97.2547	94	85	98	95.4984	134.117	122.471	96	134	121	control	HAL control
ZHA01	HAL	1	ZHA01-HAL-1	2018-02-23 12:41:32	2018-02-23 12:41:32	2018-02-23	2018-02-19	2018-02-01	5330	94.8539	98.0394	87.7846	99.678	97	86	99	98.3454	134.678	122.711	97	135	122	control	HAL control
ZHA01	HAL	1	ZHA01-HAL-1	2018-02-23 12:41:32	2018-02-23 12:41:32	2018-02-23	2018-02-19	2018-02-01	5330	94.8539	98.0394	87.7846	99.678	97	86	99	98.3454	134.678	122.711	97	135	122	control	HAL control
ZHA01	HAL	1	ZHA01-HAL-1	2018-02-24 11:11:32	2018-02-24 11:11:32	2018-02-24	2018-02-19	2018-02-01	7617	131.015	113.873	105.888	106.759	107	101	107	115.803	131.465	128.549	111	131	130	control	HAL control
ZHA01	HAL	1	ZHA01-HAL-1	2018-02-24 11:11:32	2018-02-24 11:11:32	2018-02-24	2018-02-19	2018-02-01	7617	131.015	113.873	105.888	106.759	107	101	107	115.803	131.465	128.549	111	131	130	control	HAL control
ZHA01	HAL	1	ZHA01-HAL-1	2018-02-24 12:41:32	2018-02-24 12:41:32	2018-02-24	2018-02-19	2018-02-01	9051	101.46	112.622	103.775	104.508	105	97	104	113.705	131.801	128.759	107	131	130	control	HAL control
ZHA01	HAL	1	ZHA01-HAL-1	2018-02-24 12:41:32	2018-02-24 12:41:32	2018-02-24	2018-02-19	2018-02-01	9051	101.46	112.622	103.775	104.508	105	97	104	113.705	131.801	128.759	107	131	130	control	HAL control
ZHA01	HAL	1	ZHA01-HAL-1	2018-02-25 11:11:32	2018-02-25 11:11:32	2018-02-25	2018-02-19	2018-02-01	7854	73.5765	110.715	104.325	105.479	103	96	105	113.704	130.912	128.171	106	131	130	control	HAL control
ZHA01	HAL	1	ZHA01-HAL-1	2018-02-25 11:11:32	2018-02-25 11:11:32	2018-02-25	2018-02-19	2018-02-01	7854	73.5765	110.715	104.325	105.479	103	96	105	113.704	130.912	128.171	106	131	130	control	HAL control
ZHA01	HAL	1	ZHA01-HAL-1	2018-02-25 12:41:32	2018-02-25 12:41:32	2018-02-25	2018-02-19	2018-02-01	16578	196.543	97.8666	88.4283	93.3622	96	88	95	98.115	132.986	126.473	98	133	125	control	HAL control
ZHA01	HAL	1	ZHA01-HAL-1	2018-02-25 12:41:32	2018-02-25 12:41:32	2018-02-25	2018-02-19	2018-02-01	16578	196.543	97.8666	88.4283	93.3622	96	88	95	98.115	132.986	126.473	98	133	125	control	HAL control
ZHA01	HAL	1	ZHA01-HAL-1	2018-02-26 11:11:32	2018-02-26 11:11:32	2018-02-26	2018-02-26	2018-02-01	4009	92.8739	95.2449	86.2941	94.2345	94	85	95	96.1798	133.399	124.743	95	133	123	control	HAL control
ZHA01	HAL	1	ZHA01-HAL-1	2018-02-26 11:11:32	2018-02-26 11:11:32	2018-02-26	2018-02-26	2018-02-01	4009	92.8739	95.2449	86.2941	94.2345	94	85	95	96.1798	133.399	124.743	95	133	123	control	HAL control
ZHA01	HAL	1	ZHA01-HAL-1	2018-02-26 12:41:32	2018-02-26 12:41:32	2018-02-26	2018-02-26	2018-02-01	8856	196.945	134.708	120.743	110.883	135	121	111	131.17	131.725	135.321	132	132	135	control	HAL control
ZHA01	HAL	1	ZHA01-HAL-1	2018-02-26 12:41:32	2018-02-26 12:41:32	2018-02-26	2018-02-26	2018-02-01	8856	196.945	134.708	120.743	110.883	135	121	111	131.17	131.725	135.321	132	132	135	control	HAL control
ZHA01	HAL	1	ZHA01-HAL-1	2018-02-27 11:11:32	2018-02-27 11:11:32	2018-02-27	2018-02-26	2018-02-01	3923	64.7384	119.945	112.583	107.154	118	111	105	121.826	129.897	131.999	121	130	132	control	HAL control
ZHA01	HAL	1	ZHA01-HAL-1	2018-02-27 11:11:32	2018-02-27 11:11:32	2018-02-27	2018-02-26	2018-02-01	3923	64.7384	119.945	112.583	107.154	118	111	105	121.826	129.897	131.999	121	130	132	control	HAL control
ZHA01	HAL	1	ZHA01-HAL-1	2018-02-27 12:41:32	2018-02-27 12:41:32	2018-02-27	2018-02-26	2018-02-01	37650	199.985	103.255	95.2154	94.0492	98	91	92	104.191	131.155	129.79	100	131	131	control	HAL control
ZHA01	HAL	1	ZHA01-HAL-1	2018-02-27 12:41:32	2018-02-27 12:41:32	2018-02-27	2018-02-26	2018-02-01	37650	199.985	103.255	95.2154	94.0492	98	91	92	104.191	131.155	129.79	100	131	131	control	HAL control
ZHA01	HAL	1	ZHA01-HAL-1	2018-02-28 11:11:32	2018-02-28 11:11:32	2018-02-28	2018-02-26	2018-02-01	1093	46.6906	100.366	88.2425	83.1876	96	84	79	97.1674	132.066	132.7	94	132	132	control	HAL control
ZHA01	HAL	1	ZHA01-HAL-1	2018-02-28 11:11:32	2018-02-28 11:11:32	2018-02-28	2018-02-26	2018-02-01	1093	46.6906	100.366	88.2425	83.1876	96	84	79	97.1674	132.066	132.7	94	132	132	control	HAL control
ZHA01	HAL	1	ZHA01-HAL-1	2018-02-28 12:41:32	2018-02-28 12:41:32	2018-02-28	2018-02-26	2018-02-01	14912	172.328	156.869	141.574	132.914	155	138	133	152.103	132.408	134.606	149	132	137	control	HAL control
ZHA01	HAL	1	ZHA01-HAL-1	2018-02-28 12:41:32	2018-02-28 12:41:32	2018-02-28	2018-02-26	2018-02-01	14912	172.328	156.869	141.574	132.914	155	138	133	152.103	132.408	134.606	149	132	137	control	HAL control
ZHA01	HAL	1	ZHA01-HAL-1	2018-03-05 11:11:32	2018-03-05 11:11:32	2018-03-05	2018-03-05	2018-03-01	20411	180.957	116.698	98.6658	106.6	113	93	102	111.011	136.818	126.214	106	137	125	control	HAL control
ZHA01	HAL	1	ZHA01-HAL-1	2018-03-05 11:11:32	2018-03-05 11:11:32	2018-03-05	2018-03-05	2018-03-01	20411	180.957	116.698	98.6658	106.6	113	93	102	111.011	136.818	126.214	106	137	125	control	HAL control
ZHA01	HAL	1	ZHA01-HAL-1	2018-03-05 12:41:32	2018-03-05 12:41:32	2018-03-05	2018-03-05	2018-03-01	12199	167.381	138.386	117.978	124.386	135	113	120	131.01	137.271	127.397	128	138	126	control	HAL control
ZHA01	HAL	1	ZHA01-HAL-1	2018-03-05 12:41:32	2018-03-05 12:41:32	2018-03-05	2018-03-05	2018-03-01	12199	167.381	138.386	117.978	124.386	135	113	120	131.01	137.271	127.397	128	138	126	control	HAL control
ZHA01	HAL	1	ZHA01-HAL-1	2018-03-06 11:11:32	2018-03-06 11:11:32	2018-03-06	2018-03-05	2018-03-01	33433	195.073	94.7915	81.4789	88.9346	95	81	90	91.7838	135.118	125.658	92	135	124	control	HAL control
ZHA01	HAL	1	ZHA01-HAL-1	2018-03-06 11:11:32	2018-03-06 11:11:32	2018-03-06	2018-03-05	2018-03-01	33433	195.073	94.7915	81.4789	88.9346	95	81	90	91.7838	135.118	125.658	92	135	124	control	HAL control
ZHA01	HAL	1	ZHA01-HAL-1	2018-03-06 12:41:32	2018-03-06 12:41:32	2018-03-06	2018-03-05	2018-03-01	28386	195.479	104.385	91.7139	99.7762	102	89	99	102.161	134.897	125.236	101	135	124	control	HAL control
ZHA01	HAL	1	ZHA01-HAL-1	2018-03-06 12:41:32	2018-03-06 12:41:32	2018-03-06	2018-03-05	2018-03-01	28386	195.479	104.385	91.7139	99.7762	102	89	99	102.161	134.897	125.236	101	135	124	control	HAL control
ZHA01	HAL	1	ZHA01-HAL-1	2018-03-07 11:11:32	2018-03-07 11:11:32	2018-03-07	2018-03-05	2018-03-01	34015	185.752	117.449	103.561	113.286	105	89	101	113.716	135.792	124.535	102	136	124	control	HAL control
ZHA01	HAL	1	ZHA01-HAL-1	2018-03-07 11:11:32	2018-03-07 11:11:32	2018-03-07	2018-03-05	2018-03-01	34015	185.752	117.449	103.561	113.286	105	89	101	113.716	135.792	124.535	102	136	124	control	HAL control
ZHA01	HAL	1	ZHA01-HAL-1	2018-03-07 12:41:32	2018-03-07 12:41:32	2018-03-07	2018-03-05	2018-03-01	33692	187.324	115.048	99.6406	107.671	107	91	101	110.506	135.997	125.716	104	136	125	control	HAL control
ZHA01	HAL	1	ZHA01-HAL-1	2018-03-07 12:41:32	2018-03-07 12:41:32	2018-03-07	2018-03-05	2018-03-01	33692	187.324	115.048	99.6406	107.671	107	91	101	110.506	135.997	125.716	104	136	125	control	HAL control
ZHA01	HAL	1	ZHA01-HAL-1	2018-03-08 11:11:32	2018-03-08 11:11:32	2018-03-08	2018-03-05	2018-03-01	5401	96.5778	123.146	101.17	112.579	119	96	108	115.038	138.975	124.938	111	138	125	control	HAL control
ZHA01	HAL	1	ZHA01-HAL-1	2018-03-08 11:11:32	2018-03-08 11:11:32	2018-03-08	2018-03-05	2018-03-01	5401	96.5778	123.146	101.17	112.579	119	96	108	115.038	138.975	124.938	111	138	125	control	HAL control
ZHA01	HAL	1	ZHA01-HAL-1	2018-03-08 12:41:32	2018-03-08 12:41:32	2018-03-08	2018-03-05	2018-03-01	24862	177.529	118.307	97.8512	107.082	114	91	102	110.244	138.075	125.831	105	138	125	control	HAL control
ZHA01	HAL	1	ZHA01-HAL-1	2018-03-08 12:41:32	2018-03-08 12:41:32	2018-03-08	2018-03-05	2018-03-01	24862	177.529	118.307	97.8512	107.082	114	91	102	110.244	138.075	125.831	105	138	125	control	HAL control
ZHA01	HAL	1	ZHA01-HAL-1	2018-03-09 11:11:32	2018-03-09 11:11:32	2018-03-09	2018-03-05	2018-03-01	39786	193.032	101.845	87.1358	97.1359	103	88	100	98.4039	136.106	124.457	100	136	124	control	HAL control
ZHA01	HAL	1	ZHA01-HAL-1	2018-03-09 11:11:32	2018-03-09 11:11:32	2018-03-09	2018-03-05	2018-03-01	39786	193.032	101.845	87.1358	97.1359	103	88	100	98.4039	136.106	124.457	100	136	124	control	HAL control
ZHA01	HAL	1	ZHA01-HAL-1	2018-03-09 12:41:32	2018-03-09 12:41:32	2018-03-09	2018-03-05	2018-03-01	46721	192.343	100.45	84.1182	92.9052	101	84	94	95.4885	136.562	125.411	96	136	125	control	HAL control
ZHA01	HAL	1	ZHA01-HAL-1	2018-03-09 12:41:32	2018-03-09 12:41:32	2018-03-09	2018-03-05	2018-03-01	46721	192.343	100.45	84.1182	92.9052	101	84	94	95.4885	136.562	125.411	96	136	125	control	HAL control
ZHA01	HAL	1	ZHA01-HAL-1	2018-03-10 11:11:32	2018-03-10 11:11:32	2018-03-10	2018-03-05	2018-03-01	35204	191.228	108.06	85.6815	92.0379	108	85	94	98.7443	138.522	127.834	99	139	126	control	HAL control
ZHA01	HAL	1	ZHA01-HAL-1	2018-03-10 11:11:32	2018-03-10 11:11:32	2018-03-10	2018-03-05	2018-03-01	35204	191.228	108.06	85.6815	92.0379	108	85	94	98.7443	138.522	127.834	99	139	126	control	HAL control
ZHA01	HAL	1	ZHA01-HAL-1	2018-03-10 12:41:32	2018-03-10 12:41:32	2018-03-10	2018-03-05	2018-03-01	42714	194.214	104.793	85.1041	91.3488	106	85	94	97.3193	137.424	127.464	99	138	126	control	HAL control
ZHA01	HAL	1	ZHA01-HAL-1	2018-03-10 12:41:32	2018-03-10 12:41:32	2018-03-10	2018-03-05	2018-03-01	42714	194.214	104.793	85.1041	91.3488	106	85	94	97.3193	137.424	127.464	99	138	126	control	HAL control
ZHA01	HAL	1	ZHA01-HAL-1	2018-03-11 11:11:32	2018-03-11 11:11:32	2018-03-11	2018-03-05	2018-03-01	39649	197.524	107.411	90.2802	94.7714	108	89	95	101.982	136.027	128.014	102	136	126	control	HAL control
ZHA01	HAL	1	ZHA01-HAL-1	2018-03-11 11:11:32	2018-03-11 11:11:32	2018-03-11	2018-03-05	2018-03-01	39649	197.524	107.411	90.2802	94.7714	108	89	95	101.982	136.027	128.014	102	136	126	control	HAL control
ZHA01	HAL	1	ZHA01-HAL-1	2018-03-11 12:41:32	2018-03-11 12:41:32	2018-03-11	2018-03-05	2018-03-01	11535	159.542	115.126	98.706	102.841	115	99	104	110.64	135.536	128.042	111	136	126	control	HAL control
ZHA01	HAL	1	ZHA01-HAL-1	2018-03-11 12:41:32	2018-03-11 12:41:32	2018-03-11	2018-03-05	2018-03-01	11535	159.542	115.126	98.706	102.841	115	99	104	110.64	135.536	128.042	111	136	126	control	HAL control
ZHA01	HAL	1	ZHA01-HAL-1	2018-03-12 11:11:32	2018-03-12 11:11:32	2018-03-12	2018-03-12	2018-03-01	41959	199.546	110.27	95.0566	97.3359	110	94	98	106.361	134.796	128.911	106	136	126	control	HAL control
ZHA01	HAL	1	ZHA01-HAL-1	2018-03-12 11:11:32	2018-03-12 11:11:32	2018-03-12	2018-03-12	2018-03-01	41959	199.546	110.27	95.0566	97.3359	110	94	98	106.361	134.796	128.911	106	136	126	control	HAL control
ZHA01	HAL	1	ZHA01-HAL-1	2018-03-12 12:41:32	2018-03-12 12:41:32	2018-03-12	2018-03-12	2018-03-01	25753	199.347	111.714	98.3312	99.016	110	96	100	109.21	133.753	129.503	108	135	127	control	HAL control
ZHA01	HAL	1	ZHA01-HAL-1	2018-03-12 12:41:32	2018-03-12 12:41:32	2018-03-12	2018-03-12	2018-03-01	25753	199.347	111.714	98.3312	99.016	110	96	100	109.21	133.753	129.503	108	135	127	control	HAL control
ZHA01	HAL	1	ZHA01-HAL-1	2018-03-13 11:11:32	2018-03-13 11:11:32	2018-03-13	2018-03-12	2018-03-01	51067	199.618	108.383	93.5965	95.4908	108	93	96	104.622	134.556	129.084	105	135	127	control	HAL control
ZHA01	HAL	1	ZHA01-HAL-1	2018-03-13 11:11:32	2018-03-13 11:11:32	2018-03-13	2018-03-12	2018-03-01	51067	199.618	108.383	93.5965	95.4908	108	93	96	104.622	134.556	129.084	105	135	127	control	HAL control
ZHA01	HAL	1	ZHA01-HAL-1	2018-03-13 12:41:32	2018-03-13 12:41:32	2018-03-13	2018-03-12	2018-03-01	47303	199.546	108.343	93.8838	96.1655	108	93	97	104.918	134.474	128.816	105	135	127	control	HAL control
ZHA01	HAL	1	ZHA01-HAL-1	2018-03-13 12:41:32	2018-03-13 12:41:32	2018-03-13	2018-03-12	2018-03-01	47303	199.546	108.343	93.8838	96.1655	108	93	97	104.918	134.474	128.816	105	135	127	control	HAL control
ZHA01	HAL	1	ZHA01-HAL-1	2018-03-14 11:11:32	2018-03-14 11:11:32	2018-03-14	2018-03-12	2018-03-01	49522	197.26	109.223	96.8162	103.348	107	94	103	107.748	134.52	126.031	106	135	124	control	HAL control
ZHA01	HAL	1	ZHA01-HAL-1	2018-03-14 11:11:32	2018-03-14 11:11:32	2018-03-14	2018-03-12	2018-03-01	49522	197.26	109.223	96.8162	103.348	107	94	103	107.748	134.52	126.031	106	135	124	control	HAL control
ZHA01	HAL	1	ZHA01-HAL-1	2018-03-14 12:41:32	2018-03-14 12:41:32	2018-03-14	2018-03-12	2018-03-01	25010	195.585	63.4737	56.5874	60.0212	61	54	60	62.4729	131.959	126.9	60	133	125	control	HAL control
ZHA01	HAL	1	ZHA01-HAL-1	2018-03-14 12:41:32	2018-03-14 12:41:32	2018-03-14	2018-03-12	2018-03-01	25010	195.585	63.4737	56.5874	60.0212	61	54	60	62.4729	131.959	126.9	60	133	125	control	HAL control
ZHA01	HAL	1	ZHA01-HAL-1	2018-03-15 11:11:32	2018-03-15 11:11:32	2018-03-15	2018-03-12	2018-03-01	45235	198.817	110.688	93.595	91.6783	111	94	94	105.111	134.792	131.649	106	136	130	control	HAL control
ZHA01	HAL	1	ZHA01-HAL-1	2018-03-15 11:11:32	2018-03-15 11:11:32	2018-03-15	2018-03-12	2018-03-01	45235	198.817	110.688	93.595	91.6783	111	94	94	105.111	134.792	131.649	106	136	130	control	HAL control
ZHA01	HAL	1	ZHA01-HAL-1	2018-03-15 12:41:32	2018-03-15 12:41:32	2018-03-15	2018-03-12	2018-03-01	58442	194.676	106.809	90.1955	88.9156	108	91	90	101.32	134.726	131.23	103	135	130	control	HAL control
ZHA01	HAL	1	ZHA01-HAL-1	2018-03-15 12:41:32	2018-03-15 12:41:32	2018-03-15	2018-03-12	2018-03-01	58442	194.676	106.809	90.1955	88.9156	108	91	90	101.32	134.726	131.23	103	135	130	control	HAL control
ZHA01	HAL	1	ZHA01-HAL-1	2018-03-16 11:11:32	2018-03-16 11:11:32	2018-03-16	2018-03-12	2018-03-01	54541	198.302	110.969	93.8149	90.5955	110	92	90	105.106	134.639	132.381	104	136	130	control	HAL control
ZHA01	HAL	1	ZHA01-HAL-1	2018-03-16 11:11:32	2018-03-16 11:11:32	2018-03-16	2018-03-12	2018-03-01	54541	198.302	110.969	93.8149	90.5955	110	92	90	105.106	134.639	132.381	104	136	130	control	HAL control
ZHA01	HAL	1	ZHA01-HAL-1	2018-03-16 12:41:32	2018-03-16 12:41:32	2018-03-16	2018-03-12	2018-03-01	50706	197.497	112.487	97.798	98.2122	110	95	99	108.882	134.259	129.851	107	136	128	control	HAL control
ZHA01	HAL	1	ZHA01-HAL-1	2018-03-16 12:41:32	2018-03-16 12:41:32	2018-03-16	2018-03-12	2018-03-01	50706	197.497	112.487	97.798	98.2122	110	95	99	108.882	134.259	129.851	107	136	128	control	HAL control
ZHA01	HAL	1	ZHA01-HAL-1	2018-03-17 11:11:32	2018-03-17 11:11:32	2018-03-17	2018-03-12	2018-03-01	53457	195.897	106.619	92.8038	89.572	107	92	91	103.235	133.258	131.853	104	135	130	control	HAL control
ZHA01	HAL	1	ZHA01-HAL-1	2018-03-17 11:11:32	2018-03-17 11:11:32	2018-03-17	2018-03-12	2018-03-01	53457	195.897	106.619	92.8038	89.572	107	92	91	103.235	133.258	131.853	104	135	130	control	HAL control
ZHA01	HAL	1	ZHA01-HAL-1	2018-03-17 12:41:32	2018-03-17 12:41:32	2018-03-17	2018-03-12	2018-03-01	55425	195.017	107.505	93.5713	89.2978	108	93	90	104.011	133.108	132.464	104	134	131	control	HAL control
ZHA01	HAL	1	ZHA01-HAL-1	2018-03-17 12:41:32	2018-03-17 12:41:32	2018-03-17	2018-03-12	2018-03-01	55425	195.017	107.505	93.5713	89.2978	108	93	90	104.011	133.108	132.464	104	134	131	control	HAL control
ZHA01	HAL	1	ZHA01-HAL-1	2018-03-22 11:11:32	2018-03-22 11:11:32	2018-03-22	2018-03-19	2018-03-01	42164	192.07	128.751	107.408	102.596	127	105	102	120.263	135.898	133.73	119	137	130	control	HAL control
ZHA01	HAL	1	ZHA01-HAL-1	2018-03-22 11:11:32	2018-03-22 11:11:32	2018-03-22	2018-03-19	2018-03-01	42164	192.07	128.751	107.408	102.596	127	105	102	120.263	135.898	133.73	119	137	130	control	HAL control
ZHA01	HAL	1	ZHA01-HAL-1	2018-03-22 12:41:32	2018-03-22 12:41:32	2018-03-22	2018-03-19	2018-03-01	52490	196.92	118.491	102.156	97.9253	118	100	99	113.555	134.019	132.694	113	135	131	control	HAL control
ZHA01	HAL	1	ZHA01-HAL-1	2018-03-22 12:41:32	2018-03-22 12:41:32	2018-03-22	2018-03-19	2018-03-01	52490	196.92	118.491	102.156	97.9253	118	100	99	113.555	134.019	132.694	113	135	131	control	HAL control
ZHA01	HAL	1	ZHA01-HAL-1	2018-03-23 11:11:32	2018-03-23 11:11:32	2018-03-23	2018-03-19	2018-03-01	30815	189.051	108.196	88.23	84.742	106	85	80	99.8883	135.899	132.967	98	137	130	control	HAL control
ZHA01	HAL	1	ZHA01-HAL-1	2018-03-23 11:11:32	2018-03-23 11:11:32	2018-03-23	2018-03-19	2018-03-01	30815	189.051	108.196	88.23	84.742	106	85	80	99.8883	135.899	132.967	98	137	130	control	HAL control
ZHA01	HAL	1	ZHA01-HAL-1	2018-03-23 12:41:32	2018-03-23 12:41:32	2018-03-23	2018-03-19	2018-03-01	42173	190.384	138.673	115.723	109.615	135	110	106	128.522	136.218	134.665	124	136	133	control	HAL control
ZHA01	HAL	1	ZHA01-HAL-1	2018-03-23 12:41:32	2018-03-23 12:41:32	2018-03-23	2018-03-19	2018-03-01	42173	190.384	138.673	115.723	109.615	135	110	106	128.522	136.218	134.665	124	136	133	control	HAL control
ZHA01	HAL	1	ZHA01-HAL-1	2018-03-24 11:11:32	2018-03-24 11:11:32	2018-03-24	2018-03-19	2018-03-01	39076	191.976	100.211	82.0919	79.5901	96	77	75	92.8005	135.369	132.131	88	136	130	control	HAL control
ZHA01	HAL	1	ZHA01-HAL-1	2018-03-24 11:11:32	2018-03-24 11:11:32	2018-03-24	2018-03-19	2018-03-01	39076	191.976	100.211	82.0919	79.5901	96	77	75	92.8005	135.369	132.131	88	136	130	control	HAL control
ZHA01	HAL	1	ZHA01-HAL-1	2018-03-24 12:41:32	2018-03-24 12:41:32	2018-03-24	2018-03-19	2018-03-01	43725	189.175	139.179	117.964	108.779	137	114	106	129.868	135.027	135.984	128	135	135	control	HAL control
ZHA01	HAL	1	ZHA01-HAL-1	2018-03-24 12:41:32	2018-03-24 12:41:32	2018-03-24	2018-03-19	2018-03-01	43725	189.175	139.179	117.964	108.779	137	114	106	129.868	135.027	135.984	128	135	135	control	HAL control
ZHA01	HAL	1	ZHA01-HAL-1	2018-03-25 11:11:32	2018-03-25 11:11:32	2018-03-25	2018-03-19	2018-03-01	41634	187.397	103.809	83.5054	81.6635	98	77	78	94.8949	136.343	132.083	89	136	131	control	HAL control
ZHA01	HAL	1	ZHA01-HAL-1	2018-03-25 11:11:32	2018-03-25 11:11:32	2018-03-25	2018-03-19	2018-03-01	41634	187.397	103.809	83.5054	81.6635	98	77	78	94.8949	136.343	132.083	89	136	131	control	HAL control
ZHA01	HAL	1	ZHA01-HAL-1	2018-03-25 12:41:32	2018-03-25 12:41:32	2018-03-25	2018-03-19	2018-03-01	55428	189.651	137.434	114.7	107.127	134	111	105	127.351	135.902	135.423	124	136	135	control	HAL control
ZHA01	HAL	1	ZHA01-HAL-1	2018-03-25 12:41:32	2018-03-25 12:41:32	2018-03-25	2018-03-19	2018-03-01	55428	189.651	137.434	114.7	107.127	134	111	105	127.351	135.902	135.423	124	136	135	control	HAL control
ZHA01	HAL	1	ZHA01-HAL-1	2018-03-26 11:11:32	2018-03-26 11:11:32	2018-03-26	2018-03-26	2018-03-01	56775	190.289	106.001	87.232	84.5358	106	86	85	98.6347	135.403	132.439	98	136	132	control	HAL control
ZHA01	HAL	1	ZHA01-HAL-1	2018-03-26 11:11:32	2018-03-26 11:11:32	2018-03-26	2018-03-26	2018-03-01	56775	190.289	106.001	87.232	84.5358	106	86	85	98.6347	135.403	132.439	98	136	132	control	HAL control
ZHA01	HAL	1	ZHA01-HAL-1	2018-03-26 12:41:32	2018-03-26 12:41:32	2018-03-26	2018-03-26	2018-03-01	52699	199.954	111.91	91.3273	88.4649	110	89	89	103.481	136.091	132.768	102	136	132	control	HAL control
ZHA01	HAL	1	ZHA01-HAL-1	2018-03-26 12:41:32	2018-03-26 12:41:32	2018-03-26	2018-03-26	2018-03-01	52699	199.954	111.91	91.3273	88.4649	110	89	89	103.481	136.091	132.768	102	136	132	control	HAL control
ZHA01	HAL	1	ZHA01-HAL-1	2018-03-27 11:11:32	2018-03-27 11:11:32	2018-03-27	2018-03-26	2018-03-01	43771	190.32	120.197	96.493	94.3622	119	95	95	109.782	137.423	132.835	109	137	132	control	HAL control
ZHA01	HAL	1	ZHA01-HAL-1	2018-03-27 11:11:32	2018-03-27 11:11:32	2018-03-27	2018-03-26	2018-03-01	43771	190.32	120.197	96.493	94.3622	119	95	95	109.782	137.423	132.835	109	137	132	control	HAL control
ZHA01	HAL	1	ZHA01-HAL-1	2018-03-27 12:41:32	2018-03-27 12:41:32	2018-03-27	2018-03-26	2018-03-01	38690	188.86	127.979	103.799	103.36	125	101	103	117.493	137.781	131.863	115	138	131	control	HAL control
ZHA01	HAL	1	ZHA01-HAL-1	2018-03-27 12:41:32	2018-03-27 12:41:32	2018-03-27	2018-03-26	2018-03-01	38690	188.86	127.979	103.799	103.36	125	101	103	117.493	137.781	131.863	115	138	131	control	HAL control
ZHA01	HAL	1	ZHA01-HAL-1	2018-03-28 11:11:32	2018-03-28 11:11:32	2018-03-28	2018-03-26	2018-03-01	60178	197.005	116.9	95.4308	91.9036	118	95	93	107.866	136.337	133.272	109	136	132	control	HAL control
ZHA01	HAL	1	ZHA01-HAL-1	2018-03-28 11:11:32	2018-03-28 11:11:32	2018-03-28	2018-03-26	2018-03-01	60178	197.005	116.9	95.4308	91.9036	118	95	93	107.866	136.337	133.272	109	136	132	control	HAL control
ZHA01	HAL	1	ZHA01-HAL-1	2018-03-28 12:41:32	2018-03-28 12:41:32	2018-03-28	2018-03-26	2018-03-01	53717	189.867	116.939	93.2823	89.6811	117	92	90	106.258	137.243	133.689	106	138	133	control	HAL control
ZHA01	HAL	1	ZHA01-HAL-1	2018-03-28 12:41:32	2018-03-28 12:41:32	2018-03-28	2018-03-26	2018-03-01	53717	189.867	116.939	93.2823	89.6811	117	92	90	106.258	137.243	133.689	106	138	133	control	HAL control
ZHA01	HAL	1	ZHA01-HAL-1	2018-03-29 11:11:32	2018-03-29 11:11:32	2018-03-29	2018-03-26	2018-03-01	64361	187.703	115.744	94.6638	92.1156	117	95	94	107.004	136.294	132.644	108	136	132	control	HAL control
ZHA01	HAL	1	ZHA01-HAL-1	2018-03-29 11:11:32	2018-03-29 11:11:32	2018-03-29	2018-03-26	2018-03-01	64361	187.703	115.744	94.6638	92.1156	117	95	94	107.004	136.294	132.644	108	136	132	control	HAL control
ZHA01	HAL	1	ZHA01-HAL-1	2018-03-29 12:41:32	2018-03-29 12:41:32	2018-03-29	2018-03-26	2018-03-01	55437	183.533	120.496	98.74	95.8346	121	99	97	111.531	136.441	132.933	112	137	132	control	HAL control
ZHA01	HAL	1	ZHA01-HAL-1	2018-03-29 12:41:32	2018-03-29 12:41:32	2018-03-29	2018-03-26	2018-03-01	55437	183.533	120.496	98.74	95.8346	121	99	97	111.531	136.441	132.933	112	137	132	control	HAL control
ZHA01	HAL	1	ZHA01-HAL-1	2018-03-30 11:11:32	2018-03-30 11:11:32	2018-03-30	2018-03-26	2018-03-01	68838	199.86	108.819	87.0698	80.9458	109	86	82	99.0107	136.178	134.91	100	137	134	control	HAL control
ZHA01	HAL	1	ZHA01-HAL-1	2018-03-30 11:11:32	2018-03-30 11:11:32	2018-03-30	2018-03-26	2018-03-01	68838	199.86	108.819	87.0698	80.9458	109	86	82	99.0107	136.178	134.91	100	137	134	control	HAL control
ZHA01	HAL	1	ZHA01-HAL-1	2018-03-30 12:41:32	2018-03-30 12:41:32	2018-03-30	2018-03-26	2018-03-01	55321	192.783	130.052	106.411	102.529	127	101	98	119.231	136.939	133.694	115	137	133	control	HAL control
ZHA01	HAL	1	ZHA01-HAL-1	2018-03-30 12:41:32	2018-03-30 12:41:32	2018-03-30	2018-03-26	2018-03-01	55321	192.783	130.052	106.411	102.529	127	101	98	119.231	136.939	133.694	115	137	133	control	HAL control
ZHA01	HAL	1	ZHA01-HAL-1	2018-03-31 11:11:32	2018-03-31 11:11:32	2018-03-31	2018-03-26	2018-03-01	55606	198.205	121.834	95.237	87.3399	122	94	88	108.95	137.797	136.638	109	138	135	control	HAL control
ZHA01	HAL	1	ZHA01-HAL-1	2018-03-31 11:11:32	2018-03-31 11:11:32	2018-03-31	2018-03-26	2018-03-01	55606	198.205	121.834	95.237	87.3399	122	94	88	108.95	137.797	136.638	109	138	135	control	HAL control
ZHA01	HAL	1	ZHA01-HAL-1	2018-03-31 12:41:32	2018-03-31 12:41:32	2018-03-31	2018-03-26	2018-03-01	57637	197.118	120.971	96.437	87.9563	120	95	89	109.582	136.846	136.569	109	138	135	control	HAL control
ZHA01	HAL	1	ZHA01-HAL-1	2018-03-31 12:41:32	2018-03-31 12:41:32	2018-03-31	2018-03-26	2018-03-01	57637	197.118	120.971	96.437	87.9563	120	95	89	109.582	136.846	136.569	109	138	135	control	HAL control
ZHA01	HAL	13	ZHA01-HAL-13	2017-11-10 12:40:15	2017-11-10 12:40:15	2017-11-10	2017-11-06	2017-11-01	19349	136.278	142.403	157.987	100.769	146	163	105	159.294	113.027	155.823	165	110	159	control	HAL control
ZHA01	HAL	13	ZHA01-HAL-13	2017-11-11 11:10:15	2017-11-11 11:10:15	2017-11-11	2017-11-06	2017-11-01	19470	140.964	144.959	158.691	95.904	149	164	100	160.079	113.065	158.83	166	110	162	control	HAL control
ZHA01	HAL	13	ZHA01-HAL-13	2017-11-11 12:40:15	2017-11-11 12:40:15	2017-11-11	2017-11-06	2017-11-01	19625	139.178	143.202	155.915	90.4125	146	162	94	157.482	113.166	160.377	163	110	163	control	HAL control
ZHA01	HAL	13	ZHA01-HAL-13	2017-11-12 11:10:15	2017-11-12 11:10:15	2017-11-12	2017-11-06	2017-11-01	19120	141.017	143.559	159.192	92.5764	147	165	97	160.034	111.862	160.497	166	109	163	control	HAL control
ZHA01	HAL	13	ZHA01-HAL-13	2017-11-12 12:40:15	2017-11-12 12:40:15	2017-11-12	2017-11-06	2017-11-01	18039	139.176	144.252	159.566	95.1793	147	164	98	160.621	112.265	159.383	165	109	163	control	HAL control
ZHA01	HAL	13	ZHA01-HAL-13	2017-11-13 11:10:15	2017-11-13 11:10:15	2017-11-13	2017-11-13	2017-11-01	18783	138.99	144.102	156.272	93.5034	148	163	97	158.025	113.725	159.069	164	110	162	control	HAL control
ZHA01	HAL	13	ZHA01-HAL-13	2017-11-13 12:40:15	2017-11-13 12:40:15	2017-11-13	2017-11-13	2017-11-01	19371	141.145	148.173	159.012	103.092	153	165	108	161.269	115.151	155.646	167	112	159	control	HAL control
ZHA01	HAL	13	ZHA01-HAL-13	2017-11-14 11:10:15	2017-11-14 11:10:15	2017-11-14	2017-11-13	2017-11-01	21473	146.53	143.476	154.901	95.1228	148	161	99	156.964	114.366	157.71	163	111	160	control	HAL control
ZHA01	HAL	13	ZHA01-HAL-13	2017-11-14 12:40:15	2017-11-14 12:40:15	2017-11-14	2017-11-13	2017-11-01	21996	147.584	171.969	180.194	122.954	176	186	121	181.7	116.081	156.213	187	114	158	control	HAL control
ZHA01	HAL	13	ZHA01-HAL-13	2017-11-15 11:10:15	2017-11-15 11:10:15	2017-11-15	2017-11-13	2017-11-01	21351	148.808	143.714	153.145	103.035	147	156	108	156.146	116.471	152.962	160	113	156	control	HAL control
ZHA01	HAL	13	ZHA01-HAL-13	2017-11-15 12:40:15	2017-11-15 12:40:15	2017-11-15	2017-11-13	2017-11-01	22522	148.184	144.949	152.822	105.763	149	156	111	156.272	117.52	151.569	159	114	155	control	HAL control
ZHA01	HAL	13	ZHA01-HAL-13	2017-11-16 11:10:15	2017-11-16 11:10:15	2017-11-16	2017-11-13	2017-11-01	20534	144.416	141.426	152.264	101.078	146	156	106	154.924	115.709	153.403	159	113	156	control	HAL control
ZHA01	HAL	13	ZHA01-HAL-13	2017-11-16 12:40:15	2017-11-16 12:40:15	2017-11-16	2017-11-13	2017-11-01	22065	147.031	143.595	151.9	103.652	146	154	109	155.169	117.197	152.151	158	114	155	control	HAL control
ZHA01	HAL	13	ZHA01-HAL-13	2017-11-17 11:10:15	2017-11-17 11:10:15	2017-11-17	2017-11-13	2017-11-01	16940	145.446	149.24	153.553	99.2424	152	157	102	157.527	117.85	155.861	161	115	158	control	HAL control
ZHA01	HAL	13	ZHA01-HAL-13	2017-11-17 12:40:15	2017-11-17 12:40:15	2017-11-17	2017-11-13	2017-11-01	20392	146.684	138.777	147.56	99.6371	143	151	105	150.955	117.011	152.027	155	114	155	control	HAL control
ZHA01	HAL	13	ZHA01-HAL-13	2017-11-18 11:10:15	2017-11-18 11:10:15	2017-11-18	2017-11-13	2017-11-01	20143	147.736	143.275	151.888	96.6957	146	155	100	154.905	116.185	155.651	158	113	160	control	HAL control
ZHA01	HAL	13	ZHA01-HAL-13	2017-11-18 12:40:15	2017-11-18 12:40:15	2017-11-18	2017-11-13	2017-11-01	17795	145.649	142.947	154.285	96.1995	147	159	100	156.566	114.616	156.836	162	111	161	control	HAL control
ZHA01	HAL	13	ZHA01-HAL-13	2017-11-19 11:10:15	2017-11-19 11:10:15	2017-11-19	2017-11-13	2017-11-01	20509	141.555	137.67	149.061	96.4786	141	155	102	151.554	115.322	154.095	157	112	158	control	HAL control
ZHA01	HAL	13	ZHA01-HAL-13	2017-11-19 12:40:15	2017-11-19 12:40:15	2017-11-19	2017-11-13	2017-11-01	16293	128.42	152.708	163.326	95.0427	158	170	100	165.105	113.61	161.887	171	111	165	control	HAL control
ZHA01	HAL	13	ZHA01-HAL-13	2017-11-20 11:10:15	2017-11-20 11:10:15	2017-11-20	2017-11-20	2017-11-01	16524	139.363	138.32	143.443	83.7026	141	147	87	147.377	116.902	158.776	150	114	162	control	HAL control
ZHA01	HAL	13	ZHA01-HAL-13	2017-11-20 12:40:15	2017-11-20 12:40:15	2017-11-20	2017-11-20	2017-11-01	18489	140.675	143.913	151.534	96.1025	147	156	100	154.875	116.492	155.949	159	114	159	control	HAL control
ZHA01	HAL	13	ZHA01-HAL-13	2017-11-21 11:10:15	2017-11-21 11:10:15	2017-11-21	2017-11-20	2017-11-01	18319	144.951	146.064	151.462	101.45	149	156	104	155.458	118.135	153.418	160	115	156	control	HAL control
ZHA01	HAL	13	ZHA01-HAL-13	2017-11-21 12:40:15	2017-11-21 12:40:15	2017-11-21	2017-11-20	2017-11-01	19222	146.579	152.683	157.951	113.375	156	159	116	161.984	118.911	150.517	164	117	153	control	HAL control
ZHA01	HAL	13	ZHA01-HAL-13	2017-11-22 11:10:15	2017-11-22 11:10:15	2017-11-22	2017-11-20	2017-11-01	8457	121.269	148.555	153.52	87.4888	147	154	84	156.809	116.093	161.834	157	115	163	control	HAL control
ZHA01	HAL	13	ZHA01-HAL-13	2017-11-22 12:40:15	2017-11-22 12:40:15	2017-11-22	2017-11-20	2017-11-01	7870	107.529	175.034	184.1	118.324	174	185	111	184.828	114.57	160.445	186	114	162	control	HAL control
ZHA01	HAL	13	ZHA01-HAL-13	2017-11-23 11:10:15	2017-11-23 11:10:15	2017-11-23	2017-11-20	2017-11-01	18224	146.557	161.623	159.358	113.06	162	160	114	164.858	121.591	152.413	166	120	155	control	HAL control
ZHA01	HAL	13	ZHA01-HAL-13	2017-11-23 12:40:15	2017-11-23 12:40:15	2017-11-23	2017-11-20	2017-11-01	16442	144.904	142.711	141.944	97.9265	145	144	100	147.825	121.34	151.419	150	119	154	control	HAL control
ZHA01	HAL	13	ZHA01-HAL-13	2017-11-24 11:10:15	2017-11-24 11:10:15	2017-11-24	2017-11-20	2017-11-01	14499	141.003	140.472	138.383	94.5808	141	140	93	144.455	121.838	151.662	147	121	154	control	HAL control
ZHA01	HAL	13	ZHA01-HAL-13	2017-11-24 12:40:15	2017-11-24 12:40:15	2017-11-24	2017-11-20	2017-11-01	14917	129.411	155.474	157.204	112.419	157	160	111	161.999	120.191	151.193	165	119	153	control	HAL control
ZHA01	HAL	13	ZHA01-HAL-13	2017-11-25 11:10:15	2017-11-25 11:10:15	2017-11-25	2017-11-20	2017-11-01	17351	139.521	129.778	136.292	86.2461	133	141	90	140.285	117.575	153.761	144	115	156	control	HAL control
ZHA01	HAL	13	ZHA01-HAL-13	2017-11-25 12:40:15	2017-11-25 12:40:15	2017-11-25	2017-11-20	2017-11-01	14442	123.698	131.919	142.011	84.6262	136	147	88	144.847	115.031	157.093	151	114	159	control	HAL control
ZHA01	HAL	13	ZHA01-HAL-13	2017-11-26 11:10:15	2017-11-26 11:10:15	2017-11-26	2017-11-20	2017-11-01	19864	152.133	132.96	133.08	99.607	134	132	103	139.27	122.61	145.844	139	121	148	control	HAL control
ZHA01	HAL	13	ZHA01-HAL-13	2017-11-26 12:40:15	2017-11-26 12:40:15	2017-11-26	2017-11-20	2017-11-01	19217	144.893	129.946	132.531	97.7138	132	134	102	137.987	121.336	146.294	140	119	149	control	HAL control
ZHA01	HAL	13	ZHA01-HAL-13	2017-11-27 11:10:15	2017-11-27 11:10:15	2017-11-27	2017-11-27	2017-11-01	13445	128.007	142.971	148.792	106.555	146	149	110	153.109	118.812	149.596	155	117	151	control	HAL control
ZHA01	HAL	13	ZHA01-HAL-13	2017-11-27 12:40:15	2017-11-27 12:40:15	2017-11-27	2017-11-27	2017-11-01	15520	129.638	140.551	144.119	106.486	143	144	111	149.289	120.472	147.479	150	118	150	control	HAL control
ZHA01	HAL	13	ZHA01-HAL-13	2017-11-28 11:10:15	2017-11-28 11:10:15	2017-11-28	2017-11-27	2017-11-01	17223	146.941	132.782	133.83	97.4434	133	134	102	139.764	121.733	147.299	139	119	150	control	HAL control
ZHA01	HAL	13	ZHA01-HAL-13	2017-11-28 12:40:15	2017-11-28 12:40:15	2017-11-28	2017-11-27	2017-11-01	16206	144.231	131.248	134.375	98.0017	132	136	102	139.787	120.895	147.009	141	118	151	control	HAL control
ZHA01	HAL	13	ZHA01-HAL-13	2017-11-29 11:10:15	2017-11-29 11:10:15	2017-11-29	2017-11-27	2017-11-01	14895	140.955	130.1	136.669	86.0904	133	141	89	140.526	117.432	154.111	145	116	156	control	HAL control
ZHA01	HAL	13	ZHA01-HAL-13	2017-11-29 12:40:15	2017-11-29 12:40:15	2017-11-29	2017-11-27	2017-11-01	17656	137.871	128.671	131.254	89.6159	130	131	94	136.565	120.442	149.895	137	118	153	control	HAL control
ZHA01	HAL	13	ZHA01-HAL-13	2017-11-30 11:10:15	2017-11-30 11:10:15	2017-11-30	2017-11-27	2017-11-01	20780	144.367	127.715	127.947	100.163	128	125	107	134.467	123.438	142.88	133	121	145	control	HAL control
ZHA01	HAL	13	ZHA01-HAL-13	2017-11-30 12:40:15	2017-11-30 12:40:15	2017-11-30	2017-11-27	2017-11-01	19318	129.946	127.29	127.902	97.2351	128	124	103	134.199	122.833	144.399	133	120	148	control	HAL control
ZHA01	HAL	13	ZHA01-HAL-13	2017-12-01 11:10:15	2017-12-01 11:10:15	2017-12-01	2017-11-27	2017-12-01	22258	148.843	132.068	129.804	100.94	132	126	107	136.822	124.225	143.758	134	123	145	control	HAL control
ZHA01	HAL	13	ZHA01-HAL-13	2017-12-01 12:40:15	2017-12-01 12:40:15	2017-12-01	2017-11-27	2017-12-01	22047	149.838	141.363	138.83	108.823	142	139	112	145.704	124.111	144.28	146	123	146	control	HAL control
ZHA01	HAL	13	ZHA01-HAL-13	2017-12-02 11:10:15	2017-12-02 11:10:15	2017-12-02	2017-11-27	2017-12-01	20030	147.319	127.802	127.498	100.693	128	125	107	134.194	123.734	142.46	132	122	145	control	HAL control
ZHA01	HAL	13	ZHA01-HAL-13	2017-12-02 12:40:15	2017-12-02 12:40:15	2017-12-02	2017-11-27	2017-12-01	14296	139.372	139.68	140.241	105.536	140	142	112	146.351	122.2	146.308	148	119	150	control	HAL control
ZHA01	HAL	13	ZHA01-HAL-13	2017-12-03 11:10:15	2017-12-03 11:10:15	2017-12-03	2017-11-27	2017-12-01	11450	133.822	138.472	141.663	103.526	141	145	108	146.986	120.57	147.816	150	118	151	control	HAL control
ZHA01	HAL	13	ZHA01-HAL-13	2017-12-03 12:40:15	2017-12-03 12:40:15	2017-12-03	2017-11-27	2017-12-01	16543	146.617	135.794	133.726	102.769	137	135	109	140.511	123.852	144.759	141	121	148	control	HAL control
ZHA01	HAL	13	ZHA01-HAL-13	2017-12-04 11:10:15	2017-12-04 11:10:15	2017-12-04	2017-12-04	2017-12-01	12731	147.492	137.716	142.335	102.972	141	147	109	147.138	119.855	148.256	153	117	152	control	HAL control
ZHA01	HAL	13	ZHA01-HAL-13	2017-12-04 12:40:15	2017-12-04 12:40:15	2017-12-04	2017-12-04	2017-12-01	12744	146.978	140.177	139.392	101.989	141	144	107	145.498	122.417	147.881	150	118	153	control	HAL control
ZHA01	HAL	13	ZHA01-HAL-13	2017-12-05 11:10:15	2017-12-05 11:10:15	2017-12-05	2017-12-04	2017-12-01	11440	135.953	140.859	145.645	101.314	143	150	107	150.185	119.078	150.759	155	116	155	control	HAL control
ZHA01	HAL	13	ZHA01-HAL-13	2017-12-05 12:40:15	2017-12-05 12:40:15	2017-12-05	2017-12-04	2017-12-01	10736	108.335	162.125	163.737	106.476	160	163	101	167.379	118.515	157.583	167	118	158	control	HAL control
ZHA01	HAL	13	ZHA01-HAL-13	2017-12-06 11:10:15	2017-12-06 11:10:15	2017-12-06	2017-12-04	2017-12-01	15048	143.425	135.684	134.49	97.1623	136	137	101	140.92	122.593	147.987	142	119	152	control	HAL control
ZHA01	HAL	13	ZHA01-HAL-13	2017-12-06 12:40:15	2017-12-06 12:40:15	2017-12-06	2017-12-04	2017-12-01	17432	155.764	134.752	132.295	98.4077	134	132	103	139.171	123.686	146.348	139	121	150	control	HAL control
ZHA01	HAL	13	ZHA01-HAL-13	2017-12-07 11:10:15	2017-12-07 11:10:15	2017-12-07	2017-12-04	2017-12-01	5681	86.3135	149.429	148.912	86.176	146	146	81	153.26	118.786	161.104	151	118	161	control	HAL control
ZHA01	HAL	13	ZHA01-HAL-13	2017-12-07 12:41:01	2017-12-07 12:41:01	2017-12-07	2017-12-04	2017-12-01	16717	164.073	166.898	163.468	133.902	163	160	127	169.814	124.277	143.877	167	123	145	control	HAL control
ZHA01	HAL	13	ZHA01-HAL-13	2017-12-08 11:11:01	2017-12-08 11:11:01	2017-12-08	2017-12-04	2017-12-01	15502	126.351	141.631	146.69	96.6086	145	152	104	150.775	118.155	153.756	157	116	156	control	HAL control
ZHA01	HAL	13	ZHA01-HAL-13	2017-12-08 12:41:01	2017-12-08 12:41:01	2017-12-08	2017-12-04	2017-12-01	12723	133.922	148.539	151.611	98.7334	150	156	102	156.017	118.632	155.301	160	115	158	control	HAL control
ZHA01	HAL	13	ZHA01-HAL-13	2017-12-12 11:11:01	2017-12-12 11:11:01	2017-12-12	2017-12-11	2017-12-01	17059	131.872	148.444	146.381	110.46	149	144	115	152.838	123.233	147.046	152	120	152	control	HAL control
ZHA01	HAL	13	ZHA01-HAL-13	2017-12-12 12:41:01	2017-12-12 12:41:01	2017-12-12	2017-12-11	2017-12-01	19428	139.206	145.135	142.91	109.954	146	141	115	149.583	123.705	145.612	149	121	150	control	HAL control
ZHA01	HAL	13	ZHA01-HAL-13	2017-12-13 11:11:01	2017-12-13 11:11:01	2017-12-13	2017-12-11	2017-12-01	13065	118.451	155.477	147.469	110.519	153	146	105	154.389	125.441	148.478	153	122	152	control	HAL control
ZHA01	HAL	13	ZHA01-HAL-13	2017-12-13 12:41:01	2017-12-13 12:41:01	2017-12-13	2017-12-11	2017-12-01	16585	128.19	157.139	154.513	114.779	160	154	115	160.214	122.713	149.214	162	120	152	control	HAL control
ZHA01	HAL	13	ZHA01-HAL-13	2017-12-14 11:11:01	2017-12-14 11:11:01	2017-12-14	2017-12-11	2017-12-01	16385	141.56	140.294	137.003	91.6824	142	143	97	143.383	122.367	152.471	149	120	156	control	HAL control
ZHA01	HAL	13	ZHA01-HAL-13	2017-12-14 12:41:01	2017-12-14 12:41:01	2017-12-14	2017-12-11	2017-12-01	17858	143.543	146.597	146.446	107.287	147	151	113	152.269	121.959	148.559	157	119	153	control	HAL control
ZHA01	HAL	13	ZHA01-HAL-13	2017-12-15 11:11:01	2017-12-15 11:11:01	2017-12-15	2017-12-11	2017-12-01	14462	125.863	144.552	142.558	111.295	145	143	112	149.026	123.662	144.826	150	122	148	control	HAL control
ZHA01	HAL	13	ZHA01-HAL-13	2017-12-15 12:41:01	2017-12-15 12:41:01	2017-12-15	2017-12-11	2017-12-01	4266	64.7271	185.277	189.475	130.355	186	191	123	191.107	117.326	157.553	193	117	158	control	HAL control
ZHA01	HAL	13	ZHA01-HAL-13	2017-12-16 11:11:01	2017-12-16 11:11:01	2017-12-16	2017-12-11	2017-12-01	19024	143.427	134.103	135.029	99.6489	137	136	106	140.592	121.924	146.732	143	120	149	control	HAL control
ZHA01	HAL	13	ZHA01-HAL-13	2017-12-16 12:41:01	2017-12-16 12:41:01	2017-12-16	2017-12-11	2017-12-01	17529	127.508	134.466	136.235	103.262	137	136	110	141.723	121.952	145.318	144	120	147	control	HAL control
ZHA01	HAL	13	ZHA01-HAL-13	2017-12-17 11:11:01	2017-12-17 11:11:01	2017-12-17	2017-12-11	2017-12-01	13666	122.887	143.66	146.171	110.906	147	148	118	151.408	121.304	146.262	154	119	149	control	HAL control
ZHA01	HAL	13	ZHA01-HAL-13	2017-12-17 12:41:01	2017-12-17 12:41:01	2017-12-17	2017-12-11	2017-12-01	15589	124.685	148.771	149.659	119.696	150	149	127	155.475	122.799	143.614	156	121	146	control	HAL control
ZHA01	HAL	13	ZHA01-HAL-13	2017-12-19 11:11:01	2017-12-19 11:11:01	2017-12-19	2017-12-18	2017-12-01	16739	142.67	131.508	124.611	98.7483	132	126	103	132.816	126.564	142.862	135	126	145	control	HAL control
ZHA01	HAL	13	ZHA01-HAL-13	2017-12-19 12:41:01	2017-12-19 12:41:01	2017-12-19	2017-12-18	2017-12-01	14181	134.432	134.29	131.428	108.021	134	132	113	138.884	125.294	140.862	140	124	144	control	HAL control
ZHA01	HAL	13	ZHA01-HAL-13	2017-12-20 11:11:01	2017-12-20 11:11:01	2017-12-20	2017-12-18	2017-12-01	12833	119.769	141.629	145.849	114.712	144	149	121	150.952	121.182	143.896	154	120	146	control	HAL control
ZHA01	HAL	13	ZHA01-HAL-13	2017-12-20 12:41:01	2017-12-20 12:41:01	2017-12-20	2017-12-18	2017-12-01	15373	134.062	138.378	138.538	110.015	138	139	116	144.819	123.342	143.074	146	121	146	control	HAL control
ZHA01	HAL	13	ZHA01-HAL-13	2017-12-21 11:11:01	2017-12-21 11:11:01	2017-12-21	2017-12-18	2017-12-01	2590	77.8268	189.647	185.438	133.061	202	195	139	189.475	121.351	155.253	200	121	156	control	HAL control
ZHA01	HAL	13	ZHA01-HAL-13	2017-12-21 12:41:01	2017-12-21 12:41:01	2017-12-21	2017-12-18	2017-12-01	10630	144.5	180.524	175.419	132.948	182	175	125	180.023	123.357	150.68	181	124	151	control	HAL control
ZHA01	HAL	13	ZHA01-HAL-13	2017-12-22 11:11:01	2017-12-22 11:11:01	2017-12-22	2017-12-18	2017-12-01	10397	113.85	139.212	142.2	95.9173	140	144	101	147.064	119.631	152.036	149	118	154	control	HAL control
ZHA01	HAL	13	ZHA01-HAL-13	2017-12-22 12:41:01	2017-12-22 12:41:01	2017-12-22	2017-12-18	2017-12-01	18789	145.606	135.482	133.573	96.8901	137	133	102	139.841	123.02	147.809	141	122	149	control	HAL control
ZHA01	HAL	13	ZHA01-HAL-13	2017-12-23 11:11:01	2017-12-23 11:11:01	2017-12-23	2017-12-18	2017-12-01	14280	142.009	140.056	140.423	98.6296	142	141	103	146.04	121.313	150.076	149	120	152	control	HAL control
ZHA01	HAL	13	ZHA01-HAL-13	2017-12-23 12:41:01	2017-12-23 12:41:01	2017-12-23	2017-12-18	2017-12-01	15011	128.579	137.542	137.448	102.411	140	136	108	143.556	122.544	146.57	145	121	149	control	HAL control
ZHA01	HAL	13	ZHA01-HAL-13	2017-12-24 11:11:01	2017-12-24 11:11:01	2017-12-24	2017-12-18	2017-12-01	12298	124.725	139.832	141.294	104.047	142	140	108	146.831	121.491	147.523	147	121	150	control	HAL control
ZHA01	HAL	13	ZHA01-HAL-13	2017-12-24 12:41:01	2017-12-24 12:41:01	2017-12-24	2017-12-18	2017-12-01	15631	130.594	137.766	136.988	105.69	139	135	110	143.364	123.294	144.722	144	123	147	control	HAL control
ZHA01	HAL	13	ZHA01-HAL-13	2017-12-25 11:11:01	2017-12-25 11:11:01	2017-12-25	2017-12-25	2017-12-01	13709	142.764	140.232	138.341	107.826	140	135	113	145.075	123.874	144.395	144	123	147	control	HAL control
ZHA01	HAL	13	ZHA01-HAL-13	2017-12-25 12:41:01	2017-12-25 12:41:01	2017-12-25	2017-12-25	2017-12-01	15664	124.069	139.707	137.005	107.776	141	135	113	143.78	124.312	143.938	144	124	145	control	HAL control
ZHA01	HAL	13	ZHA01-HAL-13	2017-12-26 11:11:01	2017-12-26 11:11:01	2017-12-26	2017-12-25	2017-12-01	12002	135.378	143.196	144.26	112.765	145	145	118	150.201	122.509	144.492	152	121	147	control	HAL control
ZHA01	HAL	13	ZHA01-HAL-13	2017-12-26 12:41:01	2017-12-26 12:41:01	2017-12-26	2017-12-25	2017-12-01	17260	133.801	144.243	139.685	106.777	145	138	113	146.748	124.595	146.028	147	124	148	control	HAL control
ZHA01	HAL	13	ZHA01-HAL-13	2017-12-27 11:11:01	2017-12-27 11:11:01	2017-12-27	2017-12-25	2017-12-01	14340	137.278	137.412	135.177	106.95	136	134	112	142.17	124.409	143.206	143	124	144	control	HAL control
ZHA01	HAL	13	ZHA01-HAL-13	2017-12-27 12:41:01	2017-12-27 12:41:01	2017-12-27	2017-12-25	2017-12-01	13154	130.535	138.11	137.526	103.52	139	137	109	143.755	122.793	146.108	145	122	149	control	HAL control
ZHA01	HAL	13	ZHA01-HAL-13	2017-12-28 11:11:01	2017-12-28 11:11:01	2017-12-28	2017-12-25	2017-12-01	18426	151.463	145.356	140.551	114.899	147	139	122	148.151	125.745	142.218	148	125	145	control	HAL control
ZHA01	HAL	13	ZHA01-HAL-13	2017-12-28 12:41:01	2017-12-28 12:41:01	2017-12-28	2017-12-25	2017-12-01	19623	149.978	139.824	137.83	114.085	142	136	122	144.816	124.957	140.838	145	125	142	control	HAL control
ZHA01	HAL	13	ZHA01-HAL-13	2017-12-29 11:11:01	2017-12-29 11:11:01	2017-12-29	2017-12-25	2017-12-01	3050	77.6741	118.609	117.818	77.2351	112	113	71	123.307	121.606	150.443	119	123	151	control	HAL control
ZHA01	HAL	13	ZHA01-HAL-13	2017-12-29 12:41:01	2017-12-29 12:41:01	2017-12-29	2017-12-25	2017-12-01	9376	119.224	172.726	169.879	130.124	173	170	126	174.784	122.682	149.057	176	123	150	control	HAL control
ZHA01	HAL	13	ZHA01-HAL-13	2017-12-30 11:11:01	2017-12-30 11:11:01	2017-12-30	2017-12-25	2017-12-01	17136	170.391	140.295	139.655	105.919	143	140	111	145.987	122.912	145.938	148	121	149	control	HAL control
ZHA01	HAL	13	ZHA01-HAL-13	2017-12-30 12:41:01	2017-12-30 12:41:01	2017-12-30	2017-12-25	2017-12-01	19621	170.391	144.608	142.672	111.858	147	143	118	149.257	123.839	144.53	152	122	147	control	HAL control
ZHA01	HAL	13	ZHA01-HAL-13	2017-12-31 11:11:01	2017-12-31 11:11:01	2017-12-31	2017-12-25	2017-12-01	15881	132.568	171.474	166.237	127.652	172	167	125	172.042	123.851	148.811	173	124	150	control	HAL control
ZHA01	HAL	13	ZHA01-HAL-13	2017-12-31 12:41:01	2017-12-31 12:41:01	2017-12-31	2017-12-25	2017-12-01	10509	110.843	186.829	185.356	140.362	190	188	135	188.979	121.577	151.264	193	122	153	control	HAL control
ZHA01	HAL	13	ZHA01-HAL-13	2018-01-01 11:11:01	2018-01-01 11:11:01	2018-01-01	2018-01-01	2018-01-01	19333	140.575	151.029	148.676	114.09	149	146	112	154.58	123.316	146.615	154	122	148	control	HAL control
ZHA01	HAL	13	ZHA01-HAL-13	2018-01-01 12:41:01	2018-01-01 12:41:01	2018-01-01	2018-01-01	2018-01-01	13038	125.341	175.421	172.733	131.602	178	171	129	177.06	122.519	149.767	178	122	151	control	HAL control
ZHA01	HAL	13	ZHA01-HAL-13	2018-01-02 11:11:01	2018-01-02 11:11:01	2018-01-02	2018-01-01	2018-01-01	15177	160.344	161.795	155.206	113.219	157	151	106	161.39	123.971	150.978	158	123	153	control	HAL control
ZHA01	HAL	13	ZHA01-HAL-13	2018-01-02 12:41:01	2018-01-02 12:41:01	2018-01-02	2018-01-01	2018-01-01	24045	171.751	145.845	137.932	106.67	146	134	109	146.069	126.218	145.655	144	126	147	control	HAL control
ZHA01	HAL	13	ZHA01-HAL-13	2018-01-05 11:11:01	2018-01-05 11:11:01	2018-01-05	2018-01-01	2018-01-01	21932	167.502	139.475	136.402	111.296	140	136	114	143.883	125.165	141.752	145	125	142	control	HAL control
ZHA01	HAL	13	ZHA01-HAL-13	2018-01-05 12:41:01	2018-01-05 12:41:01	2018-01-05	2018-01-01	2018-01-01	8207	136.854	176.253	171.761	129.595	176	169	130	177.203	123.037	150.384	176	122	152	control	HAL control
ZHA01	HAL	124	ZHA01-HAL-124	2017-11-10 12:40:15	2017-11-10 12:40:15	2017-11-10	2017-11-06	2017-11-01	27038	180.724	144.238	163.582	104.264	149	170	107	163.992	111.191	156.453	170	110	158	control	HAL control
ZHA01	HAL	124	ZHA01-HAL-124	2017-11-11 11:10:15	2017-11-11 11:10:15	2017-11-11	2017-11-06	2017-11-01	25195	182.479	147.188	165.492	96.0483	152	172	99	165.693	110.298	161.607	172	109	163	control	HAL control
ZHA01	HAL	124	ZHA01-HAL-124	2017-11-11 12:40:15	2017-11-11 12:40:15	2017-11-11	2017-11-06	2017-11-01	24569	172.603	148.091	165.252	94.7431	153	172	98	165.632	110.671	162.253	172	109	165	control	HAL control
ZHA01	HAL	124	ZHA01-HAL-124	2017-11-12 11:10:15	2017-11-12 11:10:15	2017-11-12	2017-11-06	2017-11-01	27440	176.293	141.433	160.066	90.3473	147	168	94	160.19	110.179	161.836	168	108	163	control	HAL control
ZHA01	HAL	124	ZHA01-HAL-124	2017-11-12 12:40:15	2017-11-12 12:40:15	2017-11-12	2017-11-06	2017-11-01	27248	184.798	144.193	162.933	93.2755	148	169	96	163.075	110.138	161.726	169	108	163	control	HAL control
ZHA01	HAL	124	ZHA01-HAL-124	2017-11-13 11:10:15	2017-11-13 11:10:15	2017-11-13	2017-11-13	2017-11-01	27556	174.946	140.276	155.367	89.8858	144	162	93	156.508	112.103	160.268	163	110	162	control	HAL control
ZHA01	HAL	124	ZHA01-HAL-124	2017-11-13 12:40:15	2017-11-13 12:40:15	2017-11-13	2017-11-13	2017-11-01	25237	173.561	146.211	162.093	100.057	151	169	103	163.09	112.197	158.265	169	110	160	control	HAL control
ZHA01	HAL	124	ZHA01-HAL-124	2017-11-14 11:10:15	2017-11-14 11:10:15	2017-11-14	2017-11-13	2017-11-01	26174	175.052	141.449	156.744	91.5193	147	163	95	157.847	112.007	160.094	164	110	162	control	HAL control
ZHA01	HAL	124	ZHA01-HAL-124	2017-11-14 12:40:15	2017-11-14 12:40:15	2017-11-14	2017-11-13	2017-11-01	26213	175.381	155.184	167.873	103.481	156	171	100	168.81	113.264	159.706	172	112	161	control	HAL control
ZHA01	HAL	124	ZHA01-HAL-124	2017-11-15 11:10:15	2017-11-15 11:10:15	2017-11-15	2017-11-13	2017-11-01	26101	172.248	142.225	157.001	99.5086	147	164	105	158.535	113.207	156.212	165	111	158	control	HAL control
ZHA01	HAL	124	ZHA01-HAL-124	2017-11-15 12:40:15	2017-11-15 12:40:15	2017-11-15	2017-11-13	2017-11-01	25295	171.019	144.852	159.257	102.548	151	167	108	160.881	113.438	155.794	168	111	158	control	HAL control
ZHA01	HAL	124	ZHA01-HAL-124	2017-11-16 11:10:15	2017-11-16 11:10:15	2017-11-16	2017-11-13	2017-11-01	24661	171.175	143.765	159.455	101.506	149	167	107	160.805	112.774	156.275	168	111	158	control	HAL control
ZHA01	HAL	124	ZHA01-HAL-124	2017-11-16 12:40:15	2017-11-16 12:40:15	2017-11-16	2017-11-13	2017-11-01	25762	171.435	145.887	159.956	102.742	151	167	108	161.577	113.537	156.05	168	111	158	control	HAL control
ZHA01	HAL	124	ZHA01-HAL-124	2017-11-17 11:10:15	2017-11-17 11:10:15	2017-11-17	2017-11-13	2017-11-01	23366	174.774	146.064	153.722	98.1418	150	158	99	156.863	116.212	156.221	161	115	157	control	HAL control
ZHA01	HAL	124	ZHA01-HAL-124	2017-11-17 12:40:15	2017-11-17 12:40:15	2017-11-17	2017-11-13	2017-11-01	26599	172.63	137.686	150.84	98.1802	142	156	103	153.11	114.457	154.045	158	112	156	control	HAL control
ZHA01	HAL	124	ZHA01-HAL-124	2017-11-18 11:10:15	2017-11-18 11:10:15	2017-11-18	2017-11-13	2017-11-01	24753	173.19	145.453	158.416	98.3766	150	165	103	160.283	113.636	157.623	166	112	159	control	HAL control
ZHA01	HAL	124	ZHA01-HAL-124	2017-11-18 12:40:15	2017-11-18 12:40:15	2017-11-18	2017-11-13	2017-11-01	24345	172.598	142.278	155.92	98.03	148	162	103	157.766	113.615	156.538	164	112	158	control	HAL control
ZHA01	HAL	124	ZHA01-HAL-124	2017-11-19 11:10:15	2017-11-19 11:10:15	2017-11-19	2017-11-13	2017-11-01	26850	179.651	140.018	153.103	97.9628	145	159	104	155.113	114.204	155.217	161	113	157	control	HAL control
ZHA01	HAL	124	ZHA01-HAL-124	2017-11-19 12:40:15	2017-11-19 12:40:15	2017-11-19	2017-11-13	2017-11-01	24773	179.083	148.207	158.232	92.7709	154	165	98	160.357	114.149	160.716	167	113	163	control	HAL control
ZHA01	HAL	124	ZHA01-HAL-124	2017-11-20 11:10:15	2017-11-20 11:10:15	2017-11-20	2017-11-20	2017-11-01	21639	178.599	138.282	144.152	82.9816	142	149	86	147.887	116.329	159.472	152	115	161	control	HAL control
ZHA01	HAL	124	ZHA01-HAL-124	2017-11-20 12:40:15	2017-11-20 12:40:15	2017-11-20	2017-11-20	2017-11-01	22813	178.689	144.971	154.993	95.2177	150	161	100	157.568	114.83	157.936	164	114	159	control	HAL control
ZHA01	HAL	124	ZHA01-HAL-124	2017-11-21 11:10:15	2017-11-21 11:10:15	2017-11-21	2017-11-20	2017-11-01	22892	178.01	148.49	156.829	103.923	155	163	110	159.907	116.399	154.599	167	115	156	control	HAL control
ZHA01	HAL	124	ZHA01-HAL-124	2017-11-21 12:40:15	2017-11-21 12:40:15	2017-11-21	2017-11-20	2017-11-01	25330	178.803	146.512	155.148	109.128	151	160	111	158.372	117.23	151.039	163	116	153	control	HAL control
ZHA01	HAL	124	ZHA01-HAL-124	2017-11-22 11:10:15	2017-11-22 11:10:15	2017-11-22	2017-11-20	2017-11-01	34636	196.81	129.582	126.693	81.6765	124	122	72	132.208	122.186	152.741	129	122	153	control	HAL control
ZHA01	HAL	124	ZHA01-HAL-124	2017-11-22 12:40:15	2017-11-22 12:40:15	2017-11-22	2017-11-20	2017-11-01	17110	185.947	137.438	142.13	89.143	132	138	79	145.553	117.904	155.566	142	117	156	control	HAL control
ZHA01	HAL	124	ZHA01-HAL-124	2017-11-23 11:10:15	2017-11-23 11:10:15	2017-11-23	2017-11-20	2017-11-01	16757	171.671	161.013	162.44	111.101	163	167	110	166.604	119.317	154.599	171	119	155	control	HAL control
ZHA01	HAL	124	ZHA01-HAL-124	2017-11-23 12:40:15	2017-11-23 12:40:15	2017-11-23	2017-11-20	2017-11-01	22837	187.457	137.284	138.87	95.5348	141	142	98	144.115	120.314	150.946	147	120	152	control	HAL control
ZHA01	HAL	124	ZHA01-HAL-124	2017-11-24 11:10:15	2017-11-24 11:10:15	2017-11-24	2017-11-20	2017-11-01	26118	188.969	134.422	131.516	96.2218	132	131	92	137.875	123.322	147.459	137	124	148	control	HAL control
ZHA01	HAL	124	ZHA01-HAL-124	2017-11-24 12:40:15	2017-11-24 12:40:15	2017-11-24	2017-11-20	2017-11-01	25218	186.591	145.204	147.087	111.387	141	145	106	152.223	121.365	146.696	151	122	147	control	HAL control
ZHA01	HAL	124	ZHA01-HAL-124	2017-11-25 11:10:15	2017-11-25 11:10:15	2017-11-25	2017-11-20	2017-11-01	29057	182.976	125.919	126.15	88.1907	130	128	94	131.945	121.747	148.466	135	123	149	control	HAL control
ZHA01	HAL	124	ZHA01-HAL-124	2017-11-25 12:40:15	2017-11-25 12:40:15	2017-11-25	2017-11-20	2017-11-01	25926	183.526	128.694	129.128	87.9273	132	130	94	134.824	121.209	150.106	137	122	150	control	HAL control
ZHA01	HAL	124	ZHA01-HAL-124	2017-11-26 11:10:15	2017-11-26 11:10:15	2017-11-26	2017-11-20	2017-11-01	26762	195.022	130.89	130.558	100.131	134	133	104	136.984	123.045	144.445	140	124	145	control	HAL control
ZHA01	HAL	124	ZHA01-HAL-124	2017-11-26 12:40:15	2017-11-26 12:40:15	2017-11-26	2017-11-20	2017-11-01	30951	196.828	131.072	130.08	103.376	134	133	108	136.673	123.898	142.55	140	125	143	control	HAL control
ZHA01	HAL	124	ZHA01-HAL-124	2017-11-27 11:10:15	2017-11-27 11:10:15	2017-11-27	2017-11-27	2017-11-01	28662	192.512	136.775	134.689	109.371	140	137	112	141.518	124.535	141.871	145	125	142	control	HAL control
ZHA01	HAL	124	ZHA01-HAL-124	2017-11-27 12:40:15	2017-11-27 12:40:15	2017-11-27	2017-11-27	2017-11-01	27828	193.19	134.08	132.448	106.453	139	135	111	139.285	124.271	142.194	144	125	143	control	HAL control
ZHA01	HAL	124	ZHA01-HAL-124	2017-11-28 11:10:15	2017-11-28 11:10:15	2017-11-28	2017-11-27	2017-11-01	30723	189.346	129.187	126.854	97.6798	134	131	104	133.78	124.071	144.082	139	125	144	control	HAL control
ZHA01	HAL	124	ZHA01-HAL-124	2017-11-28 12:40:15	2017-11-28 12:40:15	2017-11-28	2017-11-27	2017-11-01	30507	190.496	128.352	126.813	99.5833	134	131	106	133.651	124.032	142.925	139	125	143	control	HAL control
ZHA01	HAL	124	ZHA01-HAL-124	2017-11-29 11:10:15	2017-11-29 11:10:15	2017-11-29	2017-11-27	2017-11-01	27615	184.944	129.415	127.412	92.5785	133	128	96	134.045	123.173	147.025	136	124	147	control	HAL control
ZHA01	HAL	124	ZHA01-HAL-124	2017-11-29 12:40:15	2017-11-29 12:40:15	2017-11-29	2017-11-27	2017-11-01	28875	196.594	128.279	126.986	92.312	132	128	96	133.401	122.877	146.894	136	124	147	control	HAL control
ZHA01	HAL	124	ZHA01-HAL-124	2017-11-30 11:10:15	2017-11-30 11:10:15	2017-11-30	2017-11-27	2017-11-01	32232	196.124	129.373	127.219	103.617	134	130	110	134.39	124.87	141.027	138	126	140	control	HAL control
ZHA01	HAL	124	ZHA01-HAL-124	2017-11-30 12:40:15	2017-11-30 12:40:15	2017-11-30	2017-11-27	2017-11-01	34553	196.17	126.816	123.771	99.9912	132	127	106	131.053	125.214	141.311	135	126	140	control	HAL control
ZHA01	HAL	124	ZHA01-HAL-124	2017-12-01 11:10:15	2017-12-01 11:10:15	2017-12-01	2017-11-27	2017-12-01	29908	192.159	132.391	130.158	103.682	136	132	110	137.225	124.44	142.536	140	126	143	control	HAL control
ZHA01	HAL	124	ZHA01-HAL-124	2017-12-01 12:40:15	2017-12-01 12:40:15	2017-12-01	2017-11-27	2017-12-01	26091	192.679	141.584	139.24	110.247	144	141	113	145.991	124.073	143.795	148	125	145	control	HAL control
ZHA01	HAL	124	ZHA01-HAL-124	2017-12-02 11:10:15	2017-12-02 11:10:15	2017-12-02	2017-11-27	2017-12-01	30172	194.135	126.273	124.514	101.011	129	126	107	131.545	124.754	140.962	135	126	141	control	HAL control
ZHA01	HAL	124	ZHA01-HAL-124	2017-12-02 12:40:15	2017-12-02 12:40:15	2017-12-02	2017-11-27	2017-12-01	26552	191.367	131.404	128.857	102.316	135	131	108	135.982	124.567	142.641	139	125	144	control	HAL control
ZHA01	HAL	124	ZHA01-HAL-124	2017-12-03 11:10:15	2017-12-03 11:10:15	2017-12-03	2017-11-27	2017-12-01	26677	191.212	130.353	126.993	102.306	134	128	108	134.47	125.18	141.811	137	126	142	control	HAL control
ZHA01	HAL	124	ZHA01-HAL-124	2017-12-03 12:40:15	2017-12-03 12:40:15	2017-12-03	2017-11-27	2017-12-01	26537	192.337	134.518	130.713	104.128	138	132	111	138.231	125.038	142.827	141	126	143	control	HAL control
ZHA01	HAL	124	ZHA01-HAL-124	2017-12-04 11:10:15	2017-12-04 11:10:15	2017-12-04	2017-12-04	2017-12-01	22121	192.183	133.358	134.073	103.057	137	136	110	140.279	122.546	144.542	143	123	146	control	HAL control
ZHA01	HAL	124	ZHA01-HAL-124	2017-12-04 12:40:15	2017-12-04 12:40:15	2017-12-04	2017-12-04	2017-12-01	25846	191.366	136.302	132.886	103.815	139	133	110	140.221	124.519	144.051	142	125	145	control	HAL control
ZHA01	HAL	124	ZHA01-HAL-124	2017-12-05 11:10:15	2017-12-05 11:10:15	2017-12-05	2017-12-04	2017-12-01	20514	159.696	134.72	132.055	102.722	137	133	110	139.143	124.176	144.131	142	124	145	control	HAL control
ZHA01	HAL	124	ZHA01-HAL-124	2017-12-05 12:40:15	2017-12-05 12:40:15	2017-12-05	2017-12-04	2017-12-01	1817	51.3518	157.553	153.576	109.538	149	148	103	159.865	122.381	151.698	155	122	152	control	HAL control
ZHA01	HAL	124	ZHA01-HAL-124	2017-12-06 11:10:15	2017-12-06 11:10:15	2017-12-06	2017-12-04	2017-12-01	25117	194.672	126.366	123.484	90.1921	129	126	95	130.277	123.724	146.461	133	124	148	control	HAL control
ZHA01	HAL	124	ZHA01-HAL-124	2017-12-06 12:40:15	2017-12-06 12:40:15	2017-12-06	2017-12-04	2017-12-01	25168	181.127	131.441	127.699	97.8046	133	128	104	135	124.588	144.629	136	125	145	control	HAL control
ZHA01	HAL	124	ZHA01-HAL-124	2017-12-07 11:10:15	2017-12-07 11:10:15	2017-12-07	2017-12-04	2017-12-01	13942	171.419	134.789	125.852	87.8749	126	118	78	133.457	125.585	150.031	126	126	151	control	HAL control
ZHA01	HAL	124	ZHA01-HAL-124	2017-12-07 12:41:01	2017-12-07 12:41:01	2017-12-07	2017-12-04	2017-12-01	31145	199.484	143.11	138.449	125.596	134	130	116	146.643	127.469	135.439	139	128	135	control	HAL control
ZHA01	HAL	124	ZHA01-HAL-124	2017-12-08 11:11:01	2017-12-08 11:11:01	2017-12-08	2017-12-04	2017-12-01	28949	180.569	131.21	127.487	96.2682	134	128	103	134.658	124.489	145.278	136	126	146	control	HAL control
ZHA01	HAL	124	ZHA01-HAL-124	2017-12-08 12:41:01	2017-12-08 12:41:01	2017-12-08	2017-12-04	2017-12-01	26636	183.177	137.041	130.539	96.8866	139	131	101	138.243	125.262	146.913	140	127	147	control	HAL control
ZHA01	HAL	124	ZHA01-HAL-124	2017-12-12 11:11:01	2017-12-12 11:11:01	2017-12-12	2017-12-11	2017-12-01	24218	186.235	147.009	142.571	108.819	151	144	115	149.715	124.257	146.507	152	126	146	control	HAL control
ZHA01	HAL	124	ZHA01-HAL-124	2017-12-12 12:41:01	2017-12-12 12:41:01	2017-12-12	2017-12-11	2017-12-01	27440	188.151	142.722	137.933	107.032	147	140	114	145.281	124.828	145.135	149	126	145	control	HAL control
ZHA01	HAL	124	ZHA01-HAL-124	2017-12-13 11:11:01	2017-12-13 11:11:01	2017-12-13	2017-12-11	2017-12-01	20380	180.531	138.814	127.614	93.3109	136	126	86	135.659	127.3	147.837	135	129	146	control	HAL control
ZHA01	HAL	124	ZHA01-HAL-124	2017-12-13 12:41:01	2017-12-13 12:41:01	2017-12-13	2017-12-11	2017-12-01	14752	163.012	146.282	141.408	108.444	143	140	106	148.265	124.59	146.177	147	126	146	control	HAL control
ZHA01	HAL	124	ZHA01-HAL-124	2017-12-14 11:11:01	2017-12-14 11:11:01	2017-12-14	2017-12-11	2017-12-01	26690	190.725	132.944	122.105	90.7339	135	124	97	131.07	127.456	146.456	134	129	147	control	HAL control
ZHA01	HAL	124	ZHA01-HAL-124	2017-12-14 12:41:01	2017-12-14 12:41:01	2017-12-14	2017-12-11	2017-12-01	9904	141.193	155.304	150.886	114.109	158	151	119	158.026	123.811	147.837	158	125	149	control	HAL control
ZHA01	HAL	124	ZHA01-HAL-124	2017-12-15 11:11:01	2017-12-15 11:11:01	2017-12-15	2017-12-11	2017-12-01	29606	193.829	131.04	122.35	106.423	129	120	106	131.211	128.836	137.781	130	130	137	control	HAL control
ZHA01	HAL	124	ZHA01-HAL-124	2017-12-15 12:41:01	2017-12-15 12:41:01	2017-12-15	2017-12-11	2017-12-01	11240	162.495	125.919	117.558	88.4418	116	109	82	124.883	126.829	144.834	117	129	143	control	HAL control
ZHA01	HAL	124	ZHA01-HAL-124	2017-12-16 11:11:01	2017-12-16 11:11:01	2017-12-16	2017-12-11	2017-12-01	30957	193.091	138.759	132.548	109.098	141	134	115	140.76	126.582	141.378	144	128	141	control	HAL control
ZHA01	HAL	124	ZHA01-HAL-124	2017-12-16 12:41:01	2017-12-16 12:41:01	2017-12-16	2017-12-11	2017-12-01	7152	141.32	157.075	158.629	115.9	161	160	122	163.858	120.431	150.155	165	121	150	control	HAL control
ZHA01	HAL	124	ZHA01-HAL-124	2017-12-17 11:11:01	2017-12-17 11:11:01	2017-12-17	2017-12-11	2017-12-01	24303	189.794	144.436	137.495	114.049	147	138	120	145.871	126.823	141.419	148	128	140	control	HAL control
ZHA01	HAL	124	ZHA01-HAL-124	2017-12-17 12:41:01	2017-12-17 12:41:01	2017-12-17	2017-12-11	2017-12-01	31820	193.485	141.783	135.283	116.467	145	139	123	143.711	127.431	138.903	148	129	138	control	HAL control
ZHA01	HAL	124	ZHA01-HAL-124	2017-12-19 11:11:01	2017-12-19 11:11:01	2017-12-19	2017-12-18	2017-12-01	26476	187.191	132.785	122.047	102.492	136	124	109	131.623	129.002	140.111	135	131	139	control	HAL control
ZHA01	HAL	124	ZHA01-HAL-124	2017-12-19 12:41:01	2017-12-19 12:41:01	2017-12-19	2017-12-18	2017-12-01	28106	189.622	128.564	119.875	105.263	133	124	114	129.082	128.988	137.139	134	130	136	control	HAL control
ZHA01	HAL	124	ZHA01-HAL-124	2017-12-20 11:11:01	2017-12-20 11:11:01	2017-12-20	2017-12-18	2017-12-01	29210	192.728	134.733	129.693	115.415	140	135	124	137.998	127.555	136.341	144	129	135	control	HAL control
ZHA01	HAL	124	ZHA01-HAL-124	2017-12-20 12:41:01	2017-12-20 12:41:01	2017-12-20	2017-12-18	2017-12-01	30743	187.444	138.532	131.737	117.75	144	136	126	140.474	128.329	136.376	147	130	135	control	HAL control
ZHA01	HAL	124	ZHA01-HAL-124	2017-12-21 11:11:01	2017-12-21 11:11:01	2017-12-21	2017-12-18	2017-12-01	12474	162.013	134.044	120.082	95.9484	123	110	90	129.487	129.886	143.007	119	132	140	control	HAL control
ZHA01	HAL	124	ZHA01-HAL-124	2017-12-21 12:41:01	2017-12-21 12:41:01	2017-12-21	2017-12-18	2017-12-01	25588	188.181	144.26	133.946	108.319	134	122	95	141.409	128.143	143.005	131	129	142	control	HAL control
ZHA01	HAL	124	ZHA01-HAL-124	2017-12-22 11:11:01	2017-12-22 11:11:01	2017-12-22	2017-12-18	2017-12-01	19553	189.212	141.747	131.249	106.313	147	135	114	140.353	128.241	142.695	145	131	141	control	HAL control
ZHA01	HAL	124	ZHA01-HAL-124	2017-12-22 12:41:01	2017-12-22 12:41:01	2017-12-22	2017-12-18	2017-12-01	20030	177.857	143.7	134.002	105.268	148	136	112	142.752	127.256	144.628	147	129	144	control	HAL control
ZHA01	HAL	124	ZHA01-HAL-124	2017-12-23 11:11:01	2017-12-23 11:11:01	2017-12-23	2017-12-18	2017-12-01	14536	187.011	148.712	141.989	112.527	152	142	119	150.198	125.874	144.491	152	129	144	control	HAL control
ZHA01	HAL	124	ZHA01-HAL-124	2017-12-23 12:41:01	2017-12-23 12:41:01	2017-12-23	2017-12-18	2017-12-01	5993	130.225	152.007	147.376	118.873	153	144	125	155.182	125.252	143.556	153	130	143	control	HAL control
ZHA01	HAL	124	ZHA01-HAL-124	2017-12-24 11:11:01	2017-12-24 11:11:01	2017-12-24	2017-12-18	2017-12-01	11771	134.949	144.601	139.974	108.496	148	139	115	147.541	124.657	145.422	149	127	145	control	HAL control
ZHA01	HAL	124	ZHA01-HAL-124	2017-12-24 12:41:01	2017-12-24 12:41:01	2017-12-24	2017-12-18	2017-12-01	18341	189.504	145.913	136.781	115.428	149	137	121	145.973	128.05	140.625	148	131	140	control	HAL control
ZHA01	HAL	124	ZHA01-HAL-124	2017-12-25 11:11:01	2017-12-25 11:11:01	2017-12-25	2017-12-25	2017-12-01	14861	189.801	144.305	134.532	114.718	148	135	120	143.977	128.606	139.898	146	131	138	control	HAL control
ZHA01	HAL	124	ZHA01-HAL-124	2017-12-25 12:41:01	2017-12-25 12:41:01	2017-12-25	2017-12-25	2017-12-01	26550	196.741	137.542	126.83	112.311	142	129	117	136.557	129.83	137.274	141	132	135	control	HAL control
ZHA01	HAL	124	ZHA01-HAL-124	2017-12-26 11:11:01	2017-12-26 11:11:01	2017-12-26	2017-12-25	2017-12-01	28101	194.494	135.567	127.765	113.372	139	131	120	136.837	128.75	136.832	142	131	135	control	HAL control
ZHA01	HAL	124	ZHA01-HAL-124	2017-12-26 12:41:01	2017-12-26 12:41:01	2017-12-26	2017-12-25	2017-12-01	26365	196.484	142.935	129.14	111.06	147	132	116	139.401	130.558	139.566	144	133	137	control	HAL control
ZHA01	HAL	124	ZHA01-HAL-124	2017-12-27 11:11:01	2017-12-27 11:11:01	2017-12-27	2017-12-25	2017-12-01	37700	196.545	122.714	109.994	96.5809	129	113	104	119.816	131.002	137.125	125	133	134	control	HAL control
ZHA01	HAL	124	ZHA01-HAL-124	2017-12-27 12:41:01	2017-12-27 12:41:01	2017-12-27	2017-12-25	2017-12-01	28155	194.074	130.204	117.651	103.309	137	121	111	127.63	130.728	137.5	133	133	134	control	HAL control
ZHA01	HAL	124	ZHA01-HAL-124	2017-12-28 11:11:01	2017-12-28 11:11:01	2017-12-28	2017-12-25	2017-12-01	25489	196.825	150.374	139.011	121.329	155	141	128	148.885	129.543	138.948	152	132	138	control	HAL control
ZHA01	HAL	124	ZHA01-HAL-124	2017-12-28 12:41:01	2017-12-28 12:41:01	2017-12-28	2017-12-25	2017-12-01	28383	193.525	141.373	132.948	120.047	147	135	126	142.362	129.227	135.99	147	132	133	control	HAL control
ZHA01	HAL	124	ZHA01-HAL-124	2017-12-29 11:11:01	2017-12-29 11:11:01	2017-12-29	2017-12-25	2017-12-01	27352	199.67	116.68	101.323	89.8418	108	95	81	111.226	132.397	136.765	105	133	136	control	HAL control
ZHA01	HAL	124	ZHA01-HAL-124	2017-12-29 12:41:01	2017-12-29 12:41:01	2017-12-29	2017-12-25	2017-12-01	30258	188.672	160.013	146.266	128.352	161	147	124	155.387	130.509	139.38	158	132	138	control	HAL control
ZHA01	HAL	124	ZHA01-HAL-124	2017-12-30 11:11:01	2017-12-30 11:11:01	2017-12-30	2017-12-25	2017-12-01	27759	197.091	132.114	121.347	104.593	137	125	112	130.946	129.662	138.485	136	132	135	control	HAL control
ZHA01	HAL	124	ZHA01-HAL-124	2017-12-30 12:41:01	2017-12-30 12:41:01	2017-12-30	2017-12-25	2017-12-01	21699	184.712	135.139	124.643	104.457	143	131	112	133.826	128.978	140.219	142	132	138	control	HAL control
ZHA01	HAL	124	ZHA01-HAL-124	2017-12-31 11:11:01	2017-12-31 11:11:01	2017-12-31	2017-12-25	2017-12-01	32593	199.557	145.992	133.334	108.628	138	124	94	142.058	129.264	142.885	135	131	141	control	HAL control
ZHA01	HAL	124	ZHA01-HAL-124	2017-12-31 12:41:01	2017-12-31 12:41:01	2017-12-31	2017-12-25	2017-12-01	20598	199.362	158.168	147.011	113.03	154	141	101	154.959	127.205	147.398	150	128	146	control	HAL control
ZHA01	HAL	124	ZHA01-HAL-124	2018-01-01 11:11:01	2018-01-01 11:11:01	2018-01-01	2018-01-01	2018-01-01	20370	167.09	131.292	122.473	100.845	128	116	100	131.188	128.259	140.719	126	132	138	control	HAL control
ZHA01	HAL	124	ZHA01-HAL-124	2018-01-01 12:41:01	2018-01-01 12:41:01	2018-01-01	2018-01-01	2018-01-01	17325	161.899	130.692	118.454	98.1509	122	105	88	127.206	129.968	140.54	117	133	138	control	HAL control
ZHA01	HAL	124	ZHA01-HAL-124	2018-01-02 11:11:01	2018-01-02 11:11:01	2018-01-02	2018-01-01	2018-01-01	14927	193.879	129.366	106.117	85.8068	124	93	83	118.109	134.837	142.223	109	137	138	control	HAL control
ZHA01	HAL	124	ZHA01-HAL-124	2018-01-02 12:41:01	2018-01-02 12:41:01	2018-01-02	2018-01-01	2018-01-01	27651	199.896	137.01	120.427	100.619	140	120	105	131.477	131.608	141.042	133	134	137	control	HAL control
ZHA01	HAL	124	ZHA01-HAL-124	2018-01-05 11:11:01	2018-01-05 11:11:01	2018-01-05	2018-01-01	2018-01-01	23288	156.5	133.366	127	107.805	133	126	109	135.605	127.455	139.21	136	129	137	control	HAL control
ZHA01	HAL	124	ZHA01-HAL-124	2018-01-05 12:41:01	2018-01-05 12:41:01	2018-01-05	2018-01-01	2018-01-01	28348	188.12	153.605	138.352	112.887	146	130	101	148.098	130.111	143.79	141	130	143	control	HAL control
ZHA01	HAL	124	ZHA01-HAL-124	2018-01-06 11:11:01	2018-01-06 11:11:01	2018-01-06	2018-01-01	2018-01-01	20239	148.635	129.971	126.244	100.819	133	125	107	134.029	125.479	142.161	135	126	141	control	HAL control
ZHA01	HAL	124	ZHA01-HAL-124	2018-01-06 12:41:01	2018-01-06 12:41:01	2018-01-06	2018-01-01	2018-01-01	34909	199.985	126.92	120.702	102.457	130	120	106	129.258	127.675	138.747	130	130	136	control	HAL control
ZHA01	HAL	124	ZHA01-HAL-124	2018-01-07 11:11:01	2018-01-07 11:11:01	2018-01-07	2018-01-01	2018-01-01	27530	192.123	127.543	119.792	100.911	130	119	107	128.771	128.126	139.29	130	129	136	control	HAL control
ZHA01	HAL	124	ZHA01-HAL-124	2018-01-07 12:41:01	2018-01-07 12:41:01	2018-01-07	2018-01-01	2018-01-01	23661	149.673	132.8	126.992	106.735	135	126	111	135.447	127.04	139.708	136	128	137	control	HAL control
ZHA01	HAL	124	ZHA01-HAL-124	2018-01-08 11:11:01	2018-01-08 11:11:01	2018-01-08	2018-01-08	2018-01-01	25941	199.916	130.355	124.277	104.599	133	124	109	132.641	127.292	139.471	135	128	138	control	HAL control
ZHA01	HAL	124	ZHA01-HAL-124	2018-01-08 12:41:01	2018-01-08 12:41:01	2018-01-08	2018-01-08	2018-01-01	24270	199.721	167.357	157.08	138.335	165	152	125	165.163	129.007	139.219	161	129	136	control	HAL control
ZHA01	HAL	124	ZHA01-HAL-124	2018-01-09 11:11:01	2018-01-09 11:11:01	2018-01-09	2018-01-08	2018-01-01	29259	191.704	139.309	127.235	108.278	141	127	113	137.272	129.798	139.835	139	131	136	control	HAL control
ZHA01	HAL	124	ZHA01-HAL-124	2018-01-09 12:41:01	2018-01-09 12:41:01	2018-01-09	2018-01-08	2018-01-01	30193	190.219	147.139	135.478	119.133	146	133	120	145.278	129.95	138.312	144	130	135	control	HAL control
ZHA01	HAL	124	ZHA01-HAL-124	2018-01-10 11:11:01	2018-01-10 11:11:01	2018-01-10	2018-01-08	2018-01-01	34723	199.946	108.565	95.7544	87.8899	108	93	89	105.883	132.175	134.191	105	135	130	control	HAL control
ZHA01	HAL	124	ZHA01-HAL-124	2018-01-10 12:41:01	2018-01-10 12:41:01	2018-01-10	2018-01-08	2018-01-01	24292	150.024	125.309	112.045	93.2478	120	106	88	121.831	130.489	140.229	116	131	137	control	HAL control
ZHA01	HAL	124	ZHA01-HAL-124	2018-01-11 11:11:01	2018-01-11 11:11:01	2018-01-11	2018-01-08	2018-01-01	21934	192.392	125.497	110.197	88.0494	115	101	78	119.866	130.891	142.403	111	131	140	control	HAL control
ZHA01	HAL	124	ZHA01-HAL-124	2018-01-11 12:41:01	2018-01-11 12:41:01	2018-01-11	2018-01-08	2018-01-01	12505	141.577	138.76	124.533	93.5603	126	115	78	133.565	129.172	146.817	123	129	148	control	HAL control
ZHA01	HAL	124	ZHA01-HAL-124	2018-01-12 11:11:01	2018-01-12 11:11:01	2018-01-12	2018-01-08	2018-01-01	19597	145.304	120.098	117.109	104.606	123	117	109	125.233	127.177	135.247	127	128	134	control	HAL control
ZHA01	HAL	124	ZHA01-HAL-124	2018-01-12 12:41:01	2018-01-12 12:41:01	2018-01-12	2018-01-08	2018-01-01	16168	141.897	126.112	119.552	104.269	128	120	108	128.452	128.16	137.157	130	130	134	control	HAL control
ZHA01	HAL	124	ZHA01-HAL-124	2018-01-13 11:11:01	2018-01-13 11:11:01	2018-01-13	2018-01-08	2018-01-01	16956	174.239	122.856	114.652	98.9554	124	114	102	123.755	128.794	137.692	124	130	136	control	HAL control
ZHA01	HAL	124	ZHA01-HAL-124	2018-01-13 12:41:01	2018-01-13 12:41:01	2018-01-13	2018-01-08	2018-01-01	23191	197.394	121.615	111.716	98.5558	124	112	101	121.297	129.9	136.611	123	132	133	control	HAL control
ZHA01	HAL	124	ZHA01-HAL-124	2018-01-14 11:11:01	2018-01-14 11:11:01	2018-01-14	2018-01-08	2018-01-01	32257	184.83	119.195	107.912	96.1596	120	107	100	117.951	130.818	136.027	118	132	132	control	HAL control
ZHA01	HAL	124	ZHA01-HAL-124	2018-01-14 12:41:01	2018-01-14 12:41:01	2018-01-14	2018-01-08	2018-01-01	32018	199.979	136.31	122.319	111.75	137	119	114	133.187	131.995	135.6	132	134	131	control	HAL control
ZHA01	HAL	124	ZHA01-HAL-124	2018-01-15 11:11:01	2018-01-15 11:11:01	2018-01-15	2018-01-15	2018-01-01	27439	199.972	139.913	125.344	116.926	140	123	119	136.366	132.499	134.486	135	135	130	control	HAL control
ZHA01	HAL	124	ZHA01-HAL-124	2018-01-15 12:41:01	2018-01-15 12:41:01	2018-01-15	2018-01-15	2018-01-01	28982	199.925	145.112	128.567	118.864	144	126	119	139.921	133.05	135.431	138	136	132	control	HAL control
ZHA01	HAL	124	ZHA01-HAL-124	2018-01-16 11:11:01	2018-01-16 11:11:01	2018-01-16	2018-01-15	2018-01-01	15283	150.984	115.651	100.023	76.7245	109	92	70	109.889	130.971	143.256	102	130	142	control	HAL control
ZHA01	HAL	124	ZHA01-HAL-124	2018-01-16 12:41:01	2018-01-16 12:41:01	2018-01-16	2018-01-15	2018-01-01	28425	199.965	128.53	112.766	95.9184	130	110	100	123.635	131.876	139.459	123	133	135	control	HAL control
ZHA01	HAL	124	ZHA01-HAL-124	2018-01-19 11:11:01	2018-01-19 11:11:01	2018-01-19	2018-01-15	2018-01-01	32091	198.369	137.95	131.924	130.602	130	125	126	141.055	130.45	129.44	135	131	128	control	HAL control
ZHA01	HAL	124	ZHA01-HAL-124	2018-01-19 12:41:01	2018-01-19 12:41:01	2018-01-19	2018-01-15	2018-01-01	35234	199.906	124.99	114.254	110.2	127	113	113	124.728	131.77	131.711	125	133	129	control	HAL control
ZHA01	HAL	124	ZHA01-HAL-124	2018-01-20 11:11:01	2018-01-20 11:11:01	2018-01-20	2018-01-15	2018-01-01	33991	199.466	124.451	109.333	104.842	120	105	103	120.553	133.446	132.648	117	134	130	control	HAL control
ZHA01	HAL	124	ZHA01-HAL-124	2018-01-20 12:41:01	2018-01-20 12:41:01	2018-01-20	2018-01-15	2018-01-01	33591	199.906	126.786	115.755	111.422	128	114	114	126.221	131.785	131.926	126	133	130	control	HAL control
ZHA01	HAL	124	ZHA01-HAL-124	2018-01-24 11:10:22	2018-01-24 11:10:22	2018-01-24	2018-01-22	2018-01-01	6072	127.025	119.62	99.2507	96.0552	112	94	91	111.628	135.973	132.997	106	136	130	control	HAL control
ZHA01	HAL	124	ZHA01-HAL-124	2018-01-24 12:40:22	2018-01-24 12:40:22	2018-01-24	2018-01-22	2018-01-01	5665	96.3847	95.3726	86.4009	86.3513	85	72	71	94.3871	132.043	129.431	82	134	126	control	HAL control
ZHA01	HAL	124	ZHA01-HAL-124	2018-01-25 11:10:22	2018-01-25 11:10:22	2018-01-25	2018-01-22	2018-01-01	26586	157.072	122.105	106.759	102.108	114	101	97	117.734	133.477	132.756	112	134	131	control	HAL control
ZHA01	HAL	124	ZHA01-HAL-124	2018-01-25 12:40:22	2018-01-25 12:40:22	2018-01-25	2018-01-22	2018-01-01	20014	153.794	127.067	111.111	110.422	122	107	108	122.887	134.408	130.619	119	135	128	control	HAL control
ZHA01	HAL	124	ZHA01-HAL-124	2018-01-26 11:10:22	2018-01-26 11:10:22	2018-01-26	2018-01-22	2018-01-01	37368	199.725	113.493	102.806	105.365	108	97	104	113.083	133.084	128.009	108	134	126	control	HAL control
ZHA01	HAL	124	ZHA01-HAL-124	2018-01-26 12:40:22	2018-01-26 12:40:22	2018-01-26	2018-01-22	2018-01-01	24111	158.65	126.028	108.94	106.787	127	111	110	121.04	134.539	131.67	124	134	130	control	HAL control
ZHA01	HAL	124	ZHA01-HAL-124	2018-01-27 11:10:22	2018-01-27 11:10:22	2018-01-27	2018-01-22	2018-01-01	12314	142.206	120.687	106.113	106.799	121	107	108	117.826	134.02	129.75	119	134	128	control	HAL control
ZHA01	HAL	124	ZHA01-HAL-124	2018-01-27 12:40:22	2018-01-27 12:40:22	2018-01-27	2018-01-22	2018-01-01	19912	155.7	131.11	113.306	116.246	132	116	119	126.047	135.638	128.979	129	136	127	control	HAL control
ZHA01	HAL	124	ZHA01-HAL-124	2018-01-28 11:10:22	2018-01-28 11:10:22	2018-01-28	2018-01-22	2018-01-01	30185	151.805	110.691	100.2	110.894	108	99	111	111.231	134.42	123.518	110	134	123	control	HAL control
ZHA01	HAL	124	ZHA01-HAL-124	2018-01-28 12:40:22	2018-01-28 12:40:22	2018-01-28	2018-01-22	2018-01-01	21184	150.945	120.052	105.724	111.492	120	107	114	117.665	134.891	126.866	119	135	125	control	HAL control
ZHA01	HAL	124	ZHA01-HAL-124	2018-01-29 11:10:22	2018-01-29 11:10:22	2018-01-29	2018-01-29	2018-01-01	14135	133.806	102.963	86.8719	86.8323	97	79	81	97.6974	134.714	130.519	89	134	130	control	HAL control
ZHA01	HAL	124	ZHA01-HAL-124	2018-01-29 12:40:22	2018-01-29 12:40:22	2018-01-29	2018-01-29	2018-01-01	2951	53.1646	98.6815	113.887	86.3233	91	109	80	116.621	116.895	141.478	112	115	142	control	HAL control
ZHA01	HAL	124	ZHA01-HAL-124	2018-01-30 11:10:22	2018-01-30 11:10:22	2018-01-30	2018-01-29	2018-01-01	17293	148.539	117.813	103.57	112.427	118	104	115	115.678	135.45	125.132	116	136	124	control	HAL control
ZHA01	HAL	124	ZHA01-HAL-124	2018-01-30 12:40:22	2018-01-30 12:40:22	2018-01-30	2018-01-29	2018-01-01	17286	149.726	123.711	106.104	110.658	123	108	113	118.7	135.951	128.059	121	136	127	control	HAL control
ZHA01	HAL	124	ZHA01-HAL-124	2018-01-31 11:10:22	2018-01-31 11:10:22	2018-01-31	2018-01-29	2018-01-01	12317	128.812	108.082	92.5008	98.1281	105	92	99	104.104	135.494	127.162	104	135	126	control	HAL control
ZHA01	HAL	124	ZHA01-HAL-124	2018-01-31 12:40:22	2018-01-31 12:40:22	2018-01-31	2018-01-29	2018-01-01	15842	145.58	110.067	95.6815	104.231	107	95	104	107.318	135.573	125.303	107	135	125	control	HAL control
ZHA01	HAL	124	ZHA01-HAL-124	2018-02-01 11:10:22	2018-02-01 11:10:22	2018-02-01	2018-01-29	2018-02-01	5908	129.747	126.327	111.029	115.021	128	111	121	123.325	134.928	127.997	124	135	125	control	HAL control
ZHA01	HAL	124	ZHA01-HAL-124	2018-02-01 12:40:22	2018-02-01 12:40:22	2018-02-01	2018-01-29	2018-02-01	3321	53.1061	127.53	105.825	117.714	129	105	120	120.232	138.864	124.654	120	140	123	control	HAL control
ZHA01	HAL	124	ZHA01-HAL-124	2018-02-02 11:10:22	2018-02-02 11:10:22	2018-02-02	2018-01-29	2018-02-01	4700	98.7852	142.297	141.536	119.818	136	145	111	147.333	124.982	139.624	149	120	145	control	HAL control
ZHA01	HAL	124	ZHA01-HAL-124	2018-02-02 12:40:22	2018-02-02 12:40:22	2018-02-02	2018-01-29	2018-02-01	5169	98.1034	133.042	129.336	116.72	124	123	106	137.219	127.559	135.425	130	126	132	control	HAL control
ZHA01	HAL	124	ZHA01-HAL-124	2018-02-03 11:11:32	2018-02-03 11:11:32	2018-02-03	2018-01-29	2018-02-01	27923	199.952	111.532	102.199	100.425	110	97	103	112.106	131.777	130.258	109	134	126	control	HAL control
ZHA01	HAL	124	ZHA01-HAL-124	2018-02-03 11:11:32	2018-02-03 11:11:32	2018-02-03	2018-01-29	2018-02-01	27923	199.952	111.532	102.199	100.425	110	97	103	112.106	131.777	130.258	109	134	126	control	HAL control
ZHA01	HAL	124	ZHA01-HAL-124	2018-02-03 12:41:32	2018-02-03 12:41:32	2018-02-03	2018-01-29	2018-02-01	41528	199.797	107.402	95.8909	95.7275	108	94	99	106.156	132.935	129.726	106	135	126	control	HAL control
ZHA01	HAL	124	ZHA01-HAL-124	2018-02-03 12:41:32	2018-02-03 12:41:32	2018-02-03	2018-01-29	2018-02-01	41528	199.797	107.402	95.8909	95.7275	108	94	99	106.156	132.935	129.726	106	135	126	control	HAL control
ZHA01	HAL	124	ZHA01-HAL-124	2018-02-04 11:11:32	2018-02-04 11:11:32	2018-02-04	2018-01-29	2018-02-01	8498	143.322	112.591	97.31	106.963	104	92	104	109.329	136.226	124.708	103	136	123	control	HAL control
ZHA01	HAL	124	ZHA01-HAL-124	2018-02-04 11:11:32	2018-02-04 11:11:32	2018-02-04	2018-01-29	2018-02-01	8498	143.322	112.591	97.31	106.963	104	92	104	109.329	136.226	124.708	103	136	123	control	HAL control
ZHA01	HAL	124	ZHA01-HAL-124	2018-02-04 12:41:32	2018-02-04 12:41:32	2018-02-04	2018-01-29	2018-02-01	4750	110.269	147.681	148.868	131.653	149	148	130	155.336	124.757	137.025	156	120	144	control	HAL control
ZHA01	HAL	124	ZHA01-HAL-124	2018-02-04 12:41:32	2018-02-04 12:41:32	2018-02-04	2018-01-29	2018-02-01	4750	110.269	147.681	148.868	131.653	149	148	130	155.336	124.757	137.025	156	120	144	control	HAL control
ZHA01	HAL	124	ZHA01-HAL-124	2018-02-05 11:11:32	2018-02-05 11:11:32	2018-02-05	2018-02-05	2018-02-01	46690	199.209	106.737	93.3361	94.1516	108	93	98	104.058	133.849	129.493	105	135	127	control	HAL control
ZHA01	HAL	124	ZHA01-HAL-124	2018-02-05 11:11:32	2018-02-05 11:11:32	2018-02-05	2018-02-05	2018-02-01	46690	199.209	106.737	93.3361	94.1516	108	93	98	104.058	133.849	129.493	105	135	127	control	HAL control
ZHA01	HAL	124	ZHA01-HAL-124	2018-02-05 12:41:32	2018-02-05 12:41:32	2018-02-05	2018-02-05	2018-02-01	38540	199.663	109.178	96.0765	97.7933	109	95	102	106.93	133.877	128.923	107	136	126	control	HAL control
ZHA01	HAL	124	ZHA01-HAL-124	2018-02-05 12:41:32	2018-02-05 12:41:32	2018-02-05	2018-02-05	2018-02-01	38540	199.663	109.178	96.0765	97.7933	109	95	102	106.93	133.877	128.923	107	136	126	control	HAL control
ZHA01	HAL	124	ZHA01-HAL-124	2018-02-06 11:11:32	2018-02-06 11:11:32	2018-02-06	2018-02-05	2018-02-01	20898	154.734	109.718	96.5396	105.17	112	98	110	108.001	135.12	125.076	110	136	124	control	HAL control
ZHA01	HAL	124	ZHA01-HAL-124	2018-02-06 11:11:32	2018-02-06 11:11:32	2018-02-06	2018-02-05	2018-02-01	20898	154.734	109.718	96.5396	105.17	112	98	110	108.001	135.12	125.076	110	136	124	control	HAL control
ZHA01	HAL	124	ZHA01-HAL-124	2018-02-06 12:41:32	2018-02-06 12:41:32	2018-02-06	2018-02-05	2018-02-01	45436	199.978	108.198	97.1608	102.198	109	97	107	107.676	133.69	126.75	109	135	124	control	HAL control
ZHA01	HAL	124	ZHA01-HAL-124	2018-02-06 12:41:32	2018-02-06 12:41:32	2018-02-06	2018-02-05	2018-02-01	45436	199.978	108.198	97.1608	102.198	109	97	107	107.676	133.69	126.75	109	135	124	control	HAL control
ZHA01	HAL	124	ZHA01-HAL-124	2018-02-07 11:11:32	2018-02-07 11:11:32	2018-02-07	2018-02-05	2018-02-01	6409	115.829	119.513	123.651	101.106	122	136	99	129.43	122.895	139.647	139	118	141	control	HAL control
ZHA01	HAL	124	ZHA01-HAL-124	2018-02-07 11:11:32	2018-02-07 11:11:32	2018-02-07	2018-02-05	2018-02-01	6409	115.829	119.513	123.651	101.106	122	136	99	129.43	122.895	139.647	139	118	141	control	HAL control
ZHA01	HAL	124	ZHA01-HAL-124	2018-02-07 12:41:32	2018-02-07 12:41:32	2018-02-07	2018-02-05	2018-02-01	47652	199.978	109.103	94.7709	95.899	109	93	99	105.854	134.434	129.446	105	137	126	control	HAL control
ZHA01	HAL	124	ZHA01-HAL-124	2018-02-07 12:41:32	2018-02-07 12:41:32	2018-02-07	2018-02-05	2018-02-01	47652	199.978	109.103	94.7709	95.899	109	93	99	105.854	134.434	129.446	105	137	126	control	HAL control
ZHA01	HAL	124	ZHA01-HAL-124	2018-02-11 11:11:32	2018-02-11 11:11:32	2018-02-11	2018-02-05	2018-02-01	49139	199.436	114.167	96.819	102.483	115	97	106	109.13	136.412	127.392	110	138	124	control	HAL control
ZHA01	HAL	124	ZHA01-HAL-124	2018-02-11 11:11:32	2018-02-11 11:11:32	2018-02-11	2018-02-05	2018-02-01	49139	199.436	114.167	96.819	102.483	115	97	106	109.13	136.412	127.392	110	138	124	control	HAL control
ZHA01	HAL	124	ZHA01-HAL-124	2018-02-11 12:41:32	2018-02-11 12:41:32	2018-02-11	2018-02-05	2018-02-01	36739	196.491	113.374	96.0102	101.311	115	96	105	108.333	136.348	127.547	109	138	125	control	HAL control
ZHA01	HAL	124	ZHA01-HAL-124	2018-02-11 12:41:32	2018-02-11 12:41:32	2018-02-11	2018-02-05	2018-02-01	36739	196.491	113.374	96.0102	101.311	115	96	105	108.333	136.348	127.547	109	138	125	control	HAL control
ZHA01	HAL	124	ZHA01-HAL-124	2018-02-14 11:11:32	2018-02-14 11:11:32	2018-02-14	2018-02-12	2018-02-01	18085	155.707	113.9	97.7724	113.157	107	92	108	110.157	137.632	121.717	105	137	121	control	HAL control
ZHA01	HAL	124	ZHA01-HAL-124	2018-02-14 11:11:32	2018-02-14 11:11:32	2018-02-14	2018-02-12	2018-02-01	18085	155.707	113.9	97.7724	113.157	107	92	108	110.157	137.632	121.717	105	137	121	control	HAL control
ZHA01	HAL	124	ZHA01-HAL-124	2018-02-14 12:41:32	2018-02-14 12:41:32	2018-02-14	2018-02-12	2018-02-01	43382	199.982	107.314	91.0429	103.655	109	93	106	103.261	137.222	123.273	106	137	122	control	HAL control
ZHA01	HAL	124	ZHA01-HAL-124	2018-02-14 12:41:32	2018-02-14 12:41:32	2018-02-14	2018-02-12	2018-02-01	43382	199.982	107.314	91.0429	103.655	109	93	106	103.261	137.222	123.273	106	137	122	control	HAL control
ZHA01	HAL	124	ZHA01-HAL-124	2018-02-16 11:11:32	2018-02-16 11:11:32	2018-02-16	2018-02-12	2018-02-01	32338	199.982	110.462	95.9517	95.3531	110	93	98	107.118	134.3	130.302	106	137	125	control	HAL control
ZHA01	HAL	124	ZHA01-HAL-124	2018-02-16 11:11:32	2018-02-16 11:11:32	2018-02-16	2018-02-12	2018-02-01	32338	199.982	110.462	95.9517	95.3531	110	93	98	107.118	134.3	130.302	106	137	125	control	HAL control
ZHA01	HAL	124	ZHA01-HAL-124	2018-02-16 12:41:32	2018-02-16 12:41:32	2018-02-16	2018-02-12	2018-02-01	39374	199.97	115.633	101.495	105.732	116	99	109	113.028	134.932	127.541	113	137	124	control	HAL control
ZHA01	HAL	124	ZHA01-HAL-124	2018-02-16 12:41:32	2018-02-16 12:41:32	2018-02-16	2018-02-12	2018-02-01	39374	199.97	115.633	101.495	105.732	116	99	109	113.028	134.932	127.541	113	137	124	control	HAL control
ZHA01	HAL	124	ZHA01-HAL-124	2018-02-17 11:11:32	2018-02-17 11:11:32	2018-02-17	2018-02-12	2018-02-01	39707	199.982	109.331	94.184	97.6092	111	93	102	105.72	135.244	128.178	106	138	124	control	HAL control
ZHA01	HAL	124	ZHA01-HAL-124	2018-02-17 11:11:32	2018-02-17 11:11:32	2018-02-17	2018-02-12	2018-02-01	39707	199.982	109.331	94.184	97.6092	111	93	102	105.72	135.244	128.178	106	138	124	control	HAL control
ZHA01	HAL	124	ZHA01-HAL-124	2018-02-17 12:41:32	2018-02-17 12:41:32	2018-02-17	2018-02-12	2018-02-01	51476	199.982	109.179	93.4157	98.1853	110	92	100	104.939	135.742	127.564	105	138	124	control	HAL control
ZHA01	HAL	124	ZHA01-HAL-124	2018-02-17 12:41:32	2018-02-17 12:41:32	2018-02-17	2018-02-12	2018-02-01	51476	199.982	109.179	93.4157	98.1853	110	92	100	104.939	135.742	127.564	105	138	124	control	HAL control
ZHA01	HAL	124	ZHA01-HAL-124	2018-02-19 11:11:32	2018-02-19 11:11:32	2018-02-19	2018-02-19	2018-02-01	18189	186.715	111.761	100.832	104.131	112	98	106	111.639	133.42	127.538	110	137	123	control	HAL control
ZHA01	HAL	124	ZHA01-HAL-124	2018-02-19 11:11:32	2018-02-19 11:11:32	2018-02-19	2018-02-19	2018-02-01	18189	186.715	111.761	100.832	104.131	112	98	106	111.639	133.42	127.538	110	137	123	control	HAL control
ZHA01	HAL	124	ZHA01-HAL-124	2018-02-19 12:41:32	2018-02-19 12:41:32	2018-02-19	2018-02-19	2018-02-01	38933	199.982	107.151	93.9072	103.181	108	93	106	105.326	135.51	124.587	106	138	122	control	HAL control
ZHA01	HAL	124	ZHA01-HAL-124	2018-02-19 12:41:32	2018-02-19 12:41:32	2018-02-19	2018-02-19	2018-02-01	38933	199.982	107.151	93.9072	103.181	108	93	106	105.326	135.51	124.587	106	138	122	control	HAL control
ZHA01	HAL	124	ZHA01-HAL-124	2018-02-21 11:11:32	2018-02-21 11:11:32	2018-02-21	2018-02-19	2018-02-01	47508	199.347	88.791	77.6107	84.0639	90	77	87	86.9736	134.197	125.865	88	136	124	control	HAL control
ZHA01	HAL	124	ZHA01-HAL-124	2018-02-21 11:11:32	2018-02-21 11:11:32	2018-02-21	2018-02-19	2018-02-01	47508	199.347	88.791	77.6107	84.0639	90	77	87	86.9736	134.197	125.865	88	136	124	control	HAL control
ZHA01	HAL	124	ZHA01-HAL-124	2018-02-21 12:41:32	2018-02-21 12:41:32	2018-02-21	2018-02-19	2018-02-01	65244	199.982	90.6581	77.932	88.1203	92	78	91	88.06	135.568	123.968	90	136	122	control	HAL control
ZHA01	HAL	124	ZHA01-HAL-124	2018-02-21 12:41:32	2018-02-21 12:41:32	2018-02-21	2018-02-19	2018-02-01	65244	199.982	90.6581	77.932	88.1203	92	78	91	88.06	135.568	123.968	90	136	122	control	HAL control
ZHA01	HAL	124	ZHA01-HAL-124	2018-02-23 11:11:32	2018-02-23 11:11:32	2018-02-23	2018-02-19	2018-02-01	16136	189.131	104.637	97.6231	94.2721	102	95	94	106.472	130.464	130.903	105	132	132	control	HAL control
ZHA01	HAL	124	ZHA01-HAL-124	2018-02-23 11:11:32	2018-02-23 11:11:32	2018-02-23	2018-02-19	2018-02-01	16136	189.131	104.637	97.6231	94.2721	102	95	94	106.472	130.464	130.903	105	132	132	control	HAL control
ZHA01	HAL	124	ZHA01-HAL-124	2018-02-23 12:41:32	2018-02-23 12:41:32	2018-02-23	2018-02-19	2018-02-01	19299	199.982	104.081	96.3345	93.3973	101	94	93	105.304	130.831	130.81	104	132	132	control	HAL control
ZHA01	HAL	124	ZHA01-HAL-124	2018-02-23 12:41:32	2018-02-23 12:41:32	2018-02-23	2018-02-19	2018-02-01	19299	199.982	104.081	96.3345	93.3973	101	94	93	105.304	130.831	130.81	104	132	132	control	HAL control
ZHA01	HAL	124	ZHA01-HAL-124	2018-02-24 11:11:32	2018-02-24 11:11:32	2018-02-24	2018-02-19	2018-02-01	17356	168.663	100.861	92.5518	86.0686	99	89	86	101.204	130.386	132.916	99	132	134	control	HAL control
ZHA01	HAL	124	ZHA01-HAL-124	2018-02-24 11:11:32	2018-02-24 11:11:32	2018-02-24	2018-02-19	2018-02-01	17356	168.663	100.861	92.5518	86.0686	99	89	86	101.204	130.386	132.916	99	132	134	control	HAL control
ZHA01	HAL	124	ZHA01-HAL-124	2018-02-24 12:41:32	2018-02-24 12:41:32	2018-02-24	2018-02-19	2018-02-01	5024	87.9009	109.921	111.274	100.713	105	106	101	118.288	125.782	133.574	113	123	136	control	HAL control
ZHA01	HAL	124	ZHA01-HAL-124	2018-02-24 12:41:32	2018-02-24 12:41:32	2018-02-24	2018-02-19	2018-02-01	5024	87.9009	109.921	111.274	100.713	105	106	101	118.288	125.782	133.574	113	123	136	control	HAL control
ZHA01	HAL	124	ZHA01-HAL-124	2018-02-25 11:11:32	2018-02-25 11:11:32	2018-02-25	2018-02-19	2018-02-01	4164	103.409	111.954	116.459	103.285	111	117	105	122.709	123.874	134.683	124	122	135	control	HAL control
ZHA01	HAL	124	ZHA01-HAL-124	2018-02-25 11:11:32	2018-02-25 11:11:32	2018-02-25	2018-02-19	2018-02-01	4164	103.409	111.954	116.459	103.285	111	117	105	122.709	123.874	134.683	124	122	135	control	HAL control
ZHA01	HAL	124	ZHA01-HAL-124	2018-02-25 12:41:32	2018-02-25 12:41:32	2018-02-25	2018-02-19	2018-02-01	20769	199.949	104.333	95.0008	90.3526	103	93	91	104.029	131.159	132.014	103	132	133	control	HAL control
ZHA01	HAL	124	ZHA01-HAL-124	2018-02-25 12:41:32	2018-02-25 12:41:32	2018-02-25	2018-02-19	2018-02-01	20769	199.949	104.333	95.0008	90.3526	103	93	91	104.029	131.159	132.014	103	132	133	control	HAL control
ZHA01	HAL	124	ZHA01-HAL-124	2018-02-26 11:11:32	2018-02-26 11:11:32	2018-02-26	2018-02-26	2018-02-01	11177	175.011	118.934	107.346	101.741	115	104	100	116.87	131.858	132.777	115	133	133	control	HAL control
ZHA01	HAL	124	ZHA01-HAL-124	2018-02-26 11:11:32	2018-02-26 11:11:32	2018-02-26	2018-02-26	2018-02-01	11177	175.011	118.934	107.346	101.741	115	104	100	116.87	131.858	132.777	115	133	133	control	HAL control
ZHA01	HAL	124	ZHA01-HAL-124	2018-02-26 12:41:32	2018-02-26 12:41:32	2018-02-26	2018-02-26	2018-02-01	17438	199.955	121.148	106.678	95.7338	118	103	94	116.214	132.179	136.228	115	133	137	control	HAL control
ZHA01	HAL	124	ZHA01-HAL-124	2018-02-26 12:41:32	2018-02-26 12:41:32	2018-02-26	2018-02-26	2018-02-01	17438	199.955	121.148	106.678	95.7338	118	103	94	116.214	132.179	136.228	115	133	137	control	HAL control
ZHA01	HAL	124	ZHA01-HAL-124	2018-02-27 11:11:32	2018-02-27 11:11:32	2018-02-27	2018-02-26	2018-02-01	20990	199.97	102.886	95.6921	89.3293	101	93	88	104.06	129.857	132.686	102	131	132	control	HAL control
ZHA01	HAL	124	ZHA01-HAL-124	2018-02-27 11:11:32	2018-02-27 11:11:32	2018-02-27	2018-02-26	2018-02-01	20990	199.97	102.886	95.6921	89.3293	101	93	88	104.06	129.857	132.686	102	131	132	control	HAL control
ZHA01	HAL	124	ZHA01-HAL-124	2018-02-27 12:41:32	2018-02-27 12:41:32	2018-02-27	2018-02-26	2018-02-01	12354	196.23	101.232	94.7583	87.8831	100	91	86	102.883	129.507	132.885	101	131	133	control	HAL control
ZHA01	HAL	124	ZHA01-HAL-124	2018-02-27 12:41:32	2018-02-27 12:41:32	2018-02-27	2018-02-26	2018-02-01	12354	196.23	101.232	94.7583	87.8831	100	91	86	102.883	129.507	132.885	101	131	133	control	HAL control
ZHA01	HAL	124	ZHA01-HAL-124	2018-02-28 11:11:32	2018-02-28 11:11:32	2018-02-28	2018-02-26	2018-02-01	21339	199.954	101.548	89.1188	82.0799	95	82	75	97.7522	132.072	133.934	92	133	134	control	HAL control
ZHA01	HAL	124	ZHA01-HAL-124	2018-02-28 11:11:32	2018-02-28 11:11:32	2018-02-28	2018-02-26	2018-02-01	21339	199.954	101.548	89.1188	82.0799	95	82	75	97.7522	132.072	133.934	92	133	134	control	HAL control
ZHA01	HAL	124	ZHA01-HAL-124	2018-02-28 12:41:32	2018-02-28 12:41:32	2018-02-28	2018-02-26	2018-02-01	18648	199.767	115.897	101.137	91.9196	112	97	88	110.476	132.607	135.37	108	133	135	control	HAL control
ZHA01	HAL	124	ZHA01-HAL-124	2018-02-28 12:41:32	2018-02-28 12:41:32	2018-02-28	2018-02-26	2018-02-01	18648	199.767	115.897	101.137	91.9196	112	97	88	110.476	132.607	135.37	108	133	135	control	HAL control
ZHA01	HAL	124	ZHA01-HAL-124	2018-03-05 11:11:32	2018-03-05 11:11:32	2018-03-05	2018-03-05	2018-03-01	13766	199.893	112.718	100.564	106.079	101	88	95	110.223	134.324	126.423	99	136	123	control	HAL control
ZHA01	HAL	124	ZHA01-HAL-124	2018-03-05 11:11:32	2018-03-05 11:11:32	2018-03-05	2018-03-05	2018-03-01	13766	199.893	112.718	100.564	106.079	101	88	95	110.223	134.324	126.423	99	136	123	control	HAL control
ZHA01	HAL	124	ZHA01-HAL-124	2018-03-05 12:41:32	2018-03-05 12:41:32	2018-03-05	2018-03-05	2018-03-01	12122	199.973	119.903	109.827	112.267	115	105	108	118.548	132.903	127.942	116	133	126	control	HAL control
ZHA01	HAL	124	ZHA01-HAL-124	2018-03-05 12:41:32	2018-03-05 12:41:32	2018-03-05	2018-03-05	2018-03-01	12122	199.973	119.903	109.827	112.267	115	105	108	118.548	132.903	127.942	116	133	126	control	HAL control
ZHA01	HAL	124	ZHA01-HAL-124	2018-03-06 11:11:32	2018-03-06 11:11:32	2018-03-06	2018-03-05	2018-03-01	55428	199.956	95.6224	82.4483	92.563	97	83	95	92.9867	135.622	124.152	95	136	123	control	HAL control
ZHA01	HAL	124	ZHA01-HAL-124	2018-03-06 11:11:32	2018-03-06 11:11:32	2018-03-06	2018-03-05	2018-03-01	55428	199.956	95.6224	82.4483	92.563	97	83	95	92.9867	135.622	124.152	95	136	123	control	HAL control
ZHA01	HAL	124	ZHA01-HAL-124	2018-03-06 12:41:32	2018-03-06 12:41:32	2018-03-06	2018-03-05	2018-03-01	43013	199.976	99.7814	87.2995	97.3591	100	87	100	97.8907	135.282	124.107	99	136	123	control	HAL control
ZHA01	HAL	124	ZHA01-HAL-124	2018-03-06 12:41:32	2018-03-06 12:41:32	2018-03-06	2018-03-05	2018-03-01	43013	199.976	99.7814	87.2995	97.3591	100	87	100	97.8907	135.282	124.107	99	136	123	control	HAL control
ZHA01	HAL	124	ZHA01-HAL-124	2018-03-07 11:11:32	2018-03-07 11:11:32	2018-03-07	2018-03-05	2018-03-01	45224	199.937	101.303	85.8277	98.6541	102	86	101	97.4056	137.097	122.98	98	138	122	control	HAL control
ZHA01	HAL	124	ZHA01-HAL-124	2018-03-07 11:11:32	2018-03-07 11:11:32	2018-03-07	2018-03-05	2018-03-01	45224	199.937	101.303	85.8277	98.6541	102	86	101	97.4056	137.097	122.98	98	138	122	control	HAL control
ZHA01	HAL	124	ZHA01-HAL-124	2018-03-07 12:41:32	2018-03-07 12:41:32	2018-03-07	2018-03-05	2018-03-01	61040	199.912	99.4951	84.1066	95.4649	99	83	96	95.1885	136.803	123.803	95	137	123	control	HAL control
ZHA01	HAL	124	ZHA01-HAL-124	2018-03-07 12:41:32	2018-03-07 12:41:32	2018-03-07	2018-03-05	2018-03-01	61040	199.912	99.4951	84.1066	95.4649	99	83	96	95.1885	136.803	123.803	95	137	123	control	HAL control
ZHA01	HAL	124	ZHA01-HAL-124	2018-03-08 11:11:32	2018-03-08 11:11:32	2018-03-08	2018-03-05	2018-03-01	33532	199.955	114.803	97.8275	106.895	106	89	99	108.837	136.908	125.334	102	137	124	control	HAL control
ZHA01	HAL	124	ZHA01-HAL-124	2018-03-08 11:11:32	2018-03-08 11:11:32	2018-03-08	2018-03-05	2018-03-01	33532	199.955	114.803	97.8275	106.895	106	89	99	108.837	136.908	125.334	102	137	124	control	HAL control
ZHA01	HAL	124	ZHA01-HAL-124	2018-03-08 12:41:32	2018-03-08 12:41:32	2018-03-08	2018-03-05	2018-03-01	21966	198.516	123.861	106.019	109.596	118	98	102	116.997	136.113	128.732	111	136	127	control	HAL control
ZHA01	HAL	124	ZHA01-HAL-124	2018-03-08 12:41:32	2018-03-08 12:41:32	2018-03-08	2018-03-05	2018-03-01	21966	198.516	123.861	106.019	109.596	118	98	102	116.997	136.113	128.732	111	136	127	control	HAL control
ZHA01	HAL	124	ZHA01-HAL-124	2018-03-09 11:11:32	2018-03-09 11:11:32	2018-03-09	2018-03-05	2018-03-01	68285	199.982	95.3824	79.9372	92.8892	97	81	96	91.0219	137.165	122.856	94	137	122	control	HAL control
ZHA01	HAL	124	ZHA01-HAL-124	2018-03-09 11:11:32	2018-03-09 11:11:32	2018-03-09	2018-03-05	2018-03-01	68285	199.982	95.3824	79.9372	92.8892	97	81	96	91.0219	137.165	122.856	94	137	122	control	HAL control
ZHA01	HAL	124	ZHA01-HAL-124	2018-03-09 12:41:32	2018-03-09 12:41:32	2018-03-09	2018-03-05	2018-03-01	65688	199.982	96.5212	80.6616	92.2008	97	80	93	91.725	137.034	123.743	92	137	123	control	HAL control
ZHA01	HAL	124	ZHA01-HAL-124	2018-03-09 12:41:32	2018-03-09 12:41:32	2018-03-09	2018-03-05	2018-03-01	65688	199.982	96.5212	80.6616	92.2008	97	80	93	91.725	137.034	123.743	92	137	123	control	HAL control
ZHA01	HAL	124	ZHA01-HAL-124	2018-03-10 11:11:32	2018-03-10 11:11:32	2018-03-10	2018-03-05	2018-03-01	53759	199.971	103.291	82.5481	91.3619	102	81	92	94.9596	138.487	126.127	94	139	124	control	HAL control
ZHA01	HAL	124	ZHA01-HAL-124	2018-03-10 11:11:32	2018-03-10 11:11:32	2018-03-10	2018-03-05	2018-03-01	53759	199.971	103.291	82.5481	91.3619	102	81	92	94.9596	138.487	126.127	94	139	124	control	HAL control
ZHA01	HAL	124	ZHA01-HAL-124	2018-03-10 12:41:32	2018-03-10 12:41:32	2018-03-10	2018-03-05	2018-03-01	61988	199.975	101.721	80.9564	90.693	102	80	92	93.2979	138.698	125.611	94	139	124	control	HAL control
ZHA01	HAL	124	ZHA01-HAL-124	2018-03-10 12:41:32	2018-03-10 12:41:32	2018-03-10	2018-03-05	2018-03-01	61988	199.975	101.721	80.9564	90.693	102	80	92	93.2979	138.698	125.611	94	139	124	control	HAL control
ZHA01	HAL	124	ZHA01-HAL-124	2018-03-11 11:11:32	2018-03-11 11:11:32	2018-03-11	2018-03-05	2018-03-01	65758	199.975	100.429	81.972	91.6276	102	83	94	93.7979	137.699	125.251	96	138	124	control	HAL control
ZHA01	HAL	124	ZHA01-HAL-124	2018-03-11 11:11:32	2018-03-11 11:11:32	2018-03-11	2018-03-05	2018-03-01	65758	199.975	100.429	81.972	91.6276	102	83	94	93.7979	137.699	125.251	96	138	124	control	HAL control
ZHA01	HAL	124	ZHA01-HAL-124	2018-03-11 12:41:32	2018-03-11 12:41:32	2018-03-11	2018-03-05	2018-03-01	63823	199.962	103.535	85.1527	94.0312	104	85	96	97.0755	137.462	125.688	98	138	124	control	HAL control
ZHA01	HAL	124	ZHA01-HAL-124	2018-03-11 12:41:32	2018-03-11 12:41:32	2018-03-11	2018-03-05	2018-03-01	63823	199.962	103.535	85.1527	94.0312	104	85	96	97.0755	137.462	125.688	98	138	124	control	HAL control
ZHA01	HAL	124	ZHA01-HAL-124	2018-03-12 11:11:32	2018-03-12 11:11:32	2018-03-12	2018-03-12	2018-03-01	54153	199.977	102.075	83.41	92.8807	101	81	93	95.4554	137.768	125.373	95	138	123	control	HAL control
ZHA01	HAL	124	ZHA01-HAL-124	2018-03-12 11:11:32	2018-03-12 11:11:32	2018-03-12	2018-03-12	2018-03-01	54153	199.977	102.075	83.41	92.8807	101	81	93	95.4554	137.768	125.373	95	138	123	control	HAL control
ZHA01	HAL	124	ZHA01-HAL-124	2018-03-12 12:41:32	2018-03-12 12:41:32	2018-03-12	2018-03-12	2018-03-01	60873	199.982	98.6119	83.1113	92.1807	99	83	93	94.225	136.369	125.094	95	137	123	control	HAL control
ZHA01	HAL	124	ZHA01-HAL-124	2018-03-12 12:41:32	2018-03-12 12:41:32	2018-03-12	2018-03-12	2018-03-01	60873	199.982	98.6119	83.1113	92.1807	99	83	93	94.225	136.369	125.094	95	137	123	control	HAL control
ZHA01	HAL	124	ZHA01-HAL-124	2018-03-13 11:11:32	2018-03-13 11:11:32	2018-03-13	2018-03-12	2018-03-01	62608	199.982	104.816	87.9137	96.9469	106	88	100	99.751	136.841	125.373	101	138	123	control	HAL control
ZHA01	HAL	124	ZHA01-HAL-124	2018-03-13 11:11:32	2018-03-13 11:11:32	2018-03-13	2018-03-12	2018-03-01	62608	199.982	104.816	87.9137	96.9469	106	88	100	99.751	136.841	125.373	101	138	123	control	HAL control
ZHA01	HAL	124	ZHA01-HAL-124	2018-03-13 12:41:32	2018-03-13 12:41:32	2018-03-13	2018-03-12	2018-03-01	63273	199.982	104.132	86.3311	95.3462	105	87	98	98.3168	137.231	125.509	100	138	124	control	HAL control
ZHA01	HAL	124	ZHA01-HAL-124	2018-03-13 12:41:32	2018-03-13 12:41:32	2018-03-13	2018-03-12	2018-03-01	63273	199.982	104.132	86.3311	95.3462	105	87	98	98.3168	137.231	125.509	100	138	124	control	HAL control
ZHA01	HAL	124	ZHA01-HAL-124	2018-03-14 11:11:32	2018-03-14 11:11:32	2018-03-14	2018-03-12	2018-03-01	45004	199.982	101.41	87.6539	99.2124	100	87	100	98.7396	136.192	123.375	99	137	121	control	HAL control
ZHA01	HAL	124	ZHA01-HAL-124	2018-03-14 11:11:32	2018-03-14 11:11:32	2018-03-14	2018-03-12	2018-03-01	45004	199.982	101.41	87.6539	99.2124	100	87	100	98.7396	136.192	123.375	99	137	121	control	HAL control
ZHA01	HAL	124	ZHA01-HAL-124	2018-03-14 12:41:32	2018-03-14 12:41:32	2018-03-14	2018-03-12	2018-03-01	16369	199.985	121.924	100.819	96.2563	119	97	91	112.133	136.228	133.622	110	136	130	control	HAL control
ZHA01	HAL	124	ZHA01-HAL-124	2018-03-14 12:41:32	2018-03-14 12:41:32	2018-03-14	2018-03-12	2018-03-01	16369	199.985	121.924	100.819	96.2563	119	97	91	112.133	136.228	133.622	110	136	130	control	HAL control
ZHA01	HAL	124	ZHA01-HAL-124	2018-03-15 11:11:32	2018-03-15 11:11:32	2018-03-15	2018-03-12	2018-03-01	57619	199.982	106.245	88.2501	92.7254	108	88	96	100.151	136.42	128.145	102	137	125	control	HAL control
ZHA01	HAL	124	ZHA01-HAL-124	2018-03-15 11:11:32	2018-03-15 11:11:32	2018-03-15	2018-03-12	2018-03-01	57619	199.982	106.245	88.2501	92.7254	108	88	96	100.151	136.42	128.145	102	137	125	control	HAL control
ZHA01	HAL	124	ZHA01-HAL-124	2018-03-15 12:41:32	2018-03-15 12:41:32	2018-03-15	2018-03-12	2018-03-01	59345	199.982	106.617	88.9262	94.4794	108	89	97	100.822	136.488	127.479	102	137	125	control	HAL control
ZHA01	HAL	124	ZHA01-HAL-124	2018-03-15 12:41:32	2018-03-15 12:41:32	2018-03-15	2018-03-12	2018-03-01	59345	199.982	106.617	88.9262	94.4794	108	89	97	100.822	136.488	127.479	102	137	125	control	HAL control
ZHA01	HAL	124	ZHA01-HAL-124	2018-03-16 11:11:32	2018-03-16 11:11:32	2018-03-16	2018-03-12	2018-03-01	49668	199.982	112.285	93.4786	97.4951	112	92	99	105.735	136.667	128.496	105	138	125	control	HAL control
ZHA01	HAL	124	ZHA01-HAL-124	2018-03-16 11:11:32	2018-03-16 11:11:32	2018-03-16	2018-03-12	2018-03-01	49668	199.982	112.285	93.4786	97.4951	112	92	99	105.735	136.667	128.496	105	138	125	control	HAL control
ZHA01	HAL	124	ZHA01-HAL-124	2018-03-16 12:41:32	2018-03-16 12:41:32	2018-03-16	2018-03-12	2018-03-01	40257	199.974	107.378	93.4949	100.582	107	93	100	104.602	135.29	125.947	105	137	123	control	HAL control
ZHA01	HAL	124	ZHA01-HAL-124	2018-03-16 12:41:32	2018-03-16 12:41:32	2018-03-16	2018-03-12	2018-03-01	40257	199.974	107.378	93.4949	100.582	107	93	100	104.602	135.29	125.947	105	137	123	control	HAL control
ZHA01	HAL	124	ZHA01-HAL-124	2018-03-17 11:11:32	2018-03-17 11:11:32	2018-03-17	2018-03-12	2018-03-01	58425	199.975	104.156	87.0017	93.2586	105	86	95	98.6977	136.453	126.984	99	137	124	control	HAL control
ZHA01	HAL	124	ZHA01-HAL-124	2018-03-17 11:11:32	2018-03-17 11:11:32	2018-03-17	2018-03-12	2018-03-01	58425	199.975	104.156	87.0017	93.2586	105	86	95	98.6977	136.453	126.984	99	137	124	control	HAL control
ZHA01	HAL	124	ZHA01-HAL-124	2018-03-17 12:41:32	2018-03-17 12:41:32	2018-03-17	2018-03-12	2018-03-01	61481	199.982	103.67	86.2416	91.3994	104	86	93	97.8774	136.356	127.668	99	137	125	control	HAL control
ZHA01	HAL	124	ZHA01-HAL-124	2018-03-17 12:41:32	2018-03-17 12:41:32	2018-03-17	2018-03-12	2018-03-01	61481	199.982	103.67	86.2416	91.3994	104	86	93	97.8774	136.356	127.668	99	137	125	control	HAL control
ZHA01	HAL	124	ZHA01-HAL-124	2018-03-22 11:11:32	2018-03-22 11:11:32	2018-03-22	2018-03-19	2018-03-01	59161	199.982	115.809	96.2894	100.165	115	95	99	108.542	136.857	128.682	108	137	126	control	HAL control
ZHA01	HAL	124	ZHA01-HAL-124	2018-03-22 11:11:32	2018-03-22 11:11:32	2018-03-22	2018-03-19	2018-03-01	59161	199.982	115.809	96.2894	100.165	115	95	99	108.542	136.857	128.682	108	137	126	control	HAL control
ZHA01	HAL	124	ZHA01-HAL-124	2018-03-22 12:41:32	2018-03-22 12:41:32	2018-03-22	2018-03-19	2018-03-01	61927	199.982	108.571	92.7383	97.0304	109	93	98	104.053	135.486	127.865	105	136	125	control	HAL control
ZHA01	HAL	124	ZHA01-HAL-124	2018-03-22 12:41:32	2018-03-22 12:41:32	2018-03-22	2018-03-19	2018-03-01	61927	199.982	108.571	92.7383	97.0304	109	93	98	104.053	135.486	127.865	105	136	125	control	HAL control
ZHA01	HAL	124	ZHA01-HAL-124	2018-03-23 11:11:32	2018-03-23 11:11:32	2018-03-23	2018-03-19	2018-03-01	45521	199.982	100.358	82.1581	84.1317	97	78	79	92.812	136.264	129.564	89	137	126	control	HAL control
ZHA01	HAL	124	ZHA01-HAL-124	2018-03-23 11:11:32	2018-03-23 11:11:32	2018-03-23	2018-03-19	2018-03-01	45521	199.982	100.358	82.1581	84.1317	97	78	79	92.812	136.264	129.564	89	137	126	control	HAL control
ZHA01	HAL	124	ZHA01-HAL-124	2018-03-23 12:41:32	2018-03-23 12:41:32	2018-03-23	2018-03-19	2018-03-01	23009	199.212	129.888	110.72	103.986	133	112	100	121.422	134.85	134.432	125	135	133	control	HAL control
ZHA01	HAL	124	ZHA01-HAL-124	2018-03-23 12:41:32	2018-03-23 12:41:32	2018-03-23	2018-03-19	2018-03-01	23009	199.212	129.888	110.72	103.986	133	112	100	121.422	134.85	134.432	125	135	133	control	HAL control
ZHA01	HAL	124	ZHA01-HAL-124	2018-03-24 11:11:32	2018-03-24 11:11:32	2018-03-24	2018-03-19	2018-03-01	18282	199.951	100.062	82.3397	87.2843	96	75	82	92.9865	136.601	127.707	87	137	124	control	HAL control
ZHA01	HAL	124	ZHA01-HAL-124	2018-03-24 11:11:32	2018-03-24 11:11:32	2018-03-24	2018-03-19	2018-03-01	18282	199.951	100.062	82.3397	87.2843	96	75	82	92.9865	136.601	127.707	87	137	124	control	HAL control
ZHA01	HAL	124	ZHA01-HAL-124	2018-03-24 12:41:32	2018-03-24 12:41:32	2018-03-24	2018-03-19	2018-03-01	16292	187.353	144.911	124.658	116.277	147	126	113	136.097	134.927	135.507	139	135	134	control	HAL control
ZHA01	HAL	124	ZHA01-HAL-124	2018-03-24 12:41:32	2018-03-24 12:41:32	2018-03-24	2018-03-19	2018-03-01	16292	187.353	144.911	124.658	116.277	147	126	113	136.097	134.927	135.507	139	135	134	control	HAL control
ZHA01	HAL	124	ZHA01-HAL-124	2018-03-25 11:11:32	2018-03-25 11:11:32	2018-03-25	2018-03-19	2018-03-01	38799	199.982	104.201	84.5543	87.6892	100	79	81	95.7179	137.056	129.2	91	137	126	control	HAL control
ZHA01	HAL	124	ZHA01-HAL-124	2018-03-25 11:11:32	2018-03-25 11:11:32	2018-03-25	2018-03-19	2018-03-01	38799	199.982	104.201	84.5543	87.6892	100	79	81	95.7179	137.056	129.2	91	137	126	control	HAL control
ZHA01	HAL	124	ZHA01-HAL-124	2018-03-25 12:41:32	2018-03-25 12:41:32	2018-03-25	2018-03-19	2018-03-01	52048	199.982	119.227	98.5709	96.2517	116	94	89	109.641	136.313	132.433	107	136	131	control	HAL control
ZHA01	HAL	124	ZHA01-HAL-124	2018-03-25 12:41:32	2018-03-25 12:41:32	2018-03-25	2018-03-19	2018-03-01	52048	199.982	119.227	98.5709	96.2517	116	94	89	109.641	136.313	132.433	107	136	131	control	HAL control
ZHA01	HAL	124	ZHA01-HAL-124	2018-03-26 11:11:32	2018-03-26 11:11:32	2018-03-26	2018-03-26	2018-03-01	62348	199.982	104.651	84.8519	90.3897	105	85	93	96.986	137.418	127.855	98	138	126	control	HAL control
ZHA01	HAL	124	ZHA01-HAL-124	2018-03-26 11:11:32	2018-03-26 11:11:32	2018-03-26	2018-03-26	2018-03-01	62348	199.982	104.651	84.8519	90.3897	105	85	93	96.986	137.418	127.855	98	138	126	control	HAL control
ZHA01	HAL	124	ZHA01-HAL-124	2018-03-26 12:41:32	2018-03-26 12:41:32	2018-03-26	2018-03-26	2018-03-01	67156	199.982	99.3144	81.0884	86.407	99	81	87	92.3242	136.8	127.735	93	137	126	control	HAL control
ZHA01	HAL	124	ZHA01-HAL-124	2018-03-26 12:41:32	2018-03-26 12:41:32	2018-03-26	2018-03-26	2018-03-01	67156	199.982	99.3144	81.0884	86.407	99	81	87	92.3242	136.8	127.735	93	137	126	control	HAL control
ZHA01	HAL	124	ZHA01-HAL-124	2018-03-27 11:11:32	2018-03-27 11:11:32	2018-03-27	2018-03-26	2018-03-01	62858	199.982	109.656	88.2997	93.0918	110	88	95	100.951	137.869	128.539	102	138	127	control	HAL control
ZHA01	HAL	124	ZHA01-HAL-124	2018-03-27 11:11:32	2018-03-27 11:11:32	2018-03-27	2018-03-26	2018-03-01	62858	199.982	109.656	88.2997	93.0918	110	88	95	100.951	137.869	128.539	102	138	127	control	HAL control
ZHA01	HAL	124	ZHA01-HAL-124	2018-03-27 12:41:32	2018-03-27 12:41:32	2018-03-27	2018-03-26	2018-03-01	54640	199.982	113.692	93.7872	99.2531	110	90	96	106	137.334	127.885	103	138	126	control	HAL control
ZHA01	HAL	124	ZHA01-HAL-124	2018-03-27 12:41:32	2018-03-27 12:41:32	2018-03-27	2018-03-26	2018-03-01	54640	199.982	113.692	93.7872	99.2531	110	90	96	106	137.334	127.885	103	138	126	control	HAL control
ZHA01	HAL	124	ZHA01-HAL-124	2018-03-28 11:11:32	2018-03-28 11:11:32	2018-03-28	2018-03-26	2018-03-01	60523	199.982	116.681	94.1047	99.3284	117	94	101	107.488	138.342	128.489	109	139	127	control	HAL control
ZHA01	HAL	124	ZHA01-HAL-124	2018-03-28 11:11:32	2018-03-28 11:11:32	2018-03-28	2018-03-26	2018-03-01	60523	199.982	116.681	94.1047	99.3284	117	94	101	107.488	138.342	128.489	109	139	127	control	HAL control
ZHA01	HAL	124	ZHA01-HAL-124	2018-03-28 12:41:32	2018-03-28 12:41:32	2018-03-28	2018-03-26	2018-03-01	62557	199.982	115.954	91.2264	95.928	117	92	98	105.09	139.157	129.16	106	140	127	control	HAL control
ZHA01	HAL	124	ZHA01-HAL-124	2018-03-28 12:41:32	2018-03-28 12:41:32	2018-03-28	2018-03-26	2018-03-01	62557	199.982	115.954	91.2264	95.928	117	92	98	105.09	139.157	129.16	106	140	127	control	HAL control
ZHA01	HAL	124	ZHA01-HAL-124	2018-03-29 11:11:32	2018-03-29 11:11:32	2018-03-29	2018-03-26	2018-03-01	55774	199.982	115.689	94.7197	100.585	116	96	103	107.795	137.78	127.845	109	138	126	control	HAL control
ZHA01	HAL	124	ZHA01-HAL-124	2018-03-29 11:11:32	2018-03-29 11:11:32	2018-03-29	2018-03-26	2018-03-01	55774	199.982	115.689	94.7197	100.585	116	96	103	107.795	137.78	127.845	109	138	126	control	HAL control
ZHA01	HAL	124	ZHA01-HAL-124	2018-03-29 12:41:32	2018-03-29 12:41:32	2018-03-29	2018-03-26	2018-03-01	52699	199.982	119.136	96.9922	102.755	119	98	104	110.491	138.184	128.096	112	138	126	control	HAL control
ZHA01	HAL	124	ZHA01-HAL-124	2018-03-29 12:41:32	2018-03-29 12:41:32	2018-03-29	2018-03-26	2018-03-01	52699	199.982	119.136	96.9922	102.755	119	98	104	110.491	138.184	128.096	112	138	126	control	HAL control
ZHA01	HAL	124	ZHA01-HAL-124	2018-03-30 11:11:32	2018-03-30 11:11:32	2018-03-30	2018-03-26	2018-03-01	60539	199.982	107.39	84.9769	88.6366	108	85	90	97.7303	138.165	129.409	99	138	127	control	HAL control
ZHA01	HAL	124	ZHA01-HAL-124	2018-03-30 11:11:32	2018-03-30 11:11:32	2018-03-30	2018-03-26	2018-03-01	60539	199.982	107.39	84.9769	88.6366	108	85	90	97.7303	138.165	129.409	99	138	127	control	HAL control
ZHA01	HAL	124	ZHA01-HAL-124	2018-03-30 12:41:32	2018-03-30 12:41:32	2018-03-30	2018-03-26	2018-03-01	35134	199.977	138.041	117.018	117.865	137	116	114	129.076	136.711	130.601	130	137	129	control	HAL control
ZHA01	HAL	124	ZHA01-HAL-124	2018-03-30 12:41:32	2018-03-30 12:41:32	2018-03-30	2018-03-26	2018-03-01	35134	199.977	138.041	117.018	117.865	137	116	114	129.076	136.711	130.601	130	137	129	control	HAL control
ZHA01	HAL	124	ZHA01-HAL-124	2018-03-31 11:11:32	2018-03-31 11:11:32	2018-03-31	2018-03-26	2018-03-01	62787	199.982	115.676	86.8471	89.9033	116	87	92	101.552	140.672	130.874	103	141	129	control	HAL control
ZHA01	HAL	124	ZHA01-HAL-124	2018-03-31 11:11:32	2018-03-31 11:11:32	2018-03-31	2018-03-26	2018-03-01	62787	199.982	115.676	86.8471	89.9033	116	87	92	101.552	140.672	130.874	103	141	129	control	HAL control
ZHA01	HAL	124	ZHA01-HAL-124	2018-03-31 12:41:32	2018-03-31 12:41:32	2018-03-31	2018-03-26	2018-03-01	58227	199.982	116.05	87.0763	91.6157	116	88	94	102.045	140.97	130.045	103	141	128	control	HAL control
ZHA01	HAL	124	ZHA01-HAL-124	2018-03-31 12:41:32	2018-03-31 12:41:32	2018-03-31	2018-03-26	2018-03-01	58227	199.982	116.05	87.0763	91.6157	116	88	94	102.045	140.97	130.045	103	141	128	control	HAL control
ZHA01	HAL	143	ZHA01-HAL-143	2017-11-10 12:40:15	2017-11-10 12:40:15	2017-11-10	2017-11-06	2017-11-01	28780	164.389	131.385	141.106	96.1564	132	141	99	144.56	117.031	150.465	145	116	153	control	HAL control
ZHA01	HAL	143	ZHA01-HAL-143	2017-11-11 11:10:15	2017-11-11 11:10:15	2017-11-11	2017-11-06	2017-11-01	32290	199.503	132.052	139.022	90.4632	130	139	94	142.948	117.756	152.622	143	116	156	control	HAL control
ZHA01	HAL	143	ZHA01-HAL-143	2017-11-11 12:40:15	2017-11-11 12:40:15	2017-11-11	2017-11-06	2017-11-01	28999	171.452	134.212	141.383	87.3648	135	142	90	144.934	116.896	155.442	146	115	159	control	HAL control
ZHA01	HAL	143	ZHA01-HAL-143	2017-11-12 11:10:15	2017-11-12 11:10:15	2017-11-12	2017-11-06	2017-11-01	34714	199.503	128.849	138.482	86.5563	128	138	90	141.545	116.23	154.083	142	114	157	control	HAL control
ZHA01	HAL	143	ZHA01-HAL-143	2017-11-12 12:40:15	2017-11-12 12:40:15	2017-11-12	2017-11-06	2017-11-01	34283	199.593	131.109	139.912	90.9848	130	139	95	143.316	116.945	152.604	143	115	156	control	HAL control
ZHA01	HAL	143	ZHA01-HAL-143	2017-11-13 11:10:15	2017-11-13 11:10:15	2017-11-13	2017-11-13	2017-11-01	32504	199.503	138.086	144.922	97.582	138	147	97	148.718	117.956	151.958	151	116	155	control	HAL control
ZHA01	HAL	143	ZHA01-HAL-143	2017-11-13 12:40:15	2017-11-13 12:40:15	2017-11-13	2017-11-13	2017-11-01	36360	199.909	137.165	142.483	101.86	138	143	103	146.817	119.515	148.642	149	118	151	control	HAL control
ZHA01	HAL	143	ZHA01-HAL-143	2017-11-14 11:10:15	2017-11-14 11:10:15	2017-11-14	2017-11-13	2017-11-01	30170	164.226	131.3	138.669	85.4874	134	142	86	142.172	116.884	155.13	146	115	158	control	HAL control
ZHA01	HAL	143	ZHA01-HAL-143	2017-11-14 12:40:15	2017-11-14 12:40:15	2017-11-14	2017-11-13	2017-11-01	27527	162.554	140.468	148.05	93.5904	144	153	93	151.187	116.619	155.541	157	115	158	control	HAL control
ZHA01	HAL	143	ZHA01-HAL-143	2017-11-15 11:10:15	2017-11-15 11:10:15	2017-11-15	2017-11-13	2017-11-01	29797	166.228	131.374	138.389	93.169	134	141	95	142.261	118.072	151.005	145	116	154	control	HAL control
ZHA01	HAL	143	ZHA01-HAL-143	2017-11-15 12:40:15	2017-11-15 12:40:15	2017-11-15	2017-11-13	2017-11-01	27827	161.704	136.682	143.633	97.4581	139	147	100	147.57	117.933	151.427	151	116	155	control	HAL control
ZHA01	HAL	143	ZHA01-HAL-143	2017-11-16 11:10:15	2017-11-16 11:10:15	2017-11-16	2017-11-13	2017-11-01	28584	164.199	133.006	140.747	95.8377	134	142	97	144.57	117.811	150.728	146	116	154	control	HAL control
ZHA01	HAL	143	ZHA01-HAL-143	2017-11-16 12:40:15	2017-11-16 12:40:15	2017-11-16	2017-11-13	2017-11-01	27107	160.497	137.342	145.09	97.5388	138	148	99	148.762	117.441	152.016	151	115	156	control	HAL control
ZHA01	HAL	143	ZHA01-HAL-143	2017-11-17 11:10:15	2017-11-17 11:10:15	2017-11-17	2017-11-13	2017-11-01	29711	174.763	130.96	131.761	83.5765	136	135	87	136.824	120.153	153.632	142	119	157	control	HAL control
ZHA01	HAL	143	ZHA01-HAL-143	2017-11-17 12:40:15	2017-11-17 12:40:15	2017-11-17	2017-11-13	2017-11-01	29995	171.291	129.199	135.788	92.2814	132	139	95	139.88	118.446	150.238	144	116	154	control	HAL control
ZHA01	HAL	143	ZHA01-HAL-143	2017-11-18 11:10:15	2017-11-18 11:10:15	2017-11-18	2017-11-13	2017-11-01	28015	160.21	134.617	142.474	88.6533	135	142	91	145.837	116.602	155.314	146	114	160	control	HAL control
ZHA01	HAL	143	ZHA01-HAL-143	2017-11-18 12:40:15	2017-11-18 12:40:15	2017-11-18	2017-11-13	2017-11-01	28174	161.187	132.023	140.387	89.0402	132	140	91	143.79	116.706	154.032	144	114	158	control	HAL control
ZHA01	HAL	143	ZHA01-HAL-143	2017-11-19 11:10:15	2017-11-19 11:10:15	2017-11-19	2017-11-13	2017-11-01	33981	199.91	127.909	135.791	94.4464	127	134	99	139.664	118.374	148.834	139	116	153	control	HAL control
ZHA01	HAL	143	ZHA01-HAL-143	2017-11-19 12:40:15	2017-11-19 12:40:15	2017-11-19	2017-11-13	2017-11-01	32152	199.97	134.445	138.455	86.6093	133	138	89	142.727	118.579	154.706	143	116	159	control	HAL control
ZHA01	HAL	143	ZHA01-HAL-143	2017-11-20 11:10:15	2017-11-20 11:10:15	2017-11-20	2017-11-20	2017-11-01	27135	162.595	127.283	130.187	75.1173	127	131	78	134.747	118.492	156.937	135	117	161	control	HAL control
ZHA01	HAL	143	ZHA01-HAL-143	2017-11-20 12:40:15	2017-11-20 12:40:15	2017-11-20	2017-11-20	2017-11-01	30051	199.91	133.532	138.87	90.3724	132	138	94	143.132	118.442	152.805	142	116	157	control	HAL control
ZHA01	HAL	143	ZHA01-HAL-143	2017-11-21 11:10:15	2017-11-21 11:10:15	2017-11-21	2017-11-20	2017-11-01	28424	169.448	135.375	141.133	90.5802	135	139	93	145.133	117.875	153.912	144	116	157	control	HAL control
ZHA01	HAL	143	ZHA01-HAL-143	2017-11-21 12:40:15	2017-11-21 12:40:15	2017-11-21	2017-11-20	2017-11-01	33275	199.91	136.13	140.448	99.8411	136	140	102	145.111	119.995	148.701	145	118	153	control	HAL control
ZHA01	HAL	143	ZHA01-HAL-143	2017-11-22 11:10:15	2017-11-22 11:10:15	2017-11-22	2017-11-20	2017-11-01	26880	168.067	143.905	141.9	87.1359	146	146	83	147.026	120.495	157.118	151	119	160	control	HAL control
ZHA01	HAL	143	ZHA01-HAL-143	2017-11-22 12:40:15	2017-11-22 12:40:15	2017-11-22	2017-11-20	2017-11-01	26685	166.261	139.606	145.068	92.8669	137	143	86	148.324	117.79	154.685	147	116	158	control	HAL control
ZHA01	HAL	143	ZHA01-HAL-143	2017-11-23 11:10:15	2017-11-23 11:10:15	2017-11-23	2017-11-20	2017-11-01	34483	199.91	137.91	135.52	92.8021	139	133	96	141.727	122.317	150.935	141	120	155	control	HAL control
ZHA01	HAL	143	ZHA01-HAL-143	2017-11-23 12:40:15	2017-11-23 12:40:15	2017-11-23	2017-11-20	2017-11-01	37574	199.91	119.358	117.947	81.1402	118	113	84	124.084	122.791	148.047	121	122	150	control	HAL control
ZHA01	HAL	143	ZHA01-HAL-143	2017-11-24 11:10:15	2017-11-24 11:10:15	2017-11-24	2017-11-20	2017-11-01	31038	199.91	127.842	123.817	85.7942	127	123	84	130.534	123.699	148.908	130	122	153	control	HAL control
ZHA01	HAL	143	ZHA01-HAL-143	2017-11-24 12:40:15	2017-11-24 12:40:15	2017-11-24	2017-11-20	2017-11-01	31178	167.887	132.248	134.991	94.7772	133	134	96	140.117	120.538	148.962	141	119	152	control	HAL control
ZHA01	HAL	143	ZHA01-HAL-143	2017-11-25 11:10:15	2017-11-25 11:10:15	2017-11-25	2017-11-20	2017-11-01	35103	199.97	121.979	124.827	83.6997	119	119	89	129.967	120.469	149.626	126	118	153	control	HAL control
ZHA01	HAL	143	ZHA01-HAL-143	2017-11-25 12:40:15	2017-11-25 12:40:15	2017-11-25	2017-11-20	2017-11-01	36401	199.97	122.025	123.853	84.1518	120	117	88	129.253	121.087	149.008	124	119	152	control	HAL control
ZHA01	HAL	143	ZHA01-HAL-143	2017-11-26 11:10:15	2017-11-26 11:10:15	2017-11-26	2017-11-20	2017-11-01	39619	199.97	126.43	125.888	97.5811	125	120	103	132.385	123.665	143.202	129	123	145	control	HAL control
ZHA01	HAL	143	ZHA01-HAL-143	2017-11-26 12:40:15	2017-11-26 12:40:15	2017-11-26	2017-11-20	2017-11-01	40827	199.97	126.164	126.297	101.072	125	120	106	132.697	123.843	141.455	130	123	143	control	HAL control
ZHA01	HAL	143	ZHA01-HAL-143	2017-11-27 11:10:15	2017-11-27 11:10:15	2017-11-27	2017-11-27	2017-11-01	38131	199.97	129.932	128.651	102.391	129	125	105	135.438	124.297	142.117	133	123	144	control	HAL control
ZHA01	HAL	143	ZHA01-HAL-143	2017-11-27 12:40:15	2017-11-27 12:40:15	2017-11-27	2017-11-27	2017-11-01	38806	199.97	131.483	130.367	104.241	129	126	108	137.146	124.28	141.993	134	123	144	control	HAL control
ZHA01	HAL	143	ZHA01-HAL-143	2017-11-28 11:10:15	2017-11-28 11:10:15	2017-11-28	2017-11-27	2017-11-01	35473	199.97	127.441	127.081	94.538	124	122	98	133.367	122.978	145.426	129	122	148	control	HAL control
ZHA01	HAL	143	ZHA01-HAL-143	2017-11-28 12:40:15	2017-11-28 12:40:15	2017-11-28	2017-11-27	2017-11-01	38227	199.97	124.812	124.517	95.8448	122	118	100	130.989	123.558	143.343	126	123	145	control	HAL control
ZHA01	HAL	143	ZHA01-HAL-143	2017-11-29 11:10:15	2017-11-29 11:10:15	2017-11-29	2017-11-27	2017-11-01	36659	199.667	125.559	125.276	89.6864	124	121	93	131.306	122.555	147.074	129	121	150	control	HAL control
ZHA01	HAL	143	ZHA01-HAL-143	2017-11-29 12:40:15	2017-11-29 12:40:15	2017-11-29	2017-11-27	2017-11-01	36446	199.389	128.09	127.544	92.6244	127	123	96	133.709	122.746	146.721	131	121	149	control	HAL control
ZHA01	HAL	143	ZHA01-HAL-143	2017-11-30 11:10:15	2017-11-30 11:10:15	2017-11-30	2017-11-27	2017-11-01	37664	199.37	128.977	128.413	103.538	128	124	109	135.206	124.233	141.317	132	123	144	control	HAL control
ZHA01	HAL	143	ZHA01-HAL-143	2017-11-30 12:40:15	2017-11-30 12:40:15	2017-11-30	2017-11-27	2017-11-01	38698	199.338	128.027	127.166	100.5	127	123	105	133.881	124.075	142.338	131	123	144	control	HAL control
ZHA01	HAL	143	ZHA01-HAL-143	2017-12-01 11:10:15	2017-12-01 11:10:15	2017-12-01	2017-11-27	2017-12-01	38711	199.771	130.115	128.621	101.065	128	124	107	135.499	124.166	142.866	132	123	145	control	HAL control
ZHA01	HAL	143	ZHA01-HAL-143	2017-12-01 12:40:15	2017-12-01 12:40:15	2017-12-01	2017-11-27	2017-12-01	37956	199.681	135.764	133.251	104.929	134	130	109	140.337	124.445	143.315	138	124	145	control	HAL control
ZHA01	HAL	143	ZHA01-HAL-143	2017-12-02 11:10:15	2017-12-02 11:10:15	2017-12-02	2017-11-27	2017-12-01	39505	199.766	124.234	122.939	99.486	123	118	104	129.853	124.755	140.726	127	124	142	control	HAL control
ZHA01	HAL	143	ZHA01-HAL-143	2017-12-02 12:40:15	2017-12-02 12:40:15	2017-12-02	2017-11-27	2017-12-01	40560	199.841	129.163	126.441	101.621	127	121	107	133.632	125.1	141.58	130	125	143	control	HAL control
ZHA01	HAL	143	ZHA01-HAL-143	2017-12-03 11:10:15	2017-12-03 11:10:15	2017-12-03	2017-11-27	2017-12-01	34619	199.918	128.881	126.111	102.699	126	120	107	133.476	125.358	140.808	129	125	142	control	HAL control
ZHA01	HAL	143	ZHA01-HAL-143	2017-12-03 12:40:15	2017-12-03 12:40:15	2017-12-03	2017-11-27	2017-12-01	35387	199.771	130.98	127.915	102.163	127	122	107	135.189	125.094	142.094	130	125	144	control	HAL control
ZHA01	HAL	143	ZHA01-HAL-143	2017-12-04 11:10:15	2017-12-04 11:10:15	2017-12-04	2017-12-04	2017-12-01	36671	199.886	131.701	131.207	105.784	129	125	111	137.962	124.14	141.527	134	123	143	control	HAL control
ZHA01	HAL	143	ZHA01-HAL-143	2017-12-04 12:40:15	2017-12-04 12:40:15	2017-12-04	2017-12-04	2017-12-01	34284	199.608	133.643	130.7	101.363	131	125	106	137.82	124.511	143.952	134	124	146	control	HAL control
ZHA01	HAL	143	ZHA01-HAL-143	2017-12-05 11:10:15	2017-12-05 11:10:15	2017-12-05	2017-12-04	2017-12-01	37939	199.771	130.578	128.434	101.078	128	123	106	135.432	124.509	142.818	132	124	145	control	HAL control
ZHA01	HAL	143	ZHA01-HAL-143	2017-12-05 12:40:15	2017-12-05 12:40:15	2017-12-05	2017-12-04	2017-12-01	31211	199.771	131.691	127.81	94.498	132	127	93	134.661	124.287	146.199	135	124	149	control	HAL control
ZHA01	HAL	143	ZHA01-HAL-143	2017-12-06 11:10:15	2017-12-06 11:10:15	2017-12-06	2017-12-04	2017-12-01	38399	199.716	125.184	122.152	92.3887	123	115	97	129.154	124.488	144.36	124	124	146	control	HAL control
ZHA01	HAL	143	ZHA01-HAL-143	2017-12-06 12:40:15	2017-12-06 12:40:15	2017-12-06	2017-12-04	2017-12-01	36965	199.886	129.592	126.605	97.1031	127	120	102	133.675	124.505	144.143	129	124	146	control	HAL control
ZHA01	HAL	143	ZHA01-HAL-143	2017-12-07 11:10:15	2017-12-07 11:10:15	2017-12-07	2017-12-04	2017-12-01	26405	191.531	143.056	133.618	92.2496	141	133	86	141.261	125.397	151.286	141	125	155	control	HAL control
ZHA01	HAL	143	ZHA01-HAL-143	2017-12-07 12:41:01	2017-12-07 12:41:01	2017-12-07	2017-12-04	2017-12-01	50520	191.742	112.479	111.91	100.613	106	105	99	119.262	126.215	134.143	113	128	131	control	HAL control
ZHA01	HAL	143	ZHA01-HAL-143	2017-12-08 11:11:01	2017-12-08 11:11:01	2017-12-08	2017-12-04	2017-12-01	35722	186.187	129.759	129.218	90.9617	129	125	96	135.32	122.191	148.498	132	121	150	control	HAL control
ZHA01	HAL	143	ZHA01-HAL-143	2017-12-08 12:41:01	2017-12-08 12:41:01	2017-12-08	2017-12-04	2017-12-01	33793	187.257	134.027	130.505	89.9706	134	128	94	137.139	123.119	150.063	135	122	151	control	HAL control
ZHA01	HAL	143	ZHA01-HAL-143	2017-12-12 11:11:01	2017-12-12 11:11:01	2017-12-12	2017-12-11	2017-12-01	35878	185.933	139.334	137.02	101.181	139	133	106	143.574	123.248	147.277	141	123	149	control	HAL control
ZHA01	HAL	143	ZHA01-HAL-143	2017-12-12 12:41:01	2017-12-12 12:41:01	2017-12-12	2017-12-11	2017-12-01	35452	185.58	138.706	136.384	102.602	139	132	108	143.024	123.556	146.194	141	123	148	control	HAL control
ZHA01	HAL	143	ZHA01-HAL-143	2017-12-13 11:11:01	2017-12-13 11:11:01	2017-12-13	2017-12-11	2017-12-01	25629	175.604	148.982	138.941	97.9335	149	142	95	146.797	125.666	151.087	150	125	154	control	HAL control
ZHA01	HAL	143	ZHA01-HAL-143	2017-12-13 12:41:01	2017-12-13 12:41:01	2017-12-13	2017-12-11	2017-12-01	24548	180.645	136.733	134.071	97.4865	141	138	101	140.717	123.334	147.695	145	122	151	control	HAL control
ZHA01	HAL	143	ZHA01-HAL-143	2017-12-14 11:11:01	2017-12-14 11:11:01	2017-12-14	2017-12-11	2017-12-01	32983	183.344	128.686	122.473	83	127	118	89	129.715	124.42	150.091	127	124	152	control	HAL control
ZHA01	HAL	143	ZHA01-HAL-143	2017-12-14 12:41:01	2017-12-14 12:41:01	2017-12-14	2017-12-11	2017-12-01	37951	186.29	133.925	130.817	97.1811	134	127	104	137.486	123.941	146.304	136	123	148	control	HAL control
ZHA01	HAL	143	ZHA01-HAL-143	2017-12-15 11:11:01	2017-12-15 11:11:01	2017-12-15	2017-12-11	2017-12-01	35952	184.92	125.648	120.99	97.476	126	120	100	128.589	126.012	141.324	129	126	142	control	HAL control
ZHA01	HAL	143	ZHA01-HAL-143	2017-12-15 12:41:01	2017-12-15 12:41:01	2017-12-15	2017-12-11	2017-12-01	29332	180.918	120.894	118.193	81.7923	121	118	82	124.78	123.278	148.127	125	123	149	control	HAL control
ZHA01	HAL	143	ZHA01-HAL-143	2017-12-16 11:11:01	2017-12-16 11:11:01	2017-12-16	2017-12-11	2017-12-01	36498	188.448	135.221	133.895	102.866	136	130	109	140.351	123.552	144.635	139	123	146	control	HAL control
ZHA01	HAL	143	ZHA01-HAL-143	2017-12-16 12:41:01	2017-12-16 12:41:01	2017-12-16	2017-12-11	2017-12-01	36409	186.301	137.43	136.49	107.016	138	132	113	142.967	123.633	143.703	141	123	145	control	HAL control
ZHA01	HAL	143	ZHA01-HAL-143	2017-12-17 11:11:01	2017-12-17 11:11:01	2017-12-17	2017-12-11	2017-12-01	32106	185.923	138.243	136.161	103.04	141	133	108	142.863	123.549	145.811	142	123	147	control	HAL control
ZHA01	HAL	143	ZHA01-HAL-143	2017-12-17 12:41:01	2017-12-17 12:41:01	2017-12-17	2017-12-11	2017-12-01	35320	182.292	139.292	137.216	107.94	143	135	115	144.028	124.086	143.781	145	124	145	control	HAL control
ZHA01	HAL	143	ZHA01-HAL-143	2017-12-19 11:11:01	2017-12-19 11:11:01	2017-12-19	2017-12-18	2017-12-01	31636	180.995	128.45	121.163	94.7367	128	116	100	129.429	126.694	143.227	126	127	145	control	HAL control
ZHA01	HAL	143	ZHA01-HAL-143	2017-12-19 12:41:01	2017-12-19 12:41:01	2017-12-19	2017-12-18	2017-12-01	32967	181.98	124.416	119.553	96.5644	125	114	102	127.391	126.24	141.042	124	126	142	control	HAL control
ZHA01	HAL	143	ZHA01-HAL-143	2017-12-20 11:11:01	2017-12-20 11:11:01	2017-12-20	2017-12-18	2017-12-01	36217	185.175	130.845	129.802	107.41	132	125	114	136.781	124.762	140.059	135	125	140	control	HAL control
ZHA01	HAL	143	ZHA01-HAL-143	2017-12-20 12:41:01	2017-12-20 12:41:01	2017-12-20	2017-12-18	2017-12-01	35301	184.673	135.765	132.968	110.379	138	128	116	140.348	125.464	140.328	139	125	141	control	HAL control
ZHA01	HAL	143	ZHA01-HAL-143	2017-12-21 11:11:01	2017-12-21 11:11:01	2017-12-21	2017-12-18	2017-12-01	18817	180.925	159.18	146.768	108.361	157	144	103	155.373	126.902	149.835	154	126	154	control	HAL control
ZHA01	HAL	143	ZHA01-HAL-143	2017-12-21 12:41:01	2017-12-21 12:41:01	2017-12-21	2017-12-18	2017-12-01	29899	183.599	122.622	119.937	93.7383	122	118	93	127.082	124.849	142.475	126	125	143	control	HAL control
ZHA01	HAL	143	ZHA01-HAL-143	2017-12-22 11:11:01	2017-12-22 11:11:01	2017-12-22	2017-12-18	2017-12-01	36533	186.989	131.239	124.635	94.5283	131	119	101	132.464	125.985	144.993	130	126	146	control	HAL control
ZHA01	HAL	143	ZHA01-HAL-143	2017-12-22 12:41:01	2017-12-22 12:41:01	2017-12-22	2017-12-18	2017-12-01	37058	184.491	133.761	127.098	97.6619	133	121	104	135.096	126.09	144.587	132	126	144	control	HAL control
ZHA01	HAL	143	ZHA01-HAL-143	2017-12-23 11:11:01	2017-12-23 11:11:01	2017-12-23	2017-12-18	2017-12-01	34520	184.397	135.855	130.552	99.3116	136	127	105	138.059	125.235	145.309	137	126	146	control	HAL control
ZHA01	HAL	143	ZHA01-HAL-143	2017-12-23 12:41:01	2017-12-23 12:41:01	2017-12-23	2017-12-18	2017-12-01	34444	185.305	133.872	129.545	101.454	133	125	107	137.017	125.328	143.506	135	126	144	control	HAL control
ZHA01	HAL	143	ZHA01-HAL-143	2017-12-24 11:11:01	2017-12-24 11:11:01	2017-12-24	2017-12-18	2017-12-01	34711	188.181	131.519	126.592	99.5285	133	123	105	134.195	125.724	143.09	133	127	143	control	HAL control
ZHA01	HAL	143	ZHA01-HAL-143	2017-12-24 12:41:01	2017-12-24 12:41:01	2017-12-24	2017-12-18	2017-12-01	33869	188.181	133.255	128.073	101.872	134	124	107	135.814	125.939	142.624	135	127	143	control	HAL control
ZHA01	HAL	143	ZHA01-HAL-143	2017-12-25 11:11:01	2017-12-25 11:11:01	2017-12-25	2017-12-25	2017-12-01	36015	187.306	133.408	126.695	102.178	133	122	106	134.98	126.8	141.967	134	128	141	control	HAL control
ZHA01	HAL	143	ZHA01-HAL-143	2017-12-25 12:41:01	2017-12-25 12:41:01	2017-12-25	2017-12-25	2017-12-01	37091	186.381	133.951	127.37	104.448	135	124	109	135.774	126.957	141.103	135	128	140	control	HAL control
ZHA01	HAL	143	ZHA01-HAL-143	2017-12-26 11:11:01	2017-12-26 11:11:01	2017-12-26	2017-12-25	2017-12-01	40460	188.801	129.753	124.524	105.647	130	120	111	132.659	127.14	138.745	131	129	137	control	HAL control
ZHA01	HAL	143	ZHA01-HAL-143	2017-12-26 12:41:01	2017-12-26 12:41:01	2017-12-26	2017-12-25	2017-12-01	38639	190.503	133.808	124.651	98.1962	135	120	103	133.211	127.584	143.319	132	129	142	control	HAL control
ZHA01	HAL	143	ZHA01-HAL-143	2017-12-27 11:11:01	2017-12-27 11:11:01	2017-12-27	2017-12-25	2017-12-01	42032	190.714	124.472	116.699	95.2309	124	110	101	125.169	127.823	140.55	122	130	138	control	HAL control
ZHA01	HAL	143	ZHA01-HAL-143	2017-12-27 12:41:01	2017-12-27 12:41:01	2017-12-27	2017-12-25	2017-12-01	41642	189.645	126.836	119.3	96.7934	127	113	102	127.71	127.519	141.061	125	130	139	control	HAL control
ZHA01	HAL	143	ZHA01-HAL-143	2017-12-28 11:11:01	2017-12-28 11:11:01	2017-12-28	2017-12-25	2017-12-01	38166	192.203	140.067	131.202	110.12	140	127	115	140.176	128.21	140.326	138	130	139	control	HAL control
ZHA01	HAL	143	ZHA01-HAL-143	2017-12-28 12:41:01	2017-12-28 12:41:01	2017-12-28	2017-12-25	2017-12-01	38170	187.732	134.22	128.074	107.676	134	123	113	136.508	127.238	139.639	134	129	138	control	HAL control
ZHA01	HAL	143	ZHA01-HAL-143	2017-12-29 11:11:01	2017-12-29 11:11:01	2017-12-29	2017-12-25	2017-12-01	16497	179.646	118.062	107.035	84.5306	117	107	82	116.114	129.095	141.686	117	131	142	control	HAL control
ZHA01	HAL	143	ZHA01-HAL-143	2017-12-29 12:41:01	2017-12-29 12:41:01	2017-12-29	2017-12-25	2017-12-01	34088	186.416	133.348	124.556	110.971	133	119	115	133.977	129.407	136.374	131	132	133	control	HAL control
ZHA01	HAL	143	ZHA01-HAL-143	2017-12-30 11:11:01	2017-12-30 11:11:01	2017-12-30	2017-12-25	2017-12-01	34487	188.261	130.828	124.734	98.7957	129	117	105	132.771	126.441	142.631	128	127	142	control	HAL control
ZHA01	HAL	143	ZHA01-HAL-143	2017-12-30 12:41:01	2017-12-30 12:41:01	2017-12-30	2017-12-25	2017-12-01	33658	188.261	133.478	127.477	99.7115	132	120	106	135.454	126.115	143.551	131	127	144	control	HAL control
ZHA01	HAL	143	ZHA01-HAL-143	2017-12-31 11:11:01	2017-12-31 11:11:01	2017-12-31	2017-12-25	2017-12-01	33298	189.428	132.93	125.293	95.779	131	122	93	133.395	126.393	144.852	131	128	145	control	HAL control
ZHA01	HAL	143	ZHA01-HAL-143	2017-12-31 12:41:01	2017-12-31 12:41:01	2017-12-31	2017-12-25	2017-12-01	38202	192.453	111.216	107.722	86.4665	110	105	87	114.953	126.048	140.066	114	127	138	control	HAL control
ZHA01	HAL	143	ZHA01-HAL-143	2018-01-01 11:11:01	2018-01-01 11:11:01	2018-01-01	2018-01-01	2018-01-01	31262	189.175	138.528	131.476	101.031	138	128	101	139.604	126.063	145.121	138	127	144	control	HAL control
ZHA01	HAL	143	ZHA01-HAL-143	2018-01-01 12:41:01	2018-01-01 12:41:01	2018-01-01	2018-01-01	2018-01-01	34024	192.879	110.461	105.679	81.9283	106	101	79	112.987	126.264	141.589	109	128	139	control	HAL control
ZHA01	HAL	143	ZHA01-HAL-143	2018-01-02 11:11:01	2018-01-02 11:11:01	2018-01-02	2018-01-01	2018-01-01	31861	187.894	134.026	120.224	90.6261	130	114	87	129.888	129.062	145.901	125	130	144	control	HAL control
ZHA01	HAL	143	ZHA01-HAL-143	2018-01-02 12:41:01	2018-01-02 12:41:01	2018-01-02	2018-01-01	2018-01-01	38824	191.856	134.616	122.456	93.5912	133	116	97	131.983	128.557	145.058	128	131	143	control	HAL control
ZHA01	HAL	143	ZHA01-HAL-143	2018-01-05 11:11:01	2018-01-05 11:11:01	2018-01-05	2018-01-01	2018-01-01	23679	183.808	136.778	133.754	106.067	135	129	108	141.294	125.019	142.96	138	124	145	control	HAL control
ZHA01	HAL	143	ZHA01-HAL-143	2018-01-05 12:41:01	2018-01-05 12:41:01	2018-01-05	2018-01-01	2018-01-01	18826	180.381	130.094	125.079	94.0535	128	122	93	132.763	125.27	145.215	130	124	149	control	HAL control
ZHA01	HAL	143	ZHA01-HAL-143	2018-01-06 11:11:01	2018-01-06 11:11:01	2018-01-06	2018-01-01	2018-01-01	26919	193.595	131.413	130.775	98.9603	130	126	103	137.515	123.579	144.787	133	120	150	control	HAL control
ZHA01	HAL	143	ZHA01-HAL-143	2018-01-06 12:41:01	2018-01-06 12:41:01	2018-01-06	2018-01-01	2018-01-01	25674	191.603	134.365	134.173	100.993	133	131	106	140.8	123.19	145.411	137	119	152	control	HAL control
ZHA01	HAL	143	ZHA01-HAL-143	2018-01-07 11:11:01	2018-01-07 11:11:01	2018-01-07	2018-01-01	2018-01-01	29948	196.142	130.405	128.595	97.5622	128	124	102	135.594	124.119	144.596	132	121	148	control	HAL control
ZHA01	HAL	143	ZHA01-HAL-143	2018-01-07 12:41:01	2018-01-07 12:41:01	2018-01-07	2018-01-01	2018-01-01	27241	195.871	135.985	134.406	101.866	133	132	104	141.341	123.769	145.289	139	120	151	control	HAL control
ZHA01	HAL	143	ZHA01-HAL-143	2018-01-08 11:11:01	2018-01-08 11:11:01	2018-01-08	2018-01-08	2018-01-01	25865	195.758	137.845	137.361	104.296	137	138	107	143.967	123.195	145.436	144	119	151	control	HAL control
ZHA01	HAL	143	ZHA01-HAL-143	2018-01-08 12:41:01	2018-01-08 12:41:01	2018-01-08	2018-01-08	2018-01-01	29711	197.811	128.065	123.708	99.5686	125	123	96	131.562	125.96	141.557	131	124	144	control	HAL control
ZHA01	HAL	143	ZHA01-HAL-143	2018-01-09 11:11:01	2018-01-09 11:11:01	2018-01-09	2018-01-08	2018-01-01	25372	190.683	151.355	147.722	108.65	150	151	112	154.581	123.569	148.776	156	119	156	control	HAL control
ZHA01	HAL	143	ZHA01-HAL-143	2018-01-09 12:41:01	2018-01-09 12:41:01	2018-01-09	2018-01-08	2018-01-01	32348	198.404	146.798	140.633	107.933	147	140	111	148.463	125.438	145.945	149	122	150	control	HAL control
ZHA01	HAL	143	ZHA01-HAL-143	2018-01-10 11:11:01	2018-01-10 11:11:01	2018-01-10	2018-01-08	2018-01-01	28401	199.005	116.547	108.469	87.6624	116	107	89	117.208	128.239	140.292	117	128	143	control	HAL control
ZHA01	HAL	143	ZHA01-HAL-143	2018-01-10 12:41:01	2018-01-10 12:41:01	2018-01-10	2018-01-08	2018-01-01	23133	168.431	123.748	119.027	80.706	124	121	81	126.146	124.044	149.3	128	122	154	control	HAL control
ZHA01	HAL	143	ZHA01-HAL-143	2018-01-11 11:11:01	2018-01-11 11:11:01	2018-01-11	2018-01-08	2018-01-01	24675	192.343	134.12	123.439	87.7686	131	125	79	132.11	126.805	148.755	133	124	153	control	HAL control
ZHA01	HAL	143	ZHA01-HAL-143	2018-01-11 12:41:01	2018-01-11 12:41:01	2018-01-11	2018-01-08	2018-01-01	24251	172.373	112.262	109.336	73.9006	112	111	73	115.957	123.655	147.807	118	122	151	control	HAL control
ZHA01	HAL	143	ZHA01-HAL-143	2018-01-12 11:11:01	2018-01-12 11:11:01	2018-01-12	2018-01-08	2018-01-01	25882	169.125	126.045	128.912	101.327	126	127	106	134.981	122.423	142.358	134	120	145	control	HAL control
ZHA01	HAL	143	ZHA01-HAL-143	2018-01-12 12:41:01	2018-01-12 12:41:01	2018-01-12	2018-01-08	2018-01-01	22578	194.615	131.628	129.171	99.7678	131	129	103	136.483	124.402	143.988	136	120	149	control	HAL control
ZHA01	HAL	143	ZHA01-HAL-143	2018-01-13 11:11:01	2018-01-13 11:11:01	2018-01-13	2018-01-08	2018-01-01	30030	197.019	130.862	124.936	102.985	131	124	106	133.323	126.959	140.52	132	126	143	control	HAL control
ZHA01	HAL	143	ZHA01-HAL-143	2018-01-13 12:41:01	2018-01-13 12:41:01	2018-01-13	2018-01-08	2018-01-01	30461	193.936	130.914	125.656	101.576	130	123	104	133.877	126.343	141.581	132	125	144	control	HAL control
ZHA01	HAL	143	ZHA01-HAL-143	2018-01-14 11:11:01	2018-01-14 11:11:01	2018-01-14	2018-01-08	2018-01-01	35706	197.702	121.013	112.386	94.8841	119	110	98	121.552	128.863	138.639	120	129	138	control	HAL control
ZHA01	HAL	143	ZHA01-HAL-143	2018-01-14 12:41:01	2018-01-14 12:41:01	2018-01-14	2018-01-08	2018-01-01	36314	198.815	143.427	132.124	111.308	143	129	114	141.923	129.245	140.579	141	129	143	control	HAL control
ZHA01	HAL	143	ZHA01-HAL-143	2018-01-15 11:11:01	2018-01-15 11:11:01	2018-01-15	2018-01-15	2018-01-01	32100	199.667	149.198	137.979	119.035	150	138	121	147.727	129.445	139.486	149	129	142	control	HAL control
ZHA01	HAL	143	ZHA01-HAL-143	2018-01-15 12:41:01	2018-01-15 12:41:01	2018-01-15	2018-01-15	2018-01-01	32811	195.597	150.301	137.91	116.975	150	137	118	147.881	129.563	140.726	148	129	143	control	HAL control
ZHA01	HAL	143	ZHA01-HAL-143	2018-01-16 11:11:01	2018-01-16 11:11:01	2018-01-16	2018-01-15	2018-01-01	14852	148.432	118.368	109.296	68.1614	118	112	65	116.915	125.884	151.494	119	122	158	control	HAL control
ZHA01	HAL	143	ZHA01-HAL-143	2018-01-16 12:41:01	2018-01-16 12:41:01	2018-01-16	2018-01-15	2018-01-01	33063	195.66	135.357	124.169	92.8865	135	122	96	133.348	127.916	146.132	132	125	150	control	HAL control
ZHA01	HAL	143	ZHA01-HAL-143	2018-01-19 11:11:01	2018-01-19 11:11:01	2018-01-19	2018-01-15	2018-01-01	36186	192.685	130.503	128.515	114.697	128	130	115	136.306	126.563	135.673	138	125	136	control	HAL control
ZHA01	HAL	143	ZHA01-HAL-143	2018-01-19 12:41:01	2018-01-19 12:41:01	2018-01-19	2018-01-15	2018-01-01	38230	196.499	132.164	123.232	108.132	131	122	110	132.701	129.239	137.282	131	130	138	control	HAL control
ZHA01	HAL	143	ZHA01-HAL-143	2018-01-20 11:11:01	2018-01-20 11:11:01	2018-01-20	2018-01-15	2018-01-01	39988	197.319	126.493	112.436	96.7257	125	113	96	122.825	131.199	138.591	123	131	139	control	HAL control
ZHA01	HAL	143	ZHA01-HAL-143	2018-01-20 12:41:01	2018-01-20 12:41:01	2018-01-20	2018-01-15	2018-01-01	32786	195.71	133.65	123.997	107.769	133	123	109	133.65	129.317	138.014	133	129	139	control	HAL control
ZHA01	HAL	143	ZHA01-HAL-143	2018-01-24 11:10:22	2018-01-24 11:10:22	2018-01-24	2018-01-22	2018-01-01	20437	178.043	132.637	118.218	84.8213	131	115	78	127.776	128.7	148.175	126	128	150	control	HAL control
ZHA01	HAL	143	ZHA01-HAL-143	2018-01-24 12:40:22	2018-01-24 12:40:22	2018-01-24	2018-01-22	2018-01-01	30720	188.341	100.474	92.5914	71.0286	98	91	68	100.188	127.832	141.252	100	128	142	control	HAL control
ZHA01	HAL	143	ZHA01-HAL-143	2018-01-25 11:10:22	2018-01-25 11:10:22	2018-01-25	2018-01-22	2018-01-01	20159	195.507	129.527	118.833	88.7842	126	116	88	127.769	127.643	145.714	125	127	148	control	HAL control
ZHA01	HAL	143	ZHA01-HAL-143	2018-01-25 12:40:22	2018-01-25 12:40:22	2018-01-25	2018-01-22	2018-01-01	23712	177.798	124.738	115.692	90.1911	123	113	92	124.549	127.718	143.015	123	127	146	control	HAL control
ZHA01	HAL	143	ZHA01-HAL-143	2018-01-26 11:10:22	2018-01-26 11:10:22	2018-01-26	2018-01-22	2018-01-01	33467	198.461	122.86	112.599	96.2544	120	112	94	122.311	129.496	138.455	122	128	142	control	HAL control
ZHA01	HAL	143	ZHA01-HAL-143	2018-01-26 12:40:22	2018-01-26 12:40:22	2018-01-26	2018-01-22	2018-01-01	28589	190.253	131.305	119.134	93.7004	129	116	95	128.906	128.921	143.444	127	129	146	control	HAL control
ZHA01	HAL	143	ZHA01-HAL-143	2018-01-27 11:10:22	2018-01-27 11:10:22	2018-01-27	2018-01-22	2018-01-01	31277	199.866	123.201	116.342	96.1862	122	114	96	125.098	127.598	139.906	124	126	142	control	HAL control
ZHA01	HAL	143	ZHA01-HAL-143	2018-01-27 12:40:22	2018-01-27 12:40:22	2018-01-27	2018-01-22	2018-01-01	23516	180.989	136.994	126.56	98.5698	134	125	99	135.75	127.719	144.457	134	127	146	control	HAL control
ZHA01	HAL	143	ZHA01-HAL-143	2018-01-28 11:10:22	2018-01-28 11:10:22	2018-01-28	2018-01-22	2018-01-01	48818	199.897	115.139	108.309	99.4794	115	109	100	117.259	129.322	133.863	119	128	135	control	HAL control
ZHA01	HAL	143	ZHA01-HAL-143	2018-01-28 12:40:22	2018-01-28 12:40:22	2018-01-28	2018-01-22	2018-01-01	32090	199.862	127.206	117.066	97.6656	127	115	98	126.637	128.973	139.999	126	127	143	control	HAL control
ZHA01	HAL	143	ZHA01-HAL-143	2018-01-29 11:10:22	2018-01-29 11:10:22	2018-01-29	2018-01-29	2018-01-01	7713	119.589	120.783	108.598	85.7207	122	108	81	117.901	129.435	142.121	119	131	141	control	HAL control
ZHA01	HAL	143	ZHA01-HAL-143	2018-01-29 12:40:22	2018-01-29 12:40:22	2018-01-29	2018-01-29	2018-01-01	14057	154.265	84.3748	79.5565	62.6287	83	79	60	85.677	127.32	138.329	86	128	140	control	HAL control
ZHA01	HAL	143	ZHA01-HAL-143	2018-01-30 11:10:22	2018-01-30 11:10:22	2018-01-30	2018-01-29	2018-01-01	45136	199.945	120.714	111.642	95.0675	122	112	97	120.937	128.97	138.427	122	128	140	control	HAL control
ZHA01	HAL	143	ZHA01-HAL-143	2018-01-30 12:40:22	2018-01-30 12:40:22	2018-01-30	2018-01-29	2018-01-01	26187	199.946	134.439	120.249	102.07	134	119	101	131.042	130.855	139.776	131	130	142	control	HAL control
ZHA01	HAL	143	ZHA01-HAL-143	2018-01-31 11:10:22	2018-01-31 11:10:22	2018-01-31	2018-01-29	2018-01-01	42461	199.949	120.573	108.042	89.1772	120	106	89	118.017	130.028	140.275	117	129	143	control	HAL control
ZHA01	HAL	143	ZHA01-HAL-143	2018-01-31 12:40:22	2018-01-31 12:40:22	2018-01-31	2018-01-29	2018-01-01	48253	199.823	116.077	105.658	91.6511	115	104	92	115.284	129.956	137.259	115	129	139	control	HAL control
ZHA01	HAL	143	ZHA01-HAL-143	2018-02-01 11:10:22	2018-02-01 11:10:22	2018-02-01	2018-01-29	2018-02-01	31051	196.84	126.875	119.257	92.5803	124	119	94	127.981	126.986	143.432	127	124	146	control	HAL control
ZHA01	HAL	143	ZHA01-HAL-143	2018-02-01 12:40:22	2018-02-01 12:40:22	2018-02-01	2018-01-29	2018-02-01	38214	199.508	125.034	117.148	91.0927	124	115	92	125.863	127.119	143.246	125	125	145	control	HAL control
ZHA01	HAL	143	ZHA01-HAL-143	2018-02-02 11:10:22	2018-02-02 11:10:22	2018-02-02	2018-01-29	2018-02-01	23919	199.935	123.162	106.763	90.6784	119	102	82	117.277	132.146	139.278	113	133	138	control	HAL control
ZHA01	HAL	143	ZHA01-HAL-143	2018-02-02 12:40:22	2018-02-02 12:40:22	2018-02-02	2018-01-29	2018-02-01	30560	199.973	106.294	92.7209	79.5685	101	89	75	102.578	131.513	137.515	98	132	138	control	HAL control
ZHA01	HAL	143	ZHA01-HAL-143	2018-02-03 11:11:32	2018-02-03 11:11:32	2018-02-03	2018-01-29	2018-02-01	45183	199.977	115.306	106.251	91.4422	116	105	92	115.533	129.292	137.549	115	129	138	control	HAL control
ZHA01	HAL	143	ZHA01-HAL-143	2018-02-03 11:11:32	2018-02-03 11:11:32	2018-02-03	2018-01-29	2018-02-01	45183	199.977	115.306	106.251	91.4422	116	105	92	115.533	129.292	137.549	115	129	138	control	HAL control
ZHA01	HAL	143	ZHA01-HAL-143	2018-02-03 12:41:32	2018-02-03 12:41:32	2018-02-03	2018-01-29	2018-02-01	39887	199.978	116.301	107.44	92.3021	116	105	93	116.697	129.165	137.642	116	129	138	control	HAL control
ZHA01	HAL	143	ZHA01-HAL-143	2018-02-03 12:41:32	2018-02-03 12:41:32	2018-02-03	2018-01-29	2018-02-01	39887	199.978	116.301	107.44	92.3021	116	105	93	116.697	129.165	137.642	116	129	138	control	HAL control
ZHA01	HAL	143	ZHA01-HAL-143	2018-02-04 11:11:32	2018-02-04 11:11:32	2018-02-04	2018-01-29	2018-02-01	43336	199.952	117.794	105.472	94.9948	114	103	94	115.664	131.303	135.64	113	131	136	control	HAL control
ZHA01	HAL	143	ZHA01-HAL-143	2018-02-04 11:11:32	2018-02-04 11:11:32	2018-02-04	2018-01-29	2018-02-01	43336	199.952	117.794	105.472	94.9948	114	103	94	115.664	131.303	135.64	113	131	136	control	HAL control
ZHA01	HAL	143	ZHA01-HAL-143	2018-02-04 12:41:32	2018-02-04 12:41:32	2018-02-04	2018-01-29	2018-02-01	43486	199.952	113.889	101.294	90.0908	109	97	87	111.237	131.283	136.167	108	131	136	control	HAL control
ZHA01	HAL	143	ZHA01-HAL-143	2018-02-04 12:41:32	2018-02-04 12:41:32	2018-02-04	2018-01-29	2018-02-01	43486	199.952	113.889	101.294	90.0908	109	97	87	111.237	131.283	136.167	108	131	136	control	HAL control
ZHA01	HAL	143	ZHA01-HAL-143	2018-02-05 11:11:32	2018-02-05 11:11:32	2018-02-05	2018-02-05	2018-02-01	42672	199.953	112.514	101.408	88.6945	113	100	90	111.148	130.515	136.716	111	130	136	control	HAL control
ZHA01	HAL	143	ZHA01-HAL-143	2018-02-05 11:11:32	2018-02-05 11:11:32	2018-02-05	2018-02-05	2018-02-01	42672	199.953	112.514	101.408	88.6945	113	100	90	111.148	130.515	136.716	111	130	136	control	HAL control
ZHA01	HAL	143	ZHA01-HAL-143	2018-02-05 12:41:32	2018-02-05 12:41:32	2018-02-05	2018-02-05	2018-02-01	38745	199.953	115.855	104.648	91.5606	116	104	93	114.405	130.479	136.889	115	131	137	control	HAL control
ZHA01	HAL	143	ZHA01-HAL-143	2018-02-05 12:41:32	2018-02-05 12:41:32	2018-02-05	2018-02-05	2018-02-01	38745	199.953	115.855	104.648	91.5606	116	104	93	114.405	130.479	136.889	115	131	137	control	HAL control
ZHA01	HAL	143	ZHA01-HAL-143	2018-02-06 11:11:32	2018-02-06 11:11:32	2018-02-06	2018-02-05	2018-02-01	44387	199.78	111.009	101.304	92.4086	111	100	92	110.765	130.602	134.324	111	131	134	control	HAL control
ZHA01	HAL	143	ZHA01-HAL-143	2018-02-06 11:11:32	2018-02-06 11:11:32	2018-02-06	2018-02-05	2018-02-01	44387	199.78	111.009	101.304	92.4086	111	100	92	110.765	130.602	134.324	111	131	134	control	HAL control
ZHA01	HAL	143	ZHA01-HAL-143	2018-02-06 12:41:32	2018-02-06 12:41:32	2018-02-06	2018-02-05	2018-02-01	45808	199.859	115.584	105.379	97.2777	116	105	97	115.232	130.867	133.957	116	131	134	control	HAL control
ZHA01	HAL	143	ZHA01-HAL-143	2018-02-06 12:41:32	2018-02-06 12:41:32	2018-02-06	2018-02-05	2018-02-01	45808	199.859	115.584	105.379	97.2777	116	105	97	115.232	130.867	133.957	116	131	134	control	HAL control
ZHA01	HAL	143	ZHA01-HAL-143	2018-02-07 11:11:32	2018-02-07 11:11:32	2018-02-07	2018-02-05	2018-02-01	33722	199.974	112.602	101.805	91.3518	111	99	90	111.375	130.832	135.337	109	130	135	control	HAL control
ZHA01	HAL	143	ZHA01-HAL-143	2018-02-07 11:11:32	2018-02-07 11:11:32	2018-02-07	2018-02-05	2018-02-01	33722	199.974	112.602	101.805	91.3518	111	99	90	111.375	130.832	135.337	109	130	135	control	HAL control
ZHA01	HAL	143	ZHA01-HAL-143	2018-02-07 12:41:32	2018-02-07 12:41:32	2018-02-07	2018-02-05	2018-02-01	41706	199.83	116.95	104.562	90.4366	116	102	89	114.513	130.955	137.553	113	131	137	control	HAL control
ZHA01	HAL	143	ZHA01-HAL-143	2018-02-07 12:41:32	2018-02-07 12:41:32	2018-02-07	2018-02-05	2018-02-01	41706	199.83	116.95	104.562	90.4366	116	102	89	114.513	130.955	137.553	113	131	137	control	HAL control
ZHA01	HAL	143	ZHA01-HAL-143	2018-02-11 11:11:32	2018-02-11 11:11:32	2018-02-11	2018-02-05	2018-02-01	10034	167.142	128.792	110.018	111.829	130	110	113	122.887	136.145	129.602	124	138	125	control	HAL control
ZHA01	HAL	143	ZHA01-HAL-143	2018-02-11 11:11:32	2018-02-11 11:11:32	2018-02-11	2018-02-05	2018-02-01	10034	167.142	128.792	110.018	111.829	130	110	113	122.887	136.145	129.602	124	138	125	control	HAL control
ZHA01	HAL	143	ZHA01-HAL-143	2018-02-11 12:41:32	2018-02-11 12:41:32	2018-02-11	2018-02-05	2018-02-01	18430	182.023	122.917	103.86	102.203	123	104	104	116.447	135.738	131.619	118	137	127	control	HAL control
ZHA01	HAL	143	ZHA01-HAL-143	2018-02-11 12:41:32	2018-02-11 12:41:32	2018-02-11	2018-02-05	2018-02-01	18430	182.023	122.917	103.86	102.203	123	104	104	116.447	135.738	131.619	118	137	127	control	HAL control
ZHA01	HAL	143	ZHA01-HAL-143	2018-02-14 11:11:32	2018-02-14 11:11:32	2018-02-14	2018-02-12	2018-02-01	29943	199.952	129.858	109.489	114.619	127	107	113	122.688	137.16	128.155	120	137	126	control	HAL control
ZHA01	HAL	143	ZHA01-HAL-143	2018-02-14 11:11:32	2018-02-14 11:11:32	2018-02-14	2018-02-12	2018-02-01	29943	199.952	129.858	109.489	114.619	127	107	113	122.688	137.16	128.155	120	137	126	control	HAL control
ZHA01	HAL	143	ZHA01-HAL-143	2018-02-14 12:41:32	2018-02-14 12:41:32	2018-02-14	2018-02-12	2018-02-01	27218	199.949	114.933	96.118	102.63	114	96	103	108.915	137.002	127.155	109	137	125	control	HAL control
ZHA01	HAL	143	ZHA01-HAL-143	2018-02-14 12:41:32	2018-02-14 12:41:32	2018-02-14	2018-02-12	2018-02-01	27218	199.949	114.933	96.118	102.63	114	96	103	108.915	137.002	127.155	109	137	125	control	HAL control
ZHA01	HAL	143	ZHA01-HAL-143	2018-02-16 11:11:32	2018-02-16 11:11:32	2018-02-16	2018-02-12	2018-02-01	8721	139.933	105.988	84.6771	82.6972	104	79	80	96.9779	136.897	132.386	92	138	129	control	HAL control
ZHA01	HAL	143	ZHA01-HAL-143	2018-02-16 11:11:32	2018-02-16 11:11:32	2018-02-16	2018-02-12	2018-02-01	8721	139.933	105.988	84.6771	82.6972	104	79	80	96.9779	136.897	132.386	92	138	129	control	HAL control
ZHA01	HAL	143	ZHA01-HAL-143	2018-02-16 12:41:32	2018-02-16 12:41:32	2018-02-16	2018-02-12	2018-02-01	29278	199.949	121.977	99.3692	100.394	121	99	99	112.802	137.641	130.82	113	138	129	control	HAL control
ZHA01	HAL	143	ZHA01-HAL-143	2018-02-16 12:41:32	2018-02-16 12:41:32	2018-02-16	2018-02-12	2018-02-01	29278	199.949	121.977	99.3692	100.394	121	99	99	112.802	137.641	130.82	113	138	129	control	HAL control
ZHA01	HAL	143	ZHA01-HAL-143	2018-02-17 11:11:32	2018-02-17 11:11:32	2018-02-17	2018-02-12	2018-02-01	24781	199.949	115.092	90.6334	96.9122	115	91	96	104.741	139.367	128.306	105	139	128	control	HAL control
ZHA01	HAL	143	ZHA01-HAL-143	2018-02-17 11:11:32	2018-02-17 11:11:32	2018-02-17	2018-02-12	2018-02-01	24781	199.949	115.092	90.6334	96.9122	115	91	96	104.741	139.367	128.306	105	139	128	control	HAL control
ZHA01	HAL	143	ZHA01-HAL-143	2018-02-17 12:41:32	2018-02-17 12:41:32	2018-02-17	2018-02-12	2018-02-01	33600	199.949	113.993	91.3009	93.618	114	91	92	104.599	137.963	130.198	104	137	129	control	HAL control
ZHA01	HAL	143	ZHA01-HAL-143	2018-02-17 12:41:32	2018-02-17 12:41:32	2018-02-17	2018-02-12	2018-02-01	33600	199.949	113.993	91.3009	93.618	114	91	92	104.599	137.963	130.198	104	137	129	control	HAL control
ZHA01	HAL	143	ZHA01-HAL-143	2018-02-19 11:11:32	2018-02-19 11:11:32	2018-02-19	2018-02-19	2018-02-01	46583	199.949	103.609	82.9435	90.5742	103	83	90	95.5097	138.124	126.86	96	137	126	control	HAL control
ZHA01	HAL	143	ZHA01-HAL-143	2018-02-19 11:11:32	2018-02-19 11:11:32	2018-02-19	2018-02-19	2018-02-01	46583	199.949	103.609	82.9435	90.5742	103	83	90	95.5097	138.124	126.86	96	137	126	control	HAL control
ZHA01	HAL	143	ZHA01-HAL-143	2018-02-19 12:41:32	2018-02-19 12:41:32	2018-02-19	2018-02-19	2018-02-01	47720	199.949	105.086	86.4022	94.5076	105	86	94	98.6263	137.361	126.265	99	137	126	control	HAL control
ZHA01	HAL	143	ZHA01-HAL-143	2018-02-19 12:41:32	2018-02-19 12:41:32	2018-02-19	2018-02-19	2018-02-01	47720	199.949	105.086	86.4022	94.5076	105	86	94	98.6263	137.361	126.265	99	137	126	control	HAL control
ZHA01	HAL	143	ZHA01-HAL-143	2018-02-21 11:11:32	2018-02-21 11:11:32	2018-02-21	2018-02-19	2018-02-01	21070	199.949	90.8853	75.4356	88.5243	90	74	88	86.4598	137.202	122.78	86	136	123	control	HAL control
ZHA01	HAL	143	ZHA01-HAL-143	2018-02-21 11:11:32	2018-02-21 11:11:32	2018-02-21	2018-02-19	2018-02-01	21070	199.949	90.8853	75.4356	88.5243	90	74	88	86.4598	137.202	122.78	86	136	123	control	HAL control
ZHA01	HAL	143	ZHA01-HAL-143	2018-02-21 12:41:32	2018-02-21 12:41:32	2018-02-21	2018-02-19	2018-02-01	38722	199.952	94.6067	79.7456	90.6085	94	80	91	90.6853	136.46	123.985	91	136	124	control	HAL control
ZHA01	HAL	143	ZHA01-HAL-143	2018-02-21 12:41:32	2018-02-21 12:41:32	2018-02-21	2018-02-19	2018-02-01	38722	199.952	94.6067	79.7456	90.6085	94	80	91	90.6853	136.46	123.985	91	136	124	control	HAL control
ZHA01	MAG	6	ZHA01-MAG-6	2017-11-10 12:40:15	2017-11-10 12:40:15	2017-11-10	2017-11-06	2017-11-01	33309	198.648	114.942	138.64	79.1771	114	140	78	138.969	109.1	156.902	141	108	158	control	MAG control
ZHA01	MAG	6	ZHA01-MAG-6	2017-11-11 11:10:15	2017-11-11 11:10:15	2017-11-11	2017-11-06	2017-11-01	41700	197.851	123.446	146.141	83.4885	125	149	85	146.548	109.107	158.447	149	108	159	control	MAG control
ZHA01	MAG	6	ZHA01-MAG-6	2017-11-11 12:40:15	2017-11-11 12:40:15	2017-11-11	2017-11-06	2017-11-01	42551	198.288	125.086	147.215	84.0951	127	152	87	147.657	109.308	158.71	152	108	159	control	MAG control
ZHA01	MAG	6	ZHA01-MAG-6	2017-11-12 11:10:15	2017-11-12 11:10:15	2017-11-12	2017-11-06	2017-11-01	40719	195.628	124.739	148.043	84.0456	120	146	78	147.916	108.724	159.045	146	107	161	control	MAG control
ZHA01	MAG	6	ZHA01-MAG-6	2017-11-12 12:40:15	2017-11-12 12:40:15	2017-11-12	2017-11-06	2017-11-01	39580	195.825	124.77	147.242	85.3082	119	145	79	147.45	109.296	158.128	145	108	159	control	MAG control
ZHA01	MAG	6	ZHA01-MAG-6	2017-11-13 11:10:15	2017-11-13 11:10:15	2017-11-13	2017-11-13	2017-11-01	44272	196.821	137.668	158.659	98.1151	133	157	94	158.976	110.199	157.221	157	109	159	control	MAG control
ZHA01	MAG	6	ZHA01-MAG-6	2017-11-13 12:40:15	2017-11-13 12:40:15	2017-11-13	2017-11-13	2017-11-01	44878	197.107	134.853	155.084	98.9444	130	153	94	155.807	111.032	155.164	154	110	157	control	MAG control
ZHA01	MAG	6	ZHA01-MAG-6	2017-11-14 11:10:15	2017-11-14 11:10:15	2017-11-14	2017-11-13	2017-11-01	45582	196.947	134.404	154.887	93.2538	130	155	90	155.352	110.234	157.912	155	109	159	control	MAG control
ZHA01	MAG	6	ZHA01-MAG-6	2017-11-14 12:40:15	2017-11-14 12:40:15	2017-11-14	2017-11-13	2017-11-01	45797	196.698	138.373	158.095	95.873	134	156	90	158.437	110.49	158.184	157	109	159	control	MAG control
ZHA01	MAG	6	ZHA01-MAG-6	2017-11-15 11:10:15	2017-11-15 11:10:15	2017-11-15	2017-11-13	2017-11-01	45727	196.459	134.596	153.736	98.9154	131	153	96	154.768	111.623	154.63	154	110	156	control	MAG control
ZHA01	MAG	6	ZHA01-MAG-6	2017-11-15 12:40:15	2017-11-15 12:40:15	2017-11-15	2017-11-13	2017-11-01	45474	196.23	134.941	153.306	99.5815	130	152	95	154.536	112.08	154.171	153	111	155	control	MAG control
ZHA01	MAG	6	ZHA01-MAG-6	2017-11-16 11:10:15	2017-11-16 11:10:15	2017-11-16	2017-11-13	2017-11-01	45918	198.041	132.159	151.358	97.7737	128	150	94	152.482	111.749	154.059	151	110	155	control	MAG control
ZHA01	MAG	6	ZHA01-MAG-6	2017-11-16 12:40:15	2017-11-16 12:40:15	2017-11-16	2017-11-13	2017-11-01	45286	196.459	135.272	154.203	99.443	131	153	95	155.27	111.732	154.613	154	110	156	control	MAG control
ZHA01	MAG	6	ZHA01-MAG-6	2017-11-17 11:10:15	2017-11-17 11:10:15	2017-11-17	2017-11-13	2017-11-01	44887	195.645	136.576	149.565	91.4089	127	143	82	151.651	113.602	157.176	145	112	158	control	MAG control
ZHA01	MAG	6	ZHA01-MAG-6	2017-11-17 12:40:15	2017-11-17 12:40:15	2017-11-17	2017-11-13	2017-11-01	45208	196.23	125.921	144.832	92.1358	120	142	89	146.249	111.901	153.81	143	111	155	control	MAG control
ZHA01	MAG	6	ZHA01-MAG-6	2017-11-18 11:10:15	2017-11-18 11:10:15	2017-11-18	2017-11-13	2017-11-01	49125	198.525	118.951	140.771	76.401	121	144	79	141.401	109.191	159.581	145	109	160	control	MAG control
ZHA01	MAG	6	ZHA01-MAG-6	2017-11-18 12:40:15	2017-11-18 12:40:15	2017-11-18	2017-11-13	2017-11-01	49706	199.707	117.891	140.239	77.4412	120	143	79	140.836	109.166	158.737	144	109	159	control	MAG control
ZHA01	MAG	6	ZHA01-MAG-6	2017-11-19 11:10:15	2017-11-19 11:10:15	2017-11-19	2017-11-13	2017-11-01	42466	199.53	110.24	135.464	74.9909	109	135	76	135.611	108.25	157.397	135	108	158	control	MAG control
ZHA01	MAG	6	ZHA01-MAG-6	2017-11-19 12:40:15	2017-11-19 12:40:15	2017-11-19	2017-11-13	2017-11-01	41915	199.585	117.694	140.867	68.9489	118	143	70	140.976	107.773	163.206	143	107	164	control	MAG control
ZHA01	MAG	6	ZHA01-MAG-6	2017-11-20 11:10:15	2017-11-20 11:10:15	2017-11-20	2017-11-20	2017-11-01	47620	199.53	117.279	137.272	71.7401	119	139	74	138.302	109.736	160.513	141	109	161	control	MAG control
ZHA01	MAG	6	ZHA01-MAG-6	2017-11-20 12:40:15	2017-11-20 12:40:15	2017-11-20	2017-11-20	2017-11-01	49288	199.585	124.419	147.838	83.0021	127	151	86	148.029	108.54	159.449	152	108	160	control	MAG control
ZHA01	MAG	6	ZHA01-MAG-6	2017-11-21 11:10:15	2017-11-21 11:10:15	2017-11-21	2017-11-20	2017-11-01	48867	199.506	126.812	149.643	81.9267	127	151	82	149.795	108.458	160.887	151	108	161	control	MAG control
ZHA01	MAG	6	ZHA01-MAG-6	2017-11-21 12:40:15	2017-11-21 12:40:15	2017-11-21	2017-11-20	2017-11-01	49480	199.53	126.092	149.685	88.2315	125	150	89	149.873	108.943	157.617	150	108	158	control	MAG control
ZHA01	MAG	6	ZHA01-MAG-6	2017-11-22 11:10:15	2017-11-22 11:10:15	2017-11-22	2017-11-20	2017-11-01	52344	199.466	136.774	151.404	84.6076	131	148	77	152.6	111.937	161.232	150	111	162	control	MAG control
ZHA01	MAG	6	ZHA01-MAG-6	2017-11-22 12:40:15	2017-11-22 12:40:15	2017-11-22	2017-11-20	2017-11-01	55928	199.982	131.05	150.812	86.0957	124	147	75	150.665	110.122	159.588	148	109	160	control	MAG control
ZHA01	MAG	6	ZHA01-MAG-6	2017-11-23 11:10:15	2017-11-23 11:10:15	2017-11-23	2017-11-20	2017-11-01	50816	199.97	136.122	153.532	87.6116	134	154	86	154.54	110.918	160.43	155	110	161	control	MAG control
ZHA01	MAG	6	ZHA01-MAG-6	2017-11-23 12:40:15	2017-11-23 12:40:15	2017-11-23	2017-11-20	2017-11-01	48989	199.53	110.526	128.901	70.2171	108	128	70	130.453	111.181	157.433	130	111	158	control	MAG control
ZHA01	MAG	6	ZHA01-MAG-6	2017-11-24 11:10:15	2017-11-24 11:10:15	2017-11-24	2017-11-20	2017-11-01	46151	195.761	113.886	131.289	64.0773	110	129	63	132.418	110.713	161.684	131	110	162	control	MAG control
ZHA01	MAG	6	ZHA01-MAG-6	2017-11-24 12:40:15	2017-11-24 12:40:15	2017-11-24	2017-11-20	2017-11-01	49213	196.459	111.77	133.719	70.3438	108	132	69	134.134	109.257	159.178	133	108	159	control	MAG control
ZHA01	MAG	6	ZHA01-MAG-6	2017-11-25 11:10:15	2017-11-25 11:10:15	2017-11-25	2017-11-20	2017-11-01	45728	199.944	116.363	141.081	76.1506	111	137	70	140.806	108.041	159.498	137	107	160	control	MAG control
ZHA01	MAG	6	ZHA01-MAG-6	2017-11-25 12:40:15	2017-11-25 12:40:15	2017-11-25	2017-11-20	2017-11-01	47484	199.965	118.41	142.874	77.2529	114	140	72	142.637	108.047	159.857	140	107	160	control	MAG control
ZHA01	MAG	6	ZHA01-MAG-6	2017-11-26 11:10:15	2017-11-26 11:10:15	2017-11-26	2017-11-20	2017-11-01	55193	199.965	119.956	143.015	83.8369	122	147	87	143.541	109.429	156.711	147	108	156	control	MAG control
ZHA01	MAG	6	ZHA01-MAG-6	2017-11-26 12:40:15	2017-11-26 12:40:15	2017-11-26	2017-11-20	2017-11-01	56871	199.947	121.113	143.875	87.6422	123	147	90	144.515	109.957	155.193	148	109	155	control	MAG control
ZHA01	MAG	6	ZHA01-MAG-6	2017-11-27 11:10:15	2017-11-27 11:10:15	2017-11-27	2017-11-27	2017-11-01	58472	199.965	129.584	152.381	91.6366	130	155	94	152.66	109.434	157.241	155	108	157	control	MAG control
ZHA01	MAG	6	ZHA01-MAG-6	2017-11-27 12:40:15	2017-11-27 12:40:15	2017-11-27	2017-11-27	2017-11-01	58898	199.965	124.256	146.193	89.6768	126	150	93	146.945	110.283	155.352	151	109	155	control	MAG control
ZHA01	MAG	6	ZHA01-MAG-6	2017-11-28 11:10:15	2017-11-28 11:10:15	2017-11-28	2017-11-27	2017-11-01	59787	199.965	126.19	147.518	91.303	128	152	96	148.372	110.553	155.248	152	109	155	control	MAG control
ZHA01	MAG	6	ZHA01-MAG-6	2017-11-28 12:40:15	2017-11-28 12:40:15	2017-11-28	2017-11-27	2017-11-01	60656	199.965	125.81	147.998	93.3353	128	152	98	148.756	110.434	154.331	153	109	154	control	MAG control
ZHA01	MAG	6	ZHA01-MAG-6	2017-11-29 11:10:15	2017-11-29 11:10:15	2017-11-29	2017-11-27	2017-11-01	62595	199.965	130.892	153.816	91.2671	132	157	94	153.969	109.161	158.116	157	108	158	control	MAG control
ZHA01	MAG	6	ZHA01-MAG-6	2017-11-29 12:40:15	2017-11-29 12:40:15	2017-11-29	2017-11-27	2017-11-01	61998	199.965	131.629	154.606	92.5112	132	158	95	154.755	109.211	157.872	158	108	158	control	MAG control
ZHA01	MAG	6	ZHA01-MAG-6	2017-11-30 11:10:15	2017-11-30 11:10:15	2017-11-30	2017-11-27	2017-11-01	61152	199.965	127.08	149.935	97.0878	128	153	100	150.629	110.459	153.259	154	109	153	control	MAG control
ZHA01	MAG	6	ZHA01-MAG-6	2017-11-30 12:40:15	2017-11-30 12:40:15	2017-11-30	2017-11-27	2017-11-01	62240	199.969	128.126	151.045	95.3864	129	155	98	151.579	110.046	154.675	155	109	155	control	MAG control
ZHA01	MAG	6	ZHA01-MAG-6	2017-12-01 11:10:15	2017-12-01 11:10:15	2017-12-01	2017-11-27	2017-12-01	61299	199.978	125.563	147.586	92.7499	127	151	96	148.41	110.457	154.456	152	110	154	control	MAG control
ZHA01	MAG	6	ZHA01-MAG-6	2017-12-01 12:40:15	2017-12-01 12:40:15	2017-12-01	2017-11-27	2017-12-01	60465	199.941	132.369	153.693	96.7487	132	155	99	154.388	110.521	155.437	156	110	155	control	MAG control
ZHA01	MAG	6	ZHA01-MAG-6	2017-12-02 11:10:15	2017-12-02 11:10:15	2017-12-02	2017-11-27	2017-12-01	58111	199.784	122.112	144.291	93.7443	124	148	98	145.287	110.969	152.302	149	110	152	control	MAG control
ZHA01	MAG	6	ZHA01-MAG-6	2017-12-02 12:40:15	2017-12-02 12:40:15	2017-12-02	2017-11-27	2017-12-01	59266	199.958	127.429	148.64	95.2879	128	152	99	149.65	111.006	153.743	153	110	154	control	MAG control
ZHA01	MAG	6	ZHA01-MAG-6	2017-12-03 11:10:15	2017-12-03 11:10:15	2017-12-03	2017-11-27	2017-12-01	59522	199.788	126.567	147.763	95.5911	127	151	99	148.846	111.169	153.144	152	110	153	control	MAG control
ZHA01	MAG	6	ZHA01-MAG-6	2017-12-03 12:40:15	2017-12-03 12:40:15	2017-12-03	2017-11-27	2017-12-01	58664	199.912	128.087	148.448	95.6088	129	152	100	149.635	111.414	153.567	153	110	153	control	MAG control
ZHA01	MAG	6	ZHA01-MAG-6	2017-12-04 11:10:15	2017-12-04 11:10:15	2017-12-04	2017-12-04	2017-12-01	61155	199.929	128.657	152.154	98.7046	130	156	103	152.642	110.145	153.442	157	109	153	control	MAG control
ZHA01	MAG	6	ZHA01-MAG-6	2017-12-04 12:40:15	2017-12-04 12:40:15	2017-12-04	2017-12-04	2017-12-01	59819	199.929	130.853	151.947	94.5501	132	155	99	152.744	110.536	155.757	156	109	156	control	MAG control
ZHA01	MAG	6	ZHA01-MAG-6	2017-12-05 11:10:15	2017-12-05 11:10:15	2017-12-05	2017-12-04	2017-12-01	60566	199.975	132.609	155.21	98.6023	134	159	103	155.68	110.095	155.079	159	109	155	control	MAG control
ZHA01	MAG	6	ZHA01-MAG-6	2017-12-05 12:40:15	2017-12-05 12:40:15	2017-12-05	2017-12-04	2017-12-01	59183	199.978	150.913	167.826	102.282	147	167	98	168.143	111.292	159.869	167	110	160	control	MAG control
ZHA01	MAG	6	ZHA01-MAG-6	2017-12-06 11:10:15	2017-12-06 11:10:15	2017-12-06	2017-12-04	2017-12-01	62915	199.975	127.497	148.769	92.6431	130	153	97	149.599	110.594	155.156	154	110	155	control	MAG control
ZHA01	MAG	6	ZHA01-MAG-6	2017-12-06 12:40:15	2017-12-06 12:40:15	2017-12-06	2017-12-04	2017-12-01	62224	199.975	128.45	150.172	93.1337	130	154	98	150.887	110.318	155.545	155	109	155	control	MAG control
ZHA01	MAG	6	ZHA01-MAG-6	2017-12-07 11:10:15	2017-12-07 11:10:15	2017-12-07	2017-12-04	2017-12-01	58637	199.972	139.847	152.981	89.8673	136	151	85	154.589	113.001	159.526	153	112	160	control	MAG control
ZHA01	MAG	6	ZHA01-MAG-6	2017-12-07 12:41:01	2017-12-07 12:41:01	2017-12-07	2017-12-04	2017-12-01	70460	199.982	163.039	171.749	132.354	158	169	125	174.749	118.116	147.26	172	117	148	control	MAG control
ZHA01	MAG	6	ZHA01-MAG-6	2017-12-08 11:11:01	2017-12-08 11:11:01	2017-12-08	2017-12-04	2017-12-01	66177	199.979	134.214	158.55	95.3216	136	163	99	158.259	108.589	158.165	163	108	158	control	MAG control
ZHA01	MAG	6	ZHA01-MAG-6	2017-12-08 12:41:01	2017-12-08 12:41:01	2017-12-08	2017-12-04	2017-12-01	65255	199.975	139.202	160.962	95.0562	141	165	98	160.976	109.288	159.726	165	108	160	control	MAG control
ZHA01	MAG	6	ZHA01-MAG-6	2017-12-12 11:11:01	2017-12-12 11:11:01	2017-12-12	2017-12-11	2017-12-01	66890	199.978	139.259	162.833	100.069	142	168	105	162.582	109.015	157.878	167	108	158	control	MAG control
ZHA01	MAG	6	ZHA01-MAG-6	2017-12-12 12:41:01	2017-12-12 12:41:01	2017-12-12	2017-12-11	2017-12-01	67181	199.979	138.521	162.217	101.242	141	167	106	162.025	109.195	156.983	167	108	157	control	MAG control
ZHA01	MAG	6	ZHA01-MAG-6	2017-12-13 11:11:01	2017-12-13 11:11:01	2017-12-13	2017-12-11	2017-12-01	65411	199.555	148.181	163.937	104.573	143	161	98	164.808	112.505	156.975	162	112	158	control	MAG control
ZHA01	MAG	6	ZHA01-MAG-6	2017-12-13 12:41:01	2017-12-13 12:41:01	2017-12-13	2017-12-11	2017-12-01	65234	199.329	145.772	165.854	105.187	143	166	104	166.045	110.659	157.103	166	110	157	control	MAG control
ZHA01	MAG	6	ZHA01-MAG-6	2017-12-14 11:11:01	2017-12-14 11:11:01	2017-12-14	2017-12-11	2017-12-01	66852	199.976	136.761	154.752	95.1215	139	159	99	155.944	111.505	157.144	160	110	157	control	MAG control
ZHA01	MAG	6	ZHA01-MAG-6	2017-12-14 12:41:01	2017-12-14 12:41:01	2017-12-14	2017-12-11	2017-12-01	68434	199.976	140.887	163.534	103.723	144	169	109	163.461	109.794	156.457	169	109	156	control	MAG control
ZHA01	MAG	6	ZHA01-MAG-6	2017-12-15 11:11:01	2017-12-15 11:11:01	2017-12-15	2017-12-11	2017-12-01	63724	199.978	133.758	150.642	102.467	132	152	105	152.514	113.507	151.434	154	113	152	control	MAG control
ZHA01	MAG	6	ZHA01-MAG-6	2017-12-15 12:41:01	2017-12-15 12:41:01	2017-12-15	2017-12-11	2017-12-01	63624	199.976	155.989	172.112	107.864	155	174	103	172.228	111.848	159.169	174	111	160	control	MAG control
ZHA01	MAG	6	ZHA01-MAG-6	2017-12-16 11:11:01	2017-12-16 11:11:01	2017-12-16	2017-12-11	2017-12-01	68922	199.976	140.305	163.123	108.614	144	169	114	163.221	110.43	153.747	169	109	154	control	MAG control
ZHA01	MAG	6	ZHA01-MAG-6	2017-12-16 12:41:01	2017-12-16 12:41:01	2017-12-16	2017-12-11	2017-12-01	69053	199.976	143.841	167.09	114.455	148	173	120	167.035	110.582	152.629	173	110	152	control	MAG control
ZHA01	MAG	6	ZHA01-MAG-6	2017-12-17 11:11:01	2017-12-17 11:11:01	2017-12-17	2017-12-11	2017-12-01	66626	199.976	141.949	163.66	107.607	144	169	113	163.951	110.664	154.638	169	110	154	control	MAG control
ZHA01	MAG	6	ZHA01-MAG-6	2017-12-17 12:41:01	2017-12-17 12:41:01	2017-12-17	2017-12-11	2017-12-01	66631	199.976	140.784	162.717	111.847	143	168	117	163.221	111.301	151.977	168	110	151	control	MAG control
ZHA01	MAG	6	ZHA01-MAG-6	2017-12-19 11:11:01	2017-12-19 11:11:01	2017-12-19	2017-12-18	2017-12-01	65629	199.976	127.935	144.836	95.8673	131	149	102	146.94	113.307	152.018	151	113	152	control	MAG control
ZHA01	MAG	6	ZHA01-MAG-6	2017-12-19 12:41:01	2017-12-19 12:41:01	2017-12-19	2017-12-18	2017-12-01	66145	199.976	125.29	144.36	100.202	128	149	106	146.272	113.161	149.252	151	113	149	control	MAG control
ZHA01	MAG	6	ZHA01-MAG-6	2017-12-20 11:11:01	2017-12-20 11:11:01	2017-12-20	2017-12-18	2017-12-01	68490	199.976	134.239	158.425	110.152	138	165	117	158.749	110.74	150.477	165	110	150	control	MAG control
ZHA01	MAG	6	ZHA01-MAG-6	2017-12-20 12:41:01	2017-12-20 12:41:01	2017-12-20	2017-12-18	2017-12-01	68038	199.976	138.673	162.465	112.499	142	168	119	162.696	110.705	151.301	168	110	151	control	MAG control
ZHA01	MAG	6	ZHA01-MAG-6	2017-12-21 11:11:01	2017-12-21 11:11:01	2017-12-21	2017-12-18	2017-12-01	60857	199.976	159.422	171.732	109.007	156	171	104	172.948	113.473	158.869	172	113	159	control	MAG control
ZHA01	MAG	6	ZHA01-MAG-6	2017-12-21 12:41:01	2017-12-21 12:41:01	2017-12-21	2017-12-18	2017-12-01	65477	199.976	168.785	184.186	123.292	169	188	117	183.74	112.674	157.25	187	112	158	control	MAG control
ZHA01	MAG	6	ZHA01-MAG-6	2017-12-22 11:11:01	2017-12-22 11:11:01	2017-12-22	2017-12-18	2017-12-01	68300	199.976	136.924	161.263	95.0915	139	166	99	160.805	108.258	159.557	165	107	159	control	MAG control
ZHA01	MAG	6	ZHA01-MAG-6	2017-12-22 12:41:01	2017-12-22 12:41:01	2017-12-22	2017-12-18	2017-12-01	71485	199.976	136.293	160.5	95.0965	139	166	99	160.055	108.426	159.185	165	107	159	control	MAG control
ZHA01	MAG	6	ZHA01-MAG-6	2017-12-23 11:11:01	2017-12-23 11:11:01	2017-12-23	2017-12-18	2017-12-01	62056	199.929	124.144	148.729	78.7612	126	152	79	148.49	107.527	161.851	152	106	162	control	MAG control
ZHA01	MAG	6	ZHA01-MAG-6	2017-12-23 12:41:01	2017-12-23 12:41:01	2017-12-23	2017-12-18	2017-12-01	59011	199.961	119.059	143.414	78.6878	121	147	79	143.517	108.198	159.384	147	107	160	control	MAG control
ZHA01	MAG	6	ZHA01-MAG-6	2017-12-24 11:11:01	2017-12-24 11:11:01	2017-12-24	2017-12-18	2017-12-01	63453	199.941	127.281	150.524	89.7389	130	155	92	150.768	109.261	157.27	155	108	157	control	MAG control
ZHA01	MAG	6	ZHA01-MAG-6	2017-12-24 12:41:01	2017-12-24 12:41:01	2017-12-24	2017-12-18	2017-12-01	64608	199.941	128.089	150.739	91.531	131	156	94	151.135	109.69	156.525	156	109	157	control	MAG control
ZHA01	MAG	6	ZHA01-MAG-6	2017-12-25 11:11:01	2017-12-25 11:11:01	2017-12-25	2017-12-25	2017-12-01	66597	199.912	132.245	154.062	95.2646	135	160	99	154.535	110.122	156.29	160	109	156	control	MAG control
ZHA01	MAG	6	ZHA01-MAG-6	2017-12-25 12:41:01	2017-12-25 12:41:01	2017-12-25	2017-12-25	2017-12-01	64637	199.912	136.115	157.679	99.393	137	161	102	158.137	110.324	155.962	162	109	156	control	MAG control
ZHA01	MAG	6	ZHA01-MAG-6	2017-12-26 11:11:01	2017-12-26 11:11:01	2017-12-26	2017-12-25	2017-12-01	67205	199.941	136.657	159.544	107.938	139	165	112	159.948	110.796	152.336	165	110	152	control	MAG control
ZHA01	MAG	6	ZHA01-MAG-6	2017-12-26 12:41:01	2017-12-26 12:41:01	2017-12-26	2017-12-25	2017-12-01	65290	199.912	143.519	163.774	102.616	146	169	106	164.119	110.55	157.383	169	110	158	control	MAG control
ZHA01	MAG	6	ZHA01-MAG-6	2017-12-27 11:11:01	2017-12-27 11:11:01	2017-12-27	2017-12-25	2017-12-01	71094	199.929	132.685	155.091	97.7553	136	161	102	155.376	110.079	155.46	161	109	156	control	MAG control
ZHA01	MAG	6	ZHA01-MAG-6	2017-12-27 12:41:01	2017-12-27 12:41:01	2017-12-27	2017-12-25	2017-12-01	68543	199.923	135.54	158.087	98.7309	138	163	103	158.231	109.782	156.394	163	109	157	control	MAG control
ZHA01	MAG	6	ZHA01-MAG-6	2017-12-28 11:11:01	2017-12-28 11:11:01	2017-12-28	2017-12-25	2017-12-01	69821	199.923	147.892	168.477	116.069	151	174	121	168.938	111.666	152.762	174	111	152	control	MAG control
ZHA01	MAG	6	ZHA01-MAG-6	2017-12-28 12:41:01	2017-12-28 12:41:01	2017-12-28	2017-12-25	2017-12-01	70019	199.955	142.696	165.309	111.277	145	171	115	165.427	110.621	153.457	171	110	153	control	MAG control
ZHA01	MAG	6	ZHA01-MAG-6	2017-12-29 11:11:01	2017-12-29 11:11:01	2017-12-29	2017-12-25	2017-12-01	65424	199.974	141.953	154.901	100.093	138	154	96	156.748	114.151	155.179	156	113	156	control	MAG control
ZHA01	MAG	6	ZHA01-MAG-6	2017-12-29 12:41:01	2017-12-29 12:41:01	2017-12-29	2017-12-25	2017-12-01	69572	199.671	173.119	187.268	137.894	173	189	134	187.738	114.742	151.517	189	114	151	control	MAG control
ZHA01	MAG	6	ZHA01-MAG-6	2017-12-30 11:11:01	2017-12-30 11:11:01	2017-12-30	2017-12-25	2017-12-01	75831	199.976	139.337	162.98	102.829	143	170	108	162.637	109.351	156.537	169	108	157	control	MAG control
ZHA01	MAG	6	ZHA01-MAG-6	2017-12-30 12:41:01	2017-12-30 12:41:01	2017-12-30	2017-12-25	2017-12-01	74443	199.976	143.777	166.649	108.321	147	173	113	166.41	109.948	155.587	172	109	155	control	MAG control
ZHA01	MAG	6	ZHA01-MAG-6	2017-12-31 11:11:01	2017-12-31 11:11:01	2017-12-31	2017-12-25	2017-12-01	65992	199.978	152.247	168.102	106.707	146	164	100	168.642	112.251	157.911	165	111	159	control	MAG control
ZHA01	MAG	6	ZHA01-MAG-6	2017-12-31 12:41:01	2017-12-31 12:41:01	2017-12-31	2017-12-25	2017-12-01	66721	199.976	165.608	183.146	122.304	161	181	110	182.372	111.874	157.073	180	110	159	control	MAG control
ZHA01	MAG	6	ZHA01-MAG-6	2018-01-01 11:11:01	2018-01-01 11:11:01	2018-01-01	2018-01-01	2018-01-01	72117	199.976	154.781	175.183	112.745	151	174	110	174.652	110.425	157.717	174	109	158	control	MAG control
ZHA01	MAG	6	ZHA01-MAG-6	2018-01-01 12:41:01	2018-01-01 12:41:01	2018-01-01	2018-01-01	2018-01-01	68723	199.976	175.633	191.289	130.224	177	196	124	190.351	112.674	157.195	195	111	159	control	MAG control
ZHA01	MAG	6	ZHA01-MAG-6	2018-01-02 11:11:01	2018-01-02 11:11:01	2018-01-02	2018-01-01	2018-01-01	73155	199.976	160.457	175.019	106.779	159	177	102	175.264	112.033	161.229	177	111	162	control	MAG control
ZHA01	MAG	6	ZHA01-MAG-6	2018-01-02 12:41:01	2018-01-02 12:41:01	2018-01-02	2018-01-01	2018-01-01	73436	199.985	150.045	168.017	103.223	152	173	107	168.426	111.006	159.381	173	109	159	control	MAG control
ZHA01	MAG	6	ZHA01-MAG-6	2018-01-05 11:11:01	2018-01-05 11:11:01	2018-01-05	2018-01-01	2018-01-01	64252	199.985	133.958	156.819	94.6473	135	160	95	156.868	109.316	157.861	160	108	158	control	MAG control
ZHA01	MAG	6	ZHA01-MAG-6	2018-01-05 12:41:01	2018-01-05 12:41:01	2018-01-05	2018-01-01	2018-01-01	68427	199.985	160.547	176.427	112.363	153	173	103	176.508	112.033	159.048	173	111	160	control	MAG control
ZHA01	MAG	6	ZHA01-MAG-6	2018-01-06 11:11:01	2018-01-06 11:11:01	2018-01-06	2018-01-01	2018-01-01	74065	199.985	133.049	157.196	95.0381	137	164	100	156.954	108.798	157.697	163	108	158	control	MAG control
ZHA01	MAG	6	ZHA01-MAG-6	2018-01-06 12:41:01	2018-01-06 12:41:01	2018-01-06	2018-01-01	2018-01-01	76123	199.985	134.89	158.289	97.9521	138	164	101	158.18	109.363	156.84	164	108	157	control	MAG control
ZHA01	MAG	6	ZHA01-MAG-6	2018-01-07 11:11:01	2018-01-07 11:11:01	2018-01-07	2018-01-01	2018-01-01	75451	199.985	133.398	156.93	95.8492	137	164	99	156.77	109.178	157.24	163	108	158	control	MAG control
ZHA01	MAG	6	ZHA01-MAG-6	2018-01-07 12:41:01	2018-01-07 12:41:01	2018-01-07	2018-01-01	2018-01-01	76223	199.985	133.119	155.751	96.5686	138	163	100	155.829	109.777	156.399	163	109	157	control	MAG control
ZHA01	MAG	6	ZHA01-MAG-6	2018-01-08 11:11:01	2018-01-08 11:11:01	2018-01-08	2018-01-08	2018-01-01	74912	199.985	137.064	159.639	101.52	141	166	106	159.742	109.969	155.738	166	109	156	control	MAG control
ZHA01	MAG	6	ZHA01-MAG-6	2018-01-08 12:41:01	2018-01-08 12:41:01	2018-01-08	2018-01-08	2018-01-01	78175	199.985	169.616	183.826	125.504	169	187	121	184.02	113.473	156.129	186	112	157	control	MAG control
ZHA01	MAG	6	ZHA01-MAG-6	2018-01-09 11:11:01	2018-01-09 11:11:01	2018-01-09	2018-01-08	2018-01-01	80724	199.985	155.224	174.434	114.587	159	182	120	174.459	111.22	156.588	181	110	157	control	MAG control
ZHA01	MAG	6	ZHA01-MAG-6	2018-01-09 12:41:01	2018-01-09 12:41:01	2018-01-09	2018-01-08	2018-01-01	78768	199.985	157.802	175.749	114.074	161	182	118	175.901	111.493	157.606	181	110	158	control	MAG control
ZHA01	MAG	6	ZHA01-MAG-6	2018-01-10 11:11:01	2018-01-10 11:11:01	2018-01-10	2018-01-08	2018-01-01	76171	199.985	125.072	141.64	90.6038	127	146	95	143.705	113.093	153.244	148	112	154	control	MAG control
ZHA01	MAG	6	ZHA01-MAG-6	2018-01-10 12:41:01	2018-01-10 12:41:01	2018-01-10	2018-01-08	2018-01-01	76372	199.985	136.011	150.697	90.8037	136	154	91	152.447	112.813	157.79	155	111	158	control	MAG control
ZHA01	MAG	6	ZHA01-MAG-6	2018-01-11 11:11:01	2018-01-11 11:11:01	2018-01-11	2018-01-08	2018-01-01	74582	199.985	141.186	154.788	86.7694	136	153	82	156.121	112.265	161.897	154	111	162	control	MAG control
ZHA01	MAG	6	ZHA01-MAG-6	2018-01-11 12:41:01	2018-01-11 12:41:01	2018-01-11	2018-01-08	2018-01-01	75647	199.985	143.901	156.953	90.5602	141	158	87	158.341	112.713	161.076	159	112	161	control	MAG control
ZHA01	MAG	6	ZHA01-MAG-6	2018-01-12 11:11:01	2018-01-12 11:11:01	2018-01-12	2018-01-08	2018-01-01	77385	199.985	121.511	146.184	94.7649	126	153	99	146.532	109.898	152.432	153	109	152	control	MAG control
ZHA01	MAG	6	ZHA01-MAG-6	2018-01-12 12:41:01	2018-01-12 12:41:01	2018-01-12	2018-01-08	2018-01-01	76897	199.985	124.655	146.575	89.8359	129	153	94	147.198	110.245	155.473	154	109	155	control	MAG control
ZHA01	MAG	6	ZHA01-MAG-6	2018-01-13 11:11:01	2018-01-13 11:11:01	2018-01-13	2018-01-08	2018-01-01	75598	199.985	127.62	149.162	93.5776	132	156	98	149.89	110.578	154.834	157	109	155	control	MAG control
ZHA01	MAG	6	ZHA01-MAG-6	2018-01-13 12:41:01	2018-01-13 12:41:01	2018-01-13	2018-01-08	2018-01-01	76529	199.985	127.069	148.295	91.9131	131	155	95	149.051	110.585	155.313	155	109	155	control	MAG control
ZHA01	MAG	6	ZHA01-MAG-6	2018-01-14 11:11:01	2018-01-14 11:11:01	2018-01-14	2018-01-08	2018-01-01	81310	199.985	129.728	151.417	95.3268	134	159	100	151.948	110.51	155.016	159	109	155	control	MAG control
ZHA01	MAG	6	ZHA01-MAG-6	2018-01-14 12:41:01	2018-01-14 12:41:01	2018-01-14	2018-01-08	2018-01-01	78891	199.985	148.174	167.123	109.825	153	175	115	167.668	111.611	155.512	174	111	155	control	MAG control
ZHA01	MAG	6	ZHA01-MAG-6	2018-01-15 11:11:01	2018-01-15 11:11:01	2018-01-15	2018-01-15	2018-01-01	80659	199.985	152.402	168.789	114.291	156	176	119	169.787	113.042	154.324	176	112	154	control	MAG control
ZHA01	MAG	6	ZHA01-MAG-6	2018-01-15 12:41:01	2018-01-15 12:41:01	2018-01-15	2018-01-15	2018-01-01	78194	199.985	157.156	171.567	115.692	160	178	120	172.782	113.634	155.175	178	112	155	control	MAG control
ZHA01	MAG	6	ZHA01-MAG-6	2018-01-16 11:11:01	2018-01-16 11:11:01	2018-01-16	2018-01-15	2018-01-01	82738	199.985	143.764	156.707	88.5285	143	158	85	157.982	112.627	161.959	160	111	163	control	MAG control
ZHA01	MAG	6	ZHA01-MAG-6	2018-01-16 12:41:01	2018-01-16 12:41:01	2018-01-16	2018-01-15	2018-01-01	79862	199.985	146.268	164.645	96.5272	150	171	101	164.875	110.435	161.1	171	109	161	control	MAG control
ZHA01	MAG	6	ZHA01-MAG-6	2018-01-19 11:11:01	2018-01-19 11:11:01	2018-01-19	2018-01-15	2018-01-01	84940	199.985	153.544	174.934	124.625	152	178	127	174.693	111.784	151.42	178	110	151	control	MAG control
ZHA01	MAG	6	ZHA01-MAG-6	2018-01-19 12:41:01	2018-01-19 12:41:01	2018-01-19	2018-01-15	2018-01-01	81521	199.985	141.488	159.849	106.635	146	168	113	160.877	112.336	153.64	168	111	154	control	MAG control
ZHA01	MAG	6	ZHA01-MAG-6	2018-01-20 11:11:01	2018-01-20 11:11:01	2018-01-20	2018-01-15	2018-01-01	78870	199.985	140.066	153.124	98.2943	142	158	103	155.322	114.16	155.274	160	113	156	control	MAG control
ZHA01	MAG	6	ZHA01-MAG-6	2018-01-20 12:41:01	2018-01-20 12:41:01	2018-01-20	2018-01-15	2018-01-01	81417	199.985	141.21	159.572	106.306	146	168	112	160.618	112.33	153.66	168	111	154	control	MAG control
ZHA01	MAG	6	ZHA01-MAG-6	2018-01-24 11:10:22	2018-01-24 11:10:22	2018-01-24	2018-01-22	2018-01-01	79313	199.982	135.13	145.927	85.5694	129	143	81	148.017	114.343	158.569	146	113	159	control	MAG control
ZHA01	MAG	6	ZHA01-MAG-6	2018-01-24 12:40:22	2018-01-24 12:40:22	2018-01-24	2018-01-22	2018-01-01	76845	199.982	154.317	163.767	105.855	152	166	99	165.617	115.303	156.995	168	114	157	control	MAG control
ZHA01	MAG	6	ZHA01-MAG-6	2018-01-25 11:10:22	2018-01-25 11:10:22	2018-01-25	2018-01-22	2018-01-01	82339	199.982	144.093	154.906	98.676	142	156	98	157.3	114.9	156.214	158	113	157	control	MAG control
ZHA01	MAG	6	ZHA01-MAG-6	2018-01-25 12:40:22	2018-01-25 12:40:22	2018-01-25	2018-01-22	2018-01-01	81225	199.982	140.087	153.015	99.1046	141	158	102	155.296	114.32	154.822	159	113	155	control	MAG control
ZHA01	MAG	6	ZHA01-MAG-6	2018-01-26 11:10:22	2018-01-26 11:10:22	2018-01-26	2018-01-22	2018-01-01	86041	199.985	130.181	146.997	99.4907	129	150	103	148.7	113.612	151.168	152	112	151	control	MAG control
ZHA01	MAG	6	ZHA01-MAG-6	2018-01-26 12:40:22	2018-01-26 12:40:22	2018-01-26	2018-01-22	2018-01-01	86784	199.985	132.872	146.388	91.82	138	154	97	148.662	113.971	155.288	156	113	156	control	MAG control
ZHA01	MAG	6	ZHA01-MAG-6	2018-01-27 11:10:22	2018-01-27 11:10:22	2018-01-27	2018-01-22	2018-01-01	79224	199.985	118.672	139.502	87.7159	122	144	90	140.614	111.251	153.224	146	110	154	control	MAG control
ZHA01	MAG	6	ZHA01-MAG-6	2018-01-27 12:40:22	2018-01-27 12:40:22	2018-01-27	2018-01-22	2018-01-01	78302	199.985	134.659	151.145	95.6192	138	157	99	152.799	112.614	155.313	158	112	155	control	MAG control
ZHA01	MAG	6	ZHA01-MAG-6	2018-01-28 11:10:22	2018-01-28 11:10:22	2018-01-28	2018-01-22	2018-01-01	77010	199.985	121.411	141.754	96.805	122	145	100	143.305	112.466	149.593	147	112	150	control	MAG control
ZHA01	MAG	6	ZHA01-MAG-6	2018-01-28 12:40:22	2018-01-28 12:40:22	2018-01-28	2018-01-22	2018-01-01	77730	199.985	126.663	144.037	92.4864	130	149	95	145.901	112.713	153.348	151	112	154	control	MAG control
ZHA01	MAG	6	ZHA01-MAG-6	2018-01-29 11:10:22	2018-01-29 11:10:22	2018-01-29	2018-01-29	2018-01-01	84683	199.985	132.726	144.206	87.6859	127	141	84	146.508	114.484	156.61	143	113	157	control	MAG control
ZHA01	MAG	6	ZHA01-MAG-6	2018-01-29 12:40:22	2018-01-29 12:40:22	2018-01-29	2018-01-29	2018-01-01	84368	199.982	147.322	156.482	100.425	142	154	91	158.511	115.602	156.292	157	114	157	control	MAG control
ZHA01	MAG	6	ZHA01-MAG-6	2018-01-30 11:10:22	2018-01-30 11:10:22	2018-01-30	2018-01-29	2018-01-01	80718	199.982	122.957	140.328	90.6001	127	147	95	142.251	112.945	152.511	148	112	153	control	MAG control
ZHA01	MAG	6	ZHA01-MAG-6	2018-01-30 12:40:22	2018-01-30 12:40:22	2018-01-30	2018-01-29	2018-01-01	82582	199.982	126.872	141.886	85.9119	131	148	90	143.958	113.078	155.994	150	112	156	control	MAG control
ZHA01	MAG	6	ZHA01-MAG-6	2018-01-31 11:10:22	2018-01-31 11:10:22	2018-01-31	2018-01-29	2018-01-01	82867	199.985	118.915	131.909	77.933	121	137	81	134.499	114.113	155.486	139	113	156	control	MAG control
ZHA01	MAG	6	ZHA01-MAG-6	2018-01-31 12:40:22	2018-01-31 12:40:22	2018-01-31	2018-01-29	2018-01-01	86449	199.985	112.433	127.035	80.081	116	133	84	129.524	114.365	151.719	135	113	152	control	MAG control
ZHA01	MAG	6	ZHA01-MAG-6	2018-02-01 11:10:22	2018-02-01 11:10:22	2018-02-01	2018-01-29	2018-02-01	87472	199.985	126.944	147.022	88.9808	129	151	91	147.866	110.854	156.327	152	109	157	control	MAG control
ZHA01	MAG	6	ZHA01-MAG-6	2018-02-01 12:40:22	2018-02-01 12:40:22	2018-02-01	2018-01-29	2018-02-01	89687	199.982	129.06	148.713	91.0218	132	155	94	149.599	111.097	156.126	156	109	157	control	MAG control
ZHA01	MAG	6	ZHA01-MAG-6	2018-02-02 11:10:22	2018-02-02 11:10:22	2018-02-02	2018-01-29	2018-02-01	89290	199.982	124.62	135.831	79.7519	116	131	74	138.208	114.651	156.654	134	113	157	control	MAG control
ZHA01	MAG	6	ZHA01-MAG-6	2018-02-02 12:40:22	2018-02-02 12:40:22	2018-02-02	2018-01-29	2018-02-01	88708	199.985	132.207	141.38	88.1911	128	140	85	144.297	115.916	155.237	143	114	156	control	MAG control
ZHA01	MAG	6	ZHA01-MAG-6	2018-02-03 11:11:32	2018-02-03 11:11:32	2018-02-03	2018-01-29	2018-02-01	80996	199.985	119.611	136.187	85.8274	123	142	90	138.206	113.188	153.016	144	111	154	control	MAG control
ZHA01	MAG	6	ZHA01-MAG-6	2018-02-03 11:11:32	2018-02-03 11:11:32	2018-02-03	2018-01-29	2018-02-01	80996	199.985	119.611	136.187	85.8274	123	142	90	138.206	113.188	153.016	144	111	154	control	MAG control
ZHA01	MAG	6	ZHA01-MAG-6	2018-02-03 12:41:32	2018-02-03 12:41:32	2018-02-03	2018-01-29	2018-02-01	82093	199.985	119.808	136.339	87.9586	123	141	92	138.472	113.475	151.982	143	112	153	control	MAG control
ZHA01	MAG	6	ZHA01-MAG-6	2018-02-03 12:41:32	2018-02-03 12:41:32	2018-02-03	2018-01-29	2018-02-01	82093	199.985	119.808	136.339	87.9586	123	141	92	138.472	113.475	151.982	143	112	153	control	MAG control
ZHA01	MAG	6	ZHA01-MAG-6	2018-02-04 11:11:32	2018-02-04 11:11:32	2018-02-04	2018-01-29	2018-02-01	83404	199.985	122.393	136.018	89.9616	122	139	93	138.714	115.02	151.085	142	113	151	control	MAG control
ZHA01	MAG	6	ZHA01-MAG-6	2018-02-04 11:11:32	2018-02-04 11:11:32	2018-02-04	2018-01-29	2018-02-01	83404	199.985	122.393	136.018	89.9616	122	139	93	138.714	115.02	151.085	142	113	151	control	MAG control
ZHA01	MAG	6	ZHA01-MAG-6	2018-02-04 12:41:32	2018-02-04 12:41:32	2018-02-04	2018-01-29	2018-02-01	84295	199.985	139.595	148.433	96.2166	138	150	97	151.421	116.253	154.504	153	114	155	control	MAG control
ZHA01	MAG	6	ZHA01-MAG-6	2018-02-04 12:41:32	2018-02-04 12:41:32	2018-02-04	2018-01-29	2018-02-01	84295	199.985	139.595	148.433	96.2166	138	150	97	151.421	116.253	154.504	153	114	155	control	MAG control
ZHA01	MAG	6	ZHA01-MAG-6	2018-02-05 11:11:32	2018-02-05 11:11:32	2018-02-05	2018-02-05	2018-02-01	78123	199.985	125.399	139.361	90.1188	129	145	95	141.945	114.45	152.639	148	113	153	control	MAG control
ZHA01	MAG	6	ZHA01-MAG-6	2018-02-05 11:11:32	2018-02-05 11:11:32	2018-02-05	2018-02-05	2018-02-01	78123	199.985	125.399	139.361	90.1188	129	145	95	141.945	114.45	152.639	148	113	153	control	MAG control
ZHA01	MAG	6	ZHA01-MAG-6	2018-02-05 12:41:32	2018-02-05 12:41:32	2018-02-05	2018-02-05	2018-02-01	81849	199.985	122.534	136.304	87.71	126	143	92	138.959	114.607	152.393	145	113	153	control	MAG control
ZHA01	MAG	6	ZHA01-MAG-6	2018-02-05 12:41:32	2018-02-05 12:41:32	2018-02-05	2018-02-05	2018-02-01	81849	199.985	122.534	136.304	87.71	126	143	92	138.959	114.607	152.393	145	113	153	control	MAG control
ZHA01	MAG	6	ZHA01-MAG-6	2018-02-06 11:11:32	2018-02-06 11:11:32	2018-02-06	2018-02-05	2018-02-01	85076	199.985	125.274	142.229	97.3141	131	150	103	144.264	113.892	149.939	152	112	150	control	MAG control
ZHA01	MAG	6	ZHA01-MAG-6	2018-02-06 11:11:32	2018-02-06 11:11:32	2018-02-06	2018-02-05	2018-02-01	85076	199.985	125.274	142.229	97.3141	131	150	103	144.264	113.892	149.939	152	112	150	control	MAG control
ZHA01	MAG	6	ZHA01-MAG-6	2018-02-06 12:41:32	2018-02-06 12:41:32	2018-02-06	2018-02-05	2018-02-01	80620	199.985	121.81	138.039	94.8379	126	145	100	140.432	114.391	149.22	147	113	150	control	MAG control
ZHA01	MAG	6	ZHA01-MAG-6	2018-02-06 12:41:32	2018-02-06 12:41:32	2018-02-06	2018-02-05	2018-02-01	80620	199.985	121.81	138.039	94.8379	126	145	100	140.432	114.391	149.22	147	113	150	control	MAG control
ZHA01	MAG	6	ZHA01-MAG-6	2018-02-07 11:11:32	2018-02-07 11:11:32	2018-02-07	2018-02-05	2018-02-01	71608	199.972	114.906	127.766	87.0314	118	134	89	130.659	116.049	148.567	137	115	149	control	MAG control
ZHA01	MAG	6	ZHA01-MAG-6	2018-02-07 11:11:32	2018-02-07 11:11:32	2018-02-07	2018-02-05	2018-02-01	71608	199.972	114.906	127.766	87.0314	118	134	89	130.659	116.049	148.567	137	115	149	control	MAG control
ZHA01	MAG	6	ZHA01-MAG-6	2018-02-07 12:41:32	2018-02-07 12:41:32	2018-02-07	2018-02-05	2018-02-01	63716	199.972	126.714	143.195	90.3256	131	151	95	144.975	113.002	154.112	152	111	155	control	MAG control
ZHA01	MAG	6	ZHA01-MAG-6	2018-02-07 12:41:32	2018-02-07 12:41:32	2018-02-07	2018-02-05	2018-02-01	63716	199.972	126.714	143.195	90.3256	131	151	95	144.975	113.002	154.112	152	111	155	control	MAG control
ZHA01	MAG	6	ZHA01-MAG-6	2018-02-11 11:11:32	2018-02-11 11:11:32	2018-02-11	2018-02-05	2018-02-01	68252	199.974	130.755	146.453	94.1752	136	155	99	148.295	113.435	153.792	157	111	155	control	MAG control
ZHA01	MAG	6	ZHA01-MAG-6	2018-02-11 11:11:32	2018-02-11 11:11:32	2018-02-11	2018-02-05	2018-02-01	68252	199.974	130.755	146.453	94.1752	136	155	99	148.295	113.435	153.792	157	111	155	control	MAG control
ZHA01	MAG	6	ZHA01-MAG-6	2018-02-11 12:41:32	2018-02-11 12:41:32	2018-02-11	2018-02-05	2018-02-01	66897	199.972	130.56	146.407	90.9646	136	155	96	148.129	112.943	155.412	156	111	156	control	MAG control
ZHA01	MAG	6	ZHA01-MAG-6	2018-02-11 12:41:32	2018-02-11 12:41:32	2018-02-11	2018-02-05	2018-02-01	66897	199.972	130.56	146.407	90.9646	136	155	96	148.129	112.943	155.412	156	111	156	control	MAG control
ZHA01	MAG	6	ZHA01-MAG-6	2018-02-14 11:11:32	2018-02-14 11:11:32	2018-02-14	2018-02-12	2018-02-01	60021	199.972	137.9	149.033	102.518	139	153	105	152.016	116.054	151.256	156	115	151	control	MAG control
ZHA01	MAG	6	ZHA01-MAG-6	2018-02-14 11:11:32	2018-02-14 11:11:32	2018-02-14	2018-02-12	2018-02-01	60021	199.972	137.9	149.033	102.518	139	153	105	152.016	116.054	151.256	156	115	151	control	MAG control
ZHA01	MAG	6	ZHA01-MAG-6	2018-02-14 12:41:32	2018-02-14 12:41:32	2018-02-14	2018-02-12	2018-02-01	59759	199.97	121.484	132.803	89.2032	125	139	94	136.192	116.277	150.157	142	115	150	control	MAG control
ZHA01	MAG	6	ZHA01-MAG-6	2018-02-14 12:41:32	2018-02-14 12:41:32	2018-02-14	2018-02-12	2018-02-01	59759	199.97	121.484	132.803	89.2032	125	139	94	136.192	116.277	150.157	142	115	150	control	MAG control
ZHA01	MAG	6	ZHA01-MAG-6	2018-02-16 11:11:32	2018-02-16 11:11:32	2018-02-16	2018-02-12	2018-02-01	65594	199.97	128.85	143.605	84.5959	133	151	88	145.469	112.928	157.43	152	111	158	control	MAG control
ZHA01	MAG	6	ZHA01-MAG-6	2018-02-16 11:11:32	2018-02-16 11:11:32	2018-02-16	2018-02-12	2018-02-01	65594	199.97	128.85	143.605	84.5959	133	151	88	145.469	112.928	157.43	152	111	158	control	MAG control
ZHA01	MAG	6	ZHA01-MAG-6	2018-02-16 12:41:32	2018-02-16 12:41:32	2018-02-16	2018-02-12	2018-02-01	63762	199.97	138.449	155.712	95.135	143	164	101	156.757	111.827	157.601	165	110	158	control	MAG control
ZHA01	MAG	6	ZHA01-MAG-6	2018-02-16 12:41:32	2018-02-16 12:41:32	2018-02-16	2018-02-12	2018-02-01	63762	199.97	138.449	155.712	95.135	143	164	101	156.757	111.827	157.601	165	110	158	control	MAG control
ZHA01	MAG	6	ZHA01-MAG-6	2018-02-17 11:11:32	2018-02-17 11:11:32	2018-02-17	2018-02-12	2018-02-01	62791	199.97	120.504	137.13	78.856	125	144	82	138.669	112.188	157.06	145	110	158	control	MAG control
ZHA01	MAG	6	ZHA01-MAG-6	2018-02-17 11:11:32	2018-02-17 11:11:32	2018-02-17	2018-02-12	2018-02-01	62791	199.97	120.504	137.13	78.856	125	144	82	138.669	112.188	157.06	145	110	158	control	MAG control
ZHA01	MAG	6	ZHA01-MAG-6	2018-02-17 12:41:32	2018-02-17 12:41:32	2018-02-17	2018-02-12	2018-02-01	61676	199.97	123.503	140.245	80.7861	128	147	84	141.682	112.014	157.576	148	110	159	control	MAG control
ZHA01	MAG	6	ZHA01-MAG-6	2018-02-17 12:41:32	2018-02-17 12:41:32	2018-02-17	2018-02-12	2018-02-01	61676	199.97	123.503	140.245	80.7861	128	147	84	141.682	112.014	157.576	148	110	159	control	MAG control
ZHA01	MAG	6	ZHA01-MAG-6	2018-02-19 11:11:32	2018-02-19 11:11:32	2018-02-19	2018-02-19	2018-02-01	52849	199.97	121.562	133.515	82.744	126	139	87	136.457	114.981	153.873	142	114	154	control	MAG control
ZHA01	MAG	6	ZHA01-MAG-6	2018-02-19 11:11:32	2018-02-19 11:11:32	2018-02-19	2018-02-19	2018-02-01	52849	199.97	121.562	133.515	82.744	126	139	87	136.457	114.981	153.873	142	114	154	control	MAG control
ZHA01	MAG	6	ZHA01-MAG-6	2018-02-19 12:41:32	2018-02-19 12:41:32	2018-02-19	2018-02-19	2018-02-01	55193	199.97	121.494	136.525	87.0746	126	143	92	138.854	113.93	152.707	145	112	154	control	MAG control
ZHA01	MAG	6	ZHA01-MAG-6	2018-02-19 12:41:32	2018-02-19 12:41:32	2018-02-19	2018-02-19	2018-02-01	55193	199.97	121.494	136.525	87.0746	126	143	92	138.854	113.93	152.707	145	112	154	control	MAG control
ZHA01	MAG	6	ZHA01-MAG-6	2018-02-21 11:11:32	2018-02-21 11:11:32	2018-02-21	2018-02-19	2018-02-01	56387	199.97	110.245	125.018	86.766	116	132	91	127.885	115.53	147.055	135	114	148	control	MAG control
ZHA01	MAG	6	ZHA01-MAG-6	2018-02-21 11:11:32	2018-02-21 11:11:32	2018-02-21	2018-02-19	2018-02-01	56387	199.97	110.245	125.018	86.766	116	132	91	127.885	115.53	147.055	135	114	148	control	MAG control
ZHA01	MAG	6	ZHA01-MAG-6	2018-02-21 12:41:32	2018-02-21 12:41:32	2018-02-21	2018-02-19	2018-02-01	56499	199.97	112.331	126.856	87.8548	119	136	95	129.635	115.574	147.447	139	114	148	control	MAG control
ZHA01	MAG	6	ZHA01-MAG-6	2018-02-21 12:41:32	2018-02-21 12:41:32	2018-02-21	2018-02-19	2018-02-01	56499	199.97	112.331	126.856	87.8548	119	136	95	129.635	115.574	147.447	139	114	148	control	MAG control
ZHA01	MAG	6	ZHA01-MAG-6	2018-02-23 11:11:32	2018-02-23 11:11:32	2018-02-23	2018-02-19	2018-02-01	46701	199.97	105.57	120.208	92.606	110	126	98	123.538	117.198	141.386	130	117	142	control	MAG control
ZHA01	MAG	6	ZHA01-MAG-6	2018-02-23 11:11:32	2018-02-23 11:11:32	2018-02-23	2018-02-19	2018-02-01	46701	199.97	105.57	120.208	92.606	110	126	98	123.538	117.198	141.386	130	117	142	control	MAG control
ZHA01	MAG	6	ZHA01-MAG-6	2018-02-23 12:41:32	2018-02-23 12:41:32	2018-02-23	2018-02-19	2018-02-01	45458	199.97	109.144	124.488	96.7341	114	131	103	127.706	116.966	141.304	135	116	142	control	MAG control
ZHA01	MAG	6	ZHA01-MAG-6	2018-02-23 12:41:32	2018-02-23 12:41:32	2018-02-23	2018-02-19	2018-02-01	45458	199.97	109.144	124.488	96.7341	114	131	103	127.706	116.966	141.304	135	116	142	control	MAG control
ZHA01	MAG	6	ZHA01-MAG-6	2018-02-24 11:11:32	2018-02-24 11:11:32	2018-02-24	2018-02-19	2018-02-01	36891	199.97	117.491	132.153	99.9306	121	137	104	135.603	116.565	143.643	140	116	144	control	MAG control
ZHA01	MAG	6	ZHA01-MAG-6	2018-02-24 11:11:32	2018-02-24 11:11:32	2018-02-24	2018-02-19	2018-02-01	36891	199.97	117.491	132.153	99.9306	121	137	104	135.603	116.565	143.643	140	116	144	control	MAG control
ZHA01	MAG	6	ZHA01-MAG-6	2018-02-24 12:41:32	2018-02-24 12:41:32	2018-02-24	2018-02-19	2018-02-01	36482	199.939	117.472	130.101	98.7536	122	136	104	133.901	117.515	143.448	140	117	144	control	MAG control
ZHA01	MAG	6	ZHA01-MAG-6	2018-02-24 12:41:32	2018-02-24 12:41:32	2018-02-24	2018-02-19	2018-02-01	36482	199.939	117.472	130.101	98.7536	122	136	104	133.901	117.515	143.448	140	117	144	control	MAG control
ZHA01	MAG	6	ZHA01-MAG-6	2018-02-25 11:11:32	2018-02-25 11:11:32	2018-02-25	2018-02-19	2018-02-01	35192	199.97	109.053	122.003	99.9791	112	126	104	126.109	118.863	138.462	130	118	139	control	MAG control
ZHA01	MAG	6	ZHA01-MAG-6	2018-02-25 11:11:32	2018-02-25 11:11:32	2018-02-25	2018-02-19	2018-02-01	35192	199.97	109.053	122.003	99.9791	112	126	104	126.109	118.863	138.462	130	118	139	control	MAG control
ZHA01	MAG	6	ZHA01-MAG-6	2018-02-25 12:41:32	2018-02-25 12:41:32	2018-02-25	2018-02-19	2018-02-01	32075	199.97	121.386	133.755	100.392	124	138	104	137.675	117.317	144.492	141	117	145	control	MAG control
ZHA01	MAG	6	ZHA01-MAG-6	2018-02-25 12:41:32	2018-02-25 12:41:32	2018-02-25	2018-02-19	2018-02-01	32075	199.97	121.386	133.755	100.392	124	138	104	137.675	117.317	144.492	141	117	145	control	MAG control
ZHA01	MAG	6	ZHA01-MAG-6	2018-02-26 11:11:32	2018-02-26 11:11:32	2018-02-26	2018-02-26	2018-02-01	29429	199.937	126.662	135.216	107.239	129	139	112	139.837	119.746	141.962	144	119	142	control	MAG control
ZHA01	MAG	6	ZHA01-MAG-6	2018-02-26 11:11:32	2018-02-26 11:11:32	2018-02-26	2018-02-26	2018-02-01	29429	199.937	126.662	135.216	107.239	129	139	112	139.837	119.746	141.962	144	119	142	control	MAG control
ZHA01	MAG	6	ZHA01-MAG-6	2018-02-26 12:41:32	2018-02-26 12:41:32	2018-02-26	2018-02-26	2018-02-01	27531	199.925	152.889	161.125	119.737	161	172	127	164.04	118.034	148.568	175	117	148	control	MAG control
ZHA01	MAG	6	ZHA01-MAG-6	2018-02-26 12:41:32	2018-02-26 12:41:32	2018-02-26	2018-02-26	2018-02-01	27531	199.925	152.889	161.125	119.737	161	172	127	164.04	118.034	148.568	175	117	148	control	MAG control
ZHA01	MAG	6	ZHA01-MAG-6	2018-02-27 11:11:32	2018-02-27 11:11:32	2018-02-27	2018-02-26	2018-02-01	35762	199.97	99.4078	110.79	89.2092	100	112	91	114.934	119.45	138.583	116	119	139	control	MAG control
ZHA01	MAG	6	ZHA01-MAG-6	2018-02-27 11:11:32	2018-02-27 11:11:32	2018-02-27	2018-02-26	2018-02-01	35762	199.97	99.4078	110.79	89.2092	100	112	91	114.934	119.45	138.583	116	119	139	control	MAG control
ZHA01	MAG	6	ZHA01-MAG-6	2018-02-27 12:41:32	2018-02-27 12:41:32	2018-02-27	2018-02-26	2018-02-01	32439	199.936	111.748	124.162	97.8652	114	127	101	128.232	118.382	140.831	132	118	141	control	MAG control
ZHA01	MAG	6	ZHA01-MAG-6	2018-02-27 12:41:32	2018-02-27 12:41:32	2018-02-27	2018-02-26	2018-02-01	32439	199.936	111.748	124.162	97.8652	114	127	101	128.232	118.382	140.831	132	118	141	control	MAG control
ZHA01	MAG	6	ZHA01-MAG-6	2018-02-28 11:11:32	2018-02-28 11:11:32	2018-02-28	2018-02-26	2018-02-01	21341	199.933	111.998	122.497	97.2419	111	122	98	126.874	119.258	140.522	127	119	141	control	MAG control
ZHA01	MAG	6	ZHA01-MAG-6	2018-02-28 11:11:32	2018-02-28 11:11:32	2018-02-28	2018-02-26	2018-02-01	21341	199.933	111.998	122.497	97.2419	111	122	98	126.874	119.258	140.522	127	119	141	control	MAG control
ZHA01	MAG	6	ZHA01-MAG-6	2018-02-28 12:41:32	2018-02-28 12:41:32	2018-02-28	2018-02-26	2018-02-01	29514	199.97	149.601	153.392	116.185	154	158	119	157.718	120.387	147.141	163	119	147	control	MAG control
ZHA01	MAG	6	ZHA01-MAG-6	2018-02-28 12:41:32	2018-02-28 12:41:32	2018-02-28	2018-02-26	2018-02-01	29514	199.97	149.601	153.392	116.185	154	158	119	157.718	120.387	147.141	163	119	147	control	MAG control
ZHA01	MAG	6	ZHA01-MAG-6	2018-03-05 11:11:32	2018-03-05 11:11:32	2018-03-05	2018-03-05	2018-03-01	36800	199.97	130.705	134.606	100.054	133	137	103	139.716	120.595	146.182	143	120	145	control	MAG control
ZHA01	MAG	6	ZHA01-MAG-6	2018-03-05 11:11:32	2018-03-05 11:11:32	2018-03-05	2018-03-05	2018-03-01	36800	199.97	130.705	134.606	100.054	133	137	103	139.716	120.595	146.182	143	120	145	control	MAG control
ZHA01	MAG	6	ZHA01-MAG-6	2018-03-05 12:41:32	2018-03-05 12:41:32	2018-03-05	2018-03-05	2018-03-01	32251	199.94	138.288	143.988	107.697	143	150	112	148.005	119.766	146.611	155	119	146	control	MAG control
ZHA01	MAG	6	ZHA01-MAG-6	2018-03-05 12:41:32	2018-03-05 12:41:32	2018-03-05	2018-03-05	2018-03-01	32251	199.94	138.288	143.988	107.697	143	150	112	148.005	119.766	146.611	155	119	146	control	MAG control
ZHA01	MAG	6	ZHA01-MAG-6	2018-03-06 11:11:32	2018-03-06 11:11:32	2018-03-06	2018-03-05	2018-03-01	37670	199.97	116.164	123.772	90.3897	115	125	92	128.465	119.184	145.314	130	119	145	control	MAG control
ZHA01	MAG	6	ZHA01-MAG-6	2018-03-06 11:11:32	2018-03-06 11:11:32	2018-03-06	2018-03-05	2018-03-01	37670	199.97	116.164	123.772	90.3897	115	125	92	128.465	119.184	145.314	130	119	145	control	MAG control
ZHA01	MAG	6	ZHA01-MAG-6	2018-03-06 12:41:32	2018-03-06 12:41:32	2018-03-06	2018-03-05	2018-03-01	34647	199.97	117.596	126.033	93.3898	117	128	95	130.618	118.976	144.766	132	119	144	control	MAG control
ZHA01	MAG	6	ZHA01-MAG-6	2018-03-06 12:41:32	2018-03-06 12:41:32	2018-03-06	2018-03-05	2018-03-01	34647	199.97	117.596	126.033	93.3898	117	128	95	130.618	118.976	144.766	132	119	144	control	MAG control
ZHA01	MAG	6	ZHA01-MAG-6	2018-03-07 11:11:32	2018-03-07 11:11:32	2018-03-07	2018-03-05	2018-03-01	38553	199.97	125.91	134.894	97.2137	129	141	102	138.97	118.102	147.192	145	118	147	control	MAG control
ZHA01	MAG	6	ZHA01-MAG-6	2018-03-07 11:11:32	2018-03-07 11:11:32	2018-03-07	2018-03-05	2018-03-01	38553	199.97	125.91	134.894	97.2137	129	141	102	138.97	118.102	147.192	145	118	147	control	MAG control
ZHA01	MAG	6	ZHA01-MAG-6	2018-03-07 12:41:32	2018-03-07 12:41:32	2018-03-07	2018-03-05	2018-03-01	37528	199.97	124.584	131.987	94.0859	128	138	99	136.44	118.665	147.58	142	118	147	control	MAG control
ZHA01	MAG	6	ZHA01-MAG-6	2018-03-07 12:41:32	2018-03-07 12:41:32	2018-03-07	2018-03-05	2018-03-01	37528	199.97	124.584	131.987	94.0859	128	138	99	136.44	118.665	147.58	142	118	147	control	MAG control
ZHA01	MAG	6	ZHA01-MAG-6	2018-03-08 11:11:32	2018-03-08 11:11:32	2018-03-08	2018-03-05	2018-03-01	43897	199.97	140.648	141.689	97.7482	136	139	96	146.541	120.523	151.283	145	120	151	control	MAG control
ZHA01	MAG	6	ZHA01-MAG-6	2018-03-08 11:11:32	2018-03-08 11:11:32	2018-03-08	2018-03-05	2018-03-01	43897	199.97	140.648	141.689	97.7482	136	139	96	146.541	120.523	151.283	145	120	151	control	MAG control
ZHA01	MAG	6	ZHA01-MAG-6	2018-03-08 12:41:32	2018-03-08 12:41:32	2018-03-08	2018-03-05	2018-03-01	19933	176.016	158.578	163.017	112.806	163	169	117	166.457	118.262	153.631	173	117	154	control	MAG control
ZHA01	MAG	6	ZHA01-MAG-6	2018-03-08 12:41:32	2018-03-08 12:41:32	2018-03-08	2018-03-05	2018-03-01	19933	176.016	158.578	163.017	112.806	163	169	117	166.457	118.262	153.631	173	117	154	control	MAG control
ZHA01	MAG	6	ZHA01-MAG-6	2018-03-09 11:11:32	2018-03-09 11:11:32	2018-03-09	2018-03-05	2018-03-01	38314	199.97	129.324	139.844	98.8509	131	144	102	143.455	116.986	148.687	147	116	149	control	MAG control
ZHA01	MAG	6	ZHA01-MAG-6	2018-03-09 11:11:32	2018-03-09 11:11:32	2018-03-09	2018-03-05	2018-03-01	38314	199.97	129.324	139.844	98.8509	131	144	102	143.455	116.986	148.687	147	116	149	control	MAG control
ZHA01	MAG	6	ZHA01-MAG-6	2018-03-09 12:41:32	2018-03-09 12:41:32	2018-03-09	2018-03-05	2018-03-01	37918	199.97	127.115	136.267	94.388	130	141	98	140.169	117.382	149.406	145	116	149	control	MAG control
ZHA01	MAG	6	ZHA01-MAG-6	2018-03-09 12:41:32	2018-03-09 12:41:32	2018-03-09	2018-03-05	2018-03-01	37918	199.97	127.115	136.267	94.388	130	141	98	140.169	117.382	149.406	145	116	149	control	MAG control
ZHA01	MAG	6	ZHA01-MAG-6	2018-03-10 11:11:32	2018-03-10 11:11:32	2018-03-10	2018-03-05	2018-03-01	40651	199.97	139.336	150.016	91.0563	141	154	94	152.688	114.58	157.694	157	113	158	control	MAG control
ZHA01	MAG	6	ZHA01-MAG-6	2018-03-10 11:11:32	2018-03-10 11:11:32	2018-03-10	2018-03-05	2018-03-01	40651	199.97	139.336	150.016	91.0563	141	154	94	152.688	114.58	157.694	157	113	158	control	MAG control
ZHA01	MAG	6	ZHA01-MAG-6	2018-03-10 12:41:32	2018-03-10 12:41:32	2018-03-10	2018-03-05	2018-03-01	38008	199.97	136.893	147.451	96.6481	140	152	101	150.571	115.637	153.626	155	114	154	control	MAG control
ZHA01	MAG	6	ZHA01-MAG-6	2018-03-10 12:41:32	2018-03-10 12:41:32	2018-03-10	2018-03-05	2018-03-01	38008	199.97	136.893	147.451	96.6481	140	152	101	150.571	115.637	153.626	155	114	154	control	MAG control
ZHA01	MAG	6	ZHA01-MAG-6	2018-03-11 11:11:32	2018-03-11 11:11:32	2018-03-11	2018-03-05	2018-03-01	51709	199.97	126.25	135.503	85.6922	128	140	88	138.961	116.244	153.59	143	115	154	control	MAG control
ZHA01	MAG	6	ZHA01-MAG-6	2018-03-11 11:11:32	2018-03-11 11:11:32	2018-03-11	2018-03-05	2018-03-01	51709	199.97	126.25	135.503	85.6922	128	140	88	138.961	116.244	153.59	143	115	154	control	MAG control
ZHA01	MAG	6	ZHA01-MAG-6	2018-03-11 12:41:32	2018-03-11 12:41:32	2018-03-11	2018-03-05	2018-03-01	48456	199.974	128.691	138.037	88.197	131	142	91	141.484	116.214	153.528	146	115	154	control	MAG control
ZHA01	MAG	6	ZHA01-MAG-6	2018-03-11 12:41:32	2018-03-11 12:41:32	2018-03-11	2018-03-05	2018-03-01	48456	199.974	128.691	138.037	88.197	131	142	91	141.484	116.214	153.528	146	115	154	control	MAG control
ZHA01	MAG	6	ZHA01-MAG-6	2018-03-12 11:11:32	2018-03-12 11:11:32	2018-03-12	2018-03-12	2018-03-01	51566	199.974	122.776	133.501	84.1371	127	138	89	136.6	115.707	153.225	142	114	154	control	MAG control
ZHA01	MAG	6	ZHA01-MAG-6	2018-03-12 11:11:32	2018-03-12 11:11:32	2018-03-12	2018-03-12	2018-03-01	51566	199.974	122.776	133.501	84.1371	127	138	89	136.6	115.707	153.225	142	114	154	control	MAG control
ZHA01	MAG	6	ZHA01-MAG-6	2018-03-12 12:41:32	2018-03-12 12:41:32	2018-03-12	2018-03-12	2018-03-01	40816	199.97	129.61	140.336	90.7107	133	144	94	143.595	115.67	153.196	147	114	154	control	MAG control
ZHA01	MAG	6	ZHA01-MAG-6	2018-03-12 12:41:32	2018-03-12 12:41:32	2018-03-12	2018-03-12	2018-03-01	40816	199.97	129.61	140.336	90.7107	133	144	94	143.595	115.67	153.196	147	114	154	control	MAG control
ZHA01	MAG	6	ZHA01-MAG-6	2018-03-13 11:11:32	2018-03-13 11:11:32	2018-03-13	2018-03-12	2018-03-01	47922	199.972	126.964	139.102	90.5215	132	145	97	141.975	115.277	152.513	148	114	153	control	MAG control
ZHA01	MAG	6	ZHA01-MAG-6	2018-03-13 11:11:32	2018-03-13 11:11:32	2018-03-13	2018-03-12	2018-03-01	47922	199.972	126.964	139.102	90.5215	132	145	97	141.975	115.277	152.513	148	114	153	control	MAG control
ZHA01	MAG	6	ZHA01-MAG-6	2018-03-13 12:41:32	2018-03-13 12:41:32	2018-03-13	2018-03-12	2018-03-01	47329	199.972	124.555	137.052	88.8495	130	143	95	139.833	115.165	152.335	146	114	153	control	MAG control
ZHA01	MAG	6	ZHA01-MAG-6	2018-03-13 12:41:32	2018-03-13 12:41:32	2018-03-13	2018-03-12	2018-03-01	47329	199.972	124.555	137.052	88.8495	130	143	95	139.833	115.165	152.335	146	114	153	control	MAG control
ZHA01	MAG	6	ZHA01-MAG-6	2018-03-14 11:11:32	2018-03-14 11:11:32	2018-03-14	2018-03-12	2018-03-01	49933	199.974	136.37	152.66	105.753	139	158	112	154.588	114.014	150.768	160	113	151	control	MAG control
ZHA01	MAG	6	ZHA01-MAG-6	2018-03-14 11:11:32	2018-03-14 11:11:32	2018-03-14	2018-03-12	2018-03-01	49933	199.974	136.37	152.66	105.753	139	158	112	154.588	114.014	150.768	160	113	151	control	MAG control
ZHA01	MAG	6	ZHA01-MAG-6	2018-03-14 12:41:32	2018-03-14 12:41:32	2018-03-14	2018-03-12	2018-03-01	34143	193.372	147.969	157.653	101.888	152	164	104	159.535	115.408	155.968	167	114	156	control	MAG control
ZHA01	MAG	6	ZHA01-MAG-6	2018-03-14 12:41:32	2018-03-14 12:41:32	2018-03-14	2018-03-12	2018-03-01	34143	193.372	147.969	157.653	101.888	152	164	104	159.535	115.408	155.968	167	114	156	control	MAG control
ZHA01	MAG	6	ZHA01-MAG-6	2018-03-15 11:11:32	2018-03-15 11:11:32	2018-03-15	2018-03-12	2018-03-01	45946	199.972	129.296	140.077	88.3356	134	145	94	143.117	115.409	154.297	148	114	154	control	MAG control
ZHA01	MAG	6	ZHA01-MAG-6	2018-03-15 11:11:32	2018-03-15 11:11:32	2018-03-15	2018-03-12	2018-03-01	45946	199.972	129.296	140.077	88.3356	134	145	94	143.117	115.409	154.297	148	114	154	control	MAG control
ZHA01	MAG	6	ZHA01-MAG-6	2018-03-15 12:41:32	2018-03-15 12:41:32	2018-03-15	2018-03-12	2018-03-01	43190	199.972	131.527	142.869	91.3526	135	147	97	145.874	115.219	154.036	151	114	154	control	MAG control
ZHA01	MAG	6	ZHA01-MAG-6	2018-03-15 12:41:32	2018-03-15 12:41:32	2018-03-15	2018-03-12	2018-03-01	43190	199.972	131.527	142.869	91.3526	135	147	97	145.874	115.219	154.036	151	114	154	control	MAG control
ZHA01	MAG	6	ZHA01-MAG-6	2018-03-16 11:11:32	2018-03-16 11:11:32	2018-03-16	2018-03-12	2018-03-01	45008	199.972	127.341	139.552	86.603	132	144	92	142.218	114.692	154.76	147	113	155	control	MAG control
ZHA01	MAG	6	ZHA01-MAG-6	2018-03-16 11:11:32	2018-03-16 11:11:32	2018-03-16	2018-03-12	2018-03-01	45008	199.972	127.341	139.552	86.603	132	144	92	142.218	114.692	154.76	147	113	155	control	MAG control
ZHA01	MAG	6	ZHA01-MAG-6	2018-03-16 12:41:32	2018-03-16 12:41:32	2018-03-16	2018-03-12	2018-03-01	44819	199.972	130.67	146.4	94.556	133	151	99	148.317	113.465	153.578	153	112	153	control	MAG control
ZHA01	MAG	6	ZHA01-MAG-6	2018-03-16 12:41:32	2018-03-16 12:41:32	2018-03-16	2018-03-12	2018-03-01	44819	199.972	130.67	146.4	94.556	133	151	99	148.317	113.465	153.578	153	112	153	control	MAG control
ZHA01	MAG	6	ZHA01-MAG-6	2018-03-17 11:11:32	2018-03-17 11:11:32	2018-03-17	2018-03-12	2018-03-01	45571	199.972	125.815	138.752	88.7654	129	141	93	141.491	114.737	153.179	145	114	153	control	MAG control
ZHA01	MAG	6	ZHA01-MAG-6	2018-03-17 11:11:32	2018-03-17 11:11:32	2018-03-17	2018-03-12	2018-03-01	45571	199.972	125.815	138.752	88.7654	129	141	93	141.491	114.737	153.179	145	114	153	control	MAG control
ZHA01	MAG	6	ZHA01-MAG-6	2018-03-17 12:41:32	2018-03-17 12:41:32	2018-03-17	2018-03-12	2018-03-01	46804	199.972	127.801	140.636	89.1897	131	144	94	143.276	114.604	153.896	147	113	154	control	MAG control
ZHA01	MAG	6	ZHA01-MAG-6	2018-03-17 12:41:32	2018-03-17 12:41:32	2018-03-17	2018-03-12	2018-03-01	46804	199.972	127.801	140.636	89.1897	131	144	94	143.276	114.604	153.896	147	113	154	control	MAG control
ZHA01	MAG	6	ZHA01-MAG-6	2018-03-22 11:11:32	2018-03-22 11:11:32	2018-03-22	2018-03-19	2018-03-01	42712	199.97	163.517	167.347	110.85	168	172	114	170.757	117.71	156.796	176	117	156	control	MAG control
ZHA01	MAG	6	ZHA01-MAG-6	2018-03-22 11:11:32	2018-03-22 11:11:32	2018-03-22	2018-03-19	2018-03-01	42712	199.97	163.517	167.347	110.85	168	172	114	170.757	117.71	156.796	176	117	156	control	MAG control
ZHA01	MAG	6	ZHA01-MAG-6	2018-03-22 12:41:32	2018-03-22 12:41:32	2018-03-22	2018-03-19	2018-03-01	46870	199.971	135.514	146.061	94.5511	140	151	99	149.107	115.564	154.022	155	115	154	control	MAG control
ZHA01	MAG	6	ZHA01-MAG-6	2018-03-22 12:41:32	2018-03-22 12:41:32	2018-03-22	2018-03-19	2018-03-01	46870	199.971	135.514	146.061	94.5511	140	151	99	149.107	115.564	154.022	155	115	154	control	MAG control
ZHA01	MAG	6	ZHA01-MAG-6	2018-03-23 11:11:32	2018-03-23 11:11:32	2018-03-23	2018-03-19	2018-03-01	39701	199.778	181.36	183.339	121.507	190	192	125	185.969	117.842	159.206	194	118	158	control	MAG control
ZHA01	MAG	6	ZHA01-MAG-6	2018-03-23 11:11:32	2018-03-23 11:11:32	2018-03-23	2018-03-19	2018-03-01	39701	199.778	181.36	183.339	121.507	190	192	125	185.969	117.842	159.206	194	118	158	control	MAG control
ZHA01	MAG	6	ZHA01-MAG-6	2018-03-23 12:41:32	2018-03-23 12:41:32	2018-03-23	2018-03-19	2018-03-01	39357	195.801	156.975	163.315	103.636	163	169	105	165.817	116.383	158.13	172	115	157	control	MAG control
ZHA01	MAG	6	ZHA01-MAG-6	2018-03-23 12:41:32	2018-03-23 12:41:32	2018-03-23	2018-03-19	2018-03-01	39357	195.801	156.975	163.315	103.636	163	169	105	165.817	116.383	158.13	172	115	157	control	MAG control
ZHA01	MAG	6	ZHA01-MAG-6	2018-03-24 11:11:32	2018-03-24 11:11:32	2018-03-24	2018-03-19	2018-03-01	46963	199.965	176.662	177.508	119.776	184	186	124	180.651	118.803	157.498	189	118	157	control	MAG control
ZHA01	MAG	6	ZHA01-MAG-6	2018-03-24 11:11:32	2018-03-24 11:11:32	2018-03-24	2018-03-19	2018-03-01	46963	199.965	176.662	177.508	119.776	184	186	124	180.651	118.803	157.498	189	118	157	control	MAG control
ZHA01	MAG	6	ZHA01-MAG-6	2018-03-24 12:41:32	2018-03-24 12:41:32	2018-03-24	2018-03-19	2018-03-01	39909	195.311	160.26	167.533	109.024	169	177	113	169.56	116.109	157.384	180	115	157	control	MAG control
ZHA01	MAG	6	ZHA01-MAG-6	2018-03-24 12:41:32	2018-03-24 12:41:32	2018-03-24	2018-03-19	2018-03-01	39909	195.311	160.26	167.533	109.024	169	177	113	169.56	116.109	157.384	180	115	157	control	MAG control
ZHA01	MAG	6	ZHA01-MAG-6	2018-03-25 11:11:32	2018-03-25 11:11:32	2018-03-25	2018-03-19	2018-03-01	56097	199.973	169.743	169.175	113.946	176	177	118	173.043	119.719	156.636	181	119	157	control	MAG control
[truncated: 26,889 more rows]
