# Supplementary material for: Seasonal pigment fluctuation in diploid and polyploid Arabidopsis revealed by machine learning-based phenotyping method PlantServation
Source: Nat Commun. 2023 Sep 22;14:5792. doi: 10.1038/s41467-023-41260-3 (PMC10517152; doi:10.1038/s41467-023-41260-3)
Supplement: Supplementary file 9 — Source Data [file 41467_2023_41260_MOESM9_ESM.zip › Source Data 17.xlsx]

## Sheet: README
README for Source Data 17
sheet			sheet	column	content
name	content		Fig_29_CH2	camera	the camera ID
README	explanation of the file (this sheet)			species	the species code
Fig_29_CH2	plant image and size data for Japanese site from year 1			plant_number	the ID number of the plant
				plant	the information of the plant consisting of the camera ID, the species code, and the ID number of the plant
				datetime	the date and time when the data was collected
				raw	the date and time when the data was collected
				day	the day when the data was collected
				week	the week when the data was collected
				month	the month when the data was collected
				area	the segmented area in the number of pixels
				rosette_radius	the radius of the segmented area
				rgb_r_mean	the mean R value of the RGB color space of the segmented area
				rgb_g_mean	the mean G value of the RGB color space of the segmented area
				rgb_b_mean	the mean B value of the RGB color space of the segmented area
				rgb_r_median	the median R value of the RGB color space of the segmented area
				rgb_g_median	the median G value of the RGB color space of the segmented area
				rgb_b_median	the median B value of the RGB color space of the segmented area
				lab_l_mean	the mean L* value of the L*a*b* color space of the segmented area
				lab_a_mean	the mean a* value of the L*a*b* color space of the segmented area
				lab_b_mean	the mean b* value of the L*a*b* color space of the segmented area
				lab_l_median	the median L* value of the L*a*b* color space of the segmented area
				lab_a_median	the median a* value of the L*a*b* color space of the segmented area
				lab_b_median	the median b* value of the L*a*b* color space of the segmented area

## Sheet: Fig_S29_CH2
camera	species	plant_number	plant	datetime	raw	day	week	month	area	rosette_radius	rgb_r_mean	rgb_g_mean	rgb_b_mean	rgb_r_median	rgb_g_median	rgb_b_median	lab_l_mean	lab_a_mean	lab_b_mean	lab_l_median	lab_a_median	lab_b_median	treatment	Group
ZHA02	COL	12	ZHA02-COL-12	2018-11-03 11:11:23	2018-11-03 11:11:23	2018-11-03	2018-10-29	2018-11-01	18728	125.6	126.105	150.967	97.8444	129	156	100	151.216	109.652	153.112	156	109	154	control	COL control
ZHA02	COL	12	ZHA02-COL-12	2018-11-03 12:41:23	2018-11-03 12:41:23	2018-11-03	2018-10-29	2018-11-01	18140	126.097	121.798	147.139	95.402	125	152	97	147.539	109.613	152.452	152	108	153	control	COL control
ZHA02	COL	12	ZHA02-COL-12	2018-11-04 11:11:23	2018-11-04 11:11:23	2018-11-04	2018-10-29	2018-11-01	19434	127.191	112.824	130.173	93.7581	115	134	96	132.976	114.827	145.643	136	114	146	control	COL control
ZHA02	COL	12	ZHA02-COL-12	2018-11-04 12:41:23	2018-11-04 12:41:23	2018-11-04	2018-10-29	2018-11-01	19198	126.314	112.008	129.647	94.2271	114	133	96	132.447	114.858	145.094	136	114	146	control	COL control
ZHA02	COL	12	ZHA02-COL-12	2018-11-05 11:11:23	2018-11-05 11:11:23	2018-11-05	2018-11-05	2018-11-01	19599	126.729	111.134	123.521	97.0609	113	127	99	127.801	118.371	140.942	131	118	140	control	COL control
ZHA02	COL	12	ZHA02-COL-12	2018-11-05 12:41:23	2018-11-05 12:41:23	2018-11-05	2018-11-05	2018-11-01	19245	125.928	107.765	119.93	95.0665	109	123	97	124.331	118.677	140.161	128	119	140	control	COL control
ZHA02	COL	12	ZHA02-COL-12	2018-11-06 11:11:23	2018-11-06 11:11:23	2018-11-06	2018-11-05	2018-11-01	20833	127.389	106.426	114.729	92.5589	110	118	97	119.883	120.653	139.237	124	121	139	control	COL control
ZHA02	COL	12	ZHA02-COL-12	2018-11-06 12:41:23	2018-11-06 12:41:23	2018-11-06	2018-11-05	2018-11-01	20535	126.824	111.738	120.417	98.8142	114	123	102	125.687	120.652	138.781	129	121	138	control	COL control
ZHA02	COL	12	ZHA02-COL-12	2018-11-07 11:11:23	2018-11-07 11:11:23	2018-11-07	2018-11-05	2018-11-01	21000	126.461	150.344	150.048	128.289	151	148	124	156.233	124.308	139.507	156	125	139	control	COL control
ZHA02	COL	12	ZHA02-COL-12	2018-11-07 12:41:23	2018-11-07 12:41:23	2018-11-07	2018-11-05	2018-11-01	21952	137.024	70.4836	81.471	76.8775	69	81	77	85.4535	122.689	129.223	85	123	129	control	COL control
ZHA02	COL	12	ZHA02-COL-12	2018-11-08 11:11:23	2018-11-08 11:11:23	2018-11-08	2018-11-05	2018-11-01	21047	126.487	127.183	127.206	105.369	122	121	101	133.817	124.151	139.85	128	124	139	control	COL control
ZHA02	COL	12	ZHA02-COL-12	2018-11-08 12:41:23	2018-11-08 12:41:23	2018-11-08	2018-11-05	2018-11-01	20689	125.363	85.9513	92.0397	81.7492	88	94	84	97.5029	123.56	133.101	100	124	133	control	COL control
ZHA02	COL	12	ZHA02-COL-12	2018-11-09 11:11:23	2018-11-09 11:11:23	2018-11-09	2018-11-05	2018-11-01	21619	125.268	111.398	116.647	103.609	114	120	106	123.077	123.574	134.511	126	124	134	control	COL control
ZHA02	COL	12	ZHA02-COL-12	2018-11-09 12:41:23	2018-11-09 12:41:23	2018-11-09	2018-11-05	2018-11-01	21624	126.458	86.7217	95.5269	88.9637	85	94	89	100.767	123.289	130.576	100	124	130	control	COL control
ZHA02	COL	12	ZHA02-COL-12	2018-11-10 11:11:23	2018-11-10 11:11:23	2018-11-10	2018-11-05	2018-11-01	21040	128.069	108.595	114.362	98.9759	110	116	101	120.495	122.931	135.768	123	123	136	control	COL control
ZHA02	COL	12	ZHA02-COL-12	2018-11-10 12:41:23	2018-11-10 12:41:23	2018-11-10	2018-11-05	2018-11-01	20933	128.413	107.814	113.961	99.6603	108	115	102	120.104	122.984	135.129	122	123	135	control	COL control
ZHA02	COL	12	ZHA02-COL-12	2018-11-11 11:11:23	2018-11-11 11:11:23	2018-11-11	2018-11-05	2018-11-01	22415	126.713	119.535	126.982	101.284	121	130	102	132.284	120.622	141.027	136	120	140	control	COL control
ZHA02	COL	12	ZHA02-COL-12	2018-11-11 12:41:23	2018-11-11 12:41:23	2018-11-11	2018-11-05	2018-11-01	22575	127.72	71.979	83.3407	74.8405	72	85	76	87.0474	121.797	131.459	89	122	131	control	COL control
ZHA02	COL	12	ZHA02-COL-12	2018-11-12 11:11:23	2018-11-12 11:11:23	2018-11-12	2018-11-12	2018-11-01	24290	128.967	111.531	121.99	89.6078	110	122	86	126.066	118.257	144.388	126	117	145	control	COL control
ZHA02	COL	12	ZHA02-COL-12	2018-11-12 12:41:22	2018-11-12 12:41:22	2018-11-12	2018-11-12	2018-11-01	24859	129.307	115.027	129.13	100.069	117	133	102	132.887	117.457	141.984	137	116	142	control	COL control
ZHA02	COL	12	ZHA02-COL-12	2018-11-13 11:11:23	2018-11-13 11:11:23	2018-11-13	2018-11-12	2018-11-01	25719	130.216	108.682	125.673	84.4255	112	131	87	128.263	114.284	148.322	133	113	150	control	COL control
ZHA02	COL	12	ZHA02-COL-12	2018-11-13 12:41:23	2018-11-13 12:41:23	2018-11-13	2018-11-12	2018-11-01	25671	129.129	112.802	129.259	86.6627	116	135	89	131.906	114.341	148.993	137	113	150	control	COL control
ZHA02	COL	12	ZHA02-COL-12	2018-11-14 11:11:23	2018-11-14 11:11:23	2018-11-14	2018-11-12	2018-11-01	28039	131.909	129.324	151.7	99.6662	134	160	103	152.466	110.852	152.716	160	109	154	control	COL control
ZHA02	COL	12	ZHA02-COL-12	2018-11-14 12:41:23	2018-11-14 12:41:23	2018-11-14	2018-11-12	2018-11-01	28032	131.664	117.874	139.973	90.3334	122	148	93	141.115	111.136	151.837	148	109	153	control	COL control
ZHA02	COL	12	ZHA02-COL-12	2018-11-15 11:11:23	2018-11-15 11:11:23	2018-11-15	2018-11-12	2018-11-01	28803	132.892	116.448	142.31	84.8498	121	150	87	142.452	108.553	155.474	149	107	157	control	COL control
ZHA02	COL	12	ZHA02-COL-12	2018-11-15 12:41:23	2018-11-15 12:41:23	2018-11-15	2018-11-12	2018-11-01	29081	133.097	115.975	141.895	85.5887	120	150	88	142.059	108.683	154.88	149	107	156	control	COL control
ZHA02	COL	12	ZHA02-COL-12	2018-11-16 11:11:23	2018-11-16 11:11:23	2018-11-16	2018-11-12	2018-11-01	30166	133.629	118.62	144.759	93.3915	123	152	96	145.046	109.332	152.223	152	108	152	control	COL control
ZHA02	COL	12	ZHA02-COL-12	2018-11-16 12:41:23	2018-11-16 12:41:23	2018-11-16	2018-11-12	2018-11-01	30100	133.662	120.334	146.176	95.5057	125	153	99	146.536	109.558	151.861	153	109	152	control	COL control
ZHA02	COL	12	ZHA02-COL-12	2018-11-17 11:11:23	2018-11-17 11:11:23	2018-11-17	2018-11-12	2018-11-01	30049	133.456	123.309	148.806	99.3121	128	156	103	149.25	109.913	151.198	156	109	152	control	COL control
ZHA02	COL	12	ZHA02-COL-12	2018-11-17 12:41:23	2018-11-17 12:41:23	2018-11-17	2018-11-12	2018-11-01	29915	133.456	101.21	126.867	86.2264	102	129	87	127.768	110.828	147.107	130	110	148	control	COL control
ZHA02	COL	12	ZHA02-COL-12	2018-11-18 11:11:23	2018-11-18 11:11:23	2018-11-18	2018-11-12	2018-11-01	30149	134.518	119.935	144.23	97.4892	124	151	101	145.119	110.686	150.018	151	110	150	control	COL control
ZHA02	COL	12	ZHA02-COL-12	2018-11-18 12:41:23	2018-11-18 12:41:23	2018-11-18	2018-11-12	2018-11-01	30015	134.769	120.653	144.456	97.7147	124	150	101	145.439	110.872	150.058	151	110	150	control	COL control
ZHA02	COL	12	ZHA02-COL-12	2018-11-19 11:11:23	2018-11-19 11:11:23	2018-11-19	2018-11-19	2018-11-01	30123	134.744	117.618	142.785	95.8313	121	149	99	143.543	110.281	150.09	149	109	150	control	COL control
ZHA02	COL	12	ZHA02-COL-12	2018-11-19 12:41:23	2018-11-19 12:41:23	2018-11-19	2018-11-19	2018-11-01	30229	135.181	120.402	144.992	97.4379	124	151	101	145.791	110.457	150.406	151	109	151	control	COL control
ZHA02	COL	12	ZHA02-COL-12	2018-11-20 11:11:23	2018-11-20 11:11:23	2018-11-20	2018-11-19	2018-11-01	30235	135.928	118.763	140.903	94.2962	123	147	98	142.248	111.485	150.278	148	110	151	control	COL control
ZHA02	COL	12	ZHA02-COL-12	2018-11-20 12:41:23	2018-11-20 12:41:23	2018-11-20	2018-11-19	2018-11-01	30173	135.821	118.185	140.693	94.0434	122	147	98	141.984	111.339	150.266	147	110	151	control	COL control
ZHA02	COL	12	ZHA02-COL-12	2018-11-21 11:10:15	2018-11-21 11:10:15	2018-11-21	2018-11-19	2018-11-01	30873	136.613	110.852	133.558	84.6491	114	138	86	134.779	110.825	151.655	139	110	152	control	COL control
ZHA02	COL	12	ZHA02-COL-12	2018-11-21 12:40:15	2018-11-21 12:40:15	2018-11-21	2018-11-19	2018-11-01	30818	136.271	115.492	137.124	90.9617	119	142	94	138.628	111.696	150.209	143	111	151	control	COL control
ZHA02	COL	12	ZHA02-COL-12	2018-11-22 11:10:15	2018-11-22 11:10:15	2018-11-22	2018-11-19	2018-11-01	31520	136.672	118.938	139.804	91.5861	122	144	94	141.318	111.745	151.301	146	111	152	control	COL control
ZHA02	COL	12	ZHA02-COL-12	2018-11-22 12:40:15	2018-11-22 12:40:15	2018-11-22	2018-11-19	2018-11-01	31602	136.779	122.101	143.311	93.7141	126	149	97	144.636	111.464	151.883	149	111	152	control	COL control
ZHA02	COL	12	ZHA02-COL-12	2018-11-23 11:10:15	2018-11-23 11:10:15	2018-11-23	2018-11-19	2018-11-01	32233	136.942	116.826	139.075	88.3534	121	145	91	140.233	110.824	152.489	146	110	154	control	COL control
ZHA02	COL	12	ZHA02-COL-12	2018-11-23 12:40:15	2018-11-23 12:40:15	2018-11-23	2018-11-19	2018-11-01	31969	136.876	113.027	133.981	83.6529	116	139	85	135.461	111.325	152.569	140	110	153	control	COL control
ZHA02	COL	12	ZHA02-COL-12	2018-11-24 11:10:15	2018-11-24 11:10:15	2018-11-24	2018-11-19	2018-11-01	32593	136.809	119.116	141.659	93.7712	121	145	96	142.791	111.154	150.902	146	110	151	control	COL control
ZHA02	COL	12	ZHA02-COL-12	2018-11-24 12:40:15	2018-11-24 12:40:15	2018-11-24	2018-11-19	2018-11-01	32113	136.508	82.2509	102.83	70.4391	79	101	69	104.268	113.727	143.781	103	113	144	control	COL control
ZHA02	COL	12	ZHA02-COL-12	2018-11-25 11:10:15	2018-11-25 11:10:15	2018-11-25	2018-11-19	2018-11-01	33560	136.94	116.098	136.77	86.6507	120	142	90	138.286	111.486	152.439	144	111	153	control	COL control
ZHA02	COL	12	ZHA02-COL-12	2018-11-25 12:40:15	2018-11-25 12:40:15	2018-11-25	2018-11-19	2018-11-01	33546	136.906	112.291	132.869	84.9058	116	138	88	134.522	111.778	151.413	139	111	152	control	COL control
ZHA02	COL	12	ZHA02-COL-12	2018-11-26 11:10:15	2018-11-26 11:10:15	2018-11-26	2018-11-26	2018-11-01	33480	136.739	110.473	132.519	80.226	114	137	83	133.724	110.58	153.555	138	110	154	control	COL control
ZHA02	COL	12	ZHA02-COL-12	2018-11-26 12:40:15	2018-11-26 12:40:15	2018-11-26	2018-11-26	2018-11-01	33305	136.807	106.719	128.678	79.0407	110	134	83	130.013	110.928	152.28	135	110	153	control	COL control
ZHA02	COL	12	ZHA02-COL-12	2018-11-27 11:10:15	2018-11-27 11:10:15	2018-11-27	2018-11-26	2018-11-01	34070	137.458	117.582	140.173	80.9025	121	145	82	140.886	109.532	156.88	145	109	157	control	COL control
ZHA02	COL	12	ZHA02-COL-12	2018-11-27 12:40:15	2018-11-27 12:40:15	2018-11-27	2018-11-26	2018-11-01	33956	137.566	111.934	133.268	79.3341	116	139	82	134.498	110.663	154.464	140	110	155	control	COL control
ZHA02	COL	12	ZHA02-COL-12	2018-11-28 11:10:15	2018-11-28 11:10:15	2018-11-28	2018-11-26	2018-11-01	34453	137.671	115.075	135.314	86.9796	118	140	89	136.987	111.907	151.566	142	111	152	control	COL control
ZHA02	COL	12	ZHA02-COL-12	2018-11-28 12:40:15	2018-11-28 12:40:15	2018-11-28	2018-11-26	2018-11-01	34424	137.656	118.01	138.385	90.8432	122	144	94	140.03	112.019	151.043	145	111	151	control	COL control
ZHA02	COL	12	ZHA02-COL-12	2018-11-29 11:10:15	2018-11-29 11:10:15	2018-11-29	2018-11-26	2018-11-01	35313	138.299	111.981	132.742	83.7071	115	138	86	134.324	111.551	151.964	139	111	153	control	COL control
ZHA02	COL	12	ZHA02-COL-12	2018-11-29 12:40:15	2018-11-29 12:40:15	2018-11-29	2018-11-26	2018-11-01	35081	137.781	112.334	133.439	83.3813	115	138	85	134.902	111.295	152.442	139	110	153	control	COL control
ZHA02	COL	12	ZHA02-COL-12	2018-11-30 11:10:15	2018-11-30 11:10:15	2018-11-30	2018-11-26	2018-11-01	35330	137.777	109.081	129.866	78.0949	112	134	80	131.334	111.134	153.489	135	110	154	control	COL control
ZHA02	COL	12	ZHA02-COL-12	2018-11-30 12:40:15	2018-11-30 12:40:15	2018-11-30	2018-11-26	2018-11-01	35477	137.763	113.724	135.532	82.7089	117	140	85	136.723	110.661	153.749	141	110	154	control	COL control
ZHA02	COL	12	ZHA02-COL-12	2018-12-01 11:10:15	2018-12-01 11:10:15	2018-12-01	2018-11-26	2018-12-01	36498	138.131	119.349	140.054	89.3691	121	143	91	141.427	111.462	152.626	144	111	153	control	COL control
ZHA02	COL	12	ZHA02-COL-12	2018-12-01 12:40:15	2018-12-01 12:40:15	2018-12-01	2018-11-26	2018-12-01	36729	137.657	95.0144	115.081	77.6674	89	111	74	116.63	113.323	146.294	113	113	146	control	COL control
ZHA02	COL	12	ZHA02-COL-12	2018-12-02 11:10:15	2018-12-02 11:10:15	2018-12-02	2018-11-26	2018-12-01	38055	137.991	112.379	135.225	78.0668	115	139	81	136.126	109.678	155.945	140	108	156	control	COL control
ZHA02	COL	12	ZHA02-COL-12	2018-12-02 12:40:15	2018-12-02 12:40:15	2018-12-02	2018-11-26	2018-12-01	38268	138.073	114.323	138.111	79.8827	117	142	83	138.783	109.198	156.306	143	108	157	control	COL control
ZHA02	COL	12	ZHA02-COL-12	2018-12-03 11:10:15	2018-12-03 11:10:15	2018-12-03	2018-12-03	2018-12-01	39487	138.507	110.521	134.06	84.0458	114	139	87	135.045	110.37	152.153	140	109	153	control	COL control
ZHA02	COL	12	ZHA02-COL-12	2018-12-03 12:40:15	2018-12-03 12:40:15	2018-12-03	2018-12-03	2018-12-01	39676	138.549	115.126	138.005	90.6345	119	143	94	139.238	111.061	150.726	144	110	151	control	COL control
ZHA02	COL	12	ZHA02-COL-12	2018-12-04 11:10:15	2018-12-04 11:10:15	2018-12-04	2018-12-03	2018-12-01	40629	138.897	93.6779	111.759	64.9974	92	112	63	113.464	112.709	151.715	114	112	152	control	COL control
ZHA02	COL	12	ZHA02-COL-12	2018-12-04 12:40:15	2018-12-04 12:40:15	2018-12-04	2018-12-03	2018-12-01	40636	138.896	114.97	138.209	90.3534	118	143	94	139.369	110.822	150.953	144	110	151	control	COL control
ZHA02	COL	12	ZHA02-COL-12	2018-12-05 11:10:15	2018-12-05 11:10:15	2018-12-05	2018-12-03	2018-12-01	42021	140.115	111.77	136.816	82.3722	115	141	85	137.326	109.161	154.257	141	108	155	control	COL control
ZHA02	COL	12	ZHA02-COL-12	2018-12-05 12:40:15	2018-12-05 12:40:15	2018-12-05	2018-12-03	2018-12-01	42063	140.243	112.087	136.192	85.4884	115	140	89	137.065	110.041	152.424	141	109	153	control	COL control
ZHA02	COL	12	ZHA02-COL-12	2018-12-06 11:10:15	2018-12-06 11:10:15	2018-12-06	2018-12-03	2018-12-01	43151	141.607	109.943	138.258	78.9065	113	143	82	138.021	107.208	156.412	143	106	157	control	COL control
ZHA02	COL	12	ZHA02-COL-12	2018-12-06 12:40:15	2018-12-06 12:40:15	2018-12-06	2018-12-03	2018-12-01	43234	142.019	123.502	154.38	96.0109	126	159	98	153.354	106.604	155.143	158	106	156	control	COL control
ZHA02	COL	12	ZHA02-COL-12	2018-12-07 11:10:15	2018-12-07 11:10:15	2018-12-07	2018-12-03	2018-12-01	38272	200.609	114.216	140.028	92.4056	117	144	96	140.727	109.885	150.505	144	109	150	control	COL control
ZHA02	COL	12	ZHA02-COL-12	2018-12-07 12:40:15	2018-12-07 12:40:15	2018-12-07	2018-12-03	2018-12-01	37966	200.563	109.01	134.2	85.6228	111	137	87	135.006	109.887	151.238	138	109	151	control	COL control
ZHA02	COL	12	ZHA02-COL-12	2018-12-08 11:10:15	2018-12-08 11:10:15	2018-12-08	2018-12-03	2018-12-01	39480	199.217	110.925	135.524	88.5791	114	139	92	136.494	110.363	150.397	140	110	151	control	COL control
ZHA02	COL	12	ZHA02-COL-12	2018-12-08 12:40:15	2018-12-08 12:40:15	2018-12-08	2018-12-03	2018-12-01	39124	199.245	111.453	135.822	88.6856	114	139	91	136.842	110.437	150.516	140	110	151	control	COL control
ZHA02	COL	12	ZHA02-COL-12	2018-12-12 11:10:15	2018-12-12 11:10:15	2018-12-12	2018-12-10	2018-12-01	45862	143.625	87.5963	102.119	71.1788	87	102	70	105.125	116.382	143.705	106	116	144	control	COL control
ZHA02	COL	12	ZHA02-COL-12	2018-12-12 12:40:15	2018-12-12 12:40:15	2018-12-12	2018-12-10	2018-12-01	45173	143.514	115.453	138.192	90.7205	107	132	82	138.658	111.11	150.678	133	110	151	control	COL control
ZHA02	COL	12	ZHA02-COL-12	2018-12-13 11:10:15	2018-12-13 11:10:15	2018-12-13	2018-12-10	2018-12-01	43922	140.295	84.7831	102.248	67.3698	79	97	63	104.028	114.571	145.494	99	114	146	control	COL control
ZHA02	COL	12	ZHA02-COL-12	2018-12-13 12:40:15	2018-12-13 12:40:15	2018-12-13	2018-12-10	2018-12-01	43853	139.79	127.7	149.719	102.59	120	144	95	150.293	111.602	150.287	145	111	150	control	COL control
ZHA02	COL	12	ZHA02-COL-12	2018-12-14 11:10:15	2018-12-14 11:10:15	2018-12-14	2018-12-10	2018-12-01	42238	139.41	97.4628	120.89	84.3026	99	123	86	122.589	112.198	145.343	125	111	145	control	COL control
ZHA02	COL	12	ZHA02-COL-12	2018-12-14 12:40:15	2018-12-14 12:40:15	2018-12-14	2018-12-10	2018-12-01	42396	138.712	101.037	124.068	86.4493	102	126	88	125.804	112.26	145.849	128	111	146	control	COL control
ZHA02	COL	12	ZHA02-COL-12	2018-12-15 11:10:15	2018-12-15 11:10:15	2018-12-15	2018-12-10	2018-12-01	40625	136.545	96.3027	119.239	84.8097	98	121	86	121.134	112.709	144.259	123	112	144	control	COL control
ZHA02	COL	12	ZHA02-COL-12	2018-12-15 12:40:15	2018-12-15 12:40:15	2018-12-15	2018-12-10	2018-12-01	39730	135.52	103.759	124.387	87.3579	105	126	88	126.589	113.287	145.787	128	113	146	control	COL control
ZHA02	COL	12	ZHA02-COL-12	2018-12-21 11:10:49	2018-12-21 11:10:49	2018-12-21	2018-12-17	2018-12-01	45022	144.001	109.221	129.946	91.1611	112	133	94	132.055	113.061	146.6	135	112	147	control	COL control
ZHA02	COL	12	ZHA02-COL-12	2018-12-21 12:40:49	2018-12-21 12:40:49	2018-12-21	2018-12-17	2018-12-01	45023	170.605	105.463	128.849	78.1497	107	132	81	129.919	110.2	152.712	133	109	153	control	COL control
ZHA02	COL	12	ZHA02-COL-12	2018-12-22 11:10:49	2018-12-22 11:10:49	2018-12-22	2018-12-17	2018-12-01	47866	173.602	108.653	135.001	77.5108	110	138	79	135.216	108.219	155.753	138	107	157	control	COL control
ZHA02	COL	12	ZHA02-COL-12	2018-12-22 12:40:49	2018-12-22 12:40:49	2018-12-22	2018-12-17	2018-12-01	48159	173.996	105.052	128.609	72.96	107	132	75	129.416	109.463	155.303	133	108	156	control	COL control
ZHA02	COL	12	ZHA02-COL-12	2018-12-23 11:10:49	2018-12-23 11:10:49	2018-12-23	2018-12-17	2018-12-01	41013	200.561	105.479	130.918	77.1713	108	134	80	131.482	109.021	154.025	135	107	155	control	COL control
ZHA02	COL	12	ZHA02-COL-12	2018-12-23 12:40:49	2018-12-23 12:40:49	2018-12-23	2018-12-17	2018-12-01	41088	200.561	108.542	133.795	78.3976	111	137	81	134.317	108.926	154.803	138	107	156	control	COL control
ZHA02	COL	12	ZHA02-COL-12	2018-12-24 11:10:49	2018-12-24 11:10:49	2018-12-24	2018-12-24	2018-12-01	42066	200.596	102.507	128.497	73.9631	104	132	77	128.949	108.701	154.428	132	107	155	control	COL control
ZHA02	COL	12	ZHA02-COL-12	2018-12-24 12:40:49	2018-12-24 12:40:49	2018-12-24	2018-12-24	2018-12-01	42094	200.595	106.951	130.336	79.1803	108	133	80	131.322	110.226	152.88	134	108	154	control	COL control
ZHA02	COL	12	ZHA02-COL-12	2018-12-25 11:10:49	2018-12-25 11:10:49	2018-12-25	2018-12-24	2018-12-01	42019	200.584	101.908	124.308	76.2531	103	127	78	125.679	110.948	151.547	128	109	152	control	COL control
ZHA02	COL	12	ZHA02-COL-12	2018-12-25 12:40:49	2018-12-25 12:40:49	2018-12-25	2018-12-24	2018-12-01	41871	200.584	105.751	127.915	80.7849	107	130	82	129.394	111.242	150.97	132	109	152	control	COL control
ZHA02	COL	12	ZHA02-COL-12	2018-12-26 11:10:49	2018-12-26 11:10:49	2018-12-26	2018-12-24	2018-12-01	41690	200.521	110.817	131.986	89.5538	112	134	92	133.856	112.4	148.436	136	110	150	control	COL control
ZHA02	COL	12	ZHA02-COL-12	2018-12-26 12:40:49	2018-12-26 12:40:49	2018-12-26	2018-12-24	2018-12-01	41322	200.676	108.632	129.253	88.1483	109	130	89	131.222	112.791	147.843	133	111	149	control	COL control
ZHA02	COL	12	ZHA02-COL-12	2018-12-27 11:10:49	2018-12-27 11:10:49	2018-12-27	2018-12-24	2018-12-01	48610	144.594	109.735	130.329	88.6717	112	133	91	132.361	112.704	148.143	135	111	149	control	COL control
ZHA02	COL	12	ZHA02-COL-12	2018-12-27 12:40:49	2018-12-27 12:40:49	2018-12-27	2018-12-24	2018-12-01	41462	200.55	110.227	130.57	90.383	112	133	92	132.727	113.063	147.37	135	111	149	control	COL control
ZHA02	COL	12	ZHA02-COL-12	2018-12-28 11:10:49	2018-12-28 11:10:49	2018-12-28	2018-12-24	2018-12-01	48594	144.459	106.941	127.512	84.8546	106	128	85	129.37	112.529	148.738	130	111	149	control	COL control
ZHA02	COL	12	ZHA02-COL-12	2018-12-28 12:40:49	2018-12-28 12:40:49	2018-12-28	2018-12-24	2018-12-01	47908	144.222	99.9493	117.797	78.0393	92	112	70	119.256	114.015	147.538	114	113	148	control	COL control
ZHA02	COL	12	ZHA02-COL-12	2018-12-29 11:10:49	2018-12-29 11:10:49	2018-12-29	2018-12-24	2018-12-01	48405	144.973	107.434	124.022	89.1676	109	126	92	127.12	115.285	145.072	130	113	146	control	COL control
ZHA02	COL	12	ZHA02-COL-12	2018-12-29 12:40:49	2018-12-29 12:40:49	2018-12-29	2018-12-24	2018-12-01	48636	144.665	106.579	122.852	88.5382	108	125	91	126.015	115.474	144.838	129	114	146	control	COL control
ZHA02	COL	12	ZHA02-COL-12	2018-12-30 11:10:49	2018-12-30 11:10:49	2018-12-30	2018-12-24	2018-12-01	42084	200.473	109.09	123.324	91.9182	110	125	94	127.026	116.766	143.472	129	115	145	control	COL control
ZHA02	COL	12	ZHA02-COL-12	2018-12-30 12:40:49	2018-12-30 12:40:49	2018-12-30	2018-12-24	2018-12-01	41713	200.506	107.818	121.109	90.4451	109	123	93	125.018	117.238	143.23	127	115	145	control	COL control
ZHA02	COL	12	ZHA02-COL-12	2018-12-31 11:10:49	2018-12-31 11:10:49	2018-12-31	2018-12-31	2018-12-01	48486	171.855	107.569	122.277	83.5562	108	125	86	125.543	115.431	147.41	128	114	149	control	COL control
ZHA02	COL	12	ZHA02-COL-12	2018-12-31 12:40:49	2018-12-31 12:40:49	2018-12-31	2018-12-31	2018-12-01	48467	144.281	105.09	119.079	81.999	106	121	85	122.523	115.957	146.686	124	114	148	control	COL control
ZHA02	COL	12	ZHA02-COL-12	2019-01-01 11:10:49	2019-01-01 11:10:49	2019-01-01	2018-12-31	2019-01-01	43760	200.695	100.493	111.796	84.5899	101	114	86	116.091	118.548	141.757	118	117	142	control	COL control
ZHA02	COL	12	ZHA02-COL-12	2019-01-01 12:40:49	2019-01-01 12:40:49	2019-01-01	2018-12-31	2019-01-01	43549	200.78	103.441	114.866	90.9982	104	117	93	119.425	119.109	139.834	121	118	140	control	COL control
ZHA02	COL	12	ZHA02-COL-12	2019-01-02 11:10:49	2019-01-02 11:10:49	2019-01-02	2018-12-31	2019-01-01	43800	200.78	105.076	117.282	90.0002	105	120	91	121.538	118.275	141.568	124	117	142	control	COL control
ZHA02	COL	12	ZHA02-COL-12	2019-01-02 12:40:49	2019-01-02 12:40:49	2019-01-02	2018-12-31	2019-01-01	43883	200.778	102.683	113.711	88.8888	103	116	91	118.26	119.106	140.418	121	118	141	control	COL control
ZHA02	COL	12	ZHA02-COL-12	2019-01-14 11:10:52	2019-01-14 11:10:52	2019-01-14	2019-01-14	2019-01-01	42719	200.813	111.062	123.277	97.3438	111	125	100	127.681	118.618	140.654	129	118	142	control	COL control
ZHA02	COL	12	ZHA02-COL-12	2019-01-14 12:40:49	2019-01-14 12:40:49	2019-01-14	2019-01-14	2019-01-01	42516	200.818	109.904	121.214	87.074	110	123	89	125.336	117.66	145.259	127	116	146	control	COL control
ZHA02	COL	12	ZHA02-COL-12	2019-01-16 11:10:49	2019-01-16 11:10:49	2019-01-16	2019-01-14	2019-01-01	39353	200.506	93.7416	98.5797	71.5745	89	95	66	103.21	121.293	142.596	100	121	142	control	COL control
ZHA02	COL	12	ZHA02-COL-12	2019-01-16 12:40:49	2019-01-16 12:40:49	2019-01-16	2019-01-14	2019-01-01	40423	200.341	103.766	112.279	89.6834	98	107	83	116.596	120.57	139.389	112	120	139	control	COL control
ZHA02	COL	12	ZHA02-COL-12	2019-01-17 11:10:49	2019-01-17 11:10:49	2019-01-17	2019-01-14	2019-01-01	42848	200.649	104.335	113.578	91.9719	105	113	93	118.679	120.447	138.784	119	119	139	control	COL control
ZHA02	COL	12	ZHA02-COL-12	2019-01-17 12:40:49	2019-01-17 12:40:49	2019-01-17	2019-01-14	2019-01-01	41154	200.808	107.383	117.045	91.9339	107	117	93	121.898	119.727	140.591	122	119	141	control	COL control
ZHA02	COL	12	ZHA02-COL-12	2019-01-19 11:10:49	2019-01-19 11:10:49	2019-01-19	2019-01-14	2019-01-01	38466	200.675	87.3705	93.5765	81.9509	83	91	79	98.7626	123.27	133.818	96	123	134	control	COL control
ZHA02	COL	12	ZHA02-COL-12	2019-01-19 12:40:49	2019-01-19 12:40:49	2019-01-19	2019-01-14	2019-01-01	37838	200.552	98.5416	102.383	88.7056	93	97	82	107.824	123.959	135.129	103	124	135	control	COL control
ZHA02	COL	12	ZHA02-COL-12	2019-01-20 11:10:49	2019-01-20 11:10:49	2019-01-20	2019-01-14	2019-01-01	39654	200.808	93.2133	98.6637	86.5572	92	97	86	104.494	123.537	134.144	103	123	134	control	COL control
ZHA02	COL	12	ZHA02-COL-12	2019-01-20 12:40:49	2019-01-20 12:40:49	2019-01-20	2019-01-14	2019-01-01	39282	200.694	99.0465	103.77	89.6536	98	103	90	109.86	123.496	135.326	110	123	136	control	COL control
ZHA02	COL	12	ZHA02-COL-12	2019-01-21 11:10:49	2019-01-21 11:10:49	2019-01-21	2019-01-21	2019-01-01	40375	200.54	98.8882	102.335	90.3411	98	102	91	108.777	124.375	134.303	109	124	135	control	COL control
ZHA02	COL	12	ZHA02-COL-12	2019-01-21 12:40:49	2019-01-21 12:40:49	2019-01-21	2019-01-21	2019-01-01	38260	200.828	99.7888	101.114	89.6689	97	99	87	107.635	125.331	134.263	106	125	134	control	COL control
ZHA02	COL	12	ZHA02-COL-12	2019-01-22 11:10:49	2019-01-22 11:10:49	2019-01-22	2019-01-21	2019-01-01	37254	200.819	89.1098	93.6408	87.0902	87	91	86	99.7717	124.954	131.13	97	125	131	control	COL control
ZHA02	COL	12	ZHA02-COL-12	2019-01-22 12:40:49	2019-01-22 12:40:49	2019-01-22	2019-01-21	2019-01-01	38607	200.886	90.0403	93.683	87.9604	88	91	87	100.032	125.473	130.773	98	125	131	control	COL control
ZHA02	COL	12	ZHA02-COL-12	2019-01-23 11:10:49	2019-01-23 11:10:49	2019-01-23	2019-01-21	2019-01-01	37378	200.819	89.1178	93.1271	88.6586	87	92	88	99.403	125.586	129.994	98	125	130	control	COL control
ZHA02	COL	12	ZHA02-COL-12	2019-01-23 12:40:49	2019-01-23 12:40:49	2019-01-23	2019-01-21	2019-01-01	38310	200.819	89.0573	92.686	88.9606	87	92	89	98.9919	125.893	129.619	98	126	130	control	COL control
ZHA02	COL	12	ZHA02-COL-12	2019-01-27 11:10:49	2019-01-27 11:10:49	2019-01-27	2019-01-21	2019-01-01	36469	200.835	95.6014	98.2457	91.8959	94	97	93	104.992	125.789	131.23	104	126	131	control	COL control
ZHA02	COL	12	ZHA02-COL-12	2019-01-27 12:40:49	2019-01-27 12:40:49	2019-01-27	2019-01-21	2019-01-01	36424	200.841	98.452	100.892	94.9586	97	99	95	107.808	125.949	131.001	107	126	131	control	COL control
ZHA02	COL	12	ZHA02-COL-12	2019-02-10 11:10:49	2019-02-10 11:10:49	2019-02-10	2019-02-04	2019-02-01	39035	200.718	104.216	95.9689	102.577	102	94	102	106.072	132.686	125.441	104	132	125	control	COL control
ZHA02	COL	12	ZHA02-COL-12	2019-02-10 12:40:49	2019-02-10 12:40:49	2019-02-10	2019-02-04	2019-02-01	38378	200.773	101.65	93.5915	100.003	99	92	99	103.499	132.588	125.51	102	132	125	control	COL control
ZHA02	COL	12	ZHA02-COL-12	2019-02-12 11:10:49	2019-02-12 11:10:49	2019-02-12	2019-02-11	2019-02-01	40256	200.613	90.7475	81.4438	87.5758	86	79	85	90.6956	133.132	125.806	88	133	125	control	COL control
ZHA02	COL	12	ZHA02-COL-12	2019-02-12 12:40:49	2019-02-12 12:40:49	2019-02-12	2019-02-11	2019-02-01	39906	200.746	109.209	97.6165	103.937	103	93	100	108.162	133.923	126.077	104	133	125	control	COL control
ZHA02	COL	12	ZHA02-COL-12	2019-02-13 11:10:49	2019-02-13 11:10:49	2019-02-13	2019-02-11	2019-02-01	38043	200.379	81.1983	71.1398	78.3193	77	68	76	79.6403	133.784	125.246	77	133	125	control	COL control
ZHA02	COL	12	ZHA02-COL-12	2019-02-13 12:40:49	2019-02-13 12:40:49	2019-02-13	2019-02-11	2019-02-01	34850	200.448	103.003	92.855	99.8382	98	88	96	102.251	133.625	125.374	99	133	124	control	COL control
ZHA02	COL	12	ZHA02-COL-12	2019-02-15 11:10:08	2019-02-15 11:10:08	2019-02-15	2019-02-11	2019-02-01	35183	200.232	106.942	95.6608	104.585	104	94	103	106.26	134.369	124.546	105	134	124	control	COL control
ZHA02	COL	12	ZHA02-COL-12	2019-02-15 12:40:08	2019-02-15 12:40:08	2019-02-15	2019-02-11	2019-02-01	32312	200.313	154.108	138.565	145.527	155	140	145	149.96	135.23	126.343	152	135	126	control	COL control
ZHA02	COL	12	ZHA02-COL-12	2019-02-16 11:10:08	2019-02-16 11:10:08	2019-02-16	2019-02-11	2019-02-01	36226	200.325	101.789	90.9682	99.5491	100	90	99	101.168	134.176	124.645	101	134	124	control	COL control
ZHA02	COL	12	ZHA02-COL-12	2019-02-16 12:40:08	2019-02-16 12:40:08	2019-02-16	2019-02-11	2019-02-01	32859	200.646	152.864	139.078	147.825	155	141	149	150.076	134.923	125.156	153	135	125	control	COL control
ZHA02	COL	12	ZHA02-COL-12	2019-02-17 11:10:08	2019-02-17 11:10:08	2019-02-17	2019-02-11	2019-02-01	35079	200.127	101.526	89.6709	98.105	99	89	98	100.028	134.576	124.875	100	134	124	control	COL control
ZHA02	COL	12	ZHA02-COL-12	2019-02-17 12:40:08	2019-02-17 12:40:08	2019-02-17	2019-02-11	2019-02-01	31491	200.236	159.402	145.189	153.789	163	149	157	156.21	135.037	125.295	161	135	125	control	COL control
ZHA02	COL	12	ZHA02-COL-12	2019-02-18 11:08:21	2019-02-18 11:08:21	2019-02-18	2019-02-18	2019-02-01	34535	199.797	89.9434	76.033	84.6972	87	75	84	85.9156	135.656	124.995	85	135	124	control	COL control
ZHA02	COL	12	ZHA02-COL-12	2019-02-18 12:38:21	2019-02-18 12:38:21	2019-02-18	2019-02-18	2019-02-01	29258	200.222	141.104	125.861	133.517	142	127	135	137.353	135.421	125.881	140	135	125	control	COL control
ZHA02	COL	12	ZHA02-COL-12	2019-02-19 11:08:21	2019-02-19 11:08:21	2019-02-19	2019-02-18	2019-02-01	33413	199.915	111.069	94.393	102.307	108	93	102	106.143	136.357	125.923	105	136	125	control	COL control
ZHA02	COL	12	ZHA02-COL-12	2019-02-19 12:38:21	2019-02-19 12:38:21	2019-02-19	2019-02-18	2019-02-01	30606	200.239	132.697	117.482	123.843	132	118	125	128.785	135.244	126.545	130	135	125	control	COL control
ZHA02	COL	12	ZHA02-COL-12	2019-02-20 11:08:21	2019-02-20 11:08:21	2019-02-20	2019-02-18	2019-02-01	33943	200.084	95.3584	80.7551	88.6407	90	77	87	91.1306	135.751	125.528	88	136	124	control	COL control
ZHA02	COL	12	ZHA02-COL-12	2019-02-20 12:38:21	2019-02-20 12:38:21	2019-02-20	2019-02-18	2019-02-01	27534	199.968	134.487	118.675	124.422	134	118	125	130.188	135.365	126.95	131	135	126	control	COL control
ZHA02	COL	12	ZHA02-COL-12	2019-02-21 11:08:21	2019-02-21 11:08:21	2019-02-21	2019-02-18	2019-02-01	33636	199.981	100.048	84.5834	91.1915	94	81	90	95.2647	135.802	126.404	92	136	125	control	COL control
ZHA02	COL	12	ZHA02-COL-12	2019-02-21 12:38:21	2019-02-21 12:38:21	2019-02-21	2019-02-18	2019-02-01	25172	200.016	134.539	120.036	125.6	135	120	127	131.161	134.811	126.868	133	135	126	control	COL control
ZHA02	COL	12	ZHA02-COL-12	2019-02-22 11:08:21	2019-02-22 11:08:21	2019-02-22	2019-02-18	2019-02-01	32062	200.028	105.419	91.976	99.4454	101	87	98	103.093	135.036	125.664	99	135	124	control	COL control
ZHA02	COL	12	ZHA02-COL-12	2019-02-22 12:38:21	2019-02-22 12:38:21	2019-02-22	2019-02-18	2019-02-01	31208	199.721	104.414	91.6916	99.197	100	87	98	102.521	134.773	125.495	99	135	124	control	COL control
ZHA02	COL	12	ZHA02-COL-12	2019-02-23 11:08:21	2019-02-23 11:08:21	2019-02-23	2019-02-18	2019-02-01	31856	200.105	139.931	122.369	128.539	136	120	127	134.827	136.064	127.011	133	136	125	control	COL control
ZHA02	COL	12	ZHA02-COL-12	2019-02-23 12:38:21	2019-02-23 12:38:21	2019-02-23	2019-02-18	2019-02-01	26908	200.282	126.423	110.029	114.245	127	110	115	121.521	135.42	127.907	123	136	127	control	COL control
ZHA02	COL	12	ZHA02-COL-12	2019-02-24 11:08:21	2019-02-24 11:08:21	2019-02-24	2019-02-18	2019-02-01	25862	199.73	114.871	100.274	106.248	113	99	106	111.479	135.151	126.659	111	135	125	control	COL control
ZHA02	COL	12	ZHA02-COL-12	2019-02-24 12:38:21	2019-02-24 12:38:21	2019-02-24	2019-02-18	2019-02-01	19804	199.741	135.514	121.056	124.841	135	121	126	132.279	134.47	127.849	134	135	127	control	COL control
ZHA02	COL	12	ZHA02-COL-12	2019-02-25 11:08:21	2019-02-25 11:08:21	2019-02-25	2019-02-25	2019-02-01	26877	199.668	85.9322	75.4422	81.2767	81	72	80	84.222	133.764	126.011	81	134	125	control	COL control
ZHA02	COL	12	ZHA02-COL-12	2019-02-25 12:38:21	2019-02-25 12:38:21	2019-02-25	2019-02-25	2019-02-01	19012	200.053	130.379	116.283	118.559	130	116	120	127.264	134.103	128.618	128	134	127	control	COL control
ZHA02	COL	12	ZHA02-COL-12	2019-02-26 11:08:21	2019-02-26 11:08:21	2019-02-26	2019-02-25	2019-02-01	25488	199.578	111.752	96.3336	98.9835	106	92	98	107.307	134.916	128.609	103	135	127	control	COL control
ZHA02	COL	12	ZHA02-COL-12	2019-02-26 12:38:21	2019-02-26 12:38:21	2019-02-26	2019-02-25	2019-02-01	18846	199.44	119.162	104.259	106.46	113	100	104	114.806	134.547	128.714	112	135	127	control	COL control
ZHA02	COL	12	ZHA02-COL-12	2019-02-27 11:08:21	2019-02-27 11:08:21	2019-02-27	2019-02-25	2019-02-01	21714	199.585	109.306	95.2686	96.8196	104	91	94	105.715	134.174	129.021	103	135	128	control	COL control
ZHA02	COL	12	ZHA02-COL-12	2019-02-27 12:38:21	2019-02-27 12:38:21	2019-02-27	2019-02-25	2019-02-01	18047	199.621	118.309	103.728	104.025	110	97	100	113.732	134.122	129.602	109	134	128	control	COL control
ZHA02	COL	12	ZHA02-COL-12	2019-02-28 11:08:21	2019-02-28 11:08:21	2019-02-28	2019-02-25	2019-02-01	21471	199.877	109.17	95.1661	94.7417	100	89	91	105.415	133.791	130.083	99	134	129	control	COL control
ZHA02	COL	12	ZHA02-COL-12	2019-02-28 12:38:21	2019-02-28 12:38:21	2019-02-28	2019-02-25	2019-02-01	15980	199.205	147.529	130.559	126.815	143	127	126	141.946	134.037	132.239	139	134	131	control	COL control
ZHA02	COL	12	ZHA02-COL-12	2019-03-01 11:08:21	2019-03-01 11:08:21	2019-03-01	2019-02-25	2019-03-01	24609	200.091	133.509	118.034	112.935	126	115	113	129.261	133.352	132.762	126	134	131	control	COL control
ZHA02	COL	12	ZHA02-COL-12	2019-03-01 12:38:21	2019-03-01 12:38:21	2019-03-01	2019-02-25	2019-03-01	26067	200.053	132.285	116.027	109.466	127	113	110	127.292	133.424	133.708	125	134	132	control	COL control
ZHA02	COL	12	ZHA02-COL-12	2019-03-02 11:08:21	2019-03-02 11:08:21	2019-03-02	2019-02-25	2019-03-01	28093	200.193	143.789	127.378	118.381	139	126	117	138.575	132.993	134.952	137	133	135	control	COL control
ZHA02	COL	12	ZHA02-COL-12	2019-03-02 12:38:21	2019-03-02 12:38:21	2019-03-02	2019-02-25	2019-03-01	27898	199.886	133.035	118.057	111.635	131	120	112	129.137	132.957	133.446	131	133	134	control	COL control
ZHA02	COL	12	ZHA02-COL-12	2019-03-03 11:08:21	2019-03-03 11:08:21	2019-03-03	2019-02-25	2019-03-01	23043	199.933	148.62	127.498	119.006	147	125	113	139.616	134.965	135.527	138	136	135	control	COL control
ZHA02	COL	12	ZHA02-COL-12	2019-03-03 12:38:21	2019-03-03 12:38:21	2019-03-03	2019-02-25	2019-03-01	20834	199.852	152.782	134.762	125.725	148	131	126	145.747	133.613	135.169	143	134	135	control	COL control
ZHA02	COL	12	ZHA02-COL-12	2019-03-04 11:08:22	2019-03-04 11:08:22	2019-03-04	2019-03-04	2019-03-01	24402	199.966	144.568	130.005	121.142	140	129	121	140.77	132.186	134.614	140	133	135	control	COL control
ZHA02	COL	12	ZHA02-COL-12	2019-03-04 12:38:21	2019-03-04 12:38:21	2019-03-04	2019-03-04	2019-03-01	25964	199.886	150.888	129.704	115.092	151	135	117	141.648	133.966	138.662	147	134	140	control	COL control
ZHA02	COL	12	ZHA02-COL-12	2019-03-05 11:08:21	2019-03-05 11:08:21	2019-03-05	2019-03-04	2019-03-01	18429	199.751	176.805	153.919	142.959	176	151	145	165.774	134.961	136.821	165	136	137	control	COL control
ZHA02	COL	12	ZHA02-COL-12	2019-03-05 12:38:21	2019-03-05 12:38:21	2019-03-05	2019-03-04	2019-03-01	14501	199.672	168.521	149.28	139.383	166	146	141	160.301	133.776	135.706	159	134	136	control	COL control
ZHA02	COL	12	ZHA02-COL-12	2019-03-06 11:08:21	2019-03-06 11:08:21	2019-03-06	2019-03-04	2019-03-01	19759	199.886	164.602	140.403	126.762	161	137	124	152.985	135.194	138.468	150	136	140	control	COL control
ZHA02	COL	12	ZHA02-COL-12	2019-03-06 12:38:21	2019-03-06 12:38:21	2019-03-06	2019-03-04	2019-03-01	17365	200.338	156.001	134.648	122.542	150	130	121	146.446	134.406	137.274	142	135	138	control	COL control
ZHA02	COL	12	ZHA02-COL-12	2019-03-07 11:08:21	2019-03-07 11:08:21	2019-03-07	2019-03-04	2019-03-01	24660	199.793	164.056	141.036	123.616	167	147	124	153.167	134.139	140.299	158	135	142	control	COL control
ZHA02	COL	12	ZHA02-COL-12	2019-03-07 12:38:21	2019-03-07 12:38:21	2019-03-07	2019-03-04	2019-03-01	16421	199.676	173.238	152.032	136.951	171	149	136	162.986	133.716	138.749	162	135	140	control	COL control
ZHA02	COL	12	ZHA02-COL-12	2019-03-08 11:08:21	2019-03-08 11:08:21	2019-03-08	2019-03-04	2019-03-01	25318	199.886	164.166	139.457	120.203	170	145	120	151.863	134.573	141.549	157	135	144	control	COL control
ZHA02	COL	12	ZHA02-COL-12	2019-03-08 12:38:21	2019-03-08 12:38:21	2019-03-08	2019-03-04	2019-03-01	24169	199.758	164.837	141.183	123.503	167	145	123	153.483	134.362	140.525	157	135	143	control	COL control
ZHA02	COL	12	ZHA02-COL-12	2019-03-09 11:08:21	2019-03-09 11:08:21	2019-03-09	2019-03-04	2019-03-01	16620	199.721	137.892	120.453	113.67	132	118	112	132.308	133.847	134.034	131	135	134	control	COL control
ZHA02	COL	12	ZHA02-COL-12	2019-03-09 12:38:21	2019-03-09 12:38:21	2019-03-09	2019-03-04	2019-03-01	19104	159.099	141.75	119.292	110.427	138	116	109	132.174	135.543	135.865	129	135	136	control	COL control
ZHA02	COL	12	ZHA02-COL-12	2019-03-10 11:08:21	2019-03-10 11:08:21	2019-03-10	2019-03-04	2019-03-01	24187	200.03	154.879	131.461	112.174	153	134	112	143.726	134.183	141.599	147	134	143	control	COL control
ZHA02	COL	12	ZHA02-COL-12	2019-03-10 12:38:21	2019-03-10 12:38:21	2019-03-10	2019-03-04	2019-03-01	24876	200.055	155.251	131.148	111.347	152	133	110	143.594	134.373	141.981	146	135	143	control	COL control
ZHA02	COL	12	ZHA02-COL-12	2019-03-11 11:08:21	2019-03-11 11:08:21	2019-03-11	2019-03-11	2019-03-01	26620	164.488	153.112	128.697	113.552	151	127	113	141.588	135.204	139.543	140	135	141	control	COL control
ZHA02	COL	12	ZHA02-COL-12	2019-03-11 12:38:21	2019-03-11 12:38:21	2019-03-11	2019-03-11	2019-03-01	21917	200.221	139.796	119.297	105.178	137	118	104	131.389	133.87	138.635	131	135	139	control	COL control
ZHA02	COL	12	ZHA02-COL-12	2019-03-12 11:08:21	2019-03-12 11:08:21	2019-03-12	2019-03-11	2019-03-01	16641	199.886	184.124	159.61	144.592	187	161	146	171.47	134.859	139.109	174	135	140	control	COL control
ZHA02	COL	12	ZHA02-COL-12	2019-03-12 12:38:21	2019-03-12 12:38:21	2019-03-12	2019-03-11	2019-03-01	21319	200.177	140.608	121.547	110.811	137	121	110	133.414	133.79	136.482	132	134	137	control	COL control
ZHA02	COL	12	ZHA02-COL-12	2019-03-13 11:08:21	2019-03-13 11:08:21	2019-03-13	2019-03-11	2019-03-01	19978	199.698	135.173	116.618	109.548	132	117	111	128.654	134.273	134.439	130	135	135	control	COL control
ZHA02	COL	12	ZHA02-COL-12	2019-03-13 12:38:21	2019-03-13 12:38:21	2019-03-13	2019-03-11	2019-03-01	20406	199.886	143.595	120.439	107.703	143	122	109	133.333	135.184	138.221	136	136	139	control	COL control
ZHA02	COL	12	ZHA02-COL-12	2019-03-14 11:08:21	2019-03-14 11:08:21	2019-03-14	2019-03-11	2019-03-01	23793	200.358	146.355	122.696	105.739	145	126	107	135.425	134.706	140.598	139	135	142	control	COL control
ZHA02	COL	12	ZHA02-COL-12	2019-03-14 12:38:21	2019-03-14 12:38:21	2019-03-14	2019-03-11	2019-03-01	24274	158.971	149.153	122.404	105.91	150	123	107	135.834	136.017	140.801	137	135	142	control	COL control
ZHA02	COL	12	ZHA02-COL-12	2019-03-15 11:08:21	2019-03-15 11:08:21	2019-03-15	2019-03-11	2019-03-01	25413	198.23	156.257	130.647	114.589	156	130	114	143.913	135.5	140.328	144	134	141	control	COL control
ZHA02	COL	12	ZHA02-COL-12	2019-03-15 12:38:21	2019-03-15 12:38:21	2019-03-15	2019-03-11	2019-03-01	26068	197.732	155.588	129.961	113.583	155	129	112	143.231	135.459	140.515	143	133	141	control	COL control
ZHA02	COL	12	ZHA02-COL-12	2019-03-16 11:08:21	2019-03-16 11:08:21	2019-03-16	2019-03-11	2019-03-01	19875	112.956	138.519	107.611	98.612	138	106	100	122.433	139.133	137.686	123	139	138	control	COL control
ZHA02	COL	12	ZHA02-COL-12	2019-03-16 12:38:21	2019-03-16 12:38:21	2019-03-16	2019-03-11	2019-03-01	16535	98.7427	146.204	118.128	112.977	146	117	113	132.464	138.384	134.843	133	138	135	control	COL control
ZHA02	COL	12	ZHA02-COL-12	2019-03-17 11:08:21	2019-03-17 11:08:21	2019-03-17	2019-03-11	2019-03-01	18028	157.292	144.55	121.644	114.744	144	120	115	134.891	135.898	134.969	134	135	136	control	COL control
ZHA02	COL	12	ZHA02-COL-12	2019-03-17 12:38:21	2019-03-17 12:38:21	2019-03-17	2019-03-11	2019-03-01	17979	152.278	143.298	120.59	112.526	143	120	113	133.7	135.653	135.585	133	134	137	control	COL control
ZHA02	COL	12	ZHA02-COL-12	2019-03-18 11:08:21	2019-03-18 11:08:21	2019-03-18	2019-03-18	2019-03-01	18160	152.179	143.894	120.215	112.498	144	118	113	133.531	136.132	135.548	132	134	137	control	COL control
ZHA02	COL	12	ZHA02-COL-12	2019-03-18 12:38:21	2019-03-18 12:38:21	2019-03-18	2019-03-18	2019-03-01	17500	155.975	142.358	117.97	110.225	142	115	112	131.545	136.425	135.72	129	135	137	control	COL control
ZHA02	COL	12	ZHA02-COL-12	2019-03-19 11:08:21	2019-03-19 11:08:21	2019-03-19	2019-03-18	2019-03-01	15990	195.064	150.081	117.025	103.326	149	116	103	132.345	139.135	140.423	131	138	141	control	COL control
ZHA02	COL	12	ZHA02-COL-12	2019-03-19 12:38:21	2019-03-19 12:38:21	2019-03-19	2019-03-18	2019-03-01	13572	147.717	143.232	120.328	115.114	142	118	115	133.423	136.287	133.99	132	135	135	control	COL control
ZHA02	COL	12	ZHA02-COL-12	2019-03-20 11:10:56	2019-03-20 11:10:56	2019-03-20	2019-03-18	2019-03-01	13593	143.59	139.2	109.496	98.805	139	107	100	123.869	138.362	138.29	123	137	138	control	COL control
ZHA02	COL	12	ZHA02-COL-12	2019-03-20 12:40:56	2019-03-20 12:40:56	2019-03-20	2019-03-18	2019-03-01	12389	140.969	102.832	82.6709	78.6621	99	79	77	93.8678	135.95	133.296	91	135	133	control	COL control
ZHA02	COL	12	ZHA02-COL-12	2019-03-21 11:10:56	2019-03-21 11:10:56	2019-03-21	2019-03-18	2019-03-01	10480	91.2208	146.484	117.361	107.123	145	115	107	131.736	138.088	137.771	130	137	138	control	COL control
ZHA02	COL	12	ZHA02-COL-12	2019-03-21 12:40:56	2019-03-21 12:40:56	2019-03-21	2019-03-18	2019-03-01	10841	143.514	108.599	89.6564	84.2677	107	88	84	100.848	135.084	133.807	100	134	134	control	COL control
ZHA02	COL	12	ZHA02-COL-12	2019-03-22 11:10:56	2019-03-22 11:10:56	2019-03-22	2019-03-18	2019-03-01	9658	86.2476	114.084	94.0344	89.3402	112	93	89	105.782	135.664	133.513	105	135	134	control	COL control
ZHA02	COL	12	ZHA02-COL-12	2019-03-22 12:40:56	2019-03-22 12:40:56	2019-03-22	2019-03-18	2019-03-01	9663	96.4998	102.447	84.894	79.3782	102	84	78	95.4452	134.577	133.695	95	134	134	control	COL control
ZHA02	COL	12	ZHA02-COL-12	2019-03-23 11:10:56	2019-03-23 11:10:56	2019-03-23	2019-03-18	2019-03-01	8956	139.887	151.147	122.116	107.676	151	121	107	136.225	137.338	139.954	135	136	140	control	COL control
ZHA02	COL	12	ZHA02-COL-12	2019-03-23 12:40:56	2019-03-23 12:40:56	2019-03-23	2019-03-18	2019-03-01	10132	93.897	107.498	90.023	81.5978	107	90	80	100.689	133.926	135.322	101	133	136	control	COL control
ZHA02	COL	12	ZHA02-COL-12	2019-03-24 11:10:56	2019-03-24 11:10:56	2019-03-24	2019-03-18	2019-03-01	9471	142.346	150.285	121.85	104.641	149	120	103	135.68	136.678	141.414	135	136	142	control	COL control
ZHA02	COL	12	ZHA02-COL-12	2019-03-24 12:40:56	2019-03-24 12:40:56	2019-03-24	2019-03-18	2019-03-01	10412	124.682	112.123	94.5506	83.3389	110	93	82	105.343	133.434	136.918	104	133	137	control	COL control
ZHA02	COL	12	ZHA02-COL-12	2019-03-25 11:10:56	2019-03-25 11:10:56	2019-03-25	2019-03-25	2019-03-01	9110	196.075	130.768	108.722	98.1905	129	107	97	121.192	135.24	136.975	120	134	137	control	COL control
ZHA02	COL	12	ZHA02-COL-12	2019-03-25 12:40:56	2019-03-25 12:40:56	2019-03-25	2019-03-25	2019-03-01	11186	198.394	137.019	118.508	106.752	138	119	107	130.25	133.43	136.977	131	132	137	control	COL control
ZHA02	COL	12	ZHA02-COL-12	2019-03-26 11:10:56	2019-03-26 11:10:56	2019-03-26	2019-03-25	2019-03-01	9834	92.5048	152.766	123.388	104.858	153	124	105	137.426	136.809	142.286	138	136	142	control	COL control
ZHA02	COL	12	ZHA02-COL-12	2019-03-26 12:40:56	2019-03-26 12:40:56	2019-03-26	2019-03-25	2019-03-01	9674	129.097	131.006	105.828	89.6597	130	106	88	118.803	135.708	140.73	119	135	141	control	COL control
ZHA02	COL	12	ZHA02-COL-12	2019-03-27 11:10:56	2019-03-27 11:10:56	2019-03-27	2019-03-25	2019-03-01	9581	156.211	149.873	121.943	103.262	150	121	103	135.578	136.219	142.178	135	136	142	control	COL control
ZHA02	COL	12	ZHA02-COL-12	2019-03-27 12:40:56	2019-03-27 12:40:56	2019-03-27	2019-03-25	2019-03-01	9020	89.2133	120.926	100.605	86.8777	121	100	86	112.223	134.108	138.687	113	134	139	control	COL control
ZHA02	COL	12	ZHA02-COL-12	2019-03-28 11:10:56	2019-03-28 11:10:56	2019-03-28	2019-03-25	2019-03-01	8714	81.8454	157.143	127.962	108.77	158	129	109	141.801	136.566	142.51	143	136	142	control	COL control
ZHA02	COL	12	ZHA02-COL-12	2019-03-28 12:40:56	2019-03-28 12:40:56	2019-03-28	2019-03-25	2019-03-01	8934	138.521	100.875	84.3143	73.5766	101	84	72	94.2476	133.184	136.689	95	133	136	control	COL control
ZHA02	COL	12	ZHA02-COL-12	2019-03-29 11:10:56	2019-03-29 11:10:56	2019-03-29	2019-03-25	2019-03-01	7651	75.8717	154.948	126.485	106.939	156	127	106	140.203	136.235	142.628	141	136	143	control	COL control
ZHA02	COL	12	ZHA02-COL-12	2019-03-29 12:40:56	2019-03-29 12:40:56	2019-03-29	2019-03-25	2019-03-01	7353	146.509	101.236	84.009	73.9555	101	84	73	94.2278	133.592	136.414	95	133	136	control	COL control
ZHA02	COL	12	ZHA02-COL-12	2019-03-30 11:10:56	2019-03-30 11:10:56	2019-03-30	2019-03-25	2019-03-01	7053	135.788	155.41	127.195	105.065	156	127	105	140.721	135.771	144.013	142	136	144	control	COL control
ZHA02	COL	12	ZHA02-COL-12	2019-03-30 12:40:56	2019-03-30 12:40:56	2019-03-30	2019-03-25	2019-03-01	7612	131.524	107.47	90.6115	77.0512	107	90	76	101.011	132.753	138.289	101	133	138	control	COL control
ZHA02	COL	12	ZHA02-COL-12	2019-03-31 11:10:56	2019-03-31 11:10:56	2019-03-31	2019-03-25	2019-03-01	10156	184.174	137.322	113.632	95.7257	136	111	93	125.906	134.644	141.255	125	134	141	control	COL control
ZHA02	COL	12	ZHA02-COL-12	2019-03-31 12:40:56	2019-03-31 12:40:56	2019-03-31	2019-03-25	2019-03-01	10467	187.435	109.533	94.3929	83.2089	109	94	82	104.607	132.357	136.581	105	132	137	control	COL control
ZHA02	COL	21	ZHA02-COL-21	2018-11-03 11:11:23	2018-11-03 11:11:23	2018-11-03	2018-10-29	2018-11-01	12374	124.795	121.305	145.483	88.5695	124	150	89	145.705	109.363	155.264	150	108	156	control	COL control
ZHA02	COL	21	ZHA02-COL-21	2018-11-03 12:41:23	2018-11-03 12:41:23	2018-11-03	2018-10-29	2018-11-01	12119	103.727	117.429	141.856	85.701	120	146	87	142.228	109.319	154.96	146	108	156	control	COL control
ZHA02	COL	21	ZHA02-COL-21	2018-11-04 11:11:23	2018-11-04 11:11:23	2018-11-04	2018-10-29	2018-11-01	12747	129.937	111.696	129.221	85.521	113	133	87	131.482	113.652	149.532	135	113	150	control	COL control
ZHA02	COL	21	ZHA02-COL-21	2018-11-04 12:41:23	2018-11-04 12:41:23	2018-11-04	2018-10-29	2018-11-01	12578	103.615	110.981	128.7	84.949	112	132	86	130.972	113.546	149.558	134	113	150	control	COL control
ZHA02	COL	21	ZHA02-COL-21	2018-11-05 11:11:23	2018-11-05 11:11:23	2018-11-05	2018-11-05	2018-11-01	13014	130.506	108.526	121.186	87.8794	110	124	89	124.91	117.108	144.696	128	117	145	control	COL control
ZHA02	COL	21	ZHA02-COL-21	2018-11-05 12:41:23	2018-11-05 12:41:23	2018-11-05	2018-11-05	2018-11-01	12931	130.466	103.327	115.211	84.5106	104	117	85	119.136	117.758	143.522	121	117	143	control	COL control
ZHA02	COL	21	ZHA02-COL-21	2018-11-06 11:11:23	2018-11-06 11:11:23	2018-11-06	2018-11-05	2018-11-01	13479	131.626	109.452	117.402	90.7856	112	121	94	122.47	120.053	141.66	126	120	142	control	COL control
ZHA02	COL	21	ZHA02-COL-21	2018-11-06 12:41:23	2018-11-06 12:41:23	2018-11-06	2018-11-05	2018-11-01	13713	135.384	112.7	120.235	94.5765	114	123	97	125.522	120.415	141.144	128	120	141	control	COL control
ZHA02	COL	21	ZHA02-COL-21	2018-11-07 11:11:23	2018-11-07 11:11:23	2018-11-07	2018-11-05	2018-11-01	12816	111.194	140.564	140.345	117.314	135	135	112	146.612	124.17	140.301	142	125	140	control	COL control
ZHA02	COL	21	ZHA02-COL-21	2018-11-07 12:41:23	2018-11-07 12:41:23	2018-11-07	2018-11-05	2018-11-01	14828	157.295	67.0505	76.8436	70.0892	64	75	67	80.253	122.625	130.722	78	123	130	control	COL control
ZHA02	COL	21	ZHA02-COL-21	2018-11-08 11:11:23	2018-11-08 11:11:23	2018-11-08	2018-11-05	2018-11-01	13303	102.367	115.415	117.434	93.9606	112	115	90	123.447	123.097	140.657	121	124	140	control	COL control
ZHA02	COL	21	ZHA02-COL-21	2018-11-08 12:41:23	2018-11-08 12:41:23	2018-11-08	2018-11-05	2018-11-01	13692	102.041	82.9804	89.4798	75.2976	83	90	74	94.3683	122.626	135.361	95	123	135	control	COL control
ZHA02	COL	21	ZHA02-COL-21	2018-11-09 11:11:23	2018-11-09 11:11:23	2018-11-09	2018-11-05	2018-11-01	15007	137.675	106.916	112.194	96.5863	109	114	99	118.342	123.067	135.98	121	124	135	control	COL control
ZHA02	COL	21	ZHA02-COL-21	2018-11-09 12:41:23	2018-11-09 12:41:23	2018-11-09	2018-11-05	2018-11-01	14073	126.441	83.2032	91.9616	83.7647	80	90	81	96.7374	122.908	131.588	95	123	131	control	COL control
ZHA02	COL	21	ZHA02-COL-21	2018-11-10 11:11:23	2018-11-10 11:11:23	2018-11-10	2018-11-05	2018-11-01	14975	127.95	104.49	111.088	93.7574	107	114	96	116.808	122.252	136.786	120	123	136	control	COL control
ZHA02	COL	21	ZHA02-COL-21	2018-11-10 12:41:23	2018-11-10 12:41:23	2018-11-10	2018-11-05	2018-11-01	14575	103.486	101.296	109.302	92.4119	103	112	94	114.692	121.745	136.387	117	122	136	control	COL control
ZHA02	COL	21	ZHA02-COL-21	2018-11-11 11:11:23	2018-11-11 11:11:23	2018-11-11	2018-11-05	2018-11-01	15902	136.388	115.44	124.801	97.9615	118	127	100	129.582	119.72	141.388	133	120	141	control	COL control
ZHA02	COL	21	ZHA02-COL-21	2018-11-11 12:41:23	2018-11-11 12:41:23	2018-11-11	2018-11-05	2018-11-01	15955	138.61	74.9865	86.1123	75.4078	71	83	73	89.5988	121.49	132.712	87	121	132	control	COL control
ZHA02	COL	21	ZHA02-COL-21	2018-11-12 11:11:23	2018-11-12 11:11:23	2018-11-12	2018-11-12	2018-11-01	17015	119.985	109.418	120.024	87.7699	106	118	83	123.883	118.251	144.326	122	117	146	control	COL control
ZHA02	COL	21	ZHA02-COL-21	2018-11-12 12:41:22	2018-11-12 12:41:22	2018-11-12	2018-11-12	2018-11-01	17472	117.645	108.295	123.228	93.2944	110	125	94	126.745	116.943	142.457	129	116	144	control	COL control
ZHA02	COL	21	ZHA02-COL-21	2018-11-13 11:11:23	2018-11-13 11:11:23	2018-11-13	2018-11-12	2018-11-01	17515	111.706	103.166	121.763	74.5534	106	123	77	123.724	112.771	151.375	126	111	153	control	COL control
ZHA02	COL	21	ZHA02-COL-21	2018-11-13 12:41:23	2018-11-13 12:41:23	2018-11-13	2018-11-12	2018-11-01	17881	112.075	108.165	125.209	77.9012	112	126	82	127.484	113.451	151.472	129	111	154	control	COL control
ZHA02	COL	21	ZHA02-COL-21	2018-11-14 11:11:23	2018-11-14 11:11:23	2018-11-14	2018-11-12	2018-11-01	19477	138.369	122.253	143.535	89.9625	125	145	93	144.538	111.032	153.827	146	109	155	control	COL control
ZHA02	COL	21	ZHA02-COL-21	2018-11-14 12:41:23	2018-11-14 12:41:23	2018-11-14	2018-11-12	2018-11-01	19424	138.693	111.901	132.948	83.2287	115	135	86	134.338	111.513	152.161	137	109	154	control	COL control
ZHA02	COL	21	ZHA02-COL-21	2018-11-15 11:11:23	2018-11-15 11:11:23	2018-11-15	2018-11-12	2018-11-01	19847	139.575	109.992	134.565	76.9518	114	138	80	134.988	109.034	155.858	139	107	158	control	COL control
ZHA02	COL	21	ZHA02-COL-21	2018-11-15 12:41:23	2018-11-15 12:41:23	2018-11-15	2018-11-12	2018-11-01	20021	140.726	111.676	136.229	80.5316	116	140	84	136.749	109.303	154.843	141	107	156	control	COL control
ZHA02	COL	21	ZHA02-COL-21	2018-11-16 11:11:23	2018-11-16 11:11:23	2018-11-16	2018-11-12	2018-11-01	20968	150.64	113.59	138.416	85.9735	118	143	90	138.988	109.646	153.106	144	108	154	control	COL control
ZHA02	COL	21	ZHA02-COL-21	2018-11-16 12:41:23	2018-11-16 12:41:23	2018-11-16	2018-11-12	2018-11-01	20650	145.963	115.093	139.715	86.8519	119	145	91	140.306	109.665	153.318	145	108	154	control	COL control
ZHA02	COL	21	ZHA02-COL-21	2018-11-17 11:11:23	2018-11-17 11:11:23	2018-11-17	2018-11-12	2018-11-01	20721	138.212	117.066	141.996	89.4173	121	147	94	142.5	109.607	153.066	147	108	154	control	COL control
ZHA02	COL	21	ZHA02-COL-21	2018-11-17 12:41:23	2018-11-17 12:41:23	2018-11-17	2018-11-12	2018-11-01	20489	137.692	96.1102	120.714	78.7006	99	125	80	121.677	110.948	148.126	126	110	149	control	COL control
ZHA02	COL	21	ZHA02-COL-21	2018-11-18 11:11:23	2018-11-18 11:11:23	2018-11-18	2018-11-12	2018-11-01	20956	118.847	115.283	139.517	90.0516	119	144	94	140.303	110.26	151.596	145	109	152	control	COL control
ZHA02	COL	21	ZHA02-COL-21	2018-11-18 12:41:23	2018-11-18 12:41:23	2018-11-18	2018-11-12	2018-11-01	21053	118.806	116.045	139.611	89.3088	120	145	93	140.485	110.406	152.098	146	109	153	control	COL control
ZHA02	COL	21	ZHA02-COL-21	2018-11-19 11:11:23	2018-11-19 11:11:23	2018-11-19	2018-11-19	2018-11-01	21191	138.268	112.639	137.519	88.1801	117	143	92	138.219	109.996	151.514	143	109	152	control	COL control
ZHA02	COL	21	ZHA02-COL-21	2018-11-19 12:41:23	2018-11-19 12:41:23	2018-11-19	2018-11-19	2018-11-01	21123	137.768	115.014	139.295	89.6967	120	145	94	140.08	110.234	151.649	145	109	153	control	COL control
ZHA02	COL	21	ZHA02-COL-21	2018-11-20 11:11:23	2018-11-20 11:11:23	2018-11-20	2018-11-19	2018-11-01	20993	140.167	116.389	137.998	89.3874	120	143	94	139.36	111.403	151.459	144	110	153	control	COL control
ZHA02	COL	21	ZHA02-COL-21	2018-11-20 12:41:23	2018-11-20 12:41:23	2018-11-20	2018-11-19	2018-11-01	20931	119.144	116.224	138.132	89.0843	120	143	94	139.422	111.228	151.649	144	110	153	control	COL control
ZHA02	COL	21	ZHA02-COL-21	2018-11-21 11:10:15	2018-11-21 11:10:15	2018-11-21	2018-11-19	2018-11-01	21069	119.096	106.823	128.668	78.4001	110	133	80	129.941	110.954	152.581	134	110	153	control	COL control
ZHA02	COL	21	ZHA02-COL-21	2018-11-21 12:40:15	2018-11-21 12:40:15	2018-11-21	2018-11-19	2018-11-01	21182	119.256	110.737	131.952	84.1278	114	136	88	133.446	111.592	151.27	138	110	152	control	COL control
ZHA02	COL	21	ZHA02-COL-21	2018-11-22 11:10:15	2018-11-22 11:10:15	2018-11-22	2018-11-19	2018-11-01	21643	130.648	114.174	134.189	85.4206	118	139	89	135.819	111.976	151.817	140	111	153	control	COL control
ZHA02	COL	21	ZHA02-COL-21	2018-11-22 12:40:15	2018-11-22 12:40:15	2018-11-22	2018-11-19	2018-11-01	21909	150.119	118.336	138.077	88.9015	122	143	94	139.713	112.098	151.938	144	111	153	control	COL control
ZHA02	COL	21	ZHA02-COL-21	2018-11-23 11:10:15	2018-11-23 11:10:15	2018-11-23	2018-11-19	2018-11-01	21856	130.992	109.759	130.233	78.5976	114	135	82	131.691	111.341	153.4	137	110	155	control	COL control
ZHA02	COL	21	ZHA02-COL-21	2018-11-23 12:40:15	2018-11-23 12:40:15	2018-11-23	2018-11-19	2018-11-01	22289	150.31	110.145	129.556	80.0684	115	135	84	131.284	112.079	152.392	136	111	153	control	COL control
ZHA02	COL	21	ZHA02-COL-21	2018-11-24 11:10:15	2018-11-24 11:10:15	2018-11-24	2018-11-19	2018-11-01	22543	150.841	112.967	134.259	87.6187	115	138	90	135.696	111.805	150.551	140	111	151	control	COL control
ZHA02	COL	21	ZHA02-COL-21	2018-11-24 12:40:15	2018-11-24 12:40:15	2018-11-24	2018-11-19	2018-11-01	22356	142.822	76.8396	95.7783	66.3379	74	95	64	97.2711	114.82	142.471	97	114	143	control	COL control
ZHA02	COL	21	ZHA02-COL-21	2018-11-25 11:10:15	2018-11-25 11:10:15	2018-11-25	2018-11-19	2018-11-01	22556	120.924	112.928	133.457	79.9215	117	139	84	134.859	111.076	154.301	140	110	155	control	COL control
ZHA02	COL	21	ZHA02-COL-21	2018-11-25 12:40:15	2018-11-25 12:40:15	2018-11-25	2018-11-19	2018-11-01	22475	128.99	109.668	130.131	79.4706	114	135	83	131.662	111.457	152.907	137	110	154	control	COL control
ZHA02	COL	21	ZHA02-COL-21	2018-11-26 11:10:15	2018-11-26 11:10:15	2018-11-26	2018-11-26	2018-11-01	22575	121.056	106.585	128.567	74.9551	110	133	78	129.668	110.446	154.328	134	109	155	control	COL control
ZHA02	COL	21	ZHA02-COL-21	2018-11-26 12:40:15	2018-11-26 12:40:15	2018-11-26	2018-11-26	2018-11-01	22537	120.677	103.792	126.103	73.2724	108	131	78	127.175	110.359	153.962	132	109	155	control	COL control
ZHA02	COL	21	ZHA02-COL-21	2018-11-27 11:10:15	2018-11-27 11:10:15	2018-11-27	2018-11-26	2018-11-01	23176	122.022	112.106	134.264	72.7116	116	139	74	134.967	109.416	158.199	139	108	159	control	COL control
ZHA02	COL	21	ZHA02-COL-21	2018-11-27 12:40:15	2018-11-27 12:40:15	2018-11-27	2018-11-26	2018-11-01	23111	121.712	108.663	130.023	71.6912	113	136	75	131.053	110.092	156.772	137	109	158	control	COL control
ZHA02	COL	21	ZHA02-COL-21	2018-11-28 11:10:15	2018-11-28 11:10:15	2018-11-28	2018-11-26	2018-11-01	23463	130.943	111.423	131.381	80.2311	115	135	83	132.991	111.64	153.152	137	111	154	control	COL control
ZHA02	COL	21	ZHA02-COL-21	2018-11-28 12:40:15	2018-11-28 12:40:15	2018-11-28	2018-11-26	2018-11-01	24116	152.4	114.466	133.917	85.0397	118	138	88	135.704	112.222	151.937	140	111	153	control	COL control
ZHA02	COL	21	ZHA02-COL-21	2018-11-29 11:10:15	2018-11-29 11:10:15	2018-11-29	2018-11-26	2018-11-01	24168	140.289	108.692	128.737	78.5204	112	133	80	130.376	111.678	152.755	135	111	154	control	COL control
ZHA02	COL	21	ZHA02-COL-21	2018-11-29 12:40:15	2018-11-29 12:40:15	2018-11-29	2018-11-26	2018-11-01	24437	156.145	110.291	130.372	80.3761	114	135	83	132.024	111.757	152.561	136	110	153	control	COL control
ZHA02	COL	21	ZHA02-COL-21	2018-11-30 11:10:15	2018-11-30 11:10:15	2018-11-30	2018-11-26	2018-11-01	23932	131.085	105.247	125.558	73.22	108	129	74	127.075	111.256	153.936	131	110	155	control	COL control
ZHA02	COL	21	ZHA02-COL-21	2018-11-30 12:40:15	2018-11-30 12:40:15	2018-11-30	2018-11-26	2018-11-01	24162	122.149	109.898	131.947	76.6301	113	136	79	133.011	110.248	155.08	137	109	156	control	COL control
ZHA02	COL	21	ZHA02-COL-21	2018-12-01 11:10:15	2018-12-01 11:10:15	2018-12-01	2018-11-26	2018-12-01	25251	131.2	116.002	136.247	85.3072	117	138	87	137.68	111.661	152.849	139	111	153	control	COL control
ZHA02	COL	21	ZHA02-COL-21	2018-12-01 12:40:15	2018-12-01 12:40:15	2018-12-01	2018-11-26	2018-12-01	26004	156.996	106.9	126.017	85.2315	100	120	78	127.588	113.467	147.882	122	113	148	control	COL control
ZHA02	COL	21	ZHA02-COL-21	2018-12-02 11:10:15	2018-12-02 11:10:15	2018-12-02	2018-11-26	2018-12-01	26540	134.267	106.536	130.504	69.1406	110	135	73	130.974	108.713	157.965	135	107	159	control	COL control
ZHA02	COL	21	ZHA02-COL-21	2018-12-02 12:40:15	2018-12-02 12:40:15	2018-12-02	2018-11-26	2018-12-01	26512	133.43	108.421	133.204	71.0195	112	137	74	133.498	108.317	158.218	138	107	159	control	COL control
ZHA02	COL	21	ZHA02-COL-21	2018-12-03 11:10:15	2018-12-03 11:10:15	2018-12-03	2018-12-03	2018-12-01	27031	126.809	107.648	131.684	80.591	112	136	85	132.403	110.067	152.633	137	109	153	control	COL control
ZHA02	COL	21	ZHA02-COL-21	2018-12-03 12:40:15	2018-12-03 12:40:15	2018-12-03	2018-12-03	2018-12-01	27058	126.595	111.1	134.858	85.856	115	139	91	135.757	110.499	151.5	140	109	152	control	COL control
ZHA02	COL	21	ZHA02-COL-21	2018-12-04 11:10:15	2018-12-04 11:10:15	2018-12-04	2018-12-03	2018-12-01	28361	125.365	88.8567	106.121	60.6215	87	105	59	107.573	113.23	151.201	107	112	152	control	COL control
ZHA02	COL	21	ZHA02-COL-21	2018-12-04 12:40:15	2018-12-04 12:40:15	2018-12-04	2018-12-03	2018-12-01	28657	134.666	105.424	130.36	77.7476	109	134	80	130.934	109.432	153.433	135	108	154	control	COL control
ZHA02	COL	21	ZHA02-COL-21	2018-12-05 11:10:15	2018-12-05 11:10:15	2018-12-05	2018-12-03	2018-12-01	29539	135.328	106.21	131.801	77.0691	110	136	80	132.095	108.89	154.43	136	108	155	control	COL control
ZHA02	COL	21	ZHA02-COL-21	2018-12-05 12:40:15	2018-12-05 12:40:15	2018-12-05	2018-12-03	2018-12-01	29714	143.983	106.04	131.334	79.2181	110	136	82	131.823	109.367	153.105	136	108	154	control	COL control
ZHA02	COL	21	ZHA02-COL-21	2018-12-06 11:10:15	2018-12-06 11:10:15	2018-12-06	2018-12-03	2018-12-01	30221	133.757	102.306	130.957	68.8173	107	136	73	130.509	106.694	157.932	136	106	159	control	COL control
ZHA02	COL	21	ZHA02-COL-21	2018-12-06 12:40:15	2018-12-06 12:40:15	2018-12-06	2018-12-03	2018-12-01	30392	150.388	116.014	146.57	86.7325	119	151	90	145.618	106.485	156.092	150	105	156	control	COL control
ZHA02	COL	21	ZHA02-COL-21	2018-12-07 11:10:15	2018-12-07 11:10:15	2018-12-07	2018-12-03	2018-12-01	40007	200.825	102.492	125.858	79.263	105	130	82	126.934	110.883	150.527	131	110	151	control	COL control
ZHA02	COL	21	ZHA02-COL-21	2018-12-07 12:40:15	2018-12-07 12:40:15	2018-12-07	2018-12-03	2018-12-01	39440	200.802	108.312	130.95	83.9828	110	133	86	132.109	111.192	150.661	134	110	151	control	COL control
ZHA02	COL	21	ZHA02-COL-21	2018-12-08 11:10:15	2018-12-08 11:10:15	2018-12-08	2018-12-03	2018-12-01	40667	201.009	108.476	130.984	85.0189	110	134	88	132.311	111.353	150.158	135	111	151	control	COL control
ZHA02	COL	21	ZHA02-COL-21	2018-12-08 12:40:15	2018-12-08 12:40:15	2018-12-08	2018-12-03	2018-12-01	40580	200.973	113.724	135.833	89.7246	115	139	93	137.168	111.593	150.129	140	111	150	control	COL control
ZHA02	COL	21	ZHA02-COL-21	2018-12-12 11:10:15	2018-12-12 11:10:15	2018-12-12	2018-12-10	2018-12-01	30589	174.263	88.4216	101.128	74.27	88	101	73	104.354	117.863	141.627	105	117	142	control	COL control
ZHA02	COL	21	ZHA02-COL-21	2018-12-12 12:40:15	2018-12-12 12:40:15	2018-12-12	2018-12-10	2018-12-01	29710	172.413	111.941	131.523	90.0748	100	122	78	132.353	113.303	147.942	124	113	147	control	COL control
ZHA02	COL	21	ZHA02-COL-21	2018-12-13 11:10:15	2018-12-13 11:10:15	2018-12-13	2018-12-10	2018-12-01	28730	165.197	79.5735	94.3408	65.0017	71	87	59	96.0276	116.54	142.841	89	116	142	control	COL control
ZHA02	COL	21	ZHA02-COL-21	2018-12-13 12:40:15	2018-12-13 12:40:15	2018-12-13	2018-12-10	2018-12-01	30018	175.946	128.092	145.917	104.939	116	136	93	146.948	114.23	147.621	139	114	147	control	COL control
ZHA02	COL	21	ZHA02-COL-21	2018-12-14 11:10:15	2018-12-14 11:10:15	2018-12-14	2018-12-10	2018-12-01	27280	125.975	96.7032	119.632	82.3628	99	122	86	121.277	112.307	145.786	124	112	146	control	COL control
ZHA02	COL	21	ZHA02-COL-21	2018-12-14 12:40:15	2018-12-14 12:40:15	2018-12-14	2018-12-10	2018-12-01	28460	175.509	100.13	122.219	84.564	102	125	88	123.963	112.658	146.003	127	112	146	control	COL control
ZHA02	COL	21	ZHA02-COL-21	2018-12-15 11:10:15	2018-12-15 11:10:15	2018-12-15	2018-12-10	2018-12-01	26416	136.867	94.9908	117.249	81.7439	97	120	85	119.095	112.814	144.959	122	112	145	control	COL control
ZHA02	COL	21	ZHA02-COL-21	2018-12-15 12:40:15	2018-12-15 12:40:15	2018-12-15	2018-12-10	2018-12-01	26470	172.478	102.848	122.985	85.3712	104	124	87	125.075	113.427	146.175	126	113	146	control	COL control
ZHA02	COL	21	ZHA02-COL-21	2018-12-21 11:10:49	2018-12-21 11:10:49	2018-12-21	2018-12-17	2018-12-01	31094	182.722	103.018	123.56	84.3393	107	128	88	125.505	113.022	146.998	130	112	147	control	COL control
ZHA02	COL	21	ZHA02-COL-21	2018-12-21 12:40:49	2018-12-21 12:40:49	2018-12-21	2018-12-17	2018-12-01	30724	180.777	103.595	127.99	72.5968	108	132	77	128.588	109.209	155.037	133	108	156	control	COL control
ZHA02	COL	21	ZHA02-COL-21	2018-12-22 11:10:49	2018-12-22 11:10:49	2018-12-22	2018-12-17	2018-12-01	32706	179.711	108.63	136.295	76.4891	111	140	80	136.112	107.531	156.615	140	107	157	control	COL control
ZHA02	COL	21	ZHA02-COL-21	2018-12-22 12:40:49	2018-12-22 12:40:49	2018-12-22	2018-12-17	2018-12-01	32718	179.774	106.175	131.634	71.6847	110	135	75	131.876	108.288	157.104	136	107	158	control	COL control
ZHA02	COL	21	ZHA02-COL-21	2018-12-23 11:10:49	2018-12-23 11:10:49	2018-12-23	2018-12-17	2018-12-01	42112	200.787	108.671	134.244	75.3665	108	135	74	134.369	108.398	156.5	135	108	157	control	COL control
ZHA02	COL	21	ZHA02-COL-21	2018-12-23 12:40:49	2018-12-23 12:40:49	2018-12-23	2018-12-17	2018-12-01	43159	200.898	112.811	138.176	78.1989	112	139	77	138.253	108.391	156.955	139	108	158	control	COL control
ZHA02	COL	21	ZHA02-COL-21	2018-12-24 11:10:49	2018-12-24 11:10:49	2018-12-24	2018-12-24	2018-12-01	41173	200.607	103.286	129.628	68.5736	104	132	70	129.596	107.743	157.673	132	107	159	control	COL control
ZHA02	COL	21	ZHA02-COL-21	2018-12-24 12:40:49	2018-12-24 12:40:49	2018-12-24	2018-12-24	2018-12-01	41745	200.609	116.317	138.516	87.1427	115	139	87	139.419	110.818	152.833	140	110	153	control	COL control
ZHA02	COL	21	ZHA02-COL-21	2018-12-25 11:10:49	2018-12-25 11:10:49	2018-12-25	2018-12-24	2018-12-01	45567	201.039	103.3	126.563	72.9203	105	129	75	127.42	109.886	154.275	130	109	155	control	COL control
ZHA02	COL	21	ZHA02-COL-21	2018-12-25 12:40:49	2018-12-25 12:40:49	2018-12-25	2018-12-24	2018-12-01	46040	200.771	106.158	128.843	76.2621	108	132	78	129.824	110.298	153.708	133	110	154	control	COL control
ZHA02	COL	21	ZHA02-COL-21	2018-12-26 11:10:49	2018-12-26 11:10:49	2018-12-26	2018-12-24	2018-12-01	46307	200.696	118.092	139.091	92.3257	120	142	95	140.463	111.965	150.53	144	111	151	control	COL control
ZHA02	COL	21	ZHA02-COL-21	2018-12-26 12:40:49	2018-12-26 12:40:49	2018-12-26	2018-12-24	2018-12-01	46585	200.877	119.577	139.628	95.1534	119	140	96	141.089	112.706	149.4	142	112	150	control	COL control
ZHA02	COL	21	ZHA02-COL-21	2018-12-27 11:10:49	2018-12-27 11:10:49	2018-12-27	2018-12-24	2018-12-01	35606	181.122	106.357	130.224	82.102	110	135	86	131.228	110.477	151.208	136	109	152	control	COL control
ZHA02	COL	21	ZHA02-COL-21	2018-12-27 12:40:49	2018-12-27 12:40:49	2018-12-27	2018-12-24	2018-12-01	47147	200.996	117.004	137.831	91.8304	119	141	95	139.31	112.128	150.177	143	112	151	control	COL control
ZHA02	COL	21	ZHA02-COL-21	2018-12-28 11:10:49	2018-12-28 11:10:49	2018-12-28	2018-12-24	2018-12-01	35315	179.039	102.519	125.949	76.8611	100	125	76	126.74	110.483	151.84	126	110	152	control	COL control
ZHA02	COL	21	ZHA02-COL-21	2018-12-28 12:40:49	2018-12-28 12:40:49	2018-12-28	2018-12-24	2018-12-01	33609	170.989	111.561	129.692	87.4409	97	117	70	130.107	113.67	148.592	119	113	148	control	COL control
ZHA02	COL	21	ZHA02-COL-21	2018-12-29 11:10:49	2018-12-29 11:10:49	2018-12-29	2018-12-24	2018-12-01	35717	181.377	104.28	126.224	80.5303	108	130	84	127.693	111.538	150.239	132	111	150	control	COL control
ZHA02	COL	21	ZHA02-COL-21	2018-12-29 12:40:49	2018-12-29 12:40:49	2018-12-29	2018-12-24	2018-12-01	35610	182.844	103.727	125.492	80.2259	107	130	84	127.021	111.661	150.051	131	111	150	control	COL control
ZHA02	COL	21	ZHA02-COL-21	2018-12-30 11:10:49	2018-12-30 11:10:49	2018-12-30	2018-12-24	2018-12-01	48669	200.991	111.9	131.541	85.8139	114	135	90	133.342	112.543	150.322	137	112	150	control	COL control
ZHA02	COL	21	ZHA02-COL-21	2018-12-30 12:40:49	2018-12-30 12:40:49	2018-12-30	2018-12-24	2018-12-01	48651	201.028	110.643	129.349	84.5571	113	132	89	131.357	113.018	149.989	135	113	150	control	COL control
ZHA02	COL	21	ZHA02-COL-21	2018-12-31 11:10:49	2018-12-31 11:10:49	2018-12-31	2018-12-31	2018-12-01	35313	180.267	104.057	126.875	72.3631	108	130	76	127.827	109.967	154.723	132	110	155	control	COL control
ZHA02	COL	21	ZHA02-COL-21	2018-12-31 12:40:49	2018-12-31 12:40:49	2018-12-31	2018-12-31	2018-12-01	35764	139.483	101.474	123.332	70.0374	105	127	73	124.486	110.499	154.283	128	110	154	control	COL control
ZHA02	COL	21	ZHA02-COL-21	2019-01-01 11:10:49	2019-01-01 11:10:49	2019-01-01	2018-12-31	2019-01-01	48338	200.783	98.7357	118.205	73.7658	102	122	77	120.032	112.634	150.02	124	112	150	control	COL control
ZHA02	COL	21	ZHA02-COL-21	2019-01-01 12:40:49	2019-01-01 12:40:49	2019-01-01	2018-12-31	2019-01-01	48479	200.9	100.909	120.018	78.2702	104	124	81	122.076	113.208	148.562	126	113	148	control	COL control
ZHA02	COL	21	ZHA02-COL-21	2019-01-02 11:10:49	2019-01-02 11:10:49	2019-01-02	2018-12-31	2019-01-01	49542	200.9	104.263	124.521	78.5809	107	128	82	126.226	112.216	150.547	130	111	151	control	COL control
ZHA02	COL	21	ZHA02-COL-21	2019-01-02 12:40:49	2019-01-02 12:40:49	2019-01-02	2018-12-31	2019-01-01	49610	200.9	102.148	121.115	78.4458	105	124	81	123.147	113.144	149.046	127	112	149	control	COL control
ZHA02	COL	21	ZHA02-COL-21	2019-01-14 11:10:52	2019-01-14 11:10:52	2019-01-14	2019-01-14	2019-01-01	44325	193.869	109.359	132.862	85.839	112	135	89	133.915	110.811	150.563	136	110	151	control	COL control
ZHA02	COL	21	ZHA02-COL-21	2019-01-14 12:40:49	2019-01-14 12:40:49	2019-01-14	2019-01-14	2019-01-01	44371	193.397	108.561	133.582	75.5925	111	136	79	133.919	108.71	156.086	136	108	156	control	COL control
ZHA02	COL	21	ZHA02-COL-21	2019-01-16 11:10:49	2019-01-16 11:10:49	2019-01-16	2019-01-14	2019-01-01	45145	195.746	89.3063	103.631	63.4861	83	99	57	105.35	115.194	148.617	101	114	149	control	COL control
ZHA02	COL	21	ZHA02-COL-21	2019-01-16 12:40:49	2019-01-16 12:40:49	2019-01-16	2019-01-14	2019-01-01	56590	201.197	119.12	134.059	95.6606	111	127	86	135.84	115.685	146.796	130	115	146	control	COL control
ZHA02	COL	21	ZHA02-COL-21	2019-01-17 11:10:49	2019-01-17 11:10:49	2019-01-17	2019-01-14	2019-01-01	56798	201.2	110.779	130.183	84.9079	114	135	89	132.084	112.688	150.142	137	112	150	control	COL control
ZHA02	COL	21	ZHA02-COL-21	2019-01-17 12:40:49	2019-01-17 12:40:49	2019-01-17	2019-01-14	2019-01-01	43973	192.149	108.846	132.642	78.2685	112	135	82	133.369	109.641	154.398	136	108	155	control	COL control
ZHA02	COL	21	ZHA02-COL-21	2019-01-19 11:10:49	2019-01-19 11:10:49	2019-01-19	2019-01-14	2019-01-01	42507	192.788	85.6264	100.614	78.3546	82	97	75	103.371	117.748	138.73	101	117	139	control	COL control
ZHA02	COL	21	ZHA02-COL-21	2019-01-19 12:40:49	2019-01-19 12:40:49	2019-01-19	2019-01-14	2019-01-01	40807	199.245	106.848	119.4	87.4507	98	112	78	121.735	117.345	143.945	115	117	143	control	COL control
ZHA02	COL	21	ZHA02-COL-21	2019-01-20 11:10:49	2019-01-20 11:10:49	2019-01-20	2019-01-14	2019-01-01	41559	186.78	104.141	119.422	89.6842	105	119	90	122.862	116.6	142.528	123	116	143	control	COL control
ZHA02	COL	21	ZHA02-COL-21	2019-01-20 12:40:49	2019-01-20 12:40:49	2019-01-20	2019-01-14	2019-01-01	42043	187.573	104.117	119.159	82.8561	105	120	85	122.205	115.644	146.118	124	115	146	control	COL control
ZHA02	COL	21	ZHA02-COL-21	2019-01-21 11:10:49	2019-01-21 11:10:49	2019-01-21	2019-01-21	2019-01-01	55482	201.176	111.282	125.044	87.4312	113	128	91	128.318	116.104	146.777	131	115	147	control	COL control
ZHA02	COL	21	ZHA02-COL-21	2019-01-21 12:40:49	2019-01-21 12:40:49	2019-01-21	2019-01-21	2019-01-01	40685	187.13	108.071	118.033	87.9057	106	115	87	121.926	118.673	143.358	120	118	143	control	COL control
ZHA02	COL	21	ZHA02-COL-21	2019-01-22 11:10:49	2019-01-22 11:10:49	2019-01-22	2019-01-21	2019-01-01	39391	143.883	88.75	103.692	77.2146	91	106	81	106.956	117.064	141.073	109	117	141	control	COL control
ZHA02	COL	21	ZHA02-COL-21	2019-01-22 12:40:49	2019-01-22 12:40:49	2019-01-22	2019-01-21	2019-01-01	39254	145.095	91.5195	105.48	79.0386	94	107	82	109.012	117.503	141.112	111	117	141	control	COL control
ZHA02	COL	21	ZHA02-COL-21	2019-01-23 11:10:49	2019-01-23 11:10:49	2019-01-23	2019-01-21	2019-01-01	39647	145.025	92.5787	104.517	82.2918	94	106	85	108.457	119.044	139	110	119	138	control	COL control
ZHA02	COL	21	ZHA02-COL-21	2019-01-23 12:40:49	2019-01-23 12:40:49	2019-01-23	2019-01-21	2019-01-01	39198	143.144	94.2865	105.917	84.7715	95	107	87	109.941	119.382	138.407	111	119	138	control	COL control
ZHA02	COL	21	ZHA02-COL-21	2019-01-27 11:10:49	2019-01-27 11:10:49	2019-01-27	2019-01-21	2019-01-01	39061	144.632	104.012	113.174	87.3611	106	115	90	117.927	119.702	141.154	120	120	140	control	COL control
ZHA02	COL	21	ZHA02-COL-21	2019-01-27 12:40:49	2019-01-27 12:40:49	2019-01-27	2019-01-21	2019-01-01	39275	144.741	105.823	114.512	89.322	108	117	93	119.43	120.006	140.858	122	120	140	control	COL control
ZHA02	COL	21	ZHA02-COL-21	2019-02-10 11:10:49	2019-02-10 11:10:49	2019-02-10	2019-02-04	2019-02-01	43689	179.904	97.3661	96.7503	89.9497	99	98	93	104.105	126.999	131.964	106	128	131	control	COL control
ZHA02	COL	21	ZHA02-COL-21	2019-02-10 12:40:49	2019-02-10 12:40:49	2019-02-10	2019-02-04	2019-02-01	44041	185.784	98.3361	97.4063	91.1416	99	99	93	104.768	127.219	131.701	106	128	131	control	COL control
ZHA02	COL	21	ZHA02-COL-21	2019-02-12 11:10:49	2019-02-12 11:10:49	2019-02-12	2019-02-11	2019-02-01	57273	201.06	103.928	107.634	81.0515	98	104	76	112.737	122.023	142.254	109	121	143	control	COL control
ZHA02	COL	21	ZHA02-COL-21	2019-02-12 12:40:49	2019-02-12 12:40:49	2019-02-12	2019-02-11	2019-02-01	56025	201.113	110.095	114.817	90.1163	106	112	86	120.174	121.907	140.953	118	121	142	control	COL control
ZHA02	COL	21	ZHA02-COL-21	2019-02-13 11:10:49	2019-02-13 11:10:49	2019-02-13	2019-02-11	2019-02-01	53782	200.997	103.292	103.932	80.0955	98	99	75	109.525	123.72	141.226	106	123	142	control	COL control
ZHA02	COL	21	ZHA02-COL-21	2019-02-13 12:40:49	2019-02-13 12:40:49	2019-02-13	2019-02-11	2019-02-01	48336	201.06	114.122	117.331	96.8976	111	112	93	122.056	123.238	138.789	120	122	138	control	COL control
ZHA02	COL	21	ZHA02-COL-21	2019-02-15 11:10:08	2019-02-15 11:10:08	2019-02-15	2019-02-11	2019-02-01	49765	200.127	127.013	127.184	101.738	122	124	98	133.2	123.745	141.698	131	123	143	control	COL control
ZHA02	COL	21	ZHA02-COL-21	2019-02-15 12:40:08	2019-02-15 12:40:08	2019-02-15	2019-02-11	2019-02-01	46498	200.33	136.223	137.495	116.174	133	133	112	142.759	123.996	139.129	140	123	139	control	COL control
ZHA02	COL	21	ZHA02-COL-21	2019-02-16 11:10:08	2019-02-16 11:10:08	2019-02-16	2019-02-11	2019-02-01	46957	200.045	120.407	120.626	95.4095	115	117	90	126.522	123.766	141.647	123	123	143	control	COL control
ZHA02	COL	21	ZHA02-COL-21	2019-02-16 12:40:08	2019-02-16 12:40:08	2019-02-16	2019-02-11	2019-02-01	42381	199.693	130.355	132.942	113.192	126	127	110	137.92	123.75	138.151	135	123	138	control	COL control
ZHA02	COL	21	ZHA02-COL-21	2019-02-17 11:10:08	2019-02-17 11:10:08	2019-02-17	2019-02-11	2019-02-01	46172	200.17	118.679	117.108	93.3142	114	113	88	123.494	124.713	141.193	120	124	142	control	COL control
ZHA02	COL	21	ZHA02-COL-21	2019-02-17 12:40:08	2019-02-17 12:40:08	2019-02-17	2019-02-11	2019-02-01	43506	199.903	117.322	119.939	103.14	107	109	94	124.822	124.283	136.555	116	124	136	control	COL control
ZHA02	COL	21	ZHA02-COL-21	2019-02-18 11:08:21	2019-02-18 11:08:21	2019-02-18	2019-02-18	2019-02-01	45241	200.058	103.986	99.5168	78.9633	99	96	73	106.182	126.493	140.09	103	127	140	control	COL control
ZHA02	COL	21	ZHA02-COL-21	2019-02-18 12:38:21	2019-02-18 12:38:21	2019-02-18	2019-02-18	2019-02-01	41702	200.426	96.5442	97.5256	82.134	85	86	72	102.285	125.049	136.365	92	125	135	control	COL control
ZHA02	COL	21	ZHA02-COL-21	2019-02-19 11:08:21	2019-02-19 11:08:21	2019-02-19	2019-02-18	2019-02-01	49184	200.252	111.124	106.34	86.9685	107	103	82	113.441	126.809	139.306	111	128	139	control	COL control
ZHA02	COL	21	ZHA02-COL-21	2019-02-19 12:38:21	2019-02-19 12:38:21	2019-02-19	2019-02-18	2019-02-01	45258	200.072	88.4579	90.134	76.2775	77	81	67	94.791	124.982	135.515	86	126	135	control	COL control
ZHA02	COL	21	ZHA02-COL-21	2019-02-20 11:08:21	2019-02-20 11:08:21	2019-02-20	2019-02-18	2019-02-01	47245	200.107	102.122	97.4874	80.6716	98	95	75	104.337	127.155	138.028	103	128	137	control	COL control
ZHA02	COL	21	ZHA02-COL-21	2019-02-20 12:38:21	2019-02-20 12:38:21	2019-02-20	2019-02-18	2019-02-01	43963	200.186	85.0774	86.4735	74.4783	71	75	63	90.9413	125.333	134.606	80	126	134	control	COL control
ZHA02	COL	21	ZHA02-COL-21	2019-02-21 11:08:21	2019-02-21 11:08:21	2019-02-21	2019-02-18	2019-02-01	47509	200.839	101.164	96.688	80.2601	98	94	76	103.393	127.146	137.775	102	128	136	control	COL control
ZHA02	COL	21	ZHA02-COL-21	2019-02-21 12:38:21	2019-02-21 12:38:21	2019-02-21	2019-02-18	2019-02-01	39511	200.21	97.2141	97.2991	84.0399	91	90	74	102.137	125.544	135.548	98	126	135	control	COL control
ZHA02	COL	21	ZHA02-COL-21	2019-02-22 11:08:21	2019-02-22 11:08:21	2019-02-22	2019-02-18	2019-02-01	49625	201.067	103.409	104.228	83.6457	104	102	86	110.613	124.264	139.284	110	126	138	control	COL control
ZHA02	COL	21	ZHA02-COL-21	2019-02-22 12:38:21	2019-02-22 12:38:21	2019-02-22	2019-02-18	2019-02-01	48093	201.074	104.183	104.951	85.8789	104	103	87	111.335	124.483	138.469	111	126	137	control	COL control
ZHA02	COL	21	ZHA02-COL-21	2019-02-23 11:08:21	2019-02-23 11:08:21	2019-02-23	2019-02-18	2019-02-01	47308	200.414	132.511	130.691	109.938	130	128	106	137.608	125.273	139.367	135	126	139	control	COL control
ZHA02	COL	21	ZHA02-COL-21	2019-02-23 12:38:21	2019-02-23 12:38:21	2019-02-23	2019-02-18	2019-02-01	38621	200.278	121.105	118.738	97.6807	115	111	90	124.702	125.421	139.885	120	126	139	control	COL control
ZHA02	COL	21	ZHA02-COL-21	2019-02-24 11:08:21	2019-02-24 11:08:21	2019-02-24	2019-02-18	2019-02-01	41528	200.041	110.814	109.867	90.0873	109	109	87	116.015	125.052	139.018	116	126	138	control	COL control
ZHA02	COL	21	ZHA02-COL-21	2019-02-24 12:38:21	2019-02-24 12:38:21	2019-02-24	2019-02-18	2019-02-01	31851	199.593	145.794	143.322	121.907	155	150	127	148.901	125.563	139.615	159	126	138	control	COL control
ZHA02	COL	21	ZHA02-COL-21	2019-02-25 11:08:21	2019-02-25 11:08:21	2019-02-25	2019-02-25	2019-02-01	42226	200.43	88.2804	89.6255	73.3817	87	89	70	94.9487	124.594	137.061	95	125	136	control	COL control
ZHA02	COL	21	ZHA02-COL-21	2019-02-25 12:38:21	2019-02-25 12:38:21	2019-02-25	2019-02-25	2019-02-01	29660	199.852	141.996	140.113	115.874	150	145	120	145.423	124.863	141.106	154	125	141	control	COL control
ZHA02	COL	21	ZHA02-COL-21	2019-02-26 11:08:21	2019-02-26 11:08:21	2019-02-26	2019-02-25	2019-02-01	42494	200.345	100.629	99.9571	81.6203	101	101	80	106.115	125.122	138.365	108	126	138	control	COL control
ZHA02	COL	21	ZHA02-COL-21	2019-02-26 12:38:21	2019-02-26 12:38:21	2019-02-26	2019-02-25	2019-02-01	32484	199.914	141.081	137.401	115.586	147	141	118	143.3	126.01	139.965	150	127	140	control	COL control
ZHA02	COL	21	ZHA02-COL-21	2019-02-27 11:08:21	2019-02-27 11:08:21	2019-02-27	2019-02-25	2019-02-01	42212	200.409	100.337	98.9435	80.6824	98	97	77	105.226	125.41	138.452	104	126	138	control	COL control
ZHA02	COL	21	ZHA02-COL-21	2019-02-27 12:38:21	2019-02-27 12:38:21	2019-02-27	2019-02-25	2019-02-01	34282	199.926	130.658	127.355	108.787	131	126	107	133.072	126.472	138.172	135	128	136	control	COL control
ZHA02	COL	21	ZHA02-COL-21	2019-02-28 11:08:21	2019-02-28 11:08:21	2019-02-28	2019-02-25	2019-02-01	44792	200.449	98.2176	96.8866	79.6503	94	94	76	102.96	125.568	137.867	101	126	137	control	COL control
ZHA02	COL	21	ZHA02-COL-21	2019-02-28 12:38:21	2019-02-28 12:38:21	2019-02-28	2019-02-25	2019-02-01	32823	199.553	139.986	137.197	114.759	140	135	114	143.373	125.483	140.26	144	126	140	control	COL control
ZHA02	COL	21	ZHA02-COL-21	2019-03-01 11:08:21	2019-03-01 11:08:21	2019-03-01	2019-02-25	2019-03-01	51968	200.741	121.98	122.495	91.8564	121	120	94	128.897	122.872	144.518	128	123	145	control	COL control
ZHA02	COL	21	ZHA02-COL-21	2019-03-01 12:38:21	2019-03-01 12:38:21	2019-03-01	2019-02-25	2019-03-01	52732	200.802	120.194	119.555	89.588	120	117	92	126.192	123.445	144.351	126	124	144	control	COL control
ZHA02	COL	21	ZHA02-COL-21	2019-03-02 11:08:21	2019-03-02 11:08:21	2019-03-02	2019-02-25	2019-03-01	51736	200.478	125.045	124.624	100.059	125	124	101	131.382	124.076	141.38	132	124	142	control	COL control
ZHA02	COL	21	ZHA02-COL-21	2019-03-02 12:38:21	2019-03-02 12:38:21	2019-03-02	2019-02-25	2019-03-01	51409	200.703	113.776	114.879	90.2256	114	114	92	121.366	123.455	141.375	122	123	141	control	COL control
ZHA02	COL	21	ZHA02-COL-21	2019-03-03 11:08:21	2019-03-03 11:08:21	2019-03-03	2019-02-25	2019-03-01	47181	200.68	130.928	124.678	103.426	124	118	95	132.045	126.922	140.429	127	127	140	control	COL control
ZHA02	COL	21	ZHA02-COL-21	2019-03-03 12:38:21	2019-03-03 12:38:21	2019-03-03	2019-02-25	2019-03-01	41687	200.741	130.224	127.721	106.171	129	127	106	134.297	125.369	140.105	135	125	140	control	COL control
ZHA02	COL	21	ZHA02-COL-21	2019-03-04 11:08:22	2019-03-04 11:08:22	2019-03-04	2019-03-04	2019-03-01	52709	200.47	115.852	116.824	93.2935	114	113	94	123.397	123.652	140.744	122	124	139	control	COL control
ZHA02	COL	21	ZHA02-COL-21	2019-03-04 12:38:21	2019-03-04 12:38:21	2019-03-04	2019-03-04	2019-03-01	51664	200.191	124.523	122.042	92.5438	124	120	94	129.201	124.188	144.41	130	123	145	control	COL control
ZHA02	COL	21	ZHA02-COL-21	2019-03-05 11:08:21	2019-03-05 11:08:21	2019-03-05	2019-03-04	2019-03-01	39402	200.274	153.124	143.562	120.096	153	143	115	151.6	127.917	141.839	152	126	142	control	COL control
ZHA02	COL	21	ZHA02-COL-21	2019-03-05 12:38:21	2019-03-05 12:38:21	2019-03-05	2019-03-04	2019-03-01	36833	200.077	158.073	152.849	131.579	166	159	137	159.371	126.624	139.908	169	126	140	control	COL control
ZHA02	COL	21	ZHA02-COL-21	2019-03-06 11:08:21	2019-03-06 11:08:21	2019-03-06	2019-03-04	2019-03-01	44555	199.033	140.295	133.625	107.612	140	133	107	141.707	126.368	142.932	142	125	144	control	COL control
ZHA02	COL	21	ZHA02-COL-21	2019-03-06 12:38:21	2019-03-06 12:38:21	2019-03-06	2019-03-04	2019-03-01	41836	199.736	143.067	137.643	113.707	146	138	115	144.896	126.217	141.609	148	125	142	control	COL control
ZHA02	COL	21	ZHA02-COL-21	2019-03-07 11:08:21	2019-03-07 11:08:21	2019-03-07	2019-03-04	2019-03-01	51038	200.139	132.899	127.251	100.359	132	125	102	135.266	125.822	143.38	136	125	144	control	COL control
ZHA02	COL	21	ZHA02-COL-21	2019-03-07 12:38:21	2019-03-07 12:38:21	2019-03-07	2019-03-04	2019-03-01	38187	200.191	161.994	153.052	131.306	172	160	135	160.402	128.029	140.69	170	127	140	control	COL control
ZHA02	COL	21	ZHA02-COL-21	2019-03-08 11:08:21	2019-03-08 11:08:21	2019-03-08	2019-03-04	2019-03-01	51909	200.437	127.361	120.014	91.359	125	117	93	128.418	126.32	144.713	128	125	144	control	COL control
ZHA02	COL	21	ZHA02-COL-21	2019-03-08 12:38:21	2019-03-08 12:38:21	2019-03-08	2019-03-04	2019-03-01	50375	200.247	132.001	124.722	99.1772	131	122	101	133.177	126.716	142.909	133	126	143	control	COL control
ZHA02	COL	21	ZHA02-COL-21	2019-03-09 11:08:21	2019-03-09 11:08:21	2019-03-09	2019-03-04	2019-03-01	52092	200.369	117.638	114.665	95.1075	116	111	97	122.352	125.858	139.232	122	126	139	control	COL control
ZHA02	COL	21	ZHA02-COL-21	2019-03-09 12:38:21	2019-03-09 12:38:21	2019-03-09	2019-03-04	2019-03-01	35217	145.728	98.1678	94.4107	87.0011	96	94	87	102.233	128.187	132.865	102	128	132	control	COL control
ZHA02	COL	21	ZHA02-COL-21	2019-03-10 11:08:21	2019-03-10 11:08:21	2019-03-10	2019-03-04	2019-03-01	54436	200.246	125.574	118.067	91.1206	123	116	93	126.44	126.632	143.86	127	126	143	control	COL control
ZHA02	COL	21	ZHA02-COL-21	2019-03-10 12:38:21	2019-03-10 12:38:21	2019-03-10	2019-03-04	2019-03-01	53396	200.272	123.889	115.962	88.7754	122	112	91	124.472	126.759	144.102	124	126	144	control	COL control
ZHA02	COL	21	ZHA02-COL-21	2019-03-11 11:08:21	2019-03-11 11:08:21	2019-03-11	2019-03-11	2019-03-01	39085	147.66	103.669	98.5608	85.9737	102	99	85	106.541	127.897	135.992	107	127	135	control	COL control
ZHA02	COL	21	ZHA02-COL-21	2019-03-11 12:38:21	2019-03-11 12:38:21	2019-03-11	2019-03-11	2019-03-01	53597	200.19	119.144	113.751	91.4405	117	111	93	121.759	126.388	141.121	122	125	140	control	COL control
ZHA02	COL	21	ZHA02-COL-21	2019-03-12 11:08:21	2019-03-12 11:08:21	2019-03-12	2019-03-11	2019-03-01	38274	200.175	163.227	151.852	125.837	168	154	126	159.893	128.285	143.326	164	127	143	control	COL control
ZHA02	COL	21	ZHA02-COL-21	2019-03-12 12:38:21	2019-03-12 12:38:21	2019-03-12	2019-03-11	2019-03-01	50463	200.506	122.158	120.008	97.9926	122	118	98	127.008	125.179	140.372	127	124	140	control	COL control
ZHA02	COL	21	ZHA02-COL-21	2019-03-13 11:08:21	2019-03-13 11:08:21	2019-03-13	2019-03-11	2019-03-01	50633	200.645	114.603	113.519	93.5676	115	112	95	120.524	125.041	139.172	120	125	139	control	COL control
ZHA02	COL	21	ZHA02-COL-21	2019-03-13 12:38:21	2019-03-13 12:38:21	2019-03-13	2019-03-11	2019-03-01	51292	200.295	120.232	116.948	89.0512	118	113	91	124.266	124.713	143.742	122	124	144	control	COL control
ZHA02	COL	21	ZHA02-COL-21	2019-03-14 11:08:21	2019-03-14 11:08:21	2019-03-14	2019-03-11	2019-03-01	53246	200.26	121.519	114.639	86.9709	119	110	89	122.664	126.297	144.173	120	126	144	control	COL control
ZHA02	COL	21	ZHA02-COL-21	2019-03-14 12:38:21	2019-03-14 12:38:21	2019-03-14	2019-03-11	2019-03-01	39397	145.758	99.9738	90.227	76.5194	98	90	77	98.9668	129.684	137.438	99	129	136	control	COL control
ZHA02	COL	21	ZHA02-COL-21	2019-03-15 11:08:21	2019-03-15 11:08:21	2019-03-15	2019-03-11	2019-03-01	35228	142.204	103.001	95.0797	78.2117	100	95	78	103.579	128.382	138.917	103	127	137	control	COL control
ZHA02	COL	21	ZHA02-COL-21	2019-03-15 12:38:21	2019-03-15 12:38:21	2019-03-15	2019-03-11	2019-03-01	33699	143.388	103.439	96.8893	78.8636	100	95	79	105.144	127.572	139.355	104	127	138	control	COL control
ZHA02	COL	21	ZHA02-COL-21	2019-03-16 11:08:21	2019-03-16 11:08:21	2019-03-16	2019-03-11	2019-03-01	34922	151.896	90.2582	82.2327	67.4669	85	77	63	89.2351	128.915	137.725	85	129	135	control	COL control
ZHA02	COL	21	ZHA02-COL-21	2019-03-16 12:38:21	2019-03-16 12:38:21	2019-03-16	2019-03-11	2019-03-01	37330	145.605	64.4715	61.519	55.3481	60	56	50	65.8242	128.177	132.192	61	128	131	control	COL control
ZHA02	COL	21	ZHA02-COL-21	2019-03-17 11:08:21	2019-03-17 11:08:21	2019-03-17	2019-03-11	2019-03-01	36558	149.615	97.5265	94.9104	78.8872	97	95	80	102.028	126.228	137.602	103	126	136	control	COL control
ZHA02	COL	21	ZHA02-COL-21	2019-03-17 12:38:21	2019-03-17 12:38:21	2019-03-17	2019-03-11	2019-03-01	34821	144.952	93.8041	90.6009	75.4193	93	90	74	97.6739	126.623	137.259	97	126	136	control	COL control
ZHA02	COL	21	ZHA02-COL-21	2019-03-18 11:08:21	2019-03-18 11:08:21	2019-03-18	2019-03-18	2019-03-01	36047	144.689	92.7734	88.9158	77.6719	91	88	75	96.1538	127.625	135.122	95	127	134	control	COL control
ZHA02	COL	21	ZHA02-COL-21	2019-03-18 12:38:21	2019-03-18 12:38:21	2019-03-18	2019-03-18	2019-03-01	36647	145.007	96.9375	92.6684	79.0774	96	93	79	100.247	127.365	136.487	101	127	135	control	COL control
ZHA02	COL	21	ZHA02-COL-21	2019-03-19 11:08:21	2019-03-19 11:08:21	2019-03-19	2019-03-18	2019-03-01	35880	176.164	95.2893	85.0977	69.2016	92	82	63	92.8184	129.65	138.701	90	130	137	control	COL control
ZHA02	COL	21	ZHA02-COL-21	2019-03-19 12:38:21	2019-03-19 12:38:21	2019-03-19	2019-03-18	2019-03-01	37152	147.944	79.6831	79.0595	70.4411	77	77	66	84.7219	126.754	133.211	83	127	132	control	COL control
ZHA02	COL	21	ZHA02-COL-21	2019-03-20 11:10:56	2019-03-20 11:10:56	2019-03-20	2019-03-18	2019-03-01	35264	143.898	92.481	83.4235	69.5673	89	80	64	90.7197	129.491	137.336	88	129	135	control	COL control
ZHA02	COL	21	ZHA02-COL-21	2019-03-20 12:40:56	2019-03-20 12:40:56	2019-03-20	2019-03-18	2019-03-01	37812	149.988	60.3027	56.648	50.9376	57	53	45	60.4181	128.622	132.012	57	129	130	control	COL control
ZHA02	COL	21	ZHA02-COL-21	2019-03-21 11:10:56	2019-03-21 11:10:56	2019-03-21	2019-03-18	2019-03-01	33610	144.432	84.5004	76.8868	67.1313	81	73	62	83.5306	129.56	134.823	80	130	133	control	COL control
ZHA02	COL	21	ZHA02-COL-21	2019-03-21 12:40:56	2019-03-21 12:40:56	2019-03-21	2019-03-18	2019-03-01	34071	145.577	64.7138	60.7523	56.2227	61	57	50	65.219	128.941	131.351	62	129	130	control	COL control
ZHA02	COL	21	ZHA02-COL-21	2019-03-22 11:10:56	2019-03-22 11:10:56	2019-03-22	2019-03-18	2019-03-01	35653	142.539	55.9624	51.5393	50.2056	52	47	43	54.9243	129.838	129.472	51	130	128	control	COL control
ZHA02	COL	21	ZHA02-COL-21	2019-03-22 12:40:56	2019-03-22 12:40:56	2019-03-22	2019-03-18	2019-03-01	33974	142.971	52.8684	49.407	47.0179	50	46	42	52.3787	129.163	130.023	48	129	129	control	COL control
ZHA02	COL	21	ZHA02-COL-21	2019-03-23 11:10:56	2019-03-23 11:10:56	2019-03-23	2019-03-18	2019-03-01	31843	140.519	76.2727	68.7182	60.6715	73	65	54	74.7413	129.848	133.951	72	130	133	control	COL control
ZHA02	COL	21	ZHA02-COL-21	2019-03-23 12:40:56	2019-03-23 12:40:56	2019-03-23	2019-03-18	2019-03-01	31648	138.539	52.0485	48.8294	45.8162	49	46	41	51.714	128.92	130.414	48	129	130	control	COL control
ZHA02	COL	21	ZHA02-COL-21	2019-03-24 11:10:56	2019-03-24 11:10:56	2019-03-24	2019-03-18	2019-03-01	29480	182.779	76.1615	69.3437	58.5762	74	67	53	75.3202	129.042	135.464	73	129	135	control	COL control
ZHA02	COL	21	ZHA02-COL-21	2019-03-24 12:40:56	2019-03-24 12:40:56	2019-03-24	2019-03-18	2019-03-01	31130	143.195	56.4926	53.7231	48.4461	53	51	43	57.0562	128.247	131.718	54	128	131	control	COL control
ZHA02	COL	21	ZHA02-COL-21	2019-03-25 11:10:56	2019-03-25 11:10:56	2019-03-25	2019-03-25	2019-03-01	29091	183.309	62.4583	59.8929	53.5697	58	57	47	63.9183	127.99	132.245	61	128	132	control	COL control
ZHA02	COL	21	ZHA02-COL-21	2019-03-25 12:40:56	2019-03-25 12:40:56	2019-03-25	2019-03-25	2019-03-01	32547	187.277	77.6444	76.6541	68.6358	77	76	68	82.682	126.959	132.94	82	127	133	control	COL control
ZHA02	COL	21	ZHA02-COL-21	2019-03-26 11:10:56	2019-03-26 11:10:56	2019-03-26	2019-03-25	2019-03-01	25985	184.814	71.8925	64.4117	55.6118	69	62	51	70.2999	129.702	134.489	68	129	134	control	COL control
ZHA02	COL	21	ZHA02-COL-21	2019-03-26 12:40:56	2019-03-26 12:40:56	2019-03-26	2019-03-25	2019-03-01	29212	184.231	66.5309	60.6306	52.3198	64	59	49	65.8948	129.064	134.062	65	129	134	control	COL control
ZHA02	COL	21	ZHA02-COL-21	2019-03-27 11:10:56	2019-03-27 11:10:56	2019-03-27	2019-03-25	2019-03-01	28666	185.154	68.0446	61.6089	54.1071	64	57	48	66.7937	129.44	133.574	63	129	133	control	COL control
ZHA02	COL	21	ZHA02-COL-21	2019-03-27 12:40:56	2019-03-27 12:40:56	2019-03-27	2019-03-25	2019-03-01	28707	181.517	58.9056	55.0859	50.355	57	54	47	59.0481	128.85	131.511	58	129	131	control	COL control
ZHA02	COL	21	ZHA02-COL-21	2019-03-28 11:10:56	2019-03-28 11:10:56	2019-03-28	2019-03-25	2019-03-01	24490	184.396	61.1556	55.5642	49.9103	56	50	44	59.7828	129.442	132.408	54	129	132	control	COL control
ZHA02	COL	21	ZHA02-COL-21	2019-03-28 12:40:56	2019-03-28 12:40:56	2019-03-28	2019-03-25	2019-03-01	21507	133.037	59.1343	55.2364	50.5838	59	54	48	59.0299	128.946	131.404	58	129	131	control	COL control
ZHA02	COL	21	ZHA02-COL-21	2019-03-29 11:10:56	2019-03-29 11:10:56	2019-03-29	2019-03-25	2019-03-01	25490	145.392	62.1441	56.4913	50.5268	59	53	46	61.0976	129.42	132.563	57	129	132	control	COL control
ZHA02	COL	21	ZHA02-COL-21	2019-03-29 12:40:56	2019-03-29 12:40:56	2019-03-29	2019-03-25	2019-03-01	20118	144.534	62.6075	58.7351	52.7644	61	57	49	62.9784	128.681	132.179	62	128	131	control	COL control
ZHA02	COL	21	ZHA02-COL-21	2019-03-30 11:10:56	2019-03-30 11:10:56	2019-03-30	2019-03-25	2019-03-01	23659	131.418	59.871	55.2633	46.0989	58	54	43	59.2884	128.394	134.369	58	128	135	control	COL control
ZHA02	COL	21	ZHA02-COL-21	2019-03-30 12:40:56	2019-03-30 12:40:56	2019-03-30	2019-03-25	2019-03-01	22444	133.45	65.3564	61.9858	53.3153	64	61	50	66.339	127.923	133.718	66	127	134	control	COL control
ZHA02	COL	21	ZHA02-COL-21	2019-03-31 11:10:56	2019-03-31 11:10:56	2019-03-31	2019-03-25	2019-03-01	29588	200.288	100.064	79.3297	73.9215	95	76	69	90.7105	135.632	134.789	88	136	135	control	COL control
ZHA02	COL	21	ZHA02-COL-21	2019-03-31 12:40:56	2019-03-31 12:40:56	2019-03-31	2019-03-25	2019-03-01	40687	200.474	73.8876	62.0392	58.8876	72	61	56	69.4011	132.629	131.94	69	132	131	control	COL control
ZHA02	COL	132	ZHA02-COL-132	2018-11-03 11:11:23	2018-11-03 11:11:23	2018-11-03	2018-10-29	2018-11-01	12830	110.202	120.072	144.352	98.1571	124	152	101	144.968	110.779	149.741	152	109	150	control	COL control
ZHA02	COL	132	ZHA02-COL-132	2018-11-03 12:41:23	2018-11-03 12:41:23	2018-11-03	2018-10-29	2018-11-01	12817	110.398	120.695	144.339	98.453	124	151	101	145.184	111.071	149.668	151	109	150	control	COL control
ZHA02	COL	132	ZHA02-COL-132	2018-11-04 11:11:23	2018-11-04 11:11:23	2018-11-04	2018-10-29	2018-11-01	13103	110.599	117.859	132.428	102.102	120	136	104	135.982	116.956	142.61	139	116	143	control	COL control
ZHA02	COL	132	ZHA02-COL-132	2018-11-04 12:41:23	2018-11-04 12:41:23	2018-11-04	2018-10-29	2018-11-01	12834	110.371	117.661	131.611	102.021	119	134	104	135.366	117.31	142.3	138	116	142	control	COL control
ZHA02	COL	132	ZHA02-COL-132	2018-11-05 11:11:23	2018-11-05 11:11:23	2018-11-05	2018-11-05	2018-11-01	12991	110.783	114.497	123.18	104.904	116	125	107	128.593	121.269	136.885	131	121	136	control	COL control
ZHA02	COL	132	ZHA02-COL-132	2018-11-05 12:41:23	2018-11-05 12:41:23	2018-11-05	2018-11-05	2018-11-01	12646	110.794	116.682	125.111	106.294	115	124	107	130.447	121.263	137.198	130	121	137	control	COL control
ZHA02	COL	132	ZHA02-COL-132	2018-11-06 11:11:23	2018-11-06 11:11:23	2018-11-06	2018-11-05	2018-11-01	13463	110.866	108.365	112.531	98.1732	110	115	101	118.959	123.691	135.439	122	124	135	control	COL control
ZHA02	COL	132	ZHA02-COL-132	2018-11-06 12:41:23	2018-11-06 12:41:23	2018-11-06	2018-11-05	2018-11-01	13666	110.866	112.723	116.547	102.682	114	118	105	123.207	123.928	135.159	125	124	135	control	COL control
ZHA02	COL	132	ZHA02-COL-132	2018-11-07 11:11:23	2018-11-07 11:11:23	2018-11-07	2018-11-05	2018-11-01	13652	110.084	109.503	109.498	104.074	106	106	101	116.58	127.005	130.936	114	127	130	control	COL control
ZHA02	COL	132	ZHA02-COL-132	2018-11-07 12:41:23	2018-11-07 12:41:23	2018-11-07	2018-11-05	2018-11-01	17030	200.39	127.827	135.844	112.239	120	126	106	139.756	120.89	139.571	132	124	137	control	COL control
ZHA02	COL	132	ZHA02-COL-132	2018-11-08 11:11:23	2018-11-08 11:11:23	2018-11-08	2018-11-05	2018-11-01	13461	111.345	108.235	107.974	97.7513	102	102	92	114.952	126.192	133.704	109	126	132	control	COL control
ZHA02	COL	132	ZHA02-COL-132	2018-11-08 12:41:23	2018-11-08 12:41:23	2018-11-08	2018-11-05	2018-11-01	13419	110.771	118.42	119.03	111.449	110	111	103	126.036	126.375	132.029	119	127	131	control	COL control
ZHA02	COL	132	ZHA02-COL-132	2018-11-09 11:11:23	2018-11-09 11:11:23	2018-11-09	2018-11-05	2018-11-01	14407	111.073	114.217	115.281	110.14	116	118	113	123.01	126.676	130.676	126	127	130	control	COL control
ZHA02	COL	132	ZHA02-COL-132	2018-11-09 12:41:23	2018-11-09 12:41:23	2018-11-09	2018-11-05	2018-11-01	14240	110.55	118.236	119.805	116.008	108	109	107	126.538	126.765	129.775	117	127	129	control	COL control
ZHA02	COL	132	ZHA02-COL-132	2018-11-10 11:11:23	2018-11-10 11:11:23	2018-11-10	2018-11-05	2018-11-01	15060	111.691	109.172	109.471	103.787	109	110	105	117.109	126.831	131.113	118	127	130	control	COL control
ZHA02	COL	132	ZHA02-COL-132	2018-11-10 12:41:23	2018-11-10 12:41:23	2018-11-10	2018-11-05	2018-11-01	14895	111.098	111.248	112.58	107.317	109	112	107	120.076	126.523	130.729	119	127	130	control	COL control
ZHA02	COL	132	ZHA02-COL-132	2018-11-11 11:11:23	2018-11-11 11:11:23	2018-11-11	2018-11-05	2018-11-01	15868	112.307	114.641	116.878	105.283	118	120	109	123.887	125.022	134.083	128	126	132	control	COL control
ZHA02	COL	132	ZHA02-COL-132	2018-11-11 12:41:23	2018-11-11 12:41:23	2018-11-11	2018-11-05	2018-11-01	15271	111.169	123.045	126.622	119.44	114	117	109	132.302	125.387	131.328	124	126	131	control	COL control
ZHA02	COL	132	ZHA02-COL-132	2018-11-12 11:11:23	2018-11-12 11:11:23	2018-11-12	2018-11-12	2018-11-01	16347	157.025	100.705	104.267	89.9177	98	103	87	110.088	123.901	135.568	109	124	135	control	COL control
ZHA02	COL	132	ZHA02-COL-132	2018-11-12 12:41:22	2018-11-12 12:41:22	2018-11-12	2018-11-12	2018-11-01	17010	140.04	125.585	132.805	118.211	125	133	117	138.504	122.631	134.939	139	123	135	control	COL control
ZHA02	COL	132	ZHA02-COL-132	2018-11-13 11:11:23	2018-11-13 11:11:23	2018-11-13	2018-11-12	2018-11-01	17434	111.931	108.789	117.303	89.7848	110	119	92	122.111	119.731	142.089	124	119	142	control	COL control
ZHA02	COL	132	ZHA02-COL-132	2018-11-13 12:41:23	2018-11-13 12:41:23	2018-11-13	2018-11-12	2018-11-01	18021	113.085	115.11	121.892	94.2584	118	124	98	127.101	120.473	142.244	130	120	142	control	COL control
ZHA02	COL	132	ZHA02-COL-132	2018-11-14 11:11:23	2018-11-14 11:11:23	2018-11-14	2018-11-12	2018-11-01	19390	112.426	130.304	145.071	105.28	134	148	108	147.921	115.599	147.312	151	114	148	control	COL control
ZHA02	COL	132	ZHA02-COL-132	2018-11-14 12:41:23	2018-11-14 12:41:23	2018-11-14	2018-11-12	2018-11-01	19290	112.57	120.78	135.722	98.0723	124	139	101	138.781	115.745	146.384	142	114	148	control	COL control
ZHA02	COL	132	ZHA02-COL-132	2018-11-15 11:11:23	2018-11-15 11:11:23	2018-11-15	2018-11-12	2018-11-01	20224	112.798	119.374	140.549	89.1298	124	148	92	141.749	111.255	152.88	149	109	155	control	COL control
ZHA02	COL	132	ZHA02-COL-132	2018-11-15 12:41:23	2018-11-15 12:41:23	2018-11-15	2018-11-12	2018-11-01	20421	112.948	121.55	142.888	92.8906	127	151	96	144.083	111.418	152.065	152	109	153	control	COL control
ZHA02	COL	132	ZHA02-COL-132	2018-11-16 11:11:23	2018-11-16 11:11:23	2018-11-16	2018-11-12	2018-11-01	21625	113.933	126.048	149.378	99.3974	131	157	103	150.061	110.686	151.683	157	109	152	control	COL control
ZHA02	COL	132	ZHA02-COL-132	2018-11-16 12:41:23	2018-11-16 12:41:23	2018-11-16	2018-11-12	2018-11-01	21868	113.798	126.818	149.686	100.551	132	158	105	150.455	110.972	151.285	158	109	152	control	COL control
ZHA02	COL	132	ZHA02-COL-132	2018-11-17 11:11:23	2018-11-17 11:11:23	2018-11-17	2018-11-12	2018-11-01	22027	114.134	127.147	149.763	102.413	132	157	107	150.695	111.308	150.373	158	110	151	control	COL control
ZHA02	COL	132	ZHA02-COL-132	2018-11-17 12:41:23	2018-11-17 12:41:23	2018-11-17	2018-11-12	2018-11-01	21764	113.247	135.137	155.819	110.676	132	156	104	156.345	112.427	149.329	157	112	150	control	COL control
ZHA02	COL	132	ZHA02-COL-132	2018-11-18 11:11:23	2018-11-18 11:11:23	2018-11-18	2018-11-12	2018-11-01	22786	113.862	127.711	149.708	103.462	133	158	109	150.723	111.722	149.871	159	110	151	control	COL control
ZHA02	COL	132	ZHA02-COL-132	2018-11-18 12:41:23	2018-11-18 12:41:23	2018-11-18	2018-11-12	2018-11-01	22397	114.154	129.997	151.927	105.346	134	159	110	152.992	111.711	150.005	160	111	151	control	COL control
ZHA02	COL	132	ZHA02-COL-132	2018-11-19 11:11:23	2018-11-19 11:11:23	2018-11-19	2018-11-19	2018-11-01	22608	114.411	126.726	150.105	103.969	131	157	108	150.974	111.189	149.675	157	110	150	control	COL control
ZHA02	COL	132	ZHA02-COL-132	2018-11-19 12:41:23	2018-11-19 12:41:23	2018-11-19	2018-11-19	2018-11-01	22577	114.308	128.926	151.554	105.216	133	158	109	152.518	111.472	149.821	159	110	150	control	COL control
ZHA02	COL	132	ZHA02-COL-132	2018-11-20 11:11:23	2018-11-20 11:11:23	2018-11-20	2018-11-19	2018-11-01	22546	114.672	128.689	148.69	103.553	132	155	108	150.302	112.63	149.53	156	112	150	control	COL control
ZHA02	COL	132	ZHA02-COL-132	2018-11-20 12:41:23	2018-11-20 12:41:23	2018-11-20	2018-11-19	2018-11-01	22611	114.519	128.428	148.359	102.941	132	155	107	149.965	112.609	149.701	156	112	150	control	COL control
ZHA02	COL	132	ZHA02-COL-132	2018-11-21 11:10:15	2018-11-21 11:10:15	2018-11-21	2018-11-19	2018-11-01	22863	157.828	120.707	140.914	95.0491	124	146	98	142.571	112.336	150.122	148	111	151	control	COL control
ZHA02	COL	132	ZHA02-COL-132	2018-11-21 12:40:15	2018-11-21 12:40:15	2018-11-21	2018-11-19	2018-11-01	22937	157.954	124.531	144.1	99.6237	128	150	104	145.895	112.839	149.361	151	112	150	control	COL control
ZHA02	COL	132	ZHA02-COL-132	2018-11-22 11:10:15	2018-11-22 11:10:15	2018-11-22	2018-11-19	2018-11-01	23180	158.358	128.279	147.073	101.113	132	153	105	148.896	112.97	150.164	154	112	151	control	COL control
ZHA02	COL	132	ZHA02-COL-132	2018-11-22 12:40:15	2018-11-22 12:40:15	2018-11-22	2018-11-19	2018-11-01	23421	158.736	131.991	150.768	103.933	136	157	108	152.413	112.891	150.525	159	112	151	control	COL control
ZHA02	COL	132	ZHA02-COL-132	2018-11-23 11:10:15	2018-11-23 11:10:15	2018-11-23	2018-11-19	2018-11-01	23660	158.265	125.205	144.476	96.8322	129	151	99	146.175	112.487	151.062	152	112	152	control	COL control
ZHA02	COL	132	ZHA02-COL-132	2018-11-23 12:40:15	2018-11-23 12:40:15	2018-11-23	2018-11-19	2018-11-01	23561	158.941	125.882	144.4	97.5491	129	150	100	146.264	112.903	150.743	152	112	151	control	COL control
ZHA02	COL	132	ZHA02-COL-132	2018-11-24 11:10:15	2018-11-24 11:10:15	2018-11-24	2018-11-19	2018-11-01	24151	159.391	120.072	140.977	101.178	124	147	106	142.753	113.002	146.81	149	112	147	control	COL control
ZHA02	COL	132	ZHA02-COL-132	2018-11-24 12:40:15	2018-11-24 12:40:15	2018-11-24	2018-11-19	2018-11-01	24500	164.934	126.354	144.55	103.512	119	139	90	145.45	113.851	147.755	141	114	148	control	COL control
ZHA02	COL	132	ZHA02-COL-132	2018-11-25 11:10:15	2018-11-25 11:10:15	2018-11-25	2018-11-19	2018-11-01	24690	159.162	125.315	144.696	93.8759	129	150	97	146.297	111.974	152.725	152	111	153	control	COL control
ZHA02	COL	132	ZHA02-COL-132	2018-11-25 12:40:15	2018-11-25 12:40:15	2018-11-25	2018-11-19	2018-11-01	24737	158.707	121.316	140.563	91.9377	125	146	95	142.326	112.293	151.71	147	112	152	control	COL control
ZHA02	COL	132	ZHA02-COL-132	2018-11-26 11:10:15	2018-11-26 11:10:15	2018-11-26	2018-11-26	2018-11-01	25081	159.162	118.537	139.01	86.9304	122	144	90	140.389	111.307	153.442	146	111	154	control	COL control
ZHA02	COL	132	ZHA02-COL-132	2018-11-26 12:40:15	2018-11-26 12:40:15	2018-11-26	2018-11-26	2018-11-01	25041	158.55	121.783	143.534	89.1683	125	149	92	144.528	110.543	154.354	149	110	155	control	COL control
ZHA02	COL	132	ZHA02-COL-132	2018-11-27 11:10:15	2018-11-27 11:10:15	2018-11-27	2018-11-26	2018-11-01	25475	159.644	120.213	140.967	82.2534	124	147	85	141.981	110.331	156.794	148	109	158	control	COL control
ZHA02	COL	132	ZHA02-COL-132	2018-11-27 12:40:15	2018-11-27 12:40:15	2018-11-27	2018-11-26	2018-11-01	25336	159.722	125.265	146.259	85.3876	128	151	88	147.08	110.026	157.695	152	109	159	control	COL control
ZHA02	COL	132	ZHA02-COL-132	2018-11-28 11:10:15	2018-11-28 11:10:15	2018-11-28	2018-11-26	2018-11-01	25841	159.535	121.31	140.554	94.2193	125	146	99	142.363	112.632	150.485	148	112	151	control	COL control
ZHA02	COL	132	ZHA02-COL-132	2018-11-28 12:40:15	2018-11-28 12:40:15	2018-11-28	2018-11-26	2018-11-01	25845	159.447	120.419	139.377	94.2219	125	146	100	141.281	112.907	149.918	147	112	150	control	COL control
ZHA02	COL	132	ZHA02-COL-132	2018-11-29 11:10:15	2018-11-29 11:10:15	2018-11-29	2018-11-26	2018-11-01	26153	159.644	118.7	138.408	87.3778	122	144	90	139.985	111.746	152.981	145	111	154	control	COL control
ZHA02	COL	132	ZHA02-COL-132	2018-11-29 12:40:15	2018-11-29 12:40:15	2018-11-29	2018-11-26	2018-11-01	26108	159.504	119.172	139.282	88.4714	123	145	91	140.803	111.632	152.796	146	111	153	control	COL control
ZHA02	COL	132	ZHA02-COL-132	2018-11-30 11:10:15	2018-11-30 11:10:15	2018-11-30	2018-11-26	2018-11-01	26246	159.237	111.918	131.425	81.3593	115	136	85	133.152	111.867	152.71	138	111	154	control	COL control
ZHA02	COL	132	ZHA02-COL-132	2018-11-30 12:40:15	2018-11-30 12:40:15	2018-11-30	2018-11-26	2018-11-01	26264	159.159	120.062	141.327	84.7783	123	146	88	142.373	110.407	155.611	147	109	156	control	COL control
ZHA02	COL	132	ZHA02-COL-132	2018-12-01 11:10:15	2018-12-01 11:10:15	2018-12-01	2018-11-26	2018-12-01	27149	160.289	123.875	142.988	98.1501	126	147	100	144.798	112.931	149.671	148	112	150	control	COL control
ZHA02	COL	132	ZHA02-COL-132	2018-12-01 12:40:15	2018-12-01 12:40:15	2018-12-01	2018-11-26	2018-12-01	27409	163.698	130.303	148.343	107.224	121	141	93	149.502	113.917	147.776	143	113	148	control	COL control
ZHA02	COL	132	ZHA02-COL-132	2018-12-02 11:10:15	2018-12-02 11:10:15	2018-12-02	2018-11-26	2018-12-01	28537	161.657	115.561	138.801	79.7992	119	143	83	139.434	109.265	156.743	144	108	157	control	COL control
ZHA02	COL	132	ZHA02-COL-132	2018-12-02 12:40:15	2018-12-02 12:40:15	2018-12-02	2018-11-26	2018-12-01	28600	161.327	117.234	140.908	82.4912	120	146	86	141.466	109.198	156.325	146	108	157	control	COL control
ZHA02	COL	132	ZHA02-COL-132	2018-12-03 11:10:15	2018-12-03 11:10:15	2018-12-03	2018-12-03	2018-12-01	29499	161.479	128.419	152.557	99.1186	131	156	102	152.963	109.864	153.351	156	109	153	control	COL control
ZHA02	COL	132	ZHA02-COL-132	2018-12-03 12:40:15	2018-12-03 12:40:15	2018-12-03	2018-12-03	2018-12-01	29497	161.851	128.948	152.334	102.016	131	156	106	153.046	110.586	151.799	157	110	152	control	COL control
ZHA02	COL	132	ZHA02-COL-132	2018-12-04 11:10:15	2018-12-04 11:10:15	2018-12-04	2018-12-03	2018-12-01	30527	166	92.1373	108.57	66.1878	89	107	63	110.606	113.918	149.651	109	113	150	control	COL control
ZHA02	COL	132	ZHA02-COL-132	2018-12-04 12:40:15	2018-12-04 12:40:15	2018-12-04	2018-12-03	2018-12-01	30503	162.677	119.246	142.338	92.973	123	146	96	143.355	110.687	151.635	147	110	152	control	COL control
ZHA02	COL	132	ZHA02-COL-132	2018-12-05 11:10:15	2018-12-05 11:10:15	2018-12-05	2018-12-03	2018-12-01	31491	162.254	115.533	138.802	88.5609	120	143	92	139.707	110.439	152.173	144	109	153	control	COL control
ZHA02	COL	132	ZHA02-COL-132	2018-12-05 12:40:15	2018-12-05 12:40:15	2018-12-05	2018-12-03	2018-12-01	31426	162.632	118.083	141.188	91.8437	122	146	95	142.18	110.669	151.652	147	110	152	control	COL control
ZHA02	COL	132	ZHA02-COL-132	2018-12-06 11:10:15	2018-12-06 11:10:15	2018-12-06	2018-12-03	2018-12-01	32486	162.136	115.947	141.845	85.4245	121	148	91	141.911	108.593	155.016	148	107	156	control	COL control
ZHA02	COL	132	ZHA02-COL-132	2018-12-06 12:40:15	2018-12-06 12:40:15	2018-12-06	2018-12-03	2018-12-01	32398	162.338	137.395	164.565	110.596	142	170	115	163.868	108.794	152.976	169	108	154	control	COL control
ZHA02	COL	132	ZHA02-COL-132	2018-12-07 11:10:15	2018-12-07 11:10:15	2018-12-07	2018-12-03	2018-12-01	34942	167.829	113.645	137.214	93.8639	117	141	98	138.447	111.318	148.552	143	110	149	control	COL control
ZHA02	COL	132	ZHA02-COL-132	2018-12-07 12:40:15	2018-12-07 12:40:15	2018-12-07	2018-12-03	2018-12-01	34933	167.775	114.907	137.482	94.0103	117	141	97	138.817	111.688	148.713	142	111	149	control	COL control
ZHA02	COL	132	ZHA02-COL-132	2018-12-08 11:10:15	2018-12-08 11:10:15	2018-12-08	2018-12-03	2018-12-01	35327	167.552	113.118	136.349	89.3004	116	139	92	137.53	110.886	150.578	141	110	151	control	COL control
ZHA02	COL	132	ZHA02-COL-132	2018-12-08 12:40:15	2018-12-08 12:40:15	2018-12-08	2018-12-03	2018-12-01	35676	167.772	114.866	137.442	92.9104	119	142	96	138.789	111.526	149.275	143	111	150	control	COL control
ZHA02	COL	132	ZHA02-COL-132	2018-12-12 11:10:15	2018-12-12 11:10:15	2018-12-12	2018-12-10	2018-12-01	33492	167.985	87.5597	99.0669	70.8011	87	100	70	102.603	118.014	142.652	103	117	143	control	COL control
ZHA02	COL	132	ZHA02-COL-132	2018-12-12 12:40:15	2018-12-12 12:40:15	2018-12-12	2018-12-10	2018-12-01	32794	167.056	100.215	120.055	83.7666	93	113	78	121.513	113.687	145.512	116	113	145	control	COL control
ZHA02	COL	132	ZHA02-COL-132	2018-12-13 11:10:15	2018-12-13 11:10:15	2018-12-13	2018-12-10	2018-12-01	31973	169.762	78.1629	91.8296	68.3374	73	88	64	94.4199	117.841	139.803	91	118	140	control	COL control
ZHA02	COL	132	ZHA02-COL-132	2018-12-13 12:40:15	2018-12-13 12:40:15	2018-12-13	2018-12-10	2018-12-01	32112	165.641	111.129	131.345	95.7785	104	126	89	132.867	113.801	144.836	128	113	145	control	COL control
ZHA02	COL	132	ZHA02-COL-132	2018-12-14 11:10:15	2018-12-14 11:10:15	2018-12-14	2018-12-10	2018-12-01	30878	126.212	103.316	123.447	93.3996	105	126	95	126.062	114.622	142.067	129	114	142	control	COL control
ZHA02	COL	132	ZHA02-COL-132	2018-12-14 12:40:15	2018-12-14 12:40:15	2018-12-14	2018-12-10	2018-12-01	31216	125.98	106.6	126.348	94.5647	109	130	97	128.914	114.52	143	132	114	143	control	COL control
ZHA02	COL	132	ZHA02-COL-132	2018-12-15 11:10:15	2018-12-15 11:10:15	2018-12-15	2018-12-10	2018-12-01	29986	124.508	105.571	125.222	96.1655	107	128	98	128.007	115.016	141.539	130	114	142	control	COL control
ZHA02	COL	132	ZHA02-COL-132	2018-12-15 12:40:15	2018-12-15 12:40:15	2018-12-15	2018-12-10	2018-12-01	29829	160.534	109.594	127.28	95.1997	111	129	97	130.237	115.285	143.367	132	114	144	control	COL control
ZHA02	COL	132	ZHA02-COL-132	2018-12-21 11:10:49	2018-12-21 11:10:49	2018-12-21	2018-12-17	2018-12-01	32428	149.437	111.718	129.433	95.3444	114	132	98	132.322	115.002	144.404	135	114	145	control	COL control
ZHA02	COL	132	ZHA02-COL-132	2018-12-21 12:40:49	2018-12-21 12:40:49	2018-12-21	2018-12-17	2018-12-01	32346	155.115	115.033	135.669	87.2383	117	138	90	137.324	111.757	151.588	140	110	152	control	COL control
ZHA02	COL	132	ZHA02-COL-132	2018-12-22 11:10:49	2018-12-22 11:10:49	2018-12-22	2018-12-17	2018-12-01	32593	126.647	118.695	140.825	86.9064	121	144	90	141.876	110.501	154.146	145	110	154	control	COL control
ZHA02	COL	132	ZHA02-COL-132	2018-12-22 12:40:49	2018-12-22 12:40:49	2018-12-22	2018-12-17	2018-12-01	32749	127.136	114.077	133.624	82.7047	117	137	86	135.354	111.822	153.062	139	111	154	control	COL control
ZHA02	COL	132	ZHA02-COL-132	2018-12-23 11:10:49	2018-12-23 11:10:49	2018-12-23	2018-12-17	2018-12-01	35097	167.248	110.535	131.532	82.3628	113	134	86	133.08	111.492	152.058	136	110	153	control	COL control
ZHA02	COL	132	ZHA02-COL-132	2018-12-23 12:40:49	2018-12-23 12:40:49	2018-12-23	2018-12-17	2018-12-01	35138	167.967	112.134	132.666	82.5339	115	136	86	134.271	111.569	152.572	138	110	153	control	COL control
ZHA02	COL	132	ZHA02-COL-132	2018-12-24 11:10:49	2018-12-24 11:10:49	2018-12-24	2018-12-24	2018-12-01	35148	168.352	108.792	130.335	80.8757	111	134	85	131.798	111.201	152.201	135	109	153	control	COL control
ZHA02	COL	132	ZHA02-COL-132	2018-12-24 12:40:49	2018-12-24 12:40:49	2018-12-24	2018-12-24	2018-12-01	35611	168.62	113.136	131.39	87.9353	113	133	87	133.59	113.399	149.339	135	112	150	control	COL control
ZHA02	COL	132	ZHA02-COL-132	2018-12-25 11:10:49	2018-12-25 11:10:49	2018-12-25	2018-12-24	2018-12-01	34902	167.521	109.115	126.823	84.4535	111	130	87	129.341	113.726	148.938	132	112	150	control	COL control
ZHA02	COL	132	ZHA02-COL-132	2018-12-25 12:40:49	2018-12-25 12:40:49	2018-12-25	2018-12-24	2018-12-01	35013	167.521	112.455	129.409	89.8061	114	133	93	132.175	114.48	147.46	135	113	148	control	COL control
ZHA02	COL	132	ZHA02-COL-132	2018-12-26 11:10:49	2018-12-26 11:10:49	2018-12-26	2018-12-24	2018-12-01	35183	167.649	111.596	127.363	93.8519	114	131	97	130.591	115.864	144.355	134	114	146	control	COL control
ZHA02	COL	132	ZHA02-COL-132	2018-12-26 12:40:49	2018-12-26 12:40:49	2018-12-26	2018-12-24	2018-12-01	35148	168.295	114.643	130.118	96.382	113	131	97	133.255	115.979	144.435	134	114	146	control	COL control
ZHA02	COL	132	ZHA02-COL-132	2018-12-27 11:10:49	2018-12-27 11:10:49	2018-12-27	2018-12-24	2018-12-01	32450	127.681	115.114	129.761	96.7908	117	133	100	133.274	116.43	144.133	137	115	145	control	COL control
ZHA02	COL	132	ZHA02-COL-132	2018-12-27 12:40:49	2018-12-27 12:40:49	2018-12-27	2018-12-24	2018-12-01	34819	167.505	115.193	130.169	97.5306	117	134	101	133.628	116.364	143.897	137	114	145	control	COL control
ZHA02	COL	132	ZHA02-COL-132	2018-12-28 11:10:49	2018-12-28 11:10:49	2018-12-28	2018-12-24	2018-12-01	32283	127.41	100.619	113.943	87.5497	99	115	87	117.679	117.859	141.009	118	117	142	control	COL control
ZHA02	COL	132	ZHA02-COL-132	2018-12-28 12:40:49	2018-12-28 12:40:49	2018-12-28	2018-12-24	2018-12-01	32581	168.954	69.2737	83.5084	69.1621	62	79	65	85.8597	119.335	134.499	81	119	135	control	COL control
ZHA02	COL	132	ZHA02-COL-132	2018-12-29 11:10:49	2018-12-29 11:10:49	2018-12-29	2018-12-24	2018-12-01	32129	127.188	111.869	121.502	97.0561	114	124	100	126.42	119.755	140.234	129	119	140	control	COL control
ZHA02	COL	132	ZHA02-COL-132	2018-12-29 12:40:49	2018-12-29 12:40:49	2018-12-29	2018-12-24	2018-12-01	32048	127.069	112.41	121.598	97.6525	114	124	100	126.629	120.014	140.011	129	119	140	control	COL control
ZHA02	COL	132	ZHA02-COL-132	2018-12-30 11:10:49	2018-12-30 11:10:49	2018-12-30	2018-12-24	2018-12-01	34602	167.443	108.24	115.579	91.0879	109	117	93	120.866	120.613	140.662	123	120	140	control	COL control
ZHA02	COL	132	ZHA02-COL-132	2018-12-30 12:40:49	2018-12-30 12:40:49	2018-12-30	2018-12-24	2018-12-01	34825	167.123	109.452	115.952	92.8143	110	117	95	121.497	121.185	140.011	123	121	140	control	COL control
ZHA02	COL	132	ZHA02-COL-132	2018-12-31 11:10:49	2018-12-31 11:10:49	2018-12-31	2018-12-31	2018-12-01	32139	126.716	110.337	115.256	89.8112	111	116	93	120.993	121.471	141.502	123	121	141	control	COL control
ZHA02	COL	132	ZHA02-COL-132	2018-12-31 12:40:49	2018-12-31 12:40:49	2018-12-31	2018-12-31	2018-12-01	32071	126.916	108.374	112.546	88.5213	109	113	90	118.452	122.001	140.86	120	122	140	control	COL control
ZHA02	COL	132	ZHA02-COL-132	2019-01-01 11:10:49	2019-01-01 11:10:49	2019-01-01	2018-12-31	2019-01-01	34883	198.686	108.07	112.005	93.5384	107	111	95	118.095	123.141	137.694	118	125	135	control	COL control
ZHA02	COL	132	ZHA02-COL-132	2019-01-01 12:40:49	2019-01-01 12:40:49	2019-01-01	2018-12-31	2019-01-01	34883	199.763	108.064	111.775	96.0249	107	111	98	118.103	123.74	136.201	118	125	134	control	COL control
ZHA02	COL	132	ZHA02-COL-132	2019-01-02 11:10:49	2019-01-02 11:10:49	2019-01-02	2018-12-31	2019-01-01	34578	199.286	107.386	111.78	97.5123	106	110	99	118.012	123.75	135.306	117	125	133	control	COL control
ZHA02	COL	132	ZHA02-COL-132	2019-01-02 12:40:49	2019-01-02 12:40:49	2019-01-02	2018-12-31	2019-01-01	34904	199.273	109.372	112.183	97.7076	109	111	100	118.761	124.352	135.604	119	126	133	control	COL control
ZHA02	COL	132	ZHA02-COL-132	2019-01-14 11:10:52	2019-01-14 11:10:52	2019-01-14	2019-01-14	2019-01-01	26821	200.896	120.832	121.34	109.628	119	121	111	129.057	125.76	134.381	129	126	132	control	COL control
ZHA02	COL	132	ZHA02-COL-132	2019-01-14 12:40:49	2019-01-14 12:40:49	2019-01-14	2019-01-14	2019-01-01	29928	201.088	125.874	125.66	109.419	121	125	108	133.342	125.422	136.912	133	126	135	control	COL control
ZHA02	COL	132	ZHA02-COL-132	2019-01-16 11:10:49	2019-01-16 11:10:49	2019-01-16	2019-01-14	2019-01-01	29105	200.968	99.7278	96.8835	91.6941	87	88	90	104.242	128.447	131.353	95	128	130	control	COL control
ZHA02	COL	132	ZHA02-COL-132	2019-01-16 12:40:49	2019-01-16 12:40:49	2019-01-16	2019-01-14	2019-01-01	33593	197.567	82.9999	87.0392	79.3627	78	82	76	92.3121	125.09	131.729	87	127	129	control	COL control
ZHA02	COL	132	ZHA02-COL-132	2019-01-17 11:10:49	2019-01-17 11:10:49	2019-01-17	2019-01-14	2019-01-01	33170	197.567	109.629	110.14	96.1135	107	107	98	117.381	125.414	135.639	115	126	132	control	COL control
ZHA02	COL	132	ZHA02-COL-132	2019-01-17 12:40:49	2019-01-17 12:40:49	2019-01-17	2019-01-14	2019-01-01	27560	201.09	111.92	110.585	102.176	108	108	103	118.682	127.114	132.884	117	127	131	control	COL control
ZHA02	COL	132	ZHA02-COL-132	2019-01-19 11:10:49	2019-01-19 11:10:49	2019-01-19	2019-01-14	2019-01-01	27549	200.996	92.7281	94.2113	95.1708	85	88	94	101.143	127.855	127.244	95	128	126	control	COL control
ZHA02	COL	132	ZHA02-COL-132	2019-01-19 12:40:49	2019-01-19 12:40:49	2019-01-19	2019-01-14	2019-01-01	28587	201.174	90.079	92.0389	93.6992	83	86	88	98.5798	127.842	126.801	93	128	125	control	COL control
ZHA02	COL	132	ZHA02-COL-132	2019-01-20 11:10:49	2019-01-20 11:10:49	2019-01-20	2019-01-14	2019-01-01	28840	200.937	104.429	102.534	101.377	100	99	100	110.857	128.676	128.933	108	128	128	control	COL control
ZHA02	COL	132	ZHA02-COL-132	2019-01-20 12:40:49	2019-01-20 12:40:49	2019-01-20	2019-01-14	2019-01-01	28839	201.004	108.279	106.538	104.469	104	104	105	114.911	128.45	129.417	113	128	128	control	COL control
ZHA02	COL	132	ZHA02-COL-132	2019-01-21 11:10:49	2019-01-21 11:10:49	2019-01-21	2019-01-21	2019-01-01	32566	199.6	105.846	103.847	95.3854	102	99	97	111.619	127.418	132.889	108	128	130	control	COL control
ZHA02	COL	132	ZHA02-COL-132	2019-01-21 12:40:49	2019-01-21 12:40:49	2019-01-21	2019-01-21	2019-01-01	33742	201.174	102.716	104.05	105.481	96	99	103	111.601	128.02	127.058	107	127	125	control	COL control
ZHA02	COL	132	ZHA02-COL-132	2019-01-22 11:10:49	2019-01-22 11:10:49	2019-01-22	2019-01-21	2019-01-01	26738	200.781	101.853	101.151	103.904	96	96	101	109.411	129.001	126.584	105	128	125	control	COL control
ZHA02	COL	132	ZHA02-COL-132	2019-01-22 12:40:49	2019-01-22 12:40:49	2019-01-22	2019-01-21	2019-01-01	27234	200.625	104.917	103.315	106.481	99	99	103	111.901	129.43	126.489	108	129	125	control	COL control
ZHA02	COL	132	ZHA02-COL-132	2019-01-23 11:10:49	2019-01-23 11:10:49	2019-01-23	2019-01-21	2019-01-01	26210	200.803	98.2512	98.4781	103.482	93	96	102	106.525	129.157	125.182	104	129	125	control	COL control
ZHA02	COL	132	ZHA02-COL-132	2019-01-23 12:40:49	2019-01-23 12:40:49	2019-01-23	2019-01-21	2019-01-01	29818	201.031	99.7574	101.921	108.765	95	98	105	109.743	128.87	123.956	107	128	123	control	COL control
ZHA02	COL	132	ZHA02-COL-132	2019-01-27 11:10:49	2019-01-27 11:10:49	2019-01-27	2019-01-21	2019-01-01	25055	200.864	111.48	107.874	109.424	108	107	109	117.158	129.868	127.726	117	129	127	control	COL control
ZHA02	COL	132	ZHA02-COL-132	2019-01-27 12:40:49	2019-01-27 12:40:49	2019-01-27	2019-01-21	2019-01-01	25516	200.813	109.682	106.141	107.683	107	104	106	115.319	129.879	127.733	114	129	127	control	COL control
ZHA02	COL	132	ZHA02-COL-132	2019-02-10 11:10:49	2019-02-10 11:10:49	2019-02-10	2019-02-04	2019-02-01	26222	200.847	116.067	98.3755	109.38	113	100	111	111.474	137.142	124.608	113	135	124	control	COL control
ZHA02	COL	132	ZHA02-COL-132	2019-02-10 12:40:49	2019-02-10 12:40:49	2019-02-10	2019-02-04	2019-02-01	24834	200.909	115.336	97.166	108.255	112	98	110	110.28	137.339	124.608	112	135	124	control	COL control
ZHA02	COL	132	ZHA02-COL-132	2019-02-12 11:10:49	2019-02-12 11:10:49	2019-02-12	2019-02-11	2019-02-01	30995	199.448	121.774	102.457	100.752	115	91	94	114.009	135.822	131.537	105	136	127	control	COL control
ZHA02	COL	132	ZHA02-COL-132	2019-02-12 12:40:49	2019-02-12 12:40:49	2019-02-12	2019-02-11	2019-02-01	33272	200.089	110.406	94.2273	94.4056	106	88	95	105.316	134.927	130.056	101	135	125	control	COL control
ZHA02	COL	132	ZHA02-COL-132	2019-02-13 11:10:49	2019-02-13 11:10:49	2019-02-13	2019-02-11	2019-02-01	29142	199.899	124.668	105.911	104.734	118	98	99	117.035	135.628	131.102	111	136	127	control	COL control
ZHA02	COL	132	ZHA02-COL-132	2019-02-13 12:40:49	2019-02-13 12:40:49	2019-02-13	2019-02-11	2019-02-01	28587	188.587	78.9296	70.3457	76.3159	74	63	73	77.9568	133.224	125.492	72	133	123	control	COL control
ZHA02	COL	132	ZHA02-COL-132	2019-02-15 11:10:08	2019-02-15 11:10:08	2019-02-15	2019-02-11	2019-02-01	29631	125.059	137.529	116.495	127.579	134	112	124	129.476	138.308	124.915	127	137	124	control	COL control
ZHA02	COL	132	ZHA02-COL-132	2019-02-15 12:40:08	2019-02-15 12:40:08	2019-02-15	2019-02-11	2019-02-01	29675	166.405	92.2857	80.6208	96.0836	86	74	91	90.5452	136.118	120.706	85	135	120	control	COL control
ZHA02	COL	132	ZHA02-COL-132	2019-02-16 11:10:08	2019-02-16 11:10:08	2019-02-16	2019-02-11	2019-02-01	28725	122.318	136.276	115.49	126.482	133	112	124	128.199	138.21	124.916	126	137	124	control	COL control
ZHA02	COL	132	ZHA02-COL-132	2019-02-16 12:40:08	2019-02-16 12:40:08	2019-02-16	2019-02-11	2019-02-01	28466	168.842	86.1565	75.5821	91.0901	77	68	85	84.7744	135.784	120.411	77	134	120	control	COL control
ZHA02	COL	132	ZHA02-COL-132	2019-02-17 11:10:08	2019-02-17 11:10:08	2019-02-17	2019-02-11	2019-02-01	27275	121.079	138.636	116.986	127.693	136	114	126	130.006	138.48	125.208	129	138	125	control	COL control
ZHA02	COL	132	ZHA02-COL-132	2019-02-17 12:40:08	2019-02-17 12:40:08	2019-02-17	2019-02-11	2019-02-01	28274	163.911	90.2682	79.2469	94.8128	82	72	89	88.8277	135.923	120.507	83	135	120	control	COL control
ZHA02	COL	132	ZHA02-COL-132	2019-02-18 11:08:21	2019-02-18 11:08:21	2019-02-18	2019-02-18	2019-02-01	25143	119.473	127.642	104.104	113.944	125	101	112	117.345	139.254	125.953	116	139	125	control	COL control
ZHA02	COL	132	ZHA02-COL-132	2019-02-18 12:38:21	2019-02-18 12:38:21	2019-02-18	2019-02-18	2019-02-01	26780	170.771	76.186	65.4836	77.8702	69	59	73	73.5011	135.303	122.146	68	134	122	control	COL control
ZHA02	COL	132	ZHA02-COL-132	2019-02-19 11:08:21	2019-02-19 11:08:21	2019-02-19	2019-02-18	2019-02-01	26035	119.461	123.917	100.791	110.715	118	95	107	114.1	139.162	125.81	110	138	125	control	COL control
ZHA02	COL	132	ZHA02-COL-132	2019-02-19 12:38:21	2019-02-19 12:38:21	2019-02-19	2019-02-18	2019-02-01	26727	167.455	85.9212	73.1491	84.6453	79	66	80	82.3806	135.834	123.071	76	135	122	control	COL control
ZHA02	COL	132	ZHA02-COL-132	2019-02-20 11:08:21	2019-02-20 11:08:21	2019-02-20	2019-02-18	2019-02-01	24620	120.479	120.922	97.5089	106.47	114	91	102	110.423	139.162	126.402	105	138	125	control	COL control
ZHA02	COL	132	ZHA02-COL-132	2019-02-20 12:38:21	2019-02-20 12:38:21	2019-02-20	2019-02-18	2019-02-01	25300	122.129	81.0938	69.0526	80.3273	73	61	75	77.64	135.582	123.03	70	135	122	control	COL control
ZHA02	COL	132	ZHA02-COL-132	2019-02-21 11:08:21	2019-02-21 11:08:21	2019-02-21	2019-02-18	2019-02-01	25295	116.2	124.855	101.223	110.051	119	95	105	114.15	139.213	126.479	110	139	125	control	COL control
ZHA02	COL	132	ZHA02-COL-132	2019-02-21 12:38:21	2019-02-21 12:38:21	2019-02-21	2019-02-18	2019-02-01	24457	169.356	72.5116	61.0029	71.4768	64	53	65	68.455	135.285	123.359	61	135	123	control	COL control
ZHA02	COL	132	ZHA02-COL-132	2019-02-22 11:08:21	2019-02-22 11:08:21	2019-02-22	2019-02-18	2019-02-01	23232	113.407	122.025	97.9825	109.683	119	93	108	112.312	139.863	125.061	109	139	124	control	COL control
ZHA02	COL	132	ZHA02-COL-132	2019-02-22 12:38:21	2019-02-22 12:38:21	2019-02-22	2019-02-18	2019-02-01	22208	115.365	115.685	94.0651	105.347	113	90	104	107.543	138.92	124.87	105	138	124	control	COL control
ZHA02	COL	132	ZHA02-COL-132	2019-02-23 11:08:21	2019-02-23 11:08:21	2019-02-23	2019-02-18	2019-02-01	19707	116.576	137.181	112.855	123.421	132	106	119	127.073	139.58	125.677	122	139	124	control	COL control
ZHA02	COL	132	ZHA02-COL-132	2019-02-23 12:38:21	2019-02-23 12:38:21	2019-02-23	2019-02-18	2019-02-01	22186	166.698	78.7328	64.1048	74.1419	74	59	71	73.1258	136.461	124.206	68	136	123	control	COL control
ZHA02	COL	132	ZHA02-COL-132	2019-02-24 11:08:21	2019-02-24 11:08:21	2019-02-24	2019-02-18	2019-02-01	18914	115.179	117.041	96.9392	104.368	108	90	98	108.858	137.601	126.664	102	137	125	control	COL control
ZHA02	COL	132	ZHA02-COL-132	2019-02-24 12:38:21	2019-02-24 12:38:21	2019-02-24	2019-02-18	2019-02-01	19058	117.07	57.9951	50.1727	59.8745	51	43	54	55.3031	133.763	123.071	48	134	122	control	COL control
ZHA02	COL	132	ZHA02-COL-132	2019-02-25 11:08:21	2019-02-25 11:08:21	2019-02-25	2019-02-25	2019-02-01	14998	113.291	121.175	100.545	108.552	117	96	107	113.03	137.857	126.478	110	138	125	control	COL control
ZHA02	COL	132	ZHA02-COL-132	2019-02-25 12:38:21	2019-02-25 12:38:21	2019-02-25	2019-02-25	2019-02-01	16833	115.207	54.2349	46.9921	56.8285	48	41	51	51.5044	133.595	122.885	45	133	123	control	COL control
ZHA02	COL	132	ZHA02-COL-132	2019-02-26 11:08:21	2019-02-26 11:08:21	2019-02-26	2019-02-25	2019-02-01	16742	114.278	127.424	103.246	108.81	123	99	107	116.484	138.814	128.443	114	139	127	control	COL control
ZHA02	COL	132	ZHA02-COL-132	2019-02-26 12:38:21	2019-02-26 12:38:21	2019-02-26	2019-02-25	2019-02-01	19336	113.462	61.8717	52.5305	61.496	55	46	57	58.3787	134.228	123.814	52	134	123	control	COL control
ZHA02	COL	132	ZHA02-COL-132	2019-02-27 11:08:21	2019-02-27 11:08:21	2019-02-27	2019-02-25	2019-02-01	18057	162.44	131.008	107.403	108.085	122	98	103	119.96	137.726	130.946	112	137	130	control	COL control
ZHA02	COL	132	ZHA02-COL-132	2019-02-27 12:38:21	2019-02-27 12:38:21	2019-02-27	2019-02-25	2019-02-01	18440	115.207	63.4381	53.7275	60.2788	56	46	55	59.5295	133.846	125.329	52	134	124	control	COL control
ZHA02	COL	132	ZHA02-COL-132	2019-02-28 11:08:21	2019-02-28 11:08:21	2019-02-28	2019-02-25	2019-02-01	16064	106.307	136.456	112.808	111.342	129	105	107	125.536	137.292	132.093	119	137	132	control	COL control
ZHA02	COL	132	ZHA02-COL-132	2019-02-28 12:38:21	2019-02-28 12:38:21	2019-02-28	2019-02-25	2019-02-01	13907	160.272	82.0458	69.6285	75.0324	75	63	71	78.0605	134.568	126.474	72	134	125	control	COL control
ZHA02	COL	132	ZHA02-COL-132	2019-03-01 11:08:21	2019-03-01 11:08:21	2019-03-01	2019-02-25	2019-03-01	21155	109.636	151.693	127.086	122.845	153	124	120	140.349	137.04	133.557	139	137	135	control	COL control
ZHA02	COL	132	ZHA02-COL-132	2019-03-01 12:38:21	2019-03-01 12:38:21	2019-03-01	2019-02-25	2019-03-01	21939	111.748	153.861	128.198	122.551	157	127	120	141.64	137.202	134.488	142	136	136	control	COL control
ZHA02	COL	132	ZHA02-COL-132	2019-03-02 11:08:21	2019-03-02 11:08:21	2019-03-02	2019-02-25	2019-03-01	23157	110.163	147.485	125.974	118.028	153	130	118	138.108	135.186	135.132	143	135	138	control	COL control
ZHA02	COL	132	ZHA02-COL-132	2019-03-02 12:38:21	2019-03-02 12:38:21	2019-03-02	2019-02-25	2019-03-01	23058	114.66	152.07	130.663	123.674	161	138	125	142.853	135.242	134.527	151	135	137	control	COL control
ZHA02	COL	132	ZHA02-COL-132	2019-03-03 11:08:21	2019-03-03 11:08:21	2019-03-03	2019-02-25	2019-03-01	19604	115.145	147.494	122.051	117.59	144	115	113	135.007	137.356	133.978	131	137	135	control	COL control
ZHA02	COL	132	ZHA02-COL-132	2019-03-03 12:38:21	2019-03-03 12:38:21	2019-03-03	2019-02-25	2019-03-01	19985	162.177	110.126	91.6852	89.3821	111	89	89	102.586	135.323	131.86	102	135	133	control	COL control
ZHA02	COL	132	ZHA02-COL-132	2019-03-04 11:08:22	2019-03-04 11:08:22	2019-03-04	2019-03-04	2019-03-01	20839	106.596	162.432	139.41	135.61	171	145	136	151.87	136.295	132.983	159	135	135	control	COL control
ZHA02	COL	132	ZHA02-COL-132	2019-03-04 12:38:21	2019-03-04 12:38:21	2019-03-04	2019-03-04	2019-03-01	20023	106.916	160.669	132.539	124.48	171	141	126	146.25	137.772	136.111	156	136	139	control	COL control
ZHA02	COL	132	ZHA02-COL-132	2019-03-05 11:08:21	2019-03-05 11:08:21	2019-03-05	2019-03-04	2019-03-01	19407	162.211	136.938	109.623	105.008	134	105	102	123.015	138.321	134.421	120	138	136	control	COL control
ZHA02	COL	132	ZHA02-COL-132	2019-03-05 12:38:21	2019-03-05 12:38:21	2019-03-05	2019-03-04	2019-03-01	18444	164.162	111.816	91.8138	90.6354	109	88	88	103.153	136.166	131.491	100	135	133	control	COL control
ZHA02	COL	132	ZHA02-COL-132	2019-03-06 11:08:21	2019-03-06 11:08:21	2019-03-06	2019-03-04	2019-03-01	14802	108.146	141.666	113.623	110.986	140	110	110	127.71	138.84	133.363	126	138	133	control	COL control
ZHA02	COL	132	ZHA02-COL-132	2019-03-06 12:38:21	2019-03-06 12:38:21	2019-03-06	2019-03-04	2019-03-01	15700	106.391	114.649	91.9745	91.245	113	88	90	104.225	137.368	131.612	102	137	132	control	COL control
ZHA02	COL	132	ZHA02-COL-132	2019-03-07 11:08:21	2019-03-07 11:08:21	2019-03-07	2019-03-04	2019-03-01	19014	106.934	174.568	146.5	139.396	185	155	141	160.038	137.644	135.437	169	136	139	control	COL control
ZHA02	COL	132	ZHA02-COL-132	2019-03-07 12:38:21	2019-03-07 12:38:21	2019-03-07	2019-03-04	2019-03-01	19079	175.058	105.095	86.0031	84.505	104	82	82	96.5651	135.852	131.541	95	135	133	control	COL control
ZHA02	COL	132	ZHA02-COL-132	2019-03-08 11:08:21	2019-03-08 11:08:21	2019-03-08	2019-03-04	2019-03-01	19079	106.843	170.787	138.643	131.521	181	148	134	153.368	139.419	136.224	163	137	138	control	COL control
ZHA02	COL	132	ZHA02-COL-132	2019-03-08 12:38:21	2019-03-08 12:38:21	2019-03-08	2019-03-04	2019-03-01	19613	106.914	169.898	138.886	131.334	179	148	133	153.353	138.875	136.265	162	137	139	control	COL control
ZHA02	COL	132	ZHA02-COL-132	2019-03-09 11:08:21	2019-03-09 11:08:21	2019-03-09	2019-03-04	2019-03-01	18081	105.567	150.517	124.776	123.506	153	123	122	138.491	138.003	132.183	138	136	134	control	COL control
ZHA02	COL	132	ZHA02-COL-132	2019-03-09 12:38:21	2019-03-09 12:38:21	2019-03-09	2019-03-04	2019-03-01	16684	104.917	151.53	125.537	124.109	153	123	123	139.297	138.054	132.285	138	136	134	control	COL control
ZHA02	COL	132	ZHA02-COL-132	2019-03-10 11:08:21	2019-03-10 11:08:21	2019-03-10	2019-03-04	2019-03-01	19159	103.896	171.659	135.526	130.908	178	138	130	151.774	141.371	135.662	155	139	137	control	COL control
ZHA02	COL	132	ZHA02-COL-132	2019-03-10 12:38:21	2019-03-10 12:38:21	2019-03-10	2019-03-04	2019-03-01	19249	102.114	171.112	134.585	129.07	177	136	128	150.9	141.416	136.208	154	139	138	control	COL control
ZHA02	COL	132	ZHA02-COL-132	2019-03-11 11:08:21	2019-03-11 11:08:21	2019-03-11	2019-03-11	2019-03-01	17366	105.412	159.931	127.031	126.92	162	123	127	142.929	140.903	132.817	141	139	134	control	COL control
ZHA02	COL	132	ZHA02-COL-132	2019-03-11 12:38:21	2019-03-11 12:38:21	2019-03-11	2019-03-11	2019-03-01	18333	117.398	159.018	126.971	127.097	161	123	125	142.55	140.632	132.645	141	139	133	control	COL control
ZHA02	COL	132	ZHA02-COL-132	2019-03-12 11:08:21	2019-03-12 11:08:21	2019-03-12	2019-03-11	2019-03-01	15756	102.404	147.596	113.252	113.744	149	111	114	129.225	141.877	132.872	130	141	132	control	COL control
ZHA02	COL	132	ZHA02-COL-132	2019-03-12 12:38:21	2019-03-12 12:38:21	2019-03-12	2019-03-11	2019-03-01	17242	109.632	145.933	117.603	119.94	146	114	120	132.262	139.696	130.799	130	138	130	control	COL control
ZHA02	COL	132	ZHA02-COL-132	2019-03-13 11:08:21	2019-03-13 11:08:21	2019-03-13	2019-03-11	2019-03-01	17110	107.127	146.2	120.193	124.273	146	115	124	134.461	139.043	129.409	131	137	129	control	COL control
ZHA02	COL	132	ZHA02-COL-132	2019-03-13 12:38:21	2019-03-13 12:38:21	2019-03-13	2019-03-11	2019-03-01	15299	101.014	160.258	123.69	127.332	163	116	127	140.818	142.988	131.417	138	142	130	control	COL control
ZHA02	COL	132	ZHA02-COL-132	2019-03-14 11:08:21	2019-03-14 11:08:21	2019-03-14	2019-03-11	2019-03-01	17208	98.6293	160.63	120.917	120.758	163	114	120	138.924	143.67	134.136	135	142	134	control	COL control
ZHA02	COL	132	ZHA02-COL-132	2019-03-14 12:38:21	2019-03-14 12:38:21	2019-03-14	2019-03-11	2019-03-01	15884	91.2969	160.697	120.393	120.184	163	113	120	138.525	143.921	134.271	135	142	134	control	COL control
ZHA02	COL	132	ZHA02-COL-132	2019-03-15 11:08:21	2019-03-15 11:08:21	2019-03-15	2019-03-11	2019-03-01	15972	92.9837	162.654	122.267	122.247	168	114	124	140.487	143.88	134.216	138	142	134	control	COL control
ZHA02	COL	132	ZHA02-COL-132	2019-03-15 12:38:21	2019-03-15 12:38:21	2019-03-15	2019-03-11	2019-03-01	14822	92.1921	165.602	122.738	123.647	172	111	124	141.634	144.987	134.118	137	143	134	control	COL control
ZHA02	COL	132	ZHA02-COL-132	2019-03-16 11:08:21	2019-03-16 11:08:21	2019-03-16	2019-03-11	2019-03-01	12712	89.2277	161.46	124.754	126.952	168	126	130	141.457	142.738	132.326	145	141	131	control	COL control
ZHA02	COL	132	ZHA02-COL-132	2019-03-16 12:38:21	2019-03-16 12:38:21	2019-03-16	2019-03-11	2019-03-01	14116	94.9092	124.762	96.8579	101.698	127	94	103	111.289	140.249	129.526	111	138	129	control	COL control
ZHA02	COL	132	ZHA02-COL-132	2019-03-17 11:08:21	2019-03-17 11:08:21	2019-03-17	2019-03-11	2019-03-01	13408	96.5332	150.782	123.733	124.455	153	119	126	138.198	138.691	131.509	137	136	132	control	COL control
ZHA02	COL	132	ZHA02-COL-132	2019-03-17 12:38:21	2019-03-17 12:38:21	2019-03-17	2019-03-11	2019-03-01	13825	100.274	137.983	112.549	113.885	139	109	115	126.525	138.346	130.971	125	136	131	control	COL control
ZHA02	COL	132	ZHA02-COL-132	2019-03-18 11:08:21	2019-03-18 11:08:21	2019-03-18	2019-03-18	2019-03-01	14183	94.8314	142.242	115.898	118.435	144	114	120	130.252	138.891	130.466	130	136	131	control	COL control
ZHA02	COL	132	ZHA02-COL-132	2019-03-18 12:38:21	2019-03-18 12:38:21	2019-03-18	2019-03-18	2019-03-01	13850	95.0659	140.798	113.929	115.495	143	110	117	128.477	138.944	131.094	127	136	132	control	COL control
ZHA02	COL	132	ZHA02-COL-132	2019-03-19 11:08:21	2019-03-19 11:08:21	2019-03-19	2019-03-18	2019-03-01	12739	89.131	151.218	116.639	116.22	154	117	118	132.801	141.669	133.45	135	140	133	control	COL control
ZHA02	COL	132	ZHA02-COL-132	2019-03-19 12:38:21	2019-03-19 12:38:21	2019-03-19	2019-03-18	2019-03-01	10220	89.0675	118.725	95.9668	104.378	117	92	105	109.272	138.863	126.633	107	137	125	control	COL control
ZHA02	COL	132	ZHA02-COL-132	2019-03-20 11:10:56	2019-03-20 11:10:56	2019-03-20	2019-03-18	2019-03-01	9477	87.2118	143.506	110.067	113.977	146	110	116	126.047	142.03	130.921	129	141	130	control	COL control
ZHA02	COL	132	ZHA02-COL-132	2019-03-20 12:40:56	2019-03-20 12:40:56	2019-03-20	2019-03-18	2019-03-01	10110	89.6457	90.1925	70.7384	77.0548	87	65	75	81.2781	137.629	127.25	77	136	126	control	COL control
ZHA02	COL	132	ZHA02-COL-132	2019-03-21 11:10:56	2019-03-21 11:10:56	2019-03-21	2019-03-18	2019-03-01	7260	86.439	135.978	105.296	111.982	137	105	113	120.596	141.492	128.96	123	141	127	control	COL control
ZHA02	COL	132	ZHA02-COL-132	2019-03-21 12:40:56	2019-03-21 12:40:56	2019-03-21	2019-03-18	2019-03-01	7759	84.0388	87.6559	68.7993	76.758	82	61	74	78.9732	137.718	126.143	73	136	124	control	COL control
ZHA02	COL	132	ZHA02-COL-132	2019-03-22 11:10:56	2019-03-22 11:10:56	2019-03-22	2019-03-18	2019-03-01	6205	82.5622	142.435	114.446	124.102	143	113	126	129.143	140.765	126.851	130	140	125	control	COL control
ZHA02	COL	132	ZHA02-COL-132	2019-03-22 12:40:56	2019-03-22 12:40:56	2019-03-22	2019-03-18	2019-03-01	6545	81.8918	78.9794	60.7099	70.3577	75	55	68	70.2506	137.893	125.103	66	137	124	control	COL control
ZHA02	COL	132	ZHA02-COL-132	2019-03-23 11:10:56	2019-03-23 11:10:56	2019-03-23	2019-03-18	2019-03-01	6327	80.9708	112.88	85.3408	92.2186	113	81	94	99.1007	140.631	128.382	99	141	127	control	COL control
ZHA02	COL	132	ZHA02-COL-132	2019-03-23 12:40:56	2019-03-23 12:40:56	2019-03-23	2019-03-18	2019-03-01	6935	84.7232	85.5984	66.9118	73.9912	80	60	72	76.8696	137.499	126.652	72	137	125	control	COL control
ZHA02	COL	132	ZHA02-COL-132	2019-03-24 11:10:56	2019-03-24 11:10:56	2019-03-24	2019-03-18	2019-03-01	6690	80.3509	122.801	94.1223	97.6061	125	92	100	108.382	140.382	130.424	110	140	128	control	COL control
ZHA02	COL	132	ZHA02-COL-132	2019-03-24 12:40:56	2019-03-24 12:40:56	2019-03-24	2019-03-18	2019-03-01	6341	81.8441	87.7529	68.9295	74.7213	84	62	74	79.0609	137.267	127.452	75	136	125	control	COL control
ZHA02	COL	132	ZHA02-COL-132	2019-03-25 11:10:56	2019-03-25 11:10:56	2019-03-25	2019-03-25	2019-03-01	6026	106.032	145.865	117.978	123.235	147	117	126	132.536	139.961	129.154	134	139	128	control	COL control
ZHA02	COL	132	ZHA02-COL-132	2019-03-25 12:40:56	2019-03-25 12:40:56	2019-03-25	2019-03-25	2019-03-01	5470	75.7002	115.829	94.5185	103.826	113	87	105	107.622	138.532	125.815	103	138	124	control	COL control
ZHA02	COL	132	ZHA02-COL-132	2019-03-26 11:10:56	2019-03-26 11:10:56	2019-03-26	2019-03-25	2019-03-01	6983	78.9716	121.161	92.3077	93.6698	121	89	94	106.523	140.211	131.683	106	139	130	control	COL control
ZHA02	COL	132	ZHA02-COL-132	2019-03-26 12:40:56	2019-03-26 12:40:56	2019-03-26	2019-03-25	2019-03-01	4514	68.5714	98.5627	71.4216	80.1613	100	68	82	85.0261	141.134	127.367	84	142	126	control	COL control
ZHA02	COL	132	ZHA02-COL-132	2019-03-27 11:10:56	2019-03-27 11:10:56	2019-03-27	2019-03-25	2019-03-01	5907	79.2551	118.995	92.7606	93.0283	119	89	94	106.113	138.931	131.84	105	138	130	control	COL control
ZHA02	COL	132	ZHA02-COL-132	2019-03-27 12:40:56	2019-03-27 12:40:56	2019-03-27	2019-03-25	2019-03-01	6074	120.575	96.4559	77.9651	81.9514	94	72	82	88.7407	136.682	128.398	85	136	127	control	COL control
ZHA02	COL	132	ZHA02-COL-132	2019-03-28 11:10:56	2019-03-28 11:10:56	2019-03-28	2019-03-25	2019-03-01	6070	79.5064	117.296	92.8145	92.5028	119	91	93	105.654	138.117	131.845	106	136	131	control	COL control
ZHA02	COL	132	ZHA02-COL-132	2019-03-28 12:40:56	2019-03-28 12:40:56	2019-03-28	2019-03-25	2019-03-01	6041	80.1889	80.7267	65.3158	69.8767	78	61	69	74.1909	135.689	127.612	71	135	126	control	COL control
ZHA02	COL	132	ZHA02-COL-132	2019-03-29 11:10:56	2019-03-29 11:10:56	2019-03-29	2019-03-25	2019-03-01	6612	80.1006	117.456	95.186	92.6031	118	94	92	107.391	136.772	132.755	108	135	133	control	COL control
ZHA02	COL	132	ZHA02-COL-132	2019-03-29 12:40:56	2019-03-29 12:40:56	2019-03-29	2019-03-25	2019-03-01	4920	77.3693	78.3319	63.8976	68.4311	77	61	68	72.5045	135.222	127.484	71	135	126	control	COL control
ZHA02	COL	132	ZHA02-COL-132	2019-03-30 11:10:56	2019-03-30 11:10:56	2019-03-30	2019-03-25	2019-03-01	7095	80.2116	122.782	99.5188	93.7583	122	99	92	111.907	136.568	134.728	112	135	135	control	COL control
ZHA02	COL	132	ZHA02-COL-132	2019-03-30 12:40:56	2019-03-30 12:40:56	2019-03-30	2019-03-25	2019-03-01	4862	75.321	84.3431	68.2972	71.5584	82	65	70	77.6213	135.631	128.521	75	135	128	control	COL control
ZHA02	COL	132	ZHA02-COL-132	2019-03-31 11:10:56	2019-03-31 11:10:56	2019-03-31	2019-03-25	2019-03-01	4549	71.3013	121.437	95.5537	93.0073	120	93	92	108.685	138.243	133.408	107	138	133	control	COL control
ZHA02	COL	132	ZHA02-COL-132	2019-03-31 12:40:56	2019-03-31 12:40:56	2019-03-31	2019-03-25	2019-03-01	5632	145.555	95.8132	79.8155	79.5534	95	76	78	89.717	134.79	130.534	88	134	130	control	COL control
ZHA02	COL	139	ZHA02-COL-139	2018-11-03 11:11:23	2018-11-03 11:11:23	2018-11-03	2018-10-29	2018-11-01	12279	154.267	129.925	152.773	99.589	133	158	101	153.255	110.424	153.316	158	109	155	control	COL control
ZHA02	COL	139	ZHA02-COL-139	2018-11-03 12:41:23	2018-11-03 12:41:23	2018-11-03	2018-10-29	2018-11-01	12458	154.416	127.514	150.174	97.9602	130	155	100	150.865	110.602	152.914	155	109	154	control	COL control
ZHA02	COL	139	ZHA02-COL-139	2018-11-04 11:11:23	2018-11-04 11:11:23	2018-11-04	2018-10-29	2018-11-01	12488	155.672	121.666	133.049	101.509	124	136	104	137.185	117.993	143.614	140	117	145	control	COL control
ZHA02	COL	139	ZHA02-COL-139	2018-11-04 12:41:23	2018-11-04 12:41:23	2018-11-04	2018-10-29	2018-11-01	12262	155.992	122.655	134.377	103.307	125	137	106	138.483	117.944	143.304	141	117	144	control	COL control
ZHA02	COL	139	ZHA02-COL-139	2018-11-05 11:11:23	2018-11-05 11:11:23	2018-11-05	2018-11-05	2018-11-01	12507	155.823	119.199	124.844	106.172	122	128	108	130.886	122.379	137.479	134	122	137	control	COL control
ZHA02	COL	139	ZHA02-COL-139	2018-11-05 12:41:23	2018-11-05 12:41:23	2018-11-05	2018-11-05	2018-11-01	12633	155.428	118.84	123.248	104.395	119	124	105	129.509	122.813	137.746	131	122	138	control	COL control
ZHA02	COL	139	ZHA02-COL-139	2018-11-06 11:11:23	2018-11-06 11:11:23	2018-11-06	2018-11-05	2018-11-01	13130	156.614	119.493	119.671	107.288	123	123	110	127.249	125.608	134.784	131	125	135	control	COL control
ZHA02	COL	139	ZHA02-COL-139	2018-11-06 12:41:23	2018-11-06 12:41:23	2018-11-06	2018-11-05	2018-11-01	13152	156.396	120.972	121.014	108.672	124	125	111	128.662	125.684	134.763	133	125	135	control	COL control
ZHA02	COL	139	ZHA02-COL-139	2018-11-07 11:11:23	2018-11-07 11:11:23	2018-11-07	2018-11-05	2018-11-01	13555	152.905	103.892	100.917	97.1842	100	97	93	108.86	128.461	130.489	105	128	130	control	COL control
ZHA02	COL	139	ZHA02-COL-139	2018-11-07 12:41:23	2018-11-07 12:41:23	2018-11-07	2018-11-05	2018-11-01	11921	122.602	125.794	122.819	114.73	121	118	110	130.778	127.604	132.778	127	127	133	control	COL control
ZHA02	COL	139	ZHA02-COL-139	2018-11-08 11:11:23	2018-11-08 11:11:23	2018-11-08	2018-11-05	2018-11-01	12544	154.108	100.985	96.0877	87.6649	99	95	86	104.15	128.365	133.495	103	128	133	control	COL control
ZHA02	COL	139	ZHA02-COL-139	2018-11-08 12:41:23	2018-11-08 12:41:23	2018-11-08	2018-11-05	2018-11-01	12593	155.46	120.476	115.565	107.968	117	113	105	124.229	128.475	132.866	122	128	133	control	COL control
ZHA02	COL	139	ZHA02-COL-139	2018-11-09 11:11:23	2018-11-09 11:11:23	2018-11-09	2018-11-05	2018-11-01	13123	156.632	118.81	115.336	112.607	121	118	115	124.305	128.84	129.975	127	129	130	control	COL control
ZHA02	COL	139	ZHA02-COL-139	2018-11-09 12:41:23	2018-11-09 12:41:23	2018-11-09	2018-11-05	2018-11-01	12502	153.445	119.852	115.234	112.631	114	110	108	124.004	129.299	130.028	119	129	130	control	COL control
ZHA02	COL	139	ZHA02-COL-139	2018-11-10 11:11:23	2018-11-10 11:11:23	2018-11-10	2018-11-05	2018-11-01	13200	156.438	115.676	110.873	107.96	117	113	110	120.018	129.329	130.265	123	129	130	control	COL control
ZHA02	COL	139	ZHA02-COL-139	2018-11-10 12:41:23	2018-11-10 12:41:23	2018-11-10	2018-11-05	2018-11-01	12982	155.7	115.592	110.562	108.582	115	111	110	119.766	129.587	129.788	120	129	129	control	COL control
ZHA02	COL	139	ZHA02-COL-139	2018-11-11 11:11:23	2018-11-11 11:11:23	2018-11-11	2018-11-05	2018-11-01	13596	156.441	122.02	115.874	110.636	125	119	114	125.196	129.4	131.747	129	129	131	control	COL control
ZHA02	COL	139	ZHA02-COL-139	2018-11-11 12:41:23	2018-11-11 12:41:23	2018-11-11	2018-11-05	2018-11-01	13064	152.935	123.812	117.729	115.051	117	110	108	126.616	129.874	130.262	120	130	130	control	COL control
ZHA02	COL	139	ZHA02-COL-139	2018-11-12 11:11:23	2018-11-12 11:11:23	2018-11-12	2018-11-12	2018-11-01	13437	154.944	105.518	98.649	93.6288	102	95	91	107.371	129.806	131.83	104	129	131	control	COL control
ZHA02	COL	139	ZHA02-COL-139	2018-11-12 12:41:22	2018-11-12 12:41:22	2018-11-12	2018-11-12	2018-11-01	13594	155.971	125.871	120.651	116.06	124	120	116	129.774	129.152	131.219	129	129	131	control	COL control
ZHA02	COL	139	ZHA02-COL-139	2018-11-13 11:11:23	2018-11-13 11:11:23	2018-11-13	2018-11-12	2018-11-01	13578	156.669	116.77	109.745	101.546	120	114	105	119.023	129.231	133.569	124	129	133	control	COL control
ZHA02	COL	139	ZHA02-COL-139	2018-11-13 12:41:23	2018-11-13 12:41:23	2018-11-13	2018-11-12	2018-11-01	14279	156.712	118.07	109.968	102.35	121	114	106	119.528	129.762	133.407	124	129	133	control	COL control
ZHA02	COL	139	ZHA02-COL-139	2018-11-14 11:11:23	2018-11-14 11:11:23	2018-11-14	2018-11-12	2018-11-01	14609	157.128	133.499	126.938	120.796	137	130	123	136.458	129.377	132.258	140	129	132	control	COL control
ZHA02	COL	139	ZHA02-COL-139	2018-11-14 12:41:23	2018-11-14 12:41:23	2018-11-14	2018-11-12	2018-11-01	14484	157.07	122.146	116.308	110.801	126	119	113	125.64	129.237	131.86	129	129	132	control	COL control
ZHA02	COL	139	ZHA02-COL-139	2018-11-15 11:11:23	2018-11-15 11:11:23	2018-11-15	2018-11-12	2018-11-01	14528	157.295	120.25	116.345	107.275	124	121	110	124.968	127.819	133.585	129	128	133	control	COL control
ZHA02	COL	139	ZHA02-COL-139	2018-11-15 12:41:23	2018-11-15 12:41:23	2018-11-15	2018-11-12	2018-11-01	14591	157.052	121.004	117.455	109.07	125	122	113	126.069	127.824	133.132	131	128	132	control	COL control
ZHA02	COL	139	ZHA02-COL-139	2018-11-16 11:11:23	2018-11-16 11:11:23	2018-11-16	2018-11-12	2018-11-01	14712	156.717	121.152	120.138	108.375	125	124	113	128.022	126.24	134.615	133	127	133	control	COL control
ZHA02	COL	139	ZHA02-COL-139	2018-11-16 12:41:23	2018-11-16 12:41:23	2018-11-16	2018-11-12	2018-11-01	14517	157.125	122.385	121.349	110.503	126	125	115	129.336	126.41	134.1	133	127	133	control	COL control
ZHA02	COL	139	ZHA02-COL-139	2018-11-17 11:11:23	2018-11-17 11:11:23	2018-11-17	2018-11-12	2018-11-01	14669	157.005	123.096	122.929	110.692	127	124	115	130.657	125.857	134.712	134	127	133	control	COL control
ZHA02	COL	139	ZHA02-COL-139	2018-11-17 12:41:23	2018-11-17 12:41:23	2018-11-17	2018-11-12	2018-11-01	14262	154.192	129.78	128.196	114.07	124	125	108	135.598	126.077	135.824	133	127	134	control	COL control
ZHA02	COL	139	ZHA02-COL-139	2018-11-18 11:11:23	2018-11-18 11:11:23	2018-11-18	2018-11-12	2018-11-01	15166	157.018	124.636	124.607	110.903	128	125	115	132.244	125.557	135.491	134	127	134	control	COL control
ZHA02	COL	139	ZHA02-COL-139	2018-11-18 12:41:23	2018-11-18 12:41:23	2018-11-18	2018-11-12	2018-11-01	15148	157.138	124.911	124.876	111.813	128	125	116	132.554	125.672	135.125	134	127	134	control	COL control
ZHA02	COL	139	ZHA02-COL-139	2018-11-19 11:11:23	2018-11-19 11:11:23	2018-11-19	2018-11-19	2018-11-01	15353	157.074	122.213	123.6	109.603	126	125	113	130.893	124.928	135.481	133	126	134	control	COL control
ZHA02	COL	139	ZHA02-COL-139	2018-11-19 12:41:23	2018-11-19 12:41:23	2018-11-19	2018-11-19	2018-11-01	15296	157.158	123.274	124.075	110.168	127	125	114	131.51	125.18	135.495	134	126	135	control	COL control
ZHA02	COL	139	ZHA02-COL-139	2018-11-20 11:11:23	2018-11-20 11:11:23	2018-11-20	2018-11-19	2018-11-01	15328	157.372	122.56	121.827	108.761	125	122	113	129.625	125.934	135.259	132	127	134	control	COL control
ZHA02	COL	139	ZHA02-COL-139	2018-11-20 12:41:23	2018-11-20 12:41:23	2018-11-20	2018-11-19	2018-11-01	15135	156.767	122.024	121.2	108.288	125	121	112	129.026	126.018	135.187	131	127	134	control	COL control
ZHA02	COL	139	ZHA02-COL-139	2018-11-21 11:10:15	2018-11-21 11:10:15	2018-11-21	2018-11-19	2018-11-01	15117	156.71	117.105	116.357	104.118	120	117	108	124.119	126.081	134.857	126	127	134	control	COL control
ZHA02	COL	139	ZHA02-COL-139	2018-11-21 12:40:15	2018-11-21 12:40:15	2018-11-21	2018-11-19	2018-11-01	15195	156.765	118.533	117.459	104.824	122	118	109	125.285	126.148	135.105	128	127	134	control	COL control
ZHA02	COL	139	ZHA02-COL-139	2018-11-22 11:10:15	2018-11-22 11:10:15	2018-11-22	2018-11-19	2018-11-01	15293	157.197	122.053	120.351	106.133	126	121	110	128.26	126.134	136.029	130	127	135	control	COL control
ZHA02	COL	139	ZHA02-COL-139	2018-11-22 12:40:15	2018-11-22 12:40:15	2018-11-22	2018-11-19	2018-11-01	15194	157.144	126.136	124.343	109.365	130	124	114	132.271	126.037	136.398	134	127	135	control	COL control
ZHA02	COL	139	ZHA02-COL-139	2018-11-23 11:10:15	2018-11-23 11:10:15	2018-11-23	2018-11-19	2018-11-01	15630	157.612	123.98	122.629	107.412	126	121	111	130.385	125.818	136.496	130	126	136	control	COL control
ZHA02	COL	139	ZHA02-COL-139	2018-11-23 12:40:15	2018-11-23 12:40:15	2018-11-23	2018-11-19	2018-11-01	15577	156.999	121.676	120.087	104.335	124	120	108	127.869	125.812	136.855	129	126	136	control	COL control
ZHA02	COL	139	ZHA02-COL-139	2018-11-24 11:10:15	2018-11-24 11:10:15	2018-11-24	2018-11-19	2018-11-01	15854	157.105	119.991	121.304	105.506	123	123	110	128.411	124.688	136.465	131	125	135	control	COL control
ZHA02	COL	139	ZHA02-COL-139	2018-11-24 12:40:15	2018-11-24 12:40:15	2018-11-24	2018-11-19	2018-11-01	13861	101.348	130.762	128.62	108.476	122	123	102	135.662	125.312	139.181	130	125	138	control	COL control
ZHA02	COL	139	ZHA02-COL-139	2018-11-25 11:10:15	2018-11-25 11:10:15	2018-11-25	2018-11-19	2018-11-01	16113	156.629	128.736	127.874	105.885	130	128	108	135.16	124.519	140.03	136	125	139	control	COL control
ZHA02	COL	139	ZHA02-COL-139	2018-11-25 12:40:15	2018-11-25 12:40:15	2018-11-25	2018-11-19	2018-11-01	16106	157.354	124.777	124.449	104.121	126	124	106	131.69	124.558	139.109	132	125	139	control	COL control
ZHA02	COL	139	ZHA02-COL-139	2018-11-26 11:10:15	2018-11-26 11:10:15	2018-11-26	2018-11-26	2018-11-01	15811	157.171	124.167	125.303	97.9567	126	125	101	131.922	122.885	142.712	133	123	142	control	COL control
ZHA02	COL	139	ZHA02-COL-139	2018-11-26 12:40:15	2018-11-26 12:40:15	2018-11-26	2018-11-26	2018-11-01	16048	157.607	122.738	123.888	97.0704	124	123	100	130.485	122.952	142.454	131	123	143	control	COL control
ZHA02	COL	139	ZHA02-COL-139	2018-11-27 11:10:15	2018-11-27 11:10:15	2018-11-27	2018-11-26	2018-11-01	15922	157.225	125.037	125.539	90.6781	127	124	94	131.855	122.037	146.822	132	121	148	control	COL control
ZHA02	COL	139	ZHA02-COL-139	2018-11-27 12:40:15	2018-11-27 12:40:15	2018-11-27	2018-11-26	2018-11-01	15982	157.18	128.251	128.579	96.2537	130	129	98	135.056	122.506	145.429	136	122	146	control	COL control
ZHA02	COL	139	ZHA02-COL-139	2018-11-28 11:10:15	2018-11-28 11:10:15	2018-11-28	2018-11-26	2018-11-01	16136	157.797	125.026	126.876	100.037	128	126	103	133.297	122.669	142.299	134	121	144	control	COL control
ZHA02	COL	139	ZHA02-COL-139	2018-11-28 12:40:15	2018-11-28 12:40:15	2018-11-28	2018-11-26	2018-11-01	16222	158.3	125.292	127.463	100.627	128	127	105	133.829	122.542	142.241	135	122	144	control	COL control
ZHA02	COL	139	ZHA02-COL-139	2018-11-29 11:10:15	2018-11-29 11:10:15	2018-11-29	2018-11-26	2018-11-01	16302	157.861	126.534	129.758	100.902	129	130	104	135.834	121.794	143.166	137	120	145	control	COL control
ZHA02	COL	139	ZHA02-COL-139	2018-11-29 12:40:15	2018-11-29 12:40:15	2018-11-29	2018-11-26	2018-11-01	16197	158.405	125.874	129.346	99.4884	128	130	103	135.294	121.545	143.691	137	120	146	control	COL control
ZHA02	COL	139	ZHA02-COL-139	2018-11-30 11:10:15	2018-11-30 11:10:15	2018-11-30	2018-11-26	2018-11-01	16033	157.797	122.485	125.695	94.803	124	126	97	131.619	121.455	144.362	133	120	147	control	COL control
ZHA02	COL	139	ZHA02-COL-139	2018-11-30 12:40:15	2018-11-30 12:40:15	2018-11-30	2018-11-26	2018-11-01	15460	157.592	128.156	133.215	96.1708	130	133	99	138.438	119.825	147.271	139	118	149	control	COL control
ZHA02	COL	139	ZHA02-COL-139	2018-12-01 11:10:15	2018-12-01 11:10:15	2018-12-01	2018-11-26	2018-12-01	17079	157.37	128.051	131.973	99.4326	130	135	100	137.647	120.942	145.053	141	119	147	control	COL control
ZHA02	COL	139	ZHA02-COL-139	2018-12-01 12:40:15	2018-12-01 12:40:15	2018-12-01	2018-11-26	2018-12-01	16138	153.404	127.4	132.076	100.367	121	128	96	137.287	120.751	144.468	133	119	145	control	COL control
ZHA02	COL	139	ZHA02-COL-139	2018-12-02 11:10:15	2018-12-02 11:10:15	2018-12-02	2018-11-26	2018-12-01	17555	155.848	125.898	133.011	91.343	128	134	94	137.605	118.342	149.468	139	116	152	control	COL control
ZHA02	COL	139	ZHA02-COL-139	2018-12-02 12:40:15	2018-12-02 12:40:15	2018-12-02	2018-11-26	2018-12-01	17366	155.836	127.393	135.249	92.392	130	136	96	139.64	117.867	149.957	142	115	153	control	COL control
ZHA02	COL	139	ZHA02-COL-139	2018-12-03 11:10:15	2018-12-03 11:10:15	2018-12-03	2018-12-03	2018-12-01	17634	153.715	133.195	143.896	104.687	136	147	108	147.727	117.274	147.52	151	115	150	control	COL control
ZHA02	COL	139	ZHA02-COL-139	2018-12-03 12:40:15	2018-12-03 12:40:15	2018-12-03	2018-12-03	2018-12-01	17558	153.962	133.354	143.682	106.825	137	146	111	147.732	117.764	146.317	151	115	149	control	COL control
ZHA02	COL	139	ZHA02-COL-139	2018-12-04 11:10:15	2018-12-04 11:10:15	2018-12-04	2018-12-03	2018-12-01	16802	95.1824	102.213	108.081	72.749	101	107	71	112.675	119.536	146.952	112	118	149	control	COL control
ZHA02	COL	139	ZHA02-COL-139	2018-12-04 12:40:15	2018-12-04 12:40:15	2018-12-04	2018-12-03	2018-12-01	17823	153.575	126.952	138.621	101.594	131	142	106	142.463	117.168	146.36	146	115	149	control	COL control
ZHA02	COL	139	ZHA02-COL-139	2018-12-05 11:10:15	2018-12-05 11:10:15	2018-12-05	2018-12-03	2018-12-01	18350	154.346	127.296	138.882	100.517	130	141	104	142.701	117.005	147.073	145	114	150	control	COL control
ZHA02	COL	139	ZHA02-COL-139	2018-12-05 12:40:15	2018-12-05 12:40:15	2018-12-05	2018-12-03	2018-12-01	18345	154.746	125.95	137.585	100.714	129	141	105	141.48	117.204	146.296	145	115	149	control	COL control
ZHA02	COL	139	ZHA02-COL-139	2018-12-06 11:10:15	2018-12-06 11:10:15	2018-12-06	2018-12-03	2018-12-01	18615	154.468	124.46	137.651	93.9104	128	141	98	140.891	115.553	149.795	144	113	152	control	COL control
ZHA02	COL	139	ZHA02-COL-139	2018-12-06 12:40:15	2018-12-06 12:40:15	2018-12-06	2018-12-03	2018-12-01	18956	154.378	144.657	159.68	116	147	164	118	162.068	115.041	149.009	166	113	151	control	COL control
ZHA02	COL	139	ZHA02-COL-139	2018-12-07 11:10:15	2018-12-07 11:10:15	2018-12-07	2018-12-03	2018-12-01	18020	97.6675	127.179	140.642	107.441	131	145	111	144.332	117.052	144.07	149	115	146	control	COL control
ZHA02	COL	139	ZHA02-COL-139	2018-12-07 12:40:15	2018-12-07 12:40:15	2018-12-07	2018-12-03	2018-12-01	17958	97.9112	120.708	133.126	98.9641	122	136	101	136.986	117.225	144.883	139	116	146	control	COL control
ZHA02	COL	139	ZHA02-COL-139	2018-12-08 11:10:15	2018-12-08 11:10:15	2018-12-08	2018-12-03	2018-12-01	18078	98.342	121.977	133.769	99.3133	124	138	101	137.817	117.45	145.102	141	116	147	control	COL control
ZHA02	COL	139	ZHA02-COL-139	2018-12-08 12:40:15	2018-12-08 12:40:15	2018-12-08	2018-12-03	2018-12-01	18375	98.8318	122.371	133.775	100.074	125	137	102	137.917	117.718	144.744	141	116	146	control	COL control
ZHA02	COL	139	ZHA02-COL-139	2018-12-12 11:10:15	2018-12-12 11:10:15	2018-12-12	2018-12-10	2018-12-01	18818	116.865	91.4981	94.4644	73.042	91	95	73	100.066	122.812	139.868	101	122	140	control	COL control
ZHA02	COL	139	ZHA02-COL-139	2018-12-12 12:40:15	2018-12-12 12:40:15	2018-12-12	2018-12-10	2018-12-01	17354	100.061	123.257	131.72	99.5881	119	128	93	136.042	119.1	144.243	134	118	144	control	COL control
ZHA02	COL	139	ZHA02-COL-139	2018-12-13 11:10:15	2018-12-13 11:10:15	2018-12-13	2018-12-10	2018-12-01	17175	99.7367	85.9655	91.9172	74.0193	81	89	70	96.7641	122.139	137.493	94	122	137	control	COL control
ZHA02	COL	139	ZHA02-COL-139	2018-12-13 12:40:15	2018-12-13 12:40:15	2018-12-13	2018-12-10	2018-12-01	17187	99.764	132.312	140.415	110.007	127	137	104	144.874	119.591	143.168	143	118	143	control	COL control
ZHA02	COL	139	ZHA02-COL-139	2018-12-14 11:10:15	2018-12-14 11:10:15	2018-12-14	2018-12-10	2018-12-01	17706	100.796	109.814	119.44	99.7806	110	121	101	124.722	120.617	137.586	126	120	138	control	COL control
ZHA02	COL	139	ZHA02-COL-139	2018-12-14 12:40:15	2018-12-14 12:40:15	2018-12-14	2018-12-10	2018-12-01	18659	152.468	112.692	121.646	100.24	113	124	101	126.942	120.639	138.565	129	120	139	control	COL control
ZHA02	COL	139	ZHA02-COL-139	2018-12-15 11:10:15	2018-12-15 11:10:15	2018-12-15	2018-12-10	2018-12-01	17697	100.434	112.628	120.869	102.919	113	122	104	126.553	121.487	136.793	128	121	137	control	COL control
ZHA02	COL	139	ZHA02-COL-139	2018-12-15 12:40:15	2018-12-15 12:40:15	2018-12-15	2018-12-10	2018-12-01	17493	100.074	113.888	120.466	99.5323	114	122	99	126.303	121.607	138.657	127	121	140	control	COL control
ZHA02	COL	139	ZHA02-COL-139	2018-12-21 11:10:49	2018-12-21 11:10:49	2018-12-21	2018-12-17	2018-12-01	20389	155.379	121.516	124.376	108.649	123	126	111	131.28	124.011	136.22	133	124	136	control	COL control
ZHA02	COL	139	ZHA02-COL-139	2018-12-21 12:40:49	2018-12-21 12:40:49	2018-12-21	2018-12-17	2018-12-01	20046	155.664	121.107	124.131	98.3632	122	126	100	130.407	122.272	141.689	133	122	142	control	COL control
ZHA02	COL	139	ZHA02-COL-139	2018-12-22 11:10:49	2018-12-22 11:10:49	2018-12-22	2018-12-17	2018-12-01	20492	153.719	123.849	127.971	99.1438	124	129	100	133.875	121.39	143.152	135	121	144	control	COL control
ZHA02	COL	139	ZHA02-COL-139	2018-12-22 12:40:49	2018-12-22 12:40:49	2018-12-22	2018-12-17	2018-12-01	20792	154.299	119.068	120.203	94.4378	121	122	96	126.852	123.045	142.013	129	122	142	control	COL control
ZHA02	COL	139	ZHA02-COL-139	2018-12-23 11:10:49	2018-12-23 11:10:49	2018-12-23	2018-12-17	2018-12-01	20106	151.476	116.372	117.986	94.2625	117	119	96	124.663	123.175	140.878	126	123	141	control	COL control
ZHA02	COL	139	ZHA02-COL-139	2018-12-23 12:40:49	2018-12-23 12:40:49	2018-12-23	2018-12-17	2018-12-01	20165	100.475	117.369	118.547	94.5356	118	119	96	125.297	123.312	141.076	126	123	141	control	COL control
ZHA02	COL	139	ZHA02-COL-139	2018-12-24 11:10:49	2018-12-24 11:10:49	2018-12-24	2018-12-24	2018-12-01	20641	150.308	113.317	116.282	91.8515	115	117	94	122.669	122.507	141.13	124	122	141	control	COL control
ZHA02	COL	139	ZHA02-COL-139	2018-12-24 12:40:49	2018-12-24 12:40:49	2018-12-24	2018-12-24	2018-12-01	21077	149.95	119.786	120.358	100.303	120	122	101	127.514	124.202	138.992	129	124	139	control	COL control
ZHA02	COL	139	ZHA02-COL-139	2018-12-25 11:10:49	2018-12-25 11:10:49	2018-12-25	2018-12-24	2018-12-01	21114	151.387	113.707	114.049	96.5603	114	114	97	121.354	124.702	137.673	122	125	137	control	COL control
ZHA02	COL	139	ZHA02-COL-139	2018-12-25 12:40:49	2018-12-25 12:40:49	2018-12-25	2018-12-24	2018-12-01	21341	151.482	118.186	118.251	102.911	120	120	105	125.814	125.206	136.476	128	125	136	control	COL control
ZHA02	COL	139	ZHA02-COL-139	2018-12-26 11:10:49	2018-12-26 11:10:49	2018-12-26	2018-12-24	2018-12-01	21277	151.4	116.433	115.846	103.598	117	117	104	123.706	125.972	134.903	125	125	135	control	COL control
ZHA02	COL	139	ZHA02-COL-139	2018-12-26 12:40:49	2018-12-26 12:40:49	2018-12-26	2018-12-24	2018-12-01	21255	151.083	117.763	116.614	103.28	115	116	101	124.434	125.991	135.565	124	125	135	control	COL control
ZHA02	COL	139	ZHA02-COL-139	2018-12-27 11:10:49	2018-12-27 11:10:49	2018-12-27	2018-12-24	2018-12-01	22049	155.85	119.236	117.673	106.14	120	119	107	125.841	126.506	134.606	128	126	134	control	COL control
ZHA02	COL	139	ZHA02-COL-139	2018-12-27 12:40:49	2018-12-27 12:40:49	2018-12-27	2018-12-24	2018-12-01	21185	150.68	117.55	115.793	104.901	118	117	106	124	126.689	134.306	126	126	134	control	COL control
ZHA02	COL	139	ZHA02-COL-139	2018-12-28 11:10:49	2018-12-28 11:10:49	2018-12-28	2018-12-24	2018-12-01	22136	155.309	109.659	106.433	99.2837	107	106	98	114.849	127.915	132.516	114	127	132	control	COL control
ZHA02	COL	139	ZHA02-COL-139	2018-12-28 12:40:49	2018-12-28 12:40:49	2018-12-28	2018-12-24	2018-12-01	19647	150.647	109.355	104.461	95.6664	100	98	88	112.383	128.251	133.617	107	127	134	control	COL control
ZHA02	COL	139	ZHA02-COL-139	2018-12-29 11:10:49	2018-12-29 11:10:49	2018-12-29	2018-12-24	2018-12-01	22447	156.099	115.99	110.876	106.227	117	113	108	120.11	129.13	131.355	122	128	131	control	COL control
ZHA02	COL	139	ZHA02-COL-139	2018-12-29 12:40:49	2018-12-29 12:40:49	2018-12-29	2018-12-24	2018-12-01	22381	156.039	115.753	110.681	105.773	116	113	107	119.878	129.054	131.498	122	128	131	control	COL control
ZHA02	COL	139	ZHA02-COL-139	2018-12-30 11:10:49	2018-12-30 11:10:49	2018-12-30	2018-12-24	2018-12-01	21618	151.633	111.304	103.91	99.8785	111	106	101	113.528	130.155	131.391	115	129	131	control	COL control
ZHA02	COL	139	ZHA02-COL-139	2018-12-30 12:40:49	2018-12-30 12:40:49	2018-12-30	2018-12-24	2018-12-01	21420	151.476	111.848	104.282	101.012	111	106	102	113.998	130.37	130.993	116	129	131	control	COL control
ZHA02	COL	139	ZHA02-COL-139	2018-12-31 11:10:49	2018-12-31 11:10:49	2018-12-31	2018-12-31	2018-12-01	22117	156.589	112.866	102.707	98.4195	112	104	100	112.958	131.225	131.998	115	130	131	control	COL control
ZHA02	COL	139	ZHA02-COL-139	2018-12-31 12:40:49	2018-12-31 12:40:49	2018-12-31	2018-12-31	2018-12-01	21772	156.669	111.462	100.907	98.1112	110	102	99	111.279	131.664	131.225	113	130	131	control	COL control
ZHA02	COL	139	ZHA02-COL-139	2019-01-01 11:10:49	2019-01-01 11:10:49	2019-01-01	2018-12-31	2019-01-01	26710	198.817	112.993	106.04	104.423	112	106	106	115.667	130.452	129.958	116	130	130	control	COL control
ZHA02	COL	139	ZHA02-COL-139	2019-01-01 12:40:49	2019-01-01 12:40:49	2019-01-01	2018-12-31	2019-01-01	27076	198.927	111.793	105.615	106.253	111	107	108	115.21	130.575	128.575	117	130	128	control	COL control
ZHA02	COL	139	ZHA02-COL-139	2019-01-02 11:10:49	2019-01-02 11:10:49	2019-01-02	2018-12-31	2019-01-01	26791	199.255	112.198	104.735	107.166	112	104	108	114.775	131.449	127.777	115	131	127	control	COL control
ZHA02	COL	139	ZHA02-COL-139	2019-01-02 12:40:49	2019-01-02 12:40:49	2019-01-02	2018-12-31	2019-01-01	27129	199.197	114.131	106.22	108.765	114	107	111	116.418	131.627	127.763	118	131	127	control	COL control
ZHA02	COL	139	ZHA02-COL-139	2019-01-14 11:10:52	2019-01-14 11:10:52	2019-01-14	2019-01-14	2019-01-01	18632	159.891	122.17	112.121	117.044	119	113	118	123.296	132.822	126.834	124	131	127	control	COL control
ZHA02	COL	139	ZHA02-COL-139	2019-01-14 12:40:49	2019-01-14 12:40:49	2019-01-14	2019-01-14	2019-01-01	17178	200.13	118.859	103.823	104.027	114	103	102	115.677	133.919	130.277	114	132	130	control	COL control
ZHA02	COL	139	ZHA02-COL-139	2019-01-16 11:10:49	2019-01-16 11:10:49	2019-01-16	2019-01-14	2019-01-01	16928	200.357	98.9768	83.4214	85.4377	89	76	79	93.7649	134.686	129.288	87	133	129	control	COL control
ZHA02	COL	139	ZHA02-COL-139	2019-01-16 12:40:49	2019-01-16 12:40:49	2019-01-16	2019-01-14	2019-01-01	26617	196.947	114.811	103.307	104.673	108	96	99	113.472	132.822	128.903	108	131	128	control	COL control
ZHA02	COL	139	ZHA02-COL-139	2019-01-17 11:10:49	2019-01-17 11:10:49	2019-01-17	2019-01-14	2019-01-01	28074	198.862	112	101.307	103.272	111	102	105	112.025	132.589	128.575	114	131	129	control	COL control
ZHA02	COL	139	ZHA02-COL-139	2019-01-17 12:40:49	2019-01-17 12:40:49	2019-01-17	2019-01-14	2019-01-01	18532	200.318	116.183	100.571	104.368	112	100	103	112.667	134.849	128.331	112	133	128	control	COL control
ZHA02	COL	139	ZHA02-COL-139	2019-01-19 11:10:49	2019-01-19 11:10:49	2019-01-19	2019-01-14	2019-01-01	16304	200.191	94.818	83.1898	90.2082	86	77	85	93.2647	134.1	125.705	87	132	125	control	COL control
ZHA02	COL	139	ZHA02-COL-139	2019-01-19 12:40:49	2019-01-19 12:40:49	2019-01-19	2019-01-14	2019-01-01	16452	200.291	105.768	91.3076	98.1504	95	84	91	102.239	135.11	126.268	94	133	126	control	COL control
ZHA02	COL	139	ZHA02-COL-139	2019-01-20 11:10:49	2019-01-20 11:10:49	2019-01-20	2019-01-14	2019-01-01	17906	151.518	105.58	94.0937	99.956	100	93	98	104.938	133.711	126.436	103	132	126	control	COL control
ZHA02	COL	139	ZHA02-COL-139	2019-01-20 12:40:49	2019-01-20 12:40:49	2019-01-20	2019-01-14	2019-01-01	17218	200.074	109.618	97.1492	102.094	105	96	100	108.283	133.89	127.105	107	132	127	control	COL control
ZHA02	COL	139	ZHA02-COL-139	2019-01-21 11:10:49	2019-01-21 11:10:49	2019-01-21	2019-01-21	2019-01-01	26283	198.494	107.348	97.2083	100.005	105	97	100	107.563	132.579	127.942	107	132	128	control	COL control
ZHA02	COL	139	ZHA02-COL-139	2019-01-21 12:40:49	2019-01-21 12:40:49	2019-01-21	2019-01-21	2019-01-01	16442	143.716	102.724	90.1423	95.8276	94	85	91	100.719	134.142	126.643	95	132	126	control	COL control
ZHA02	COL	139	ZHA02-COL-139	2019-01-22 11:10:49	2019-01-22 11:10:49	2019-01-22	2019-01-21	2019-01-01	16589	150.714	104.342	94.3842	101.742	99	93	100	104.95	133.418	125.315	103	132	125	control	COL control
ZHA02	COL	139	ZHA02-COL-139	2019-01-22 12:40:49	2019-01-22 12:40:49	2019-01-22	2019-01-21	2019-01-01	16740	150.536	106.086	95.468	103.614	102	95	103	106.322	133.848	124.973	106	132	125	control	COL control
ZHA02	COL	139	ZHA02-COL-139	2019-01-23 11:10:49	2019-01-23 11:10:49	2019-01-23	2019-01-21	2019-01-01	16379	149.277	98.948	90.3672	98.4909	93	88	96	100.32	133.087	124.629	98	131	125	control	COL control
ZHA02	COL	139	ZHA02-COL-139	2019-01-23 12:40:49	2019-01-23 12:40:49	2019-01-23	2019-01-21	2019-01-01	16345	149.03	101.757	92.727	101.133	95	90	98	102.871	133.295	124.545	99	132	124	control	COL control
ZHA02	COL	139	ZHA02-COL-139	2019-01-27 11:10:49	2019-01-27 11:10:49	2019-01-27	2019-01-21	2019-01-01	16521	144.873	118.102	105.286	110.797	114	105	110	116.792	134.115	126.838	116	133	126	control	COL control
ZHA02	COL	139	ZHA02-COL-139	2019-01-27 12:40:49	2019-01-27 12:40:49	2019-01-27	2019-01-21	2019-01-01	16459	196.851	115.883	102.381	107.882	111	100	106	113.948	134.414	126.937	112	133	126	control	COL control
ZHA02	COL	139	ZHA02-COL-139	2019-02-10 11:10:49	2019-02-10 11:10:49	2019-02-10	2019-02-04	2019-02-01	16554	199.122	114.611	98.7406	105.848	111	98	106	110.798	135.726	126.332	110	135	126	control	COL control
ZHA02	COL	139	ZHA02-COL-139	2019-02-10 12:40:49	2019-02-10 12:40:49	2019-02-10	2019-02-04	2019-02-01	16308	198.553	110.923	95.4762	101.932	105	93	101	107.157	135.462	126.612	104	135	126	control	COL control
ZHA02	COL	139	ZHA02-COL-139	2019-02-12 11:10:49	2019-02-12 11:10:49	2019-02-12	2019-02-11	2019-02-01	27025	198.983	101.633	84.5536	89.3923	94	79	85	95.4404	136.016	127.77	90	136	127	control	COL control
ZHA02	COL	139	ZHA02-COL-139	2019-02-12 12:40:49	2019-02-12 12:40:49	2019-02-12	2019-02-11	2019-02-01	26286	199.06	118.167	100.043	105.403	108	91	100	111.985	136.276	127.602	104	136	127	control	COL control
ZHA02	COL	139	ZHA02-COL-139	2019-02-13 11:10:49	2019-02-13 11:10:49	2019-02-13	2019-02-11	2019-02-01	24933	197.988	104.114	86.4433	92.1072	94	79	86	97.414	136.368	127.333	90	136	127	control	COL control
ZHA02	COL	139	ZHA02-COL-139	2019-02-13 12:40:49	2019-02-13 12:40:49	2019-02-13	2019-02-11	2019-02-01	24498	196.822	124.221	107	112.51	114	95	102	117.593	135.962	127.211	109	135	127	control	COL control
ZHA02	COL	139	ZHA02-COL-139	2019-02-15 11:10:08	2019-02-15 11:10:08	2019-02-15	2019-02-11	2019-02-01	18384	145.425	124.358	105.619	113.613	115	97	108	117.772	136.978	126.175	110	137	125	control	COL control
ZHA02	COL	139	ZHA02-COL-139	2019-02-15 12:40:08	2019-02-15 12:40:08	2019-02-15	2019-02-11	2019-02-01	17746	95.9305	124.653	106.227	116.932	124	104	116	118.614	137.342	124.637	118	137	124	control	COL control
ZHA02	COL	139	ZHA02-COL-139	2019-02-16 11:10:08	2019-02-16 11:10:08	2019-02-16	2019-02-11	2019-02-01	18657	145.12	120.092	102.18	109.975	112	96	106	113.964	136.685	126.15	108	137	125	control	COL control
ZHA02	COL	139	ZHA02-COL-139	2019-02-16 12:40:08	2019-02-16 12:40:08	2019-02-16	2019-02-11	2019-02-01	16910	95.4278	141.235	121.369	131.759	141	119	131	134.149	137.659	125.09	134	138	124	control	COL control
ZHA02	COL	139	ZHA02-COL-139	2019-02-17 11:10:08	2019-02-17 11:10:08	2019-02-17	2019-02-11	2019-02-01	18151	97.0742	119.716	101.581	108.189	113	96	104	113.354	136.535	126.876	109	136	126	control	COL control
ZHA02	COL	139	ZHA02-COL-139	2019-02-17 12:40:08	2019-02-17 12:40:08	2019-02-17	2019-02-11	2019-02-01	16749	95.2627	154.124	133.569	143.485	151	129	141	146.28	137.717	125.465	143	138	124	control	COL control
ZHA02	COL	139	ZHA02-COL-139	2019-02-18 11:08:21	2019-02-18 11:08:21	2019-02-18	2019-02-18	2019-02-01	17525	94.9169	109.196	88.3654	95.1389	100	80	90	100.236	137.905	127.18	93	138	126	control	COL control
ZHA02	COL	139	ZHA02-COL-139	2019-02-18 12:38:21	2019-02-18 12:38:21	2019-02-18	2019-02-18	2019-02-01	15855	94.9393	138.337	116.901	125.049	131	109	120	129.532	137.976	126.495	124	138	125	control	COL control
ZHA02	COL	139	ZHA02-COL-139	2019-02-19 11:08:21	2019-02-19 11:08:21	2019-02-19	2019-02-18	2019-02-01	18173	95.8193	105.939	86.0792	94.2363	96	78	89	97.7682	137.833	126.189	90	138	124	control	COL control
ZHA02	COL	139	ZHA02-COL-139	2019-02-19 12:38:21	2019-02-19 12:38:21	2019-02-19	2019-02-18	2019-02-01	16088	94.9742	135.2	112.789	119.851	126	102	113	125.708	138.221	127.223	117	138	125	control	COL control
ZHA02	COL	139	ZHA02-COL-139	2019-02-20 11:08:21	2019-02-20 11:08:21	2019-02-20	2019-02-18	2019-02-01	17660	93.7481	109.056	87.3044	94.2215	99	76	88	99.2915	138.342	127.189	89	138	125	control	COL control
ZHA02	COL	139	ZHA02-COL-139	2019-02-20 12:38:21	2019-02-20 12:38:21	2019-02-20	2019-02-18	2019-02-01	16001	95.1539	133.591	110.141	116.809	124	99	110	123.201	138.617	127.587	114	138	126	control	COL control
ZHA02	COL	139	ZHA02-COL-139	2019-02-21 11:08:21	2019-02-21 11:08:21	2019-02-21	2019-02-18	2019-02-01	17639	94.0247	109.119	87.1983	94.2689	101	78	89	99.3182	138.446	127.133	91	138	125	control	COL control
ZHA02	COL	139	ZHA02-COL-139	2019-02-21 12:38:21	2019-02-21 12:38:21	2019-02-21	2019-02-18	2019-02-01	14963	154.742	135.785	112.435	119.372	126	101	113	125.581	138.602	127.432	117	138	126	control	COL control
ZHA02	COL	139	ZHA02-COL-139	2019-02-22 11:08:21	2019-02-22 11:08:21	2019-02-22	2019-02-18	2019-02-01	17385	96.6154	122.627	102.119	109.271	114	95	106	115.133	137.605	126.933	109	137	125	control	COL control
ZHA02	COL	139	ZHA02-COL-139	2019-02-22 12:38:21	2019-02-22 12:38:21	2019-02-22	2019-02-18	2019-02-01	16831	143.362	117.09	98.1449	105.914	108	90	102	110.622	137.172	126.306	103	137	124	control	COL control
ZHA02	COL	139	ZHA02-COL-139	2019-02-23 11:08:21	2019-02-23 11:08:21	2019-02-23	2019-02-18	2019-02-01	16913	153.484	128.048	105.948	114.465	123	100	112	119.42	138.424	126.445	116	138	125	control	COL control
ZHA02	COL	139	ZHA02-COL-139	2019-02-23 12:38:21	2019-02-23 12:38:21	2019-02-23	2019-02-18	2019-02-01	15456	153.806	133.419	108.193	113.374	124	96	106	121.783	139.103	128.727	112	139	127	control	COL control
ZHA02	COL	139	ZHA02-COL-139	2019-02-24 11:08:21	2019-02-24 11:08:21	2019-02-24	2019-02-18	2019-02-01	13997	152.975	98.6551	81.6376	89.4289	95	78	88	92.6295	136.616	126.017	90	136	125	control	COL control
ZHA02	COL	139	ZHA02-COL-139	2019-02-24 12:38:21	2019-02-24 12:38:21	2019-02-24	2019-02-18	2019-02-01	12446	151.259	132.483	111.099	117.6	129	105	116	123.984	137.721	127.414	120	137	126	control	COL control
ZHA02	COL	139	ZHA02-COL-139	2019-02-25 11:08:21	2019-02-25 11:08:21	2019-02-25	2019-02-25	2019-02-01	15593	152.684	105.685	88.976	93.1771	99	82	91	99.7475	135.783	127.892	95	135	126	control	COL control
ZHA02	COL	139	ZHA02-COL-139	2019-02-25 12:38:21	2019-02-25 12:38:21	2019-02-25	2019-02-25	2019-02-01	10376	149.36	125.878	106.119	113.019	124	102	112	118.642	137.209	126.965	116	137	126	control	COL control
ZHA02	COL	139	ZHA02-COL-139	2019-02-26 11:08:21	2019-02-26 11:08:21	2019-02-26	2019-02-25	2019-02-01	14893	153.574	105.413	86.9358	93.0921	101	82	91	98.3865	136.834	127.193	95	136	126	control	COL control
ZHA02	COL	139	ZHA02-COL-139	2019-02-26 12:38:21	2019-02-26 12:38:21	2019-02-26	2019-02-25	2019-02-01	13767	148.988	143.338	120.211	123.434	137	111	121	133.22	137.736	129.392	127	137	127	control	COL control
ZHA02	COL	139	ZHA02-COL-139	2019-02-27 11:08:21	2019-02-27 11:08:21	2019-02-27	2019-02-25	2019-02-01	14627	149.343	116.762	96.2643	99.8415	113	93	100	108.448	137.079	128.882	106	137	127	control	COL control
ZHA02	COL	139	ZHA02-COL-139	2019-02-27 12:38:21	2019-02-27 12:38:21	2019-02-27	2019-02-25	2019-02-01	10655	145.706	138.8	117.769	123.355	134	111	122	130.685	137.327	127.827	126	137	126	control	COL control
ZHA02	COL	139	ZHA02-COL-139	2019-02-28 11:08:21	2019-02-28 11:08:21	2019-02-28	2019-02-25	2019-02-01	13613	150.335	108.467	90.8891	94.8922	104	86	94	102.105	136.054	128.205	98	136	126	control	COL control
ZHA02	COL	139	ZHA02-COL-139	2019-02-28 12:38:21	2019-02-28 12:38:21	2019-02-28	2019-02-25	2019-02-01	8317	134.909	136.714	117.037	124.139	134	113	123	130.12	137.031	126.872	128	137	126	control	COL control
ZHA02	COL	139	ZHA02-COL-139	2019-03-01 11:08:21	2019-03-01 11:08:21	2019-03-01	2019-02-25	2019-03-01	15309	90.1521	138.65	115.155	117.268	129	106	114	128.768	137.802	130.072	120	138	127	control	COL control
ZHA02	COL	139	ZHA02-COL-139	2019-03-01 12:38:21	2019-03-01 12:38:21	2019-03-01	2019-02-25	2019-03-01	15794	137.937	139.646	114.756	116.359	131	106	114	128.725	138.28	130.594	121	138	127	control	COL control
ZHA02	COL	139	ZHA02-COL-139	2019-03-02 11:08:21	2019-03-02 11:08:21	2019-03-02	2019-02-25	2019-03-01	16917	95.7624	141.229	120.05	116.798	134	110	114	132.523	135.903	132.588	125	135	131	control	COL control
ZHA02	COL	139	ZHA02-COL-139	2019-03-02 12:38:21	2019-03-02 12:38:21	2019-03-02	2019-02-25	2019-03-01	15527	94.5547	144.361	124.569	122.597	142	120	122	137	135.492	131.671	134	135	131	control	COL control
ZHA02	COL	139	ZHA02-COL-139	2019-03-03 11:08:21	2019-03-03 11:08:21	2019-03-03	2019-02-25	2019-03-01	12967	89.1091	129.064	104.204	103.385	126	101	102	117.664	137.956	132.065	116	137	131	control	COL control
ZHA02	COL	139	ZHA02-COL-139	2019-03-03 12:38:21	2019-03-03 12:38:21	2019-03-03	2019-02-25	2019-03-01	10078	86.6106	133.151	110.993	112.111	129	107	112	123.91	137.091	130.437	122	136	128	control	COL control
ZHA02	COL	139	ZHA02-COL-139	2019-03-04 11:08:22	2019-03-04 11:08:22	2019-03-04	2019-03-04	2019-03-01	14991	88.6906	151.286	131.423	129.878	149	128	129	143.52	135.461	131.383	142	135	130	control	COL control
ZHA02	COL	139	ZHA02-COL-139	2019-03-04 12:38:21	2019-03-04 12:38:21	2019-03-04	2019-03-04	2019-03-01	13555	90.0604	152.873	126.159	122.484	150	122	121	140.062	137.922	133.636	137	137	133	control	COL control
ZHA02	COL	139	ZHA02-COL-139	2019-03-05 11:08:21	2019-03-05 11:08:21	2019-03-05	2019-03-04	2019-03-01	14555	116.66	135.913	109.225	105.926	128	100	100	122.599	138.295	133.608	115	138	133	control	COL control
ZHA02	COL	139	ZHA02-COL-139	2019-03-05 12:38:21	2019-03-05 12:38:21	2019-03-05	2019-03-04	2019-03-01	9002	83.3805	156.118	128.836	131.784	153	123	131	143.052	139.154	130.174	140	139	128	control	COL control
ZHA02	COL	139	ZHA02-COL-139	2019-03-06 11:08:21	2019-03-06 11:08:21	2019-03-06	2019-03-04	2019-03-01	11215	86.5371	141.428	114.815	112.474	136	107	109	128.803	138.269	132.986	122	137	131	control	COL control
ZHA02	COL	139	ZHA02-COL-139	2019-03-06 12:38:21	2019-03-06 12:38:21	2019-03-06	2019-03-04	2019-03-01	7541	74.739	148.079	120.795	123.679	142	113	122	135.265	139.269	130.218	130	139	128	control	COL control
ZHA02	COL	139	ZHA02-COL-139	2019-03-07 11:08:21	2019-03-07 11:08:21	2019-03-07	2019-03-04	2019-03-01	15108	92.3365	169.287	142.809	138.136	172	140	136	156.269	137.421	133.985	155	136	135	control	COL control
ZHA02	COL	139	ZHA02-COL-139	2019-03-07 12:38:21	2019-03-07 12:38:21	2019-03-07	2019-03-04	2019-03-01	11459	85.5114	171.304	142.464	141.134	170	136	138	156.174	138.977	132.577	153	138	132	control	COL control
ZHA02	COL	139	ZHA02-COL-139	2019-03-08 11:08:21	2019-03-08 11:08:21	2019-03-08	2019-03-04	2019-03-01	15074	91.6855	165.162	134.125	128.144	168	132	126	148.795	139.178	135.505	149	137	137	control	COL control
ZHA02	COL	139	ZHA02-COL-139	2019-03-08 12:38:21	2019-03-08 12:38:21	2019-03-08	2019-03-04	2019-03-01	15478	92.7508	166.324	137.924	132.761	168	137	132	151.933	138.192	134.583	152	137	136	control	COL control
ZHA02	COL	139	ZHA02-COL-139	2019-03-09 11:08:21	2019-03-09 11:08:21	2019-03-09	2019-03-04	2019-03-01	14310	91.2679	151.551	127.306	125.972	149	121	123	140.664	137.357	131.969	136	136	132	control	COL control
ZHA02	COL	139	ZHA02-COL-139	2019-03-09 12:38:21	2019-03-09 12:38:21	2019-03-09	2019-03-04	2019-03-01	13830	90.9754	152.073	127.345	127.015	150	121	125	140.852	137.712	131.469	136	136	131	control	COL control
ZHA02	COL	139	ZHA02-COL-139	2019-03-10 11:08:21	2019-03-10 11:08:21	2019-03-10	2019-03-04	2019-03-01	15038	107.686	165.425	131.668	129.128	168	125	128	147.391	140.827	134.136	144	138	134	control	COL control
ZHA02	COL	139	ZHA02-COL-139	2019-03-10 12:38:21	2019-03-10 12:38:21	2019-03-10	2019-03-04	2019-03-01	14655	91.9992	166.33	131.657	127.599	169	123	125	147.546	140.945	135.127	143	139	136	control	COL control
ZHA02	COL	139	ZHA02-COL-139	2019-03-11 11:08:21	2019-03-11 11:08:21	2019-03-11	2019-03-11	2019-03-01	14082	95.259	158.995	127.331	129.085	158	119	127	142.99	140.745	131.547	138	139	131	control	COL control
ZHA02	COL	139	ZHA02-COL-139	2019-03-11 12:38:21	2019-03-11 12:38:21	2019-03-11	2019-03-11	2019-03-01	13538	83.8869	153.753	120.12	121.738	151	110	117	136.288	141.603	132.083	129	140	132	control	COL control
ZHA02	COL	139	ZHA02-COL-139	2019-03-12 11:08:21	2019-03-12 11:08:21	2019-03-12	2019-03-11	2019-03-01	12633	87.7844	139.133	103.244	106.894	136	96	104	119.876	143.219	131.497	115	142	130	control	COL control
ZHA02	COL	139	ZHA02-COL-139	2019-03-12 12:38:21	2019-03-12 12:38:21	2019-03-12	2019-03-11	2019-03-01	11820	89.2203	151.269	120.427	125.243	148	111	122	135.971	141.066	129.783	129	140	128	control	COL control
ZHA02	COL	139	ZHA02-COL-139	2019-03-13 11:08:21	2019-03-13 11:08:21	2019-03-13	2019-03-11	2019-03-01	12062	78.8933	143.861	116.001	123.516	142	107	121	131.051	140.424	127.847	125	139	125	control	COL control
ZHA02	COL	139	ZHA02-COL-139	2019-03-13 12:38:21	2019-03-13 12:38:21	2019-03-13	2019-03-11	2019-03-01	12463	89.8945	162.324	127.376	130.918	165	120	129	144.023	142.315	131.115	140	141	129	control	COL control
ZHA02	COL	139	ZHA02-COL-139	2019-03-14 11:08:21	2019-03-14 11:08:21	2019-03-14	2019-03-11	2019-03-01	13277	95.26	159.577	120.996	120.814	163	114	119	138.577	143.277	133.9	135	142	134	control	COL control
ZHA02	COL	139	ZHA02-COL-139	2019-03-14 12:38:21	2019-03-14 12:38:21	2019-03-14	2019-03-11	2019-03-01	13278	96.6076	160.947	121.684	121.255	164	114	119	139.479	143.501	134.175	135	142	134	control	COL control
ZHA02	COL	139	ZHA02-COL-139	2019-03-15 11:08:21	2019-03-15 11:08:21	2019-03-15	2019-03-11	2019-03-01	13603	95.2695	161.965	120.525	122.627	168	112	121	139.226	144.699	133.279	136	143	133	control	COL control
ZHA02	COL	139	ZHA02-COL-139	2019-03-15 12:38:21	2019-03-15 12:38:21	2019-03-15	2019-03-11	2019-03-01	13616	95.0396	163.358	121.992	124.227	169	114	123	140.636	144.668	133.16	138	143	133	control	COL control
ZHA02	COL	139	ZHA02-COL-139	2019-03-16 11:08:21	2019-03-16 11:08:21	2019-03-16	2019-03-11	2019-03-01	10630	76.8599	139.796	99.7939	103.811	136	93	101	117.804	144.878	132.156	112	144	131	control	COL control
ZHA02	COL	139	ZHA02-COL-139	2019-03-16 12:38:21	2019-03-16 12:38:21	2019-03-16	2019-03-11	2019-03-01	9771	74.5605	132.236	97.122	104.57	127	87	101	113.791	143.533	129.314	106	142	128	control	COL control
ZHA02	COL	139	ZHA02-COL-139	2019-03-17 11:08:21	2019-03-17 11:08:21	2019-03-17	2019-03-11	2019-03-01	10311	87.4487	147.562	117.546	120.635	149	107	119	132.844	140.419	130.648	127	139	129	control	COL control
ZHA02	COL	139	ZHA02-COL-139	2019-03-17 12:38:21	2019-03-17 12:38:21	2019-03-17	2019-03-11	2019-03-01	9947	86.7829	142.72	113.42	117.157	141	104	115	128.565	140.345	130.193	122	140	128	control	COL control
ZHA02	COL	139	ZHA02-COL-139	2019-03-18 11:08:21	2019-03-18 11:08:21	2019-03-18	2019-03-18	2019-03-01	9551	78.1314	140.122	107.854	115.498	138	98	114	123.966	142.311	128.561	117	142	126	control	COL control
ZHA02	COL	139	ZHA02-COL-139	2019-03-18 12:38:21	2019-03-18 12:38:21	2019-03-18	2019-03-18	2019-03-01	10468	90.3771	143.109	111.977	116.098	143	101	115	127.635	141.202	130.28	121	140	128	control	COL control
ZHA02	COL	139	ZHA02-COL-139	2019-03-19 11:08:21	2019-03-19 11:08:21	2019-03-19	2019-03-18	2019-03-01	9602	73.8598	143.31	105.12	106.429	141	98	105	122.273	143.737	133.162	118	143	131	control	COL control
ZHA02	COL	139	ZHA02-COL-139	2019-03-19 12:38:21	2019-03-19 12:38:21	2019-03-19	2019-03-18	2019-03-01	8684	70.0423	142.124	110.873	118.174	137	100	115	126.599	141.802	128.537	119	141	126	control	COL control
ZHA02	COL	139	ZHA02-COL-139	2019-03-20 11:10:56	2019-03-20 11:10:56	2019-03-20	2019-03-18	2019-03-01	6333	74.748	128.095	94.298	99.3775	118	80	93	109.75	142.835	130.29	98	143	127	control	COL control
ZHA02	COL	139	ZHA02-COL-139	2019-03-20 12:40:56	2019-03-20 12:40:56	2019-03-20	2019-03-18	2019-03-01	7314	133.245	131.763	99.8392	103.944	123	89	99	115.116	141.793	130.485	107	141	128	control	COL control
ZHA02	COL	139	ZHA02-COL-139	2019-03-21 11:10:56	2019-03-21 11:10:56	2019-03-21	2019-03-18	2019-03-01	6170	80.5684	137.026	105.404	107.248	134	95	105	120.415	141.204	131.575	114	141	130	control	COL control
ZHA02	COL	139	ZHA02-COL-139	2019-03-21 12:40:56	2019-03-21 12:40:56	2019-03-21	2019-03-18	2019-03-01	6603	70.7108	136.943	107.131	109.066	132	95	105	121.783	140.458	131.209	114	140	129	control	COL control
ZHA02	COL	139	ZHA02-COL-139	2019-03-22 11:10:56	2019-03-22 11:10:56	2019-03-22	2019-03-18	2019-03-01	4681	58.8914	156.832	125.001	131.679	152	114	129	140.39	141.695	128.813	133	141	126	control	COL control
ZHA02	COL	139	ZHA02-COL-139	2019-03-22 12:40:56	2019-03-22 12:40:56	2019-03-22	2019-03-18	2019-03-01	6645	68.1844	113.279	88.2092	88.7073	105	74	83	100.661	138.631	131.336	89	137	129	control	COL control
ZHA02	COL	139	ZHA02-COL-139	2019-03-23 11:10:56	2019-03-23 11:10:56	2019-03-23	2019-03-18	2019-03-01	6855	76.5507	128.614	100.537	95.8986	127	92	94	113.779	138.874	134.556	109	138	134	control	COL control
ZHA02	COL	139	ZHA02-COL-139	2019-03-23 12:40:56	2019-03-23 12:40:56	2019-03-23	2019-03-18	2019-03-01	5324	67.7589	130.095	103.284	101.579	125	90	95	116.342	138.764	132.597	108	138	131	control	COL control
ZHA02	COL	139	ZHA02-COL-139	2019-03-24 11:10:56	2019-03-24 11:10:56	2019-03-24	2019-03-18	2019-03-01	5126	72.8235	121.483	93.0244	90.8666	116	84	88	106.727	139.541	133.382	100	138	132	control	COL control
ZHA02	COL	139	ZHA02-COL-139	2019-03-24 12:40:56	2019-03-24 12:40:56	2019-03-24	2019-03-18	2019-03-01	4764	63.3328	136.322	106.933	104.868	127	93	100	121.168	139.654	133.255	110	139	131	control	COL control
ZHA02	COL	139	ZHA02-COL-139	2019-03-25 11:10:56	2019-03-25 11:10:56	2019-03-25	2019-03-25	2019-03-01	5808	76.9757	158.649	128.465	125.346	154	118	123	142.878	139.459	133.784	135	138	135	control	COL control
ZHA02	COL	139	ZHA02-COL-139	2019-03-25 12:40:56	2019-03-25 12:40:56	2019-03-25	2019-03-25	2019-03-01	5570	81.8414	131.367	109.833	109.204	133	104	108	122.357	136.705	131.17	120	136	132	control	COL control
ZHA02	COL	139	ZHA02-COL-139	2019-03-26 11:10:56	2019-03-26 11:10:56	2019-03-26	2019-03-25	2019-03-01	6218	67.6909	127.918	96.5589	91.9157	126	90	89	111.235	140.314	135.263	107	139	136	control	COL control
ZHA02	COL	139	ZHA02-COL-139	2019-03-26 12:40:56	2019-03-26 12:40:56	2019-03-26	2019-03-25	2019-03-01	5053	62.8485	136.388	103.248	100.254	136	94	99	118.745	141.114	134.497	115	140	132	control	COL control
ZHA02	COL	139	ZHA02-COL-139	2019-03-27 11:10:56	2019-03-27 11:10:56	2019-03-27	2019-03-25	2019-03-01	5564	94.4093	123.529	94.637	88.9736	123	89	88	108.407	139.173	135.439	106	138	137	control	COL control
ZHA02	COL	139	ZHA02-COL-139	2019-03-27 12:40:56	2019-03-27 12:40:56	2019-03-27	2019-03-25	2019-03-01	4867	59.516	142.07	111.668	107.186	143	104	107	126.358	139.585	134.752	122	138	135	control	COL control
ZHA02	COL	139	ZHA02-COL-139	2019-03-28 11:10:56	2019-03-28 11:10:56	2019-03-28	2019-03-25	2019-03-01	6616	103.592	129.849	103.227	94.4459	128	101	92	116.446	137.554	136.753	115	136	138	control	COL control
ZHA02	COL	139	ZHA02-COL-139	2019-03-28 12:40:56	2019-03-28 12:40:56	2019-03-28	2019-03-25	2019-03-01	4148	57.7339	155.863	125.246	119.46	156	120	119	139.946	139.249	135.317	138	138	135	control	COL control
ZHA02	COL	139	ZHA02-COL-139	2019-03-29 11:10:56	2019-03-29 11:10:56	2019-03-29	2019-03-25	2019-03-01	7193	111.141	126.948	102.275	92.0089	128	104	91	114.866	136.524	137.281	117	135	139	control	COL control
ZHA02	COL	139	ZHA02-COL-139	2019-03-29 12:40:56	2019-03-29 12:40:56	2019-03-29	2019-03-25	2019-03-01	4537	73.8101	158.764	129.694	119.633	165	137	121	143.698	137.871	137.357	152	136	140	control	COL control
ZHA02	COL	139	ZHA02-COL-139	2019-03-30 11:10:56	2019-03-30 11:10:56	2019-03-30	2019-03-25	2019-03-01	6424	105.427	132.466	107.322	95.5842	136	111	96	120.03	136.395	138.117	125	135	139	control	COL control
ZHA02	COL	139	ZHA02-COL-139	2019-03-30 12:40:56	2019-03-30 12:40:56	2019-03-30	2019-03-25	2019-03-01	5010	72.2929	160.275	133.131	121.047	166	140	121	146.48	136.721	138.129	153	135	141	control	COL control
ZHA02	COL	139	ZHA02-COL-139	2019-03-31 11:10:56	2019-03-31 11:10:56	2019-03-31	2019-03-25	2019-03-01	6214	103.72	134.988	110.274	96.8973	137	113	97	123.008	135.891	138.949	126	135	140	control	COL control
ZHA02	COL	139	ZHA02-COL-139	2019-03-31 12:40:56	2019-03-31 12:40:56	2019-03-31	2019-03-25	2019-03-01	6760	98.2942	161.018	134.64	121.312	165	138	121	147.747	136.168	138.734	152	134	140	control	COL control
ZHA02	DEN	8	ZHA02-DEN-8	2018-11-03 11:11:23	2018-11-03 11:11:23	2018-11-03	2018-10-29	2018-11-01	19648	155.829	126.415	145.214	97.5598	126	149	98	146.926	112.82	151.062	150	111	152	control	DEN control
ZHA02	DEN	8	ZHA02-DEN-8	2018-11-03 12:41:23	2018-11-03 12:41:23	2018-11-03	2018-10-29	2018-11-01	19518	155.667	120.358	138.579	92.371	120	142	93	140.597	113.176	150.554	144	111	152	control	DEN control
ZHA02	DEN	8	ZHA02-DEN-8	2018-11-04 11:11:23	2018-11-04 11:11:23	2018-11-04	2018-10-29	2018-11-01	20547	157.637	117.64	137.404	92.0343	121	145	95	139.197	112.644	149.97	146	110	151	control	DEN control
ZHA02	DEN	8	ZHA02-DEN-8	2018-11-04 12:41:23	2018-11-04 12:41:23	2018-11-04	2018-10-29	2018-11-01	20546	157.614	119.414	138.875	94.4289	122	146	97	140.752	112.932	149.473	147	111	151	control	DEN control
ZHA02	DEN	8	ZHA02-DEN-8	2018-11-05 11:11:23	2018-11-05 11:11:23	2018-11-05	2018-11-05	2018-11-01	21303	159.029	120.145	140.205	95.9545	122	146	99	141.991	112.732	149.282	147	111	151	control	DEN control
ZHA02	DEN	8	ZHA02-DEN-8	2018-11-05 12:41:23	2018-11-05 12:41:23	2018-11-05	2018-11-05	2018-11-01	21253	158.569	128.008	148.149	99.5384	128	152	99	149.525	112.169	151.341	153	110	153	control	DEN control
ZHA02	DEN	8	ZHA02-DEN-8	2018-11-06 11:11:23	2018-11-06 11:11:23	2018-11-06	2018-11-05	2018-11-01	21466	159.456	110.366	131.132	81.1764	111	136	81	132.63	111.493	152.478	137	110	154	control	DEN control
ZHA02	DEN	8	ZHA02-DEN-8	2018-11-06 12:41:23	2018-11-06 12:41:23	2018-11-06	2018-11-05	2018-11-01	21821	159.244	115.262	136.256	87.4292	116	142	87	137.727	111.629	151.707	142	110	153	control	DEN control
ZHA02	DEN	8	ZHA02-DEN-8	2018-11-07 11:11:23	2018-11-07 11:11:23	2018-11-07	2018-11-05	2018-11-01	22559	160.02	110.447	127.654	86.9543	103	124	80	129.766	114.241	148.034	126	113	149	control	DEN control
ZHA02	DEN	8	ZHA02-DEN-8	2018-11-07 12:41:23	2018-11-07 12:41:23	2018-11-07	2018-11-05	2018-11-01	22003	173.735	161.528	179.389	124.238	158	178	116	179.221	112.486	154.201	178	112	155	control	DEN control
ZHA02	DEN	8	ZHA02-DEN-8	2018-11-08 11:11:23	2018-11-08 11:11:23	2018-11-08	2018-11-05	2018-11-01	22628	160.688	108.961	126.422	76.8821	104	125	72	128.32	112.857	152.758	126	112	153	control	DEN control
ZHA02	DEN	8	ZHA02-DEN-8	2018-11-08 12:41:23	2018-11-08 12:41:23	2018-11-08	2018-11-05	2018-11-01	22704	160.316	144.758	162.429	107.909	138	161	100	163.264	112.51	154.304	161	112	155	control	DEN control
ZHA02	DEN	8	ZHA02-DEN-8	2018-11-09 11:11:23	2018-11-09 11:11:23	2018-11-09	2018-11-05	2018-11-01	24238	161.079	118.824	139.349	96.056	121	145	100	141.098	112.673	148.753	146	111	150	control	DEN control
ZHA02	DEN	8	ZHA02-DEN-8	2018-11-09 12:41:23	2018-11-09 12:41:23	2018-11-09	2018-11-05	2018-11-01	23543	161.372	143.571	162.851	110.23	138	160	103	163.382	112.098	153.163	161	111	154	control	DEN control
ZHA02	DEN	8	ZHA02-DEN-8	2018-11-10 11:11:23	2018-11-10 11:11:23	2018-11-10	2018-11-05	2018-11-01	24700	162.364	108.919	129.568	84.0326	109	134	86	131.223	112.161	150.184	135	111	151	control	DEN control
ZHA02	DEN	8	ZHA02-DEN-8	2018-11-10 12:41:23	2018-11-10 12:41:23	2018-11-10	2018-11-05	2018-11-01	24700	161.868	113.427	133.454	90.7599	112	136	91	135.33	112.882	148.64	137	111	150	control	DEN control
ZHA02	DEN	8	ZHA02-DEN-8	2018-11-11 11:11:23	2018-11-11 11:11:23	2018-11-11	2018-11-05	2018-11-01	25017	159.831	118.821	140.297	90.1126	121	145	94	141.551	111.321	152.229	146	110	153	control	DEN control
ZHA02	DEN	8	ZHA02-DEN-8	2018-11-11 12:41:23	2018-11-11 12:41:23	2018-11-11	2018-11-05	2018-11-01	24158	159.472	134.451	154.666	105.793	128	150	96	154.908	112.206	151.266	151	111	151	control	DEN control
ZHA02	DEN	8	ZHA02-DEN-8	2018-11-12 11:11:23	2018-11-12 11:11:23	2018-11-12	2018-11-12	2018-11-01	25418	162.778	103.927	124.605	74.3171	100	122	71	125.926	111.393	152.883	124	110	154	control	DEN control
ZHA02	DEN	8	ZHA02-DEN-8	2018-11-12 12:41:22	2018-11-12 12:41:22	2018-11-12	2018-11-12	2018-11-01	25987	163.372	120.655	143.321	95.6046	117	142	94	144.24	111.249	150.739	143	110	151	control	DEN control
ZHA02	DEN	8	ZHA02-DEN-8	2018-11-13 11:11:23	2018-11-13 11:11:23	2018-11-13	2018-11-12	2018-11-01	26800	164.318	109.885	133.142	81.8693	110	137	85	134.075	110.327	152.855	137	109	153	control	DEN control
ZHA02	DEN	8	ZHA02-DEN-8	2018-11-13 12:41:23	2018-11-13 12:41:23	2018-11-13	2018-11-12	2018-11-01	26770	164.567	112.013	134.783	82.1222	112	138	85	135.755	110.359	153.563	139	109	154	control	DEN control
ZHA02	DEN	8	ZHA02-DEN-8	2018-11-14 11:11:23	2018-11-14 11:11:23	2018-11-14	2018-11-12	2018-11-01	26969	165.215	118.721	142.994	87.9841	120	147	91	143.546	109.556	154.373	147	108	155	control	DEN control
ZHA02	DEN	8	ZHA02-DEN-8	2018-11-14 12:41:23	2018-11-14 12:41:23	2018-11-14	2018-11-12	2018-11-01	26814	165.215	109.278	132.122	81.8494	110	135	84	133.222	110.611	152.389	136	110	153	control	DEN control
ZHA02	DEN	8	ZHA02-DEN-8	2018-11-15 11:11:23	2018-11-15 11:11:23	2018-11-15	2018-11-12	2018-11-01	27213	165.215	105.98	129.975	77.5348	107	133	80	130.813	109.829	153.455	134	109	154	control	DEN control
ZHA02	DEN	8	ZHA02-DEN-8	2018-11-15 12:41:23	2018-11-15 12:41:23	2018-11-15	2018-11-12	2018-11-01	27376	165.339	107.869	131.697	80.7797	109	135	84	132.65	110.121	152.624	136	109	153	control	DEN control
ZHA02	DEN	8	ZHA02-DEN-8	2018-11-16 11:11:23	2018-11-16 11:11:23	2018-11-16	2018-11-12	2018-11-01	27853	165.403	108.246	131.37	84.1358	110	135	87	132.602	110.916	150.776	136	110	151	control	DEN control
ZHA02	DEN	8	ZHA02-DEN-8	2018-11-16 12:41:23	2018-11-16 12:41:23	2018-11-16	2018-11-12	2018-11-01	27728	165.276	109.069	132.078	85.1977	110	135	88	133.356	111.022	150.575	137	110	151	control	DEN control
ZHA02	DEN	8	ZHA02-DEN-8	2018-11-17 11:11:23	2018-11-17 11:11:23	2018-11-17	2018-11-12	2018-11-01	28160	164.489	109.987	132.303	88.0194	111	136	91	133.784	111.695	149.269	137	111	149	control	DEN control
ZHA02	DEN	8	ZHA02-DEN-8	2018-11-17 12:41:23	2018-11-17 12:41:23	2018-11-17	2018-11-12	2018-11-01	27830	164.567	118.937	139.535	94.4546	113	134	92	140.867	112.341	149.68	136	111	150	control	DEN control
ZHA02	DEN	8	ZHA02-DEN-8	2018-11-18 11:11:23	2018-11-18 11:11:23	2018-11-18	2018-11-12	2018-11-01	28586	164.263	111.513	133.286	89.4765	113	136	93	134.894	111.993	149.054	138	111	149	control	DEN control
ZHA02	DEN	8	ZHA02-DEN-8	2018-11-18 12:41:23	2018-11-18 12:41:23	2018-11-18	2018-11-12	2018-11-01	28557	164.983	111.476	132.962	89.7087	112	136	93	134.654	112.186	148.797	138	111	149	control	DEN control
ZHA02	DEN	8	ZHA02-DEN-8	2018-11-19 11:11:23	2018-11-19 11:11:23	2018-11-19	2018-11-19	2018-11-01	29029	164.983	111.678	133.487	89.8615	113	137	94	135.081	112.016	148.943	138	111	149	control	DEN control
ZHA02	DEN	8	ZHA02-DEN-8	2018-11-19 12:41:23	2018-11-19 12:41:23	2018-11-19	2018-11-19	2018-11-01	28971	164.906	112.31	133.795	90.4279	113	137	94	135.456	112.179	148.836	139	111	149	control	DEN control
ZHA02	DEN	8	ZHA02-DEN-8	2018-11-20 11:11:23	2018-11-20 11:11:23	2018-11-20	2018-11-19	2018-11-01	28472	164.412	112.11	131.82	89.2298	113	135	93	133.87	112.962	148.674	137	112	149	control	DEN control
ZHA02	DEN	8	ZHA02-DEN-8	2018-11-20 12:41:23	2018-11-20 12:41:23	2018-11-20	2018-11-19	2018-11-01	28697	164.758	109.373	129.255	87.4819	110	132	91	131.294	112.988	148.292	135	112	148	control	DEN control
ZHA02	DEN	8	ZHA02-DEN-8	2018-11-21 11:10:15	2018-11-21 11:10:15	2018-11-21	2018-11-19	2018-11-01	29170	165.971	105.198	125.176	83.5477	106	128	87	127.165	112.915	148.305	130	112	148	control	DEN control
ZHA02	DEN	8	ZHA02-DEN-8	2018-11-21 12:40:15	2018-11-21 12:40:15	2018-11-21	2018-11-19	2018-11-01	29309	166.242	107.063	126.398	85.1343	108	130	89	128.522	113.241	148.147	132	112	148	control	DEN control
ZHA02	DEN	8	ZHA02-DEN-8	2018-11-22 11:10:15	2018-11-22 11:10:15	2018-11-22	2018-11-19	2018-11-01	29498	167.195	107.914	127.687	82.6769	108	131	86	129.598	112.538	150.068	132	112	150	control	DEN control
ZHA02	DEN	8	ZHA02-DEN-8	2018-11-22 12:40:15	2018-11-22 12:40:15	2018-11-22	2018-11-19	2018-11-01	29675	167.036	110.598	130.734	83.7397	111	134	87	132.463	112.147	150.993	136	111	151	control	DEN control
ZHA02	DEN	8	ZHA02-DEN-8	2018-11-23 11:10:15	2018-11-23 11:10:15	2018-11-23	2018-11-19	2018-11-01	29709	167.359	108.614	129.808	82.0511	110	134	85	131.283	111.604	151.316	135	110	151	control	DEN control
ZHA02	DEN	8	ZHA02-DEN-8	2018-11-23 12:40:15	2018-11-23 12:40:15	2018-11-23	2018-11-19	2018-11-01	29777	167.769	104.833	124.681	77.5209	106	128	81	126.408	112.152	151.297	130	111	151	control	DEN control
ZHA02	DEN	8	ZHA02-DEN-8	2018-11-24 11:10:15	2018-11-24 11:10:15	2018-11-24	2018-11-19	2018-11-01	29903	167.443	110.184	131.839	85.0152	111	135	87	133.244	111.6	150.693	136	111	151	control	DEN control
ZHA02	DEN	8	ZHA02-DEN-8	2018-11-24 12:40:15	2018-11-24 12:40:15	2018-11-24	2018-11-19	2018-11-01	29093	167.195	114.841	134.963	84.5299	107	129	76	135.548	111.772	152.611	131	111	153	control	DEN control
ZHA02	DEN	8	ZHA02-DEN-8	2018-11-25 11:10:15	2018-11-25 11:10:15	2018-11-25	2018-11-19	2018-11-01	30446	167.769	110.855	130.811	80.6057	112	135	84	132.411	111.771	152.724	136	111	153	control	DEN control
ZHA02	DEN	8	ZHA02-DEN-8	2018-11-25 12:40:15	2018-11-25 12:40:15	2018-11-25	2018-11-19	2018-11-01	30670	168.263	107.449	127.141	78.8507	108	131	82	128.827	112.094	151.862	133	111	152	control	DEN control
ZHA02	DEN	8	ZHA02-DEN-8	2018-11-26 11:10:15	2018-11-26 11:10:15	2018-11-26	2018-11-26	2018-11-01	30544	168.429	110.706	131.616	80.9881	112	136	84	132.977	111.349	152.813	137	110	153	control	DEN control
ZHA02	DEN	8	ZHA02-DEN-8	2018-11-26 12:40:15	2018-11-26 12:40:15	2018-11-26	2018-11-26	2018-11-01	30649	167.443	107.374	128.109	78.5479	109	132	82	129.535	111.496	152.384	134	110	152	control	DEN control
ZHA02	DEN	8	ZHA02-DEN-8	2018-11-27 11:10:15	2018-11-27 11:10:15	2018-11-27	2018-11-26	2018-11-01	30729	168.429	115.836	136.554	79.9289	116	140	82	137.699	110.673	155.817	141	109	156	control	DEN control
ZHA02	DEN	8	ZHA02-DEN-8	2018-11-27 12:40:15	2018-11-27 12:40:15	2018-11-27	2018-11-26	2018-11-01	30808	167.529	110.726	130.557	77.7372	112	135	81	132.044	111.477	154.102	137	110	155	control	DEN control
ZHA02	DEN	8	ZHA02-DEN-8	2018-11-28 11:10:15	2018-11-28 11:10:15	2018-11-28	2018-11-26	2018-11-01	31038	167.936	109.741	127.431	82.7008	111	131	86	129.659	113.41	150.177	133	112	151	control	DEN control
ZHA02	DEN	8	ZHA02-DEN-8	2018-11-28 12:40:15	2018-11-28 12:40:15	2018-11-28	2018-11-26	2018-11-01	30637	167.936	110.79	128.208	83.3688	112	131	86	130.503	113.515	150.248	134	112	151	control	DEN control
ZHA02	DEN	8	ZHA02-DEN-8	2018-11-29 11:10:15	2018-11-29 11:10:15	2018-11-29	2018-11-26	2018-11-01	30804	168.109	107.266	125.565	78.437	108	130	81	127.624	112.784	151.447	132	111	152	control	DEN control
ZHA02	DEN	8	ZHA02-DEN-8	2018-11-29 12:40:15	2018-11-29 12:40:15	2018-11-29	2018-11-26	2018-11-01	30839	167.795	105.842	124.564	76.562	107	129	78	126.475	112.477	151.891	131	111	153	control	DEN control
ZHA02	DEN	8	ZHA02-DEN-8	2018-11-30 11:10:15	2018-11-30 11:10:15	2018-11-30	2018-11-26	2018-11-01	31141	168.287	105.088	123.246	74.5027	106	127	77	125.215	112.598	152.388	129	111	153	control	DEN control
ZHA02	DEN	8	ZHA02-DEN-8	2018-11-30 12:40:15	2018-11-30 12:40:15	2018-11-30	2018-11-26	2018-11-01	31194	168.514	111.077	130.374	79.379	113	135	82	132.051	111.9	153.24	137	110	154	control	DEN control
ZHA02	DEN	8	ZHA02-DEN-8	2018-12-01 11:10:15	2018-12-01 11:10:15	2018-12-01	2018-11-26	2018-12-01	31703	168.022	116.213	133.544	85.5605	118	137	88	135.643	113.173	151.758	139	112	152	control	DEN control
ZHA02	DEN	8	ZHA02-DEN-8	2018-12-01 12:40:15	2018-12-01 12:40:15	2018-12-01	2018-11-26	2018-12-01	31141	167.529	118.233	134.986	86.6034	112	132	80	136.613	113.43	151.927	134	113	152	control	DEN control
ZHA02	DEN	8	ZHA02-DEN-8	2018-12-02 11:10:15	2018-12-02 11:10:15	2018-12-02	2018-11-26	2018-12-01	31698	166.623	111.824	130.935	78.9813	113	135	81	132.587	111.88	153.726	137	110	155	control	DEN control
ZHA02	DEN	8	ZHA02-DEN-8	2018-12-02 12:40:15	2018-12-02 12:40:15	2018-12-02	2018-11-26	2018-12-01	31742	166.999	114.849	134.419	81.6698	116	140	84	135.956	111.627	153.992	141	110	155	control	DEN control
ZHA02	DEN	8	ZHA02-DEN-8	2018-12-03 11:10:15	2018-12-03 11:10:15	2018-12-03	2018-12-03	2018-12-01	32484	165.548	115.42	133.266	88.2817	118	138	93	135.476	113.385	150.103	140	112	150	control	DEN control
ZHA02	DEN	8	ZHA02-DEN-8	2018-12-03 12:40:15	2018-12-03 12:40:15	2018-12-03	2018-12-03	2018-12-01	32265	165.065	116.178	133.838	90.1543	119	139	95	136.16	113.643	149.427	141	112	150	control	DEN control
ZHA02	DEN	8	ZHA02-DEN-8	2018-12-04 11:10:15	2018-12-04 11:10:15	2018-12-04	2018-12-03	2018-12-01	32530	164.494	89.8872	103.03	61.2442	86	102	59	105.619	115.403	149.869	104	115	150	control	DEN control
ZHA02	DEN	8	ZHA02-DEN-8	2018-12-04 12:40:15	2018-12-04 12:40:15	2018-12-04	2018-12-03	2018-12-01	32866	164.26	111.384	129.815	86.5542	114	134	90	132.045	113.348	149.236	136	112	149	control	DEN control
ZHA02	DEN	8	ZHA02-DEN-8	2018-12-05 11:10:15	2018-12-05 11:10:15	2018-12-05	2018-12-03	2018-12-01	33591	164.764	111.603	130.87	83.7785	114	136	88	132.76	112.472	151.154	137	111	151	control	DEN control
ZHA02	DEN	8	ZHA02-DEN-8	2018-12-05 12:40:15	2018-12-05 12:40:15	2018-12-05	2018-12-03	2018-12-01	33398	164.843	110.894	129.607	84.9922	113	134	88	131.716	113.017	149.941	136	112	150	control	DEN control
ZHA02	DEN	8	ZHA02-DEN-8	2018-12-06 11:10:15	2018-12-06 11:10:15	2018-12-06	2018-12-03	2018-12-01	33846	164.079	110.584	132.196	79.035	112	137	83	133.419	110.708	154.047	138	109	155	control	DEN control
ZHA02	DEN	8	ZHA02-DEN-8	2018-12-06 12:40:15	2018-12-06 12:40:15	2018-12-06	2018-12-03	2018-12-01	34434	164.266	129.758	152.709	103.002	132	158	107	153.454	110.945	151.506	159	110	151	control	DEN control
ZHA02	DEN	8	ZHA02-DEN-8	2018-12-07 11:10:15	2018-12-07 11:10:15	2018-12-07	2018-12-03	2018-12-01	32770	191.607	112.036	132.591	89.2455	114	137	93	134.402	112.524	148.985	139	111	149	control	DEN control
ZHA02	DEN	8	ZHA02-DEN-8	2018-12-07 12:40:15	2018-12-07 12:40:15	2018-12-07	2018-12-03	2018-12-01	32483	191.607	109.724	129.415	84.1569	110	133	87	131.28	112.549	150.177	134	111	151	control	DEN control
ZHA02	DEN	8	ZHA02-DEN-8	2018-12-08 11:10:15	2018-12-08 11:10:15	2018-12-08	2018-12-03	2018-12-01	32750	190.568	111.412	130.237	86.7009	114	135	91	132.372	113.155	149.338	137	112	150	control	DEN control
ZHA02	DEN	8	ZHA02-DEN-8	2018-12-08 12:40:15	2018-12-08 12:40:15	2018-12-08	2018-12-03	2018-12-01	32563	190.713	112.542	131.451	87.6248	114	136	91	133.567	113.103	149.45	138	112	150	control	DEN control
ZHA02	DEN	8	ZHA02-DEN-8	2018-12-12 11:10:15	2018-12-12 11:10:15	2018-12-12	2018-12-10	2018-12-01	35187	163.166	86.7342	96.184	66.9878	86	97	67	99.9412	118.777	143.515	101	118	144	control	DEN control
ZHA02	DEN	8	ZHA02-DEN-8	2018-12-12 12:40:15	2018-12-12 12:40:15	2018-12-12	2018-12-10	2018-12-01	33289	161.883	115.329	131.698	89.0496	109	128	84	133.667	114.329	149.047	130	113	150	control	DEN control
ZHA02	DEN	8	ZHA02-DEN-8	2018-12-13 11:10:15	2018-12-13 11:10:15	2018-12-13	2018-12-10	2018-12-01	31929	159.48	82.7403	94.3248	65.3756	76	90	62	97.0965	117.917	143.076	93	117	143	control	DEN control
ZHA02	DEN	8	ZHA02-DEN-8	2018-12-13 12:40:15	2018-12-13 12:40:15	2018-12-13	2018-12-10	2018-12-01	32266	159.797	130.883	146.19	103.368	126	144	99	148.254	114.893	148.89	146	114	149	control	DEN control
ZHA02	DEN	8	ZHA02-DEN-8	2018-12-14 11:10:15	2018-12-14 11:10:15	2018-12-14	2018-12-10	2018-12-01	31141	157.963	98.6152	115.676	84.1126	99	118	87	118.706	115.543	143.435	121	114	143	control	DEN control
ZHA02	DEN	8	ZHA02-DEN-8	2018-12-14 12:40:15	2018-12-14 12:40:15	2018-12-14	2018-12-10	2018-12-01	32429	157.969	101.506	118.344	85.7763	102	122	89	121.378	115.523	143.944	124	114	144	control	DEN control
ZHA02	DEN	8	ZHA02-DEN-8	2018-12-15 11:10:15	2018-12-15 11:10:15	2018-12-15	2018-12-10	2018-12-01	30761	157.09	99.9604	116.52	86.9254	101	120	90	119.774	116.071	142.395	123	115	143	control	DEN control
ZHA02	DEN	8	ZHA02-DEN-8	2018-12-15 12:40:15	2018-12-15 12:40:15	2018-12-15	2018-12-10	2018-12-01	31410	156.832	106.223	120.64	87.7153	107	123	90	124.169	116.44	144.365	127	115	145	control	DEN control
ZHA02	DEN	8	ZHA02-DEN-8	2018-12-21 11:10:49	2018-12-21 11:10:49	2018-12-21	2018-12-17	2018-12-01	34430	160.561	113.036	128.769	93.1298	115	133	98	131.935	115.63	145.484	136	114	146	control	DEN control
ZHA02	DEN	8	ZHA02-DEN-8	2018-12-21 12:40:49	2018-12-21 12:40:49	2018-12-21	2018-12-17	2018-12-01	34412	159.981	115.117	131.598	85.229	117	136	89	134.106	113.764	151.082	138	112	152	control	DEN control
ZHA02	DEN	8	ZHA02-DEN-8	2018-12-22 11:10:49	2018-12-22 11:10:49	2018-12-22	2018-12-17	2018-12-01	35201	161.973	122.452	139.906	87.7986	123	143	89	141.919	112.685	153.726	145	111	154	control	DEN control
ZHA02	DEN	8	ZHA02-DEN-8	2018-12-22 12:40:49	2018-12-22 12:40:49	2018-12-22	2018-12-17	2018-12-01	35309	162.353	114.504	129.675	80.4458	115	134	83	132.348	113.889	152.782	136	112	153	control	DEN control
ZHA02	DEN	8	ZHA02-DEN-8	2018-12-23 11:10:49	2018-12-23 11:10:49	2018-12-23	2018-12-17	2018-12-01	34123	192.475	114.9	130.889	82.044	115	134	85	133.421	113.604	152.463	136	112	152	control	DEN control
ZHA02	DEN	8	ZHA02-DEN-8	2018-12-23 12:40:49	2018-12-23 12:40:49	2018-12-23	2018-12-17	2018-12-01	34415	193.394	117.813	133.635	84.3074	118	137	87	136.148	113.635	152.649	139	112	153	control	DEN control
ZHA02	DEN	8	ZHA02-DEN-8	2018-12-24 11:10:49	2018-12-24 11:10:49	2018-12-24	2018-12-24	2018-12-01	34208	192.926	112.129	127.561	79.036	111	130	82	130.26	113.84	152.458	133	112	152	control	DEN control
ZHA02	DEN	8	ZHA02-DEN-8	2018-12-24 12:40:49	2018-12-24 12:40:49	2018-12-24	2018-12-24	2018-12-01	34566	193.42	118.96	132.302	91.8023	117	134	95	135.719	115.885	148.297	137	115	148	control	DEN control
ZHA02	DEN	8	ZHA02-DEN-8	2018-12-25 11:10:49	2018-12-25 11:10:49	2018-12-25	2018-12-24	2018-12-01	34303	193.265	108.553	121.495	80.7166	107	124	84	124.987	115.872	148.797	127	114	149	control	DEN control
ZHA02	DEN	8	ZHA02-DEN-8	2018-12-25 12:40:49	2018-12-25 12:40:49	2018-12-25	2018-12-24	2018-12-01	34475	193.265	112.542	125.239	87.6768	112	128	90	128.932	116.499	146.977	131	115	147	control	DEN control
ZHA02	DEN	8	ZHA02-DEN-8	2018-12-26 11:10:49	2018-12-26 11:10:49	2018-12-26	2018-12-24	2018-12-01	34471	193.265	113.134	125.35	90.1555	112	128	93	129.275	117.069	145.755	131	116	145	control	DEN control
ZHA02	DEN	8	ZHA02-DEN-8	2018-12-26 12:40:49	2018-12-26 12:40:49	2018-12-26	2018-12-24	2018-12-01	34379	193.759	112.36	124.341	88.7884	109	124	89	128.226	117.092	146.009	128	116	146	control	DEN control
ZHA02	DEN	8	ZHA02-DEN-8	2018-12-27 11:10:49	2018-12-27 11:10:49	2018-12-27	2018-12-24	2018-12-01	35197	163.137	113.777	124.746	91.4961	113	128	95	129.071	117.874	144.864	132	116	144	control	DEN control
ZHA02	DEN	8	ZHA02-DEN-8	2018-12-27 12:40:49	2018-12-27 12:40:49	2018-12-27	2018-12-24	2018-12-01	34677	194.178	112.645	124.342	90.8912	111	127	94	128.456	117.551	144.884	131	116	144	control	DEN control
ZHA02	DEN	8	ZHA02-DEN-8	2018-12-28 11:10:49	2018-12-28 11:10:49	2018-12-28	2018-12-24	2018-12-01	35858	163.491	108.872	119.434	86.8546	106	120	88	123.699	118.103	144.677	124	117	144	control	DEN control
ZHA02	DEN	8	ZHA02-DEN-8	2018-12-28 12:40:49	2018-12-28 12:40:49	2018-12-28	2018-12-24	2018-12-01	33728	163.31	110.067	118.976	84.256	104	114	80	122.677	118.469	145.937	118	117	146	control	DEN control
ZHA02	DEN	8	ZHA02-DEN-8	2018-12-29 11:10:49	2018-12-29 11:10:49	2018-12-29	2018-12-24	2018-12-01	35806	163.843	111.168	120.005	90.9805	111	123	95	124.904	119.371	142.93	128	118	142	control	DEN control
ZHA02	DEN	8	ZHA02-DEN-8	2018-12-29 12:40:49	2018-12-29 12:40:49	2018-12-29	2018-12-24	2018-12-01	35870	163.383	110.626	119.186	90.1911	110	122	94	124.128	119.473	142.96	126	118	142	control	DEN control
ZHA02	DEN	8	ZHA02-DEN-8	2018-12-30 11:10:49	2018-12-30 11:10:49	2018-12-30	2018-12-24	2018-12-01	35299	195.224	109.958	118.607	86.2085	108	120	89	123.321	118.889	144.816	124	118	144	control	DEN control
ZHA02	DEN	8	ZHA02-DEN-8	2018-12-30 12:40:49	2018-12-30 12:40:49	2018-12-30	2018-12-24	2018-12-01	35052	193.499	108.608	116.522	85.1977	106	117	88	121.4	119.346	144.366	122	118	144	control	DEN control
ZHA02	DEN	8	ZHA02-DEN-8	2018-12-31 11:10:49	2018-12-31 11:10:49	2018-12-31	2018-12-31	2018-12-01	35222	163.077	113.901	120.141	86.9884	113	122	91	125.355	119.81	145.485	127	118	145	control	DEN control
ZHA02	DEN	8	ZHA02-DEN-8	2018-12-31 12:40:49	2018-12-31 12:40:49	2018-12-31	2018-12-31	2018-12-01	35137	162.571	110.449	115.998	84.2035	109	117	88	121.343	120.282	144.927	122	119	144	control	DEN control
ZHA02	DEN	8	ZHA02-DEN-8	2019-01-01 11:10:49	2019-01-01 11:10:49	2019-01-01	2018-12-31	2019-01-01	33986	178.881	105.547	109.837	88.9904	105	111	92	115.874	122.542	139.142	117	122	138	control	DEN control
ZHA02	DEN	8	ZHA02-DEN-8	2019-01-01 12:40:49	2019-01-01 12:40:49	2019-01-01	2018-12-31	2019-01-01	33906	179.367	105.895	110.235	92.2408	105	112	95	116.46	123.021	137.539	118	122	136	control	DEN control
ZHA02	DEN	8	ZHA02-DEN-8	2019-01-02 11:10:49	2019-01-02 11:10:49	2019-01-02	2018-12-31	2019-01-01	34004	179.115	109.013	112.465	96.2473	108	114	99	119.033	123.737	136.622	120	123	135	control	DEN control
ZHA02	DEN	8	ZHA02-DEN-8	2019-01-02 12:40:49	2019-01-02 12:40:49	2019-01-02	2018-12-31	2019-01-01	34092	178.651	105.185	107.723	92.7833	104	109	95	114.421	124.301	136.074	116	124	134	control	DEN control
ZHA02	DEN	8	ZHA02-DEN-8	2019-01-14 11:10:52	2019-01-14 11:10:52	2019-01-14	2019-01-14	2019-01-01	35454	197.867	115.214	119.348	100.865	111	116	105	125.505	123.226	137.52	123	123	136	control	DEN control
ZHA02	DEN	8	ZHA02-DEN-8	2019-01-14 12:40:49	2019-01-14 12:40:49	2019-01-14	2019-01-14	2019-01-01	34471	197.867	114.929	117.243	89.8829	108	111	92	123.185	122.53	142.609	118	122	142	control	DEN control
ZHA02	DEN	8	ZHA02-DEN-8	2019-01-16 11:10:49	2019-01-16 11:10:49	2019-01-16	2019-01-14	2019-01-01	35221	200.286	89.2798	86.8994	66.8364	80	80	64	92.6475	125.575	139.785	86	126	138	control	DEN control
ZHA02	DEN	8	ZHA02-DEN-8	2019-01-16 12:40:49	2019-01-16 12:40:49	2019-01-16	2019-01-14	2019-01-01	31742	183.147	102.499	101.951	87.0736	95	96	82	108.374	125.659	136.449	103	126	135	control	DEN control
ZHA02	DEN	8	ZHA02-DEN-8	2019-01-17 11:10:49	2019-01-17 11:10:49	2019-01-17	2019-01-14	2019-01-01	34098	178.168	101.371	102.458	87.1451	101	103	90	109.293	124.879	136.508	110	125	135	control	DEN control
ZHA02	DEN	8	ZHA02-DEN-8	2019-01-17 12:40:49	2019-01-17 12:40:49	2019-01-17	2019-01-14	2019-01-01	35157	197.821	113.296	114.45	93.2002	107	109	95	120.908	123.942	139.436	116	124	138	control	DEN control
ZHA02	DEN	8	ZHA02-DEN-8	2019-01-19 11:10:49	2019-01-19 11:10:49	2019-01-19	2019-01-14	2019-01-01	33276	198.961	92.6812	93.609	81.5264	84	85	78	99.4865	125.534	134.599	92	126	133	control	DEN control
ZHA02	DEN	8	ZHA02-DEN-8	2019-01-19 12:40:49	2019-01-19 12:40:49	2019-01-19	2019-01-14	2019-01-01	31803	197.732	108.115	105.877	90.8795	99	98	84	112.461	126.398	136.504	106	127	134	control	DEN control
ZHA02	DEN	8	ZHA02-DEN-8	2019-01-20 11:10:49	2019-01-20 11:10:49	2019-01-20	2019-01-14	2019-01-01	35197	198.064	102.961	102.836	90.554	95	96	90	109.638	125.943	134.805	104	127	133	control	DEN control
ZHA02	DEN	8	ZHA02-DEN-8	2019-01-20 12:40:49	2019-01-20 12:40:49	2019-01-20	2019-01-14	2019-01-01	34531	197.9	106.95	106.039	91.3386	100	101	92	113.022	125.848	136.235	108	126	134	control	DEN control
ZHA02	DEN	8	ZHA02-DEN-8	2019-01-21 11:10:49	2019-01-21 11:10:49	2019-01-21	2019-01-21	2019-01-01	33333	178.533	97.7057	96.2192	87.2088	97	96	89	103.624	127.001	133.369	104	127	132	control	DEN control
ZHA02	DEN	8	ZHA02-DEN-8	2019-01-21 12:40:49	2019-01-21 12:40:49	2019-01-21	2019-01-21	2019-01-01	32348	197.821	109.538	106.139	91.9537	101	99	88	113.482	126.952	136.256	107	128	134	control	DEN control
ZHA02	DEN	8	ZHA02-DEN-8	2019-01-22 11:10:49	2019-01-22 11:10:49	2019-01-22	2019-01-21	2019-01-01	31969	198.032	102.571	102.262	92.3294	95	95	93	109.26	126.454	133.478	103	127	131	control	DEN control
ZHA02	DEN	8	ZHA02-DEN-8	2019-01-22 12:40:49	2019-01-22 12:40:49	2019-01-22	2019-01-21	2019-01-01	32815	197.784	103.165	102.185	93.102	97	97	95	109.4	126.888	133.097	105	128	131	control	DEN control
ZHA02	DEN	8	ZHA02-DEN-8	2019-01-23 11:10:49	2019-01-23 11:10:49	2019-01-23	2019-01-21	2019-01-01	32552	197.96	101.276	100.339	92.4103	94	94	92	107.436	127.105	132.429	102	128	130	control	DEN control
ZHA02	DEN	8	ZHA02-DEN-8	2019-01-23 12:40:49	2019-01-23 12:40:49	2019-01-23	2019-01-21	2019-01-01	32559	197.96	103.361	102.083	94.5392	96	95	93	109.302	127.312	132.258	103	128	130	control	DEN control
ZHA02	DEN	8	ZHA02-DEN-8	2019-01-27 11:10:49	2019-01-27 11:10:49	2019-01-27	2019-01-21	2019-01-01	34328	197.867	116.854	113.594	101.483	112	109	104	121.45	127.321	134.994	118	128	132	control	DEN control
ZHA02	DEN	8	ZHA02-DEN-8	2019-01-27 12:40:49	2019-01-27 12:40:49	2019-01-27	2019-01-21	2019-01-01	33984	197.867	115.551	112.361	100.066	110	107	102	120.17	127.264	135.089	116	128	132	control	DEN control
ZHA02	DEN	8	ZHA02-DEN-8	2019-02-10 11:10:49	2019-02-10 11:10:49	2019-02-10	2019-02-04	2019-02-01	33584	198.064	102.559	96.6508	95.2186	100	95	98	105.398	130.348	129.525	104	131	126	control	DEN control
ZHA02	DEN	8	ZHA02-DEN-8	2019-02-10 12:40:49	2019-02-10 12:40:49	2019-02-10	2019-02-04	2019-02-01	32935	197.963	100.158	94.2388	92.3352	97	92	95	102.854	130.273	129.808	101	131	127	control	DEN control
ZHA02	DEN	8	ZHA02-DEN-8	2019-02-12 11:10:49	2019-02-12 11:10:49	2019-02-12	2019-02-11	2019-02-01	31590	180.431	89.4113	80.4582	82.8194	85	78	81	89.0554	132.394	128.008	87	132	127	control	DEN control
ZHA02	DEN	8	ZHA02-DEN-8	2019-02-12 12:40:49	2019-02-12 12:40:49	2019-02-12	2019-02-11	2019-02-01	32275	177.714	80.3941	74.8925	79.1454	79	75	81	82.6055	131.343	126.333	83	131	125	control	DEN control
ZHA02	DEN	8	ZHA02-DEN-8	2019-02-13 11:10:49	2019-02-13 11:10:49	2019-02-13	2019-02-11	2019-02-01	29105	181.613	89.0942	78.8332	82.1426	83	74	78	87.6339	133.123	127.611	83	133	126	control	DEN control
ZHA02	DEN	8	ZHA02-DEN-8	2019-02-13 12:40:49	2019-02-13 12:40:49	2019-02-13	2019-02-11	2019-02-01	29328	180.646	65.7482	62.1897	69.2816	52	51	60	67.131	131.233	124.121	56	131	123	control	DEN control
ZHA02	DEN	8	ZHA02-DEN-8	2019-02-15 11:10:08	2019-02-15 11:10:08	2019-02-15	2019-02-11	2019-02-01	29216	196.596	114.034	102.406	104.087	108	98	99	112.626	133.155	128.717	109	133	127	control	DEN control
ZHA02	DEN	8	ZHA02-DEN-8	2019-02-15 12:40:08	2019-02-15 12:40:08	2019-02-15	2019-02-11	2019-02-01	26307	196.471	119.108	107.636	113.492	110	97	105	117.941	133.705	126.43	109	134	125	control	DEN control
ZHA02	DEN	8	ZHA02-DEN-8	2019-02-16 11:10:08	2019-02-16 11:10:08	2019-02-16	2019-02-11	2019-02-01	28940	196.104	114.313	101.413	103.591	108	96	98	111.763	133.784	128.634	107	134	127	control	DEN control
ZHA02	DEN	8	ZHA02-DEN-8	2019-02-16 12:40:08	2019-02-16 12:40:08	2019-02-16	2019-02-11	2019-02-01	25327	197.069	131.761	119.017	126.173	125	109	119	129.582	134.336	125.916	122	135	125	control	DEN control
ZHA02	DEN	8	ZHA02-DEN-8	2019-02-17 11:10:08	2019-02-17 11:10:08	2019-02-17	2019-02-11	2019-02-01	28056	197.652	114.281	99.8038	102.725	108	95	97	110.447	134.556	128.464	106	135	127	control	DEN control
ZHA02	DEN	8	ZHA02-DEN-8	2019-02-17 12:40:08	2019-02-17 12:40:08	2019-02-17	2019-02-11	2019-02-01	23136	195.975	138.897	124.381	130.572	132	117	123	135.285	134.849	126.707	129	135	125	control	DEN control
ZHA02	DEN	8	ZHA02-DEN-8	2019-02-18 11:08:21	2019-02-18 11:08:21	2019-02-18	2019-02-18	2019-02-01	27091	195.479	101.574	84.6514	89.2341	95	79	84	95.3028	136.027	127.952	90	136	127	control	DEN control
ZHA02	DEN	8	ZHA02-DEN-8	2019-02-18 12:38:21	2019-02-18 12:38:21	2019-02-18	2019-02-18	2019-02-01	23394	193.983	122.872	106.893	111.78	118	101	104	117.998	135.472	127.503	114	135	125	control	DEN control
ZHA02	DEN	8	ZHA02-DEN-8	2019-02-19 11:08:21	2019-02-19 11:08:21	2019-02-19	2019-02-18	2019-02-01	30455	197.156	97.1522	81.0793	87.5014	92	77	84	91.6358	136.046	126.763	88	136	126	control	DEN control
ZHA02	DEN	8	ZHA02-DEN-8	2019-02-19 12:38:21	2019-02-19 12:38:21	2019-02-19	2019-02-18	2019-02-01	24062	195.426	116.138	99.9855	105.454	111	94	98	111.047	135.667	127.26	107	135	125	control	DEN control
ZHA02	DEN	8	ZHA02-DEN-8	2019-02-20 11:08:21	2019-02-20 11:08:21	2019-02-20	2019-02-18	2019-02-01	28641	196.471	98.4591	80.8474	86.3979	93	75	82	91.7213	136.493	127.541	87	136	127	control	DEN control
ZHA02	DEN	8	ZHA02-DEN-8	2019-02-20 12:38:21	2019-02-20 12:38:21	2019-02-20	2019-02-18	2019-02-01	23468	196.47	113.948	96.4715	102.344	109	91	95	107.821	136.25	127.285	103	135	126	control	DEN control
ZHA02	DEN	8	ZHA02-DEN-8	2019-02-21 11:08:21	2019-02-21 11:08:21	2019-02-21	2019-02-18	2019-02-01	30091	198.061	93.0697	76.2524	82.036	89	71	78	86.5351	136.274	127.255	82	136	126	control	DEN control
ZHA02	DEN	8	ZHA02-DEN-8	2019-02-21 12:38:21	2019-02-21 12:38:21	2019-02-21	2019-02-18	2019-02-01	24539	195.87	111.76	94.2792	100.525	107	88	94	105.273	136.334	127.104	101	135	126	control	DEN control
ZHA02	DEN	8	ZHA02-DEN-8	2019-02-22 11:08:21	2019-02-22 11:08:21	2019-02-22	2019-02-18	2019-02-01	31222	194.754	92.5023	77.8846	83.8294	92	77	85	88.2586	135.324	126.865	88	134	126	control	DEN control
ZHA02	DEN	8	ZHA02-DEN-8	2019-02-22 12:38:21	2019-02-22 12:38:21	2019-02-22	2019-02-18	2019-02-01	29714	193.683	93.8954	80.2973	86.4268	92	79	87	90.5169	134.9	126.56	90	134	126	control	DEN control
ZHA02	DEN	8	ZHA02-DEN-8	2019-02-23 11:08:21	2019-02-23 11:08:21	2019-02-23	2019-02-18	2019-02-01	27058	198.022	124.671	106.434	112.617	123	103	111	118.917	136.438	127.269	116	134	127	control	DEN control
ZHA02	DEN	8	ZHA02-DEN-8	2019-02-23 12:38:21	2019-02-23 12:38:21	2019-02-23	2019-02-18	2019-02-01	22759	194.788	110.94	91.203	96.8611	106	86	92	103.031	137.12	127.852	99	135	127	control	DEN control
ZHA02	DEN	8	ZHA02-DEN-8	2019-02-24 11:08:21	2019-02-24 11:08:21	2019-02-24	2019-02-18	2019-02-01	22043	191.766	113.099	93.7541	99.953	110	89	96	105.87	137.096	127.434	103	135	126	control	DEN control
ZHA02	DEN	8	ZHA02-DEN-8	2019-02-24 12:38:21	2019-02-24 12:38:21	2019-02-24	2019-02-18	2019-02-01	19623	190.354	106.3	87.28	94.8413	100	79	88	98.4848	137.197	126.623	93	135	126	control	DEN control
ZHA02	DEN	8	ZHA02-DEN-8	2019-02-25 11:08:21	2019-02-25 11:08:21	2019-02-25	2019-02-25	2019-02-01	23015	192.151	103.974	85.9534	91.4972	100	81	87	97.4239	136.555	127.614	93	135	126	control	DEN control
ZHA02	DEN	8	ZHA02-DEN-8	2019-02-25 12:38:21	2019-02-25 12:38:21	2019-02-25	2019-02-25	2019-02-01	23972	175.656	79.0504	65.8551	70.9808	70	58	65	73.6065	134.635	127.024	67	132	126	control	DEN control
ZHA02	DEN	8	ZHA02-DEN-8	2019-02-26 11:08:21	2019-02-26 11:08:21	2019-02-26	2019-02-25	2019-02-01	23093	190.261	97.0806	79.6613	84.2717	95	75	82	90.5699	136.175	128.104	87	134	128	control	DEN control
ZHA02	DEN	8	ZHA02-DEN-8	2019-02-26 12:38:21	2019-02-26 12:38:21	2019-02-26	2019-02-25	2019-02-01	22991	186.731	101.821	84.2642	89.4082	92	72	80	94.6037	136.309	127.707	85	134	127	control	DEN control
ZHA02	DEN	8	ZHA02-DEN-8	2019-02-27 11:08:21	2019-02-27 11:08:21	2019-02-27	2019-02-25	2019-02-01	25076	196.165	94.8937	77.6079	82.1453	91	72	79	88.3036	136.101	128.152	85	134	128	control	DEN control
ZHA02	DEN	8	ZHA02-DEN-8	2019-02-27 12:38:21	2019-02-27 12:38:21	2019-02-27	2019-02-25	2019-02-01	19765	182.508	119.008	98.102	104.046	114	93	98	110.586	137.599	127.897	107	135	127	control	DEN control
ZHA02	DEN	8	ZHA02-DEN-8	2019-02-28 11:08:21	2019-02-28 11:08:21	2019-02-28	2019-02-25	2019-02-01	23978	193.753	97.2954	80.004	84.1644	94	75	81	90.8949	136.028	128.376	86	133	128	control	DEN control
ZHA02	DEN	8	ZHA02-DEN-8	2019-02-28 12:38:21	2019-02-28 12:38:21	2019-02-28	2019-02-25	2019-02-01	21746	189.226	127.037	106.115	109.086	123	101	105	118.788	136.941	129.582	115	134	129	control	DEN control
ZHA02	DEN	8	ZHA02-DEN-8	2019-03-01 11:08:21	2019-03-01 11:08:21	2019-03-01	2019-02-25	2019-03-01	29840	194.549	113.358	94.9427	94.8591	110	95	96	107.572	135.394	131.213	108	132	129	control	DEN control
ZHA02	DEN	8	ZHA02-DEN-8	2019-03-01 12:38:21	2019-03-01 12:38:21	2019-03-01	2019-02-25	2019-03-01	32140	194.053	109.418	91.3157	90.6695	106	91	92	103.55	135.227	131.448	104	132	130	control	DEN control
ZHA02	DEN	8	ZHA02-DEN-8	2019-03-02 11:08:21	2019-03-02 11:08:21	2019-03-02	2019-02-25	2019-03-01	33063	195.167	106.689	92.3548	91.8581	102	90	90	103.459	133.733	130.672	101	131	129	control	DEN control
ZHA02	DEN	8	ZHA02-DEN-8	2019-03-02 12:38:21	2019-03-02 12:38:21	2019-03-02	2019-02-25	2019-03-01	32858	193.759	102.6	90.418	90.037	99	88	88	100.846	132.93	130.256	99	131	128	control	DEN control
ZHA02	DEN	8	ZHA02-DEN-8	2019-03-03 11:08:21	2019-03-03 11:08:21	2019-03-03	2019-02-25	2019-03-01	30840	187.086	104.498	88.01	86.2535	96	81	81	98.8545	134.462	131.732	92	132	130	control	DEN control
ZHA02	DEN	8	ZHA02-DEN-8	2019-03-03 12:38:21	2019-03-03 12:38:21	2019-03-03	2019-02-25	2019-03-01	26485	184.879	123.406	106.133	103.7	118	101	99	117.771	134.522	132.166	114	132	131	control	DEN control
ZHA02	DEN	8	ZHA02-DEN-8	2019-03-04 11:08:22	2019-03-04 11:08:22	2019-03-04	2019-03-04	2019-03-01	33731	193.683	114.73	103.891	100.3	109	101	99	114.495	131.659	131.835	112	129	130	control	DEN control
ZHA02	DEN	8	ZHA02-DEN-8	2019-03-04 12:38:21	2019-03-04 12:38:21	2019-03-04	2019-03-04	2019-03-01	31036	185.031	115.673	100.318	92.3771	111	98	93	111.927	132.825	135.098	110	130	133	control	DEN control
ZHA02	DEN	8	ZHA02-DEN-8	2019-03-05 11:08:21	2019-03-05 11:08:21	2019-03-05	2019-03-04	2019-03-01	28947	193.465	126.204	105.313	98.9072	121	99	94	117.877	135.267	134.952	112	133	133	control	DEN control
ZHA02	DEN	8	ZHA02-DEN-8	2019-03-05 12:38:21	2019-03-05 12:38:21	2019-03-05	2019-03-04	2019-03-01	24532	193.811	140.953	122.22	117.111	136	118	113	134.433	134.506	133.731	131	132	131	control	DEN control
ZHA02	DEN	8	ZHA02-DEN-8	2019-03-06 11:08:21	2019-03-06 11:08:21	2019-03-06	2019-03-04	2019-03-01	29835	183.992	111.325	95.2324	89.0286	106	93	88	106.792	133.414	134.241	105	131	133	control	DEN control
ZHA02	DEN	8	ZHA02-DEN-8	2019-03-06 12:38:21	2019-03-06 12:38:21	2019-03-06	2019-03-04	2019-03-01	27691	185.524	122.077	104.98	98.0937	116	101	94	116.787	133.611	134.653	114	131	133	control	DEN control
ZHA02	DEN	8	ZHA02-DEN-8	2019-03-07 11:08:21	2019-03-07 11:08:21	2019-03-07	2019-03-04	2019-03-01	34004	195.32	124.809	108.936	101.512	119	107	101	120.834	132.994	134.77	119	130	133	control	DEN control
ZHA02	DEN	8	ZHA02-DEN-8	2019-03-07 12:38:21	2019-03-07 12:38:21	2019-03-07	2019-03-04	2019-03-01	27266	188.978	117.662	99.3434	96.6897	115	93	93	110.966	134.86	132.631	107	132	131	control	DEN control
ZHA02	DEN	8	ZHA02-DEN-8	2019-03-08 11:08:21	2019-03-08 11:08:21	2019-03-08	2019-03-04	2019-03-01	32317	188.134	123.195	103.306	94.2122	116	100	94	116.34	134.332	136.569	115	131	135	control	DEN control
ZHA02	DEN	8	ZHA02-DEN-8	2019-03-08 12:38:21	2019-03-08 12:38:21	2019-03-08	2019-03-04	2019-03-01	34109	194.408	124.199	106.019	98.3293	117	103	97	118.524	133.857	135.402	117	131	134	control	DEN control
ZHA02	DEN	8	ZHA02-DEN-8	2019-03-09 11:08:21	2019-03-09 11:08:21	2019-03-09	2019-03-04	2019-03-01	32689	177.624	111.115	97.1765	94.1599	106	97	94	108.734	132.991	132.192	109	130	131	control	DEN control
ZHA02	DEN	8	ZHA02-DEN-8	2019-03-09 12:38:21	2019-03-09 12:38:21	2019-03-09	2019-03-04	2019-03-01	32751	158.213	109.736	94.8832	91.3779	103	94	91	106.61	133.258	132.67	107	129	132	control	DEN control
ZHA02	DEN	8	ZHA02-DEN-8	2019-03-10 11:08:21	2019-03-10 11:08:21	2019-03-10	2019-03-04	2019-03-01	33759	194.408	119.258	100.92	91.8262	110	98	91	113.474	133.657	136.417	112	130	135	control	DEN control
ZHA02	DEN	8	ZHA02-DEN-8	2019-03-10 12:38:21	2019-03-10 12:38:21	2019-03-10	2019-03-04	2019-03-01	32852	179.16	118.745	98.6397	90.1948	111	97	91	111.897	134.468	136.417	112	131	134	control	DEN control
ZHA02	DEN	8	ZHA02-DEN-8	2019-03-11 11:08:21	2019-03-11 11:08:21	2019-03-11	2019-03-11	2019-03-01	33673	160.198	119.636	101.27	94.6515	111	100	95	114.207	134.027	135.039	114	129	134	control	DEN control
ZHA02	DEN	8	ZHA02-DEN-8	2019-03-11 12:38:21	2019-03-11 12:38:21	2019-03-11	2019-03-11	2019-03-01	33656	194.495	116.391	98.4168	90.8417	108	96	90	110.923	133.735	135.507	110	130	135	control	DEN control
ZHA02	DEN	8	ZHA02-DEN-8	2019-03-12 11:08:21	2019-03-12 11:08:21	2019-03-12	2019-03-11	2019-03-01	32482	181.842	100.014	82.3706	78.0583	92	77	73	93.5547	134.423	133.701	88	131	133	control	DEN control
ZHA02	DEN	8	ZHA02-DEN-8	2019-03-12 12:38:21	2019-03-12 12:38:21	2019-03-12	2019-03-11	2019-03-01	31896	188.009	121.261	106.879	99.2447	115	104	97	118.442	132.335	134.769	116	129	133	control	DEN control
ZHA02	DEN	8	ZHA02-DEN-8	2019-03-13 11:08:21	2019-03-13 11:08:21	2019-03-13	2019-03-11	2019-03-01	33036	183.174	113.155	98.9444	94.7672	107	98	94	110.585	132.854	132.91	110	130	132	control	DEN control
ZHA02	DEN	8	ZHA02-DEN-8	2019-03-13 12:38:21	2019-03-13 12:38:21	2019-03-13	2019-03-11	2019-03-01	32983	178.639	122.268	103.525	94.508	115	102	94	116.579	133.747	136.427	116	130	136	control	DEN control
ZHA02	DEN	8	ZHA02-DEN-8	2019-03-14 11:08:21	2019-03-14 11:08:21	2019-03-14	2019-03-11	2019-03-01	32841	191.312	122.965	103.421	93.224	115	100	93	116.47	133.919	137.152	115	130	137	control	DEN control
ZHA02	DEN	8	ZHA02-DEN-8	2019-03-14 12:38:21	2019-03-14 12:38:21	2019-03-14	2019-03-11	2019-03-01	34868	162.427	124.021	103.624	90.8675	115	100	90	116.788	133.848	138.785	115	129	139	control	DEN control
ZHA02	DEN	8	ZHA02-DEN-8	2019-03-15 11:08:21	2019-03-15 11:08:21	2019-03-15	2019-03-11	2019-03-01	34500	161.547	121.201	102.577	90.3678	113	100	89	115.298	133.179	138.246	115	127	139	control	DEN control
ZHA02	DEN	8	ZHA02-DEN-8	2019-03-15 12:38:21	2019-03-15 12:38:21	2019-03-15	2019-03-11	2019-03-01	34274	161.187	121.241	102.081	90.0675	113	99	88	114.967	133.426	138.245	114	128	139	control	DEN control
ZHA02	DEN	8	ZHA02-DEN-8	2019-03-16 11:08:21	2019-03-16 11:08:21	2019-03-16	2019-03-11	2019-03-01	31423	160.833	106.488	85.38	78.3685	97	80	70	97.5692	135.164	135.983	91	130	137	control	DEN control
ZHA02	DEN	8	ZHA02-DEN-8	2019-03-16 12:38:21	2019-03-16 12:38:21	2019-03-16	2019-03-11	2019-03-01	30187	164.607	135.511	114.966	107.097	131	112	102	127.821	134.707	135.75	125	130	135	control	DEN control
ZHA02	DEN	8	ZHA02-DEN-8	2019-03-17 11:08:21	2019-03-17 11:08:21	2019-03-17	2019-03-11	2019-03-01	32789	158.954	108.021	95.5991	85.0871	103	95	83	106.313	131.042	136.264	106	126	137	control	DEN control
ZHA02	DEN	8	ZHA02-DEN-8	2019-03-17 12:38:21	2019-03-17 12:38:21	2019-03-17	2019-03-11	2019-03-01	32434	158.552	106.641	92.9181	84.1271	102	92	82	103.942	131.87	135.537	104	127	136	control	DEN control
ZHA02	DEN	8	ZHA02-DEN-8	2019-03-18 11:08:21	2019-03-18 11:08:21	2019-03-18	2019-03-18	2019-03-01	33806	159.84	107.2	94.5719	87.1647	102	93	85	105.341	131.679	134.532	103	127	136	control	DEN control
ZHA02	DEN	8	ZHA02-DEN-8	2019-03-18 12:38:21	2019-03-18 12:38:21	2019-03-18	2019-03-18	2019-03-01	32898	159.87	108.292	95.8355	86.2546	104	95	84	106.519	131.236	135.687	106	127	137	control	DEN control
ZHA02	DEN	8	ZHA02-DEN-8	2019-03-19 11:08:21	2019-03-19 11:08:21	2019-03-19	2019-03-18	2019-03-01	32052	162.768	106.139	87.4951	75.7363	99	82	69	98.7115	133.636	138.04	94	129	139	control	DEN control
ZHA02	DEN	8	ZHA02-DEN-8	2019-03-19 12:38:21	2019-03-19 12:38:21	2019-03-19	2019-03-18	2019-03-01	30768	162.794	118.901	107.865	97.7421	114	105	93	118.123	130.599	135.531	116	127	136	control	DEN control
ZHA02	DEN	8	ZHA02-DEN-8	2019-03-20 11:10:56	2019-03-20 11:10:56	2019-03-20	2019-03-18	2019-03-01	29204	161.135	100.043	85.067	73.5056	96	82	70	95.0738	132.274	137.168	92	130	138	control	DEN control
ZHA02	DEN	8	ZHA02-DEN-8	2019-03-20 12:40:56	2019-03-20 12:40:56	2019-03-20	2019-03-18	2019-03-01	27973	163.78	108.653	93.5396	82.1593	104	90	77	103.86	132.205	136.96	101	129	137	control	DEN control
ZHA02	DEN	8	ZHA02-DEN-8	2019-03-21 11:10:56	2019-03-21 11:10:56	2019-03-21	2019-03-18	2019-03-01	25998	162.335	100.643	86.8454	76.416	97	84	73	96.6066	131.939	136.264	94	130	136	control	DEN control
ZHA02	DEN	8	ZHA02-DEN-8	2019-03-21 12:40:56	2019-03-21 12:40:56	2019-03-21	2019-03-18	2019-03-01	25331	162.204	98.5078	86.1586	77.7363	93	83	73	95.4302	131.547	134.936	92	129	135	control	DEN control
ZHA02	DEN	8	ZHA02-DEN-8	2019-03-22 11:10:56	2019-03-22 11:10:56	2019-03-22	2019-03-18	2019-03-01	25519	152.841	79.9396	69.461	68.2827	75	64	63	76.9732	132.338	130.423	72	131	131	control	DEN control
ZHA02	DEN	8	ZHA02-DEN-8	2019-03-22 12:40:56	2019-03-22 12:40:56	2019-03-22	2019-03-18	2019-03-01	25916	159.135	81.6053	69.9475	66.1294	76	66	61	77.9642	132.216	132.286	74	130	132	control	DEN control
ZHA02	DEN	8	ZHA02-DEN-8	2019-03-23 11:10:56	2019-03-23 11:10:56	2019-03-23	2019-03-18	2019-03-01	25030	159.343	94.2996	78.8819	73.7118	87	74	68	88.5103	133.478	133.604	83	132	133	control	DEN control
ZHA02	DEN	8	ZHA02-DEN-8	2019-03-23 12:40:56	2019-03-23 12:40:56	2019-03-23	2019-03-18	2019-03-01	22569	157.05	89.7295	75.8943	73.9886	84	72	69	85.1925	133.422	131.432	82	132	131	control	DEN control
ZHA02	DEN	8	ZHA02-DEN-8	2019-03-24 11:10:56	2019-03-24 11:10:56	2019-03-24	2019-03-18	2019-03-01	23597	157.823	97.406	81.234	76.1059	90	77	71	91.2933	133.792	133.624	86	132	134	control	DEN control
ZHA02	DEN	8	ZHA02-DEN-8	2019-03-24 12:40:56	2019-03-24 12:40:56	2019-03-24	2019-03-18	2019-03-01	21277	157.41	93.7369	78.9036	76.4456	89	76	73	88.7984	133.741	131.882	86	132	132	control	DEN control
ZHA02	DEN	8	ZHA02-DEN-8	2019-03-25 11:10:56	2019-03-25 11:10:56	2019-03-25	2019-03-25	2019-03-01	24376	146.142	88.6939	75.463	75.4112	83	72	72	84.6881	133.634	130.128	81	132	130	control	DEN control
ZHA02	DEN	8	ZHA02-DEN-8	2019-03-25 12:40:56	2019-03-25 12:40:56	2019-03-25	2019-03-25	2019-03-01	26856	143.365	91.7828	81.6909	80.8785	87	80	80	90.8902	132.033	130.076	89	131	130	control	DEN control
ZHA02	DEN	8	ZHA02-DEN-8	2019-03-26 11:10:56	2019-03-26 11:10:56	2019-03-26	2019-03-25	2019-03-01	23101	155.986	98.5571	81.0618	76.3063	91	77	71	91.5537	134.464	133.616	87	134	133	control	DEN control
ZHA02	DEN	8	ZHA02-DEN-8	2019-03-26 12:40:56	2019-03-26 12:40:56	2019-03-26	2019-03-25	2019-03-01	23269	156.64	101.051	83.4261	79.3974	96	82	77	94.4396	134.605	133.167	92	134	133	control	DEN control
ZHA02	DEN	8	ZHA02-DEN-8	2019-03-27 11:10:56	2019-03-27 11:10:56	2019-03-27	2019-03-25	2019-03-01	19318	133.542	96.2024	80.5112	77.3375	91	77	73	90.59	133.989	132.372	87	133	132	control	DEN control
ZHA02	DEN	8	ZHA02-DEN-8	2019-03-27 12:40:56	2019-03-27 12:40:56	2019-03-27	2019-03-25	2019-03-01	22410	137.418	101.65	85.9323	82.8867	98	83	80	96.534	133.993	132.224	94	133	132	control	DEN control
ZHA02	DEN	8	ZHA02-DEN-8	2019-03-28 11:10:56	2019-03-28 11:10:56	2019-03-28	2019-03-25	2019-03-01	22152	153.268	93.4218	76.1082	74.1094	86	72	69	86.2319	134.969	131.994	81	134	132	control	DEN control
ZHA02	DEN	8	ZHA02-DEN-8	2019-03-28 12:40:56	2019-03-28 12:40:56	2019-03-28	2019-03-25	2019-03-01	22000	150.887	97.3955	80.6294	79.754	93	78	77	91.1206	134.936	131.135	89	134	130	control	DEN control
ZHA02	DEN	8	ZHA02-DEN-8	2019-03-29 11:10:56	2019-03-29 11:10:56	2019-03-29	2019-03-25	2019-03-01	21189	129.385	96.9326	77.5287	76.4059	91	73	72	88.5582	136.041	131.841	84	136	131	control	DEN control
ZHA02	DEN	8	ZHA02-DEN-8	2019-03-29 12:40:56	2019-03-29 12:40:56	2019-03-29	2019-03-25	2019-03-01	18219	130.028	104.926	84.8134	84.41	103	83	82	96.768	136.388	131.409	96	136	131	control	DEN control
ZHA02	DEN	8	ZHA02-DEN-8	2019-03-30 11:10:56	2019-03-30 11:10:56	2019-03-30	2019-03-25	2019-03-01	18716	131.25	106.905	82.5938	80.7668	102	78	76	95.3896	137.955	133.076	91	137	132	control	DEN control
ZHA02	DEN	8	ZHA02-DEN-8	2019-03-30 12:40:56	2019-03-30 12:40:56	2019-03-30	2019-03-25	2019-03-01	19661	132.27	107.126	85.1224	83.6602	103	82	81	97.4099	137.004	132.346	95	136	131	control	DEN control
ZHA02	DEN	8	ZHA02-DEN-8	2019-03-31 11:10:56	2019-03-31 11:10:56	2019-03-31	2019-03-25	2019-03-01	13945	177.483	116.741	82.8219	87.6664	114	81	84	99.1813	143.005	131.051	96	143	130	control	DEN control
ZHA02	DEN	8	ZHA02-DEN-8	2019-03-31 12:40:56	2019-03-31 12:40:56	2019-03-31	2019-03-25	2019-03-01	17843	180.075	112.49	84.162	86.9511	111	82	85	98.7759	140.304	131.148	97	140	130	control	DEN control
ZHA02	DEN	20	ZHA02-DEN-20	2018-11-03 11:11:23	2018-11-03 11:11:23	2018-11-03	2018-10-29	2018-11-01	16151	127.941	130.764	123.494	106.382	130	125	108	132.252	127.917	138.345	134	128	138	control	DEN control
ZHA02	DEN	20	ZHA02-DEN-20	2018-11-03 12:41:23	2018-11-03 12:41:23	2018-11-03	2018-10-29	2018-11-01	15665	126.833	126.993	120.451	104.183	126	122	105	129.113	127.765	137.826	131	128	138	control	DEN control
ZHA02	DEN	20	ZHA02-DEN-20	2018-11-04 11:11:23	2018-11-04 11:11:23	2018-11-04	2018-10-29	2018-11-01	15958	125.407	127.824	116.398	103.352	125	118	105	126.412	130.27	136.806	128	130	136	control	DEN control
ZHA02	DEN	20	ZHA02-DEN-20	2018-11-04 12:41:23	2018-11-04 12:41:23	2018-11-04	2018-10-29	2018-11-01	15242	125.655	128.008	116.393	102.576	125	117	105	126.45	130.199	137.254	128	130	136	control	DEN control
ZHA02	DEN	20	ZHA02-DEN-20	2018-11-05 11:11:23	2018-11-05 11:11:23	2018-11-05	2018-11-05	2018-11-01	15139	126.071	130.319	116.235	104.398	127	118	107	127.077	131.52	136.567	129	131	136	control	DEN control
ZHA02	DEN	20	ZHA02-DEN-20	2018-11-05 12:41:23	2018-11-05 12:41:23	2018-11-05	2018-11-05	2018-11-01	15732	125.731	134.072	120.276	107.494	131	121	108	130.902	131.259	137.008	132	131	136	control	DEN control
ZHA02	DEN	20	ZHA02-DEN-20	2018-11-06 11:11:23	2018-11-06 11:11:23	2018-11-06	2018-11-05	2018-11-01	15460	126.397	127.312	108.841	93.7549	125	107	95	120.586	132.893	139.207	121	131	139	control	DEN control
ZHA02	DEN	20	ZHA02-DEN-20	2018-11-06 12:41:23	2018-11-06 12:41:23	2018-11-06	2018-11-05	2018-11-01	15843	126.259	132.692	114.069	98.8621	131	113	100	125.908	132.881	139.187	127	131	139	control	DEN control
ZHA02	DEN	20	ZHA02-DEN-20	2018-11-07 11:11:23	2018-11-07 11:11:23	2018-11-07	2018-11-05	2018-11-01	15826	129.075	121.197	105.726	95.0572	119	104	94	116.472	132.496	136.277	115	131	135	control	DEN control
ZHA02	DEN	20	ZHA02-DEN-20	2018-11-07 12:41:23	2018-11-07 12:41:23	2018-11-07	2018-11-05	2018-11-01	15448	128.765	150.808	135.183	121.527	150	132	118	145.487	131.892	137.537	144	131	137	control	DEN control
ZHA02	DEN	20	ZHA02-DEN-20	2018-11-08 11:11:23	2018-11-08 11:11:23	2018-11-08	2018-11-05	2018-11-01	16491	126.734	131.666	115.311	97.1333	130	114	97	125.949	131.571	140.383	126	132	140	control	DEN control
ZHA02	DEN	20	ZHA02-DEN-20	2018-11-08 12:41:23	2018-11-08 12:41:23	2018-11-08	2018-11-05	2018-11-01	15675	125.655	155.328	138.984	123.074	155	136	121	149.569	131.716	138.798	149	132	139	control	DEN control
ZHA02	DEN	20	ZHA02-DEN-20	2018-11-09 11:11:23	2018-11-09 11:11:23	2018-11-09	2018-11-05	2018-11-01	15723	126.064	136.574	124.823	108.176	135	123	109	134.649	129.766	138.68	135	130	138	control	DEN control
ZHA02	DEN	20	ZHA02-DEN-20	2018-11-09 12:41:23	2018-11-09 12:41:23	2018-11-09	2018-11-05	2018-11-01	16429	126.961	154.931	140.775	124.32	152	135	119	150.48	130.81	138.749	147	131	139	control	DEN control
ZHA02	DEN	20	ZHA02-DEN-20	2018-11-10 11:11:23	2018-11-10 11:11:23	2018-11-10	2018-11-05	2018-11-01	15485	124.69	133.488	122.635	102.44	134	123	104	131.991	128.887	140.515	133	129	140	control	DEN control
ZHA02	DEN	20	ZHA02-DEN-20	2018-11-10 12:41:23	2018-11-10 12:41:23	2018-11-10	2018-11-05	2018-11-01	15450	124.335	137.212	127.473	109.067	137	127	109	136.58	128.697	139.306	137	129	139	control	DEN control
ZHA02	DEN	20	ZHA02-DEN-20	2018-11-11 11:11:23	2018-11-11 11:11:23	2018-11-11	2018-11-05	2018-11-01	16242	127.001	139.536	128.413	105.242	142	129	107	137.653	128.581	142.092	140	129	142	control	DEN control
ZHA02	DEN	20	ZHA02-DEN-20	2018-11-11 12:41:23	2018-11-11 12:41:23	2018-11-11	2018-11-05	2018-11-01	15320	127.454	157.815	146.415	125.556	155	142	121	154.999	129.078	140.672	152	129	141	control	DEN control
ZHA02	DEN	20	ZHA02-DEN-20	2018-11-12 11:11:23	2018-11-12 11:11:23	2018-11-12	2018-11-12	2018-11-01	15041	128.799	125.63	114.428	92.306	123	112	89	123.602	128.897	141.892	122	129	141	control	DEN control
ZHA02	DEN	20	ZHA02-DEN-20	2018-11-12 12:41:22	2018-11-12 12:41:22	2018-11-12	2018-11-12	2018-11-01	13685	128.008	148.613	139.843	119.611	150	139	118	148.586	128.074	140.081	149	128	139	control	DEN control
ZHA02	DEN	20	ZHA02-DEN-20	2018-11-13 11:11:23	2018-11-13 11:11:23	2018-11-13	2018-11-12	2018-11-01	15123	127.906	132.059	120.271	96.386	132	117	96	129.907	128.857	142.818	128	129	141	control	DEN control
ZHA02	DEN	20	ZHA02-DEN-20	2018-11-13 12:41:23	2018-11-13 12:41:23	2018-11-13	2018-11-12	2018-11-01	15003	128.191	134.854	122.096	99.3868	136	119	100	131.998	129.456	142.26	131	129	140	control	DEN control
ZHA02	DEN	20	ZHA02-DEN-20	2018-11-14 11:11:23	2018-11-14 11:11:23	2018-11-14	2018-11-12	2018-11-01	15223	128.575	146.748	133.902	114.166	149	132	115	144.003	129.808	140.464	145	129	138	control	DEN control
ZHA02	DEN	20	ZHA02-DEN-20	2018-11-14 12:41:23	2018-11-14 12:41:23	2018-11-14	2018-11-12	2018-11-01	15429	128.629	135.68	123.285	105.185	138	121	106	133.443	129.928	139.696	134	129	138	control	DEN control
ZHA02	DEN	20	ZHA02-DEN-20	2018-11-15 11:11:23	2018-11-15 11:11:23	2018-11-15	2018-11-12	2018-11-01	15121	128.661	134.305	120.418	100.416	135	118	99	130.945	130.313	141.046	130	129	139	control	DEN control
ZHA02	DEN	20	ZHA02-DEN-20	2018-11-15 12:41:23	2018-11-15 12:41:23	2018-11-15	2018-11-12	2018-11-01	15330	128.941	134.788	120.964	101.96	137	119	102	131.497	130.454	140.468	131	129	138	control	DEN control
ZHA02	DEN	20	ZHA02-DEN-20	2018-11-16 11:11:23	2018-11-16 11:11:23	2018-11-16	2018-11-12	2018-11-01	15779	129.483	136.657	122.654	105.871	139	121	108	133.376	130.785	139.255	135	130	137	control	DEN control
ZHA02	DEN	20	ZHA02-DEN-20	2018-11-16 12:41:23	2018-11-16 12:41:23	2018-11-16	2018-11-12	2018-11-01	16119	129.136	136.11	121.866	105.83	138	120	107	132.653	131.016	138.897	134	130	136	control	DEN control
ZHA02	DEN	20	ZHA02-DEN-20	2018-11-17 11:11:23	2018-11-17 11:11:23	2018-11-17	2018-11-12	2018-11-01	14911	129.046	137.856	122.295	107.51	140	122	109	133.55	131.722	138.439	136	130	136	control	DEN control
ZHA02	DEN	20	ZHA02-DEN-20	2018-11-17 12:41:23	2018-11-17 12:41:23	2018-11-17	2018-11-12	2018-11-01	14286	128.989	151.993	133.896	115.971	150	131	115	145.227	132.149	140.32	143	130	139	control	DEN control
ZHA02	DEN	20	ZHA02-DEN-20	2018-11-18 11:11:23	2018-11-18 11:11:23	2018-11-18	2018-11-12	2018-11-01	15673	128.786	137.364	121.623	107.19	140	121	110	132.996	131.85	138.259	136	131	136	control	DEN control
ZHA02	DEN	20	ZHA02-DEN-20	2018-11-18 12:41:23	2018-11-18 12:41:23	2018-11-18	2018-11-12	2018-11-01	15070	128.725	137.084	120.89	106.538	140	121	108	132.374	132.047	138.3	135	131	136	control	DEN control
ZHA02	DEN	20	ZHA02-DEN-20	2018-11-19 11:11:23	2018-11-19 11:11:23	2018-11-19	2018-11-19	2018-11-01	15548	128.99	137.336	121.703	106.94	139	121	109	133.016	131.72	138.436	136	130	136	control	DEN control
ZHA02	DEN	20	ZHA02-DEN-20	2018-11-19 12:41:23	2018-11-19 12:41:23	2018-11-19	2018-11-19	2018-11-01	15599	129.022	138.3	121.566	107.144	140	121	110	133.157	132.224	138.41	136	131	136	control	DEN control
ZHA02	DEN	20	ZHA02-DEN-20	2018-11-20 11:11:23	2018-11-20 11:11:23	2018-11-20	2018-11-19	2018-11-01	14919	128.986	137.209	119.887	104.598	139	119	107	131.581	132.347	139.004	134	131	137	control	DEN control
ZHA02	DEN	20	ZHA02-DEN-20	2018-11-20 12:41:23	2018-11-20 12:41:23	2018-11-20	2018-11-19	2018-11-01	14922	128.627	135.891	118.493	104.188	137	118	107	130.276	132.525	138.5	133	131	136	control	DEN control
ZHA02	DEN	20	ZHA02-DEN-20	2018-11-21 11:10:15	2018-11-21 11:10:15	2018-11-21	2018-11-19	2018-11-01	14404	128.785	128.679	112.023	98.7542	130	112	102	123.724	132.477	137.92	126	131	135	control	DEN control
ZHA02	DEN	20	ZHA02-DEN-20	2018-11-21 12:40:15	2018-11-21 12:40:15	2018-11-21	2018-11-19	2018-11-01	15235	128.985	129.46	112.701	99.2658	131	112	101	124.347	132.479	138.014	127	131	136	control	DEN control
ZHA02	DEN	20	ZHA02-DEN-20	2018-11-22 11:10:15	2018-11-22 11:10:15	2018-11-22	2018-11-19	2018-11-01	14755	129.054	130.15	111.823	97.8048	131	112	101	123.906	133.02	138.592	127	131	136	control	DEN control
ZHA02	DEN	20	ZHA02-DEN-20	2018-11-22 12:40:15	2018-11-22 12:40:15	2018-11-22	2018-11-19	2018-11-01	15348	128.785	134.31	115.925	101.679	135	116	104	127.984	132.958	138.661	131	131	136	control	DEN control
ZHA02	DEN	20	ZHA02-DEN-20	2018-11-23 11:10:15	2018-11-23 11:10:15	2018-11-23	2018-11-19	2018-11-01	14095	128.399	129.897	110.675	97.7215	131	110	101	123.042	133.538	138.205	126	131	136	control	DEN control
ZHA02	DEN	20	ZHA02-DEN-20	2018-11-23 12:40:15	2018-11-23 12:40:15	2018-11-23	2018-11-19	2018-11-01	14487	128.785	130.006	110.665	97.4083	131	111	100	122.936	133.524	138.354	126	131	136	control	DEN control
ZHA02	DEN	20	ZHA02-DEN-20	2018-11-24 11:10:15	2018-11-24 11:10:15	2018-11-24	2018-11-19	2018-11-01	13766	129.129	136.784	116.688	106.41	137	117	110	129.396	134.255	136.764	132	132	135	control	DEN control
ZHA02	DEN	20	ZHA02-DEN-20	2018-11-24 12:40:15	2018-11-24 12:40:15	2018-11-24	2018-11-19	2018-11-01	14172	129.071	157.961	134.153	118.372	156	129	115	146.744	134.886	140.019	143	133	140	control	DEN control
ZHA02	DEN	20	ZHA02-DEN-20	2018-11-25 11:10:15	2018-11-25 11:10:15	2018-11-25	2018-11-19	2018-11-01	13754	123.63	134.86	113.396	99.8876	136	113	103	126.307	134.322	138.809	129	131	137	control	DEN control
ZHA02	DEN	20	ZHA02-DEN-20	2018-11-25 12:40:15	2018-11-25 12:40:15	2018-11-25	2018-11-19	2018-11-01	12920	123.197	131.763	110.041	96.7594	132	110	100	123.03	134.537	138.805	126	131	137	control	DEN control
ZHA02	DEN	20	ZHA02-DEN-20	2018-11-26 11:10:15	2018-11-26 11:10:15	2018-11-26	2018-11-26	2018-11-01	13317	124.189	133.518	112.065	98.4454	134	112	102	124.942	134.374	138.859	127	132	137	control	DEN control
ZHA02	DEN	20	ZHA02-DEN-20	2018-11-26 12:40:15	2018-11-26 12:40:15	2018-11-26	2018-11-26	2018-11-01	13391	123.533	130.773	109.428	97.0137	131	109	101	122.317	134.562	138.208	124	132	136	control	DEN control
ZHA02	DEN	20	ZHA02-DEN-20	2018-11-27 11:10:15	2018-11-27 11:10:15	2018-11-27	2018-11-26	2018-11-01	12980	126.998	138.951	114.872	97.461	140	115	101	128.211	134.905	141.229	129	133	140	control	DEN control
ZHA02	DEN	20	ZHA02-DEN-20	2018-11-27 12:40:15	2018-11-27 12:40:15	2018-11-27	2018-11-26	2018-11-01	13818	123.352	132.788	110.247	95.5063	134	110	99	123.215	134.738	139.601	124	132	138	control	DEN control
ZHA02	DEN	20	ZHA02-DEN-20	2018-11-28 11:10:15	2018-11-28 11:10:15	2018-11-28	2018-11-26	2018-11-01	13012	123.542	130.386	109.849	97.927	132	111	101	122.365	134.315	137.72	124	133	136	control	DEN control
ZHA02	DEN	20	ZHA02-DEN-20	2018-11-28 12:40:15	2018-11-28 12:40:15	2018-11-28	2018-11-26	2018-11-01	13724	128.195	131.094	110.867	98.3331	132	112	102	123.209	134.087	137.976	125	132	136	control	DEN control
ZHA02	DEN	20	ZHA02-DEN-20	2018-11-29 11:10:15	2018-11-29 11:10:15	2018-11-29	2018-11-26	2018-11-01	13463	126.864	128.31	108.547	94.8874	129	109	99	120.714	133.714	138.582	121	132	137	control	DEN control
ZHA02	DEN	20	ZHA02-DEN-20	2018-11-29 12:40:15	2018-11-29 12:40:15	2018-11-29	2018-11-26	2018-11-01	13323	124.4	129.025	109.052	94.797	130	110	99	121.228	133.745	138.939	123	132	137	control	DEN control
ZHA02	DEN	20	ZHA02-DEN-20	2018-11-30 11:10:15	2018-11-30 11:10:15	2018-11-30	2018-11-26	2018-11-01	13040	122.931	126.381	106.953	91.7174	128	109	96	118.859	133.41	139.42	122	132	138	control	DEN control
ZHA02	DEN	20	ZHA02-DEN-20	2018-11-30 12:40:15	2018-11-30 12:40:15	2018-11-30	2018-11-26	2018-11-01	13226	124.239	133.131	114.137	96.4827	135	115	101	125.927	132.763	140.538	129	132	139	control	DEN control
ZHA02	DEN	20	ZHA02-DEN-20	2018-12-01 11:10:15	2018-12-01 11:10:15	2018-12-01	2018-11-26	2018-12-01	13499	127.27	139.488	120.454	101.951	138	120	106	132.061	132.547	140.877	131	132	140	control	DEN control
ZHA02	DEN	20	ZHA02-DEN-20	2018-12-01 12:40:15	2018-12-01 12:40:15	2018-12-01	2018-11-26	2018-12-01	13143	121.02	152.149	132.49	113.567	148	127	111	143.693	132.763	140.981	139	132	140	control	DEN control
ZHA02	DEN	20	ZHA02-DEN-20	2018-12-02 11:10:15	2018-12-02 11:10:15	2018-12-02	2018-11-26	2018-12-01	12359	127.642	135.346	118.535	96.0242	136	118	98	129.441	131.145	142.711	130	131	141	control	DEN control
ZHA02	DEN	20	ZHA02-DEN-20	2018-12-02 12:40:15	2018-12-02 12:40:15	2018-12-02	2018-11-26	2018-12-01	12047	127.284	140.478	123.616	100.604	141	125	104	134.509	131.031	142.91	136	131	141	control	DEN control
ZHA02	DEN	20	ZHA02-DEN-20	2018-12-03 11:10:15	2018-12-03 11:10:15	2018-12-03	2018-12-03	2018-12-01	10047	127.664	138.079	126.362	99.4912	140	128	103	135.765	128.274	144.209	138	129	143	control	DEN control
ZHA02	DEN	20	ZHA02-DEN-20	2018-12-03 12:40:15	2018-12-03 12:40:15	2018-12-03	2018-12-03	2018-12-01	10185	127.939	137.778	126.737	101.289	139	129	104	136.066	128.206	143.324	138	129	142	control	DEN control
ZHA02	DEN	20	ZHA02-DEN-20	2018-12-04 11:10:15	2018-12-04 11:10:15	2018-12-04	2018-12-03	2018-12-01	6796	101.766	115.081	104.319	72.9236	113	103	73	112.876	127.535	147.082	111	127	147	control	DEN control
ZHA02	DEN	20	ZHA02-DEN-20	2018-12-04 12:40:15	2018-12-04 12:40:15	2018-12-04	2018-12-03	2018-12-01	8697	129.468	128.945	122.578	93.4062	131	124	96	130.67	125.81	144.732	133	127	143	control	DEN control
ZHA02	DEN	20	ZHA02-DEN-20	2018-12-05 11:10:15	2018-12-05 11:10:15	2018-12-05	2018-12-03	2018-12-01	8458	127.283	129.817	124.967	92.8779	133	128	97	132.566	124.788	146.011	136	126	144	control	DEN control
ZHA02	DEN	20	ZHA02-DEN-20	2018-12-05 12:40:15	2018-12-05 12:40:15	2018-12-05	2018-12-03	2018-12-01	7516	101.045	125.104	121.002	86.9423	128	123	90	128.282	124.203	147.051	131	124	146	control	DEN control
ZHA02	DEN	20	ZHA02-DEN-20	2018-12-06 11:10:15	2018-12-06 11:10:15	2018-12-06	2018-12-03	2018-12-01	7763	127.142	131.28	127.755	89.8074	134	129	92	134.836	123.537	148.817	137	123	148	control	DEN control
ZHA02	DEN	20	ZHA02-DEN-20	2018-12-06 12:40:15	2018-12-06 12:40:15	2018-12-06	2018-12-03	2018-12-01	8404	125.877	153.65	150.63	117.174	156	154	118	157.385	123.838	145.981	161	124	145	control	DEN control
ZHA02	DEN	20	ZHA02-DEN-20	2018-12-07 11:10:15	2018-12-07 11:10:15	2018-12-07	2018-12-03	2018-12-01	10559	201.071	118.608	111.374	88.9293	119	111	90	119.789	127.34	141.331	121	128	138	control	DEN control
ZHA02	DEN	20	ZHA02-DEN-20	2018-12-07 12:40:15	2018-12-07 12:40:15	2018-12-07	2018-12-03	2018-12-01	10714	201.138	124.14	115.348	92.5287	124	116	91	124.015	127.891	141.694	126	129	139	control	DEN control
ZHA02	DEN	20	ZHA02-DEN-20	2018-12-08 11:10:15	2018-12-08 11:10:15	2018-12-08	2018-12-03	2018-12-01	9884	200.952	120.824	111.162	88.6267	120	111	88	120.088	128.288	141.714	121	129	138	control	DEN control
ZHA02	DEN	20	ZHA02-DEN-20	2018-12-08 12:40:15	2018-12-08 12:40:15	2018-12-08	2018-12-03	2018-12-01	10703	201.069	123.322	113.057	91.9383	123	114	90	122.164	128.772	141.017	124	129	138	control	DEN control
ZHA02	DEN	20	ZHA02-DEN-20	2018-12-12 11:10:15	2018-12-12 11:10:15	2018-12-12	2018-12-10	2018-12-01	7527	147.598	113.762	100.28	78.2661	114	102	78	109.937	129.886	142.574	113	128	143	control	DEN control
ZHA02	DEN	20	ZHA02-DEN-20	2018-12-12 12:40:15	2018-12-12 12:40:15	2018-12-12	2018-12-10	2018-12-01	6770	166.692	143.718	131.497	100.288	141	130	95	140.399	127.966	146.576	139	126	147	control	DEN control
ZHA02	DEN	20	ZHA02-DEN-20	2018-12-13 11:10:15	2018-12-13 11:10:15	2018-12-13	2018-12-10	2018-12-01	6958	156.083	121.797	108.503	84.1989	119	105	80	117.832	129.54	143.597	115	127	144	control	DEN control
ZHA02	DEN	20	ZHA02-DEN-20	2018-12-13 12:40:15	2018-12-13 12:40:15	2018-12-13	2018-12-10	2018-12-01	6934	124.107	172.322	155.82	124.022	169	154	113	164.96	129.491	146.944	163	127	148	control	DEN control
ZHA02	DEN	20	ZHA02-DEN-20	2018-12-14 11:10:15	2018-12-14 11:10:15	2018-12-14	2018-12-10	2018-12-01	6899	130.024	135.133	126.42	103.446	135	126	100	135.293	127.534	141.934	137	125	142	control	DEN control
ZHA02	DEN	20	ZHA02-DEN-20	2018-12-14 12:40:15	2018-12-14 12:40:15	2018-12-14	2018-12-10	2018-12-01	8172	150.468	136.722	128.041	107.59	136	128	104	137.045	127.974	140.471	138	126	140	control	DEN control
ZHA02	DEN	20	ZHA02-DEN-20	2018-12-15 11:10:15	2018-12-15 11:10:15	2018-12-15	2018-12-10	2018-12-01	7426	128.422	139.914	130.768	111.487	142	129	111	139.937	128.274	139.865	141	127	140	control	DEN control
ZHA02	DEN	20	ZHA02-DEN-20	2018-12-15 12:40:15	2018-12-15 12:40:15	2018-12-15	2018-12-10	2018-12-01	7693	137.217	150.481	138.512	116.583	152	138	117	147.98	129.01	141.546	149	127	142	control	DEN control
ZHA02	DEN	20	ZHA02-DEN-20	2018-12-21 11:10:49	2018-12-21 11:10:49	2018-12-21	2018-12-17	2018-12-01	6866	143.632	143.22	127.873	97.1477	140	129	97	137.948	129.219	146.82	139	126	148	control	DEN control
ZHA02	DEN	20	ZHA02-DEN-20	2018-12-21 12:40:49	2018-12-21 12:40:49	2018-12-21	2018-12-17	2018-12-01	6749	173.067	151.952	133.305	91.5524	149	135	90	143.758	129.162	152.952	146	125	154	control	DEN control
ZHA02	DEN	20	ZHA02-DEN-20	2018-12-22 11:10:49	2018-12-22 11:10:49	2018-12-22	2018-12-17	2018-12-01	6965	145.593	161.099	138.557	96.2039	156	136	96	149.661	130.67	153.573	150	128	154	control	DEN control
ZHA02	DEN	20	ZHA02-DEN-20	2018-12-22 12:40:49	2018-12-22 12:40:49	2018-12-22	2018-12-17	2018-12-01	7082	173.934	155.967	133.318	95.0003	151	132	97	144.712	131.258	151.672	145	129	151	control	DEN control
ZHA02	DEN	20	ZHA02-DEN-20	2018-12-23 11:10:49	2018-12-23 11:10:49	2018-12-23	2018-12-17	2018-12-01	6253	200.324	144.206	119.948	85.5359	138	115	84	131.617	132.763	149.937	128	132	148	control	DEN control
ZHA02	DEN	20	ZHA02-DEN-20	2018-12-23 12:40:49	2018-12-23 12:40:49	2018-12-23	2018-12-17	2018-12-01	6471	199.909	146.012	121.12	87.6585	138	116	85	132.953	133.132	149.524	128	132	148	control	DEN control
ZHA02	DEN	20	ZHA02-DEN-20	2018-12-24 11:10:49	2018-12-24 11:10:49	2018-12-24	2018-12-24	2018-12-01	6178	200.185	146.828	119.727	85.5602	139	117	84	132.064	133.934	150.311	130	134	149	control	DEN control
ZHA02	DEN	20	ZHA02-DEN-20	2018-12-24 12:40:49	2018-12-24 12:40:49	2018-12-24	2018-12-24	2018-12-01	6855	200.604	147.512	123.289	97.7074	138	118	94	135.09	133.771	145.18	130	134	144	control	DEN control
ZHA02	DEN	20	ZHA02-DEN-20	2018-12-25 11:10:49	2018-12-25 11:10:49	2018-12-25	2018-12-24	2018-12-01	6355	199.982	135.269	109.208	82.1515	128	105	80	121.562	134.607	146.611	118	134	144	control	DEN control
ZHA02	DEN	20	ZHA02-DEN-20	2018-12-25 12:40:49	2018-12-25 12:40:49	2018-12-25	2018-12-24	2018-12-01	6517	200.034	134.689	110.162	85.3858	127	105	83	122.142	134.234	145.112	119	134	143	control	DEN control
ZHA02	DEN	20	ZHA02-DEN-20	2018-12-26 11:10:49	2018-12-26 11:10:49	2018-12-26	2018-12-24	2018-12-01	6628	199.182	137.317	113.218	92.3162	130	109	90	125.277	134.521	142.887	122	134	142	control	DEN control
ZHA02	DEN	20	ZHA02-DEN-20	2018-12-26 12:40:49	2018-12-26 12:40:49	2018-12-26	2018-12-24	2018-12-01	7374	200.366	137.756	115.939	97.0193	128	109	91	127.356	133.831	141.444	121	134	141	control	DEN control
ZHA02	DEN	20	ZHA02-DEN-20	2018-12-27 11:10:49	2018-12-27 11:10:49	2018-12-27	2018-12-24	2018-12-01	6355	140.46	145.538	120.65	93.6486	143	123	92	132.839	133.78	146.308	136	134	145	control	DEN control
ZHA02	DEN	20	ZHA02-DEN-20	2018-12-27 12:40:49	2018-12-27 12:40:49	2018-12-27	2018-12-24	2018-12-01	6919	199.59	129.996	107.982	90.3898	122	102	86	119.527	134.187	140.835	115	134	140	control	DEN control
ZHA02	DEN	20	ZHA02-DEN-20	2018-12-28 11:10:49	2018-12-28 11:10:49	2018-12-28	2018-12-24	2018-12-01	6175	140.489	146.131	121.439	94.4832	144	122	94	133.49	133.774	146.237	135	134	146	control	DEN control
ZHA02	DEN	20	ZHA02-DEN-20	2018-12-28 12:40:49	2018-12-28 12:40:49	2018-12-28	2018-12-24	2018-12-01	5897	112.712	125.507	105.539	83.3587	117	98	76	115.735	132.767	143.305	110	133	143	control	DEN control
ZHA02	DEN	20	ZHA02-DEN-20	2018-12-29 11:10:49	2018-12-29 11:10:49	2018-12-29	2018-12-24	2018-12-01	6455	140.46	139.825	117.763	93.6485	135	118	89	129.275	133.032	144.405	130	133	144	control	DEN control
ZHA02	DEN	20	ZHA02-DEN-20	2018-12-29 12:40:49	2018-12-29 12:40:49	2018-12-29	2018-12-24	2018-12-01	6478	140.247	139.223	117.389	93.8254	134	117	89	128.817	133.006	144.062	129	133	143	control	DEN control
ZHA02	DEN	20	ZHA02-DEN-20	2018-12-30 11:10:49	2018-12-30 11:10:49	2018-12-30	2018-12-24	2018-12-01	7125	200.307	127.813	105.091	87.4625	120	98	82	116.735	134.492	141.11	111	134	140	control	DEN control
ZHA02	DEN	20	ZHA02-DEN-20	2018-12-30 12:40:49	2018-12-30 12:40:49	2018-12-30	2018-12-24	2018-12-01	6738	199.641	127.96	104.944	86.8863	120	97	81	116.673	134.528	141.445	110	134	141	control	DEN control
ZHA02	DEN	20	ZHA02-DEN-20	2018-12-31 11:10:49	2018-12-31 11:10:49	2018-12-31	2018-12-31	2018-12-01	6433	77.6866	146.744	122.008	90.5891	144	122	88	133.702	133.194	148.609	135	133	147	control	DEN control
ZHA02	DEN	20	ZHA02-DEN-20	2018-12-31 12:40:49	2018-12-31 12:40:49	2018-12-31	2018-12-31	2018-12-01	6328	113.209	145.781	121.749	91.8033	143	122	88	133.387	133.11	147.706	134	133	146	control	DEN control
ZHA02	DEN	20	ZHA02-DEN-20	2019-01-01 11:10:49	2019-01-01 11:10:49	2019-01-01	2018-12-31	2019-01-01	8155	200.308	127.297	105.452	88.076	121	97	84	117.023	134.164	140.819	111	133	139	control	DEN control
ZHA02	DEN	20	ZHA02-DEN-20	2019-01-01 12:40:49	2019-01-01 12:40:49	2019-01-01	2018-12-31	2019-01-01	8024	200.308	129.51	108.379	92.5647	122	100	89	119.94	134.06	139.783	114	133	138	control	DEN control
ZHA02	DEN	20	ZHA02-DEN-20	2019-01-02 11:10:49	2019-01-02 11:10:49	2019-01-02	2018-12-31	2019-01-01	7789	200.292	133.845	112.057	97.3974	127	105	94	123.903	134.432	139.159	118	134	137	control	DEN control
ZHA02	DEN	20	ZHA02-DEN-20	2019-01-02 12:40:49	2019-01-02 12:40:49	2019-01-02	2018-12-31	2019-01-01	8880	200.4	126.424	106.503	93.8545	119	97	89	117.76	134.051	137.839	111	133	137	control	DEN control
ZHA02	DEN	20	ZHA02-DEN-20	2019-01-14 11:10:52	2019-01-14 11:10:52	2019-01-14	2019-01-14	2019-01-01	6280	77.9009	127.492	115.48	95.4712	126	113	96	125.149	129.476	140.702	124	130	140	control	DEN control
ZHA02	DEN	20	ZHA02-DEN-20	2019-01-14 12:40:49	2019-01-14 12:40:49	2019-01-14	2019-01-14	2019-01-01	6486	77.9688	128.856	113.705	89.4895	127	112	89	123.867	130.246	143.574	123	130	144	control	DEN control
ZHA02	DEN	20	ZHA02-DEN-20	2019-01-16 11:10:49	2019-01-16 11:10:49	2019-01-16	2019-01-14	2019-01-01	4859	74.9034	117.478	97.9179	75.3637	112	90	66	108.576	132.709	143.877	102	133	145	control	DEN control
ZHA02	DEN	20	ZHA02-DEN-20	2019-01-16 12:40:49	2019-01-16 12:40:49	2019-01-16	2019-01-14	2019-01-01	3521	199.628	127.956	98.1531	94.9071	126	93	89	112.377	139.721	134.451	111	137	134	control	DEN control
ZHA02	DEN	20	ZHA02-DEN-20	2019-01-17 11:10:49	2019-01-17 11:10:49	2019-01-17	2019-01-14	2019-01-01	9436	200.272	111.321	95.0195	86.0533	110	93	85	105.802	133.232	135.538	105	132	134	control	DEN control
ZHA02	DEN	20	ZHA02-DEN-20	2019-01-17 12:40:49	2019-01-17 12:40:49	2019-01-17	2019-01-14	2019-01-01	6224	77.1031	126.38	112.714	93.9394	125	111	93	122.794	130.474	140.347	122	130	140	control	DEN control
ZHA02	DEN	20	ZHA02-DEN-20	2019-01-19 11:10:49	2019-01-19 11:10:49	2019-01-19	2019-01-14	2019-01-01	5861	75.9314	132.021	120.107	107.586	125	112	98	129.272	130.752	136.702	122	131	137	control	DEN control
ZHA02	DEN	20	ZHA02-DEN-20	2019-01-19 12:40:49	2019-01-19 12:40:49	2019-01-19	2019-01-14	2019-01-01	4471	79.9231	139.741	119.476	101.116	134	112	90	130.636	133.434	141.121	124	134	141	control	DEN control
ZHA02	DEN	20	ZHA02-DEN-20	2019-01-20 11:10:49	2019-01-20 11:10:49	2019-01-20	2019-01-14	2019-01-01	7003	99.731	129.592	118.843	108.565	126	114	102	128.525	130.58	135.226	124	130	135	control	DEN control
ZHA02	DEN	20	ZHA02-DEN-20	2019-01-20 12:40:49	2019-01-20 12:40:49	2019-01-20	2019-01-14	2019-01-01	6427	80.0203	126.996	113.282	98.8124	125	109	94	123.494	131.192	138.014	120	131	138	control	DEN control
ZHA02	DEN	20	ZHA02-DEN-20	2019-01-21 11:10:49	2019-01-21 11:10:49	2019-01-21	2019-01-21	2019-01-01	8981	199.833	111.421	94.2131	86.5159	109	90	84	105.102	133.844	135.025	103	133	135	control	DEN control
ZHA02	DEN	20	ZHA02-DEN-20	2019-01-21 12:40:49	2019-01-21 12:40:49	2019-01-21	2019-01-21	2019-01-01	4601	100	136.377	117.421	102.402	131	110	93	128.643	133.329	139.131	123	134	139	control	DEN control
ZHA02	DEN	20	ZHA02-DEN-20	2019-01-22 11:10:49	2019-01-22 11:10:49	2019-01-22	2019-01-21	2019-01-01	6292	103.46	129.039	118.198	108.437	119	106	94	127.49	130.736	135.012	116	131	135	control	DEN control
ZHA02	DEN	20	ZHA02-DEN-20	2019-01-22 12:40:49	2019-01-22 12:40:49	2019-01-22	2019-01-21	2019-01-01	6814	79.3364	123.544	111.679	103.649	118	103	93	121.442	131.523	134.237	114	132	134	control	DEN control
ZHA02	DEN	20	ZHA02-DEN-20	2019-01-23 11:10:49	2019-01-23 11:10:49	2019-01-23	2019-01-21	2019-01-01	6779	101.943	128.65	117.709	109.592	122	110	100	127.262	131.105	134.116	120	131	134	control	DEN control
ZHA02	DEN	20	ZHA02-DEN-20	2019-01-23 12:40:49	2019-01-23 12:40:49	2019-01-23	2019-01-21	2019-01-01	6416	104.016	130.732	118.195	110.21	124	109	99	128.193	131.785	134.255	120	132	134	control	DEN control
ZHA02	DEN	20	ZHA02-DEN-20	2019-01-27 11:10:49	2019-01-27 11:10:49	2019-01-27	2019-01-21	2019-01-01	5897	74.3492	128.325	112.059	102.236	128	110	100	123.236	133.024	135.769	122	133	135	control	DEN control
ZHA02	DEN	20	ZHA02-DEN-20	2019-01-27 12:40:49	2019-01-27 12:40:49	2019-01-27	2019-01-21	2019-01-01	5840	73.0983	127.941	111.841	101.19	126	108	98	122.914	132.83	136.243	121	133	136	control	DEN control
ZHA02	DEN	20	ZHA02-DEN-20	2019-02-10 11:10:49	2019-02-10 11:10:49	2019-02-10	2019-02-04	2019-02-01	6080	88.4082	111.81	96.5724	91.562	111	95	91	107.305	133.501	133.109	107	134	133	control	DEN control
ZHA02	DEN	20	ZHA02-DEN-20	2019-02-10 12:40:49	2019-02-10 12:40:49	2019-02-10	2019-02-04	2019-02-01	5895	88.0129	113.637	97.1891	92.0331	112	95	91	108.216	134.009	133.389	107	134	132	control	DEN control
ZHA02	DEN	20	ZHA02-DEN-20	2019-02-12 11:10:49	2019-02-12 11:10:49	2019-02-12	2019-02-11	2019-02-01	5188	199.936	116.264	92.6879	84.8177	108	82	76	104.718	136.724	136.152	95	137	136	control	DEN control
ZHA02	DEN	20	ZHA02-DEN-20	2019-02-12 12:40:49	2019-02-12 12:40:49	2019-02-12	2019-02-11	2019-02-01	5822	199.465	109.214	89.5733	84.6493	102	81	78	100.6	135.481	133.807	94	135	133	control	DEN control
ZHA02	DEN	20	ZHA02-DEN-20	2019-02-13 11:10:49	2019-02-13 11:10:49	2019-02-13	2019-02-11	2019-02-01	2187	199.967	123.034	94.9813	89.3278	118	90	84	108.58	138.904	135.542	105	139	135	control	DEN control
ZHA02	DEN	20	ZHA02-DEN-20	2019-02-13 12:40:49	2019-02-13 12:40:49	2019-02-13	2019-02-11	2019-02-01	1568	192.126	137.845	109.761	100.376	133	104	96	122.577	138.084	137.255	119	138	137	control	DEN control
ZHA02	DEN	20	ZHA02-DEN-20	2019-02-15 11:10:08	2019-02-15 11:10:08	2019-02-15	2019-02-11	2019-02-01	4168	200.35	140.867	114.07	106.69	137	108	102	127.444	137.76	136.096	124	137	136	control	DEN control
ZHA02	DEN	20	ZHA02-DEN-20	2019-02-15 12:40:08	2019-02-15 12:40:08	2019-02-15	2019-02-11	2019-02-01	1767	189.958	138.817	115.154	109.617	134	111	105	127.062	136.735	134.386	125	136	134	control	DEN control
ZHA02	DEN	20	ZHA02-DEN-20	2019-02-16 11:10:08	2019-02-16 11:10:08	2019-02-16	2019-02-11	2019-02-01	3370	200.249	134.421	110.884	104.785	129	105	101	123.318	136.592	134.769	119	136	133	control	DEN control
ZHA02	DEN	20	ZHA02-DEN-20	2019-02-16 12:40:08	2019-02-16 12:40:08	2019-02-16	2019-02-11	2019-02-01	2703	199.679	140.07	118.033	112.42	141	116	113	129.439	135.992	134.171	131	136	133	control	DEN control
ZHA02	DEN	20	ZHA02-DEN-20	2019-02-17 11:10:08	2019-02-17 11:10:08	2019-02-17	2019-02-11	2019-02-01	2783	200.426	137.967	111.33	107.13	132	106	103	124.999	138.257	134.395	121	138	134	control	DEN control
ZHA02	DEN	20	ZHA02-DEN-20	2019-02-17 12:40:08	2019-02-17 12:40:08	2019-02-17	2019-02-11	2019-02-01	2053	199.739	143.643	119.639	114.362	139	113	109	132.516	136.948	134.428	128	137	135	control	DEN control
ZHA02	DEN	20	ZHA02-DEN-20	2019-02-18 11:08:21	2019-02-18 11:08:21	2019-02-18	2019-02-18	2019-02-01	3314	200.637	122.165	96.2028	91.7722	116	91	88	108.962	138.212	134.557	106	138	134	control	DEN control
ZHA02	DEN	20	ZHA02-DEN-20	2019-02-18 12:38:21	2019-02-18 12:38:21	2019-02-18	2019-02-18	2019-02-01	1626	190.696	140.417	119.445	108.322	133	114	108	131.196	134.609	136.95	128	134	135	control	DEN control
ZHA02	DEN	20	ZHA02-DEN-20	2019-02-19 11:08:21	2019-02-19 11:08:21	2019-02-19	2019-02-18	2019-02-01	3331	200.436	120.144	94.2798	89.0772	111	86	83	107.1	138.048	134.996	100	138	134	control	DEN control
ZHA02	DEN	20	ZHA02-DEN-20	2019-02-19 12:38:21	2019-02-19 12:38:21	2019-02-19	2019-02-18	2019-02-01	1438	180.52	127.037	110.411	104.241	124	108	105	121.49	133.781	133.624	120	134	132	control	DEN control
ZHA02	DEN	20	ZHA02-DEN-20	2019-02-20 11:08:21	2019-02-20 11:08:21	2019-02-20	2019-02-18	2019-02-01	1595	199.701	106.082	87.1699	84.753	99	77	75	97.9172	135.595	132.337	89	136	131	control	DEN control
ZHA02	DEN	20	ZHA02-DEN-20	2019-02-20 12:38:21	2019-02-20 12:38:21	2019-02-20	2019-02-18	2019-02-01	668	161.342	89.2844	76.9476	79.1362	91	74	76	85.1557	133.775	128.515	85	134	128	control	DEN control
ZHA02	DEN	20	ZHA02-DEN-20	2019-02-21 11:08:21	2019-02-21 11:08:21	2019-02-21	2019-02-18	2019-02-01	1175	199.539	128.98	107.046	101.536	128	104	103	118.826	136.024	134.157	119	136	132	control	DEN control
ZHA02	DEN	20	ZHA02-DEN-20	2019-02-21 12:38:21	2019-02-21 12:38:21	2019-02-21	2019-02-18	2019-02-01	1429	198.253	108.406	93.7726	85.2477	101	87	80	102.978	132.659	134.892	97	133	134	control	DEN control
ZHA02	DEN	20	ZHA02-DEN-20	2019-02-22 11:08:21	2019-02-22 11:08:21	2019-02-22	2019-02-18	2019-02-01	2373	199.605	101.611	88.1083	83.7168	96	83	80	97.7868	132.901	132.494	93	133	132	control	DEN control
ZHA02	DEN	20	ZHA02-DEN-20	2019-02-22 12:38:21	2019-02-22 12:38:21	2019-02-22	2019-02-18	2019-02-01	2362	199.7	105.517	90.9255	86.1749	101	87	83	101.052	133.256	132.838	97	133	132	control	DEN control
ZHA02	DEN	20	ZHA02-DEN-20	2019-02-23 11:08:21	2019-02-23 11:08:21	2019-02-23	2019-02-18	2019-02-01	1608	199.525	133.966	114.8	112.306	129	111	109	127.08	135.216	132.141	124	135	133	control	DEN control
ZHA02	DEN	20	ZHA02-DEN-20	2019-02-23 12:38:21	2019-02-23 12:38:21	2019-02-23	2019-02-18	2019-02-01	753	179.93	103.846	87.6667	86.9509	101	84	85	97.911	134.765	130.778	95	135	131	control	DEN control
ZHA02	DEN	20	ZHA02-DEN-20	2019-02-24 11:08:21	2019-02-24 11:08:21	2019-02-24	2019-02-18	2019-02-01	1029	200.183	129.152	112.798	107.088	128	111	106	124.191	133.499	133.518	124	133	134	control	DEN control
ZHA02	DEN	20	ZHA02-DEN-20	2019-02-24 12:38:21	2019-02-24 12:38:21	2019-02-24	2019-02-18	2019-02-01	1500	171.555	113.488	101.149	95.716	103	91	89	110.357	132.036	132.682	101	132	132	control	DEN control
ZHA02	DEN	20	ZHA02-DEN-20	2019-02-25 11:08:21	2019-02-25 11:08:21	2019-02-25	2019-02-25	2019-02-01	1944	199.009	105.617	91.7233	85.8709	100	87	81	101.024	132.827	133.402	97	133	132	control	DEN control
ZHA02	DEN	20	ZHA02-DEN-20	2019-02-25 12:38:21	2019-02-25 12:38:21	2019-02-25	2019-02-25	2019-02-01	903	188.919	100.766	86.8771	74.7209	97	83	72	95.5836	131.753	136.957	92	131	137	control	DEN control
ZHA02	DEN	20	ZHA02-DEN-20	2019-02-26 11:08:21	2019-02-26 11:08:21	2019-02-26	2019-02-25	2019-02-01	1386	174.861	127.934	111.197	103.071	134	116	106	122.064	133.335	134.851	129	133	134	control	DEN control
ZHA02	DEN	20	ZHA02-DEN-20	2019-02-26 12:38:21	2019-02-26 12:38:21	2019-02-26	2019-02-25	2019-02-01	1988	199.008	123.166	105.35	98.5141	126	106	98	115.69	134.011	134.263	120	133	133	control	DEN control
ZHA02	DEN	20	ZHA02-DEN-20	2019-02-27 11:08:21	2019-02-27 11:08:21	2019-02-27	2019-02-25	2019-02-01	3218	198.625	128.775	112.617	103.139	130	113	102	123.644	132.803	135.547	125	132	136	control	DEN control
ZHA02	DEN	20	ZHA02-DEN-20	2019-02-27 12:38:21	2019-02-27 12:38:21	2019-02-27	2019-02-25	2019-02-01	1700	199.44	114.135	99.6918	96.3459	116	102	94	109.406	133.315	131.922	114	132	131	control	DEN control
ZHA02	DEN	20	ZHA02-DEN-20	2019-02-28 11:08:21	2019-02-28 11:08:21	2019-02-28	2019-02-25	2019-02-01	1775	199.605	126.575	109.098	101.895	122	106	101	120.269	133.841	134.473	118	133	134	control	DEN control
ZHA02	DEN	20	ZHA02-DEN-20	2019-02-28 12:38:21	2019-02-28 12:38:21	2019-02-28	2019-02-25	2019-02-01	2118	199.024	134.534	118.496	112.929	129	113	108	129.323	133.387	133.217	124	133	132	control	DEN control
ZHA02	DEN	20	ZHA02-DEN-20	2019-03-01 11:08:21	2019-03-01 11:08:21	2019-03-01	2019-02-25	2019-03-01	4544	200.639	116.037	96.1981	88.8651	112	93	87	108.103	134.91	135.18	104	133	134	control	DEN control
ZHA02	DEN	20	ZHA02-DEN-20	2019-03-01 12:38:21	2019-03-01 12:38:21	2019-03-01	2019-02-25	2019-03-01	4545	200.464	112.822	93.5919	84.4774	110	89	83	105.095	134.407	136.153	102	133	136	control	DEN control
ZHA02	DEN	20	ZHA02-DEN-20	2019-03-02 11:08:21	2019-03-02 11:08:21	2019-03-02	2019-02-25	2019-03-01	6445	200.719	109.391	94.9229	89.4926	107	92	87	105.408	133.007	133.236	103	132	133	control	DEN control
ZHA02	DEN	20	ZHA02-DEN-20	2019-03-02 12:38:21	2019-03-02 12:38:21	2019-03-02	2019-02-25	2019-03-01	4854	200.69	104.131	91.2134	85.4646	102	88	82	101.217	132.296	133.285	99	131	133	control	DEN control
ZHA02	DEN	20	ZHA02-DEN-20	2019-03-03 11:08:21	2019-03-03 11:08:21	2019-03-03	2019-02-25	2019-03-01	3397	175.702	103.882	85.7766	82.549	104	82	80	96.373	134.956	132.732	95	135	132	control	DEN control
ZHA02	DEN	20	ZHA02-DEN-20	2019-03-03 12:38:21	2019-03-03 12:38:21	2019-03-03	2019-02-25	2019-03-01	2584	183.072	95.3108	80.3239	78.7697	95	79	79	89.9249	134.224	131.11	90	133	131	control	DEN control
ZHA02	DEN	20	ZHA02-DEN-20	2019-03-04 11:08:22	2019-03-04 11:08:22	2019-03-04	2019-03-04	2019-03-01	6045	200.896	107.612	99.1285	91.759	104	95	88	108.213	130.069	133.38	105	129	133	control	DEN control
ZHA02	DEN	20	ZHA02-DEN-20	2019-03-04 12:38:21	2019-03-04 12:38:21	2019-03-04	2019-03-04	2019-03-01	5154	200.709	113.695	96.6735	85.3263	112	94	84	107.854	133.043	137.102	107	132	137	control	DEN control
ZHA02	DEN	20	ZHA02-DEN-20	2019-03-05 11:08:21	2019-03-05 11:08:21	2019-03-05	2019-03-04	2019-03-01	2916	167.062	119.147	97.6036	91.6145	121	99	91	109.561	135.79	134.695	112	135	134	control	DEN control
ZHA02	DEN	20	ZHA02-DEN-20	2019-03-05 12:38:21	2019-03-05 12:38:21	2019-03-05	2019-03-04	2019-03-01	2470	199.44	79.5267	69.8247	69.3644	72	59	62	76.6551	132.365	129.602	67	132	128	control	DEN control
ZHA02	DEN	20	ZHA02-DEN-20	2019-03-06 11:08:21	2019-03-06 11:08:21	2019-03-06	2019-03-04	2019-03-01	5831	200.474	112.05	94.2831	85.9412	112	95	86	105.59	133.856	135.532	107	133	135	control	DEN control
ZHA02	DEN	20	ZHA02-DEN-20	2019-03-06 12:38:21	2019-03-06 12:38:21	2019-03-06	2019-03-04	2019-03-01	4075	200.516	106.372	91.5124	83.736	106	88	81	101.533	132.866	134.748	99	133	134	control	DEN control
ZHA02	DEN	20	ZHA02-DEN-20	2019-03-07 11:08:21	2019-03-07 11:08:21	2019-03-07	2019-03-04	2019-03-01	5396	200.69	123.963	104.885	96.2183	124	105	96	117.057	134.237	135.815	118	134	135	control	DEN control
ZHA02	DEN	20	ZHA02-DEN-20	2019-03-07 12:38:21	2019-03-07 12:38:21	2019-03-07	2019-03-04	2019-03-01	1621	199.613	91.6101	72.4941	74.6804	87	65	70	82.6792	136.719	129.797	76	138	129	control	DEN control
ZHA02	DEN	20	ZHA02-DEN-20	2019-03-08 11:08:21	2019-03-08 11:08:21	2019-03-08	2019-03-04	2019-03-01	6963	200.776	114.597	94.8959	84.9032	115	96	85	106.805	134.425	136.823	109	133	137	control	DEN control
ZHA02	DEN	20	ZHA02-DEN-20	2019-03-08 12:38:21	2019-03-08 12:38:21	2019-03-08	2019-03-04	2019-03-01	5335	200.839	121.013	101.533	93.719	121	103	94	113.759	134.563	135.43	116	134	135	control	DEN control
ZHA02	DEN	20	ZHA02-DEN-20	2019-03-09 11:08:21	2019-03-09 11:08:21	2019-03-09	2019-03-04	2019-03-01	6074	200.433	110.333	96.3999	90.8044	110	96	91	107.018	132.667	133.338	109	132	133	control	DEN control
ZHA02	DEN	20	ZHA02-DEN-20	2019-03-09 12:38:21	2019-03-09 12:38:21	2019-03-09	2019-03-04	2019-03-01	5091	79.0741	120.819	105.172	100.883	117	102	98	116.504	133.624	132.7	113	133	132	control	DEN control
ZHA02	DEN	20	ZHA02-DEN-20	2019-03-10 11:08:21	2019-03-10 11:08:21	2019-03-10	2019-03-04	2019-03-01	6397	200.809	116.844	98.4138	89.1404	116	97	90	110.198	133.915	136.138	111	133	136	control	DEN control
ZHA02	DEN	20	ZHA02-DEN-20	2019-03-10 12:38:21	2019-03-10 12:38:21	2019-03-10	2019-03-04	2019-03-01	6635	200.829	116.351	96.5982	86.7898	116	96	88	108.666	134.413	136.658	109	133	136	control	DEN control
ZHA02	DEN	20	ZHA02-DEN-20	2019-03-11 11:08:21	2019-03-11 11:08:21	2019-03-11	2019-03-11	2019-03-01	4015	53.8462	128.563	105.608	100.647	124	105	100	119.229	136.42	134.352	119	135	134	control	DEN control
ZHA02	DEN	20	ZHA02-DEN-20	2019-03-11 12:38:21	2019-03-11 12:38:21	2019-03-11	2019-03-11	2019-03-01	6154	201.024	111.692	93.5393	85.1331	112	94	87	105.049	133.987	135.672	107	133	135	control	DEN control
ZHA02	DEN	20	ZHA02-DEN-20	2019-03-12 11:08:21	2019-03-12 11:08:21	2019-03-12	2019-03-11	2019-03-01	3800	200.532	99.9837	84.3366	77.9021	94	79	73	94.1518	133.492	134.172	89	134	132	control	DEN control
ZHA02	DEN	20	ZHA02-DEN-20	2019-03-12 12:38:21	2019-03-12 12:38:21	2019-03-12	2019-03-11	2019-03-01	4916	200.662	119.506	106.321	98.1888	119	107	99	116.989	131.872	134.636	118	132	135	control	DEN control
ZHA02	DEN	20	ZHA02-DEN-20	2019-03-13 11:08:21	2019-03-13 11:08:21	2019-03-13	2019-03-11	2019-03-01	8681	200.437	127.015	116.756	111.135	120	108	102	126.456	131.119	132.763	119	130	132	control	DEN control
ZHA02	DEN	20	ZHA02-DEN-20	2019-03-13 12:38:21	2019-03-13 12:38:21	2019-03-13	2019-03-11	2019-03-01	6374	200.619	117.637	101.026	87.0463	116	101	89	112.22	132.329	138.484	113	131	138	control	DEN control
ZHA02	DEN	20	ZHA02-DEN-20	2019-03-14 11:08:21	2019-03-14 11:08:21	2019-03-14	2019-03-11	2019-03-01	6956	200.245	114.102	96.1159	83.5551	112	95	84	107.406	133.23	137.932	107	132	137	control	DEN control
ZHA02	DEN	20	ZHA02-DEN-20	2019-03-14 12:38:21	2019-03-14 12:38:21	2019-03-14	2019-03-11	2019-03-01	4245	54.0098	131.286	100.496	93.9663	124	97	93	115.929	139.387	136.641	112	138	136	control	DEN control
ZHA02	DEN	20	ZHA02-DEN-20	2019-03-15 11:08:21	2019-03-15 11:08:21	2019-03-15	2019-03-11	2019-03-01	4265	54.648	132.823	103.854	96.6635	126	102	96	118.841	138.45	136.647	117	137	137	control	DEN control
ZHA02	DEN	20	ZHA02-DEN-20	2019-03-15 12:38:21	2019-03-15 12:38:21	2019-03-15	2019-03-11	2019-03-01	4305	54.1044	131.095	101.313	94.6513	124	99	94	116.485	138.9	136.528	114	138	137	control	DEN control
ZHA02	DEN	20	ZHA02-DEN-20	2019-03-16 11:08:21	2019-03-16 11:08:21	2019-03-16	2019-03-11	2019-03-01	4648	62.62	102.071	78.8569	75.3843	96	77	72	91.2565	137.168	133.945	89	135	133	control	DEN control
ZHA02	DEN	20	ZHA02-DEN-20	2019-03-16 12:38:21	2019-03-16 12:38:21	2019-03-16	2019-03-11	2019-03-01	4409	56.1794	130.171	106.86	104.911	125	103	101	120.422	137.089	132.674	117	136	133	control	DEN control
ZHA02	DEN	20	ZHA02-DEN-20	2019-03-17 11:08:21	2019-03-17 11:08:21	2019-03-17	2019-03-11	2019-03-01	4017	56.7014	121.67	105.248	96.187	118	103	94	116.751	133.024	135.55	115	132	135	control	DEN control
ZHA02	DEN	20	ZHA02-DEN-20	2019-03-17 12:38:21	2019-03-17 12:38:21	2019-03-17	2019-03-11	2019-03-01	4317	52.1564	117.748	100.992	93.2168	115	99	91	112.522	133.425	134.945	111	133	135	control	DEN control
ZHA02	DEN	20	ZHA02-DEN-20	2019-03-18 11:08:21	2019-03-18 11:08:21	2019-03-18	2019-03-18	2019-03-01	4580	54.3582	116.106	100.131	96.633	112	98	94	111.664	133.867	132.413	109	133	132	control	DEN control
ZHA02	DEN	20	ZHA02-DEN-20	2019-03-18 12:38:21	2019-03-18 12:38:21	2019-03-18	2019-03-18	2019-03-01	4625	99.3543	118.66	102.21	95.8177	116	100	94	113.797	133.538	134.092	112	133	134	control	DEN control
ZHA02	DEN	20	ZHA02-DEN-20	2019-03-19 11:08:21	2019-03-19 11:08:21	2019-03-19	2019-03-18	2019-03-01	4038	61.5222	106.621	86.3668	78.1105	102	84	76	97.9156	135.079	135.983	95	135	136	control	DEN control
ZHA02	DEN	20	ZHA02-DEN-20	2019-03-19 12:38:21	2019-03-19 12:38:21	2019-03-19	2019-03-18	2019-03-01	5540	89.0184	120.06	107.651	101.839	116	105	99	118.129	131.95	133.064	116	131	133	control	DEN control
ZHA02	DEN	20	ZHA02-DEN-20	2019-03-20 11:10:56	2019-03-20 11:10:56	2019-03-20	2019-03-18	2019-03-01	4863	74.3376	95.884	78.4477	71.7561	92	76	69	88.76	134.243	134.729	86	134	135	control	DEN control
ZHA02	DEN	20	ZHA02-DEN-20	2019-03-20 12:40:56	2019-03-20 12:40:56	2019-03-20	2019-03-18	2019-03-01	4780	106.931	98.4569	82.2816	77.3835	94	78	73	92.5538	133.94	133.391	89	133	133	control	DEN control
ZHA02	DEN	20	ZHA02-DEN-20	2019-03-21 11:10:56	2019-03-21 11:10:56	2019-03-21	2019-03-18	2019-03-01	4033	69.5271	90.3424	73.6633	69.2725	87	71	67	83.5482	134.42	133.32	81	134	133	control	DEN control
ZHA02	DEN	20	ZHA02-DEN-20	2019-03-21 12:40:56	2019-03-21 12:40:56	2019-03-21	2019-03-18	2019-03-01	3774	124.134	111.821	92.2064	87.4595	110	90	86	104.05	135.304	133.791	102	135	134	control	DEN control
ZHA02	DEN	20	ZHA02-DEN-20	2019-03-22 11:10:56	2019-03-22 11:10:56	2019-03-22	2019-03-18	2019-03-01	3673	111.894	61.5707	51.2298	53.2429	57	46	49	57.0441	133.176	128.496	52	132	129	control	DEN control
ZHA02	DEN	20	ZHA02-DEN-20	2019-03-22 12:40:56	2019-03-22 12:40:56	2019-03-22	2019-03-18	2019-03-01	3593	47.6483	99.0417	79.4921	77.2471	95	77	75	90.8361	135.86	132.562	89	134	133	control	DEN control
ZHA02	DEN	20	ZHA02-DEN-20	2019-03-23 11:10:56	2019-03-23 11:10:56	2019-03-23	2019-03-18	2019-03-01	3851	61.0416	99.0948	76.0956	72.4425	97	74	70	88.4222	137.144	134.172	87	135	134	control	DEN control
ZHA02	DEN	20	ZHA02-DEN-20	2019-03-23 12:40:56	2019-03-23 12:40:56	2019-03-23	2019-03-18	2019-03-01	3163	107.519	103.758	80.8261	79.0202	101	81	78	93.5764	137.285	132.969	93	135	134	control	DEN control
ZHA02	DEN	20	ZHA02-DEN-20	2019-03-24 11:10:56	2019-03-24 11:10:56	2019-03-24	2019-03-18	2019-03-01	2721	44.7965	102.388	75.5752	73.4737	100	75	72	89.3671	138.967	134.004	88	136	134	control	DEN control
ZHA02	DEN	20	ZHA02-DEN-20	2019-03-24 12:40:56	2019-03-24 12:40:56	2019-03-24	2019-03-18	2019-03-01	2747	68.6532	107.076	80.6163	79.5562	102	80	78	94.613	138.84	133.232	94	136	134	control	DEN control
ZHA02	DEN	20	ZHA02-DEN-20	2019-03-25 11:10:56	2019-03-25 11:10:56	2019-03-25	2019-03-25	2019-03-01	2972	49.5644	90.9411	69.5158	73.2116	89	69	73	81.535	137.826	129.615	80	135	130	control	DEN control
ZHA02	DEN	20	ZHA02-DEN-20	2019-03-25 12:40:56	2019-03-25 12:40:56	2019-03-25	2019-03-25	2019-03-01	2933	46.353	123.816	98.5493	99.8936	121	100	100	113.302	138.394	131.363	115	136	131	control	DEN control
ZHA02	DEN	20	ZHA02-DEN-20	2019-03-26 11:10:56	2019-03-26 11:10:56	2019-03-26	2019-03-25	2019-03-01	2892	45.7237	114.363	81.4969	83.4786	111	81	82	97.7417	142.009	132.607	97	140	132	control	DEN control
ZHA02	DEN	20	ZHA02-DEN-20	2019-03-26 12:40:56	2019-03-26 12:40:56	2019-03-26	2019-03-25	2019-03-01	2902	43.7322	123.307	90.0234	91.4724	120	91	89	106.701	141.845	132.854	106	141	133	control	DEN control
ZHA02	DEN	20	ZHA02-DEN-20	2019-03-27 11:10:56	2019-03-27 11:10:56	2019-03-27	2019-03-25	2019-03-01	3101	45.9009	112.08	82.5347	85.4253	109	81	84	97.6646	140.826	131.322	97	140	132	control	DEN control
ZHA02	DEN	20	ZHA02-DEN-20	2019-03-27 12:40:56	2019-03-27 12:40:56	2019-03-27	2019-03-25	2019-03-01	3453	46.6721	117.019	88.7359	92.9496	114	89	90	103.813	140.391	130.344	103	139	131	control	DEN control
ZHA02	DEN	20	ZHA02-DEN-20	2019-03-28 11:10:56	2019-03-28 11:10:56	2019-03-28	2019-03-25	2019-03-01	3425	52.462	102.303	76.638	78.9045	101	74	78	90.0058	139.327	130.973	89	139	131	control	DEN control
ZHA02	DEN	20	ZHA02-DEN-20	2019-03-28 12:40:56	2019-03-28 12:40:56	2019-03-28	2019-03-25	2019-03-01	2709	106.716	109.502	81.9398	86.9398	107	81	85	96.4729	140.443	129.711	95	140	130	control	DEN control
ZHA02	DEN	20	ZHA02-DEN-20	2019-03-29 11:10:56	2019-03-29 11:10:56	2019-03-29	2019-03-25	2019-03-01	3330	48.6824	104.892	77.2186	81.5865	103	76	80	91.4327	140.469	130.122	90	140	130	control	DEN control
ZHA02	DEN	20	ZHA02-DEN-20	2019-03-29 12:40:56	2019-03-29 12:40:56	2019-03-29	2019-03-25	2019-03-01	3605	105.387	106.638	81.6813	83.8757	105	81	82	95.1983	138.869	130.855	94	138	131	control	DEN control
ZHA02	DEN	20	ZHA02-DEN-20	2019-03-30 11:10:56	2019-03-30 11:10:56	2019-03-30	2019-03-25	2019-03-01	3507	54.1775	103.25	77.1728	79.0935	101	76	77	90.7171	139.391	131.293	89	139	132	control	DEN control
ZHA02	DEN	20	ZHA02-DEN-20	2019-03-30 12:40:56	2019-03-30 12:40:56	2019-03-30	2019-03-25	2019-03-01	3462	45.8994	105.798	81.3192	84.8553	102	81	82	94.7686	138.889	130.001	94	138	130	control	DEN control
ZHA02	DEN	20	ZHA02-DEN-20	2019-03-31 11:10:56	2019-03-31 11:10:56	2019-03-31	2019-03-25	2019-03-01	1754	159.632	99.7292	73.1836	74.0644	99	74	74	86.3706	139.525	132.068	87	139	132	control	DEN control
ZHA02	DEN	20	ZHA02-DEN-20	2019-03-31 12:40:56	2019-03-31 12:40:56	2019-03-31	2019-03-25	2019-03-01	2070	199.666	114.935	95.7333	93.6101	115	99	94	107.93	135.548	132.206	110	132	133	control	DEN control
ZHA02	DEN	128	ZHA02-DEN-128	2018-11-03 11:11:23	2018-11-03 11:11:23	2018-11-03	2018-10-29	2018-11-01	12643	120.064	119.839	137.806	94.1749	122	144	97	139.83	113.678	149.198	146	112	151	control	DEN control
ZHA02	DEN	128	ZHA02-DEN-128	2018-11-03 12:41:23	2018-11-03 12:41:23	2018-11-03	2018-10-29	2018-11-01	12664	120.036	116.922	134.6	92.422	120	140	97	136.788	113.964	148.554	143	112	150	control	DEN control
ZHA02	DEN	128	ZHA02-DEN-128	2018-11-04 11:11:23	2018-11-04 11:11:23	2018-11-04	2018-10-29	2018-11-01	14629	135.103	118.734	137.669	94.8441	124	146	99	139.622	113.373	148.705	148	111	150	control	DEN control
ZHA02	DEN	128	ZHA02-DEN-128	2018-11-04 12:41:23	2018-11-04 12:41:23	2018-11-04	2018-10-29	2018-11-01	14651	134.888	119.29	138.387	95.9582	124	146	100	140.345	113.37	148.463	148	111	150	control	DEN control
ZHA02	DEN	128	ZHA02-DEN-128	2018-11-05 11:11:23	2018-11-05 11:11:23	2018-11-05	2018-11-05	2018-11-01	14281	136.188	118.871	139.013	95.5698	123	146	99	140.776	112.79	148.886	148	111	150	control	DEN control
ZHA02	DEN	128	ZHA02-DEN-128	2018-11-05 12:41:23	2018-11-05 12:41:23	2018-11-05	2018-11-05	2018-11-01	14695	136.11	116.509	136.317	94.313	117	141	93	138.128	113.112	148.249	142	111	150	control	DEN control
ZHA02	DEN	128	ZHA02-DEN-128	2018-11-06 11:11:23	2018-11-06 11:11:23	2018-11-06	2018-11-05	2018-11-01	14755	138.228	109.049	129.495	80.3457	111	136	81	131.041	111.719	152.146	137	110	154	control	DEN control
ZHA02	DEN	128	ZHA02-DEN-128	2018-11-06 12:41:23	2018-11-06 12:41:23	2018-11-06	2018-11-05	2018-11-01	14831	138.332	113.408	133.856	85.5155	116	140	86	135.431	111.879	151.602	141	110	153	control	DEN control
ZHA02	DEN	128	ZHA02-DEN-128	2018-11-07 11:11:23	2018-11-07 11:11:23	2018-11-07	2018-11-05	2018-11-01	15328	149.524	115.707	129.613	91.7082	106	122	80	132.239	115.969	147	124	115	148	control	DEN control
ZHA02	DEN	128	ZHA02-DEN-128	2018-11-07 12:41:23	2018-11-07 12:41:23	2018-11-07	2018-11-05	2018-11-01	8090	132.575	111.953	128.679	91.4038	107	125	84	130.628	114.965	146.311	129	114	147	control	DEN control
ZHA02	DEN	128	ZHA02-DEN-128	2018-11-08 11:11:23	2018-11-08 11:11:23	2018-11-08	2018-11-05	2018-11-01	14952	138.405	101.992	118.837	75.195	99	119	72	121.02	113.795	149.948	121	112	151	control	DEN control
ZHA02	DEN	128	ZHA02-DEN-128	2018-11-08 12:41:23	2018-11-08 12:41:23	2018-11-08	2018-11-05	2018-11-01	15327	138.49	110.506	129.008	85.0443	107	128	79	130.841	113.205	149.666	130	112	150	control	DEN control
ZHA02	DEN	128	ZHA02-DEN-128	2018-11-09 11:11:23	2018-11-09 11:11:23	2018-11-09	2018-11-05	2018-11-01	15524	139.474	114.913	136.147	90.5689	116	140	92	137.708	111.974	150.004	142	111	151	control	DEN control
ZHA02	DEN	128	ZHA02-DEN-128	2018-11-09 12:41:23	2018-11-09 12:41:23	2018-11-09	2018-11-05	2018-11-01	15656	138.938	104.172	124.628	86.103	95	118	76	125.973	113.167	146.667	119	112	147	control	DEN control
ZHA02	DEN	128	ZHA02-DEN-128	2018-11-10 11:11:23	2018-11-10 11:11:23	2018-11-10	2018-11-05	2018-11-01	15991	139.864	108.518	129.37	84.3192	110	134	85	131.023	112.095	149.968	135	111	151	control	DEN control
ZHA02	DEN	128	ZHA02-DEN-128	2018-11-10 12:41:23	2018-11-10 12:41:23	2018-11-10	2018-11-05	2018-11-01	16396	139.925	105.776	125.85	85.6192	105	129	84	127.744	113.092	147.576	130	112	149	control	DEN control
ZHA02	DEN	128	ZHA02-DEN-128	2018-11-11 11:11:23	2018-11-11 11:11:23	2018-11-11	2018-11-05	2018-11-01	16819	140.322	113.768	134.396	85.5529	116	141	88	135.834	111.73	151.839	142	110	153	control	DEN control
ZHA02	DEN	128	ZHA02-DEN-128	2018-11-11 12:41:23	2018-11-11 12:41:23	2018-11-11	2018-11-05	2018-11-01	16182	139.847	100.826	121.341	81.6418	90	113	70	122.141	112.945	147.303	115	112	147	control	DEN control
ZHA02	DEN	128	ZHA02-DEN-128	2018-11-12 11:11:23	2018-11-12 11:11:23	2018-11-12	2018-11-12	2018-11-01	16421	140.322	103.842	122.33	76.4671	97	118	68	123.93	112.864	150.914	119	111	152	control	DEN control
ZHA02	DEN	128	ZHA02-DEN-128	2018-11-12 12:41:22	2018-11-12 12:41:22	2018-11-12	2018-11-12	2018-11-01	17064	141.201	115.882	137.292	93.1192	113	138	89	138.662	112.134	149.246	139	111	150	control	DEN control
ZHA02	DEN	128	ZHA02-DEN-128	2018-11-13 11:11:23	2018-11-13 11:11:23	2018-11-13	2018-11-12	2018-11-01	16813	140.649	110.314	133.322	78.4817	112	137	80	134.167	109.925	154.795	138	108	156	control	DEN control
ZHA02	DEN	128	ZHA02-DEN-128	2018-11-13 12:41:23	2018-11-13 12:41:23	2018-11-13	2018-11-12	2018-11-01	17045	141.693	113.202	135.278	80.2928	115	140	81	136.258	110.334	154.88	140	109	156	control	DEN control
ZHA02	DEN	128	ZHA02-DEN-128	2018-11-14 11:11:23	2018-11-14 11:11:23	2018-11-14	2018-11-12	2018-11-01	17886	142.322	121.921	144.95	90.1082	125	150	94	145.669	110.078	154.443	150	108	156	control	DEN control
ZHA02	DEN	128	ZHA02-DEN-128	2018-11-14 12:41:23	2018-11-14 12:41:23	2018-11-14	2018-11-12	2018-11-01	17784	141.686	112.659	134.213	84.3596	116	139	88	135.52	111.207	152.308	140	109	153	control	DEN control
ZHA02	DEN	128	ZHA02-DEN-128	2018-11-15 11:11:23	2018-11-15 11:11:23	2018-11-15	2018-11-12	2018-11-01	18104	142.149	109.975	132.289	81.453	114	137	86	133.464	110.743	152.807	138	109	154	control	DEN control
ZHA02	DEN	128	ZHA02-DEN-128	2018-11-15 12:41:23	2018-11-15 12:41:23	2018-11-15	2018-11-12	2018-11-01	18188	142.156	111.531	133.702	83.9147	115	138	88	134.956	110.973	152.212	140	109	153	control	DEN control
ZHA02	DEN	128	ZHA02-DEN-128	2018-11-16 11:11:23	2018-11-16 11:11:23	2018-11-16	2018-11-12	2018-11-01	18231	142.478	111.567	133.069	85.3294	114	137	89	134.536	111.521	151.241	139	110	152	control	DEN control
ZHA02	DEN	128	ZHA02-DEN-128	2018-11-16 12:41:23	2018-11-16 12:41:23	2018-11-16	2018-11-12	2018-11-01	18337	142.809	113.071	134.424	88.129	116	138	92	135.972	111.804	150.46	140	110	151	control	DEN control
ZHA02	DEN	128	ZHA02-DEN-128	2018-11-17 11:11:23	2018-11-17 11:11:23	2018-11-17	2018-11-12	2018-11-01	18402	141.867	112.377	133.193	89.339	116	137	94	134.978	112.359	149.261	139	110	150	control	DEN control
ZHA02	DEN	128	ZHA02-DEN-128	2018-11-17 12:41:23	2018-11-17 12:41:23	2018-11-17	2018-11-12	2018-11-01	18204	140.579	113.134	132.985	91.4786	108	130	86	134.379	113.104	148.086	132	111	148	control	DEN control
ZHA02	DEN	128	ZHA02-DEN-128	2018-11-18 11:11:23	2018-11-18 11:11:23	2018-11-18	2018-11-12	2018-11-01	18394	141.542	114.171	134.766	91.3817	116	139	96	136.602	112.542	148.977	141	111	150	control	DEN control
ZHA02	DEN	128	ZHA02-DEN-128	2018-11-18 12:41:23	2018-11-18 12:41:23	2018-11-18	2018-11-12	2018-11-01	18711	142.008	113.984	134.362	91.2185	116	138	96	136.226	112.655	148.881	140	111	150	control	DEN control
ZHA02	DEN	128	ZHA02-DEN-128	2018-11-19 11:11:23	2018-11-19 11:11:23	2018-11-19	2018-11-19	2018-11-01	18538	142.784	113.077	134.247	89.5242	115	138	94	135.896	112.102	149.623	140	110	150	control	DEN control
ZHA02	DEN	128	ZHA02-DEN-128	2018-11-19 12:41:23	2018-11-19 12:41:23	2018-11-19	2018-11-19	2018-11-01	18363	142.644	113.486	134.227	90.1431	116	138	94	135.982	112.351	149.338	140	111	150	control	DEN control
ZHA02	DEN	128	ZHA02-DEN-128	2018-11-20 11:11:23	2018-11-20 11:11:23	2018-11-20	2018-11-19	2018-11-01	18153	141.686	113.498	132.558	88.9806	115	136	93	134.673	113.063	149.297	138	111	150	control	DEN control
ZHA02	DEN	128	ZHA02-DEN-128	2018-11-20 12:41:23	2018-11-20 12:41:23	2018-11-20	2018-11-19	2018-11-01	18114	141.062	111.452	130.553	87.7897	113	134	92	132.71	113.143	148.914	136	112	149	control	DEN control
ZHA02	DEN	128	ZHA02-DEN-128	2018-11-21 11:10:15	2018-11-21 11:10:15	2018-11-21	2018-11-19	2018-11-01	18292	141.844	107.819	126.726	83.9975	109	130	88	128.859	113.174	149.028	132	112	150	control	DEN control
ZHA02	DEN	128	ZHA02-DEN-128	2018-11-21 12:40:15	2018-11-21 12:40:15	2018-11-21	2018-11-19	2018-11-01	18267	141.541	108.89	127.594	84.411	110	131	88	129.754	113.2	149.255	133	112	150	control	DEN control
ZHA02	DEN	128	ZHA02-DEN-128	2018-11-22 11:10:15	2018-11-22 11:10:15	2018-11-22	2018-11-19	2018-11-01	18386	142.186	108.719	127.929	80.8403	110	130	84	129.816	112.448	151.276	132	111	152	control	DEN control
ZHA02	DEN	128	ZHA02-DEN-128	2018-11-22 12:40:15	2018-11-22 12:40:15	2018-11-22	2018-11-19	2018-11-01	18375	142.009	111.746	131.427	82.7759	113	135	85	133.156	112.064	151.951	136	110	153	control	DEN control
ZHA02	DEN	128	ZHA02-DEN-128	2018-11-23 11:10:15	2018-11-23 11:10:15	2018-11-23	2018-11-19	2018-11-01	18823	142.23	107.617	127.971	78.8774	109	131	82	129.531	111.694	152.218	133	110	153	control	DEN control
ZHA02	DEN	128	ZHA02-DEN-128	2018-11-23 12:40:15	2018-11-23 12:40:15	2018-11-23	2018-11-19	2018-11-01	18497	142.166	106.929	126.582	76.0633	108	130	78	128.242	111.769	153.08	131	110	154	control	DEN control
ZHA02	DEN	128	ZHA02-DEN-128	2018-11-24 11:10:15	2018-11-24 11:10:15	2018-11-24	2018-11-19	2018-11-01	18924	142.516	104.52	125.697	81.2241	107	131	86	127.227	112.013	149.712	132	111	150	control	DEN control
ZHA02	DEN	128	ZHA02-DEN-128	2018-11-24 12:40:15	2018-11-24 12:40:15	2018-11-24	2018-11-19	2018-11-01	18312	142.415	94.9157	113.862	70.0536	86	106	59	114.565	112.899	149.803	108	112	149	control	DEN control
ZHA02	DEN	128	ZHA02-DEN-128	2018-11-25 11:10:15	2018-11-25 11:10:15	2018-11-25	2018-11-19	2018-11-01	18862	142.981	111.282	131.416	79.2481	113	134	81	132.89	111.386	153.762	136	110	154	control	DEN control
ZHA02	DEN	128	ZHA02-DEN-128	2018-11-25 12:40:15	2018-11-25 12:40:15	2018-11-25	2018-11-19	2018-11-01	18682	142.377	108.135	127.976	76.9547	110	131	79	129.537	111.617	153.297	133	110	154	control	DEN control
ZHA02	DEN	128	ZHA02-DEN-128	2018-11-26 11:10:15	2018-11-26 11:10:15	2018-11-26	2018-11-26	2018-11-01	18797	143.178	112.398	133.021	81.8142	115	137	87	134.391	111.36	153.125	139	110	154	control	DEN control
ZHA02	DEN	128	ZHA02-DEN-128	2018-11-26 12:40:15	2018-11-26 12:40:15	2018-11-26	2018-11-26	2018-11-01	18721	142.864	112.355	134.037	79.4981	114	137	82	135.106	110.478	154.735	139	109	156	control	DEN control
ZHA02	DEN	128	ZHA02-DEN-128	2018-11-27 11:10:15	2018-11-27 11:10:15	2018-11-27	2018-11-26	2018-11-01	19043	142.735	110.832	131.669	74.7867	112	135	76	132.764	110.503	156.11	136	109	157	control	DEN control
ZHA02	DEN	128	ZHA02-DEN-128	2018-11-27 12:40:15	2018-11-27 12:40:15	2018-11-27	2018-11-26	2018-11-01	18888	142.87	114.316	134.856	78.312	116	138	80	136.033	110.718	155.851	139	110	156	control	DEN control
ZHA02	DEN	128	ZHA02-DEN-128	2018-11-28 11:10:15	2018-11-28 11:10:15	2018-11-28	2018-11-26	2018-11-01	18907	142.525	107.058	125.526	77.956	109	130	81	127.492	112.606	151.687	132	111	152	control	DEN control
ZHA02	DEN	128	ZHA02-DEN-128	2018-11-28 12:40:15	2018-11-28 12:40:15	2018-11-28	2018-11-26	2018-11-01	18598	142.149	108.051	125.681	79.4589	111	130	82	127.88	113.147	151.055	132	112	152	control	DEN control
ZHA02	DEN	128	ZHA02-DEN-128	2018-11-29 11:10:15	2018-11-29 11:10:15	2018-11-29	2018-11-26	2018-11-01	18857	142.636	108.077	126.491	77.7053	109	130	79	128.437	112.483	152.306	132	111	153	control	DEN control
ZHA02	DEN	128	ZHA02-DEN-128	2018-11-29 12:40:15	2018-11-29 12:40:15	2018-11-29	2018-11-26	2018-11-01	18900	142.903	105.888	124.881	74.6006	107	129	75	126.636	112.037	153.074	130	111	154	control	DEN control
ZHA02	DEN	128	ZHA02-DEN-128	2018-11-30 11:10:15	2018-11-30 11:10:15	2018-11-30	2018-11-26	2018-11-01	18869	142.525	105.226	123.375	73.6944	107	127	76	125.274	112.418	152.913	129	111	154	control	DEN control
ZHA02	DEN	128	ZHA02-DEN-128	2018-11-30 12:40:15	2018-11-30 12:40:15	2018-11-30	2018-11-26	2018-11-01	18977	142.525	111.872	131.709	76.4287	113	135	79	133.087	111.086	155.403	136	110	156	control	DEN control
ZHA02	DEN	128	ZHA02-DEN-128	2018-12-01 11:10:15	2018-12-01 11:10:15	2018-12-01	2018-11-26	2018-12-01	19402	151.83	108.551	126.084	78.4321	110	130	80	128.186	113	151.808	132	112	152	control	DEN control
ZHA02	DEN	128	ZHA02-DEN-128	2018-12-01 12:40:15	2018-12-01 12:40:15	2018-12-01	2018-11-26	2018-12-01	19207	142.307	96.1354	113.419	69.8793	88	106	62	114.892	113.577	149.921	108	113	149	control	DEN control
ZHA02	DEN	128	ZHA02-DEN-128	2018-12-02 11:10:15	2018-12-02 11:10:15	2018-12-02	2018-11-26	2018-12-01	18872	141.466	111.898	131.751	76.4331	114	135	80	133.1	111.109	155.379	137	110	156	control	DEN control
ZHA02	DEN	128	ZHA02-DEN-128	2018-12-02 12:40:15	2018-12-02 12:40:15	2018-12-02	2018-11-26	2018-12-01	19039	141.224	112.479	132.513	77.3843	115	137	81	133.832	111.069	155.247	138	110	156	control	DEN control
ZHA02	DEN	128	ZHA02-DEN-128	2018-12-03 11:10:15	2018-12-03 11:10:15	2018-12-03	2018-12-03	2018-12-01	19081	140.397	115.68	134.799	83.7865	118	138	86	136.499	111.979	153.148	140	111	154	control	DEN control
ZHA02	DEN	128	ZHA02-DEN-128	2018-12-03 12:40:15	2018-12-03 12:40:15	2018-12-03	2018-12-03	2018-12-01	19257	140.397	114.125	132.305	84.3785	117	136	87	134.311	112.753	151.697	138	112	152	control	DEN control
ZHA02	DEN	128	ZHA02-DEN-128	2018-12-04 11:10:15	2018-12-04 11:10:15	2018-12-04	2018-12-03	2018-12-01	19685	139.987	83.9357	95.8549	55.5696	80	94	52	98.2919	116.02	149.425	96	115	150	control	DEN control
ZHA02	DEN	128	ZHA02-DEN-128	2018-12-04 12:40:15	2018-12-04 12:40:15	2018-12-04	2018-12-03	2018-12-01	19588	141.23	111.856	130.897	84.0313	114	135	88	132.795	112.544	151.088	137	111	151	control	DEN control
ZHA02	DEN	128	ZHA02-DEN-128	2018-12-05 11:10:15	2018-12-05 11:10:15	2018-12-05	2018-12-03	2018-12-01	19334	142.215	109.432	128.716	78.7571	111	133	81	130.438	111.993	152.759	135	111	153	control	DEN control
ZHA02	DEN	128	ZHA02-DEN-128	2018-12-05 12:40:15	2018-12-05 12:40:15	2018-12-05	2018-12-03	2018-12-01	19451	142.62	110.216	129.34	80.4844	113	133	83	131.133	112.202	152.182	135	111	153	control	DEN control
ZHA02	DEN	128	ZHA02-DEN-128	2018-12-06 11:10:15	2018-12-06 11:10:15	2018-12-06	2018-12-03	2018-12-01	19683	142.535	112.564	134.061	77.2329	114	139	81	135.083	110.25	155.933	140	109	157	control	DEN control
ZHA02	DEN	128	ZHA02-DEN-128	2018-12-06 12:40:15	2018-12-06 12:40:15	2018-12-06	2018-12-03	2018-12-01	20111	142.62	127.645	150.498	95.3742	129	156	99	151.034	110.136	154.432	156	109	155	control	DEN control
ZHA02	DEN	128	ZHA02-DEN-128	2018-12-07 11:10:15	2018-12-07 11:10:15	2018-12-07	2018-12-03	2018-12-01	20390	141.013	108.846	127.903	82.6385	112	133	87	129.826	112.742	150.338	135	112	151	control	DEN control
ZHA02	DEN	128	ZHA02-DEN-128	2018-12-07 12:40:15	2018-12-07 12:40:15	2018-12-07	2018-12-03	2018-12-01	20244	141.504	104.681	122.85	77.2168	106	127	80	124.885	112.964	150.783	129	112	151	control	DEN control
ZHA02	DEN	128	ZHA02-DEN-128	2018-12-08 11:10:15	2018-12-08 11:10:15	2018-12-08	2018-12-03	2018-12-01	19770	139.733	108.657	126.745	79.9883	110	130	84	128.82	112.91	151.276	133	111	152	control	DEN control
ZHA02	DEN	128	ZHA02-DEN-128	2018-12-08 12:40:15	2018-12-08 12:40:15	2018-12-08	2018-12-03	2018-12-01	20034	151.305	107.864	125.881	81.2434	109	130	85	128.043	113.224	150.175	132	112	151	control	DEN control
ZHA02	DEN	128	ZHA02-DEN-128	2018-12-12 11:10:15	2018-12-12 11:10:15	2018-12-12	2018-12-10	2018-12-01	20806	142.585	87.2117	93.5051	65.5988	82	92	61	97.5147	120.219	143.304	96	119	144	control	DEN control
ZHA02	DEN	128	ZHA02-DEN-128	2018-12-12 12:40:15	2018-12-12 12:40:15	2018-12-12	2018-12-10	2018-12-01	19786	155.024	86.8114	100.387	68.1942	72	91	60	102.333	116.616	144.539	92	115	143	control	DEN control
ZHA02	DEN	128	ZHA02-DEN-128	2018-12-13 11:10:15	2018-12-13 11:10:15	2018-12-13	2018-12-10	2018-12-01	19534	139.758	86.871	94.2372	64.3916	74	85	55	97.2521	119.524	144.14	88	119	143	control	DEN control
ZHA02	DEN	128	ZHA02-DEN-128	2018-12-13 12:40:15	2018-12-13 12:40:15	2018-12-13	2018-12-10	2018-12-01	18728	139.976	103.933	117.406	83.3883	85	104	72	119.758	116.586	145.148	107	116	144	control	DEN control
ZHA02	DEN	128	ZHA02-DEN-128	2018-12-14 11:10:15	2018-12-14 11:10:15	2018-12-14	2018-12-10	2018-12-01	17203	138.026	97.2197	112.899	82.1029	98	116	85	116.087	116.117	143.287	119	115	144	control	DEN control
ZHA02	DEN	128	ZHA02-DEN-128	2018-12-14 12:40:15	2018-12-14 12:40:15	2018-12-14	2018-12-10	2018-12-01	18209	138.254	98.6444	113.394	82.4181	99	116	85	116.739	116.484	143.49	120	115	144	control	DEN control
ZHA02	DEN	128	ZHA02-DEN-128	2018-12-15 11:10:15	2018-12-15 11:10:15	2018-12-15	2018-12-10	2018-12-01	16451	136.796	103.867	118.752	88.8807	105	120	92	122.298	116.662	142.725	124	115	143	control	DEN control
ZHA02	DEN	128	ZHA02-DEN-128	2018-12-15 12:40:15	2018-12-15 12:40:15	2018-12-15	2018-12-10	2018-12-01	17229	136.428	102.582	115.581	84.2043	102	117	85	119.27	117.124	143.861	121	116	144	control	DEN control
ZHA02	DEN	128	ZHA02-DEN-128	2018-12-21 11:10:49	2018-12-21 11:10:49	2018-12-21	2018-12-17	2018-12-01	19500	141.33	108.646	124.101	86.1715	110	126	89	127.051	115.25	146.897	130	114	148	control	DEN control
ZHA02	DEN	128	ZHA02-DEN-128	2018-12-21 12:40:49	2018-12-21 12:40:49	2018-12-21	2018-12-17	2018-12-01	19744	140.354	116.615	132.895	83.2294	116	135	85	135.182	113.336	152.794	137	112	154	control	DEN control
ZHA02	DEN	128	ZHA02-DEN-128	2018-12-22 11:10:49	2018-12-22 11:10:49	2018-12-22	2018-12-17	2018-12-01	19666	140.33	121.498	138.617	84.3976	121	139	84	140.554	112.484	154.894	142	111	156	control	DEN control
ZHA02	DEN	128	ZHA02-DEN-128	2018-12-22 12:40:49	2018-12-22 12:40:49	2018-12-22	2018-12-17	2018-12-01	19820	141.075	115.606	130.565	80.3643	117	133	81	133.168	113.791	153.283	136	112	154	control	DEN control
ZHA02	DEN	128	ZHA02-DEN-128	2018-12-23 11:10:49	2018-12-23 11:10:49	2018-12-23	2018-12-17	2018-12-01	20223	141.345	115.055	130.22	81.6198	116	132	83	132.882	113.95	152.417	135	113	154	control	DEN control
ZHA02	DEN	128	ZHA02-DEN-128	2018-12-23 12:40:49	2018-12-23 12:40:49	2018-12-23	2018-12-17	2018-12-01	20245	141.168	116.872	131.514	83.0585	118	134	85	134.252	114.194	152.364	137	113	153	control	DEN control
ZHA02	DEN	128	ZHA02-DEN-128	2018-12-24 11:10:49	2018-12-24 11:10:49	2018-12-24	2018-12-24	2018-12-01	20054	142.173	111.563	125.276	78.7332	113	127	82	128.296	114.778	151.628	131	114	152	control	DEN control
ZHA02	DEN	128	ZHA02-DEN-128	2018-12-24 12:40:49	2018-12-24 12:40:49	2018-12-24	2018-12-24	2018-12-01	20803	154.96	108.517	119.612	84.1734	109	122	85	123.523	117.387	146.149	126	116	147	control	DEN control
ZHA02	DEN	128	ZHA02-DEN-128	2018-12-25 11:10:49	2018-12-25 11:10:49	2018-12-25	2018-12-24	2018-12-01	19915	142.307	106.661	118.121	80.6039	107	119	82	121.936	116.916	147.273	123	116	148	control	DEN control
ZHA02	DEN	128	ZHA02-DEN-128	2018-12-25 12:40:49	2018-12-25 12:40:49	2018-12-25	2018-12-24	2018-12-01	20048	142.443	109.865	120.796	86.5968	111	123	88	124.895	117.668	145.48	127	117	146	control	DEN control
ZHA02	DEN	128	ZHA02-DEN-128	2018-12-26 11:10:49	2018-12-26 11:10:49	2018-12-26	2018-12-24	2018-12-01	20304	154.96	105.638	115.398	86.2518	107	117	89	119.906	118.873	142.989	122	118	143	control	DEN control
ZHA02	DEN	128	ZHA02-DEN-128	2018-12-26 12:40:49	2018-12-26 12:40:49	2018-12-26	2018-12-24	2018-12-01	20205	154.179	101.269	110.963	83.015	100	111	84	115.346	119.035	142.436	115	118	142	control	DEN control
ZHA02	DEN	128	ZHA02-DEN-128	2018-12-27 11:10:49	2018-12-27 11:10:49	2018-12-27	2018-12-24	2018-12-01	19677	140.33	108.856	118.047	87.9958	110	120	90	122.683	119.004	143.487	125	118	144	control	DEN control
ZHA02	DEN	128	ZHA02-DEN-128	2018-12-27 12:40:49	2018-12-27 12:40:49	2018-12-27	2018-12-24	2018-12-01	20319	141.095	106.496	115.822	87.1375	108	118	89	120.468	119.142	142.779	123	118	143	control	DEN control
ZHA02	DEN	128	ZHA02-DEN-128	2018-12-28 11:10:49	2018-12-28 11:10:49	2018-12-28	2018-12-24	2018-12-01	20486	157.706	90.4315	99.4622	75.7509	89	100	77	103.712	119.906	140.387	105	119	140	control	DEN control
ZHA02	DEN	128	ZHA02-DEN-128	2018-12-28 12:40:49	2018-12-28 12:40:49	2018-12-28	2018-12-24	2018-12-01	19225	169.394	78.668	86.0442	66.6279	63	72	57	88.9777	121.255	138.222	75	121	137	control	DEN control
ZHA02	DEN	128	ZHA02-DEN-128	2018-12-29 11:10:49	2018-12-29 11:10:49	2018-12-29	2018-12-24	2018-12-01	19756	140.521	107.416	114.43	88.5288	108	116	90	119.636	120.519	141.558	122	120	141	control	DEN control
ZHA02	DEN	128	ZHA02-DEN-128	2018-12-29 12:40:49	2018-12-29 12:40:49	2018-12-29	2018-12-24	2018-12-01	19779	154.96	106.802	113.864	87.5129	108	115	89	119.01	120.42	141.811	121	120	142	control	DEN control
ZHA02	DEN	128	ZHA02-DEN-128	2018-12-30 11:10:49	2018-12-30 11:10:49	2018-12-30	2018-12-24	2018-12-01	19965	142.311	104.372	110.208	83.0991	104	111	85	115.525	120.774	142.447	117	121	142	control	DEN control
ZHA02	DEN	128	ZHA02-DEN-128	2018-12-30 12:40:49	2018-12-30 12:40:49	2018-12-30	2018-12-24	2018-12-01	20278	155.792	103.342	108.197	82.0079	103	109	83	113.679	121.319	142.115	115	121	142	control	DEN control
ZHA02	DEN	128	ZHA02-DEN-128	2018-12-31 11:10:49	2018-12-31 11:10:49	2018-12-31	2018-12-31	2018-12-01	19966	158.74	107.5	111.192	83.6986	108	112	85	116.934	121.667	142.905	119	121	142	control	DEN control
ZHA02	DEN	128	ZHA02-DEN-128	2018-12-31 12:40:49	2018-12-31 12:40:49	2018-12-31	2018-12-31	2018-12-01	19241	141.209	107.56	110.898	84.1061	108	111	86	116.768	121.908	142.571	118	121	142	control	DEN control
ZHA02	DEN	128	ZHA02-DEN-128	2019-01-01 11:10:49	2019-01-01 11:10:49	2019-01-01	2018-12-31	2019-01-01	18466	145.219	99.9486	101.144	84.3245	100	103	86	107.618	124.372	137.469	109	124	136	control	DEN control
ZHA02	DEN	128	ZHA02-DEN-128	2019-01-01 12:40:49	2019-01-01 12:40:49	2019-01-01	2018-12-31	2019-01-01	18287	144.742	99.4231	100.547	87.3275	99	102	88	107.248	125.042	135.457	109	125	134	control	DEN control
ZHA02	DEN	128	ZHA02-DEN-128	2019-01-02 11:10:49	2019-01-02 11:10:49	2019-01-02	2018-12-31	2019-01-01	18535	144.316	100.498	100.628	90.4059	100	101	92	107.738	126.01	133.88	109	126	132	control	DEN control
ZHA02	DEN	128	ZHA02-DEN-128	2019-01-02 12:40:49	2019-01-02 12:40:49	2019-01-02	2018-12-31	2019-01-01	18437	144.064	98.5985	97.8749	88.1038	98	99	88	105.102	126.435	133.759	106	126	132	control	DEN control
ZHA02	DEN	128	ZHA02-DEN-128	2019-01-14 11:10:52	2019-01-14 11:10:52	2019-01-14	2019-01-14	2019-01-01	19491	188.674	105.673	104.16	96.0095	105	104	99	111.928	127.117	132.868	112	127	131	control	DEN control
ZHA02	DEN	128	ZHA02-DEN-128	2019-01-14 12:40:49	2019-01-14 12:40:49	2019-01-14	2019-01-14	2019-01-01	18086	188.341	109.449	103.697	88.1918	105	101	89	111.949	127.581	137.589	109	127	136	control	DEN control
ZHA02	DEN	128	ZHA02-DEN-128	2019-01-16 11:10:49	2019-01-16 11:10:49	2019-01-16	2019-01-14	2019-01-01	17199	188.569	74.0281	67.3151	59.0916	64	58	54	73.072	129.439	133.897	64	129	132	control	DEN control
ZHA02	DEN	128	ZHA02-DEN-128	2019-01-16 12:40:49	2019-01-16 12:40:49	2019-01-16	2019-01-14	2019-01-01	18233	146.61	55.5058	53.3813	53.9411	50	50	53	57.1279	129.139	128.026	54	128	127	control	DEN control
ZHA02	DEN	128	ZHA02-DEN-128	2019-01-17 11:10:49	2019-01-17 11:10:49	2019-01-17	2019-01-14	2019-01-01	18583	160.971	96.4201	90.1211	83.2579	96	92	85	98.4614	129.279	132.987	100	128	132	control	DEN control
ZHA02	DEN	128	ZHA02-DEN-128	2019-01-17 12:40:49	2019-01-17 12:40:49	2019-01-17	2019-01-14	2019-01-01	19121	187.927	104.028	97.5189	87.3835	101	96	89	106.011	128.793	134.757	105	128	133	control	DEN control
ZHA02	DEN	128	ZHA02-DEN-128	2019-01-19 11:10:49	2019-01-19 11:10:49	2019-01-19	2019-01-14	2019-01-01	17201	187.196	80.5382	77.4744	76.7387	72	70	72	84.0565	129.185	128.877	77	129	128	control	DEN control
ZHA02	DEN	128	ZHA02-DEN-128	2019-01-19 12:40:49	2019-01-19 12:40:49	2019-01-19	2019-01-14	2019-01-01	17995	185.909	62.206	61.538	63.937	54	55	61	66.0681	128.934	126.631	59	128	126	control	DEN control
ZHA02	DEN	128	ZHA02-DEN-128	2019-01-20 11:10:49	2019-01-20 11:10:49	2019-01-20	2019-01-14	2019-01-01	18878	185.496	96.7567	90.828	87.1927	93	89	87	99.1748	129.704	131.005	98	129	130	control	DEN control
ZHA02	DEN	128	ZHA02-DEN-128	2019-01-20 12:40:49	2019-01-20 12:40:49	2019-01-20	2019-01-14	2019-01-01	18807	184.523	95.5949	88.7035	83.949	92	88	85	96.9871	129.916	131.818	96	129	131	control	DEN control
ZHA02	DEN	128	ZHA02-DEN-128	2019-01-21 11:10:49	2019-01-21 11:10:49	2019-01-21	2019-01-21	2019-01-01	18516	151.633	92.7754	85.2249	82.1627	90	85	82	93.5534	130.469	130.982	94	129	131	control	DEN control
ZHA02	DEN	128	ZHA02-DEN-128	2019-01-21 12:40:49	2019-01-21 12:40:49	2019-01-21	2019-01-21	2019-01-01	18427	183.006	79.4542	73.8083	72.1026	73	70	70	80.6147	130.036	129.879	77	129	129	control	DEN control
ZHA02	DEN	128	ZHA02-DEN-128	2019-01-22 11:10:49	2019-01-22 11:10:49	2019-01-22	2019-01-21	2019-01-01	17254	183.967	95.3228	89.1146	87.3372	93	89	89	97.5585	130.174	130.004	97	129	130	control	DEN control
ZHA02	DEN	128	ZHA02-DEN-128	2019-01-22 12:40:49	2019-01-22 12:40:49	2019-01-22	2019-01-21	2019-01-01	18030	183.006	96.5105	89.8065	88.2666	95	90	90	98.4435	130.426	129.944	99	130	129	control	DEN control
ZHA02	DEN	128	ZHA02-DEN-128	2019-01-23 11:10:49	2019-01-23 11:10:49	2019-01-23	2019-01-21	2019-01-01	18754	183.616	89.4939	83.8106	83.9304	85	81	84	91.7061	130.379	128.792	89	130	128	control	DEN control
ZHA02	DEN	128	ZHA02-DEN-128	2019-01-23 12:40:49	2019-01-23 12:40:49	2019-01-23	2019-01-21	2019-01-01	18669	183.754	85.9373	80.4177	81.6508	80	77	81	88.0572	130.571	128.112	85	130	128	control	DEN control
ZHA02	DEN	128	ZHA02-DEN-128	2019-01-27 11:10:49	2019-01-27 11:10:49	2019-01-27	2019-01-21	2019-01-01	18359	184.908	108.009	96.9423	93.9429	105	96	96	106.95	131.929	131.432	106	131	131	control	DEN control
ZHA02	DEN	128	ZHA02-DEN-128	2019-01-27 12:40:49	2019-01-27 12:40:49	2019-01-27	2019-01-21	2019-01-01	18705	189.722	105.751	94.4932	91.398	103	94	93	104.428	131.979	131.51	104	131	131	control	DEN control
ZHA02	DEN	128	ZHA02-DEN-128	2019-02-10 11:10:49	2019-02-10 11:10:49	2019-02-10	2019-02-04	2019-02-01	18764	181.843	100.754	87.642	91.5579	97	90	94	98.0687	134.065	127.858	100	132	127	control	DEN control
ZHA02	DEN	128	ZHA02-DEN-128	2019-02-10 12:40:49	2019-02-10 12:40:49	2019-02-10	2019-02-04	2019-02-01	19395	186.012	96.128	83.2492	86.1612	92	83	87	93.2093	133.806	128.377	93	132	128	control	DEN control
ZHA02	DEN	128	ZHA02-DEN-128	2019-02-12 11:10:49	2019-02-12 11:10:49	2019-02-12	2019-02-11	2019-02-01	17945	152.566	73.113	60.9389	65.1549	67	58	63	68.695	134.124	127.509	65	132	127	control	DEN control
ZHA02	DEN	128	ZHA02-DEN-128	2019-02-12 12:40:49	2019-02-12 12:40:49	2019-02-12	2019-02-11	2019-02-01	17709	148.193	87.4381	73.501	77.7557	80	69	75	82.9935	134.743	127.787	78	133	127	control	DEN control
ZHA02	DEN	128	ZHA02-DEN-128	2019-02-13 11:10:49	2019-02-13 11:10:49	2019-02-13	2019-02-11	2019-02-01	19186	158.354	71.96	58.9485	64	62	52	58	66.2573	134.684	127.023	59	133	126	control	DEN control
ZHA02	DEN	128	ZHA02-DEN-128	2019-02-13 12:40:49	2019-02-13 12:40:49	2019-02-13	2019-02-11	2019-02-01	14472	148.742	80.8044	67.5058	73.1854	67	52	60	75.1053	134.916	126.648	61	133	125	control	DEN control
ZHA02	DEN	128	ZHA02-DEN-128	2019-02-15 11:10:08	2019-02-15 11:10:08	2019-02-15	2019-02-11	2019-02-01	19559	135.574	88.7876	74.4868	80.7896	78	67	75	83.7975	135.305	126.486	76	134	125	control	DEN control
ZHA02	DEN	128	ZHA02-DEN-128	2019-02-15 12:40:08	2019-02-15 12:40:08	2019-02-15	2019-02-11	2019-02-01	16962	173.102	92.3617	78.0284	86.3322	78	65	76	87.3026	135.737	125.241	75	134	124	control	DEN control
ZHA02	DEN	128	ZHA02-DEN-128	2019-02-16 11:10:08	2019-02-16 11:10:08	2019-02-16	2019-02-11	2019-02-01	18386	140.469	87.3559	73.4448	79.8889	75	64	72	82.4802	135.221	126.272	73	134	125	control	DEN control
ZHA02	DEN	128	ZHA02-DEN-128	2019-02-16 12:40:08	2019-02-16 12:40:08	2019-02-16	2019-02-11	2019-02-01	15660	140.859	87.2538	73.6527	83.4448	70	59	71	82.3768	135.847	124.191	67	134	123	control	DEN control
ZHA02	DEN	128	ZHA02-DEN-128	2019-02-17 11:10:08	2019-02-17 11:10:08	2019-02-17	2019-02-11	2019-02-01	19114	139.363	83.9557	70.0661	75.9574	73	61	69	78.688	135.128	126.606	70	134	125	control	DEN control
ZHA02	DEN	128	ZHA02-DEN-128	2019-02-17 12:40:08	2019-02-17 12:40:08	2019-02-17	2019-02-11	2019-02-01	15441	148.145	89.7956	76.7223	86.2379	74	62	74	85.4585	135.536	124.262	71	134	123	control	DEN control
ZHA02	DEN	128	ZHA02-DEN-128	2019-02-18 11:08:21	2019-02-18 11:08:21	2019-02-18	2019-02-18	2019-02-01	17164	133.399	72.2614	57.53	63.9109	60	48	57	65.021	135.797	126.409	55	135	125	control	DEN control
ZHA02	DEN	128	ZHA02-DEN-128	2019-02-18 12:38:21	2019-02-18 12:38:21	2019-02-18	2019-02-18	2019-02-01	13312	142.893	88.5904	73.6492	79.5786	70	56	64	81.3089	135.514	126.653	65	134	125	control	DEN control
ZHA02	DEN	128	ZHA02-DEN-128	2019-02-19 11:08:21	2019-02-19 11:08:21	2019-02-19	2019-02-18	2019-02-01	18832	142.345	81.9047	66.4547	72.8548	70	57	66	75.1213	136.017	126.495	66	135	125	control	DEN control
ZHA02	DEN	128	ZHA02-DEN-128	2019-02-19 12:38:21	2019-02-19 12:38:21	2019-02-19	2019-02-18	2019-02-01	13786	139.487	90.9719	76.4822	83.5807	73	60	69	84.7551	135.595	125.857	69	135	124	control	DEN control
ZHA02	DEN	128	ZHA02-DEN-128	2019-02-20 11:08:21	2019-02-20 11:08:21	2019-02-20	2019-02-18	2019-02-01	16731	134.271	69.4041	56.3762	64.2408	61	49	59	63.475	135.41	125.235	56	135	125	control	DEN control
ZHA02	DEN	128	ZHA02-DEN-128	2019-02-20 12:38:21	2019-02-20 12:38:21	2019-02-20	2019-02-18	2019-02-01	11244	141.284	91.6823	75.9755	84.0408	77	61	71	84.4904	136.265	125.501	71	135	124	control	DEN control
ZHA02	DEN	128	ZHA02-DEN-128	2019-02-21 11:08:21	2019-02-21 11:08:21	2019-02-21	2019-02-18	2019-02-01	17334	133.105	68.1231	54.2864	62.1384	60	47	57	61.4506	135.809	125.337	54	135	125	control	DEN control
ZHA02	DEN	128	ZHA02-DEN-128	2019-02-21 12:38:21	2019-02-21 12:38:21	2019-02-21	2019-02-18	2019-02-01	11455	142.467	92.8617	77.4957	84.6229	83	67	74	85.9955	135.861	126.104	77	135	125	control	DEN control
ZHA02	DEN	128	ZHA02-DEN-128	2019-02-22 11:08:21	2019-02-22 11:08:21	2019-02-22	2019-02-18	2019-02-01	19831	141.222	90.2492	74.8741	81.722	88	75	83	85.1062	135.854	126.381	86	135	125	control	DEN control
ZHA02	DEN	128	ZHA02-DEN-128	2019-02-22 12:38:21	2019-02-22 12:38:21	2019-02-22	2019-02-18	2019-02-01	18373	138.755	87.7002	74.4562	81.7036	83	72	81	83.902	135.064	125.764	82	134	125	control	DEN control
ZHA02	DEN	128	ZHA02-DEN-128	2019-02-23 11:08:21	2019-02-23 11:08:21	2019-02-23	2019-02-18	2019-02-01	16017	135.625	99.116	83.8525	92.7629	91	77	86	94.3935	136.099	125.162	88	135	124	control	DEN control
ZHA02	DEN	128	ZHA02-DEN-128	2019-02-23 12:38:21	2019-02-23 12:38:21	2019-02-23	2019-02-18	2019-02-01	13734	139.873	86.7077	71.8021	77.6495	71	56	64	80.0271	135.577	126.771	65	135	125	control	DEN control
ZHA02	DEN	128	ZHA02-DEN-128	2019-02-24 11:08:21	2019-02-24 11:08:21	2019-02-24	2019-02-18	2019-02-01	13080	130.952	71.0921	57.7648	65.28	59	46	56	64.8435	135.499	125.515	53	135	125	control	DEN control
ZHA02	DEN	128	ZHA02-DEN-128	2019-02-24 12:38:21	2019-02-24 12:38:21	2019-02-24	2019-02-18	2019-02-01	8291	140.873	98.357	82.9304	89.3301	86	68	75	91.6253	135.812	126.56	79	135	125	control	DEN control
ZHA02	DEN	128	ZHA02-DEN-128	2019-02-25 11:08:21	2019-02-25 11:08:21	2019-02-25	2019-02-25	2019-02-01	13035	138.094	75.7926	62.1131	68.7975	62	49	57	69.6523	135.389	126.078	56	135	125	control	DEN control
ZHA02	DEN	128	ZHA02-DEN-128	2019-02-25 12:38:21	2019-02-25 12:38:21	2019-02-25	2019-02-25	2019-02-01	8627	139.123	92.9373	75.4198	80.9898	81	60	66	83.9857	136.636	127.34	71	136	125	control	DEN control
ZHA02	DEN	128	ZHA02-DEN-128	2019-02-26 11:08:21	2019-02-26 11:08:21	2019-02-26	2019-02-25	2019-02-01	11919	150.685	85.4287	68.8065	74.6449	72	55	62	77.5651	136.398	127.116	64	136	126	control	DEN control
ZHA02	DEN	128	ZHA02-DEN-128	2019-02-26 12:38:21	2019-02-26 12:38:21	2019-02-26	2019-02-25	2019-02-01	9297	138.935	100.014	81.7054	86.4992	85	64	69	90.9319	136.749	127.913	76	136	126	control	DEN control
ZHA02	DEN	128	ZHA02-DEN-128	2019-02-27 11:08:21	2019-02-27 11:08:21	2019-02-27	2019-02-25	2019-02-01	10693	136.752	87.2426	70.2988	76.6465	74	55	63	79.1604	136.585	126.871	65	136	126	control	DEN control
ZHA02	DEN	128	ZHA02-DEN-128	2019-02-27 12:38:21	2019-02-27 12:38:21	2019-02-27	2019-02-25	2019-02-01	7666	136.405	100.926	82.3107	88.9661	89	70	75	92.0545	137.26	127.005	81	137	126	control	DEN control
ZHA02	DEN	128	ZHA02-DEN-128	2019-02-28 11:08:21	2019-02-28 11:08:21	2019-02-28	2019-02-25	2019-02-01	12711	136.804	75.3263	61.1304	67.4187	66	51	59	69.062	135.498	126.47	60	135	125	control	DEN control
ZHA02	DEN	128	ZHA02-DEN-128	2019-02-28 12:38:21	2019-02-28 12:38:21	2019-02-28	2019-02-25	2019-02-01	8755	133.595	100.455	82.0015	89.9455	84	64	72	91.9328	137.415	126.132	75	136	125	control	DEN control
ZHA02	DEN	128	ZHA02-DEN-128	2019-03-01 11:08:21	2019-03-01 11:08:21	2019-03-01	2019-02-25	2019-03-01	18498	138.232	107.664	86.9082	92.7587	104	86	94	99.7897	137.552	128.066	100	136	126	control	DEN control
ZHA02	DEN	128	ZHA02-DEN-128	2019-03-01 12:38:21	2019-03-01 12:38:21	2019-03-01	2019-02-25	2019-03-01	18454	135.538	109.635	87.673	93.3488	106	88	95	100.921	137.966	128.388	101	136	127	control	DEN control
ZHA02	DEN	128	ZHA02-DEN-128	2019-03-02 11:08:21	2019-03-02 11:08:21	2019-03-02	2019-02-25	2019-03-01	20484	155.6	97.6238	83.6662	88.5896	95	82	88	94.1672	134.693	127.404	94	133	126	control	DEN control
ZHA02	DEN	128	ZHA02-DEN-128	2019-03-02 12:38:21	2019-03-02 12:38:21	2019-03-02	2019-02-25	2019-03-01	20796	156.185	101.637	87.6671	92.3014	97	86	92	98.4018	134.54	127.589	97	134	126	control	DEN control
ZHA02	DEN	128	ZHA02-DEN-128	2019-03-03 11:08:21	2019-03-03 11:08:21	2019-03-03	2019-02-25	2019-03-01	17897	152.573	86.9625	70.9206	75.7856	81	63	70	80.2909	135.798	127.717	73	135	126	control	DEN control
ZHA02	DEN	128	ZHA02-DEN-128	2019-03-03 12:38:21	2019-03-03 12:38:21	2019-03-03	2019-02-25	2019-03-01	13449	135.417	105.947	86.6157	93.8946	99	76	83	97.8735	137.52	126.835	88	137	125	control	DEN control
ZHA02	DEN	128	ZHA02-DEN-128	2019-03-04 11:08:22	2019-03-04 11:08:22	2019-03-04	2019-03-04	2019-03-01	20115	145.437	107.466	94.2373	98.2384	103	91	97	105.243	134.029	127.808	103	132	127	control	DEN control
ZHA02	DEN	128	ZHA02-DEN-128	2019-03-04 12:38:21	2019-03-04 12:38:21	2019-03-04	2019-03-04	2019-03-01	18489	154.893	109.214	89.4147	91.9894	106	89	92	102.053	136.493	129.8	102	135	127	control	DEN control
ZHA02	DEN	128	ZHA02-DEN-128	2019-03-05 11:08:21	2019-03-05 11:08:21	2019-03-05	2019-03-04	2019-03-01	17155	137.241	88.0924	70.5806	74.1243	83	64	69	80.6196	136.17	128.814	75	135	127	control	DEN control
ZHA02	DEN	128	ZHA02-DEN-128	2019-03-05 12:38:21	2019-03-05 12:38:21	2019-03-05	2019-03-04	2019-03-01	12982	141.224	107.526	89.1664	95.2555	101	81	85	99.9619	136.86	127.296	94	136	125	control	DEN control
ZHA02	DEN	128	ZHA02-DEN-128	2019-03-06 11:08:21	2019-03-06 11:08:21	2019-03-06	2019-03-04	2019-03-01	18367	129.351	95.9751	79.2825	80.8116	94	77	80	90.0589	135.229	129.867	89	134	128	control	DEN control
ZHA02	DEN	128	ZHA02-DEN-128	2019-03-06 12:38:21	2019-03-06 12:38:21	2019-03-06	2019-03-04	2019-03-01	14479	128.413	104.251	86.0101	89.554	100	79	84	97.2866	136.293	128.814	91	136	126	control	DEN control
ZHA02	DEN	128	ZHA02-DEN-128	2019-03-07 11:08:21	2019-03-07 11:08:21	2019-03-07	2019-03-04	2019-03-01	18789	131.024	115.73	96.4755	97.4107	114	96	99	109.229	135.922	130.594	109	135	128	control	DEN control
ZHA02	DEN	128	ZHA02-DEN-128	2019-03-07 12:38:21	2019-03-07 12:38:21	2019-03-07	2019-03-04	2019-03-01	12365	132.425	115.476	94.9314	99.4608	112	90	93	106.379	137.452	128.525	104	137	126	control	DEN control
ZHA02	DEN	128	ZHA02-DEN-128	2019-03-08 11:08:21	2019-03-08 11:08:21	2019-03-08	2019-03-04	2019-03-01	18881	134.569	112.129	90.2902	90.7476	109	90	91	103.569	136.984	131.399	104	136	128	control	DEN control
ZHA02	DEN	128	ZHA02-DEN-128	2019-03-08 12:38:21	2019-03-08 12:38:21	2019-03-08	2019-03-04	2019-03-01	19347	129.793	109.345	89.3962	89.9589	107	88	90	102.027	136.237	130.99	102	135	128	control	DEN control
ZHA02	DEN	128	ZHA02-DEN-128	2019-03-09 11:08:21	2019-03-09 11:08:21	2019-03-09	2019-03-04	2019-03-01	20379	137.467	101.087	87.7309	89.4924	99	89	91	98.4448	133.753	129.214	100	133	127	control	DEN control
ZHA02	DEN	128	ZHA02-DEN-128	2019-03-09 12:38:21	2019-03-09 12:38:21	2019-03-09	2019-03-04	2019-03-01	20370	171.56	102.272	89.0032	90.7229	99	88	91	99.6542	133.715	129.181	99	132	127	control	DEN control
ZHA02	DEN	128	ZHA02-DEN-128	2019-03-10 11:08:21	2019-03-10 11:08:21	2019-03-10	2019-03-04	2019-03-01	18506	129.725	114.165	95.05	92.7832	111	93	95	107.755	135.332	132.466	108	134	129	control	DEN control
ZHA02	DEN	128	ZHA02-DEN-128	2019-03-10 12:38:21	2019-03-10 12:38:21	2019-03-10	2019-03-04	2019-03-01	19206	129.45	113.643	93.4624	90.5282	111	92	92	106.394	135.68	133.06	106	134	130	control	DEN control
ZHA02	DEN	128	ZHA02-DEN-128	2019-03-11 11:08:21	2019-03-11 11:08:21	2019-03-11	2019-03-11	2019-03-01	19480	157.984	107.854	92.0211	91.2533	106	92	92	103.655	134.28	131.093	105	133	129	control	DEN control
ZHA02	DEN	128	ZHA02-DEN-128	2019-03-11 12:38:21	2019-03-11 12:38:21	2019-03-11	2019-03-11	2019-03-01	16983	129.828	110.556	90.9898	89.5295	108	89	91	103.603	135.675	132.158	104	134	129	control	DEN control
ZHA02	DEN	128	ZHA02-DEN-128	2019-03-12 11:08:21	2019-03-12 11:08:21	2019-03-12	2019-03-11	2019-03-01	17176	129.839	93.9778	75.3103	75.4833	90	69	71	85.9379	135.994	131.075	81	134	129	control	DEN control
ZHA02	DEN	128	ZHA02-DEN-128	2019-03-12 12:38:21	2019-03-12 12:38:21	2019-03-12	2019-03-11	2019-03-01	18439	141.877	103.511	89.9717	88.2796	102	87	87	100.447	133.261	131.25	98	132	129	control	DEN control
ZHA02	DEN	128	ZHA02-DEN-128	2019-03-13 11:08:21	2019-03-13 11:08:21	2019-03-13	2019-03-11	2019-03-01	19653	143.2	101.129	88.3373	88.7865	100	87	90	98.9688	133.312	129.932	99	132	128	control	DEN control
ZHA02	DEN	128	ZHA02-DEN-128	2019-03-13 12:38:21	2019-03-13 12:38:21	2019-03-13	2019-03-11	2019-03-01	17868	129.493	115.352	94.9983	91.1172	113	95	92	108.239	135.555	133.72	109	133	130	control	DEN control
ZHA02	DEN	128	ZHA02-DEN-128	2019-03-14 11:08:21	2019-03-14 11:08:21	2019-03-14	2019-03-11	2019-03-01	17168	137.956	115.866	93.0245	89.9277	113	93	91	107.008	136.688	133.756	109	134	130	control	DEN control
ZHA02	DEN	128	ZHA02-DEN-128	2019-03-14 12:38:21	2019-03-14 12:38:21	2019-03-14	2019-03-11	2019-03-01	18175	171.159	115.679	93.4894	90.1384	112	93	91	107.175	136.411	133.758	108	133	130	control	DEN control
ZHA02	DEN	128	ZHA02-DEN-128	2019-03-15 11:08:21	2019-03-15 11:08:21	2019-03-15	2019-03-11	2019-03-01	16873	169.448	115.635	93.1856	89.0839	112	93	90	107.05	136.308	134.328	109	132	131	control	DEN control
ZHA02	DEN	128	ZHA02-DEN-128	2019-03-15 12:38:21	2019-03-15 12:38:21	2019-03-15	2019-03-11	2019-03-01	17242	171.159	116.379	93.2501	89.3235	112	93	90	107.361	136.606	134.342	109	132	130	control	DEN control
ZHA02	DEN	128	ZHA02-DEN-128	2019-03-16 11:08:21	2019-03-16 11:08:21	2019-03-16	2019-03-11	2019-03-01	15981	161.181	90.7289	69.5648	68.9092	90	64	66	80.8715	136.731	132.315	77	132	131	control	DEN control
ZHA02	DEN	128	ZHA02-DEN-128	2019-03-16 12:38:21	2019-03-16 12:38:21	2019-03-16	2019-03-11	2019-03-01	15248	160.254	98.3879	77.5862	79.7739	97	72	76	89.662	137.054	130.436	85	133	128	control	DEN control
ZHA02	DEN	128	ZHA02-DEN-128	2019-03-17 11:08:21	2019-03-17 11:08:21	2019-03-17	2019-03-11	2019-03-01	18001	170.062	113.513	94.2249	90.2622	108	93	89	107.015	134.986	133.634	107	132	132	control	DEN control
ZHA02	DEN	128	ZHA02-DEN-128	2019-03-17 12:38:21	2019-03-17 12:38:21	2019-03-17	2019-03-11	2019-03-01	18253	171.564	106.687	87.6412	85.9637	102	86	86	100.043	135.348	132.361	100	132	131	control	DEN control
ZHA02	DEN	128	ZHA02-DEN-128	2019-03-18 11:08:21	2019-03-18 11:08:21	2019-03-18	2019-03-18	2019-03-01	17894	128.246	101.022	82.9316	84.4973	98	82	84	95.1068	135.603	130.393	96	132	129	control	DEN control
ZHA02	DEN	128	ZHA02-DEN-128	2019-03-18 12:38:21	2019-03-18 12:38:21	2019-03-18	2019-03-18	2019-03-01	18082	169.58	109.473	90.0427	88.2917	105	90	88	102.741	135.484	132.431	103	132	131	control	DEN control
ZHA02	DEN	128	ZHA02-DEN-128	2019-03-19 11:08:21	2019-03-19 11:08:21	2019-03-19	2019-03-18	2019-03-01	16026	127.987	98.6646	73.2731	73.0183	99	68	71	86.3048	138.539	132.813	84	134	131	control	DEN control
ZHA02	DEN	128	ZHA02-DEN-128	2019-03-19 12:38:21	2019-03-19 12:38:21	2019-03-19	2019-03-18	2019-03-01	16868	169.984	100.409	83.8341	85.5961	98	79	83	95.2786	135.086	129.94	91	132	129	control	DEN control
ZHA02	DEN	128	ZHA02-DEN-128	2019-03-20 11:10:56	2019-03-20 11:10:56	2019-03-20	2019-03-18	2019-03-01	13642	125.87	96.1805	71.7742	73.6851	95	65	70	84.2442	138.616	131.27	79	135	130	control	DEN control
ZHA02	DEN	128	ZHA02-DEN-128	2019-03-20 12:40:56	2019-03-20 12:40:56	2019-03-20	2019-03-18	2019-03-01	11848	166.064	93.657	69.6102	75.6536	91	64	71	82.125	139.327	128.709	77	136	127	control	DEN control
ZHA02	DEN	128	ZHA02-DEN-128	2019-03-21 11:10:56	2019-03-21 11:10:56	2019-03-21	2019-03-18	2019-03-01	15160	167.923	89.2256	67.7027	70.1067	87	60	66	78.6251	137.614	130.409	72	134	130	control	DEN control
ZHA02	DEN	128	ZHA02-DEN-128	2019-03-21 12:40:56	2019-03-21 12:40:56	2019-03-21	2019-03-18	2019-03-01	12779	167.787	84.5187	64.269	70.2062	80	57	65	74.854	137.797	128.072	69	135	128	control	DEN control
ZHA02	DEN	128	ZHA02-DEN-128	2019-03-22 11:10:56	2019-03-22 11:10:56	2019-03-22	2019-03-18	2019-03-01	9416	166.087	126.573	96.0781	107.054	127	96	106	111.523	142.482	126.814	114	141	126	control	DEN control
ZHA02	DEN	128	ZHA02-DEN-128	2019-03-22 12:40:56	2019-03-22 12:40:56	2019-03-22	2019-03-18	2019-03-01	12028	165.723	86.0059	65.2907	71.5808	82	59	67	76.0416	138.142	127.892	71	135	127	control	DEN control
ZHA02	DEN	128	ZHA02-DEN-128	2019-03-23 11:10:56	2019-03-23 11:10:56	2019-03-23	2019-03-18	2019-03-01	12037	160.854	89.9988	66.5431	72.8847	89	63	71	78.2079	139.193	128.35	76	135	128	control	DEN control
ZHA02	DEN	128	ZHA02-DEN-128	2019-03-23 12:40:56	2019-03-23 12:40:56	2019-03-23	2019-03-18	2019-03-01	10395	163.992	81.4882	59.4954	68.3008	78	53	65	70.4195	139.294	126.602	66	137	126	control	DEN control
ZHA02	DEN	128	ZHA02-DEN-128	2019-03-24 11:10:56	2019-03-24 11:10:56	2019-03-24	2019-03-18	2019-03-01	10404	118.795	85.8219	62.9587	68.288	84	60	66	74.1804	138.814	128.896	74	136	128	control	DEN control
ZHA02	DEN	128	ZHA02-DEN-128	2019-03-24 12:40:56	2019-03-24 12:40:56	2019-03-24	2019-03-18	2019-03-01	9782	152.082	87.5396	64.9502	71.778	83	60	68	76.3491	139.102	127.867	73	138	127	control	DEN control
ZHA02	DEN	128	ZHA02-DEN-128	2019-03-25 11:10:56	2019-03-25 11:10:56	2019-03-25	2019-03-25	2019-03-01	8170	151.635	128.704	98.0618	108.348	131	100	110	113.851	142.192	127.282	118	139	126	control	DEN control
ZHA02	DEN	128	ZHA02-DEN-128	2019-03-25 12:40:56	2019-03-25 12:40:56	2019-03-25	2019-03-25	2019-03-01	12039	157.786	100.199	80.5983	89.0709	98	78	88	93.115	137.692	126.393	92	135	126	control	DEN control
ZHA02	DEN	128	ZHA02-DEN-128	2019-03-26 11:10:56	2019-03-26 11:10:56	2019-03-26	2019-03-25	2019-03-01	10764	152.479	101.412	71.9916	79.1298	101	70	79	86.2781	141.719	128.993	86	139	129	control	DEN control
ZHA02	DEN	128	ZHA02-DEN-128	2019-03-26 12:40:56	2019-03-26 12:40:56	2019-03-26	2019-03-25	2019-03-01	11465	118.471	98.3351	71.5109	78.4444	97	69	78	85.2247	140.571	128.644	84	138	129	control	DEN control
ZHA02	DEN	128	ZHA02-DEN-128	2019-03-27 11:10:56	2019-03-27 11:10:56	2019-03-27	2019-03-25	2019-03-01	6838	147.364	104.965	72.5965	83.2034	105	72	83	88.1427	143.52	127.506	89	143	127	control	DEN control
ZHA02	DEN	128	ZHA02-DEN-128	2019-03-27 12:40:56	2019-03-27 12:40:56	2019-03-27	2019-03-25	2019-03-01	9342	115.301	98.2082	71.9799	82.082	96	69	79	85.5052	140.921	126.611	85	139	126	control	DEN control
ZHA02	DEN	128	ZHA02-DEN-128	2019-03-28 11:10:56	2019-03-28 11:10:56	2019-03-28	2019-03-25	2019-03-01	8738	156.961	100.922	74.2391	81.9833	100	73	81	87.4821	140.622	128.036	87	138	128	control	DEN control
ZHA02	DEN	128	ZHA02-DEN-128	2019-03-28 12:40:56	2019-03-28 12:40:56	2019-03-28	2019-03-25	2019-03-01	8710	152.782	108.7	81.1698	91.4908	108	79	89	94.9874	141.369	126.629	95	139	126	control	DEN control
ZHA02	DEN	128	ZHA02-DEN-128	2019-03-29 11:10:56	2019-03-29 11:10:56	2019-03-29	2019-03-25	2019-03-01	8546	154.231	102.822	76.9836	85.0828	101	76	83	90.2516	140.305	127.639	90	138	127	control	DEN control
ZHA02	DEN	128	ZHA02-DEN-128	2019-03-29 12:40:56	2019-03-29 12:40:56	2019-03-29	2019-03-25	2019-03-01	9367	153.549	107.638	82.1867	90.5606	108	83	89	95.2918	140.187	127.332	97	138	127	control	DEN control
ZHA02	DEN	128	ZHA02-DEN-128	2019-03-30 11:10:56	2019-03-30 11:10:56	2019-03-30	2019-03-25	2019-03-01	7211	148.735	97.7928	70.1244	78.4836	97	70	76	83.1286	141.216	127.844	84	140	128	control	DEN control
ZHA02	DEN	128	ZHA02-DEN-128	2019-03-30 12:40:56	2019-03-30 12:40:56	2019-03-30	2019-03-25	2019-03-01	7824	112.994	107.517	80.306	89.1189	110	80	89	93.7168	141.026	127.365	96	140	127	control	DEN control
ZHA02	DEN	128	ZHA02-DEN-128	2019-03-31 11:10:56	2019-03-31 11:10:56	2019-03-31	2019-03-25	2019-03-01	9497	124.658	98.5215	75.041	78.521	98	77	77	86.9788	138.587	129.877	89	137	130	control	DEN control
ZHA02	DEN	128	ZHA02-DEN-128	2019-03-31 12:40:56	2019-03-31 12:40:56	2019-03-31	2019-03-25	2019-03-01	6763	112.56	116.856	89.9471	97.5298	119	92	99	104.035	140.468	127.968	108	141	128	control	DEN control
ZHA02	DEN	136	ZHA02-DEN-136	2018-11-03 11:11:23	2018-11-03 11:11:23	2018-11-03	2018-10-29	2018-11-01	21359	160.343	131.074	109.048	113.371	126	108	115	122.928	137.449	128.976	122	134	128	control	DEN control
ZHA02	DEN	136	ZHA02-DEN-136	2018-11-03 12:41:23	2018-11-03 12:41:23	2018-11-03	2018-10-29	2018-11-01	20458	160.16	128.185	106.415	110.697	123	105	112	120.257	137.381	128.978	119	134	128	control	DEN control
ZHA02	DEN	136	ZHA02-DEN-136	2018-11-04 11:11:23	2018-11-04 11:11:23	2018-11-04	2018-10-29	2018-11-01	21380	160.442	132.529	105.997	112.611	124	105	114	121.317	139.605	128.528	120	135	128	control	DEN control
ZHA02	DEN	136	ZHA02-DEN-136	2018-11-04 12:41:23	2018-11-04 12:41:23	2018-11-04	2018-10-29	2018-11-01	20577	159.92	135.709	108.492	115.2	128	108	117	124.05	139.851	128.571	124	135	128	control	DEN control
ZHA02	DEN	136	ZHA02-DEN-136	2018-11-05 11:11:23	2018-11-05 11:11:23	2018-11-05	2018-11-05	2018-11-01	21715	160.814	135.407	106.734	115.331	125	107	116	122.816	140.719	127.828	122	135	127	control	DEN control
ZHA02	DEN	136	ZHA02-DEN-136	2018-11-05 12:41:23	2018-11-05 12:41:23	2018-11-05	2018-11-05	2018-11-01	21390	160.642	135.183	106.135	113.318	128	104	113	122.248	140.633	128.704	121	135	128	control	DEN control
ZHA02	DEN	136	ZHA02-DEN-136	2018-11-06 11:11:23	2018-11-06 11:11:23	2018-11-06	2018-11-05	2018-11-01	21389	160.427	131.87	97.4404	106.008	121	96	106	115.102	143.119	129.018	114	137	128	control	DEN control
ZHA02	DEN	136	ZHA02-DEN-136	2018-11-06 12:41:23	2018-11-06 12:41:23	2018-11-06	2018-11-05	2018-11-01	21358	160.432	136.107	102.198	111.067	126	101	112	119.827	142.867	128.72	120	137	128	control	DEN control
ZHA02	DEN	136	ZHA02-DEN-136	2018-11-07 11:11:23	2018-11-07 11:11:23	2018-11-07	2018-11-05	2018-11-01	21668	161.242	128.037	95.9927	107.444	127	92	107	112.957	142.81	126.969	112	138	127	control	DEN control
ZHA02	DEN	136	ZHA02-DEN-136	2018-11-07 12:41:23	2018-11-07 12:41:23	2018-11-07	2018-11-05	2018-11-01	17392	163.854	143.211	113.79	121.419	141	109	119	129.767	140.847	128.469	127	138	127	control	DEN control
ZHA02	DEN	136	ZHA02-DEN-136	2018-11-08 11:11:23	2018-11-08 11:11:23	2018-11-08	2018-11-05	2018-11-01	20077	161.683	128.8	92.7253	100.7	128	89	101	110.575	143.843	129.646	109	140	130	control	DEN control
ZHA02	DEN	136	ZHA02-DEN-136	2018-11-08 12:41:23	2018-11-08 12:41:23	2018-11-08	2018-11-05	2018-11-01	20985	162.879	144.869	108.267	118.822	141	104	117	126.605	144.122	128.159	124	140	127	control	DEN control
ZHA02	DEN	136	ZHA02-DEN-136	2018-11-09 11:11:23	2018-11-09 11:11:23	2018-11-09	2018-11-05	2018-11-01	21981	161.825	140.654	107.647	120.439	137	107	122	125.224	143.136	126.281	125	140	126	control	DEN control
ZHA02	DEN	136	ZHA02-DEN-136	2018-11-09 12:41:23	2018-11-09 12:41:23	2018-11-09	2018-11-05	2018-11-01	21979	162.443	143.75	109.58	121.212	144	103	120	127.187	143.43	127.078	125	141	126	control	DEN control
ZHA02	DEN	136	ZHA02-DEN-136	2018-11-10 11:11:23	2018-11-10 11:11:23	2018-11-10	2018-11-05	2018-11-01	20926	162.03	137.002	99.8488	111.887	136	99	114	118.65	144.767	127.504	119	141	127	control	DEN control
ZHA02	DEN	136	ZHA02-DEN-136	2018-11-10 12:41:23	2018-11-10 12:41:23	2018-11-10	2018-11-05	2018-11-01	21334	162.06	137.569	102.752	114.598	138	99	116	120.688	143.78	127.095	120	140	126	control	DEN control
ZHA02	DEN	136	ZHA02-DEN-136	2018-11-11 11:11:23	2018-11-11 11:11:23	2018-11-11	2018-11-05	2018-11-01	20860	161.485	146.917	108.114	117.566	145	108	121	127.195	144.741	129.147	128	141	128	control	DEN control
ZHA02	DEN	136	ZHA02-DEN-136	2018-11-11 12:41:23	2018-11-11 12:41:23	2018-11-11	2018-11-05	2018-11-01	20523	161.629	148.015	110.383	121.236	144	102	117	128.716	144.618	128.097	123	141	127	control	DEN control
ZHA02	DEN	136	ZHA02-DEN-136	2018-11-12 11:11:23	2018-11-12 11:11:23	2018-11-12	2018-11-12	2018-11-01	20187	161.714	132.402	92.6871	98.6914	131	88	98	111.679	144.873	131.584	109	141	130	control	DEN control
ZHA02	DEN	136	ZHA02-DEN-136	2018-11-12 12:41:22	2018-11-12 12:41:22	2018-11-12	2018-11-12	2018-11-01	21411	161.08	150.03	115.406	122.831	148	111	124	133.13	142.646	129.495	131	138	128	control	DEN control
ZHA02	DEN	136	ZHA02-DEN-136	2018-11-13 11:11:23	2018-11-13 11:11:23	2018-11-13	2018-11-12	2018-11-01	20494	159.918	145.665	105.165	111.37	146	102	114	124.809	144.823	131.483	124	141	130	control	DEN control
ZHA02	DEN	136	ZHA02-DEN-136	2018-11-13 12:41:23	2018-11-13 12:41:23	2018-11-13	2018-11-12	2018-11-01	21346	160.403	144.501	102.816	108.928	144	100	111	122.768	145.321	131.74	122	142	130	control	DEN control
ZHA02	DEN	136	ZHA02-DEN-136	2018-11-14 11:11:23	2018-11-14 11:11:23	2018-11-14	2018-11-12	2018-11-01	21595	160.404	157.675	119.913	126.367	160	119	130	138.475	143.572	130.518	141	140	129	control	DEN control
ZHA02	DEN	136	ZHA02-DEN-136	2018-11-14 12:41:23	2018-11-14 12:41:23	2018-11-14	2018-11-12	2018-11-01	21150	160.499	147.89	111.766	118.535	150	110	122	129.948	143.142	130.15	131	139	128	control	DEN control
ZHA02	DEN	136	ZHA02-DEN-136	2018-11-15 11:11:23	2018-11-15 11:11:23	2018-11-15	2018-11-12	2018-11-01	21211	160.406	144.71	107.1	113.144	150	100	117	125.835	143.658	130.968	126	139	129	control	DEN control
ZHA02	DEN	136	ZHA02-DEN-136	2018-11-15 12:41:23	2018-11-15 12:41:23	2018-11-15	2018-11-12	2018-11-01	21588	160.598	144.184	107.399	114.147	149	101	118	125.951	143.448	130.452	125	138	129	control	DEN control
ZHA02	DEN	136	ZHA02-DEN-136	2018-11-16 11:11:23	2018-11-16 11:11:23	2018-11-16	2018-11-12	2018-11-01	21681	160.297	144.376	110.974	117.243	150	107	122	128.439	142.03	130.018	130	136	128	control	DEN control
ZHA02	DEN	136	ZHA02-DEN-136	2018-11-16 12:41:23	2018-11-16 12:41:23	2018-11-16	2018-11-12	2018-11-01	21849	159.962	144.541	111.459	118.184	150	107	123	128.852	141.964	129.703	130	136	128	control	DEN control
ZHA02	DEN	136	ZHA02-DEN-136	2018-11-17 11:11:23	2018-11-17 11:11:23	2018-11-17	2018-11-12	2018-11-01	21149	159.19	144.801	111.777	119.474	150	106	124	129.246	142.082	129.194	130	136	127	control	DEN control
ZHA02	DEN	136	ZHA02-DEN-136	2018-11-17 12:41:23	2018-11-17 12:41:23	2018-11-17	2018-11-12	2018-11-01	19774	158.633	148.893	114.743	121.331	147	114	119	132.232	142.281	129.941	131	137	129	control	DEN control
ZHA02	DEN	136	ZHA02-DEN-136	2018-11-18 11:11:23	2018-11-18 11:11:23	2018-11-18	2018-11-12	2018-11-01	21020	158.743	141.595	109.406	117.089	147	106	120	126.72	141.837	129.048	128	136	127	control	DEN control
ZHA02	DEN	136	ZHA02-DEN-136	2018-11-18 12:41:23	2018-11-18 12:41:23	2018-11-18	2018-11-12	2018-11-01	20184	157.973	142.828	110.267	118.459	149	106	123	127.695	142.065	128.825	129	136	127	control	DEN control
ZHA02	DEN	136	ZHA02-DEN-136	2018-11-19 11:11:23	2018-11-19 11:11:23	2018-11-19	2018-11-19	2018-11-01	20133	157.85	142.7	110.667	118.092	149	107	122	127.885	141.747	129.142	129	137	127	control	DEN control
ZHA02	DEN	136	ZHA02-DEN-136	2018-11-19 12:41:23	2018-11-19 12:41:23	2018-11-19	2018-11-19	2018-11-01	20023	161.507	142.722	110.306	117.988	150	106	122	127.639	141.953	129.053	128	137	127	control	DEN control
ZHA02	DEN	136	ZHA02-DEN-136	2018-11-20 11:11:23	2018-11-20 11:11:23	2018-11-20	2018-11-19	2018-11-01	19172	157.496	142.569	109.442	116.716	151	104	121	126.828	142.212	129.363	127	138	127	control	DEN control
ZHA02	DEN	136	ZHA02-DEN-136	2018-11-20 12:41:23	2018-11-20 12:41:23	2018-11-20	2018-11-19	2018-11-01	18709	156.141	140.27	106.963	115.422	148	101	119	124.413	142.525	128.744	124	138	127	control	DEN control
ZHA02	DEN	136	ZHA02-DEN-136	2018-11-21 11:10:15	2018-11-21 11:10:15	2018-11-21	2018-11-19	2018-11-01	20078	156.491	131.576	100.402	108.758	138	97	113	117.245	141.811	128.526	118	137	127	control	DEN control
ZHA02	DEN	136	ZHA02-DEN-136	2018-11-21 12:40:15	2018-11-21 12:40:15	2018-11-21	2018-11-19	2018-11-01	19932	157.175	133.615	102.454	110.021	141	98	114	119.21	141.645	128.917	119	137	127	control	DEN control
ZHA02	DEN	136	ZHA02-DEN-136	2018-11-22 11:10:15	2018-11-22 11:10:15	2018-11-22	2018-11-19	2018-11-01	20713	157.15	130.807	100.781	107.632	135	95	112	117.101	141.159	129.141	117	138	128	control	DEN control
ZHA02	DEN	136	ZHA02-DEN-136	2018-11-22 12:40:15	2018-11-22 12:40:15	2018-11-22	2018-11-19	2018-11-01	20052	156.468	136.209	105.32	111.901	142	100	116	121.941	141.376	129.412	120	138	128	control	DEN control
ZHA02	DEN	136	ZHA02-DEN-136	2018-11-23 11:10:15	2018-11-23 11:10:15	2018-11-23	2018-11-19	2018-11-01	20727	156.976	132.067	102.385	110.526	134	97	113	118.668	141.255	128.342	117	138	127	control	DEN control
ZHA02	DEN	136	ZHA02-DEN-136	2018-11-23 12:40:15	2018-11-23 12:40:15	2018-11-23	2018-11-19	2018-11-01	20767	157.303	130.9	101.823	107.979	135	97	112	117.728	140.696	129.323	117	138	128	control	DEN control
ZHA02	DEN	136	ZHA02-DEN-136	2018-11-24 11:10:15	2018-11-24 11:10:15	2018-11-24	2018-11-19	2018-11-01	19950	157.305	133.536	105.146	115.737	137	100	120	121.238	141.119	126.727	122	138	125	control	DEN control
ZHA02	DEN	136	ZHA02-DEN-136	2018-11-24 12:40:15	2018-11-24 12:40:15	2018-11-24	2018-11-19	2018-11-01	19633	156.631	142.271	107.602	113.349	142	104	113	124.852	142.664	130.469	124	140	129	control	DEN control
ZHA02	DEN	136	ZHA02-DEN-136	2018-11-25 11:10:15	2018-11-25 11:10:15	2018-11-25	2018-11-19	2018-11-01	18917	157.505	136.468	104.872	111.654	137	101	113	121.756	141.736	129.456	121	138	128	control	DEN control
ZHA02	DEN	136	ZHA02-DEN-136	2018-11-25 12:40:15	2018-11-25 12:40:15	2018-11-25	2018-11-19	2018-11-01	19274	157.159	132.361	102.322	109.283	134	99	111	118.576	141.206	129.057	119	139	128	control	DEN control
ZHA02	DEN	136	ZHA02-DEN-136	2018-11-26 11:10:15	2018-11-26 11:10:15	2018-11-26	2018-11-26	2018-11-01	19984	157.331	136.098	105.919	111.936	139	103	114	122.243	140.991	129.611	124	138	128	control	DEN control
ZHA02	DEN	136	ZHA02-DEN-136	2018-11-26 12:40:15	2018-11-26 12:40:15	2018-11-26	2018-11-26	2018-11-01	20072	156.938	134.783	104.148	110.913	136	99	113	120.722	141.347	129.348	121	138	128	control	DEN control
ZHA02	DEN	136	ZHA02-DEN-136	2018-11-27 11:10:15	2018-11-27 11:10:15	2018-11-27	2018-11-26	2018-11-01	17779	154.268	135.886	100.299	105.174	136	95	107	118.177	143.021	131.323	115	139	129	control	DEN control
ZHA02	DEN	136	ZHA02-DEN-136	2018-11-27 12:40:15	2018-11-27 12:40:15	2018-11-27	2018-11-26	2018-11-01	18534	154.133	137.177	104.747	108.868	139	102	110	121.478	141.599	131.001	122	139	129	control	DEN control
ZHA02	DEN	136	ZHA02-DEN-136	2018-11-28 11:10:15	2018-11-28 11:10:15	2018-11-28	2018-11-26	2018-11-01	19576	156.283	129.447	100.975	106.185	132	99	108	116.591	140.31	129.718	117	137	128	control	DEN control
ZHA02	DEN	136	ZHA02-DEN-136	2018-11-28 12:40:15	2018-11-28 12:40:15	2018-11-28	2018-11-26	2018-11-01	18700	155.537	129.293	100.376	105.824	131	97	108	116.091	140.521	129.665	116	138	128	control	DEN control
ZHA02	DEN	136	ZHA02-DEN-136	2018-11-29 11:10:15	2018-11-29 11:10:15	2018-11-29	2018-11-26	2018-11-01	18939	199.68	128.787	101.332	107.134	131	96	108	116.72	140.002	129.249	115	137	128	control	DEN control
ZHA02	DEN	136	ZHA02-DEN-136	2018-11-29 12:40:15	2018-11-29 12:40:15	2018-11-29	2018-11-26	2018-11-01	18954	155.328	128.3	100.642	106.119	130	95	106	116.052	140.052	129.509	114	136	128	control	DEN control
ZHA02	DEN	136	ZHA02-DEN-136	2018-11-30 11:10:15	2018-11-30 11:10:15	2018-11-30	2018-11-26	2018-11-01	18893	154.871	127.998	101.707	107.284	132	99	110	116.614	139.544	129.161	117	136	128	control	DEN control
ZHA02	DEN	136	ZHA02-DEN-136	2018-11-30 12:40:15	2018-11-30 12:40:15	2018-11-30	2018-11-26	2018-11-01	19832	155.695	133.382	107.471	111.289	137	105	114	122.259	138.974	130.036	123	136	129	control	DEN control
ZHA02	DEN	136	ZHA02-DEN-136	2018-12-01 11:10:15	2018-12-01 11:10:15	2018-12-01	2018-11-26	2018-12-01	18706	153.607	130.807	104.675	109.685	133	102	113	119.689	139.256	129.401	120	136	129	control	DEN control
ZHA02	DEN	136	ZHA02-DEN-136	2018-12-01 12:40:15	2018-12-01 12:40:15	2018-12-01	2018-11-26	2018-12-01	17714	152.34	134.913	105.426	111.251	133	101	111	121.254	140.685	129.57	120	137	128	control	DEN control
ZHA02	DEN	136	ZHA02-DEN-136	2018-12-02 11:10:15	2018-12-02 11:10:15	2018-12-02	2018-11-26	2018-12-01	16205	155.877	125.268	95.7788	103.853	125	93	106	111.879	141.265	128.436	111	138	127	control	DEN control
ZHA02	DEN	136	ZHA02-DEN-136	2018-12-02 12:40:15	2018-12-02 12:40:15	2018-12-02	2018-11-26	2018-12-01	15896	140.98	127.062	97.263	105.674	126	94	108	113.516	141.404	128.26	112	139	127	control	DEN control
ZHA02	DEN	136	ZHA02-DEN-136	2018-12-03 11:10:15	2018-12-03 11:10:15	2018-12-03	2018-12-03	2018-12-01	12721	129.227	132.269	101.02	108.241	132	101	111	117.632	141.621	129.086	119	139	128	control	DEN control
ZHA02	DEN	136	ZHA02-DEN-136	2018-12-03 12:40:15	2018-12-03 12:40:15	2018-12-03	2018-12-03	2018-12-01	12535	126.628	131.182	100.267	108.277	129	100	111	116.858	141.614	128.609	118	139	127	control	DEN control
ZHA02	DEN	136	ZHA02-DEN-136	2018-12-04 11:10:15	2018-12-04 11:10:15	2018-12-04	2018-12-03	2018-12-01	9761	121.263	105.413	73.7333	79.7806	101	70	78	89.2001	142.256	130.094	88	140	130	control	DEN control
ZHA02	DEN	136	ZHA02-DEN-136	2018-12-04 12:40:15	2018-12-04 12:40:15	2018-12-04	2018-12-03	2018-12-01	11880	125.495	122.365	95.1587	103.065	120	94	105	110.414	140.27	128.009	110	138	127	control	DEN control
ZHA02	DEN	136	ZHA02-DEN-136	2018-12-05 11:10:15	2018-12-05 11:10:15	2018-12-05	2018-12-03	2018-12-01	10827	115.5	119.751	91.1449	98.3603	119	92	99	106.667	140.759	128.679	108	138	128	control	DEN control
ZHA02	DEN	136	ZHA02-DEN-136	2018-12-05 12:40:15	2018-12-05 12:40:15	2018-12-05	2018-12-03	2018-12-01	11442	154.35	118.543	92.0113	98.9967	117	91	100	106.863	139.89	128.449	107	138	128	control	DEN control
ZHA02	DEN	136	ZHA02-DEN-136	2018-12-06 11:10:15	2018-12-06 11:10:15	2018-12-06	2018-12-03	2018-12-01	10949	127.399	122.514	93.2939	99.0864	121	90	102	109.059	140.718	129.62	108	139	129	control	DEN control
ZHA02	DEN	136	ZHA02-DEN-136	2018-12-06 12:40:15	2018-12-06 12:40:15	2018-12-06	2018-12-03	2018-12-01	11407	144.014	144.439	115.07	121.049	143	112	123	131.107	140.453	129.299	131	138	128	control	DEN control
ZHA02	DEN	136	ZHA02-DEN-136	2018-12-07 11:10:15	2018-12-07 11:10:15	2018-12-07	2018-12-03	2018-12-01	11712	158.195	122.879	101.003	106.802	123	100	109	114.715	137.724	128.266	116	135	127	control	DEN control
ZHA02	DEN	136	ZHA02-DEN-136	2018-12-07 12:40:15	2018-12-07 12:40:15	2018-12-07	2018-12-03	2018-12-01	11871	156.24	122.876	99.8288	103.35	122	98	106	113.672	137.782	129.744	115	134	129	control	DEN control
ZHA02	DEN	136	ZHA02-DEN-136	2018-12-08 11:10:15	2018-12-08 11:10:15	2018-12-08	2018-12-03	2018-12-01	10609	114.982	124.54	99.754	104.817	124	96	106	114.246	138.731	129.176	114	135	128	control	DEN control
ZHA02	DEN	136	ZHA02-DEN-136	2018-12-08 12:40:15	2018-12-08 12:40:15	2018-12-08	2018-12-03	2018-12-01	9990	109.36	125.296	100.161	105.852	125	97	108	114.791	138.975	128.884	115	135	127	control	DEN control
ZHA02	DEN	136	ZHA02-DEN-136	2018-12-12 11:10:15	2018-12-12 11:10:15	2018-12-12	2018-12-10	2018-12-01	9165	93.9787	100.536	75.0238	76.9017	95	66	75	87.7832	139.161	131.052	81	137	130	control	DEN control
ZHA02	DEN	136	ZHA02-DEN-136	2018-12-12 12:40:15	2018-12-12 12:40:15	2018-12-12	2018-12-10	2018-12-01	7883	86.9519	130.951	101.021	104.128	125	92	100	116.126	140.633	130.918	109	138	129	control	DEN control
ZHA02	DEN	136	ZHA02-DEN-136	2018-12-13 11:10:15	2018-12-13 11:10:15	2018-12-13	2018-12-10	2018-12-01	9704	105.167	127.059	98.8856	98.3333	124	90	94	113.105	139.447	132.679	107	137	131	control	DEN control
ZHA02	DEN	136	ZHA02-DEN-136	2018-12-13 12:40:15	2018-12-13 12:40:15	2018-12-13	2018-12-10	2018-12-01	7106	85.218	157.637	122.151	126.313	155	114	122	139.072	142.506	131.131	133	140	130	control	DEN control
ZHA02	DEN	136	ZHA02-DEN-136	2018-12-14 11:10:15	2018-12-14 11:10:15	2018-12-14	2018-12-10	2018-12-01	7092	104.809	122.338	100.53	107.692	117	91	104	113.799	138.018	127.35	107	135	126	control	DEN control
ZHA02	DEN	136	ZHA02-DEN-136	2018-12-14 12:40:15	2018-12-14 12:40:15	2018-12-14	2018-12-10	2018-12-01	6765	95.4228	124.702	100.365	109.474	119	92	106	114.63	139.344	126.706	109	136	125	control	DEN control
ZHA02	DEN	136	ZHA02-DEN-136	2018-12-15 11:10:15	2018-12-15 11:10:15	2018-12-15	2018-12-10	2018-12-01	6686	102.637	124.042	102.758	109.936	121	93	106	115.984	137.814	127.226	109	135	126	control	DEN control
ZHA02	DEN	136	ZHA02-DEN-136	2018-12-15 12:40:15	2018-12-15 12:40:15	2018-12-15	2018-12-10	2018-12-01	7650	109.702	134.518	112.203	116.88	131	99	112	125.531	137.695	128.763	116	134	128	control	DEN control
ZHA02	DEN	136	ZHA02-DEN-136	2018-12-21 11:10:49	2018-12-21 11:10:49	2018-12-21	2018-12-17	2018-12-01	7824	103.935	125.205	100.484	109.302	118	95	107	114.965	139.459	127.024	111	136	126	control	DEN control
ZHA02	DEN	136	ZHA02-DEN-136	2018-12-21 12:40:49	2018-12-21 12:40:49	2018-12-21	2018-12-17	2018-12-01	7665	104.654	128.709	98.6085	105.234	120	92	101	114.45	141.24	129.302	109	137	128	control	DEN control
ZHA02	DEN	136	ZHA02-DEN-136	2018-12-22 11:10:49	2018-12-22 11:10:49	2018-12-22	2018-12-17	2018-12-01	6993	75.6973	130.49	96.4369	103.471	125	93	102	113.641	142.79	129.734	111	139	128	control	DEN control
ZHA02	DEN	136	ZHA02-DEN-136	2018-12-22 12:40:49	2018-12-22 12:40:49	2018-12-22	2018-12-17	2018-12-01	6799	74.7364	124.501	90.8131	97.2793	118	89	97	107.8	142.66	130.002	106	138	129	control	DEN control
ZHA02	DEN	136	ZHA02-DEN-136	2018-12-23 11:10:49	2018-12-23 11:10:49	2018-12-23	2018-12-17	2018-12-01	6664	71.6396	122.682	85.6409	96.1406	114	84	94	103.742	144.708	128.454	101	140	128	control	DEN control
ZHA02	DEN	136	ZHA02-DEN-136	2018-12-23 12:40:49	2018-12-23 12:40:49	2018-12-23	2018-12-17	2018-12-01	7087	73.3071	123.622	87.5146	97.2805	116	85	96	105.233	144.224	128.647	103	140	128	control	DEN control
ZHA02	DEN	136	ZHA02-DEN-136	2018-12-24 11:10:49	2018-12-24 11:10:49	2018-12-24	2018-12-24	2018-12-01	5727	70.3536	118.411	80.7514	93.6466	111	80	92	99.1727	145.427	127.326	99	139	127	control	DEN control
ZHA02	DEN	136	ZHA02-DEN-136	2018-12-24 12:40:49	2018-12-24 12:40:49	2018-12-24	2018-12-24	2018-12-01	6108	76.4763	124.83	91.3345	104.15	116	91	103	108.604	143.588	126.401	107	138	126	control	DEN control
ZHA02	DEN	136	ZHA02-DEN-136	2018-12-25 11:10:49	2018-12-25 11:10:49	2018-12-25	2018-12-24	2018-12-01	5849	74.9316	109.416	78.1151	92.038	104	78	91	94.2469	143.322	125.379	93	139	125	control	DEN control
ZHA02	DEN	136	ZHA02-DEN-136	2018-12-25 12:40:49	2018-12-25 12:40:49	2018-12-25	2018-12-24	2018-12-01	5801	73.7217	110.571	80.0169	94.0402	104	80	92	96.03	142.996	125.15	95	139	125	control	DEN control
ZHA02	DEN	136	ZHA02-DEN-136	2018-12-26 11:10:49	2018-12-26 11:10:49	2018-12-26	2018-12-24	2018-12-01	5439	70.1511	116.019	81.7864	98.5953	107	83	97	99.3078	144.774	124.314	99	139	125	control	DEN control
ZHA02	DEN	136	ZHA02-DEN-136	2018-12-26 12:40:49	2018-12-26 12:40:49	2018-12-26	2018-12-24	2018-12-01	5903	75.2222	120.072	86.6302	100.898	112	84	97	103.714	143.922	125.589	101	138	126	control	DEN control
ZHA02	DEN	136	ZHA02-DEN-136	2018-12-27 11:10:49	2018-12-27 11:10:49	2018-12-27	2018-12-24	2018-12-01	5751	70.4391	112.548	81.0313	96.5961	107	82	95	97.5439	143.595	124.453	97	139	125	control	DEN control
ZHA02	DEN	136	ZHA02-DEN-136	2018-12-27 12:40:49	2018-12-27 12:40:49	2018-12-27	2018-12-24	2018-12-01	5962	69.7808	112.901	80.9921	96.5064	105	81	94	97.5775	143.689	124.587	97	138	125	control	DEN control
ZHA02	DEN	136	ZHA02-DEN-136	2018-12-28 11:10:49	2018-12-28 11:10:49	2018-12-28	2018-12-24	2018-12-01	6564	72.1525	106.376	79.094	91.4709	102	76	90	93.7957	141.495	125.425	92	137	125	control	DEN control
ZHA02	DEN	136	ZHA02-DEN-136	2018-12-28 12:40:49	2018-12-28 12:40:49	2018-12-28	2018-12-24	2018-12-01	6153	70.8094	128.957	94.4965	102.816	120	85	95	110.848	143.346	128.993	102	140	129	control	DEN control
ZHA02	DEN	136	ZHA02-DEN-136	2018-12-29 11:10:49	2018-12-29 11:10:49	2018-12-29	2018-12-24	2018-12-01	5626	69.4625	113.042	80.8048	97.1022	106	81	95	97.5041	143.985	124.194	97	140	125	control	DEN control
ZHA02	DEN	136	ZHA02-DEN-136	2018-12-29 12:40:49	2018-12-29 12:40:49	2018-12-29	2018-12-24	2018-12-01	5624	69.3946	112.461	80.4742	96.2608	105	81	94	97.0324	143.77	124.444	96	139	125	control	DEN control
ZHA02	DEN	136	ZHA02-DEN-136	2018-12-30 11:10:49	2018-12-30 11:10:49	2018-12-30	2018-12-24	2018-12-01	5935	68.7686	111.534	78.234	93.4335	103	78	90	95.012	144.251	125.041	93	139	125	control	DEN control
ZHA02	DEN	136	ZHA02-DEN-136	2018-12-30 12:40:49	2018-12-30 12:40:49	2018-12-30	2018-12-24	2018-12-01	5907	68.7905	110.876	78.6335	92.6315	103	79	89	95.0042	143.626	125.525	94	138	126	control	DEN control
ZHA02	DEN	136	ZHA02-DEN-136	2018-12-31 11:10:49	2018-12-31 11:10:49	2018-12-31	2018-12-31	2018-12-01	5844	71.0531	113.495	81.1893	93.2538	109	80	92	97.4969	143.406	126.528	96	140	126	control	DEN control
ZHA02	DEN	136	ZHA02-DEN-136	2018-12-31 12:40:49	2018-12-31 12:40:49	2018-12-31	2018-12-31	2018-12-01	5814	69.543	113.208	82.2296	94.2308	108	79	93	98.1037	142.894	126.298	96	140	126	control	DEN control
ZHA02	DEN	136	ZHA02-DEN-136	2019-01-01 11:10:49	2019-01-01 11:10:49	2019-01-01	2018-12-31	2019-01-01	5724	126.491	110.096	82.9647	95.1174	105	81	93	97.7682	141.331	125.495	96	138	125	control	DEN control
ZHA02	DEN	136	ZHA02-DEN-136	2019-01-01 12:40:49	2019-01-01 12:40:49	2019-01-01	2018-12-31	2019-01-01	5816	124.92	109.996	83.5378	97.2233	104	82	95	98.2932	141.305	124.539	96	137	124	control	DEN control
ZHA02	DEN	136	ZHA02-DEN-136	2019-01-02 11:10:49	2019-01-02 11:10:49	2019-01-02	2018-12-31	2019-01-01	5302	71.3755	112.972	86.9836	101.093	107	84	99	101.767	141.175	124.149	100	137	124	control	DEN control
ZHA02	DEN	136	ZHA02-DEN-136	2019-01-02 12:40:49	2019-01-02 12:40:49	2019-01-02	2018-12-31	2019-01-01	5375	63.4692	112.933	85.2188	100.007	105	83	97	100.487	141.947	124.094	98	138	124	control	DEN control
ZHA02	DEN	136	ZHA02-DEN-136	2019-01-14 11:10:52	2019-01-14 11:10:52	2019-01-14	2019-01-14	2019-01-01	13311	171.178	123.067	115.411	108.619	125	120	112	124.8	129.941	132.714	129	131	131	control	DEN control
ZHA02	DEN	136	ZHA02-DEN-136	2019-01-14 12:40:49	2019-01-14 12:40:49	2019-01-14	2019-01-14	2019-01-01	13097	173.66	126.828	114.278	101.515	128	119	102	124.432	130.964	136.717	129	131	134	control	DEN control
ZHA02	DEN	136	ZHA02-DEN-136	2019-01-16 11:10:49	2019-01-16 11:10:49	2019-01-16	2019-01-14	2019-01-01	14061	176.772	108.906	96.3333	84.849	98	87	77	105.5	131.26	136.23	96	131	134	control	DEN control
ZHA02	DEN	136	ZHA02-DEN-136	2019-01-16 12:40:49	2019-01-16 12:40:49	2019-01-16	2019-01-14	2019-01-01	4775	63.9415	128.295	104.534	105.41	124	98	103	117.888	137.828	131.039	114	137	129	control	DEN control
ZHA02	DEN	136	ZHA02-DEN-136	2019-01-17 11:10:49	2019-01-17 11:10:49	2019-01-17	2019-01-14	2019-01-01	5383	69.226	102.366	83.3008	87.6188	100	79	87	95.1107	136.788	128.503	92	136	128	control	DEN control
ZHA02	DEN	136	ZHA02-DEN-136	2019-01-17 12:40:49	2019-01-17 12:40:49	2019-01-17	2019-01-14	2019-01-01	13122	171.805	124.023	111.184	104.005	124	115	104	121.645	131.932	133.78	125	132	132	control	DEN control
ZHA02	DEN	136	ZHA02-DEN-136	2019-01-19 11:10:49	2019-01-19 11:10:49	2019-01-19	2019-01-14	2019-01-01	12117	173.895	112.456	102.419	97.3036	105	96	93	111.748	131.187	132.209	105	131	131	control	DEN control
ZHA02	DEN	136	ZHA02-DEN-136	2019-01-19 12:40:49	2019-01-19 12:40:49	2019-01-19	2019-01-14	2019-01-01	11503	174.105	119.77	107.061	102.709	112	99	96	117.198	132.361	132.211	110	131	132	control	DEN control
ZHA02	DEN	136	ZHA02-DEN-136	2019-01-20 11:10:49	2019-01-20 11:10:49	2019-01-20	2019-01-14	2019-01-01	12915	171.203	124.639	112.79	108.659	119	110	105	123.105	132.011	131.907	121	132	131	control	DEN control
ZHA02	DEN	136	ZHA02-DEN-136	2019-01-20 12:40:49	2019-01-20 12:40:49	2019-01-20	2019-01-14	2019-01-01	12325	171.409	123.143	110.295	104.978	121	112	104	120.916	132.224	132.773	123	132	132	control	DEN control
ZHA02	DEN	136	ZHA02-DEN-136	2019-01-21 11:10:49	2019-01-21 11:10:49	2019-01-21	2019-01-21	2019-01-01	5695	103.809	113.607	95.9162	97.1384	107	86	93	107.398	135.556	129.942	101	135	129	control	DEN control
ZHA02	DEN	136	ZHA02-DEN-136	2019-01-21 12:40:49	2019-01-21 12:40:49	2019-01-21	2019-01-21	2019-01-01	11230	172.951	130.027	114.005	107.765	127	111	105	125.149	133.307	133.708	122	133	133	control	DEN control
ZHA02	DEN	136	ZHA02-DEN-136	2019-01-22 11:10:49	2019-01-22 11:10:49	2019-01-22	2019-01-21	2019-01-01	11483	170.644	120.386	109.369	106.98	114	106	103	119.505	132.03	130.839	116	131	130	control	DEN control
ZHA02	DEN	136	ZHA02-DEN-136	2019-01-22 12:40:49	2019-01-22 12:40:49	2019-01-22	2019-01-21	2019-01-01	11770	171.937	122.055	110.455	108.531	116	107	105	120.75	132.35	130.654	117	131	130	control	DEN control
ZHA02	DEN	136	ZHA02-DEN-136	2019-01-23 11:10:49	2019-01-23 11:10:49	2019-01-23	2019-01-21	2019-01-01	12279	173.012	117.495	106.897	105.291	114	105	103	116.982	132.006	130.365	115	131	130	control	DEN control
ZHA02	DEN	136	ZHA02-DEN-136	2019-01-23 12:40:49	2019-01-23 12:40:49	2019-01-23	2019-01-21	2019-01-01	11801	171.172	120.964	109.208	107.85	119	108	105	119.634	132.515	130.399	119	132	130	control	DEN control
ZHA02	DEN	136	ZHA02-DEN-136	2019-01-27 11:10:49	2019-01-27 11:10:49	2019-01-27	2019-01-21	2019-01-01	11705	171.73	127.777	113.123	110.932	127	115	113	124.434	133.49	131.307	126	133	130	control	DEN control
ZHA02	DEN	136	ZHA02-DEN-136	2019-01-27 12:40:49	2019-01-27 12:40:49	2019-01-27	2019-01-21	2019-01-01	11739	171.293	126.64	111.236	109.026	125	112	110	122.724	133.798	131.451	124	133	131	control	DEN control
ZHA02	DEN	136	ZHA02-DEN-136	2019-02-10 11:10:49	2019-02-10 11:10:49	2019-02-10	2019-02-04	2019-02-01	11304	169.558	125.272	104.009	107.605	120	107	110	117.144	137.182	129.168	119	137	129	control	DEN control
ZHA02	DEN	136	ZHA02-DEN-136	2019-02-10 12:40:49	2019-02-10 12:40:49	2019-02-10	2019-02-04	2019-02-01	11438	169.549	124.189	102.934	105.686	119	103	106	116.019	137.03	129.667	116	137	129	control	DEN control
ZHA02	DEN	136	ZHA02-DEN-136	2019-02-12 11:10:49	2019-02-12 11:10:49	2019-02-12	2019-02-11	2019-02-01	5356	130.115	91.9238	71.6018	78.2381	87	65	74	82.863	137.996	127.464	78	138	128	control	DEN control
ZHA02	DEN	136	ZHA02-DEN-136	2019-02-12 12:40:49	2019-02-12 12:40:49	2019-02-12	2019-02-11	2019-02-01	5235	131.69	117.845	93.5832	99.6367	116	87	97	107.381	139.05	128.407	104	140	128	control	DEN control
ZHA02	DEN	136	ZHA02-DEN-136	2019-02-13 11:10:49	2019-02-13 11:10:49	2019-02-13	2019-02-11	2019-02-01	5573	128.186	89.0721	69.0221	74.5196	85	63	70	79.8651	137.72	128.067	75	137	128	control	DEN control
ZHA02	DEN	136	ZHA02-DEN-136	2019-02-13 12:40:49	2019-02-13 12:40:49	2019-02-13	2019-02-11	2019-02-01	4932	128.982	146.608	117.839	121.184	145	113	118	132.771	140.06	130.552	129	141	130	control	DEN control
ZHA02	DEN	136	ZHA02-DEN-136	2019-02-15 11:10:08	2019-02-15 11:10:08	2019-02-15	2019-02-11	2019-02-01	6544	179.842	112.152	91.5087	96.2494	108	85	91	103.744	137.491	128.48	99	138	128	control	DEN control
ZHA02	DEN	136	ZHA02-DEN-136	2019-02-15 12:40:08	2019-02-15 12:40:08	2019-02-15	2019-02-11	2019-02-01	6357	172.964	174.87	144.506	145.012	176	142	143	159.073	139.798	132.144	159	140	132	control	DEN control
ZHA02	DEN	136	ZHA02-DEN-136	2019-02-16 11:10:08	2019-02-16 11:10:08	2019-02-16	2019-02-11	2019-02-01	6966	179.759	108.329	88.1629	92.6057	104	82	87	100.048	137.296	128.587	96	138	128	control	DEN control
ZHA02	DEN	136	ZHA02-DEN-136	2019-02-16 12:40:08	2019-02-16 12:40:08	2019-02-16	2019-02-11	2019-02-01	6207	130.703	175.005	145.525	148.315	177	144	147	159.819	139.868	130.767	161	141	131	control	DEN control
ZHA02	DEN	136	ZHA02-DEN-136	2019-02-17 11:10:08	2019-02-17 11:10:08	2019-02-17	2019-02-11	2019-02-01	7014	131.386	105.446	85.1146	87.8339	100	78	82	96.649	137.115	129.647	91	137	130	control	DEN control
ZHA02	DEN	136	ZHA02-DEN-136	2019-02-17 12:40:08	2019-02-17 12:40:08	2019-02-17	2019-02-11	2019-02-01	6130	129.272	169.397	141.337	142.709	170	140	140	155.395	139.149	131.327	156	140	131	control	DEN control
ZHA02	DEN	136	ZHA02-DEN-136	2019-02-18 11:08:21	2019-02-18 11:08:21	2019-02-18	2019-02-18	2019-02-01	6655	130.887	95.2422	73.3633	75.9235	90	67	70	84.566	137.959	130.096	80	138	130	control	DEN control
ZHA02	DEN	136	ZHA02-DEN-136	2019-02-18 12:38:21	2019-02-18 12:38:21	2019-02-18	2019-02-18	2019-02-01	6828	133.111	89.1859	74.0949	77.0256	81	64	69	82.7657	135.144	128.563	75	134	128	control	DEN control
ZHA02	DEN	136	ZHA02-DEN-136	2019-02-19 11:08:21	2019-02-19 11:08:21	2019-02-19	2019-02-18	2019-02-01	6999	179.449	112.184	86.809	88.7743	109	82	85	99.9813	139.041	130.99	97	140	131	control	DEN control
ZHA02	DEN	136	ZHA02-DEN-136	2019-02-19 12:38:21	2019-02-19 12:38:21	2019-02-19	2019-02-18	2019-02-01	5205	131.092	108.635	87.0323	91.2715	106	83	88	99.2315	137.849	129.014	97	139	129	control	DEN control
ZHA02	DEN	136	ZHA02-DEN-136	2019-02-20 11:08:21	2019-02-20 11:08:21	2019-02-20	2019-02-18	2019-02-01	6870	179.914	94.7683	73.4489	75.5473	91	67	71	84.5163	137.62	130.246	80	138	130	control	DEN control
ZHA02	DEN	136	ZHA02-DEN-136	2019-02-20 12:38:21	2019-02-20 12:38:21	2019-02-20	2019-02-18	2019-02-01	5176	197.497	132.853	106.977	107.667	130	104	105	120.757	138.652	131.557	119	139	131	control	DEN control
ZHA02	DEN	136	ZHA02-DEN-136	2019-02-21 11:08:21	2019-02-21 11:08:21	2019-02-21	2019-02-18	2019-02-01	6148	179.99	92.9031	72.5122	74.7546	89	67	70	83.4009	137.268	130.008	79	137	130	control	DEN control
ZHA02	DEN	136	ZHA02-DEN-136	2019-02-21 12:38:21	2019-02-21 12:38:21	2019-02-21	2019-02-18	2019-02-01	5764	131.579	144.002	117.622	116.487	145	117	115	131.247	138.423	132.584	132	139	132	control	DEN control
ZHA02	DEN	136	ZHA02-DEN-136	2019-02-22 11:08:21	2019-02-22 11:08:21	2019-02-22	2019-02-18	2019-02-01	5116	81.9391	98.2228	76.6433	82.3647	98	73	81	88.6847	138.24	128.152	87	138	128	control	DEN control
ZHA02	DEN	136	ZHA02-DEN-136	2019-02-22 12:38:21	2019-02-22 12:38:21	2019-02-22	2019-02-18	2019-02-01	5261	68.4417	100.081	79.3416	83.9994	99	74	82	91.2011	137.688	128.589	88	138	128	control	DEN control
ZHA02	DEN	136	ZHA02-DEN-136	2019-02-23 11:08:21	2019-02-23 11:08:21	2019-02-23	2019-02-18	2019-02-01	4868	132.987	124.351	98.6617	101.803	122	94	100	112.58	139.067	130.202	110	139	130	control	DEN control
ZHA02	DEN	136	ZHA02-DEN-136	2019-02-23 12:38:21	2019-02-23 12:38:21	2019-02-23	2019-02-18	2019-02-01	5086	131.73	133.739	106.309	105.508	134	104	104	120.251	139.038	132.683	120	139	132	control	DEN control
ZHA02	DEN	136	ZHA02-DEN-136	2019-02-24 11:08:21	2019-02-24 11:08:21	2019-02-24	2019-02-18	2019-02-01	5893	162.513	117.298	94.9162	91.9457	116	93	90	107.2	136.79	133.13	107	136	133	control	DEN control
ZHA02	DEN	136	ZHA02-DEN-136	2019-02-24 12:38:21	2019-02-24 12:38:21	2019-02-24	2019-02-18	2019-02-01	4232	128.749	142.818	113.612	111.709	143	109	109	127.972	139.479	133.503	127	140	132	control	DEN control
ZHA02	DEN	136	ZHA02-DEN-136	2019-02-25 11:08:21	2019-02-25 11:08:21	2019-02-25	2019-02-25	2019-02-01	5154	178.273	92.8522	72.3056	73.8099	88	64	68	82.7712	137.213	130.41	76	137	130	control	DEN control
ZHA02	DEN	136	ZHA02-DEN-136	2019-02-25 12:38:21	2019-02-25 12:38:21	2019-02-25	2019-02-25	2019-02-01	5107	136.929	136.232	108.107	104.928	135	102	102	121.748	138.973	134.06	119	139	133	control	DEN control
ZHA02	DEN	136	ZHA02-DEN-136	2019-02-26 11:08:21	2019-02-26 11:08:21	2019-02-26	2019-02-25	2019-02-01	4920	68.7013	99.8634	77.7319	77.2636	98	71	74	89.1244	137.375	131.875	86	137	131	control	DEN control
ZHA02	DEN	136	ZHA02-DEN-136	2019-02-26 12:38:21	2019-02-26 12:38:21	2019-02-26	2019-02-25	2019-02-01	4226	68.6896	140.702	110.446	107.575	140	103	104	124.932	139.796	134.242	120	139	133	control	DEN control
ZHA02	DEN	136	ZHA02-DEN-136	2019-02-27 11:08:21	2019-02-27 11:08:21	2019-02-27	2019-02-25	2019-02-01	4059	130.358	119.076	92.5915	92.8347	117	87	89	106.21	139.053	132.079	103	139	131	control	DEN control
ZHA02	DEN	136	ZHA02-DEN-136	2019-02-27 12:38:21	2019-02-27 12:38:21	2019-02-27	2019-02-25	2019-02-01	4533	69.3777	142.936	113.564	111.024	143	108	109	127.795	139.44	133.865	125	139	133	control	DEN control
ZHA02	DEN	136	ZHA02-DEN-136	2019-02-28 11:08:21	2019-02-28 11:08:21	2019-02-28	2019-02-25	2019-02-01	5926	136.798	99.9026	80.014	78.3314	98	75	75	90.8601	136.21	132.134	88	135	132	control	DEN control
ZHA02	DEN	136	ZHA02-DEN-136	2019-02-28 12:38:21	2019-02-28 12:38:21	2019-02-28	2019-02-25	2019-02-01	5618	129.524	147.59	119.461	114.086	148	116	112	133.174	138.404	135.105	132	138	135	control	DEN control
ZHA02	DEN	136	ZHA02-DEN-136	2019-03-01 11:08:21	2019-03-01 11:08:21	2019-03-01	2019-02-25	2019-03-01	5151	64.9328	112.347	82.3291	87.4562	112	81	88	97.7088	141.403	130.236	99	143	129	control	DEN control
ZHA02	DEN	136	ZHA02-DEN-136	2019-03-01 12:38:21	2019-03-01 12:38:21	2019-03-01	2019-02-25	2019-03-01	4914	61.2149	112.386	81.1272	86.6789	111	80	87	96.8797	141.99	130.201	97	143	129	control	DEN control
ZHA02	DEN	136	ZHA02-DEN-136	2019-03-02 11:08:21	2019-03-02 11:08:21	2019-03-02	2019-02-25	2019-03-01	6675	139.717	107.777	86.7593	89.4566	106	84	88	99.4073	137.203	129.874	98	137	130	control	DEN control
ZHA02	DEN	136	ZHA02-DEN-136	2019-03-02 12:38:21	2019-03-02 12:38:21	2019-03-02	2019-02-25	2019-03-01	5508	79.439	106.153	84.2322	89.1903	105	84	89	97.1334	138.028	128.734	98	139	128	control	DEN control
ZHA02	DEN	136	ZHA02-DEN-136	2019-03-03 11:08:21	2019-03-03 11:08:21	2019-03-03	2019-02-25	2019-03-01	7759	152.513	102.101	79.5827	80.1907	99	77	77	91.8727	137.659	131.415	90	135	131	control	DEN control
ZHA02	DEN	136	ZHA02-DEN-136	2019-03-03 12:38:21	2019-03-03 12:38:21	2019-03-03	2019-02-25	2019-03-01	4494	129.468	135.128	102.884	105.236	133	96	103	118.923	141.473	131.919	115	142	131	control	DEN control
ZHA02	DEN	136	ZHA02-DEN-136	2019-03-04 11:08:22	2019-03-04 11:08:22	2019-03-04	2019-03-04	2019-03-01	6236	99.2098	115.191	91.9076	97.1868	115	90	98	105.669	138.508	128.762	106	139	129	control	DEN control
ZHA02	DEN	136	ZHA02-DEN-136	2019-03-04 12:38:21	2019-03-04 12:38:21	2019-03-04	2019-03-04	2019-03-01	5880	73.7988	117.682	87.1097	90.8366	117	86	92	102.925	141.265	131.124	104	142	131	control	DEN control
ZHA02	DEN	136	ZHA02-DEN-136	2019-03-05 11:08:21	2019-03-05 11:08:21	2019-03-05	2019-03-04	2019-03-01	6059	73.4664	115.464	83.8199	85.0261	113	79	82	99.2469	141.426	132.765	96	141	132	control	DEN control
ZHA02	DEN	136	ZHA02-DEN-136	2019-03-05 12:38:21	2019-03-05 12:38:21	2019-03-05	2019-03-04	2019-03-01	4637	103.172	145.673	110.531	112.694	145	109	111	127.683	142.416	132.51	127	143	132	control	DEN control
ZHA02	DEN	136	ZHA02-DEN-136	2019-03-06 11:08:21	2019-03-06 11:08:21	2019-03-06	2019-03-04	2019-03-01	5424	104.219	118.747	86.6178	88.6567	117	84	87	102.609	141.677	132.334	101	142	132	control	DEN control
ZHA02	DEN	136	ZHA02-DEN-136	2019-03-06 12:38:21	2019-03-06 12:38:21	2019-03-06	2019-03-04	2019-03-01	4704	102.812	134.278	99.4685	100.998	134	97	100	116.521	142.402	132.936	116	144	132	control	DEN control
ZHA02	DEN	136	ZHA02-DEN-136	2019-03-07 11:08:21	2019-03-07 11:08:21	2019-03-07	2019-03-04	2019-03-01	5198	88.9271	128.815	92.2022	99.4965	127	92	98	110.288	144.107	130.134	110	146	129	control	DEN control
ZHA02	DEN	136	ZHA02-DEN-136	2019-03-07 12:38:21	2019-03-07 12:38:21	2019-03-07	2019-03-04	2019-03-01	5307	64.3507	147.901	110.983	113.555	147	111	113	128.689	143.173	132.637	129	143	133	control	DEN control
ZHA02	DEN	136	ZHA02-DEN-136	2019-03-08 11:08:21	2019-03-08 11:08:21	2019-03-08	2019-03-04	2019-03-01	5225	57.8859	126.735	83.3502	92.7642	126	82	93	103.753	147.371	130.524	104	150	130	control	DEN control
ZHA02	DEN	136	ZHA02-DEN-136	2019-03-08 12:38:21	2019-03-08 12:38:21	2019-03-08	2019-03-04	2019-03-01	4748	113.672	127.667	85.4796	94.8928	127	85	95	105.382	146.833	130.15	107	148	130	control	DEN control
ZHA02	DEN	136	ZHA02-DEN-136	2019-03-09 11:08:21	2019-03-09 11:08:21	2019-03-09	2019-03-04	2019-03-01	5411	99.4195	114.578	83.4142	92.7886	113	83	92	99.6925	142.506	128.034	100	144	128	control	DEN control
ZHA02	DEN	136	ZHA02-DEN-136	2019-03-09 12:38:21	2019-03-09 12:38:21	2019-03-09	2019-03-04	2019-03-01	5794	158.442	114.842	84.4203	92.955	114	84	91	100.419	142.025	128.361	101	143	129	control	DEN control
ZHA02	DEN	136	ZHA02-DEN-136	2019-03-10 11:08:21	2019-03-10 11:08:21	2019-03-10	2019-03-04	2019-03-01	5460	123.065	126.278	90.8205	98.4555	125	91	99	108.667	143.738	129.817	111	145	130	control	DEN control
ZHA02	DEN	136	ZHA02-DEN-136	2019-03-10 12:38:21	2019-03-10 12:38:21	2019-03-10	2019-03-04	2019-03-01	5540	108.544	125.022	87.5116	93.2558	125	86	94	105.894	144.342	131.378	107	147	131	control	DEN control
ZHA02	DEN	136	ZHA02-DEN-136	2019-03-11 11:08:21	2019-03-11 11:08:21	2019-03-11	2019-03-11	2019-03-01	6198	144.05	120.061	90.5952	97.395	119	91	97	106.55	141.192	129.17	108	141	129	control	DEN control
ZHA02	DEN	136	ZHA02-DEN-136	2019-03-11 12:38:21	2019-03-11 12:38:21	2019-03-11	2019-03-11	2019-03-01	5119	73.1493	123.949	93.2286	100.001	122	92	97	109.391	141.718	129.421	108	142	129	control	DEN control
ZHA02	DEN	136	ZHA02-DEN-136	2019-03-12 11:08:21	2019-03-12 11:08:21	2019-03-12	2019-03-11	2019-03-01	6754	132.649	109.311	81.752	84.237	105	77	79	95.6029	140.021	131.238	91	139	131	control	DEN control
ZHA02	DEN	136	ZHA02-DEN-136	2019-03-12 12:38:21	2019-03-12 12:38:21	2019-03-12	2019-03-11	2019-03-01	6519	112.151	120.116	95.2565	99.4189	119	94	97	109.545	138.865	129.779	109	136	130	control	DEN control
ZHA02	DEN	136	ZHA02-DEN-136	2019-03-13 11:08:21	2019-03-13 11:08:21	2019-03-13	2019-03-11	2019-03-01	5933	121.348	115.852	89.6523	96.313	115	89	95	104.404	139.976	128.59	104	139	129	control	DEN control
ZHA02	DEN	136	ZHA02-DEN-136	2019-03-13 12:38:21	2019-03-13 12:38:21	2019-03-13	2019-03-11	2019-03-01	5151	120.798	125.358	89.8796	96.6855	124	89	97	107.642	143.678	130.268	108	145	130	control	DEN control
ZHA02	DEN	136	ZHA02-DEN-136	2019-03-14 11:08:21	2019-03-14 11:08:21	2019-03-14	2019-03-11	2019-03-01	5028	56.5521	123.999	86.9626	92.1368	123	85	92	104.944	144.126	131.544	104	145	131	control	DEN control
ZHA02	DEN	136	ZHA02-DEN-136	2019-03-14 12:38:21	2019-03-14 12:38:21	2019-03-14	2019-03-11	2019-03-01	5018	137.058	126.978	90.2802	93.0837	125	89	93	108.133	143.575	132.83	107	145	132	control	DEN control
ZHA02	DEN	136	ZHA02-DEN-136	2019-03-15 11:08:21	2019-03-15 11:08:21	2019-03-15	2019-03-11	2019-03-01	5813	122.117	123.856	92.652	93.9159	122	90	94	108.754	141.023	132.597	108	139	131	control	DEN control
ZHA02	DEN	136	ZHA02-DEN-136	2019-03-15 12:38:21	2019-03-15 12:38:21	2019-03-15	2019-03-11	2019-03-01	5991	151.155	123.55	92.7992	93.5615	122	90	93	108.767	140.744	132.826	107	138	131	control	DEN control
ZHA02	DEN	136	ZHA02-DEN-136	2019-03-16 11:08:21	2019-03-16 11:08:21	2019-03-16	2019-03-11	2019-03-01	5584	103.161	106.652	78.8596	77.0845	104	75	74	92.6619	139.501	133.835	89	138	134	control	DEN control
ZHA02	DEN	136	ZHA02-DEN-136	2019-03-16 12:38:21	2019-03-16 12:38:21	2019-03-16	2019-03-11	2019-03-01	5124	132.816	138.448	106.013	106.262	139	103	105	122.304	141.057	133.07	121	139	133	control	DEN control
ZHA02	DEN	136	ZHA02-DEN-136	2019-03-17 11:08:21	2019-03-17 11:08:21	2019-03-17	2019-03-11	2019-03-01	5611	143.774	113.387	91.7635	88.8918	114	91	89	104.603	136.45	133.142	105	133	132	control	DEN control
ZHA02	DEN	136	ZHA02-DEN-136	2019-03-17 12:38:21	2019-03-17 12:38:21	2019-03-17	2019-03-11	2019-03-01	5466	145.691	113.523	91.1723	88.8794	112	90	88	104.166	136.912	132.935	103	134	133	control	DEN control
ZHA02	DEN	136	ZHA02-DEN-136	2019-03-18 11:08:21	2019-03-18 11:08:21	2019-03-18	2019-03-18	2019-03-01	5279	145.169	112.538	90.3448	91.1934	112	88	90	103.51	137.359	131.15	102	134	131	control	DEN control
ZHA02	DEN	136	ZHA02-DEN-136	2019-03-18 12:38:21	2019-03-18 12:38:21	2019-03-18	2019-03-18	2019-03-01	5462	163.636	114.614	92.792	91.3464	115	93	92	105.862	136.79	132.367	107	133	132	control	DEN control
ZHA02	DEN	136	ZHA02-DEN-136	2019-03-19 11:08:21	2019-03-19 11:08:21	2019-03-19	2019-03-18	2019-03-01	4736	61.2414	118.552	87.9466	84.0614	117	84	80	102.905	140.125	135.399	100	139	135	control	DEN control
ZHA02	DEN	136	ZHA02-DEN-136	2019-03-19 12:38:21	2019-03-19 12:38:21	2019-03-19	2019-03-18	2019-03-01	5366	162.357	124.146	101.646	100.079	124	102	99	115.184	136.841	132.453	115	133	132	control	DEN control
ZHA02	DEN	136	ZHA02-DEN-136	2019-03-20 11:10:56	2019-03-20 11:10:56	2019-03-20	2019-03-18	2019-03-01	4245	68.8422	115.409	86.1282	83.4024	115	82	81	100.74	139.778	134.532	98	138	134	control	DEN control
ZHA02	DEN	136	ZHA02-DEN-136	2019-03-20 12:40:56	2019-03-20 12:40:56	2019-03-20	2019-03-18	2019-03-01	3799	52.3171	131.455	98.1937	94.6894	132	96	93	114.51	140.993	135.5	112	139	135	control	DEN control
ZHA02	DEN	136	ZHA02-DEN-136	2019-03-21 11:10:56	2019-03-21 11:10:56	2019-03-21	2019-03-18	2019-03-01	4147	125.289	108.605	81.3347	77.9785	107	79	75	95.1068	138.952	134.627	93	136	135	control	DEN control
ZHA02	DEN	136	ZHA02-DEN-136	2019-03-21 12:40:56	2019-03-21 12:40:56	2019-03-21	2019-03-18	2019-03-01	3337	63.5237	132.019	98.2859	95.855	133	98	95	114.79	141.348	134.965	115	141	135	control	DEN control
ZHA02	DEN	136	ZHA02-DEN-136	2019-03-22 11:10:56	2019-03-22 11:10:56	2019-03-22	2019-03-18	2019-03-01	3806	129.047	141.722	108.86	106.491	143	110	107	125.035	140.814	134.569	128	139	135	control	DEN control
ZHA02	DEN	136	ZHA02-DEN-136	2019-03-22 12:40:56	2019-03-22 12:40:56	2019-03-22	2019-03-18	2019-03-01	3047	47.4132	110.966	79.8789	78.8254	109	79	77	94.9875	140.835	134.019	94	139	135	control	DEN control
ZHA02	DEN	136	ZHA02-DEN-136	2019-03-23 11:10:56	2019-03-23 11:10:56	2019-03-23	2019-03-18	2019-03-01	2674	49.0027	116.359	83.3841	79.488	116	83	78	99.2371	141.218	135.958	100	141	136	control	DEN control
ZHA02	DEN	136	ZHA02-DEN-136	2019-03-23 12:40:56	2019-03-23 12:40:56	2019-03-23	2019-03-18	2019-03-01	2649	60.9021	95.9151	69.2431	68.2729	94	68	66	82.5032	139.289	133.354	81	139	133	control	DEN control
ZHA02	DEN	136	ZHA02-DEN-136	2019-03-24 11:10:56	2019-03-24 11:10:56	2019-03-24	2019-03-18	2019-03-01	3106	71.7793	111.493	80.3777	76.5055	110	78	74	95.3915	140.499	135.639	93	140	135	control	DEN control
ZHA02	DEN	136	ZHA02-DEN-136	2019-03-24 12:40:56	2019-03-24 12:40:56	2019-03-24	2019-03-18	2019-03-01	3158	53.4751	96.8246	73.5298	70.3144	96	71	68	85.879	137.418	133.953	84	135	134	control	DEN control
ZHA02	DEN	136	ZHA02-DEN-136	2019-03-25 11:10:56	2019-03-25 11:10:56	2019-03-25	2019-03-25	2019-03-01	3766	58.3311	151.571	118.356	115.665	150	116	112	134.609	140.818	134.674	134	140	135	control	DEN control
ZHA02	DEN	136	ZHA02-DEN-136	2019-03-25 12:40:56	2019-03-25 12:40:56	2019-03-25	2019-03-25	2019-03-01	4374	147.639	118.128	99.4328	97.9316	114	96	93	111.665	135.452	131.785	107	132	133	control	DEN control
ZHA02	DEN	136	ZHA02-DEN-136	2019-03-26 11:10:56	2019-03-26 11:10:56	2019-03-26	2019-03-25	2019-03-01	4277	122.907	123.382	94.7395	88.3507	121	91	84	109.324	138.815	136.346	106	134	136	control	DEN control
ZHA02	DEN	136	ZHA02-DEN-136	2019-03-26 12:40:56	2019-03-26 12:40:56	2019-03-26	2019-03-25	2019-03-01	3013	113.166	116.388	83.8523	82.6499	115	81	80	99.6844	141.549	134.344	97	142	134	control	DEN control
ZHA02	DEN	136	ZHA02-DEN-136	2019-03-27 11:10:56	2019-03-27 11:10:56	2019-03-27	2019-03-25	2019-03-01	3251	137.958	126.094	95.8462	91.6035	124	92	86	111.098	139.811	135.472	107	138	135	control	DEN control
ZHA02	DEN	136	ZHA02-DEN-136	2019-03-27 12:40:56	2019-03-27 12:40:56	2019-03-27	2019-03-25	2019-03-01	3413	142.541	118.226	92.4076	89.8101	114	89	84	106.378	138.347	133.774	102	135	134	control	DEN control
ZHA02	DEN	136	ZHA02-DEN-136	2019-03-28 11:10:56	2019-03-28 11:10:56	2019-03-28	2019-03-25	2019-03-01	3546	137.962	136.319	106.697	100.638	131	103	95	121.727	139.122	136.24	117	135	136	control	DEN control
ZHA02	DEN	136	ZHA02-DEN-136	2019-03-28 12:40:56	2019-03-28 12:40:56	2019-03-28	2019-03-25	2019-03-01	3042	134.074	118.844	93.1506	90.2541	115	90	85	107.084	138.196	133.924	103	133	133	control	DEN control
ZHA02	DEN	136	ZHA02-DEN-136	2019-03-29 11:10:56	2019-03-29 11:10:56	2019-03-29	2019-03-25	2019-03-01	2569	137.99	135.616	98.8237	96.3632	135	96	95	116.431	142.646	135.655	114	142	136	control	DEN control
ZHA02	DEN	136	ZHA02-DEN-136	2019-03-29 12:40:56	2019-03-29 12:40:56	2019-03-29	2019-03-25	2019-03-01	3655	114.11	127.021	100.338	96.5343	125	98	93	114.693	138.33	134.494	112	133	135	control	DEN control
ZHA02	DEN	136	ZHA02-DEN-136	2019-03-30 11:10:56	2019-03-30 11:10:56	2019-03-30	2019-03-25	2019-03-01	4102	148.886	135.933	106.67	100.53	131	102	96	121.666	138.868	136.179	116	133	136	control	DEN control
ZHA02	DEN	136	ZHA02-DEN-136	2019-03-30 12:40:56	2019-03-30 12:40:56	2019-03-30	2019-03-25	2019-03-01	4022	99.2068	134.45	110.848	106.704	127	102	98	124.082	136.978	134.07	115	132	134	control	DEN control
ZHA02	DEN	136	ZHA02-DEN-136	2019-03-31 11:10:56	2019-03-31 11:10:56	2019-03-31	2019-03-25	2019-03-01	4164	98.8406	147.541	121.817	115.25	142	112	105	135.274	137.353	135.671	126	133	135	control	DEN control
ZHA02	DEN	136	ZHA02-DEN-136	2019-03-31 12:40:56	2019-03-31 12:40:56	2019-03-31	2019-03-25	2019-03-01	4975	86.9605	144.014	123.605	117.624	135	115	106	135.587	135.202	134.372	127	132	134	control	DEN control
ZHA02	HAL	1	ZHA02-HAL-1	2018-11-03 11:11:23	2018-11-03 11:11:23	2018-11-03	2018-10-29	2018-11-01	5816	94.8816	129.225	142.929	93.7823	132	147	94	145.493	114.666	152.333	150	114	153	control	HAL control
ZHA02	HAL	1	ZHA02-HAL-1	2018-11-03 12:41:23	2018-11-03 12:41:23	2018-11-03	2018-10-29	2018-11-01	5651	96.2316	126.59	141.267	91.2219	129	145	92	143.701	114.11	152.772	148	114	153	control	HAL control
ZHA02	HAL	1	ZHA02-HAL-1	2018-11-04 11:11:23	2018-11-04 11:11:23	2018-11-04	2018-10-29	2018-11-01	5875	95.217	123.771	136.324	91.7089	128	139	93	139.464	115.715	150.237	143	116	150	control	HAL control
ZHA02	HAL	1	ZHA02-HAL-1	2018-11-04 12:41:23	2018-11-04 12:41:23	2018-11-04	2018-10-29	2018-11-01	5749	95.1854	122.469	135.017	90.3945	125	137	91	138.185	115.726	150.274	141	116	150	control	HAL control
ZHA02	HAL	1	ZHA02-HAL-1	2018-11-05 11:11:23	2018-11-05 11:11:23	2018-11-05	2018-11-05	2018-11-01	6204	96.2316	122.088	132.559	92.4044	125	132	94	136.315	117.24	148.157	137	117	148	control	HAL control
ZHA02	HAL	1	ZHA02-HAL-1	2018-11-05 12:41:23	2018-11-05 12:41:23	2018-11-05	2018-11-05	2018-11-01	6096	95.217	132.319	142.529	98.3079	132	139	98	145.949	116.824	150.085	144	117	150	control	HAL control
ZHA02	HAL	1	ZHA02-HAL-1	2018-11-06 11:11:23	2018-11-06 11:11:23	2018-11-06	2018-11-05	2018-11-01	6536	98.5952	117.891	125.708	83.2251	120	123	86	129.85	118.019	149.819	129	118	150	control	HAL control
ZHA02	HAL	1	ZHA02-HAL-1	2018-11-06 12:41:23	2018-11-06 12:41:23	2018-11-06	2018-11-05	2018-11-01	6403	98.0129	120.068	127.938	85.0672	121	125	87	132.101	117.975	149.925	131	118	150	control	HAL control
ZHA02	HAL	1	ZHA02-HAL-1	2018-11-07 11:11:23	2018-11-07 11:11:23	2018-11-07	2018-11-05	2018-11-01	6608	96.6658	131.055	132.463	97.6755	123	126	91	137.943	121.772	146.369	132	123	146	control	HAL control
ZHA02	HAL	1	ZHA02-HAL-1	2018-11-07 12:41:23	2018-11-07 12:41:23	2018-11-07	2018-11-05	2018-11-01	6251	91.6857	171.982	171.747	130.487	172	171	123	176.058	121.558	149.195	176	122	149	control	HAL control
ZHA02	HAL	1	ZHA02-HAL-1	2018-11-08 11:11:23	2018-11-08 11:11:23	2018-11-08	2018-11-05	2018-11-01	6731	100.531	116.591	117.744	83.1896	115	114	81	123.362	121.916	146.582	121	122	146	control	HAL control
ZHA02	HAL	1	ZHA02-HAL-1	2018-11-08 12:41:23	2018-11-08 12:41:23	2018-11-08	2018-11-05	2018-11-01	6520	101.126	163.896	161.014	123.258	160	158	115	166.631	123.108	147.922	164	123	148	control	HAL control
ZHA02	HAL	1	ZHA02-HAL-1	2018-11-09 11:11:23	2018-11-09 11:11:23	2018-11-09	2018-11-05	2018-11-01	6452	99.5776	120.007	120.186	95.0339	121	117	96	126.876	123.704	141.559	126	125	140	control	HAL control
ZHA02	HAL	1	ZHA02-HAL-1	2018-11-09 12:41:23	2018-11-09 12:41:23	2018-11-09	2018-11-05	2018-11-01	6795	100.59	162.538	155.421	126.698	157	151	118	162.544	126.055	143.856	158	127	143	control	HAL control
ZHA02	HAL	1	ZHA02-HAL-1	2018-11-10 11:11:23	2018-11-10 11:11:23	2018-11-10	2018-11-05	2018-11-01	7111	102.605	113.612	109.954	90.8782	114	107	92	117.596	126.201	138.963	116	128	137	control	HAL control
ZHA02	HAL	1	ZHA02-HAL-1	2018-11-10 12:41:23	2018-11-10 12:41:23	2018-11-10	2018-11-05	2018-11-01	6998	104.614	121.211	115.975	98.4941	121	113	99	124.087	127.08	138.205	123	128	136	control	HAL control
ZHA02	HAL	1	ZHA02-HAL-1	2018-11-11 11:11:23	2018-11-11 11:11:23	2018-11-11	2018-11-05	2018-11-01	7341	104.955	122.29	116.685	100.382	124	117	103	125.019	127.391	137.638	127	128	137	control	HAL control
ZHA02	HAL	1	ZHA02-HAL-1	2018-11-11 12:41:23	2018-11-11 12:41:23	2018-11-11	2018-11-05	2018-11-01	7248	123.826	120.348	116.03	105.94	107	105	96	123.342	127.953	133.962	114	128	132	control	HAL control
ZHA02	HAL	1	ZHA02-HAL-1	2018-11-12 11:11:23	2018-11-12 11:11:23	2018-11-12	2018-11-12	2018-11-01	7601	105.731	113.608	104.336	87.6533	111	102	84	113.07	128.867	138.6	112	130	138	control	HAL control
ZHA02	HAL	1	ZHA02-HAL-1	2018-11-12 12:41:22	2018-11-12 12:41:22	2018-11-12	2018-11-12	2018-11-01	7671	104.656	120.533	113.566	100.698	121	113	101	122.375	128.501	136.017	123	129	135	control	HAL control
ZHA02	HAL	1	ZHA02-HAL-1	2018-11-13 11:11:23	2018-11-13 11:11:23	2018-11-13	2018-11-12	2018-11-01	6688	102.208	112.506	104.499	87.9472	114	105	88	113.236	128.374	138.396	114	129	137	control	HAL control
ZHA02	HAL	1	ZHA02-HAL-1	2018-11-13 12:41:23	2018-11-13 12:41:23	2018-11-13	2018-11-12	2018-11-01	7278	103.956	115.869	106.052	90.8648	118	107	93	115.299	129.336	137.828	117	130	137	control	HAL control
ZHA02	HAL	1	ZHA02-HAL-1	2018-11-14 11:11:23	2018-11-14 11:11:23	2018-11-14	2018-11-12	2018-11-01	7344	105.571	125.515	116.741	102.339	128	117	105	126.064	128.957	137.102	128	130	136	control	HAL control
ZHA02	HAL	1	ZHA02-HAL-1	2018-11-14 12:41:23	2018-11-14 12:41:23	2018-11-14	2018-11-12	2018-11-01	7309	105.271	113.478	104.994	92.0424	115	105	94	114.037	129.131	136.419	115	130	135	control	HAL control
ZHA02	HAL	1	ZHA02-HAL-1	2018-11-15 11:11:23	2018-11-15 11:11:23	2018-11-15	2018-11-12	2018-11-01	6888	105.821	116.373	108.576	96.429	118	110	98	117.639	128.974	135.803	119	130	135	control	HAL control
ZHA02	HAL	1	ZHA02-HAL-1	2018-11-15 12:41:23	2018-11-15 12:41:23	2018-11-15	2018-11-12	2018-11-01	7026	105.705	116.206	107.939	96.5864	118	109	98	117.137	129.309	135.423	119	130	135	control	HAL control
ZHA02	HAL	1	ZHA02-HAL-1	2018-11-16 11:11:23	2018-11-16 11:11:23	2018-11-16	2018-11-12	2018-11-01	6665	104.485	115.874	109.289	97.7452	117	109	99	118.137	128.576	135.262	119	129	135	control	HAL control
ZHA02	HAL	1	ZHA02-HAL-1	2018-11-16 12:41:23	2018-11-16 12:41:23	2018-11-16	2018-11-12	2018-11-01	6870	104.728	115.451	107.979	97.4691	117	108	99	117.031	129.124	134.843	118	130	134	control	HAL control
ZHA02	HAL	1	ZHA02-HAL-1	2018-11-17 11:11:23	2018-11-17 11:11:23	2018-11-17	2018-11-12	2018-11-01	7382	105.012	113.611	106.273	96.9934	116	108	98	115.277	129.309	134.15	117	130	133	control	HAL control
ZHA02	HAL	1	ZHA02-HAL-1	2018-11-17 12:41:23	2018-11-17 12:41:23	2018-11-17	2018-11-12	2018-11-01	7933	111.163	134.258	123.398	109.854	130	119	106	132.808	129.938	136.773	129	130	137	control	HAL control
ZHA02	HAL	1	ZHA02-HAL-1	2018-11-18 11:11:23	2018-11-18 11:11:23	2018-11-18	2018-11-12	2018-11-01	7663	104.54	114.989	106.235	97.4389	117	107	98	115.595	129.974	134.064	118	131	133	control	HAL control
ZHA02	HAL	1	ZHA02-HAL-1	2018-11-18 12:41:23	2018-11-18 12:41:23	2018-11-18	2018-11-12	2018-11-01	7225	103.731	115.665	106.5	98.5972	117	107	99	116.096	130.285	133.644	117	131	133	control	HAL control
ZHA02	HAL	1	ZHA02-HAL-1	2018-11-19 11:11:23	2018-11-19 11:11:23	2018-11-19	2018-11-19	2018-11-01	7367	104.977	115.007	106.675	97.8286	117	108	99	116.013	129.78	134.041	118	130	133	control	HAL control
ZHA02	HAL	1	ZHA02-HAL-1	2018-11-19 12:41:23	2018-11-19 12:41:23	2018-11-19	2018-11-19	2018-11-01	7332	105.138	116.254	107.387	98.5719	118	108	100	116.894	129.995	134.092	118	131	134	control	HAL control
ZHA02	HAL	1	ZHA02-HAL-1	2018-11-20 11:11:23	2018-11-20 11:11:23	2018-11-20	2018-11-19	2018-11-01	7318	105.822	116.951	106.836	98.4816	118	107	99	116.644	130.592	134.039	117	131	133	control	HAL control
ZHA02	HAL	1	ZHA02-HAL-1	2018-11-20 12:41:23	2018-11-20 12:41:23	2018-11-20	2018-11-19	2018-11-01	7241	104.26	114.935	104.732	97.5182	117	105	99	114.57	130.854	133.399	116	132	133	control	HAL control
ZHA02	HAL	1	ZHA02-HAL-1	2018-11-21 11:10:15	2018-11-21 11:10:15	2018-11-21	2018-11-19	2018-11-01	7114	103.233	112.933	105.021	96.5004	113	104	97	114.206	129.661	133.809	114	130	133	control	HAL control
ZHA02	HAL	1	ZHA02-HAL-1	2018-11-21 12:40:15	2018-11-21 12:40:15	2018-11-21	2018-11-19	2018-11-01	7361	104.614	113.926	105.186	96.6352	115	105	99	114.566	129.997	133.937	115	130	133	control	HAL control
ZHA02	HAL	1	ZHA02-HAL-1	2018-11-22 11:10:15	2018-11-22 11:10:15	2018-11-22	2018-11-19	2018-11-01	7770	108.867	117.954	107.938	97.6333	119	108	100	117.588	130.231	135.079	119	131	134	control	HAL control
ZHA02	HAL	1	ZHA02-HAL-1	2018-11-22 12:40:15	2018-11-22 12:40:15	2018-11-22	2018-11-19	2018-11-01	7938	108.608	121.528	111.252	100.027	123	111	103	120.952	130.155	135.585	122	131	135	control	HAL control
ZHA02	HAL	1	ZHA02-HAL-1	2018-11-23 11:10:15	2018-11-23 11:10:15	2018-11-23	2018-11-19	2018-11-01	7956	109.64	118.954	109.701	98.4693	120	110	101	119.113	129.776	135.426	120	130	135	control	HAL control
ZHA02	HAL	1	ZHA02-HAL-1	2018-11-23 12:40:15	2018-11-23 12:40:15	2018-11-23	2018-11-19	2018-11-01	7980	110.197	115.469	105.685	93.2132	117	106	96	115.012	129.791	136.267	116	130	135	control	HAL control
ZHA02	HAL	1	ZHA02-HAL-1	2018-11-24 11:10:15	2018-11-24 11:10:15	2018-11-24	2018-11-19	2018-11-01	8201	108.904	119.42	112.993	105.24	120	112	110	122	129.219	133.054	123	130	133	control	HAL control
ZHA02	HAL	1	ZHA02-HAL-1	2018-11-24 12:40:15	2018-11-24 12:40:15	2018-11-24	2018-11-19	2018-11-01	8246	108.146	135.154	123.88	108.998	129	119	103	133.18	129.918	137.539	129	130	137	control	HAL control
ZHA02	HAL	1	ZHA02-HAL-1	2018-11-25 11:10:15	2018-11-25 11:10:15	2018-11-25	2018-11-19	2018-11-01	8121	108.707	120.031	109.413	94.5735	121	109	97	118.967	129.725	137.685	119	130	138	control	HAL control
ZHA02	HAL	1	ZHA02-HAL-1	2018-11-25 12:40:15	2018-11-25 12:40:15	2018-11-25	2018-11-19	2018-11-01	7809	106.606	115.151	105.344	91.2512	117	105	94	114.637	129.545	137.22	115	130	136	control	HAL control
ZHA02	HAL	1	ZHA02-HAL-1	2018-11-26 11:10:15	2018-11-26 11:10:15	2018-11-26	2018-11-26	2018-11-01	7508	107.399	119.668	110.086	95.0153	122	111	98	119.414	129.252	137.663	122	130	138	control	HAL control
ZHA02	HAL	1	ZHA02-HAL-1	2018-11-26 12:40:15	2018-11-26 12:40:15	2018-11-26	2018-11-26	2018-11-01	7741	107.79	117.379	107.898	93.8647	120	109	97	117.203	129.401	137.108	120	130	136	control	HAL control
ZHA02	HAL	1	ZHA02-HAL-1	2018-11-27 11:10:15	2018-11-27 11:10:15	2018-11-27	2018-11-26	2018-11-01	7614	107.996	121.758	109.647	90.4295	123	110	92	119.315	129.664	140.323	120	130	140	control	HAL control
ZHA02	HAL	1	ZHA02-HAL-1	2018-11-27 12:40:15	2018-11-27 12:40:15	2018-11-27	2018-11-26	2018-11-01	8000	108.535	124.218	113.054	98.2205	127	115	101	122.745	129.904	137.715	126	130	137	control	HAL control
ZHA02	HAL	1	ZHA02-HAL-1	2018-11-28 11:10:15	2018-11-28 11:10:15	2018-11-28	2018-11-26	2018-11-01	8009	109.28	117.356	106.874	94.9844	121	110	99	116.428	130.142	136.057	120	131	135	control	HAL control
ZHA02	HAL	1	ZHA02-HAL-1	2018-11-28 12:40:15	2018-11-28 12:40:15	2018-11-28	2018-11-26	2018-11-01	8273	110.623	117.455	106.27	95.1452	120	108	98	116.013	130.571	135.756	119	131	135	control	HAL control
ZHA02	HAL	1	ZHA02-HAL-1	2018-11-29 11:10:15	2018-11-29 11:10:15	2018-11-29	2018-11-26	2018-11-01	7882	109.01	114.392	102.674	90.3584	116	103	93	112.507	130.603	136.544	114	131	135	control	HAL control
ZHA02	HAL	1	ZHA02-HAL-1	2018-11-29 12:40:15	2018-11-29 12:40:15	2018-11-29	2018-11-26	2018-11-01	8310	111.617	113.366	100.915	87.5829	116	102	90	110.73	130.766	137.263	113	131	136	control	HAL control
ZHA02	HAL	1	ZHA02-HAL-1	2018-11-30 11:10:15	2018-11-30 11:10:15	2018-11-30	2018-11-26	2018-11-01	8081	111.029	111.043	97.7942	85.2513	114	100	87	107.757	131.262	137.001	111	132	137	control	HAL control
ZHA02	HAL	1	ZHA02-HAL-1	2018-11-30 12:40:15	2018-11-30 12:40:15	2018-11-30	2018-11-26	2018-11-01	7997	110.801	116.829	103.422	87.5832	121	106	88	113.447	130.761	138.765	117	132	138	control	HAL control
ZHA02	HAL	1	ZHA02-HAL-1	2018-12-01 11:10:15	2018-12-01 11:10:15	2018-12-01	2018-11-26	2018-12-01	7939	112.686	123.4	110.86	96.3926	123	111	97	120.88	130.527	137.764	121	131	138	control	HAL control
ZHA02	HAL	1	ZHA02-HAL-1	2018-12-01 12:40:15	2018-12-01 12:40:15	2018-12-01	2018-11-26	2018-12-01	8256	112.44	138.79	125.016	109.399	132	119	104	135.08	130.795	138.317	129	131	139	control	HAL control
ZHA02	HAL	1	ZHA02-HAL-1	2018-12-02 11:10:15	2018-12-02 11:10:15	2018-12-02	2018-11-26	2018-12-01	8309	112.823	118.16	106.707	88.222	121	108	87	116.227	129.533	139.908	119	130	139	control	HAL control
ZHA02	HAL	1	ZHA02-HAL-1	2018-12-02 12:40:15	2018-12-02 12:40:15	2018-12-02	2018-11-26	2018-12-01	8106	112.259	121.063	110.303	90.8226	123	112	91	119.741	129.061	140.299	122	129	140	control	HAL control
ZHA02	HAL	1	ZHA02-HAL-1	2018-12-03 11:10:15	2018-12-03 11:10:15	2018-12-03	2018-12-03	2018-12-01	9352	114.654	126.051	118.939	101.412	130	121	103	127.685	127.797	138.522	131	128	137	control	HAL control
ZHA02	HAL	1	ZHA02-HAL-1	2018-12-03 12:40:15	2018-12-03 12:40:15	2018-12-03	2018-12-03	2018-12-01	9887	115.381	126.518	119.068	103.685	130	120	107	127.971	128.272	137.389	131	128	137	control	HAL control
ZHA02	HAL	1	ZHA02-HAL-1	2018-12-04 11:10:15	2018-12-04 11:10:15	2018-12-04	2018-12-03	2018-12-01	11580	146.441	103.132	94.8701	73.6157	104	96	72	102.84	127.859	141.198	104	128	141	control	HAL control
ZHA02	HAL	1	ZHA02-HAL-1	2018-12-04 12:40:15	2018-12-04 12:40:15	2018-12-04	2018-12-03	2018-12-01	11324	145.225	121.637	117.932	98.0276	125	120	101	125.813	126.071	139.374	129	125	140	control	HAL control
ZHA02	HAL	1	ZHA02-HAL-1	2018-12-05 11:10:15	2018-12-05 11:10:15	2018-12-05	2018-12-03	2018-12-01	11280	148.177	123.1	119.423	97.2498	125	121	100	127.198	125.708	140.558	130	125	141	control	HAL control
ZHA02	HAL	1	ZHA02-HAL-1	2018-12-05 12:40:15	2018-12-05 12:40:15	2018-12-05	2018-12-03	2018-12-01	11141	148.535	121.207	117.243	97.2817	123	118	100	125.195	126.173	139.43	127	125	140	control	HAL control
ZHA02	HAL	1	ZHA02-HAL-1	2018-12-06 11:10:15	2018-12-06 11:10:15	2018-12-06	2018-12-03	2018-12-01	10911	145.437	122.689	119.614	93.0472	125	120	96	127.119	124.816	142.882	129	123	144	control	HAL control
ZHA02	HAL	1	ZHA02-HAL-1	2018-12-06 12:40:15	2018-12-06 12:40:15	2018-12-06	2018-12-03	2018-12-01	11488	146.387	144.524	142.251	119.767	146	145	123	149.653	125.121	140.174	151	124	141	control	HAL control
ZHA02	HAL	1	ZHA02-HAL-1	2018-12-07 11:10:15	2018-12-07 11:10:15	2018-12-07	2018-12-03	2018-12-01	10416	141.182	121.483	119.485	100.171	124	120	103	127.098	125.508	138.76	130	125	140	control	HAL control
ZHA02	HAL	1	ZHA02-HAL-1	2018-12-07 12:40:15	2018-12-07 12:40:15	2018-12-07	2018-12-03	2018-12-01	10961	141.421	119.357	115.344	95.4011	121	117	97	123.264	126.215	139.472	126	126	140	control	HAL control
ZHA02	HAL	1	ZHA02-HAL-1	2018-12-08 11:10:15	2018-12-08 11:10:15	2018-12-08	2018-12-03	2018-12-01	11292	138.925	118.825	115.08	97.0656	122	116	100	123.083	126.433	138.36	125	126	139	control	HAL control
ZHA02	HAL	1	ZHA02-HAL-1	2018-12-08 12:40:15	2018-12-08 12:40:15	2018-12-08	2018-12-03	2018-12-01	11376	140.473	121.386	116.875	97.9356	124	119	100	125.016	126.577	138.965	128	126	139	control	HAL control
ZHA02	HAL	1	ZHA02-HAL-1	2018-12-12 11:10:15	2018-12-12 11:10:15	2018-12-12	2018-12-10	2018-12-01	12952	135.578	109.887	105.473	89.5984	111	107	85	113.49	127.031	137.436	115	127	136	control	HAL control
ZHA02	HAL	1	ZHA02-HAL-1	2018-12-12 12:40:15	2018-12-12 12:40:15	2018-12-12	2018-12-10	2018-12-01	10839	137.865	135.886	131.908	103.974	133	128	102	139.217	124.926	143.447	135	124	145	control	HAL control
ZHA02	HAL	1	ZHA02-HAL-1	2018-12-13 11:10:15	2018-12-13 11:10:15	2018-12-13	2018-12-10	2018-12-01	10632	133.778	128.376	121.475	92.518	127	119	89	129.177	126.043	144.539	127	125	146	control	HAL control
ZHA02	HAL	1	ZHA02-HAL-1	2018-12-13 12:40:15	2018-12-13 12:40:15	2018-12-13	2018-12-10	2018-12-01	10871	137.974	142.981	138.551	114.944	142	135	115	146.238	125.72	141.106	143	125	142	control	HAL control
ZHA02	HAL	1	ZHA02-HAL-1	2018-12-14 11:10:15	2018-12-14 11:10:15	2018-12-14	2018-12-10	2018-12-01	9832	128.947	112.543	114.058	99.9237	113	114	101	121.162	124.938	135.509	121	125	135	control	HAL control
ZHA02	HAL	1	ZHA02-HAL-1	2018-12-14 12:40:15	2018-12-14 12:40:15	2018-12-14	2018-12-10	2018-12-01	10752	156.347	112.54	113.565	99.837	114	114	103	120.685	125.244	135.322	121	125	135	control	HAL control
ZHA02	HAL	1	ZHA02-HAL-1	2018-12-15 11:10:15	2018-12-15 11:10:15	2018-12-15	2018-12-10	2018-12-01	9712	160.425	112.399	113.439	101.128	113	114	103	120.747	125.479	134.563	121	125	134	control	HAL control
ZHA02	HAL	1	ZHA02-HAL-1	2018-12-15 12:40:15	2018-12-15 12:40:15	2018-12-15	2018-12-10	2018-12-01	10208	155.246	119.708	118.112	102.492	120	117	104	125.881	125.935	136.695	125	126	136	control	HAL control
ZHA02	HAL	1	ZHA02-HAL-1	2018-12-21 11:10:49	2018-12-21 11:10:49	2018-12-21	2018-12-17	2018-12-01	13861	135.48	125.473	122.281	107.217	131	127	112	130.353	126.636	136.582	136	126	137	control	HAL control
ZHA02	HAL	1	ZHA02-HAL-1	2018-12-21 12:40:49	2018-12-21 12:40:49	2018-12-21	2018-12-17	2018-12-01	13887	131.477	128.529	123.309	101.141	132	128	103	131.392	126.323	140.725	137	126	141	control	HAL control
ZHA02	HAL	1	ZHA02-HAL-1	2018-12-22 11:10:49	2018-12-22 11:10:49	2018-12-22	2018-12-17	2018-12-01	13443	131.926	134.476	130.581	102.362	137	134	103	138.097	124.851	143.689	142	124	144	control	HAL control
ZHA02	HAL	1	ZHA02-HAL-1	2018-12-22 12:40:49	2018-12-22 12:40:49	2018-12-22	2018-12-17	2018-12-01	13755	131.835	130.983	125.433	101.185	136	129	104	133.579	126.119	141.862	138	126	141	control	HAL control
ZHA02	HAL	1	ZHA02-HAL-1	2018-12-23 11:10:49	2018-12-23 11:10:49	2018-12-23	2018-12-17	2018-12-01	13827	128.864	125.359	120.913	96.836	129	125	100	128.739	125.669	141.718	133	125	142	control	HAL control
ZHA02	HAL	1	ZHA02-HAL-1	2018-12-23 12:40:49	2018-12-23 12:40:49	2018-12-23	2018-12-17	2018-12-01	13799	129.845	129.974	124.969	101.141	133	129	103	132.989	125.927	141.585	137	125	142	control	HAL control
ZHA02	HAL	1	ZHA02-HAL-1	2018-12-24 11:10:49	2018-12-24 11:10:49	2018-12-24	2018-12-24	2018-12-01	13768	128.729	125.242	121.612	97.0393	129	125	101	129.307	125.229	141.889	133	124	143	control	HAL control
ZHA02	HAL	1	ZHA02-HAL-1	2018-12-24 12:40:49	2018-12-24 12:40:49	2018-12-24	2018-12-24	2018-12-01	13815	130.329	131.999	127.071	107.559	136	131	111	135.394	126.568	139.195	139	126	140	control	HAL control
ZHA02	HAL	1	ZHA02-HAL-1	2018-12-25 11:10:49	2018-12-25 11:10:49	2018-12-25	2018-12-24	2018-12-01	13862	129.728	116.153	109.92	91.083	119	114	94	118.326	127.24	139.316	122	126	139	control	HAL control
ZHA02	HAL	1	ZHA02-HAL-1	2018-12-25 12:40:49	2018-12-25 12:40:49	2018-12-25	2018-12-24	2018-12-01	13974	130.146	120.142	114.265	97.6398	125	119	100	122.791	127.461	137.963	129	126	138	control	HAL control
ZHA02	HAL	1	ZHA02-HAL-1	2018-12-26 11:10:49	2018-12-26 11:10:49	2018-12-26	2018-12-24	2018-12-01	14202	130.379	125.234	119.072	106.336	130	124	111	127.975	128.211	135.771	133	127	136	control	HAL control
ZHA02	HAL	1	ZHA02-HAL-1	2018-12-26 12:40:49	2018-12-26 12:40:49	2018-12-26	2018-12-24	2018-12-01	14389	130.783	125.413	119.079	105.585	128	123	109	127.971	128.15	136.208	132	128	136	control	HAL control
ZHA02	HAL	1	ZHA02-HAL-1	2018-12-27 11:10:49	2018-12-27 11:10:49	2018-12-27	2018-12-24	2018-12-01	14687	133.218	124.998	118.374	106.443	130	123	111	127.374	128.536	135.396	133	128	135	control	HAL control
ZHA02	HAL	1	ZHA02-HAL-1	2018-12-27 12:40:49	2018-12-27 12:40:49	2018-12-27	2018-12-24	2018-12-01	14525	131.564	125.091	118.301	106.866	130	123	111	127.441	128.702	135.16	132	128	135	control	HAL control
ZHA02	HAL	1	ZHA02-HAL-1	2018-12-28 11:10:49	2018-12-28 11:10:49	2018-12-28	2018-12-24	2018-12-01	14543	131.616	121.173	113.984	101.486	125	115	105	123.034	128.679	135.845	126	129	136	control	HAL control
ZHA02	HAL	1	ZHA02-HAL-1	2018-12-28 12:40:49	2018-12-28 12:40:49	2018-12-28	2018-12-24	2018-12-01	14038	133.349	129.919	119.945	103.513	127	116	102	129.149	129.177	138.224	126	130	137	control	HAL control
ZHA02	HAL	1	ZHA02-HAL-1	2018-12-29 11:10:49	2018-12-29 11:10:49	2018-12-29	2018-12-24	2018-12-01	14578	132.757	123.381	116.406	105.795	128	119	109	125.559	128.912	134.742	130	129	135	control	HAL control
ZHA02	HAL	1	ZHA02-HAL-1	2018-12-29 12:40:49	2018-12-29 12:40:49	2018-12-29	2018-12-24	2018-12-01	14877	131.779	122.149	115.007	104.091	127	118	108	124.123	128.912	134.96	129	129	135	control	HAL control
ZHA02	HAL	1	ZHA02-HAL-1	2018-12-30 11:10:49	2018-12-30 11:10:49	2018-12-30	2018-12-24	2018-12-01	14988	130.742	121.564	113.336	100.668	125	116	104	122.63	129.054	136.114	126	129	135	control	HAL control
ZHA02	HAL	1	ZHA02-HAL-1	2018-12-30 12:40:49	2018-12-30 12:40:49	2018-12-30	2018-12-24	2018-12-01	14750	129.201	121.283	112.908	100.607	125	115	104	122.25	129.179	135.945	126	129	135	control	HAL control
ZHA02	HAL	1	ZHA02-HAL-1	2018-12-31 11:10:49	2018-12-31 11:10:49	2018-12-31	2018-12-31	2018-12-01	14410	131.342	126.475	115.532	100.031	130	119	103	125.25	129.712	138.021	129	130	138	control	HAL control
ZHA02	HAL	1	ZHA02-HAL-1	2018-12-31 12:40:49	2018-12-31 12:40:49	2018-12-31	2018-12-31	2018-12-01	14594	129.856	123.029	112.497	98.3566	127	116	101	122.138	129.788	137.266	127	130	136	control	HAL control
ZHA02	HAL	1	ZHA02-HAL-1	2019-01-01 11:10:49	2019-01-01 11:10:49	2019-01-01	2018-12-31	2019-01-01	7628	92.5973	115.812	110.053	98.9554	121	114	103	118.753	128.334	134.936	124	129	134	control	HAL control
ZHA02	HAL	1	ZHA02-HAL-1	2019-01-01 12:40:49	2019-01-01 12:40:49	2019-01-01	2018-12-31	2019-01-01	7907	93.3578	114.843	109.333	101.029	120	113	105	118.122	128.739	133.344	123	130	132	control	HAL control
ZHA02	HAL	1	ZHA02-HAL-1	2019-01-02 11:10:49	2019-01-02 11:10:49	2019-01-02	2018-12-31	2019-01-01	7530	91.9962	121.002	115.217	108.516	126	119	114	124.327	129.095	132.472	129	129	132	control	HAL control
ZHA02	HAL	1	ZHA02-HAL-1	2019-01-02 12:40:49	2019-01-02 12:40:49	2019-01-02	2018-12-31	2019-01-01	8231	92.7701	116.305	109.546	103.289	121	114	109	118.777	129.607	132.385	124	131	131	control	HAL control
ZHA02	HAL	1	ZHA02-HAL-1	2019-01-14 11:10:52	2019-01-14 11:10:52	2019-01-14	2019-01-14	2019-01-01	10876	102.394	134.129	121.672	117.078	135	124	123	132.642	132.064	132.239	136	133	131	control	HAL control
ZHA02	HAL	1	ZHA02-HAL-1	2019-01-14 12:40:49	2019-01-14 12:40:49	2019-01-14	2019-01-14	2019-01-01	9985	97.2792	132.766	115.787	104.282	132	115	107	127.431	132.775	136.759	128	134	135	control	HAL control
ZHA02	HAL	1	ZHA02-HAL-1	2019-01-16 11:10:49	2019-01-16 11:10:49	2019-01-16	2019-01-14	2019-01-01	11060	106.425	124.179	100.445	90.6442	115	96	86	113.06	135.897	137.137	108	136	137	control	HAL control
ZHA02	HAL	1	ZHA02-HAL-1	2019-01-16 12:40:49	2019-01-16 12:40:49	2019-01-16	2019-01-14	2019-01-01	8135	127.982	127.924	112.745	104.556	125	112	103	123.886	132.604	134.698	123	132	134	control	HAL control
ZHA02	HAL	1	ZHA02-HAL-1	2019-01-17 11:10:49	2019-01-17 11:10:49	2019-01-17	2019-01-14	2019-01-01	8712	92.6867	120.085	108.82	101.902	121	111	105	119.028	131.263	133.441	122	131	133	control	HAL control
ZHA02	HAL	1	ZHA02-HAL-1	2019-01-17 12:40:49	2019-01-17 12:40:49	2019-01-17	2019-01-14	2019-01-01	11338	103.521	132.83	114.807	108.855	131	117	111	126.839	134.041	133.872	129	134	133	control	HAL control
ZHA02	HAL	1	ZHA02-HAL-1	2019-01-19 11:10:49	2019-01-19 11:10:49	2019-01-19	2019-01-14	2019-01-01	12047	119.505	116.889	104.59	104.31	113	102	101	115.499	132.903	129.935	114	132	130	control	HAL control
ZHA02	HAL	1	ZHA02-HAL-1	2019-01-19 12:40:49	2019-01-19 12:40:49	2019-01-19	2019-01-14	2019-01-01	10977	107.771	134.137	111.275	107.053	128	108	104	124.652	136.362	133.714	121	136	133	control	HAL control
ZHA02	HAL	1	ZHA02-HAL-1	2019-01-20 11:10:49	2019-01-20 11:10:49	2019-01-20	2019-01-14	2019-01-01	12424	105.874	127.851	112.462	111.213	124	112	112	124.294	133.882	130.884	124	133	131	control	HAL control
ZHA02	HAL	1	ZHA02-HAL-1	2019-01-20 12:40:49	2019-01-20 12:40:49	2019-01-20	2019-01-14	2019-01-01	11619	105.462	128.862	110.277	104.893	125	111	108	122.494	134.473	133.682	124	135	133	control	HAL control
ZHA02	HAL	1	ZHA02-HAL-1	2019-01-21 11:10:49	2019-01-21 11:10:49	2019-01-21	2019-01-21	2019-01-01	8356	93.1546	120.411	105.91	101.784	119	107	104	117.176	133.059	132.417	119	132	132	control	HAL control
ZHA02	HAL	1	ZHA02-HAL-1	2019-01-21 12:40:49	2019-01-21 12:40:49	2019-01-21	2019-01-21	2019-01-01	10940	106.942	137.528	114.878	108.845	131	113	108	128.143	135.906	134.631	126	135	134	control	HAL control
ZHA02	HAL	1	ZHA02-HAL-1	2019-01-22 11:10:49	2019-01-22 11:10:49	2019-01-22	2019-01-21	2019-01-01	9470	103.983	126.36	109.409	109.536	121	109	111	121.717	134.746	130.375	121	134	130	control	HAL control
ZHA02	HAL	1	ZHA02-HAL-1	2019-01-22 12:40:49	2019-01-22 12:40:49	2019-01-22	2019-01-21	2019-01-01	11219	108.245	121.657	105.176	105.815	120	107	110	117.194	134.709	130.045	120	134	130	control	HAL control
ZHA02	HAL	1	ZHA02-HAL-1	2019-01-23 11:10:49	2019-01-23 11:10:49	2019-01-23	2019-01-21	2019-01-01	10967	107.293	122.652	105.718	106.866	116	105	108	117.896	134.949	129.829	117	134	130	control	HAL control
ZHA02	HAL	1	ZHA02-HAL-1	2019-01-23 12:40:49	2019-01-23 12:40:49	2019-01-23	2019-01-21	2019-01-01	10938	105.664	126.036	108.208	109.606	120	109	111	120.691	135.332	129.811	120	135	130	control	HAL control
ZHA02	HAL	1	ZHA02-HAL-1	2019-01-27 11:10:49	2019-01-27 11:10:49	2019-01-27	2019-01-21	2019-01-01	11818	106.942	140.755	120.582	118.021	140	125	124	133.269	135.44	132.244	138	135	131	control	HAL control
ZHA02	HAL	1	ZHA02-HAL-1	2019-01-27 12:40:49	2019-01-27 12:40:49	2019-01-27	2019-01-21	2019-01-01	11332	106.861	141.498	119.536	116.83	139	123	121	132.758	136.169	132.59	136	135	132	control	HAL control
ZHA02	HAL	1	ZHA02-HAL-1	2019-02-10 11:10:49	2019-02-10 11:10:49	2019-02-10	2019-02-04	2019-02-01	11864	100.252	126.621	108.312	111.665	120	108	114	120.607	135.857	128.742	119	135	128	control	HAL control
ZHA02	HAL	1	ZHA02-HAL-1	2019-02-10 12:40:49	2019-02-10 12:40:49	2019-02-10	2019-02-04	2019-02-01	11743	100.034	127.974	108.686	112.359	120	107	112	121.205	136.297	128.714	119	135	128	control	HAL control
ZHA02	HAL	1	ZHA02-HAL-1	2019-02-12 11:10:49	2019-02-12 11:10:49	2019-02-12	2019-02-11	2019-02-01	9726	92.9651	95.7158	81.4453	83.829	92	79	84	91.3267	134.518	128.708	89	134	128	control	HAL control
ZHA02	HAL	1	ZHA02-HAL-1	2019-02-12 12:40:49	2019-02-12 12:40:49	2019-02-12	2019-02-11	2019-02-01	8470	90.5539	124.538	106.492	107.091	122	104	107	118.607	135.437	130.2	117	135	129	control	HAL control
ZHA02	HAL	1	ZHA02-HAL-1	2019-02-13 11:10:49	2019-02-13 11:10:49	2019-02-13	2019-02-11	2019-02-01	9587	94.1626	98.1933	82.0719	84.0808	92	77	81	92.455	135.215	129.2	88	135	128	control	HAL control
ZHA02	HAL	1	ZHA02-HAL-1	2019-02-13 12:40:49	2019-02-13 12:40:49	2019-02-13	2019-02-11	2019-02-01	8228	93.1206	147.724	125.444	124.111	145	121	121	138.369	136.581	131.765	135	136	130	control	HAL control
ZHA02	HAL	1	ZHA02-HAL-1	2019-02-15 11:10:08	2019-02-15 11:10:08	2019-02-15	2019-02-11	2019-02-01	16589	130.463	132.936	115.989	115.454	129	110	113	127.547	134.724	130.598	123	135	129	control	HAL control
ZHA02	HAL	1	ZHA02-HAL-1	2019-02-15 12:40:08	2019-02-15 12:40:08	2019-02-15	2019-02-11	2019-02-01	15086	140.397	175.685	153.088	151.333	176	147	148	165.411	136.265	131.947	162	136	131	control	HAL control
ZHA02	HAL	1	ZHA02-HAL-1	2019-02-16 11:10:08	2019-02-16 11:10:08	2019-02-16	2019-02-11	2019-02-01	16373	130.923	127.651	111.37	112.187	124	105	109	122.724	134.743	129.82	119	135	128	control	HAL control
ZHA02	HAL	1	ZHA02-HAL-1	2019-02-16 12:40:08	2019-02-16 12:40:08	2019-02-16	2019-02-11	2019-02-01	15264	131.32	166.521	146.343	148.334	167	141	144	158.404	136.086	129.643	156	136	129	control	HAL control
ZHA02	HAL	1	ZHA02-HAL-1	2019-02-17 11:10:08	2019-02-17 11:10:08	2019-02-17	2019-02-11	2019-02-01	15913	130.107	128.266	110.389	111.721	125	105	107	122.24	135.48	129.796	118	136	129	control	HAL control
ZHA02	HAL	1	ZHA02-HAL-1	2019-02-17 12:40:08	2019-02-17 12:40:08	2019-02-17	2019-02-11	2019-02-01	14691	130.209	148.405	131.264	135.066	143	124	129	143.052	135.39	128.239	138	136	127	control	HAL control
ZHA02	HAL	1	ZHA02-HAL-1	2019-02-18 11:08:21	2019-02-18 11:08:21	2019-02-18	2019-02-18	2019-02-01	17261	139.32	107.141	88.8283	92.0874	101	81	88	99.8359	136.335	128.847	94	136	128	control	HAL control
ZHA02	HAL	1	ZHA02-HAL-1	2019-02-18 12:38:21	2019-02-18 12:38:21	2019-02-18	2019-02-18	2019-02-01	15350	143.9	139.368	118.791	122.688	138	114	119	131.719	136.874	128.817	129	137	128	control	HAL control
ZHA02	HAL	1	ZHA02-HAL-1	2019-02-19 11:08:21	2019-02-19 11:08:21	2019-02-19	2019-02-18	2019-02-01	17013	129.449	117.12	97.7756	101.703	116	94	99	109.884	136.702	128.646	107	137	127	control	HAL control
ZHA02	HAL	1	ZHA02-HAL-1	2019-02-19 12:38:21	2019-02-19 12:38:21	2019-02-19	2019-02-18	2019-02-01	13540	130.74	149.151	128.18	131.44	146	120	126	140.976	136.855	129.148	135	137	128	control	HAL control
ZHA02	HAL	1	ZHA02-HAL-1	2019-02-20 11:08:21	2019-02-20 11:08:21	2019-02-20	2019-02-18	2019-02-01	17103	138.493	104.451	87.0168	91.1618	101	81	88	97.9558	136.12	128.199	94	136	127	control	HAL control
ZHA02	HAL	1	ZHA02-HAL-1	2019-02-20 12:38:21	2019-02-20 12:38:21	2019-02-20	2019-02-18	2019-02-01	14106	131.147	143.205	121.827	124.725	140	115	119	134.736	137.023	129.409	130	137	128	control	HAL control
ZHA02	HAL	1	ZHA02-HAL-1	2019-02-21 11:08:21	2019-02-21 11:08:21	2019-02-21	2019-02-18	2019-02-01	17280	129.342	111.303	92.4263	96.5536	108	85	92	103.989	136.683	128.404	99	137	127	control	HAL control
ZHA02	HAL	1	ZHA02-HAL-1	2019-02-21 12:38:21	2019-02-21 12:38:21	2019-02-21	2019-02-18	2019-02-01	14262	130.613	137.862	117.382	121.346	135	111	117	130.091	136.903	128.72	126	137	128	control	HAL control
ZHA02	HAL	1	ZHA02-HAL-1	2019-02-22 11:08:21	2019-02-22 11:08:21	2019-02-22	2019-02-18	2019-02-01	13702	138.969	121.454	107.201	113.05	115	100	110	118.722	134.943	126.699	112	135	125	control	HAL control
ZHA02	HAL	1	ZHA02-HAL-1	2019-02-22 12:38:21	2019-02-22 12:38:21	2019-02-22	2019-02-18	2019-02-01	13185	138.262	120.278	105.645	112.002	116	100	110	117.252	135.166	126.492	113	135	125	control	HAL control
ZHA02	HAL	1	ZHA02-HAL-1	2019-02-23 11:08:21	2019-02-23 11:08:21	2019-02-23	2019-02-18	2019-02-01	14382	127.389	138.62	120.508	126.914	134	113	121	133.074	136.366	126.999	127	137	125	control	HAL control
ZHA02	HAL	1	ZHA02-HAL-1	2019-02-23 12:38:21	2019-02-23 12:38:21	2019-02-23	2019-02-18	2019-02-01	13977	127.666	127.027	107.1	111.612	127	104	109	119.865	136.876	128.374	118	137	127	control	HAL control
ZHA02	HAL	1	ZHA02-HAL-1	2019-02-24 11:08:21	2019-02-24 11:08:21	2019-02-24	2019-02-18	2019-02-01	16045	127.501	119.425	100.398	104.581	114	93	98	112.396	136.608	128.41	106	137	127	control	HAL control
ZHA02	HAL	1	ZHA02-HAL-1	2019-02-24 12:38:21	2019-02-24 12:38:21	2019-02-24	2019-02-18	2019-02-01	15038	134.779	114.383	97.3755	101.221	114	94	99	108.697	135.731	128.235	107	136	127	control	HAL control
ZHA02	HAL	1	ZHA02-HAL-1	2019-02-25 11:08:21	2019-02-25 11:08:21	2019-02-25	2019-02-25	2019-02-01	16309	127.763	106.722	90.4201	94.5705	101	82	89	101.174	135.649	127.973	94	136	127	control	HAL control
ZHA02	HAL	1	ZHA02-HAL-1	2019-02-25 12:38:21	2019-02-25 12:38:21	2019-02-25	2019-02-25	2019-02-01	17154	127.773	85.7044	73.2087	77.7169	75	63	70	80.9655	134.319	127.007	72	134	125	control	HAL control
ZHA02	HAL	1	ZHA02-HAL-1	2019-02-26 11:08:21	2019-02-26 11:08:21	2019-02-26	2019-02-25	2019-02-01	16907	159.021	109.842	92.6549	96.4903	103	84	91	103.696	135.875	128.328	97	136	127	control	HAL control
ZHA02	HAL	1	ZHA02-HAL-1	2019-02-26 12:38:21	2019-02-26 12:38:21	2019-02-26	2019-02-25	2019-02-01	15892	130.94	82.0461	71.9425	78.2776	72	61	71	79.7212	133.732	125.64	70	134	125	control	HAL control
ZHA02	HAL	1	ZHA02-HAL-1	2019-02-27 11:08:21	2019-02-27 11:08:21	2019-02-27	2019-02-25	2019-02-01	15770	160.79	114.096	97.1817	101.147	107	88	93	108.422	135.797	128.16	101	136	127	control	HAL control
ZHA02	HAL	1	ZHA02-HAL-1	2019-02-27 12:38:21	2019-02-27 12:38:21	2019-02-27	2019-02-25	2019-02-01	13921	126.087	84.0266	73.1448	81.4941	74	63	72	81.2371	134.419	124.602	71	134	124	control	HAL control
ZHA02	HAL	1	ZHA02-HAL-1	2019-02-28 11:08:21	2019-02-28 11:08:21	2019-02-28	2019-02-25	2019-02-01	17091	159.782	104.39	89.07	93.5197	98	81	88	99.5237	135.293	127.667	93	135	126	control	HAL control
ZHA02	HAL	1	ZHA02-HAL-1	2019-02-28 12:38:21	2019-02-28 12:38:21	2019-02-28	2019-02-25	2019-02-01	15418	128.195	118.104	102.538	107.617	110	93	100	113.528	135.39	127.276	105	136	126	control	HAL control
ZHA02	HAL	1	ZHA02-HAL-1	2019-03-01 11:08:21	2019-03-01 11:08:21	2019-03-01	2019-02-25	2019-03-01	15988	125.399	115.337	96.4498	104.061	113	94	104	109.012	137.196	126.497	108	138	125	control	HAL control
ZHA02	HAL	1	ZHA02-HAL-1	2019-03-01 12:38:21	2019-03-01 12:38:21	2019-03-01	2019-02-25	2019-03-01	15691	124.182	113.161	93.5507	102.037	111	92	103	106.284	137.687	126.116	105	138	125	control	HAL control
ZHA02	HAL	1	ZHA02-HAL-1	2019-03-02 11:08:21	2019-03-02 11:08:21	2019-03-02	2019-02-25	2019-03-01	16042	125.868	116.809	102.004	109.603	118	102	112	113.767	135.466	125.879	115	136	125	control	HAL control
ZHA02	HAL	1	ZHA02-HAL-1	2019-03-02 12:38:21	2019-03-02 12:38:21	2019-03-02	2019-02-25	2019-03-01	16219	125.399	112.429	99.4513	108.433	109	96	108	110.497	135.111	124.753	108	135	123	control	HAL control
ZHA02	HAL	1	ZHA02-HAL-1	2019-03-03 11:08:21	2019-03-03 11:08:21	2019-03-03	2019-02-25	2019-03-01	16202	161.301	121.193	101.22	107.703	119	96	105	113.697	137.345	127.27	111	137	126	control	HAL control
ZHA02	HAL	1	ZHA02-HAL-1	2019-03-03 12:38:21	2019-03-03 12:38:21	2019-03-03	2019-02-25	2019-03-01	16165	127.632	136.163	117.05	122.867	130	109	117	129.489	136.736	127.449	124	137	126	control	HAL control
ZHA02	HAL	1	ZHA02-HAL-1	2019-03-04 11:08:22	2019-03-04 11:08:22	2019-03-04	2019-03-04	2019-03-01	16486	126.259	119.182	106.855	113.661	113	101	110	117.771	134.279	125.885	112	134	125	control	HAL control
ZHA02	HAL	1	ZHA02-HAL-1	2019-03-04 12:38:21	2019-03-04 12:38:21	2019-03-04	2019-03-04	2019-03-01	16952	125.755	117.556	97.9698	104.296	115	94	104	110.63	137.192	127.317	108	137	126	control	HAL control
ZHA02	HAL	1	ZHA02-HAL-1	2019-03-05 11:08:21	2019-03-05 11:08:21	2019-03-05	2019-03-04	2019-03-01	16431	125.437	122.212	99.7021	105.195	119	94	101	112.752	138.23	128.253	109	138	127	control	HAL control
ZHA02	HAL	1	ZHA02-HAL-1	2019-03-05 12:38:21	2019-03-05 12:38:21	2019-03-05	2019-03-04	2019-03-01	16480	127.855	149.435	128.084	133.593	144	120	127	141.115	137.395	127.986	135	138	127	control	HAL control
ZHA02	HAL	1	ZHA02-HAL-1	2019-03-06 11:08:21	2019-03-06 11:08:21	2019-03-06	2019-03-04	2019-03-01	14560	126.358	120.745	101.189	106.852	117	95	105	113.95	136.995	127.672	109	137	126	control	HAL control
ZHA02	HAL	1	ZHA02-HAL-1	2019-03-06 12:38:21	2019-03-06 12:38:21	2019-03-06	2019-03-04	2019-03-01	15683	125.811	137.081	116.365	121.421	132	110	116	129.431	137.171	128.146	124	137	127	control	HAL control
ZHA02	HAL	1	ZHA02-HAL-1	2019-03-07 11:08:21	2019-03-07 11:08:21	2019-03-07	2019-03-04	2019-03-01	16301	125.802	126.494	108.004	115.898	124	107	118	120.823	136.897	126.309	121	137	124	control	HAL control
ZHA02	HAL	1	ZHA02-HAL-1	2019-03-07 12:38:21	2019-03-07 12:38:21	2019-03-07	2019-03-04	2019-03-01	16788	126.585	145.895	123.209	128.99	142	116	124	136.41	138.027	128.062	131	138	127	control	HAL control
ZHA02	HAL	1	ZHA02-HAL-1	2019-03-08 11:08:21	2019-03-08 11:08:21	2019-03-08	2019-03-04	2019-03-01	16321	124.085	118.279	94.5982	103.103	116	93	105	108.549	139.263	126.802	108	140	125	control	HAL control
ZHA02	HAL	1	ZHA02-HAL-1	2019-03-08 12:38:21	2019-03-08 12:38:21	2019-03-08	2019-03-04	2019-03-01	16529	124.949	121.31	100.749	109.36	120	100	112	114.013	137.946	126.215	114	138	124	control	HAL control
ZHA02	HAL	1	ZHA02-HAL-1	2019-03-09 11:08:21	2019-03-09 11:08:21	2019-03-09	2019-03-04	2019-03-01	16088	125.162	117.473	102.787	111.686	112	98	110	114.545	135.701	125.093	110	136	124	control	HAL control
ZHA02	HAL	1	ZHA02-HAL-1	2019-03-09 12:38:21	2019-03-09 12:38:21	2019-03-09	2019-03-04	2019-03-01	16713	119.544	115.848	101.057	110.519	110	97	109	112.795	135.863	124.787	109	136	123	control	HAL control
ZHA02	HAL	1	ZHA02-HAL-1	2019-03-10 11:08:21	2019-03-10 11:08:21	2019-03-10	2019-03-04	2019-03-01	15969	125.399	118.111	99.2713	107.344	116	98	108	112.034	137.191	126.218	111	137	124	control	HAL control
ZHA02	HAL	1	ZHA02-HAL-1	2019-03-10 12:38:21	2019-03-10 12:38:21	2019-03-10	2019-03-04	2019-03-01	16329	124.742	116.597	94.9674	102.643	114	93	104	108.356	138.278	126.899	107	138	125	control	HAL control
ZHA02	HAL	1	ZHA02-HAL-1	2019-03-11 11:08:21	2019-03-11 11:08:21	2019-03-11	2019-03-11	2019-03-01	16897	122.56	116.935	99.4669	110.793	116	101	114	112.075	137.251	124.197	114	137	123	control	HAL control
[truncated: 36,859 more rows]
